# Supplementary material for: Absolute quantification of cohesin, CTCF and their regulators in human cells
Source: eLife. 2019 Jun 17;8:e46269. doi: 10.7554/eLife.46269 (PMC6606026; doi:10.7554/eLife.46269)
Supplement: Figure 2—source data 1. [file elife-46269-fig2-data1.zip › Figure 2 - source data 1/20151211_SCC1gfpc_Prometa/2c_opt_time_col_cf_Ch1.txt]

tau_us	Ch1	Ch1_std	Ch1_fit	path
10	7.382488e-02	2.741877e-02	6.429700e-02	20151211_SCC1gfpc_Prometa\MitoSys2\LSM\SCC1gfpc_Noc\DE_W0001\DE_W0001_P0002\DE_2_W0001_P0002_T0002\TR1_W0001_P0246\TR1_2_W0001_P0246_T0001_R1_P3_K1_Ch2-Ch1.zen
20	6.105305e-02	3.402573e-02	6.360500e-02	20151211_SCC1gfpc_Prometa\MitoSys2\LSM\SCC1gfpc_Noc\DE_W0001\DE_W0001_P0002\DE_2_W0001_P0002_T0002\TR1_W0001_P0246\TR1_2_W0001_P0246_T0001_R1_P3_K1_Ch2-Ch1.zen
30	6.503290e-02	4.706041e-02	6.297000e-02	20151211_SCC1gfpc_Prometa\MitoSys2\LSM\SCC1gfpc_Noc\DE_W0001\DE_W0001_P0002\DE_2_W0001_P0002_T0002\TR1_W0001_P0246\TR1_2_W0001_P0246_T0001_R1_P3_K1_Ch2-Ch1.zen
40	5.664285e-02	2.676015e-02	6.238700e-02	20151211_SCC1gfpc_Prometa\MitoSys2\LSM\SCC1gfpc_Noc\DE_W0001\DE_W0001_P0002\DE_2_W0001_P0002_T0002\TR1_W0001_P0246\TR1_2_W0001_P0246_T0001_R1_P3_K1_Ch2-Ch1.zen
50	6.208774e-02	2.532638e-02	6.185100e-02	20151211_SCC1gfpc_Prometa\MitoSys2\LSM\SCC1gfpc_Noc\DE_W0001\DE_W0001_P0002\DE_2_W0001_P0002_T0002\TR1_W0001_P0246\TR1_2_W0001_P0246_T0001_R1_P3_K1_Ch2-Ch1.zen
60	5.353535e-02	3.695736e-02	6.135600e-02	20151211_SCC1gfpc_Prometa\MitoSys2\LSM\SCC1gfpc_Noc\DE_W0001\DE_W0001_P0002\DE_2_W0001_P0002_T0002\TR1_W0001_P0246\TR1_2_W0001_P0246_T0001_R1_P3_K1_Ch2-Ch1.zen
70	5.955178e-02	2.783288e-02	6.090000e-02	20151211_SCC1gfpc_Prometa\MitoSys2\LSM\SCC1gfpc_Noc\DE_W0001\DE_W0001_P0002\DE_2_W0001_P0002_T0002\TR1_W0001_P0246\TR1_2_W0001_P0246_T0001_R1_P3_K1_Ch2-Ch1.zen
80	5.894033e-02	3.482276e-02	6.047700e-02	20151211_SCC1gfpc_Prometa\MitoSys2\LSM\SCC1gfpc_Noc\DE_W0001\DE_W0001_P0002\DE_2_W0001_P0002_T0002\TR1_W0001_P0246\TR1_2_W0001_P0246_T0001_R1_P3_K1_Ch2-Ch1.zen
90	5.237202e-02	2.426534e-02	6.008500e-02	20151211_SCC1gfpc_Prometa\MitoSys2\LSM\SCC1gfpc_Noc\DE_W0001\DE_W0001_P0002\DE_2_W0001_P0002_T0002\TR1_W0001_P0246\TR1_2_W0001_P0246_T0001_R1_P3_K1_Ch2-Ch1.zen
100	6.623886e-02	2.563496e-02	5.972000e-02	20151211_SCC1gfpc_Prometa\MitoSys2\LSM\SCC1gfpc_Noc\DE_W0001\DE_W0001_P0002\DE_2_W0001_P0002_T0002\TR1_W0001_P0246\TR1_2_W0001_P0246_T0001_R1_P3_K1_Ch2-Ch1.zen
120	5.985404e-02	2.073400e-02	5.906100e-02	20151211_SCC1gfpc_Prometa\MitoSys2\LSM\SCC1gfpc_Noc\DE_W0001\DE_W0001_P0002\DE_2_W0001_P0002_T0002\TR1_W0001_P0246\TR1_2_W0001_P0246_T0001_R1_P3_K1_Ch2-Ch1.zen
140	6.475106e-02	2.518982e-02	5.847900e-02	20151211_SCC1gfpc_Prometa\MitoSys2\LSM\SCC1gfpc_Noc\DE_W0001\DE_W0001_P0002\DE_2_W0001_P0002_T0002\TR1_W0001_P0246\TR1_2_W0001_P0246_T0001_R1_P3_K1_Ch2-Ch1.zen
160	6.064672e-02	1.804331e-02	5.795800e-02	20151211_SCC1gfpc_Prometa\MitoSys2\LSM\SCC1gfpc_Noc\DE_W0001\DE_W0001_P0002\DE_2_W0001_P0002_T0002\TR1_W0001_P0246\TR1_2_W0001_P0246_T0001_R1_P3_K1_Ch2-Ch1.zen
180	5.525356e-02	3.254986e-02	5.748600e-02	20151211_SCC1gfpc_Prometa\MitoSys2\LSM\SCC1gfpc_Noc\DE_W0001\DE_W0001_P0002\DE_2_W0001_P0002_T0002\TR1_W0001_P0246\TR1_2_W0001_P0246_T0001_R1_P3_K1_Ch2-Ch1.zen
200	6.381304e-02	2.543480e-02	5.705100e-02	20151211_SCC1gfpc_Prometa\MitoSys2\LSM\SCC1gfpc_Noc\DE_W0001\DE_W0001_P0002\DE_2_W0001_P0002_T0002\TR1_W0001_P0246\TR1_2_W0001_P0246_T0001_R1_P3_K1_Ch2-Ch1.zen
220	5.660828e-02	1.760048e-02	5.664500e-02	20151211_SCC1gfpc_Prometa\MitoSys2\LSM\SCC1gfpc_Noc\DE_W0001\DE_W0001_P0002\DE_2_W0001_P0002_T0002\TR1_W0001_P0246\TR1_2_W0001_P0246_T0001_R1_P3_K1_Ch2-Ch1.zen
240	4.942207e-02	2.875298e-02	5.626100e-02	20151211_SCC1gfpc_Prometa\MitoSys2\LSM\SCC1gfpc_Noc\DE_W0001\DE_W0001_P0002\DE_2_W0001_P0002_T0002\TR1_W0001_P0246\TR1_2_W0001_P0246_T0001_R1_P3_K1_Ch2-Ch1.zen
260	5.375541e-02	2.573706e-02	5.589400e-02	20151211_SCC1gfpc_Prometa\MitoSys2\LSM\SCC1gfpc_Noc\DE_W0001\DE_W0001_P0002\DE_2_W0001_P0002_T0002\TR1_W0001_P0246\TR1_2_W0001_P0246_T0001_R1_P3_K1_Ch2-Ch1.zen
280	5.277638e-02	1.709875e-02	5.553900e-02	20151211_SCC1gfpc_Prometa\MitoSys2\LSM\SCC1gfpc_Noc\DE_W0001\DE_W0001_P0002\DE_2_W0001_P0002_T0002\TR1_W0001_P0246\TR1_2_W0001_P0246_T0001_R1_P3_K1_Ch2-Ch1.zen
300	5.527624e-02	1.630997e-02	5.519300e-02	20151211_SCC1gfpc_Prometa\MitoSys2\LSM\SCC1gfpc_Noc\DE_W0001\DE_W0001_P0002\DE_2_W0001_P0002_T0002\TR1_W0001_P0246\TR1_2_W0001_P0246_T0001_R1_P3_K1_Ch2-Ch1.zen
340	5.027971e-02	1.929110e-02	5.451900e-02	20151211_SCC1gfpc_Prometa\MitoSys2\LSM\SCC1gfpc_Noc\DE_W0001\DE_W0001_P0002\DE_2_W0001_P0002_T0002\TR1_W0001_P0246\TR1_2_W0001_P0246_T0001_R1_P3_K1_Ch2-Ch1.zen
380	6.138035e-02	1.864269e-02	5.385900e-02	20151211_SCC1gfpc_Prometa\MitoSys2\LSM\SCC1gfpc_Noc\DE_W0001\DE_W0001_P0002\DE_2_W0001_P0002_T0002\TR1_W0001_P0246\TR1_2_W0001_P0246_T0001_R1_P3_K1_Ch2-Ch1.zen
420	5.660161e-02	1.833393e-02	5.320400e-02	20151211_SCC1gfpc_Prometa\MitoSys2\LSM\SCC1gfpc_Noc\DE_W0001\DE_W0001_P0002\DE_2_W0001_P0002_T0002\TR1_W0001_P0246\TR1_2_W0001_P0246_T0001_R1_P3_K1_Ch2-Ch1.zen
460	5.267371e-02	1.469870e-02	5.255200e-02	20151211_SCC1gfpc_Prometa\MitoSys2\LSM\SCC1gfpc_Noc\DE_W0001\DE_W0001_P0002\DE_2_W0001_P0002_T0002\TR1_W0001_P0246\TR1_2_W0001_P0246_T0001_R1_P3_K1_Ch2-Ch1.zen
500	5.787400e-02	1.975503e-02	5.190400e-02	20151211_SCC1gfpc_Prometa\MitoSys2\LSM\SCC1gfpc_Noc\DE_W0001\DE_W0001_P0002\DE_2_W0001_P0002_T0002\TR1_W0001_P0246\TR1_2_W0001_P0246_T0001_R1_P3_K1_Ch2-Ch1.zen
540	5.349842e-02	2.101491e-02	5.125900e-02	20151211_SCC1gfpc_Prometa\MitoSys2\LSM\SCC1gfpc_Noc\DE_W0001\DE_W0001_P0002\DE_2_W0001_P0002_T0002\TR1_W0001_P0246\TR1_2_W0001_P0246_T0001_R1_P3_K1_Ch2-Ch1.zen
580	4.546409e-02	1.891457e-02	5.062000e-02	20151211_SCC1gfpc_Prometa\MitoSys2\LSM\SCC1gfpc_Noc\DE_W0001\DE_W0001_P0002\DE_2_W0001_P0002_T0002\TR1_W0001_P0246\TR1_2_W0001_P0246_T0001_R1_P3_K1_Ch2-Ch1.zen
620	4.697733e-02	2.168319e-02	4.998800e-02	20151211_SCC1gfpc_Prometa\MitoSys2\LSM\SCC1gfpc_Noc\DE_W0001\DE_W0001_P0002\DE_2_W0001_P0002_T0002\TR1_W0001_P0246\TR1_2_W0001_P0246_T0001_R1_P3_K1_Ch2-Ch1.zen
660	4.905698e-02	1.763664e-02	4.936700e-02	20151211_SCC1gfpc_Prometa\MitoSys2\LSM\SCC1gfpc_Noc\DE_W0001\DE_W0001_P0002\DE_2_W0001_P0002_T0002\TR1_W0001_P0246\TR1_2_W0001_P0246_T0001_R1_P3_K1_Ch2-Ch1.zen
700	4.819099e-02	1.589203e-02	4.875700e-02	20151211_SCC1gfpc_Prometa\MitoSys2\LSM\SCC1gfpc_Noc\DE_W0001\DE_W0001_P0002\DE_2_W0001_P0002_T0002\TR1_W0001_P0246\TR1_2_W0001_P0246_T0001_R1_P3_K1_Ch2-Ch1.zen
780	4.617308e-02	1.216056e-02	4.757800e-02	20151211_SCC1gfpc_Prometa\MitoSys2\LSM\SCC1gfpc_Noc\DE_W0001\DE_W0001_P0002\DE_2_W0001_P0002_T0002\TR1_W0001_P0246\TR1_2_W0001_P0246_T0001_R1_P3_K1_Ch2-Ch1.zen
860	4.833210e-02	1.146521e-02	4.646000e-02	20151211_SCC1gfpc_Prometa\MitoSys2\LSM\SCC1gfpc_Noc\DE_W0001\DE_W0001_P0002\DE_2_W0001_P0002_T0002\TR1_W0001_P0246\TR1_2_W0001_P0246_T0001_R1_P3_K1_Ch2-Ch1.zen
940	4.557526e-02	1.442049e-02	4.540700e-02	20151211_SCC1gfpc_Prometa\MitoSys2\LSM\SCC1gfpc_Noc\DE_W0001\DE_W0001_P0002\DE_2_W0001_P0002_T0002\TR1_W0001_P0246\TR1_2_W0001_P0246_T0001_R1_P3_K1_Ch2-Ch1.zen
1020	4.354797e-02	1.387614e-02	4.442100e-02	20151211_SCC1gfpc_Prometa\MitoSys2\LSM\SCC1gfpc_Noc\DE_W0001\DE_W0001_P0002\DE_2_W0001_P0002_T0002\TR1_W0001_P0246\TR1_2_W0001_P0246_T0001_R1_P3_K1_Ch2-Ch1.zen
1100	4.455642e-02	1.239955e-02	4.349800e-02	20151211_SCC1gfpc_Prometa\MitoSys2\LSM\SCC1gfpc_Noc\DE_W0001\DE_W0001_P0002\DE_2_W0001_P0002_T0002\TR1_W0001_P0246\TR1_2_W0001_P0246_T0001_R1_P3_K1_Ch2-Ch1.zen
1180	4.313437e-02	1.340648e-02	4.263700e-02	20151211_SCC1gfpc_Prometa\MitoSys2\LSM\SCC1gfpc_Noc\DE_W0001\DE_W0001_P0002\DE_2_W0001_P0002_T0002\TR1_W0001_P0246\TR1_2_W0001_P0246_T0001_R1_P3_K1_Ch2-Ch1.zen
1260	4.135655e-02	1.055140e-02	4.183200e-02	20151211_SCC1gfpc_Prometa\MitoSys2\LSM\SCC1gfpc_Noc\DE_W0001\DE_W0001_P0002\DE_2_W0001_P0002_T0002\TR1_W0001_P0246\TR1_2_W0001_P0246_T0001_R1_P3_K1_Ch2-Ch1.zen
1340	3.761878e-02	1.154762e-02	4.107900e-02	20151211_SCC1gfpc_Prometa\MitoSys2\LSM\SCC1gfpc_Noc\DE_W0001\DE_W0001_P0002\DE_2_W0001_P0002_T0002\TR1_W0001_P0246\TR1_2_W0001_P0246_T0001_R1_P3_K1_Ch2-Ch1.zen
1420	4.180550e-02	1.500363e-02	4.037400e-02	20151211_SCC1gfpc_Prometa\MitoSys2\LSM\SCC1gfpc_Noc\DE_W0001\DE_W0001_P0002\DE_2_W0001_P0002_T0002\TR1_W0001_P0246\TR1_2_W0001_P0246_T0001_R1_P3_K1_Ch2-Ch1.zen
1500	3.962609e-02	1.124084e-02	3.971100e-02	20151211_SCC1gfpc_Prometa\MitoSys2\LSM\SCC1gfpc_Noc\DE_W0001\DE_W0001_P0002\DE_2_W0001_P0002_T0002\TR1_W0001_P0246\TR1_2_W0001_P0246_T0001_R1_P3_K1_Ch2-Ch1.zen
1660	4.127223e-02	1.150948e-02	3.849800e-02	20151211_SCC1gfpc_Prometa\MitoSys2\LSM\SCC1gfpc_Noc\DE_W0001\DE_W0001_P0002\DE_2_W0001_P0002_T0002\TR1_W0001_P0246\TR1_2_W0001_P0246_T0001_R1_P3_K1_Ch2-Ch1.zen
1820	3.833489e-02	1.190866e-02	3.741100e-02	20151211_SCC1gfpc_Prometa\MitoSys2\LSM\SCC1gfpc_Noc\DE_W0001\DE_W0001_P0002\DE_2_W0001_P0002_T0002\TR1_W0001_P0246\TR1_2_W0001_P0246_T0001_R1_P3_K1_Ch2-Ch1.zen
1980	3.681248e-02	1.154016e-02	3.642700e-02	20151211_SCC1gfpc_Prometa\MitoSys2\LSM\SCC1gfpc_Noc\DE_W0001\DE_W0001_P0002\DE_2_W0001_P0002_T0002\TR1_W0001_P0246\TR1_2_W0001_P0246_T0001_R1_P3_K1_Ch2-Ch1.zen
2140	3.522515e-02	1.202472e-02	3.552600e-02	20151211_SCC1gfpc_Prometa\MitoSys2\LSM\SCC1gfpc_Noc\DE_W0001\DE_W0001_P0002\DE_2_W0001_P0002_T0002\TR1_W0001_P0246\TR1_2_W0001_P0246_T0001_R1_P3_K1_Ch2-Ch1.zen
2300	3.408330e-02	1.338749e-02	3.469500e-02	20151211_SCC1gfpc_Prometa\MitoSys2\LSM\SCC1gfpc_Noc\DE_W0001\DE_W0001_P0002\DE_2_W0001_P0002_T0002\TR1_W0001_P0246\TR1_2_W0001_P0246_T0001_R1_P3_K1_Ch2-Ch1.zen
2460	3.193947e-02	1.061726e-02	3.392100e-02	20151211_SCC1gfpc_Prometa\MitoSys2\LSM\SCC1gfpc_Noc\DE_W0001\DE_W0001_P0002\DE_2_W0001_P0002_T0002\TR1_W0001_P0246\TR1_2_W0001_P0246_T0001_R1_P3_K1_Ch2-Ch1.zen
2620	3.173558e-02	1.025231e-02	3.319700e-02	20151211_SCC1gfpc_Prometa\MitoSys2\LSM\SCC1gfpc_Noc\DE_W0001\DE_W0001_P0002\DE_2_W0001_P0002_T0002\TR1_W0001_P0246\TR1_2_W0001_P0246_T0001_R1_P3_K1_Ch2-Ch1.zen
2780	3.119274e-02	1.031246e-02	3.251400e-02	20151211_SCC1gfpc_Prometa\MitoSys2\LSM\SCC1gfpc_Noc\DE_W0001\DE_W0001_P0002\DE_2_W0001_P0002_T0002\TR1_W0001_P0246\TR1_2_W0001_P0246_T0001_R1_P3_K1_Ch2-Ch1.zen
2940	3.209147e-02	1.338939e-02	3.186600e-02	20151211_SCC1gfpc_Prometa\MitoSys2\LSM\SCC1gfpc_Noc\DE_W0001\DE_W0001_P0002\DE_2_W0001_P0002_T0002\TR1_W0001_P0246\TR1_2_W0001_P0246_T0001_R1_P3_K1_Ch2-Ch1.zen
3100	2.730870e-02	8.856453e-03	3.125100e-02	20151211_SCC1gfpc_Prometa\MitoSys2\LSM\SCC1gfpc_Noc\DE_W0001\DE_W0001_P0002\DE_2_W0001_P0002_T0002\TR1_W0001_P0246\TR1_2_W0001_P0246_T0001_R1_P3_K1_Ch2-Ch1.zen
3420	2.987828e-02	8.365562e-03	3.010100e-02	20151211_SCC1gfpc_Prometa\MitoSys2\LSM\SCC1gfpc_Noc\DE_W0001\DE_W0001_P0002\DE_2_W0001_P0002_T0002\TR1_W0001_P0246\TR1_2_W0001_P0246_T0001_R1_P3_K1_Ch2-Ch1.zen
3740	2.856529e-02	9.710541e-03	2.904000e-02	20151211_SCC1gfpc_Prometa\MitoSys2\LSM\SCC1gfpc_Noc\DE_W0001\DE_W0001_P0002\DE_2_W0001_P0002_T0002\TR1_W0001_P0246\TR1_2_W0001_P0246_T0001_R1_P3_K1_Ch2-Ch1.zen
4060	2.726199e-02	8.955664e-03	2.805500e-02	20151211_SCC1gfpc_Prometa\MitoSys2\LSM\SCC1gfpc_Noc\DE_W0001\DE_W0001_P0002\DE_2_W0001_P0002_T0002\TR1_W0001_P0246\TR1_2_W0001_P0246_T0001_R1_P3_K1_Ch2-Ch1.zen
4380	2.732163e-02	9.645391e-03	2.713300e-02	20151211_SCC1gfpc_Prometa\MitoSys2\LSM\SCC1gfpc_Noc\DE_W0001\DE_W0001_P0002\DE_2_W0001_P0002_T0002\TR1_W0001_P0246\TR1_2_W0001_P0246_T0001_R1_P3_K1_Ch2-Ch1.zen
4700	2.804353e-02	1.016717e-02	2.626800e-02	20151211_SCC1gfpc_Prometa\MitoSys2\LSM\SCC1gfpc_Noc\DE_W0001\DE_W0001_P0002\DE_2_W0001_P0002_T0002\TR1_W0001_P0246\TR1_2_W0001_P0246_T0001_R1_P3_K1_Ch2-Ch1.zen
5020	2.879062e-02	7.648940e-03	2.545100e-02	20151211_SCC1gfpc_Prometa\MitoSys2\LSM\SCC1gfpc_Noc\DE_W0001\DE_W0001_P0002\DE_2_W0001_P0002_T0002\TR1_W0001_P0246\TR1_2_W0001_P0246_T0001_R1_P3_K1_Ch2-Ch1.zen
5340	2.609476e-02	6.680430e-03	2.467900e-02	20151211_SCC1gfpc_Prometa\MitoSys2\LSM\SCC1gfpc_Noc\DE_W0001\DE_W0001_P0002\DE_2_W0001_P0002_T0002\TR1_W0001_P0246\TR1_2_W0001_P0246_T0001_R1_P3_K1_Ch2-Ch1.zen
5660	2.430011e-02	1.037449e-02	2.394700e-02	20151211_SCC1gfpc_Prometa\MitoSys2\LSM\SCC1gfpc_Noc\DE_W0001\DE_W0001_P0002\DE_2_W0001_P0002_T0002\TR1_W0001_P0246\TR1_2_W0001_P0246_T0001_R1_P3_K1_Ch2-Ch1.zen
5980	2.423388e-02	8.221066e-03	2.325200e-02	20151211_SCC1gfpc_Prometa\MitoSys2\LSM\SCC1gfpc_Noc\DE_W0001\DE_W0001_P0002\DE_2_W0001_P0002_T0002\TR1_W0001_P0246\TR1_2_W0001_P0246_T0001_R1_P3_K1_Ch2-Ch1.zen
6300	2.424479e-02	8.213848e-03	2.259000e-02	20151211_SCC1gfpc_Prometa\MitoSys2\LSM\SCC1gfpc_Noc\DE_W0001\DE_W0001_P0002\DE_2_W0001_P0002_T0002\TR1_W0001_P0246\TR1_2_W0001_P0246_T0001_R1_P3_K1_Ch2-Ch1.zen
6940	2.358207e-02	8.453054e-03	2.135900e-02	20151211_SCC1gfpc_Prometa\MitoSys2\LSM\SCC1gfpc_Noc\DE_W0001\DE_W0001_P0002\DE_2_W0001_P0002_T0002\TR1_W0001_P0246\TR1_2_W0001_P0246_T0001_R1_P3_K1_Ch2-Ch1.zen
7580	2.029705e-02	8.334460e-03	2.023700e-02	20151211_SCC1gfpc_Prometa\MitoSys2\LSM\SCC1gfpc_Noc\DE_W0001\DE_W0001_P0002\DE_2_W0001_P0002_T0002\TR1_W0001_P0246\TR1_2_W0001_P0246_T0001_R1_P3_K1_Ch2-Ch1.zen
8220	1.797455e-02	6.854342e-03	1.921000e-02	20151211_SCC1gfpc_Prometa\MitoSys2\LSM\SCC1gfpc_Noc\DE_W0001\DE_W0001_P0002\DE_2_W0001_P0002_T0002\TR1_W0001_P0246\TR1_2_W0001_P0246_T0001_R1_P3_K1_Ch2-Ch1.zen
8860	1.674897e-02	7.614145e-03	1.826700e-02	20151211_SCC1gfpc_Prometa\MitoSys2\LSM\SCC1gfpc_Noc\DE_W0001\DE_W0001_P0002\DE_2_W0001_P0002_T0002\TR1_W0001_P0246\TR1_2_W0001_P0246_T0001_R1_P3_K1_Ch2-Ch1.zen
9500	1.786156e-02	7.783864e-03	1.739900e-02	20151211_SCC1gfpc_Prometa\MitoSys2\LSM\SCC1gfpc_Noc\DE_W0001\DE_W0001_P0002\DE_2_W0001_P0002_T0002\TR1_W0001_P0246\TR1_2_W0001_P0246_T0001_R1_P3_K1_Ch2-Ch1.zen
10140	1.684965e-02	6.997143e-03	1.659700e-02	20151211_SCC1gfpc_Prometa\MitoSys2\LSM\SCC1gfpc_Noc\DE_W0001\DE_W0001_P0002\DE_2_W0001_P0002_T0002\TR1_W0001_P0246\TR1_2_W0001_P0246_T0001_R1_P3_K1_Ch2-Ch1.zen
10780	1.460206e-02	5.989802e-03	1.585500e-02	20151211_SCC1gfpc_Prometa\MitoSys2\LSM\SCC1gfpc_Noc\DE_W0001\DE_W0001_P0002\DE_2_W0001_P0002_T0002\TR1_W0001_P0246\TR1_2_W0001_P0246_T0001_R1_P3_K1_Ch2-Ch1.zen
11420	1.645892e-02	6.636222e-03	1.516700e-02	20151211_SCC1gfpc_Prometa\MitoSys2\LSM\SCC1gfpc_Noc\DE_W0001\DE_W0001_P0002\DE_2_W0001_P0002_T0002\TR1_W0001_P0246\TR1_2_W0001_P0246_T0001_R1_P3_K1_Ch2-Ch1.zen
12060	1.386507e-02	5.434062e-03	1.452700e-02	20151211_SCC1gfpc_Prometa\MitoSys2\LSM\SCC1gfpc_Noc\DE_W0001\DE_W0001_P0002\DE_2_W0001_P0002_T0002\TR1_W0001_P0246\TR1_2_W0001_P0246_T0001_R1_P3_K1_Ch2-Ch1.zen
12700	1.397654e-02	6.459769e-03	1.393000e-02	20151211_SCC1gfpc_Prometa\MitoSys2\LSM\SCC1gfpc_Noc\DE_W0001\DE_W0001_P0002\DE_2_W0001_P0002_T0002\TR1_W0001_P0246\TR1_2_W0001_P0246_T0001_R1_P3_K1_Ch2-Ch1.zen
13980	1.447884e-02	6.761177e-03	1.285300e-02	20151211_SCC1gfpc_Prometa\MitoSys2\LSM\SCC1gfpc_Noc\DE_W0001\DE_W0001_P0002\DE_2_W0001_P0002_T0002\TR1_W0001_P0246\TR1_2_W0001_P0246_T0001_R1_P3_K1_Ch2-Ch1.zen
15260	1.380023e-02	7.348032e-03	1.190800e-02	20151211_SCC1gfpc_Prometa\MitoSys2\LSM\SCC1gfpc_Noc\DE_W0001\DE_W0001_P0002\DE_2_W0001_P0002_T0002\TR1_W0001_P0246\TR1_2_W0001_P0246_T0001_R1_P3_K1_Ch2-Ch1.zen
16540	1.151479e-02	7.772656e-03	1.107300e-02	20151211_SCC1gfpc_Prometa\MitoSys2\LSM\SCC1gfpc_Noc\DE_W0001\DE_W0001_P0002\DE_2_W0001_P0002_T0002\TR1_W0001_P0246\TR1_2_W0001_P0246_T0001_R1_P3_K1_Ch2-Ch1.zen
17820	1.075707e-02	7.156171e-03	1.033200e-02	20151211_SCC1gfpc_Prometa\MitoSys2\LSM\SCC1gfpc_Noc\DE_W0001\DE_W0001_P0002\DE_2_W0001_P0002_T0002\TR1_W0001_P0246\TR1_2_W0001_P0246_T0001_R1_P3_K1_Ch2-Ch1.zen
19100	9.810045e-03	6.835649e-03	9.669800e-03	20151211_SCC1gfpc_Prometa\MitoSys2\LSM\SCC1gfpc_Noc\DE_W0001\DE_W0001_P0002\DE_2_W0001_P0002_T0002\TR1_W0001_P0246\TR1_2_W0001_P0246_T0001_R1_P3_K1_Ch2-Ch1.zen
20380	9.244413e-03	6.420153e-03	9.075300e-03	20151211_SCC1gfpc_Prometa\MitoSys2\LSM\SCC1gfpc_Noc\DE_W0001\DE_W0001_P0002\DE_2_W0001_P0002_T0002\TR1_W0001_P0246\TR1_2_W0001_P0246_T0001_R1_P3_K1_Ch2-Ch1.zen
21660	7.472384e-03	6.626560e-03	8.539400e-03	20151211_SCC1gfpc_Prometa\MitoSys2\LSM\SCC1gfpc_Noc\DE_W0001\DE_W0001_P0002\DE_2_W0001_P0002_T0002\TR1_W0001_P0246\TR1_2_W0001_P0246_T0001_R1_P3_K1_Ch2-Ch1.zen
22940	9.291744e-03	5.777015e-03	8.054100e-03	20151211_SCC1gfpc_Prometa\MitoSys2\LSM\SCC1gfpc_Noc\DE_W0001\DE_W0001_P0002\DE_2_W0001_P0002_T0002\TR1_W0001_P0246\TR1_2_W0001_P0246_T0001_R1_P3_K1_Ch2-Ch1.zen
24220	8.077021e-03	5.267964e-03	7.613000e-03	20151211_SCC1gfpc_Prometa\MitoSys2\LSM\SCC1gfpc_Noc\DE_W0001\DE_W0001_P0002\DE_2_W0001_P0002_T0002\TR1_W0001_P0246\TR1_2_W0001_P0246_T0001_R1_P3_K1_Ch2-Ch1.zen
25500	7.709895e-03	5.384946e-03	7.210600e-03	20151211_SCC1gfpc_Prometa\MitoSys2\LSM\SCC1gfpc_Noc\DE_W0001\DE_W0001_P0002\DE_2_W0001_P0002_T0002\TR1_W0001_P0246\TR1_2_W0001_P0246_T0001_R1_P3_K1_Ch2-Ch1.zen
28060	6.809734e-03	5.845558e-03	6.504100e-03	20151211_SCC1gfpc_Prometa\MitoSys2\LSM\SCC1gfpc_Noc\DE_W0001\DE_W0001_P0002\DE_2_W0001_P0002_T0002\TR1_W0001_P0246\TR1_2_W0001_P0246_T0001_R1_P3_K1_Ch2-Ch1.zen
30620	6.058763e-03	5.004169e-03	5.905200e-03	20151211_SCC1gfpc_Prometa\MitoSys2\LSM\SCC1gfpc_Noc\DE_W0001\DE_W0001_P0002\DE_2_W0001_P0002_T0002\TR1_W0001_P0246\TR1_2_W0001_P0246_T0001_R1_P3_K1_Ch2-Ch1.zen
33180	4.974558e-03	4.472893e-03	5.392100e-03	20151211_SCC1gfpc_Prometa\MitoSys2\LSM\SCC1gfpc_Noc\DE_W0001\DE_W0001_P0002\DE_2_W0001_P0002_T0002\TR1_W0001_P0246\TR1_2_W0001_P0246_T0001_R1_P3_K1_Ch2-Ch1.zen
35740	3.592523e-03	4.631326e-03	4.948500e-03	20151211_SCC1gfpc_Prometa\MitoSys2\LSM\SCC1gfpc_Noc\DE_W0001\DE_W0001_P0002\DE_2_W0001_P0002_T0002\TR1_W0001_P0246\TR1_2_W0001_P0246_T0001_R1_P3_K1_Ch2-Ch1.zen
38300	3.468877e-03	3.316513e-03	4.561800e-03	20151211_SCC1gfpc_Prometa\MitoSys2\LSM\SCC1gfpc_Noc\DE_W0001\DE_W0001_P0002\DE_2_W0001_P0002_T0002\TR1_W0001_P0246\TR1_2_W0001_P0246_T0001_R1_P3_K1_Ch2-Ch1.zen
40860	3.163710e-03	4.690199e-03	4.222200e-03	20151211_SCC1gfpc_Prometa\MitoSys2\LSM\SCC1gfpc_Noc\DE_W0001\DE_W0001_P0002\DE_2_W0001_P0002_T0002\TR1_W0001_P0246\TR1_2_W0001_P0246_T0001_R1_P3_K1_Ch2-Ch1.zen
43420	2.657682e-03	4.614314e-03	3.922000e-03	20151211_SCC1gfpc_Prometa\MitoSys2\LSM\SCC1gfpc_Noc\DE_W0001\DE_W0001_P0002\DE_2_W0001_P0002_T0002\TR1_W0001_P0246\TR1_2_W0001_P0246_T0001_R1_P3_K1_Ch2-Ch1.zen
45980	1.242993e-03	5.296974e-03	3.655100e-03	20151211_SCC1gfpc_Prometa\MitoSys2\LSM\SCC1gfpc_Noc\DE_W0001\DE_W0001_P0002\DE_2_W0001_P0002_T0002\TR1_W0001_P0246\TR1_2_W0001_P0246_T0001_R1_P3_K1_Ch2-Ch1.zen
48540	1.587807e-03	4.897533e-03	3.416400e-03	20151211_SCC1gfpc_Prometa\MitoSys2\LSM\SCC1gfpc_Noc\DE_W0001\DE_W0001_P0002\DE_2_W0001_P0002_T0002\TR1_W0001_P0246\TR1_2_W0001_P0246_T0001_R1_P3_K1_Ch2-Ch1.zen
51100	1.688463e-03	5.237189e-03	3.202100e-03	20151211_SCC1gfpc_Prometa\MitoSys2\LSM\SCC1gfpc_Noc\DE_W0001\DE_W0001_P0002\DE_2_W0001_P0002_T0002\TR1_W0001_P0246\TR1_2_W0001_P0246_T0001_R1_P3_K1_Ch2-Ch1.zen
56220	1.578518e-03	4.715055e-03	2.833500e-03	20151211_SCC1gfpc_Prometa\MitoSys2\LSM\SCC1gfpc_Noc\DE_W0001\DE_W0001_P0002\DE_2_W0001_P0002_T0002\TR1_W0001_P0246\TR1_2_W0001_P0246_T0001_R1_P3_K1_Ch2-Ch1.zen
61340	1.374084e-03	4.376653e-03	2.528800e-03	20151211_SCC1gfpc_Prometa\MitoSys2\LSM\SCC1gfpc_Noc\DE_W0001\DE_W0001_P0002\DE_2_W0001_P0002_T0002\TR1_W0001_P0246\TR1_2_W0001_P0246_T0001_R1_P3_K1_Ch2-Ch1.zen
66460	1.285154e-03	4.232225e-03	2.273400e-03	20151211_SCC1gfpc_Prometa\MitoSys2\LSM\SCC1gfpc_Noc\DE_W0001\DE_W0001_P0002\DE_2_W0001_P0002_T0002\TR1_W0001_P0246\TR1_2_W0001_P0246_T0001_R1_P3_K1_Ch2-Ch1.zen
71580	2.223682e-04	4.415358e-03	2.057000e-03	20151211_SCC1gfpc_Prometa\MitoSys2\LSM\SCC1gfpc_Noc\DE_W0001\DE_W0001_P0002\DE_2_W0001_P0002_T0002\TR1_W0001_P0246\TR1_2_W0001_P0246_T0001_R1_P3_K1_Ch2-Ch1.zen
76700	1.086245e-03	5.956428e-03	1.871700e-03	20151211_SCC1gfpc_Prometa\MitoSys2\LSM\SCC1gfpc_Noc\DE_W0001\DE_W0001_P0002\DE_2_W0001_P0002_T0002\TR1_W0001_P0246\TR1_2_W0001_P0246_T0001_R1_P3_K1_Ch2-Ch1.zen
81820	1.124232e-03	5.677387e-03	1.711600e-03	20151211_SCC1gfpc_Prometa\MitoSys2\LSM\SCC1gfpc_Noc\DE_W0001\DE_W0001_P0002\DE_2_W0001_P0002_T0002\TR1_W0001_P0246\TR1_2_W0001_P0246_T0001_R1_P3_K1_Ch2-Ch1.zen
86940	8.446803e-04	6.254129e-03	1.572200e-03	20151211_SCC1gfpc_Prometa\MitoSys2\LSM\SCC1gfpc_Noc\DE_W0001\DE_W0001_P0002\DE_2_W0001_P0002_T0002\TR1_W0001_P0246\TR1_2_W0001_P0246_T0001_R1_P3_K1_Ch2-Ch1.zen
92060	3.997218e-04	5.110194e-03	1.449900e-03	20151211_SCC1gfpc_Prometa\MitoSys2\LSM\SCC1gfpc_Noc\DE_W0001\DE_W0001_P0002\DE_2_W0001_P0002_T0002\TR1_W0001_P0246\TR1_2_W0001_P0246_T0001_R1_P3_K1_Ch2-Ch1.zen
97180	-2.336729e-04	5.085798e-03	1.342100e-03	20151211_SCC1gfpc_Prometa\MitoSys2\LSM\SCC1gfpc_Noc\DE_W0001\DE_W0001_P0002\DE_2_W0001_P0002_T0002\TR1_W0001_P0246\TR1_2_W0001_P0246_T0001_R1_P3_K1_Ch2-Ch1.zen
102300	2.941662e-05	4.935864e-03	1.246400e-03	20151211_SCC1gfpc_Prometa\MitoSys2\LSM\SCC1gfpc_Noc\DE_W0001\DE_W0001_P0002\DE_2_W0001_P0002_T0002\TR1_W0001_P0246\TR1_2_W0001_P0246_T0001_R1_P3_K1_Ch2-Ch1.zen
112540	5.595084e-05	4.628790e-03	1.084500e-03	20151211_SCC1gfpc_Prometa\MitoSys2\LSM\SCC1gfpc_Noc\DE_W0001\DE_W0001_P0002\DE_2_W0001_P0002_T0002\TR1_W0001_P0246\TR1_2_W0001_P0246_T0001_R1_P3_K1_Ch2-Ch1.zen
122780	-7.408750e-04	3.894694e-03	9.533800e-04	20151211_SCC1gfpc_Prometa\MitoSys2\LSM\SCC1gfpc_Noc\DE_W0001\DE_W0001_P0002\DE_2_W0001_P0002_T0002\TR1_W0001_P0246\TR1_2_W0001_P0246_T0001_R1_P3_K1_Ch2-Ch1.zen
133020	-1.202524e-03	4.802799e-03	8.455300e-04	20151211_SCC1gfpc_Prometa\MitoSys2\LSM\SCC1gfpc_Noc\DE_W0001\DE_W0001_P0002\DE_2_W0001_P0002_T0002\TR1_W0001_P0246\TR1_2_W0001_P0246_T0001_R1_P3_K1_Ch2-Ch1.zen
143260	-4.031525e-04	4.932783e-03	7.556300e-04	20151211_SCC1gfpc_Prometa\MitoSys2\LSM\SCC1gfpc_Noc\DE_W0001\DE_W0001_P0002\DE_2_W0001_P0002_T0002\TR1_W0001_P0246\TR1_2_W0001_P0246_T0001_R1_P3_K1_Ch2-Ch1.zen
153500	-2.342506e-04	3.955501e-03	6.798400e-04	20151211_SCC1gfpc_Prometa\MitoSys2\LSM\SCC1gfpc_Noc\DE_W0001\DE_W0001_P0002\DE_2_W0001_P0002_T0002\TR1_W0001_P0246\TR1_2_W0001_P0246_T0001_R1_P3_K1_Ch2-Ch1.zen
163740	2.522545e-04	4.079138e-03	6.152800e-04	20151211_SCC1gfpc_Prometa\MitoSys2\LSM\SCC1gfpc_Noc\DE_W0001\DE_W0001_P0002\DE_2_W0001_P0002_T0002\TR1_W0001_P0246\TR1_2_W0001_P0246_T0001_R1_P3_K1_Ch2-Ch1.zen
173980	4.257417e-04	4.612693e-03	5.598100e-04	20151211_SCC1gfpc_Prometa\MitoSys2\LSM\SCC1gfpc_Noc\DE_W0001\DE_W0001_P0002\DE_2_W0001_P0002_T0002\TR1_W0001_P0246\TR1_2_W0001_P0246_T0001_R1_P3_K1_Ch2-Ch1.zen
184220	9.622980e-04	4.061643e-03	5.117600e-04	20151211_SCC1gfpc_Prometa\MitoSys2\LSM\SCC1gfpc_Noc\DE_W0001\DE_W0001_P0002\DE_2_W0001_P0002_T0002\TR1_W0001_P0246\TR1_2_W0001_P0246_T0001_R1_P3_K1_Ch2-Ch1.zen
194460	9.178112e-04	5.142150e-03	4.698400e-04	20151211_SCC1gfpc_Prometa\MitoSys2\LSM\SCC1gfpc_Noc\DE_W0001\DE_W0001_P0002\DE_2_W0001_P0002_T0002\TR1_W0001_P0246\TR1_2_W0001_P0246_T0001_R1_P3_K1_Ch2-Ch1.zen
204700	1.054742e-03	3.888222e-03	4.330400e-04	20151211_SCC1gfpc_Prometa\MitoSys2\LSM\SCC1gfpc_Noc\DE_W0001\DE_W0001_P0002\DE_2_W0001_P0002_T0002\TR1_W0001_P0246\TR1_2_W0001_P0246_T0001_R1_P3_K1_Ch2-Ch1.zen
225180	-7.058653e-04	5.171614e-03	3.716700e-04	20151211_SCC1gfpc_Prometa\MitoSys2\LSM\SCC1gfpc_Noc\DE_W0001\DE_W0001_P0002\DE_2_W0001_P0002_T0002\TR1_W0001_P0246\TR1_2_W0001_P0246_T0001_R1_P3_K1_Ch2-Ch1.zen
245660	-1.776316e-03	4.610194e-03	3.228400e-04	20151211_SCC1gfpc_Prometa\MitoSys2\LSM\SCC1gfpc_Noc\DE_W0001\DE_W0001_P0002\DE_2_W0001_P0002_T0002\TR1_W0001_P0246\TR1_2_W0001_P0246_T0001_R1_P3_K1_Ch2-Ch1.zen
266140	-9.809141e-04	3.634322e-03	2.833000e-04	20151211_SCC1gfpc_Prometa\MitoSys2\LSM\SCC1gfpc_Noc\DE_W0001\DE_W0001_P0002\DE_2_W0001_P0002_T0002\TR1_W0001_P0246\TR1_2_W0001_P0246_T0001_R1_P3_K1_Ch2-Ch1.zen
286620	-2.762573e-04	3.574995e-03	2.508100e-04	20151211_SCC1gfpc_Prometa\MitoSys2\LSM\SCC1gfpc_Noc\DE_W0001\DE_W0001_P0002\DE_2_W0001_P0002_T0002\TR1_W0001_P0246\TR1_2_W0001_P0246_T0001_R1_P3_K1_Ch2-Ch1.zen
307100	1.621498e-03	5.241637e-03	2.237600e-04	20151211_SCC1gfpc_Prometa\MitoSys2\LSM\SCC1gfpc_Noc\DE_W0001\DE_W0001_P0002\DE_2_W0001_P0002_T0002\TR1_W0001_P0246\TR1_2_W0001_P0246_T0001_R1_P3_K1_Ch2-Ch1.zen
327580	1.304229e-03	5.248681e-03	2.009800e-04	20151211_SCC1gfpc_Prometa\MitoSys2\LSM\SCC1gfpc_Noc\DE_W0001\DE_W0001_P0002\DE_2_W0001_P0002_T0002\TR1_W0001_P0246\TR1_2_W0001_P0246_T0001_R1_P3_K1_Ch2-Ch1.zen
348060	-4.051604e-04	4.125720e-03	1.816100e-04	20151211_SCC1gfpc_Prometa\MitoSys2\LSM\SCC1gfpc_Noc\DE_W0001\DE_W0001_P0002\DE_2_W0001_P0002_T0002\TR1_W0001_P0246\TR1_2_W0001_P0246_T0001_R1_P3_K1_Ch2-Ch1.zen
368540	-5.848977e-04	4.314413e-03	1.649900e-04	20151211_SCC1gfpc_Prometa\MitoSys2\LSM\SCC1gfpc_Noc\DE_W0001\DE_W0001_P0002\DE_2_W0001_P0002_T0002\TR1_W0001_P0246\TR1_2_W0001_P0246_T0001_R1_P3_K1_Ch2-Ch1.zen
389020	-3.471741e-04	4.520140e-03	1.506200e-04	20151211_SCC1gfpc_Prometa\MitoSys2\LSM\SCC1gfpc_Noc\DE_W0001\DE_W0001_P0002\DE_2_W0001_P0002_T0002\TR1_W0001_P0246\TR1_2_W0001_P0246_T0001_R1_P3_K1_Ch2-Ch1.zen
409500	-4.204098e-04	3.674102e-03	1.381100e-04	20151211_SCC1gfpc_Prometa\MitoSys2\LSM\SCC1gfpc_Noc\DE_W0001\DE_W0001_P0002\DE_2_W0001_P0002_T0002\TR1_W0001_P0246\TR1_2_W0001_P0246_T0001_R1_P3_K1_Ch2-Ch1.zen
450460	-2.043465e-03	4.166753e-03	1.174600e-04	20151211_SCC1gfpc_Prometa\MitoSys2\LSM\SCC1gfpc_Noc\DE_W0001\DE_W0001_P0002\DE_2_W0001_P0002_T0002\TR1_W0001_P0246\TR1_2_W0001_P0246_T0001_R1_P3_K1_Ch2-Ch1.zen
491420	-1.477368e-03	3.402645e-03	1.012300e-04	20151211_SCC1gfpc_Prometa\MitoSys2\LSM\SCC1gfpc_Noc\DE_W0001\DE_W0001_P0002\DE_2_W0001_P0002_T0002\TR1_W0001_P0246\TR1_2_W0001_P0246_T0001_R1_P3_K1_Ch2-Ch1.zen
532380	-8.203398e-04	3.545497e-03	8.823900e-05	20151211_SCC1gfpc_Prometa\MitoSys2\LSM\SCC1gfpc_Noc\DE_W0001\DE_W0001_P0002\DE_2_W0001_P0002_T0002\TR1_W0001_P0246\TR1_2_W0001_P0246_T0001_R1_P3_K1_Ch2-Ch1.zen
573340	-3.172285e-04	3.961797e-03	7.766300e-05	20151211_SCC1gfpc_Prometa\MitoSys2\LSM\SCC1gfpc_Noc\DE_W0001\DE_W0001_P0002\DE_2_W0001_P0002_T0002\TR1_W0001_P0246\TR1_2_W0001_P0246_T0001_R1_P3_K1_Ch2-Ch1.zen
614300	1.759110e-03	3.788948e-03	6.893200e-05	20151211_SCC1gfpc_Prometa\MitoSys2\LSM\SCC1gfpc_Noc\DE_W0001\DE_W0001_P0002\DE_2_W0001_P0002_T0002\TR1_W0001_P0246\TR1_2_W0001_P0246_T0001_R1_P3_K1_Ch2-Ch1.zen
655260	1.297557e-03	4.255811e-03	6.163600e-05	20151211_SCC1gfpc_Prometa\MitoSys2\LSM\SCC1gfpc_Noc\DE_W0001\DE_W0001_P0002\DE_2_W0001_P0002_T0002\TR1_W0001_P0246\TR1_2_W0001_P0246_T0001_R1_P3_K1_Ch2-Ch1.zen
696220	-4.490822e-04	2.976335e-03	5.547300e-05	20151211_SCC1gfpc_Prometa\MitoSys2\LSM\SCC1gfpc_Noc\DE_W0001\DE_W0001_P0002\DE_2_W0001_P0002_T0002\TR1_W0001_P0246\TR1_2_W0001_P0246_T0001_R1_P3_K1_Ch2-Ch1.zen
737180	-6.952825e-04	3.385547e-03	5.021600e-05	20151211_SCC1gfpc_Prometa\MitoSys2\LSM\SCC1gfpc_Noc\DE_W0001\DE_W0001_P0002\DE_2_W0001_P0002_T0002\TR1_W0001_P0246\TR1_2_W0001_P0246_T0001_R1_P3_K1_Ch2-Ch1.zen
778140	-8.517257e-04	3.886842e-03	4.569400e-05	20151211_SCC1gfpc_Prometa\MitoSys2\LSM\SCC1gfpc_Noc\DE_W0001\DE_W0001_P0002\DE_2_W0001_P0002_T0002\TR1_W0001_P0246\TR1_2_W0001_P0246_T0001_R1_P3_K1_Ch2-Ch1.zen
819100	-9.906770e-04	3.107333e-03	4.177500e-05	20151211_SCC1gfpc_Prometa\MitoSys2\LSM\SCC1gfpc_Noc\DE_W0001\DE_W0001_P0002\DE_2_W0001_P0002_T0002\TR1_W0001_P0246\TR1_2_W0001_P0246_T0001_R1_P3_K1_Ch2-Ch1.zen
901020	-1.434466e-04	3.998223e-03	3.534900e-05	20151211_SCC1gfpc_Prometa\MitoSys2\LSM\SCC1gfpc_Noc\DE_W0001\DE_W0001_P0002\DE_2_W0001_P0002_T0002\TR1_W0001_P0246\TR1_2_W0001_P0246_T0001_R1_P3_K1_Ch2-Ch1.zen
982940	9.999924e-05	2.492231e-03	3.033700e-05	20151211_SCC1gfpc_Prometa\MitoSys2\LSM\SCC1gfpc_Noc\DE_W0001\DE_W0001_P0002\DE_2_W0001_P0002_T0002\TR1_W0001_P0246\TR1_2_W0001_P0246_T0001_R1_P3_K1_Ch2-Ch1.zen
1064860	-6.584346e-04	2.529107e-03	2.634900e-05	20151211_SCC1gfpc_Prometa\MitoSys2\LSM\SCC1gfpc_Noc\DE_W0001\DE_W0001_P0002\DE_2_W0001_P0002_T0002\TR1_W0001_P0246\TR1_2_W0001_P0246_T0001_R1_P3_K1_Ch2-Ch1.zen
1146780	-1.382024e-03	3.483000e-03	2.312000e-05	20151211_SCC1gfpc_Prometa\MitoSys2\LSM\SCC1gfpc_Noc\DE_W0001\DE_W0001_P0002\DE_2_W0001_P0002_T0002\TR1_W0001_P0246\TR1_2_W0001_P0246_T0001_R1_P3_K1_Ch2-Ch1.zen
1228700	-3.095431e-04	3.166493e-03	2.046600e-05	20151211_SCC1gfpc_Prometa\MitoSys2\LSM\SCC1gfpc_Noc\DE_W0001\DE_W0001_P0002\DE_2_W0001_P0002_T0002\TR1_W0001_P0246\TR1_2_W0001_P0246_T0001_R1_P3_K1_Ch2-Ch1.zen
1310620	-2.249572e-04	2.849655e-03	1.825700e-05	20151211_SCC1gfpc_Prometa\MitoSys2\LSM\SCC1gfpc_Noc\DE_W0001\DE_W0001_P0002\DE_2_W0001_P0002_T0002\TR1_W0001_P0246\TR1_2_W0001_P0246_T0001_R1_P3_K1_Ch2-Ch1.zen
1392540	-8.682971e-04	3.473431e-03	1.639800e-05	20151211_SCC1gfpc_Prometa\MitoSys2\LSM\SCC1gfpc_Noc\DE_W0001\DE_W0001_P0002\DE_2_W0001_P0002_T0002\TR1_W0001_P0246\TR1_2_W0001_P0246_T0001_R1_P3_K1_Ch2-Ch1.zen
1474460	-4.635121e-04	3.892336e-03	1.481700e-05	20151211_SCC1gfpc_Prometa\MitoSys2\LSM\SCC1gfpc_Noc\DE_W0001\DE_W0001_P0002\DE_2_W0001_P0002_T0002\TR1_W0001_P0246\TR1_2_W0001_P0246_T0001_R1_P3_K1_Ch2-Ch1.zen
1556380	-1.033545e-03	3.879201e-03	1.346100e-05	20151211_SCC1gfpc_Prometa\MitoSys2\LSM\SCC1gfpc_Noc\DE_W0001\DE_W0001_P0002\DE_2_W0001_P0002_T0002\TR1_W0001_P0246\TR1_2_W0001_P0246_T0001_R1_P3_K1_Ch2-Ch1.zen
10	5.946821e-02	2.944235e-02	5.508200e-02	20151211_SCC1gfpc_Prometa\MitoSys2\LSM\SCC1gfpc_Noc\DE_W0001\DE_W0001_P0002\DE_2_W0001_P0002_T0002\TR1_W0001_P0246\TR1_2_W0001_P0246_T0001_R1_P4_K1_Ch2-Ch1.zen
20	4.721870e-02	2.168326e-02	5.444500e-02	20151211_SCC1gfpc_Prometa\MitoSys2\LSM\SCC1gfpc_Noc\DE_W0001\DE_W0001_P0002\DE_2_W0001_P0002_T0002\TR1_W0001_P0246\TR1_2_W0001_P0246_T0001_R1_P4_K1_Ch2-Ch1.zen
30	4.636758e-02	2.026429e-02	5.384800e-02	20151211_SCC1gfpc_Prometa\MitoSys2\LSM\SCC1gfpc_Noc\DE_W0001\DE_W0001_P0002\DE_2_W0001_P0002_T0002\TR1_W0001_P0246\TR1_2_W0001_P0246_T0001_R1_P4_K1_Ch2-Ch1.zen
40	5.307815e-02	1.864466e-02	5.328800e-02	20151211_SCC1gfpc_Prometa\MitoSys2\LSM\SCC1gfpc_Noc\DE_W0001\DE_W0001_P0002\DE_2_W0001_P0002_T0002\TR1_W0001_P0246\TR1_2_W0001_P0246_T0001_R1_P4_K1_Ch2-Ch1.zen
50	6.023264e-02	2.745161e-02	5.276100e-02	20151211_SCC1gfpc_Prometa\MitoSys2\LSM\SCC1gfpc_Noc\DE_W0001\DE_W0001_P0002\DE_2_W0001_P0002_T0002\TR1_W0001_P0246\TR1_2_W0001_P0246_T0001_R1_P4_K1_Ch2-Ch1.zen
60	4.976025e-02	2.517467e-02	5.226600e-02	20151211_SCC1gfpc_Prometa\MitoSys2\LSM\SCC1gfpc_Noc\DE_W0001\DE_W0001_P0002\DE_2_W0001_P0002_T0002\TR1_W0001_P0246\TR1_2_W0001_P0246_T0001_R1_P4_K1_Ch2-Ch1.zen
70	6.005551e-02	2.297994e-02	5.179900e-02	20151211_SCC1gfpc_Prometa\MitoSys2\LSM\SCC1gfpc_Noc\DE_W0001\DE_W0001_P0002\DE_2_W0001_P0002_T0002\TR1_W0001_P0246\TR1_2_W0001_P0246_T0001_R1_P4_K1_Ch2-Ch1.zen
80	5.376889e-02	2.988645e-02	5.135800e-02	20151211_SCC1gfpc_Prometa\MitoSys2\LSM\SCC1gfpc_Noc\DE_W0001\DE_W0001_P0002\DE_2_W0001_P0002_T0002\TR1_W0001_P0246\TR1_2_W0001_P0246_T0001_R1_P4_K1_Ch2-Ch1.zen
90	4.871579e-02	1.737484e-02	5.094000e-02	20151211_SCC1gfpc_Prometa\MitoSys2\LSM\SCC1gfpc_Noc\DE_W0001\DE_W0001_P0002\DE_2_W0001_P0002_T0002\TR1_W0001_P0246\TR1_2_W0001_P0246_T0001_R1_P4_K1_Ch2-Ch1.zen
100	4.932818e-02	1.727895e-02	5.054400e-02	20151211_SCC1gfpc_Prometa\MitoSys2\LSM\SCC1gfpc_Noc\DE_W0001\DE_W0001_P0002\DE_2_W0001_P0002_T0002\TR1_W0001_P0246\TR1_2_W0001_P0246_T0001_R1_P4_K1_Ch2-Ch1.zen
120	5.340187e-02	1.929698e-02	4.980800e-02	20151211_SCC1gfpc_Prometa\MitoSys2\LSM\SCC1gfpc_Noc\DE_W0001\DE_W0001_P0002\DE_2_W0001_P0002_T0002\TR1_W0001_P0246\TR1_2_W0001_P0246_T0001_R1_P4_K1_Ch2-Ch1.zen
140	5.118848e-02	1.623409e-02	4.913800e-02	20151211_SCC1gfpc_Prometa\MitoSys2\LSM\SCC1gfpc_Noc\DE_W0001\DE_W0001_P0002\DE_2_W0001_P0002_T0002\TR1_W0001_P0246\TR1_2_W0001_P0246_T0001_R1_P4_K1_Ch2-Ch1.zen
160	4.443974e-02	1.331688e-02	4.852200e-02	20151211_SCC1gfpc_Prometa\MitoSys2\LSM\SCC1gfpc_Noc\DE_W0001\DE_W0001_P0002\DE_2_W0001_P0002_T0002\TR1_W0001_P0246\TR1_2_W0001_P0246_T0001_R1_P4_K1_Ch2-Ch1.zen
180	5.304382e-02	1.552833e-02	4.795100e-02	20151211_SCC1gfpc_Prometa\MitoSys2\LSM\SCC1gfpc_Noc\DE_W0001\DE_W0001_P0002\DE_2_W0001_P0002_T0002\TR1_W0001_P0246\TR1_2_W0001_P0246_T0001_R1_P4_K1_Ch2-Ch1.zen
200	4.672245e-02	1.753490e-02	4.742000e-02	20151211_SCC1gfpc_Prometa\MitoSys2\LSM\SCC1gfpc_Noc\DE_W0001\DE_W0001_P0002\DE_2_W0001_P0002_T0002\TR1_W0001_P0246\TR1_2_W0001_P0246_T0001_R1_P4_K1_Ch2-Ch1.zen
220	4.570363e-02	1.260577e-02	4.692100e-02	20151211_SCC1gfpc_Prometa\MitoSys2\LSM\SCC1gfpc_Noc\DE_W0001\DE_W0001_P0002\DE_2_W0001_P0002_T0002\TR1_W0001_P0246\TR1_2_W0001_P0246_T0001_R1_P4_K1_Ch2-Ch1.zen
240	4.382760e-02	1.529606e-02	4.645000e-02	20151211_SCC1gfpc_Prometa\MitoSys2\LSM\SCC1gfpc_Noc\DE_W0001\DE_W0001_P0002\DE_2_W0001_P0002_T0002\TR1_W0001_P0246\TR1_2_W0001_P0246_T0001_R1_P4_K1_Ch2-Ch1.zen
260	4.253482e-02	2.078670e-02	4.600200e-02	20151211_SCC1gfpc_Prometa\MitoSys2\LSM\SCC1gfpc_Noc\DE_W0001\DE_W0001_P0002\DE_2_W0001_P0002_T0002\TR1_W0001_P0246\TR1_2_W0001_P0246_T0001_R1_P4_K1_Ch2-Ch1.zen
280	4.290654e-02	1.672803e-02	4.557600e-02	20151211_SCC1gfpc_Prometa\MitoSys2\LSM\SCC1gfpc_Noc\DE_W0001\DE_W0001_P0002\DE_2_W0001_P0002_T0002\TR1_W0001_P0246\TR1_2_W0001_P0246_T0001_R1_P4_K1_Ch2-Ch1.zen
300	4.593497e-02	1.009992e-02	4.516800e-02	20151211_SCC1gfpc_Prometa\MitoSys2\LSM\SCC1gfpc_Noc\DE_W0001\DE_W0001_P0002\DE_2_W0001_P0002_T0002\TR1_W0001_P0246\TR1_2_W0001_P0246_T0001_R1_P4_K1_Ch2-Ch1.zen
340	4.679701e-02	1.127839e-02	4.439700e-02	20151211_SCC1gfpc_Prometa\MitoSys2\LSM\SCC1gfpc_Noc\DE_W0001\DE_W0001_P0002\DE_2_W0001_P0002_T0002\TR1_W0001_P0246\TR1_2_W0001_P0246_T0001_R1_P4_K1_Ch2-Ch1.zen
380	4.272947e-02	8.582581e-03	4.367800e-02	20151211_SCC1gfpc_Prometa\MitoSys2\LSM\SCC1gfpc_Noc\DE_W0001\DE_W0001_P0002\DE_2_W0001_P0002_T0002\TR1_W0001_P0246\TR1_2_W0001_P0246_T0001_R1_P4_K1_Ch2-Ch1.zen
420	4.014266e-02	1.249864e-02	4.300000e-02	20151211_SCC1gfpc_Prometa\MitoSys2\LSM\SCC1gfpc_Noc\DE_W0001\DE_W0001_P0002\DE_2_W0001_P0002_T0002\TR1_W0001_P0246\TR1_2_W0001_P0246_T0001_R1_P4_K1_Ch2-Ch1.zen
460	3.874792e-02	1.329870e-02	4.235600e-02	20151211_SCC1gfpc_Prometa\MitoSys2\LSM\SCC1gfpc_Noc\DE_W0001\DE_W0001_P0002\DE_2_W0001_P0002_T0002\TR1_W0001_P0246\TR1_2_W0001_P0246_T0001_R1_P4_K1_Ch2-Ch1.zen
500	4.048633e-02	9.244020e-03	4.174300e-02	20151211_SCC1gfpc_Prometa\MitoSys2\LSM\SCC1gfpc_Noc\DE_W0001\DE_W0001_P0002\DE_2_W0001_P0002_T0002\TR1_W0001_P0246\TR1_2_W0001_P0246_T0001_R1_P4_K1_Ch2-Ch1.zen
540	4.400649e-02	1.169981e-02	4.115700e-02	20151211_SCC1gfpc_Prometa\MitoSys2\LSM\SCC1gfpc_Noc\DE_W0001\DE_W0001_P0002\DE_2_W0001_P0002_T0002\TR1_W0001_P0246\TR1_2_W0001_P0246_T0001_R1_P4_K1_Ch2-Ch1.zen
580	4.268078e-02	1.397575e-02	4.059500e-02	20151211_SCC1gfpc_Prometa\MitoSys2\LSM\SCC1gfpc_Noc\DE_W0001\DE_W0001_P0002\DE_2_W0001_P0002_T0002\TR1_W0001_P0246\TR1_2_W0001_P0246_T0001_R1_P4_K1_Ch2-Ch1.zen
620	4.338712e-02	1.307624e-02	4.005400e-02	20151211_SCC1gfpc_Prometa\MitoSys2\LSM\SCC1gfpc_Noc\DE_W0001\DE_W0001_P0002\DE_2_W0001_P0002_T0002\TR1_W0001_P0246\TR1_2_W0001_P0246_T0001_R1_P4_K1_Ch2-Ch1.zen
660	4.025687e-02	1.378034e-02	3.953500e-02	20151211_SCC1gfpc_Prometa\MitoSys2\LSM\SCC1gfpc_Noc\DE_W0001\DE_W0001_P0002\DE_2_W0001_P0002_T0002\TR1_W0001_P0246\TR1_2_W0001_P0246_T0001_R1_P4_K1_Ch2-Ch1.zen
700	4.112034e-02	9.401878e-03	3.903400e-02	20151211_SCC1gfpc_Prometa\MitoSys2\LSM\SCC1gfpc_Noc\DE_W0001\DE_W0001_P0002\DE_2_W0001_P0002_T0002\TR1_W0001_P0246\TR1_2_W0001_P0246_T0001_R1_P4_K1_Ch2-Ch1.zen
780	3.824292e-02	8.901560e-03	3.808500e-02	20151211_SCC1gfpc_Prometa\MitoSys2\LSM\SCC1gfpc_Noc\DE_W0001\DE_W0001_P0002\DE_2_W0001_P0002_T0002\TR1_W0001_P0246\TR1_2_W0001_P0246_T0001_R1_P4_K1_Ch2-Ch1.zen
860	3.644363e-02	7.291832e-03	3.719900e-02	20151211_SCC1gfpc_Prometa\MitoSys2\LSM\SCC1gfpc_Noc\DE_W0001\DE_W0001_P0002\DE_2_W0001_P0002_T0002\TR1_W0001_P0246\TR1_2_W0001_P0246_T0001_R1_P4_K1_Ch2-Ch1.zen
940	3.560863e-02	1.151256e-02	3.637000e-02	20151211_SCC1gfpc_Prometa\MitoSys2\LSM\SCC1gfpc_Noc\DE_W0001\DE_W0001_P0002\DE_2_W0001_P0002_T0002\TR1_W0001_P0246\TR1_2_W0001_P0246_T0001_R1_P4_K1_Ch2-Ch1.zen
1020	3.695193e-02	6.724134e-03	3.559200e-02	20151211_SCC1gfpc_Prometa\MitoSys2\LSM\SCC1gfpc_Noc\DE_W0001\DE_W0001_P0002\DE_2_W0001_P0002_T0002\TR1_W0001_P0246\TR1_2_W0001_P0246_T0001_R1_P4_K1_Ch2-Ch1.zen
1100	3.439558e-02	9.920633e-03	3.486100e-02	20151211_SCC1gfpc_Prometa\MitoSys2\LSM\SCC1gfpc_Noc\DE_W0001\DE_W0001_P0002\DE_2_W0001_P0002_T0002\TR1_W0001_P0246\TR1_2_W0001_P0246_T0001_R1_P4_K1_Ch2-Ch1.zen
1180	3.419890e-02	8.445902e-03	3.417300e-02	20151211_SCC1gfpc_Prometa\MitoSys2\LSM\SCC1gfpc_Noc\DE_W0001\DE_W0001_P0002\DE_2_W0001_P0002_T0002\TR1_W0001_P0246\TR1_2_W0001_P0246_T0001_R1_P4_K1_Ch2-Ch1.zen
1260	3.280328e-02	1.093168e-02	3.352300e-02	20151211_SCC1gfpc_Prometa\MitoSys2\LSM\SCC1gfpc_Noc\DE_W0001\DE_W0001_P0002\DE_2_W0001_P0002_T0002\TR1_W0001_P0246\TR1_2_W0001_P0246_T0001_R1_P4_K1_Ch2-Ch1.zen
1340	3.236625e-02	9.305642e-03	3.290900e-02	20151211_SCC1gfpc_Prometa\MitoSys2\LSM\SCC1gfpc_Noc\DE_W0001\DE_W0001_P0002\DE_2_W0001_P0002_T0002\TR1_W0001_P0246\TR1_2_W0001_P0246_T0001_R1_P4_K1_Ch2-Ch1.zen
1420	3.160005e-02	9.540984e-03	3.232800e-02	20151211_SCC1gfpc_Prometa\MitoSys2\LSM\SCC1gfpc_Noc\DE_W0001\DE_W0001_P0002\DE_2_W0001_P0002_T0002\TR1_W0001_P0246\TR1_2_W0001_P0246_T0001_R1_P4_K1_Ch2-Ch1.zen
1500	3.305082e-02	8.438490e-03	3.177700e-02	20151211_SCC1gfpc_Prometa\MitoSys2\LSM\SCC1gfpc_Noc\DE_W0001\DE_W0001_P0002\DE_2_W0001_P0002_T0002\TR1_W0001_P0246\TR1_2_W0001_P0246_T0001_R1_P4_K1_Ch2-Ch1.zen
1660	2.827302e-02	9.665661e-03	3.075600e-02	20151211_SCC1gfpc_Prometa\MitoSys2\LSM\SCC1gfpc_Noc\DE_W0001\DE_W0001_P0002\DE_2_W0001_P0002_T0002\TR1_W0001_P0246\TR1_2_W0001_P0246_T0001_R1_P4_K1_Ch2-Ch1.zen
1820	3.028941e-02	6.394593e-03	2.983000e-02	20151211_SCC1gfpc_Prometa\MitoSys2\LSM\SCC1gfpc_Noc\DE_W0001\DE_W0001_P0002\DE_2_W0001_P0002_T0002\TR1_W0001_P0246\TR1_2_W0001_P0246_T0001_R1_P4_K1_Ch2-Ch1.zen
1980	2.832689e-02	7.620218e-03	2.898600e-02	20151211_SCC1gfpc_Prometa\MitoSys2\LSM\SCC1gfpc_Noc\DE_W0001\DE_W0001_P0002\DE_2_W0001_P0002_T0002\TR1_W0001_P0246\TR1_2_W0001_P0246_T0001_R1_P4_K1_Ch2-Ch1.zen
2140	3.042028e-02	7.422952e-03	2.821200e-02	20151211_SCC1gfpc_Prometa\MitoSys2\LSM\SCC1gfpc_Noc\DE_W0001\DE_W0001_P0002\DE_2_W0001_P0002_T0002\TR1_W0001_P0246\TR1_2_W0001_P0246_T0001_R1_P4_K1_Ch2-Ch1.zen
2300	2.785196e-02	9.702430e-03	2.750100e-02	20151211_SCC1gfpc_Prometa\MitoSys2\LSM\SCC1gfpc_Noc\DE_W0001\DE_W0001_P0002\DE_2_W0001_P0002_T0002\TR1_W0001_P0246\TR1_2_W0001_P0246_T0001_R1_P4_K1_Ch2-Ch1.zen
2460	2.905619e-02	8.229679e-03	2.684300e-02	20151211_SCC1gfpc_Prometa\MitoSys2\LSM\SCC1gfpc_Noc\DE_W0001\DE_W0001_P0002\DE_2_W0001_P0002_T0002\TR1_W0001_P0246\TR1_2_W0001_P0246_T0001_R1_P4_K1_Ch2-Ch1.zen
2620	2.336352e-02	6.461262e-03	2.623400e-02	20151211_SCC1gfpc_Prometa\MitoSys2\LSM\SCC1gfpc_Noc\DE_W0001\DE_W0001_P0002\DE_2_W0001_P0002_T0002\TR1_W0001_P0246\TR1_2_W0001_P0246_T0001_R1_P4_K1_Ch2-Ch1.zen
2780	2.529509e-02	7.933339e-03	2.566600e-02	20151211_SCC1gfpc_Prometa\MitoSys2\LSM\SCC1gfpc_Noc\DE_W0001\DE_W0001_P0002\DE_2_W0001_P0002_T0002\TR1_W0001_P0246\TR1_2_W0001_P0246_T0001_R1_P4_K1_Ch2-Ch1.zen
2940	2.505454e-02	8.220884e-03	2.513700e-02	20151211_SCC1gfpc_Prometa\MitoSys2\LSM\SCC1gfpc_Noc\DE_W0001\DE_W0001_P0002\DE_2_W0001_P0002_T0002\TR1_W0001_P0246\TR1_2_W0001_P0246_T0001_R1_P4_K1_Ch2-Ch1.zen
3100	2.435996e-02	7.442482e-03	2.464000e-02	20151211_SCC1gfpc_Prometa\MitoSys2\LSM\SCC1gfpc_Noc\DE_W0001\DE_W0001_P0002\DE_2_W0001_P0002_T0002\TR1_W0001_P0246\TR1_2_W0001_P0246_T0001_R1_P4_K1_Ch2-Ch1.zen
3420	2.265931e-02	7.394099e-03	2.373400e-02	20151211_SCC1gfpc_Prometa\MitoSys2\LSM\SCC1gfpc_Noc\DE_W0001\DE_W0001_P0002\DE_2_W0001_P0002_T0002\TR1_W0001_P0246\TR1_2_W0001_P0246_T0001_R1_P4_K1_Ch2-Ch1.zen
3740	2.249238e-02	5.807055e-03	2.292600e-02	20151211_SCC1gfpc_Prometa\MitoSys2\LSM\SCC1gfpc_Noc\DE_W0001\DE_W0001_P0002\DE_2_W0001_P0002_T0002\TR1_W0001_P0246\TR1_2_W0001_P0246_T0001_R1_P4_K1_Ch2-Ch1.zen
4060	2.151337e-02	5.421906e-03	2.219800e-02	20151211_SCC1gfpc_Prometa\MitoSys2\LSM\SCC1gfpc_Noc\DE_W0001\DE_W0001_P0002\DE_2_W0001_P0002_T0002\TR1_W0001_P0246\TR1_2_W0001_P0246_T0001_R1_P4_K1_Ch2-Ch1.zen
4380	2.255519e-02	5.866098e-03	2.153700e-02	20151211_SCC1gfpc_Prometa\MitoSys2\LSM\SCC1gfpc_Noc\DE_W0001\DE_W0001_P0002\DE_2_W0001_P0002_T0002\TR1_W0001_P0246\TR1_2_W0001_P0246_T0001_R1_P4_K1_Ch2-Ch1.zen
4700	2.087906e-02	6.337768e-03	2.093200e-02	20151211_SCC1gfpc_Prometa\MitoSys2\LSM\SCC1gfpc_Noc\DE_W0001\DE_W0001_P0002\DE_2_W0001_P0002_T0002\TR1_W0001_P0246\TR1_2_W0001_P0246_T0001_R1_P4_K1_Ch2-Ch1.zen
5020	2.200224e-02	6.085864e-03	2.037400e-02	20151211_SCC1gfpc_Prometa\MitoSys2\LSM\SCC1gfpc_Noc\DE_W0001\DE_W0001_P0002\DE_2_W0001_P0002_T0002\TR1_W0001_P0246\TR1_2_W0001_P0246_T0001_R1_P4_K1_Ch2-Ch1.zen
5340	2.095215e-02	3.983118e-03	1.985600e-02	20151211_SCC1gfpc_Prometa\MitoSys2\LSM\SCC1gfpc_Noc\DE_W0001\DE_W0001_P0002\DE_2_W0001_P0002_T0002\TR1_W0001_P0246\TR1_2_W0001_P0246_T0001_R1_P4_K1_Ch2-Ch1.zen
5660	2.008479e-02	4.535488e-03	1.937400e-02	20151211_SCC1gfpc_Prometa\MitoSys2\LSM\SCC1gfpc_Noc\DE_W0001\DE_W0001_P0002\DE_2_W0001_P0002_T0002\TR1_W0001_P0246\TR1_2_W0001_P0246_T0001_R1_P4_K1_Ch2-Ch1.zen
5980	1.934738e-02	6.036592e-03	1.892200e-02	20151211_SCC1gfpc_Prometa\MitoSys2\LSM\SCC1gfpc_Noc\DE_W0001\DE_W0001_P0002\DE_2_W0001_P0002_T0002\TR1_W0001_P0246\TR1_2_W0001_P0246_T0001_R1_P4_K1_Ch2-Ch1.zen
6300	1.873246e-02	4.432917e-03	1.849600e-02	20151211_SCC1gfpc_Prometa\MitoSys2\LSM\SCC1gfpc_Noc\DE_W0001\DE_W0001_P0002\DE_2_W0001_P0002_T0002\TR1_W0001_P0246\TR1_2_W0001_P0246_T0001_R1_P4_K1_Ch2-Ch1.zen
6940	1.781044e-02	4.758978e-03	1.771200e-02	20151211_SCC1gfpc_Prometa\MitoSys2\LSM\SCC1gfpc_Noc\DE_W0001\DE_W0001_P0002\DE_2_W0001_P0002_T0002\TR1_W0001_P0246\TR1_2_W0001_P0246_T0001_R1_P4_K1_Ch2-Ch1.zen
7580	1.627802e-02	5.391894e-03	1.700200e-02	20151211_SCC1gfpc_Prometa\MitoSys2\LSM\SCC1gfpc_Noc\DE_W0001\DE_W0001_P0002\DE_2_W0001_P0002_T0002\TR1_W0001_P0246\TR1_2_W0001_P0246_T0001_R1_P4_K1_Ch2-Ch1.zen
8220	1.626051e-02	3.856774e-03	1.635100e-02	20151211_SCC1gfpc_Prometa\MitoSys2\LSM\SCC1gfpc_Noc\DE_W0001\DE_W0001_P0002\DE_2_W0001_P0002_T0002\TR1_W0001_P0246\TR1_2_W0001_P0246_T0001_R1_P4_K1_Ch2-Ch1.zen
8860	1.598586e-02	5.084462e-03	1.574900e-02	20151211_SCC1gfpc_Prometa\MitoSys2\LSM\SCC1gfpc_Noc\DE_W0001\DE_W0001_P0002\DE_2_W0001_P0002_T0002\TR1_W0001_P0246\TR1_2_W0001_P0246_T0001_R1_P4_K1_Ch2-Ch1.zen
9500	1.484573e-02	3.904913e-03	1.518900e-02	20151211_SCC1gfpc_Prometa\MitoSys2\LSM\SCC1gfpc_Noc\DE_W0001\DE_W0001_P0002\DE_2_W0001_P0002_T0002\TR1_W0001_P0246\TR1_2_W0001_P0246_T0001_R1_P4_K1_Ch2-Ch1.zen
10140	1.496715e-02	4.746095e-03	1.466400e-02	20151211_SCC1gfpc_Prometa\MitoSys2\LSM\SCC1gfpc_Noc\DE_W0001\DE_W0001_P0002\DE_2_W0001_P0002_T0002\TR1_W0001_P0246\TR1_2_W0001_P0246_T0001_R1_P4_K1_Ch2-Ch1.zen
10780	1.440902e-02	4.495341e-03	1.416900e-02	20151211_SCC1gfpc_Prometa\MitoSys2\LSM\SCC1gfpc_Noc\DE_W0001\DE_W0001_P0002\DE_2_W0001_P0002_T0002\TR1_W0001_P0246\TR1_2_W0001_P0246_T0001_R1_P4_K1_Ch2-Ch1.zen
11420	1.373627e-02	3.877658e-03	1.370100e-02	20151211_SCC1gfpc_Prometa\MitoSys2\LSM\SCC1gfpc_Noc\DE_W0001\DE_W0001_P0002\DE_2_W0001_P0002_T0002\TR1_W0001_P0246\TR1_2_W0001_P0246_T0001_R1_P4_K1_Ch2-Ch1.zen
12060	1.178218e-02	5.498011e-03	1.325800e-02	20151211_SCC1gfpc_Prometa\MitoSys2\LSM\SCC1gfpc_Noc\DE_W0001\DE_W0001_P0002\DE_2_W0001_P0002_T0002\TR1_W0001_P0246\TR1_2_W0001_P0246_T0001_R1_P4_K1_Ch2-Ch1.zen
12700	1.213802e-02	4.571005e-03	1.283500e-02	20151211_SCC1gfpc_Prometa\MitoSys2\LSM\SCC1gfpc_Noc\DE_W0001\DE_W0001_P0002\DE_2_W0001_P0002_T0002\TR1_W0001_P0246\TR1_2_W0001_P0246_T0001_R1_P4_K1_Ch2-Ch1.zen
13980	1.157242e-02	3.773820e-03	1.204900e-02	20151211_SCC1gfpc_Prometa\MitoSys2\LSM\SCC1gfpc_Noc\DE_W0001\DE_W0001_P0002\DE_2_W0001_P0002_T0002\TR1_W0001_P0246\TR1_2_W0001_P0246_T0001_R1_P4_K1_Ch2-Ch1.zen
15260	1.062972e-02	4.056427e-03	1.132900e-02	20151211_SCC1gfpc_Prometa\MitoSys2\LSM\SCC1gfpc_Noc\DE_W0001\DE_W0001_P0002\DE_2_W0001_P0002_T0002\TR1_W0001_P0246\TR1_2_W0001_P0246_T0001_R1_P4_K1_Ch2-Ch1.zen
16540	9.278048e-03	3.698079e-03	1.066800e-02	20151211_SCC1gfpc_Prometa\MitoSys2\LSM\SCC1gfpc_Noc\DE_W0001\DE_W0001_P0002\DE_2_W0001_P0002_T0002\TR1_W0001_P0246\TR1_2_W0001_P0246_T0001_R1_P4_K1_Ch2-Ch1.zen
17820	1.032169e-02	3.520257e-03	1.005800e-02	20151211_SCC1gfpc_Prometa\MitoSys2\LSM\SCC1gfpc_Noc\DE_W0001\DE_W0001_P0002\DE_2_W0001_P0002_T0002\TR1_W0001_P0246\TR1_2_W0001_P0246_T0001_R1_P4_K1_Ch2-Ch1.zen
19100	9.834186e-03	4.419730e-03	9.495300e-03	20151211_SCC1gfpc_Prometa\MitoSys2\LSM\SCC1gfpc_Noc\DE_W0001\DE_W0001_P0002\DE_2_W0001_P0002_T0002\TR1_W0001_P0246\TR1_2_W0001_P0246_T0001_R1_P4_K1_Ch2-Ch1.zen
20380	8.624605e-03	4.239072e-03	8.974000e-03	20151211_SCC1gfpc_Prometa\MitoSys2\LSM\SCC1gfpc_Noc\DE_W0001\DE_W0001_P0002\DE_2_W0001_P0002_T0002\TR1_W0001_P0246\TR1_2_W0001_P0246_T0001_R1_P4_K1_Ch2-Ch1.zen
21660	7.439413e-03	4.122614e-03	8.490600e-03	20151211_SCC1gfpc_Prometa\MitoSys2\LSM\SCC1gfpc_Noc\DE_W0001\DE_W0001_P0002\DE_2_W0001_P0002_T0002\TR1_W0001_P0246\TR1_2_W0001_P0246_T0001_R1_P4_K1_Ch2-Ch1.zen
22940	8.970367e-03	5.021650e-03	8.041900e-03	20151211_SCC1gfpc_Prometa\MitoSys2\LSM\SCC1gfpc_Noc\DE_W0001\DE_W0001_P0002\DE_2_W0001_P0002_T0002\TR1_W0001_P0246\TR1_2_W0001_P0246_T0001_R1_P4_K1_Ch2-Ch1.zen
24220	7.729701e-03	4.199032e-03	7.624800e-03	20151211_SCC1gfpc_Prometa\MitoSys2\LSM\SCC1gfpc_Noc\DE_W0001\DE_W0001_P0002\DE_2_W0001_P0002_T0002\TR1_W0001_P0246\TR1_2_W0001_P0246_T0001_R1_P4_K1_Ch2-Ch1.zen
25500	6.794524e-03	3.632770e-03	7.236700e-03	20151211_SCC1gfpc_Prometa\MitoSys2\LSM\SCC1gfpc_Noc\DE_W0001\DE_W0001_P0002\DE_2_W0001_P0002_T0002\TR1_W0001_P0246\TR1_2_W0001_P0246_T0001_R1_P4_K1_Ch2-Ch1.zen
28060	7.003860e-03	4.319479e-03	6.538000e-03	20151211_SCC1gfpc_Prometa\MitoSys2\LSM\SCC1gfpc_Noc\DE_W0001\DE_W0001_P0002\DE_2_W0001_P0002_T0002\TR1_W0001_P0246\TR1_2_W0001_P0246_T0001_R1_P4_K1_Ch2-Ch1.zen
30620	5.856576e-03	4.142144e-03	5.929300e-03	20151211_SCC1gfpc_Prometa\MitoSys2\LSM\SCC1gfpc_Noc\DE_W0001\DE_W0001_P0002\DE_2_W0001_P0002_T0002\TR1_W0001_P0246\TR1_2_W0001_P0246_T0001_R1_P4_K1_Ch2-Ch1.zen
33180	5.596201e-03	4.534916e-03	5.396800e-03	20151211_SCC1gfpc_Prometa\MitoSys2\LSM\SCC1gfpc_Noc\DE_W0001\DE_W0001_P0002\DE_2_W0001_P0002_T0002\TR1_W0001_P0246\TR1_2_W0001_P0246_T0001_R1_P4_K1_Ch2-Ch1.zen
35740	5.732243e-03	3.646315e-03	4.929000e-03	20151211_SCC1gfpc_Prometa\MitoSys2\LSM\SCC1gfpc_Noc\DE_W0001\DE_W0001_P0002\DE_2_W0001_P0002_T0002\TR1_W0001_P0246\TR1_2_W0001_P0246_T0001_R1_P4_K1_Ch2-Ch1.zen
38300	4.506292e-03	3.139677e-03	4.516600e-03	20151211_SCC1gfpc_Prometa\MitoSys2\LSM\SCC1gfpc_Noc\DE_W0001\DE_W0001_P0002\DE_2_W0001_P0002_T0002\TR1_W0001_P0246\TR1_2_W0001_P0246_T0001_R1_P4_K1_Ch2-Ch1.zen
40860	4.944776e-03	3.242039e-03	4.151500e-03	20151211_SCC1gfpc_Prometa\MitoSys2\LSM\SCC1gfpc_Noc\DE_W0001\DE_W0001_P0002\DE_2_W0001_P0002_T0002\TR1_W0001_P0246\TR1_2_W0001_P0246_T0001_R1_P4_K1_Ch2-Ch1.zen
43420	4.632077e-03	3.980466e-03	3.827000e-03	20151211_SCC1gfpc_Prometa\MitoSys2\LSM\SCC1gfpc_Noc\DE_W0001\DE_W0001_P0002\DE_2_W0001_P0002_T0002\TR1_W0001_P0246\TR1_2_W0001_P0246_T0001_R1_P4_K1_Ch2-Ch1.zen
45980	4.233145e-03	4.382006e-03	3.537600e-03	20151211_SCC1gfpc_Prometa\MitoSys2\LSM\SCC1gfpc_Noc\DE_W0001\DE_W0001_P0002\DE_2_W0001_P0002_T0002\TR1_W0001_P0246\TR1_2_W0001_P0246_T0001_R1_P4_K1_Ch2-Ch1.zen
48540	4.207954e-03	4.546748e-03	3.278600e-03	20151211_SCC1gfpc_Prometa\MitoSys2\LSM\SCC1gfpc_Noc\DE_W0001\DE_W0001_P0002\DE_2_W0001_P0002_T0002\TR1_W0001_P0246\TR1_2_W0001_P0246_T0001_R1_P4_K1_Ch2-Ch1.zen
51100	3.789075e-03	3.915084e-03	3.046100e-03	20151211_SCC1gfpc_Prometa\MitoSys2\LSM\SCC1gfpc_Noc\DE_W0001\DE_W0001_P0002\DE_2_W0001_P0002_T0002\TR1_W0001_P0246\TR1_2_W0001_P0246_T0001_R1_P4_K1_Ch2-Ch1.zen
56220	3.774264e-03	3.937703e-03	2.647100e-03	20151211_SCC1gfpc_Prometa\MitoSys2\LSM\SCC1gfpc_Noc\DE_W0001\DE_W0001_P0002\DE_2_W0001_P0002_T0002\TR1_W0001_P0246\TR1_2_W0001_P0246_T0001_R1_P4_K1_Ch2-Ch1.zen
61340	3.376368e-03	4.953424e-03	2.319400e-03	20151211_SCC1gfpc_Prometa\MitoSys2\LSM\SCC1gfpc_Noc\DE_W0001\DE_W0001_P0002\DE_2_W0001_P0002_T0002\TR1_W0001_P0246\TR1_2_W0001_P0246_T0001_R1_P4_K1_Ch2-Ch1.zen
66460	2.876415e-03	4.485839e-03	2.047200e-03	20151211_SCC1gfpc_Prometa\MitoSys2\LSM\SCC1gfpc_Noc\DE_W0001\DE_W0001_P0002\DE_2_W0001_P0002_T0002\TR1_W0001_P0246\TR1_2_W0001_P0246_T0001_R1_P4_K1_Ch2-Ch1.zen
71580	2.002202e-03	3.760077e-03	1.818900e-03	20151211_SCC1gfpc_Prometa\MitoSys2\LSM\SCC1gfpc_Noc\DE_W0001\DE_W0001_P0002\DE_2_W0001_P0002_T0002\TR1_W0001_P0246\TR1_2_W0001_P0246_T0001_R1_P4_K1_Ch2-Ch1.zen
76700	1.394507e-03	4.085598e-03	1.625700e-03	20151211_SCC1gfpc_Prometa\MitoSys2\LSM\SCC1gfpc_Noc\DE_W0001\DE_W0001_P0002\DE_2_W0001_P0002_T0002\TR1_W0001_P0246\TR1_2_W0001_P0246_T0001_R1_P4_K1_Ch2-Ch1.zen
81820	1.851088e-03	4.214817e-03	1.460800e-03	20151211_SCC1gfpc_Prometa\MitoSys2\LSM\SCC1gfpc_Noc\DE_W0001\DE_W0001_P0002\DE_2_W0001_P0002_T0002\TR1_W0001_P0246\TR1_2_W0001_P0246_T0001_R1_P4_K1_Ch2-Ch1.zen
86940	8.156349e-04	4.585764e-03	1.319000e-03	20151211_SCC1gfpc_Prometa\MitoSys2\LSM\SCC1gfpc_Noc\DE_W0001\DE_W0001_P0002\DE_2_W0001_P0002_T0002\TR1_W0001_P0246\TR1_2_W0001_P0246_T0001_R1_P4_K1_Ch2-Ch1.zen
92060	-1.251494e-04	4.432900e-03	1.196300e-03	20151211_SCC1gfpc_Prometa\MitoSys2\LSM\SCC1gfpc_Noc\DE_W0001\DE_W0001_P0002\DE_2_W0001_P0002_T0002\TR1_W0001_P0246\TR1_2_W0001_P0246_T0001_R1_P4_K1_Ch2-Ch1.zen
97180	-2.257416e-04	3.791587e-03	1.089500e-03	20151211_SCC1gfpc_Prometa\MitoSys2\LSM\SCC1gfpc_Noc\DE_W0001\DE_W0001_P0002\DE_2_W0001_P0002_T0002\TR1_W0001_P0246\TR1_2_W0001_P0246_T0001_R1_P4_K1_Ch2-Ch1.zen
102300	-6.162066e-04	3.757148e-03	9.958700e-04	20151211_SCC1gfpc_Prometa\MitoSys2\LSM\SCC1gfpc_Noc\DE_W0001\DE_W0001_P0002\DE_2_W0001_P0002_T0002\TR1_W0001_P0246\TR1_2_W0001_P0246_T0001_R1_P4_K1_Ch2-Ch1.zen
112540	-9.717675e-04	3.415792e-03	8.405500e-04	20151211_SCC1gfpc_Prometa\MitoSys2\LSM\SCC1gfpc_Noc\DE_W0001\DE_W0001_P0002\DE_2_W0001_P0002_T0002\TR1_W0001_P0246\TR1_2_W0001_P0246_T0001_R1_P4_K1_Ch2-Ch1.zen
122780	-6.480324e-04	2.937364e-03	7.179500e-04	20151211_SCC1gfpc_Prometa\MitoSys2\LSM\SCC1gfpc_Noc\DE_W0001\DE_W0001_P0002\DE_2_W0001_P0002_T0002\TR1_W0001_P0246\TR1_2_W0001_P0246_T0001_R1_P4_K1_Ch2-Ch1.zen
133020	1.625778e-04	3.148968e-03	6.196200e-04	20151211_SCC1gfpc_Prometa\MitoSys2\LSM\SCC1gfpc_Noc\DE_W0001\DE_W0001_P0002\DE_2_W0001_P0002_T0002\TR1_W0001_P0246\TR1_2_W0001_P0246_T0001_R1_P4_K1_Ch2-Ch1.zen
143260	2.842047e-04	4.649667e-03	5.396500e-04	20151211_SCC1gfpc_Prometa\MitoSys2\LSM\SCC1gfpc_Noc\DE_W0001\DE_W0001_P0002\DE_2_W0001_P0002_T0002\TR1_W0001_P0246\TR1_2_W0001_P0246_T0001_R1_P4_K1_Ch2-Ch1.zen
153500	-8.273547e-04	5.135907e-03	4.738000e-04	20151211_SCC1gfpc_Prometa\MitoSys2\LSM\SCC1gfpc_Noc\DE_W0001\DE_W0001_P0002\DE_2_W0001_P0002_T0002\TR1_W0001_P0246\TR1_2_W0001_P0246_T0001_R1_P4_K1_Ch2-Ch1.zen
163740	-1.422014e-03	4.757800e-03	4.190000e-04	20151211_SCC1gfpc_Prometa\MitoSys2\LSM\SCC1gfpc_Noc\DE_W0001\DE_W0001_P0002\DE_2_W0001_P0002_T0002\TR1_W0001_P0246\TR1_2_W0001_P0246_T0001_R1_P4_K1_Ch2-Ch1.zen
173980	-1.090432e-03	4.323877e-03	3.729500e-04	20151211_SCC1gfpc_Prometa\MitoSys2\LSM\SCC1gfpc_Noc\DE_W0001\DE_W0001_P0002\DE_2_W0001_P0002_T0002\TR1_W0001_P0246\TR1_2_W0001_P0246_T0001_R1_P4_K1_Ch2-Ch1.zen
184220	-1.677170e-03	3.553207e-03	3.339100e-04	20151211_SCC1gfpc_Prometa\MitoSys2\LSM\SCC1gfpc_Noc\DE_W0001\DE_W0001_P0002\DE_2_W0001_P0002_T0002\TR1_W0001_P0246\TR1_2_W0001_P0246_T0001_R1_P4_K1_Ch2-Ch1.zen
194460	-8.444951e-04	4.528344e-03	3.005500e-04	20151211_SCC1gfpc_Prometa\MitoSys2\LSM\SCC1gfpc_Noc\DE_W0001\DE_W0001_P0002\DE_2_W0001_P0002_T0002\TR1_W0001_P0246\TR1_2_W0001_P0246_T0001_R1_P4_K1_Ch2-Ch1.zen
204700	-5.683540e-04	3.977152e-03	2.718500e-04	20151211_SCC1gfpc_Prometa\MitoSys2\LSM\SCC1gfpc_Noc\DE_W0001\DE_W0001_P0002\DE_2_W0001_P0002_T0002\TR1_W0001_P0246\TR1_2_W0001_P0246_T0001_R1_P4_K1_Ch2-Ch1.zen
225180	9.821927e-04	3.758806e-03	2.253200e-04	20151211_SCC1gfpc_Prometa\MitoSys2\LSM\SCC1gfpc_Noc\DE_W0001\DE_W0001_P0002\DE_2_W0001_P0002_T0002\TR1_W0001_P0246\TR1_2_W0001_P0246_T0001_R1_P4_K1_Ch2-Ch1.zen
245660	8.353757e-04	4.567203e-03	1.896200e-04	20151211_SCC1gfpc_Prometa\MitoSys2\LSM\SCC1gfpc_Noc\DE_W0001\DE_W0001_P0002\DE_2_W0001_P0002_T0002\TR1_W0001_P0246\TR1_2_W0001_P0246_T0001_R1_P4_K1_Ch2-Ch1.zen
266140	-5.658988e-04	3.804944e-03	1.616700e-04	20151211_SCC1gfpc_Prometa\MitoSys2\LSM\SCC1gfpc_Noc\DE_W0001\DE_W0001_P0002\DE_2_W0001_P0002_T0002\TR1_W0001_P0246\TR1_2_W0001_P0246_T0001_R1_P4_K1_Ch2-Ch1.zen
286620	8.035272e-04	4.236106e-03	1.394200e-04	20151211_SCC1gfpc_Prometa\MitoSys2\LSM\SCC1gfpc_Noc\DE_W0001\DE_W0001_P0002\DE_2_W0001_P0002_T0002\TR1_W0001_P0246\TR1_2_W0001_P0246_T0001_R1_P4_K1_Ch2-Ch1.zen
307100	6.639521e-04	4.449000e-03	1.214300e-04	20151211_SCC1gfpc_Prometa\MitoSys2\LSM\SCC1gfpc_Noc\DE_W0001\DE_W0001_P0002\DE_2_W0001_P0002_T0002\TR1_W0001_P0246\TR1_2_W0001_P0246_T0001_R1_P4_K1_Ch2-Ch1.zen
327580	-5.138054e-05	3.500662e-03	1.067000e-04	20151211_SCC1gfpc_Prometa\MitoSys2\LSM\SCC1gfpc_Noc\DE_W0001\DE_W0001_P0002\DE_2_W0001_P0002_T0002\TR1_W0001_P0246\TR1_2_W0001_P0246_T0001_R1_P4_K1_Ch2-Ch1.zen
348060	-2.293797e-04	4.197578e-03	9.449000e-05	20151211_SCC1gfpc_Prometa\MitoSys2\LSM\SCC1gfpc_Noc\DE_W0001\DE_W0001_P0002\DE_2_W0001_P0002_T0002\TR1_W0001_P0246\TR1_2_W0001_P0246_T0001_R1_P4_K1_Ch2-Ch1.zen
368540	8.388901e-04	3.506018e-03	8.426300e-05	20151211_SCC1gfpc_Prometa\MitoSys2\LSM\SCC1gfpc_Noc\DE_W0001\DE_W0001_P0002\DE_2_W0001_P0002_T0002\TR1_W0001_P0246\TR1_2_W0001_P0246_T0001_R1_P4_K1_Ch2-Ch1.zen
389020	4.117053e-04	3.973531e-03	7.561700e-05	20151211_SCC1gfpc_Prometa\MitoSys2\LSM\SCC1gfpc_Noc\DE_W0001\DE_W0001_P0002\DE_2_W0001_P0002_T0002\TR1_W0001_P0246\TR1_2_W0001_P0246_T0001_R1_P4_K1_Ch2-Ch1.zen
409500	-2.950948e-05	3.552387e-03	6.824500e-05	20151211_SCC1gfpc_Prometa\MitoSys2\LSM\SCC1gfpc_Noc\DE_W0001\DE_W0001_P0002\DE_2_W0001_P0002_T0002\TR1_W0001_P0246\TR1_2_W0001_P0246_T0001_R1_P4_K1_Ch2-Ch1.zen
450460	-1.193404e-04	3.165590e-03	5.642500e-05	20151211_SCC1gfpc_Prometa\MitoSys2\LSM\SCC1gfpc_Noc\DE_W0001\DE_W0001_P0002\DE_2_W0001_P0002_T0002\TR1_W0001_P0246\TR1_2_W0001_P0246_T0001_R1_P4_K1_Ch2-Ch1.zen
491420	-1.389399e-03	4.295834e-03	4.746300e-05	20151211_SCC1gfpc_Prometa\MitoSys2\LSM\SCC1gfpc_Noc\DE_W0001\DE_W0001_P0002\DE_2_W0001_P0002_T0002\TR1_W0001_P0246\TR1_2_W0001_P0246_T0001_R1_P4_K1_Ch2-Ch1.zen
532380	-1.556992e-03	4.073164e-03	4.050900e-05	20151211_SCC1gfpc_Prometa\MitoSys2\LSM\SCC1gfpc_Noc\DE_W0001\DE_W0001_P0002\DE_2_W0001_P0002_T0002\TR1_W0001_P0246\TR1_2_W0001_P0246_T0001_R1_P4_K1_Ch2-Ch1.zen
573340	-6.296171e-04	4.093173e-03	3.500700e-05	20151211_SCC1gfpc_Prometa\MitoSys2\LSM\SCC1gfpc_Noc\DE_W0001\DE_W0001_P0002\DE_2_W0001_P0002_T0002\TR1_W0001_P0246\TR1_2_W0001_P0246_T0001_R1_P4_K1_Ch2-Ch1.zen
614300	1.113438e-03	2.862663e-03	3.057800e-05	20151211_SCC1gfpc_Prometa\MitoSys2\LSM\SCC1gfpc_Noc\DE_W0001\DE_W0001_P0002\DE_2_W0001_P0002_T0002\TR1_W0001_P0246\TR1_2_W0001_P0246_T0001_R1_P4_K1_Ch2-Ch1.zen
655260	4.908404e-04	2.949322e-03	2.696000e-05	20151211_SCC1gfpc_Prometa\MitoSys2\LSM\SCC1gfpc_Noc\DE_W0001\DE_W0001_P0002\DE_2_W0001_P0002_T0002\TR1_W0001_P0246\TR1_2_W0001_P0246_T0001_R1_P4_K1_Ch2-Ch1.zen
696220	1.128791e-04	2.980765e-03	2.396600e-05	20151211_SCC1gfpc_Prometa\MitoSys2\LSM\SCC1gfpc_Noc\DE_W0001\DE_W0001_P0002\DE_2_W0001_P0002_T0002\TR1_W0001_P0246\TR1_2_W0001_P0246_T0001_R1_P4_K1_Ch2-Ch1.zen
737180	1.153366e-03	3.375610e-03	2.145900e-05	20151211_SCC1gfpc_Prometa\MitoSys2\LSM\SCC1gfpc_Noc\DE_W0001\DE_W0001_P0002\DE_2_W0001_P0002_T0002\TR1_W0001_P0246\TR1_2_W0001_P0246_T0001_R1_P4_K1_Ch2-Ch1.zen
778140	-2.022943e-04	2.384550e-03	1.934000e-05	20151211_SCC1gfpc_Prometa\MitoSys2\LSM\SCC1gfpc_Noc\DE_W0001\DE_W0001_P0002\DE_2_W0001_P0002_T0002\TR1_W0001_P0246\TR1_2_W0001_P0246_T0001_R1_P4_K1_Ch2-Ch1.zen
819100	-7.108751e-04	2.598091e-03	1.753100e-05	20151211_SCC1gfpc_Prometa\MitoSys2\LSM\SCC1gfpc_Noc\DE_W0001\DE_W0001_P0002\DE_2_W0001_P0002_T0002\TR1_W0001_P0246\TR1_2_W0001_P0246_T0001_R1_P4_K1_Ch2-Ch1.zen
901020	-1.233967e-03	3.850098e-03	1.462400e-05	20151211_SCC1gfpc_Prometa\MitoSys2\LSM\SCC1gfpc_Noc\DE_W0001\DE_W0001_P0002\DE_2_W0001_P0002_T0002\TR1_W0001_P0246\TR1_2_W0001_P0246_T0001_R1_P4_K1_Ch2-Ch1.zen
982940	-9.296276e-04	3.247816e-03	1.241100e-05	20151211_SCC1gfpc_Prometa\MitoSys2\LSM\SCC1gfpc_Noc\DE_W0001\DE_W0001_P0002\DE_2_W0001_P0002_T0002\TR1_W0001_P0246\TR1_2_W0001_P0246_T0001_R1_P4_K1_Ch2-Ch1.zen
1064860	-4.060272e-04	2.689698e-03	1.068500e-05	20151211_SCC1gfpc_Prometa\MitoSys2\LSM\SCC1gfpc_Noc\DE_W0001\DE_W0001_P0002\DE_2_W0001_P0002_T0002\TR1_W0001_P0246\TR1_2_W0001_P0246_T0001_R1_P4_K1_Ch2-Ch1.zen
1146780	-5.618626e-04	2.978724e-03	9.310500e-06	20151211_SCC1gfpc_Prometa\MitoSys2\LSM\SCC1gfpc_Noc\DE_W0001\DE_W0001_P0002\DE_2_W0001_P0002_T0002\TR1_W0001_P0246\TR1_2_W0001_P0246_T0001_R1_P4_K1_Ch2-Ch1.zen
1228700	-8.703771e-04	3.315955e-03	8.197800e-06	20151211_SCC1gfpc_Prometa\MitoSys2\LSM\SCC1gfpc_Noc\DE_W0001\DE_W0001_P0002\DE_2_W0001_P0002_T0002\TR1_W0001_P0246\TR1_2_W0001_P0246_T0001_R1_P4_K1_Ch2-Ch1.zen
1310620	-2.239079e-04	2.120311e-03	7.283200e-06	20151211_SCC1gfpc_Prometa\MitoSys2\LSM\SCC1gfpc_Noc\DE_W0001\DE_W0001_P0002\DE_2_W0001_P0002_T0002\TR1_W0001_P0246\TR1_2_W0001_P0246_T0001_R1_P4_K1_Ch2-Ch1.zen
1392540	4.513929e-04	3.606852e-03	6.521600e-06	20151211_SCC1gfpc_Prometa\MitoSys2\LSM\SCC1gfpc_Noc\DE_W0001\DE_W0001_P0002\DE_2_W0001_P0002_T0002\TR1_W0001_P0246\TR1_2_W0001_P0246_T0001_R1_P4_K1_Ch2-Ch1.zen
1474460	-5.328597e-04	2.996049e-03	5.880000e-06	20151211_SCC1gfpc_Prometa\MitoSys2\LSM\SCC1gfpc_Noc\DE_W0001\DE_W0001_P0002\DE_2_W0001_P0002_T0002\TR1_W0001_P0246\TR1_2_W0001_P0246_T0001_R1_P4_K1_Ch2-Ch1.zen
1556380	-1.215860e-03	2.871153e-03	5.334100e-06	20151211_SCC1gfpc_Prometa\MitoSys2\LSM\SCC1gfpc_Noc\DE_W0001\DE_W0001_P0002\DE_2_W0001_P0002_T0002\TR1_W0001_P0246\TR1_2_W0001_P0246_T0001_R1_P4_K1_Ch2-Ch1.zen
10	7.200522e-02	3.060148e-02	6.225400e-02	20151211_SCC1gfpc_Prometa\MitoSys2\LSM\SCC1gfpc_Noc\DE_W0001\DE_W0001_P0002\DE_2_W0001_P0002_T0002\TR1_W0001_P0246\TR1_2_W0001_P0246_T0001_R1_P5_K1_Ch2-Ch1.zen
20	5.166479e-02	2.570982e-02	6.155600e-02	20151211_SCC1gfpc_Prometa\MitoSys2\LSM\SCC1gfpc_Noc\DE_W0001\DE_W0001_P0002\DE_2_W0001_P0002_T0002\TR1_W0001_P0246\TR1_2_W0001_P0246_T0001_R1_P5_K1_Ch2-Ch1.zen
30	6.128055e-02	3.015699e-02	6.090100e-02	20151211_SCC1gfpc_Prometa\MitoSys2\LSM\SCC1gfpc_Noc\DE_W0001\DE_W0001_P0002\DE_2_W0001_P0002_T0002\TR1_W0001_P0246\TR1_2_W0001_P0246_T0001_R1_P5_K1_Ch2-Ch1.zen
40	6.340490e-02	2.425629e-02	6.028900e-02	20151211_SCC1gfpc_Prometa\MitoSys2\LSM\SCC1gfpc_Noc\DE_W0001\DE_W0001_P0002\DE_2_W0001_P0002_T0002\TR1_W0001_P0246\TR1_2_W0001_P0246_T0001_R1_P5_K1_Ch2-Ch1.zen
50	5.534915e-02	2.555532e-02	5.971700e-02	20151211_SCC1gfpc_Prometa\MitoSys2\LSM\SCC1gfpc_Noc\DE_W0001\DE_W0001_P0002\DE_2_W0001_P0002_T0002\TR1_W0001_P0246\TR1_2_W0001_P0246_T0001_R1_P5_K1_Ch2-Ch1.zen
60	5.554130e-02	2.396447e-02	5.918300e-02	20151211_SCC1gfpc_Prometa\MitoSys2\LSM\SCC1gfpc_Noc\DE_W0001\DE_W0001_P0002\DE_2_W0001_P0002_T0002\TR1_W0001_P0246\TR1_2_W0001_P0246_T0001_R1_P5_K1_Ch2-Ch1.zen
70	5.755692e-02	1.883617e-02	5.868300e-02	20151211_SCC1gfpc_Prometa\MitoSys2\LSM\SCC1gfpc_Noc\DE_W0001\DE_W0001_P0002\DE_2_W0001_P0002_T0002\TR1_W0001_P0246\TR1_2_W0001_P0246_T0001_R1_P5_K1_Ch2-Ch1.zen
80	6.055364e-02	2.551285e-02	5.821400e-02	20151211_SCC1gfpc_Prometa\MitoSys2\LSM\SCC1gfpc_Noc\DE_W0001\DE_W0001_P0002\DE_2_W0001_P0002_T0002\TR1_W0001_P0246\TR1_2_W0001_P0246_T0001_R1_P5_K1_Ch2-Ch1.zen
90	5.655710e-02	2.578611e-02	5.777400e-02	20151211_SCC1gfpc_Prometa\MitoSys2\LSM\SCC1gfpc_Noc\DE_W0001\DE_W0001_P0002\DE_2_W0001_P0002_T0002\TR1_W0001_P0246\TR1_2_W0001_P0246_T0001_R1_P5_K1_Ch2-Ch1.zen
100	5.800241e-02	1.885515e-02	5.735900e-02	20151211_SCC1gfpc_Prometa\MitoSys2\LSM\SCC1gfpc_Noc\DE_W0001\DE_W0001_P0002\DE_2_W0001_P0002_T0002\TR1_W0001_P0246\TR1_2_W0001_P0246_T0001_R1_P5_K1_Ch2-Ch1.zen
120	6.077085e-02	2.120673e-02	5.659900e-02	20151211_SCC1gfpc_Prometa\MitoSys2\LSM\SCC1gfpc_Noc\DE_W0001\DE_W0001_P0002\DE_2_W0001_P0002_T0002\TR1_W0001_P0246\TR1_2_W0001_P0246_T0001_R1_P5_K1_Ch2-Ch1.zen
140	5.875401e-02	1.794173e-02	5.591600e-02	20151211_SCC1gfpc_Prometa\MitoSys2\LSM\SCC1gfpc_Noc\DE_W0001\DE_W0001_P0002\DE_2_W0001_P0002_T0002\TR1_W0001_P0246\TR1_2_W0001_P0246_T0001_R1_P5_K1_Ch2-Ch1.zen
160	5.839485e-02	1.714179e-02	5.529700e-02	20151211_SCC1gfpc_Prometa\MitoSys2\LSM\SCC1gfpc_Noc\DE_W0001\DE_W0001_P0002\DE_2_W0001_P0002_T0002\TR1_W0001_P0246\TR1_2_W0001_P0246_T0001_R1_P5_K1_Ch2-Ch1.zen
180	4.546037e-02	1.486940e-02	5.473000e-02	20151211_SCC1gfpc_Prometa\MitoSys2\LSM\SCC1gfpc_Noc\DE_W0001\DE_W0001_P0002\DE_2_W0001_P0002_T0002\TR1_W0001_P0246\TR1_2_W0001_P0246_T0001_R1_P5_K1_Ch2-Ch1.zen
200	5.403949e-02	1.700205e-02	5.420800e-02	20151211_SCC1gfpc_Prometa\MitoSys2\LSM\SCC1gfpc_Noc\DE_W0001\DE_W0001_P0002\DE_2_W0001_P0002_T0002\TR1_W0001_P0246\TR1_2_W0001_P0246_T0001_R1_P5_K1_Ch2-Ch1.zen
220	5.285049e-02	1.901700e-02	5.372100e-02	20151211_SCC1gfpc_Prometa\MitoSys2\LSM\SCC1gfpc_Noc\DE_W0001\DE_W0001_P0002\DE_2_W0001_P0002_T0002\TR1_W0001_P0246\TR1_2_W0001_P0246_T0001_R1_P5_K1_Ch2-Ch1.zen
240	6.007466e-02	1.977359e-02	5.326400e-02	20151211_SCC1gfpc_Prometa\MitoSys2\LSM\SCC1gfpc_Noc\DE_W0001\DE_W0001_P0002\DE_2_W0001_P0002_T0002\TR1_W0001_P0246\TR1_2_W0001_P0246_T0001_R1_P5_K1_Ch2-Ch1.zen
260	5.194620e-02	1.515901e-02	5.283200e-02	20151211_SCC1gfpc_Prometa\MitoSys2\LSM\SCC1gfpc_Noc\DE_W0001\DE_W0001_P0002\DE_2_W0001_P0002_T0002\TR1_W0001_P0246\TR1_2_W0001_P0246_T0001_R1_P5_K1_Ch2-Ch1.zen
280	5.027702e-02	1.864709e-02	5.242100e-02	20151211_SCC1gfpc_Prometa\MitoSys2\LSM\SCC1gfpc_Noc\DE_W0001\DE_W0001_P0002\DE_2_W0001_P0002_T0002\TR1_W0001_P0246\TR1_2_W0001_P0246_T0001_R1_P5_K1_Ch2-Ch1.zen
300	5.189199e-02	1.252879e-02	5.202700e-02	20151211_SCC1gfpc_Prometa\MitoSys2\LSM\SCC1gfpc_Noc\DE_W0001\DE_W0001_P0002\DE_2_W0001_P0002_T0002\TR1_W0001_P0246\TR1_2_W0001_P0246_T0001_R1_P5_K1_Ch2-Ch1.zen
340	5.113100e-02	1.581457e-02	5.128200e-02	20151211_SCC1gfpc_Prometa\MitoSys2\LSM\SCC1gfpc_Noc\DE_W0001\DE_W0001_P0002\DE_2_W0001_P0002_T0002\TR1_W0001_P0246\TR1_2_W0001_P0246_T0001_R1_P5_K1_Ch2-Ch1.zen
380	4.747826e-02	1.502135e-02	5.058100e-02	20151211_SCC1gfpc_Prometa\MitoSys2\LSM\SCC1gfpc_Noc\DE_W0001\DE_W0001_P0002\DE_2_W0001_P0002_T0002\TR1_W0001_P0246\TR1_2_W0001_P0246_T0001_R1_P5_K1_Ch2-Ch1.zen
420	5.135832e-02	1.118802e-02	4.991500e-02	20151211_SCC1gfpc_Prometa\MitoSys2\LSM\SCC1gfpc_Noc\DE_W0001\DE_W0001_P0002\DE_2_W0001_P0002_T0002\TR1_W0001_P0246\TR1_2_W0001_P0246_T0001_R1_P5_K1_Ch2-Ch1.zen
460	4.658762e-02	1.391905e-02	4.927500e-02	20151211_SCC1gfpc_Prometa\MitoSys2\LSM\SCC1gfpc_Noc\DE_W0001\DE_W0001_P0002\DE_2_W0001_P0002_T0002\TR1_W0001_P0246\TR1_2_W0001_P0246_T0001_R1_P5_K1_Ch2-Ch1.zen
500	4.817651e-02	1.330363e-02	4.865800e-02	20151211_SCC1gfpc_Prometa\MitoSys2\LSM\SCC1gfpc_Noc\DE_W0001\DE_W0001_P0002\DE_2_W0001_P0002_T0002\TR1_W0001_P0246\TR1_2_W0001_P0246_T0001_R1_P5_K1_Ch2-Ch1.zen
540	5.355759e-02	1.430501e-02	4.806100e-02	20151211_SCC1gfpc_Prometa\MitoSys2\LSM\SCC1gfpc_Noc\DE_W0001\DE_W0001_P0002\DE_2_W0001_P0002_T0002\TR1_W0001_P0246\TR1_2_W0001_P0246_T0001_R1_P5_K1_Ch2-Ch1.zen
580	4.568166e-02	1.639463e-02	4.748100e-02	20151211_SCC1gfpc_Prometa\MitoSys2\LSM\SCC1gfpc_Noc\DE_W0001\DE_W0001_P0002\DE_2_W0001_P0002_T0002\TR1_W0001_P0246\TR1_2_W0001_P0246_T0001_R1_P5_K1_Ch2-Ch1.zen
620	4.766794e-02	1.086863e-02	4.691800e-02	20151211_SCC1gfpc_Prometa\MitoSys2\LSM\SCC1gfpc_Noc\DE_W0001\DE_W0001_P0002\DE_2_W0001_P0002_T0002\TR1_W0001_P0246\TR1_2_W0001_P0246_T0001_R1_P5_K1_Ch2-Ch1.zen
660	4.815429e-02	1.409440e-02	4.637000e-02	20151211_SCC1gfpc_Prometa\MitoSys2\LSM\SCC1gfpc_Noc\DE_W0001\DE_W0001_P0002\DE_2_W0001_P0002_T0002\TR1_W0001_P0246\TR1_2_W0001_P0246_T0001_R1_P5_K1_Ch2-Ch1.zen
700	4.510230e-02	1.333645e-02	4.583700e-02	20151211_SCC1gfpc_Prometa\MitoSys2\LSM\SCC1gfpc_Noc\DE_W0001\DE_W0001_P0002\DE_2_W0001_P0002_T0002\TR1_W0001_P0246\TR1_2_W0001_P0246_T0001_R1_P5_K1_Ch2-Ch1.zen
780	5.018491e-02	1.456340e-02	4.481300e-02	20151211_SCC1gfpc_Prometa\MitoSys2\LSM\SCC1gfpc_Noc\DE_W0001\DE_W0001_P0002\DE_2_W0001_P0002_T0002\TR1_W0001_P0246\TR1_2_W0001_P0246_T0001_R1_P5_K1_Ch2-Ch1.zen
860	4.237460e-02	1.377772e-02	4.384100e-02	20151211_SCC1gfpc_Prometa\MitoSys2\LSM\SCC1gfpc_Noc\DE_W0001\DE_W0001_P0002\DE_2_W0001_P0002_T0002\TR1_W0001_P0246\TR1_2_W0001_P0246_T0001_R1_P5_K1_Ch2-Ch1.zen
940	4.362895e-02	1.196873e-02	4.292000e-02	20151211_SCC1gfpc_Prometa\MitoSys2\LSM\SCC1gfpc_Noc\DE_W0001\DE_W0001_P0002\DE_2_W0001_P0002_T0002\TR1_W0001_P0246\TR1_2_W0001_P0246_T0001_R1_P5_K1_Ch2-Ch1.zen
1020	4.123479e-02	1.017241e-02	4.204500e-02	20151211_SCC1gfpc_Prometa\MitoSys2\LSM\SCC1gfpc_Noc\DE_W0001\DE_W0001_P0002\DE_2_W0001_P0002_T0002\TR1_W0001_P0246\TR1_2_W0001_P0246_T0001_R1_P5_K1_Ch2-Ch1.zen
1100	4.212749e-02	1.106972e-02	4.121500e-02	20151211_SCC1gfpc_Prometa\MitoSys2\LSM\SCC1gfpc_Noc\DE_W0001\DE_W0001_P0002\DE_2_W0001_P0002_T0002\TR1_W0001_P0246\TR1_2_W0001_P0246_T0001_R1_P5_K1_Ch2-Ch1.zen
1180	4.059565e-02	1.329377e-02	4.042700e-02	20151211_SCC1gfpc_Prometa\MitoSys2\LSM\SCC1gfpc_Noc\DE_W0001\DE_W0001_P0002\DE_2_W0001_P0002_T0002\TR1_W0001_P0246\TR1_2_W0001_P0246_T0001_R1_P5_K1_Ch2-Ch1.zen
1260	3.957948e-02	1.109639e-02	3.967800e-02	20151211_SCC1gfpc_Prometa\MitoSys2\LSM\SCC1gfpc_Noc\DE_W0001\DE_W0001_P0002\DE_2_W0001_P0002_T0002\TR1_W0001_P0246\TR1_2_W0001_P0246_T0001_R1_P5_K1_Ch2-Ch1.zen
1340	3.748865e-02	1.204912e-02	3.896500e-02	20151211_SCC1gfpc_Prometa\MitoSys2\LSM\SCC1gfpc_Noc\DE_W0001\DE_W0001_P0002\DE_2_W0001_P0002_T0002\TR1_W0001_P0246\TR1_2_W0001_P0246_T0001_R1_P5_K1_Ch2-Ch1.zen
1420	3.768058e-02	1.638839e-02	3.828700e-02	20151211_SCC1gfpc_Prometa\MitoSys2\LSM\SCC1gfpc_Noc\DE_W0001\DE_W0001_P0002\DE_2_W0001_P0002_T0002\TR1_W0001_P0246\TR1_2_W0001_P0246_T0001_R1_P5_K1_Ch2-Ch1.zen
1500	3.486052e-02	1.124869e-02	3.764100e-02	20151211_SCC1gfpc_Prometa\MitoSys2\LSM\SCC1gfpc_Noc\DE_W0001\DE_W0001_P0002\DE_2_W0001_P0002_T0002\TR1_W0001_P0246\TR1_2_W0001_P0246_T0001_R1_P5_K1_Ch2-Ch1.zen
1660	3.625901e-02	1.080705e-02	3.643800e-02	20151211_SCC1gfpc_Prometa\MitoSys2\LSM\SCC1gfpc_Noc\DE_W0001\DE_W0001_P0002\DE_2_W0001_P0002_T0002\TR1_W0001_P0246\TR1_2_W0001_P0246_T0001_R1_P5_K1_Ch2-Ch1.zen
1820	3.292544e-02	1.095604e-02	3.534000e-02	20151211_SCC1gfpc_Prometa\MitoSys2\LSM\SCC1gfpc_Noc\DE_W0001\DE_W0001_P0002\DE_2_W0001_P0002_T0002\TR1_W0001_P0246\TR1_2_W0001_P0246_T0001_R1_P5_K1_Ch2-Ch1.zen
1980	3.423125e-02	1.072647e-02	3.433500e-02	20151211_SCC1gfpc_Prometa\MitoSys2\LSM\SCC1gfpc_Noc\DE_W0001\DE_W0001_P0002\DE_2_W0001_P0002_T0002\TR1_W0001_P0246\TR1_2_W0001_P0246_T0001_R1_P5_K1_Ch2-Ch1.zen
2140	3.404979e-02	1.097663e-02	3.341100e-02	20151211_SCC1gfpc_Prometa\MitoSys2\LSM\SCC1gfpc_Noc\DE_W0001\DE_W0001_P0002\DE_2_W0001_P0002_T0002\TR1_W0001_P0246\TR1_2_W0001_P0246_T0001_R1_P5_K1_Ch2-Ch1.zen
2300	3.058789e-02	1.122072e-02	3.255800e-02	20151211_SCC1gfpc_Prometa\MitoSys2\LSM\SCC1gfpc_Noc\DE_W0001\DE_W0001_P0002\DE_2_W0001_P0002_T0002\TR1_W0001_P0246\TR1_2_W0001_P0246_T0001_R1_P5_K1_Ch2-Ch1.zen
2460	3.250278e-02	1.007351e-02	3.176800e-02	20151211_SCC1gfpc_Prometa\MitoSys2\LSM\SCC1gfpc_Noc\DE_W0001\DE_W0001_P0002\DE_2_W0001_P0002_T0002\TR1_W0001_P0246\TR1_2_W0001_P0246_T0001_R1_P5_K1_Ch2-Ch1.zen
2620	3.142014e-02	1.027316e-02	3.103300e-02	20151211_SCC1gfpc_Prometa\MitoSys2\LSM\SCC1gfpc_Noc\DE_W0001\DE_W0001_P0002\DE_2_W0001_P0002_T0002\TR1_W0001_P0246\TR1_2_W0001_P0246_T0001_R1_P5_K1_Ch2-Ch1.zen
2780	3.082435e-02	9.009750e-03	3.034800e-02	20151211_SCC1gfpc_Prometa\MitoSys2\LSM\SCC1gfpc_Noc\DE_W0001\DE_W0001_P0002\DE_2_W0001_P0002_T0002\TR1_W0001_P0246\TR1_2_W0001_P0246_T0001_R1_P5_K1_Ch2-Ch1.zen
2940	3.003514e-02	1.067159e-02	2.970700e-02	20151211_SCC1gfpc_Prometa\MitoSys2\LSM\SCC1gfpc_Noc\DE_W0001\DE_W0001_P0002\DE_2_W0001_P0002_T0002\TR1_W0001_P0246\TR1_2_W0001_P0246_T0001_R1_P5_K1_Ch2-Ch1.zen
3100	2.986229e-02	1.109612e-02	2.910400e-02	20151211_SCC1gfpc_Prometa\MitoSys2\LSM\SCC1gfpc_Noc\DE_W0001\DE_W0001_P0002\DE_2_W0001_P0002_T0002\TR1_W0001_P0246\TR1_2_W0001_P0246_T0001_R1_P5_K1_Ch2-Ch1.zen
3420	2.871168e-02	1.148059e-02	2.800100e-02	20151211_SCC1gfpc_Prometa\MitoSys2\LSM\SCC1gfpc_Noc\DE_W0001\DE_W0001_P0002\DE_2_W0001_P0002_T0002\TR1_W0001_P0246\TR1_2_W0001_P0246_T0001_R1_P5_K1_Ch2-Ch1.zen
3740	2.848233e-02	1.005074e-02	2.701100e-02	20151211_SCC1gfpc_Prometa\MitoSys2\LSM\SCC1gfpc_Noc\DE_W0001\DE_W0001_P0002\DE_2_W0001_P0002_T0002\TR1_W0001_P0246\TR1_2_W0001_P0246_T0001_R1_P5_K1_Ch2-Ch1.zen
4060	2.679652e-02	9.482237e-03	2.611400e-02	20151211_SCC1gfpc_Prometa\MitoSys2\LSM\SCC1gfpc_Noc\DE_W0001\DE_W0001_P0002\DE_2_W0001_P0002_T0002\TR1_W0001_P0246\TR1_2_W0001_P0246_T0001_R1_P5_K1_Ch2-Ch1.zen
4380	2.420141e-02	7.661924e-03	2.529400e-02	20151211_SCC1gfpc_Prometa\MitoSys2\LSM\SCC1gfpc_Noc\DE_W0001\DE_W0001_P0002\DE_2_W0001_P0002_T0002\TR1_W0001_P0246\TR1_2_W0001_P0246_T0001_R1_P5_K1_Ch2-Ch1.zen
4700	2.428068e-02	8.942873e-03	2.453700e-02	20151211_SCC1gfpc_Prometa\MitoSys2\LSM\SCC1gfpc_Noc\DE_W0001\DE_W0001_P0002\DE_2_W0001_P0002_T0002\TR1_W0001_P0246\TR1_2_W0001_P0246_T0001_R1_P5_K1_Ch2-Ch1.zen
5020	2.330040e-02	9.256556e-03	2.383300e-02	20151211_SCC1gfpc_Prometa\MitoSys2\LSM\SCC1gfpc_Noc\DE_W0001\DE_W0001_P0002\DE_2_W0001_P0002_T0002\TR1_W0001_P0246\TR1_2_W0001_P0246_T0001_R1_P5_K1_Ch2-Ch1.zen
5340	2.333165e-02	8.953147e-03	2.317600e-02	20151211_SCC1gfpc_Prometa\MitoSys2\LSM\SCC1gfpc_Noc\DE_W0001\DE_W0001_P0002\DE_2_W0001_P0002_T0002\TR1_W0001_P0246\TR1_2_W0001_P0246_T0001_R1_P5_K1_Ch2-Ch1.zen
5660	2.232219e-02	8.100322e-03	2.255800e-02	20151211_SCC1gfpc_Prometa\MitoSys2\LSM\SCC1gfpc_Noc\DE_W0001\DE_W0001_P0002\DE_2_W0001_P0002_T0002\TR1_W0001_P0246\TR1_2_W0001_P0246_T0001_R1_P5_K1_Ch2-Ch1.zen
5980	2.367337e-02	8.210844e-03	2.197400e-02	20151211_SCC1gfpc_Prometa\MitoSys2\LSM\SCC1gfpc_Noc\DE_W0001\DE_W0001_P0002\DE_2_W0001_P0002_T0002\TR1_W0001_P0246\TR1_2_W0001_P0246_T0001_R1_P5_K1_Ch2-Ch1.zen
6300	2.211624e-02	7.548272e-03	2.142000e-02	20151211_SCC1gfpc_Prometa\MitoSys2\LSM\SCC1gfpc_Noc\DE_W0001\DE_W0001_P0002\DE_2_W0001_P0002_T0002\TR1_W0001_P0246\TR1_2_W0001_P0246_T0001_R1_P5_K1_Ch2-Ch1.zen
6940	1.980389e-02	7.705167e-03	2.038800e-02	20151211_SCC1gfpc_Prometa\MitoSys2\LSM\SCC1gfpc_Noc\DE_W0001\DE_W0001_P0002\DE_2_W0001_P0002_T0002\TR1_W0001_P0246\TR1_2_W0001_P0246_T0001_R1_P5_K1_Ch2-Ch1.zen
7580	1.935259e-02	7.670095e-03	1.944100e-02	20151211_SCC1gfpc_Prometa\MitoSys2\LSM\SCC1gfpc_Noc\DE_W0001\DE_W0001_P0002\DE_2_W0001_P0002_T0002\TR1_W0001_P0246\TR1_2_W0001_P0246_T0001_R1_P5_K1_Ch2-Ch1.zen
8220	1.901207e-02	6.540375e-03	1.856300e-02	20151211_SCC1gfpc_Prometa\MitoSys2\LSM\SCC1gfpc_Noc\DE_W0001\DE_W0001_P0002\DE_2_W0001_P0002_T0002\TR1_W0001_P0246\TR1_2_W0001_P0246_T0001_R1_P5_K1_Ch2-Ch1.zen
8860	1.854439e-02	6.922618e-03	1.774500e-02	20151211_SCC1gfpc_Prometa\MitoSys2\LSM\SCC1gfpc_Noc\DE_W0001\DE_W0001_P0002\DE_2_W0001_P0002_T0002\TR1_W0001_P0246\TR1_2_W0001_P0246_T0001_R1_P5_K1_Ch2-Ch1.zen
9500	1.694220e-02	6.254762e-03	1.697700e-02	20151211_SCC1gfpc_Prometa\MitoSys2\LSM\SCC1gfpc_Noc\DE_W0001\DE_W0001_P0002\DE_2_W0001_P0002_T0002\TR1_W0001_P0246\TR1_2_W0001_P0246_T0001_R1_P5_K1_Ch2-Ch1.zen
10140	1.608721e-02	7.335161e-03	1.625500e-02	20151211_SCC1gfpc_Prometa\MitoSys2\LSM\SCC1gfpc_Noc\DE_W0001\DE_W0001_P0002\DE_2_W0001_P0002_T0002\TR1_W0001_P0246\TR1_2_W0001_P0246_T0001_R1_P5_K1_Ch2-Ch1.zen
10780	1.454661e-02	6.943498e-03	1.557400e-02	20151211_SCC1gfpc_Prometa\MitoSys2\LSM\SCC1gfpc_Noc\DE_W0001\DE_W0001_P0002\DE_2_W0001_P0002_T0002\TR1_W0001_P0246\TR1_2_W0001_P0246_T0001_R1_P5_K1_Ch2-Ch1.zen
11420	1.457300e-02	6.806956e-03	1.492900e-02	20151211_SCC1gfpc_Prometa\MitoSys2\LSM\SCC1gfpc_Noc\DE_W0001\DE_W0001_P0002\DE_2_W0001_P0002_T0002\TR1_W0001_P0246\TR1_2_W0001_P0246_T0001_R1_P5_K1_Ch2-Ch1.zen
12060	1.447309e-02	6.842430e-03	1.431900e-02	20151211_SCC1gfpc_Prometa\MitoSys2\LSM\SCC1gfpc_Noc\DE_W0001\DE_W0001_P0002\DE_2_W0001_P0002_T0002\TR1_W0001_P0246\TR1_2_W0001_P0246_T0001_R1_P5_K1_Ch2-Ch1.zen
12700	1.215981e-02	6.893184e-03	1.374100e-02	20151211_SCC1gfpc_Prometa\MitoSys2\LSM\SCC1gfpc_Noc\DE_W0001\DE_W0001_P0002\DE_2_W0001_P0002_T0002\TR1_W0001_P0246\TR1_2_W0001_P0246_T0001_R1_P5_K1_Ch2-Ch1.zen
13980	1.141249e-02	6.489928e-03	1.267000e-02	20151211_SCC1gfpc_Prometa\MitoSys2\LSM\SCC1gfpc_Noc\DE_W0001\DE_W0001_P0002\DE_2_W0001_P0002_T0002\TR1_W0001_P0246\TR1_2_W0001_P0246_T0001_R1_P5_K1_Ch2-Ch1.zen
15260	1.156974e-02	7.519760e-03	1.170400e-02	20151211_SCC1gfpc_Prometa\MitoSys2\LSM\SCC1gfpc_Noc\DE_W0001\DE_W0001_P0002\DE_2_W0001_P0002_T0002\TR1_W0001_P0246\TR1_2_W0001_P0246_T0001_R1_P5_K1_Ch2-Ch1.zen
16540	1.041394e-02	7.019231e-03	1.083100e-02	20151211_SCC1gfpc_Prometa\MitoSys2\LSM\SCC1gfpc_Noc\DE_W0001\DE_W0001_P0002\DE_2_W0001_P0002_T0002\TR1_W0001_P0246\TR1_2_W0001_P0246_T0001_R1_P5_K1_Ch2-Ch1.zen
17820	1.068776e-02	6.159635e-03	1.003900e-02	20151211_SCC1gfpc_Prometa\MitoSys2\LSM\SCC1gfpc_Noc\DE_W0001\DE_W0001_P0002\DE_2_W0001_P0002_T0002\TR1_W0001_P0246\TR1_2_W0001_P0246_T0001_R1_P5_K1_Ch2-Ch1.zen
19100	9.081581e-03	5.203913e-03	9.321400e-03	20151211_SCC1gfpc_Prometa\MitoSys2\LSM\SCC1gfpc_Noc\DE_W0001\DE_W0001_P0002\DE_2_W0001_P0002_T0002\TR1_W0001_P0246\TR1_2_W0001_P0246_T0001_R1_P5_K1_Ch2-Ch1.zen
20380	8.567029e-03	6.447130e-03	8.669700e-03	20151211_SCC1gfpc_Prometa\MitoSys2\LSM\SCC1gfpc_Noc\DE_W0001\DE_W0001_P0002\DE_2_W0001_P0002_T0002\TR1_W0001_P0246\TR1_2_W0001_P0246_T0001_R1_P5_K1_Ch2-Ch1.zen
21660	9.480734e-03	6.185395e-03	8.076900e-03	20151211_SCC1gfpc_Prometa\MitoSys2\LSM\SCC1gfpc_Noc\DE_W0001\DE_W0001_P0002\DE_2_W0001_P0002_T0002\TR1_W0001_P0246\TR1_2_W0001_P0246_T0001_R1_P5_K1_Ch2-Ch1.zen
22940	7.766198e-03	5.773712e-03	7.537100e-03	20151211_SCC1gfpc_Prometa\MitoSys2\LSM\SCC1gfpc_Noc\DE_W0001\DE_W0001_P0002\DE_2_W0001_P0002_T0002\TR1_W0001_P0246\TR1_2_W0001_P0246_T0001_R1_P5_K1_Ch2-Ch1.zen
24220	6.662193e-03	5.335148e-03	7.044600e-03	20151211_SCC1gfpc_Prometa\MitoSys2\LSM\SCC1gfpc_Noc\DE_W0001\DE_W0001_P0002\DE_2_W0001_P0002_T0002\TR1_W0001_P0246\TR1_2_W0001_P0246_T0001_R1_P5_K1_Ch2-Ch1.zen
25500	6.287641e-03	4.523079e-03	6.594700e-03	20151211_SCC1gfpc_Prometa\MitoSys2\LSM\SCC1gfpc_Noc\DE_W0001\DE_W0001_P0002\DE_2_W0001_P0002_T0002\TR1_W0001_P0246\TR1_2_W0001_P0246_T0001_R1_P5_K1_Ch2-Ch1.zen
28060	5.200651e-03	5.257601e-03	5.805600e-03	20151211_SCC1gfpc_Prometa\MitoSys2\LSM\SCC1gfpc_Noc\DE_W0001\DE_W0001_P0002\DE_2_W0001_P0002_T0002\TR1_W0001_P0246\TR1_2_W0001_P0246_T0001_R1_P5_K1_Ch2-Ch1.zen
30620	5.584128e-03	4.028080e-03	5.140500e-03	20151211_SCC1gfpc_Prometa\MitoSys2\LSM\SCC1gfpc_Noc\DE_W0001\DE_W0001_P0002\DE_2_W0001_P0002_T0002\TR1_W0001_P0246\TR1_2_W0001_P0246_T0001_R1_P5_K1_Ch2-Ch1.zen
33180	5.430260e-03	6.044694e-03	4.576100e-03	20151211_SCC1gfpc_Prometa\MitoSys2\LSM\SCC1gfpc_Noc\DE_W0001\DE_W0001_P0002\DE_2_W0001_P0002_T0002\TR1_W0001_P0246\TR1_2_W0001_P0246_T0001_R1_P5_K1_Ch2-Ch1.zen
35740	5.168485e-03	5.971067e-03	4.094100e-03	20151211_SCC1gfpc_Prometa\MitoSys2\LSM\SCC1gfpc_Noc\DE_W0001\DE_W0001_P0002\DE_2_W0001_P0002_T0002\TR1_W0001_P0246\TR1_2_W0001_P0246_T0001_R1_P5_K1_Ch2-Ch1.zen
38300	4.325163e-03	5.176471e-03	3.680000e-03	20151211_SCC1gfpc_Prometa\MitoSys2\LSM\SCC1gfpc_Noc\DE_W0001\DE_W0001_P0002\DE_2_W0001_P0002_T0002\TR1_W0001_P0246\TR1_2_W0001_P0246_T0001_R1_P5_K1_Ch2-Ch1.zen
40860	5.228130e-03	4.107292e-03	3.322000e-03	20151211_SCC1gfpc_Prometa\MitoSys2\LSM\SCC1gfpc_Noc\DE_W0001\DE_W0001_P0002\DE_2_W0001_P0002_T0002\TR1_W0001_P0246\TR1_2_W0001_P0246_T0001_R1_P5_K1_Ch2-Ch1.zen
43420	4.490177e-03	4.373658e-03	3.010800e-03	20151211_SCC1gfpc_Prometa\MitoSys2\LSM\SCC1gfpc_Noc\DE_W0001\DE_W0001_P0002\DE_2_W0001_P0002_T0002\TR1_W0001_P0246\TR1_2_W0001_P0246_T0001_R1_P5_K1_Ch2-Ch1.zen
45980	2.417510e-03	4.945838e-03	2.738800e-03	20151211_SCC1gfpc_Prometa\MitoSys2\LSM\SCC1gfpc_Noc\DE_W0001\DE_W0001_P0002\DE_2_W0001_P0002_T0002\TR1_W0001_P0246\TR1_2_W0001_P0246_T0001_R1_P5_K1_Ch2-Ch1.zen
48540	3.192372e-03	4.486603e-03	2.500000e-03	20151211_SCC1gfpc_Prometa\MitoSys2\LSM\SCC1gfpc_Noc\DE_W0001\DE_W0001_P0002\DE_2_W0001_P0002_T0002\TR1_W0001_P0246\TR1_2_W0001_P0246_T0001_R1_P5_K1_Ch2-Ch1.zen
51100	2.405805e-03	4.190274e-03	2.289400e-03	20151211_SCC1gfpc_Prometa\MitoSys2\LSM\SCC1gfpc_Noc\DE_W0001\DE_W0001_P0002\DE_2_W0001_P0002_T0002\TR1_W0001_P0246\TR1_2_W0001_P0246_T0001_R1_P5_K1_Ch2-Ch1.zen
56220	1.245600e-03	4.763517e-03	1.936700e-03	20151211_SCC1gfpc_Prometa\MitoSys2\LSM\SCC1gfpc_Noc\DE_W0001\DE_W0001_P0002\DE_2_W0001_P0002_T0002\TR1_W0001_P0246\TR1_2_W0001_P0246_T0001_R1_P5_K1_Ch2-Ch1.zen
61340	1.132750e-03	5.044392e-03	1.655400e-03	20151211_SCC1gfpc_Prometa\MitoSys2\LSM\SCC1gfpc_Noc\DE_W0001\DE_W0001_P0002\DE_2_W0001_P0002_T0002\TR1_W0001_P0246\TR1_2_W0001_P0246_T0001_R1_P5_K1_Ch2-Ch1.zen
66460	3.794297e-04	4.827437e-03	1.428100e-03	20151211_SCC1gfpc_Prometa\MitoSys2\LSM\SCC1gfpc_Noc\DE_W0001\DE_W0001_P0002\DE_2_W0001_P0002_T0002\TR1_W0001_P0246\TR1_2_W0001_P0246_T0001_R1_P5_K1_Ch2-Ch1.zen
71580	2.685119e-04	4.294746e-03	1.242000e-03	20151211_SCC1gfpc_Prometa\MitoSys2\LSM\SCC1gfpc_Noc\DE_W0001\DE_W0001_P0002\DE_2_W0001_P0002_T0002\TR1_W0001_P0246\TR1_2_W0001_P0246_T0001_R1_P5_K1_Ch2-Ch1.zen
76700	-2.090006e-04	4.819037e-03	1.088000e-03	20151211_SCC1gfpc_Prometa\MitoSys2\LSM\SCC1gfpc_Noc\DE_W0001\DE_W0001_P0002\DE_2_W0001_P0002_T0002\TR1_W0001_P0246\TR1_2_W0001_P0246_T0001_R1_P5_K1_Ch2-Ch1.zen
81820	-2.043778e-04	4.364686e-03	9.593300e-04	20151211_SCC1gfpc_Prometa\MitoSys2\LSM\SCC1gfpc_Noc\DE_W0001\DE_W0001_P0002\DE_2_W0001_P0002_T0002\TR1_W0001_P0246\TR1_2_W0001_P0246_T0001_R1_P5_K1_Ch2-Ch1.zen
86940	-3.464173e-04	3.020880e-03	8.508800e-04	20151211_SCC1gfpc_Prometa\MitoSys2\LSM\SCC1gfpc_Noc\DE_W0001\DE_W0001_P0002\DE_2_W0001_P0002_T0002\TR1_W0001_P0246\TR1_2_W0001_P0246_T0001_R1_P5_K1_Ch2-Ch1.zen
92060	3.630893e-04	3.652728e-03	7.587400e-04	20151211_SCC1gfpc_Prometa\MitoSys2\LSM\SCC1gfpc_Noc\DE_W0001\DE_W0001_P0002\DE_2_W0001_P0002_T0002\TR1_W0001_P0246\TR1_2_W0001_P0246_T0001_R1_P5_K1_Ch2-Ch1.zen
97180	9.654301e-04	5.348769e-03	6.799000e-04	20151211_SCC1gfpc_Prometa\MitoSys2\LSM\SCC1gfpc_Noc\DE_W0001\DE_W0001_P0002\DE_2_W0001_P0002_T0002\TR1_W0001_P0246\TR1_2_W0001_P0246_T0001_R1_P5_K1_Ch2-Ch1.zen
102300	9.958032e-04	4.989581e-03	6.119900e-04	20151211_SCC1gfpc_Prometa\MitoSys2\LSM\SCC1gfpc_Noc\DE_W0001\DE_W0001_P0002\DE_2_W0001_P0002_T0002\TR1_W0001_P0246\TR1_2_W0001_P0246_T0001_R1_P5_K1_Ch2-Ch1.zen
112540	1.634133e-03	3.898600e-03	5.018800e-04	20151211_SCC1gfpc_Prometa\MitoSys2\LSM\SCC1gfpc_Noc\DE_W0001\DE_W0001_P0002\DE_2_W0001_P0002_T0002\TR1_W0001_P0246\TR1_2_W0001_P0246_T0001_R1_P5_K1_Ch2-Ch1.zen
122780	1.386126e-04	4.049041e-03	4.174800e-04	20151211_SCC1gfpc_Prometa\MitoSys2\LSM\SCC1gfpc_Noc\DE_W0001\DE_W0001_P0002\DE_2_W0001_P0002_T0002\TR1_W0001_P0246\TR1_2_W0001_P0246_T0001_R1_P5_K1_Ch2-Ch1.zen
133020	4.143812e-04	3.713253e-03	3.515900e-04	20151211_SCC1gfpc_Prometa\MitoSys2\LSM\SCC1gfpc_Noc\DE_W0001\DE_W0001_P0002\DE_2_W0001_P0002_T0002\TR1_W0001_P0246\TR1_2_W0001_P0246_T0001_R1_P5_K1_Ch2-Ch1.zen
143260	2.053173e-05	3.429158e-03	2.993300e-04	20151211_SCC1gfpc_Prometa\MitoSys2\LSM\SCC1gfpc_Noc\DE_W0001\DE_W0001_P0002\DE_2_W0001_P0002_T0002\TR1_W0001_P0246\TR1_2_W0001_P0246_T0001_R1_P5_K1_Ch2-Ch1.zen
153500	-1.766626e-05	3.102155e-03	2.573000e-04	20151211_SCC1gfpc_Prometa\MitoSys2\LSM\SCC1gfpc_Noc\DE_W0001\DE_W0001_P0002\DE_2_W0001_P0002_T0002\TR1_W0001_P0246\TR1_2_W0001_P0246_T0001_R1_P5_K1_Ch2-Ch1.zen
163740	6.496607e-04	4.069922e-03	2.230600e-04	20151211_SCC1gfpc_Prometa\MitoSys2\LSM\SCC1gfpc_Noc\DE_W0001\DE_W0001_P0002\DE_2_W0001_P0002_T0002\TR1_W0001_P0246\TR1_2_W0001_P0246_T0001_R1_P5_K1_Ch2-Ch1.zen
173980	3.580680e-04	3.645897e-03	1.948800e-04	20151211_SCC1gfpc_Prometa\MitoSys2\LSM\SCC1gfpc_Noc\DE_W0001\DE_W0001_P0002\DE_2_W0001_P0002_T0002\TR1_W0001_P0246\TR1_2_W0001_P0246_T0001_R1_P5_K1_Ch2-Ch1.zen
184220	-6.685960e-04	3.705645e-03	1.714300e-04	20151211_SCC1gfpc_Prometa\MitoSys2\LSM\SCC1gfpc_Noc\DE_W0001\DE_W0001_P0002\DE_2_W0001_P0002_T0002\TR1_W0001_P0246\TR1_2_W0001_P0246_T0001_R1_P5_K1_Ch2-Ch1.zen
194460	-3.378425e-04	3.685709e-03	1.517600e-04	20151211_SCC1gfpc_Prometa\MitoSys2\LSM\SCC1gfpc_Noc\DE_W0001\DE_W0001_P0002\DE_2_W0001_P0002_T0002\TR1_W0001_P0246\TR1_2_W0001_P0246_T0001_R1_P5_K1_Ch2-Ch1.zen
204700	-6.255839e-04	4.032039e-03	1.351200e-04	20151211_SCC1gfpc_Prometa\MitoSys2\LSM\SCC1gfpc_Noc\DE_W0001\DE_W0001_P0002\DE_2_W0001_P0002_T0002\TR1_W0001_P0246\TR1_2_W0001_P0246_T0001_R1_P5_K1_Ch2-Ch1.zen
225180	-1.652211e-03	3.553329e-03	1.087500e-04	20151211_SCC1gfpc_Prometa\MitoSys2\LSM\SCC1gfpc_Noc\DE_W0001\DE_W0001_P0002\DE_2_W0001_P0002_T0002\TR1_W0001_P0246\TR1_2_W0001_P0246_T0001_R1_P5_K1_Ch2-Ch1.zen
245660	-2.203110e-03	2.561678e-03	8.909900e-05	20151211_SCC1gfpc_Prometa\MitoSys2\LSM\SCC1gfpc_Noc\DE_W0001\DE_W0001_P0002\DE_2_W0001_P0002_T0002\TR1_W0001_P0246\TR1_2_W0001_P0246_T0001_R1_P5_K1_Ch2-Ch1.zen
266140	-1.948653e-03	3.942409e-03	7.411400e-05	20151211_SCC1gfpc_Prometa\MitoSys2\LSM\SCC1gfpc_Noc\DE_W0001\DE_W0001_P0002\DE_2_W0001_P0002_T0002\TR1_W0001_P0246\TR1_2_W0001_P0246_T0001_R1_P5_K1_Ch2-Ch1.zen
286620	-1.060785e-03	4.022184e-03	6.246500e-05	20151211_SCC1gfpc_Prometa\MitoSys2\LSM\SCC1gfpc_Noc\DE_W0001\DE_W0001_P0002\DE_2_W0001_P0002_T0002\TR1_W0001_P0246\TR1_2_W0001_P0246_T0001_R1_P5_K1_Ch2-Ch1.zen
307100	-1.573426e-03	3.355103e-03	5.325300e-05	20151211_SCC1gfpc_Prometa\MitoSys2\LSM\SCC1gfpc_Noc\DE_W0001\DE_W0001_P0002\DE_2_W0001_P0002_T0002\TR1_W0001_P0246\TR1_2_W0001_P0246_T0001_R1_P5_K1_Ch2-Ch1.zen
327580	-1.071662e-03	3.504315e-03	4.586000e-05	20151211_SCC1gfpc_Prometa\MitoSys2\LSM\SCC1gfpc_Noc\DE_W0001\DE_W0001_P0002\DE_2_W0001_P0002_T0002\TR1_W0001_P0246\TR1_2_W0001_P0246_T0001_R1_P5_K1_Ch2-Ch1.zen
348060	-8.175135e-04	3.869712e-03	3.984900e-05	20151211_SCC1gfpc_Prometa\MitoSys2\LSM\SCC1gfpc_Noc\DE_W0001\DE_W0001_P0002\DE_2_W0001_P0002_T0002\TR1_W0001_P0246\TR1_2_W0001_P0246_T0001_R1_P5_K1_Ch2-Ch1.zen
368540	-7.565174e-04	4.120502e-03	3.490200e-05	20151211_SCC1gfpc_Prometa\MitoSys2\LSM\SCC1gfpc_Noc\DE_W0001\DE_W0001_P0002\DE_2_W0001_P0002_T0002\TR1_W0001_P0246\TR1_2_W0001_P0246_T0001_R1_P5_K1_Ch2-Ch1.zen
389020	-2.112020e-03	2.991336e-03	3.079000e-05	20151211_SCC1gfpc_Prometa\MitoSys2\LSM\SCC1gfpc_Noc\DE_W0001\DE_W0001_P0002\DE_2_W0001_P0002_T0002\TR1_W0001_P0246\TR1_2_W0001_P0246_T0001_R1_P5_K1_Ch2-Ch1.zen
409500	-1.605451e-03	3.144899e-03	2.733800e-05	20151211_SCC1gfpc_Prometa\MitoSys2\LSM\SCC1gfpc_Noc\DE_W0001\DE_W0001_P0002\DE_2_W0001_P0002_T0002\TR1_W0001_P0246\TR1_2_W0001_P0246_T0001_R1_P5_K1_Ch2-Ch1.zen
450460	-1.166985e-03	3.616256e-03	2.192200e-05	20151211_SCC1gfpc_Prometa\MitoSys2\LSM\SCC1gfpc_Noc\DE_W0001\DE_W0001_P0002\DE_2_W0001_P0002_T0002\TR1_W0001_P0246\TR1_2_W0001_P0246_T0001_R1_P5_K1_Ch2-Ch1.zen
491420	-1.168588e-03	4.123859e-03	1.792600e-05	20151211_SCC1gfpc_Prometa\MitoSys2\LSM\SCC1gfpc_Noc\DE_W0001\DE_W0001_P0002\DE_2_W0001_P0002_T0002\TR1_W0001_P0246\TR1_2_W0001_P0246_T0001_R1_P5_K1_Ch2-Ch1.zen
532380	-3.014732e-04	5.046557e-03	1.490200e-05	20151211_SCC1gfpc_Prometa\MitoSys2\LSM\SCC1gfpc_Noc\DE_W0001\DE_W0001_P0002\DE_2_W0001_P0002_T0002\TR1_W0001_P0246\TR1_2_W0001_P0246_T0001_R1_P5_K1_Ch2-Ch1.zen
573340	-1.501508e-03	4.283076e-03	1.256400e-05	20151211_SCC1gfpc_Prometa\MitoSys2\LSM\SCC1gfpc_Noc\DE_W0001\DE_W0001_P0002\DE_2_W0001_P0002_T0002\TR1_W0001_P0246\TR1_2_W0001_P0246_T0001_R1_P5_K1_Ch2-Ch1.zen
614300	-2.052803e-03	3.597611e-03	1.072200e-05	20151211_SCC1gfpc_Prometa\MitoSys2\LSM\SCC1gfpc_Noc\DE_W0001\DE_W0001_P0002\DE_2_W0001_P0002_T0002\TR1_W0001_P0246\TR1_2_W0001_P0246_T0001_R1_P5_K1_Ch2-Ch1.zen
655260	-1.643233e-03	2.431970e-03	9.248300e-06	20151211_SCC1gfpc_Prometa\MitoSys2\LSM\SCC1gfpc_Noc\DE_W0001\DE_W0001_P0002\DE_2_W0001_P0002_T0002\TR1_W0001_P0246\TR1_2_W0001_P0246_T0001_R1_P5_K1_Ch2-Ch1.zen
696220	-1.849968e-03	3.416425e-03	8.051800e-06	20151211_SCC1gfpc_Prometa\MitoSys2\LSM\SCC1gfpc_Noc\DE_W0001\DE_W0001_P0002\DE_2_W0001_P0002_T0002\TR1_W0001_P0246\TR1_2_W0001_P0246_T0001_R1_P5_K1_Ch2-Ch1.zen
737180	-1.545065e-03	3.116495e-03	7.068300e-06	20151211_SCC1gfpc_Prometa\MitoSys2\LSM\SCC1gfpc_Noc\DE_W0001\DE_W0001_P0002\DE_2_W0001_P0002_T0002\TR1_W0001_P0246\TR1_2_W0001_P0246_T0001_R1_P5_K1_Ch2-Ch1.zen
778140	-1.361561e-03	3.101523e-03	6.250800e-06	20151211_SCC1gfpc_Prometa\MitoSys2\LSM\SCC1gfpc_Noc\DE_W0001\DE_W0001_P0002\DE_2_W0001_P0002_T0002\TR1_W0001_P0246\TR1_2_W0001_P0246_T0001_R1_P5_K1_Ch2-Ch1.zen
819100	-3.804358e-04	3.027906e-03	5.564600e-06	20151211_SCC1gfpc_Prometa\MitoSys2\LSM\SCC1gfpc_Noc\DE_W0001\DE_W0001_P0002\DE_2_W0001_P0002_T0002\TR1_W0001_P0246\TR1_2_W0001_P0246_T0001_R1_P5_K1_Ch2-Ch1.zen
901020	7.814681e-04	2.211411e-03	4.487000e-06	20151211_SCC1gfpc_Prometa\MitoSys2\LSM\SCC1gfpc_Noc\DE_W0001\DE_W0001_P0002\DE_2_W0001_P0002_T0002\TR1_W0001_P0246\TR1_2_W0001_P0246_T0001_R1_P5_K1_Ch2-Ch1.zen
982940	7.324092e-04	3.349996e-03	3.690200e-06	20151211_SCC1gfpc_Prometa\MitoSys2\LSM\SCC1gfpc_Noc\DE_W0001\DE_W0001_P0002\DE_2_W0001_P0002_T0002\TR1_W0001_P0246\TR1_2_W0001_P0246_T0001_R1_P5_K1_Ch2-Ch1.zen
1064860	1.540518e-03	4.125621e-03	3.085500e-06	20151211_SCC1gfpc_Prometa\MitoSys2\LSM\SCC1gfpc_Noc\DE_W0001\DE_W0001_P0002\DE_2_W0001_P0002_T0002\TR1_W0001_P0246\TR1_2_W0001_P0246_T0001_R1_P5_K1_Ch2-Ch1.zen
1146780	4.413472e-04	2.250130e-03	2.616400e-06	20151211_SCC1gfpc_Prometa\MitoSys2\LSM\SCC1gfpc_Noc\DE_W0001\DE_W0001_P0002\DE_2_W0001_P0002_T0002\TR1_W0001_P0246\TR1_2_W0001_P0246_T0001_R1_P5_K1_Ch2-Ch1.zen
1228700	-5.989817e-04	2.185884e-03	2.245500e-06	20151211_SCC1gfpc_Prometa\MitoSys2\LSM\SCC1gfpc_Noc\DE_W0001\DE_W0001_P0002\DE_2_W0001_P0002_T0002\TR1_W0001_P0246\TR1_2_W0001_P0246_T0001_R1_P5_K1_Ch2-Ch1.zen
1310620	-6.064988e-04	3.379570e-03	1.947500e-06	20151211_SCC1gfpc_Prometa\MitoSys2\LSM\SCC1gfpc_Noc\DE_W0001\DE_W0001_P0002\DE_2_W0001_P0002_T0002\TR1_W0001_P0246\TR1_2_W0001_P0246_T0001_R1_P5_K1_Ch2-Ch1.zen
1392540	1.148807e-05	3.144349e-03	1.704700e-06	20151211_SCC1gfpc_Prometa\MitoSys2\LSM\SCC1gfpc_Noc\DE_W0001\DE_W0001_P0002\DE_2_W0001_P0002_T0002\TR1_W0001_P0246\TR1_2_W0001_P0246_T0001_R1_P5_K1_Ch2-Ch1.zen
1474460	-4.922071e-04	3.673779e-03	1.504200e-06	20151211_SCC1gfpc_Prometa\MitoSys2\LSM\SCC1gfpc_Noc\DE_W0001\DE_W0001_P0002\DE_2_W0001_P0002_T0002\TR1_W0001_P0246\TR1_2_W0001_P0246_T0001_R1_P5_K1_Ch2-Ch1.zen
1556380	1.995849e-04	2.875006e-03	1.337000e-06	20151211_SCC1gfpc_Prometa\MitoSys2\LSM\SCC1gfpc_Noc\DE_W0001\DE_W0001_P0002\DE_2_W0001_P0002_T0002\TR1_W0001_P0246\TR1_2_W0001_P0246_T0001_R1_P5_K1_Ch2-Ch1.zen
10	4.421193e-02	2.248203e-02	3.916200e-02	20151211_SCC1gfpc_Prometa\MitoSys2\LSM\SCC1gfpc_Noc\DE_W0001\DE_W0001_P0008\DE_2_W0001_P0008_T0001\TR1_W0001_P0006\TR1_2_W0001_P0006_T0001_R1_P1_K1_Ch2-Ch1.zen
20	3.821998e-02	1.512163e-02	3.882000e-02	20151211_SCC1gfpc_Prometa\MitoSys2\LSM\SCC1gfpc_Noc\DE_W0001\DE_W0001_P0008\DE_2_W0001_P0008_T0001\TR1_W0001_P0006\TR1_2_W0001_P0006_T0001_R1_P1_K1_Ch2-Ch1.zen
30	3.881520e-02	1.757177e-02	3.849600e-02	20151211_SCC1gfpc_Prometa\MitoSys2\LSM\SCC1gfpc_Noc\DE_W0001\DE_W0001_P0008\DE_2_W0001_P0008_T0001\TR1_W0001_P0006\TR1_2_W0001_P0006_T0001_R1_P1_K1_Ch2-Ch1.zen
40	3.794369e-02	1.657244e-02	3.819100e-02	20151211_SCC1gfpc_Prometa\MitoSys2\LSM\SCC1gfpc_Noc\DE_W0001\DE_W0001_P0008\DE_2_W0001_P0008_T0001\TR1_W0001_P0006\TR1_2_W0001_P0006_T0001_R1_P1_K1_Ch2-Ch1.zen
50	3.488595e-02	1.940967e-02	3.790200e-02	20151211_SCC1gfpc_Prometa\MitoSys2\LSM\SCC1gfpc_Noc\DE_W0001\DE_W0001_P0008\DE_2_W0001_P0008_T0001\TR1_W0001_P0006\TR1_2_W0001_P0006_T0001_R1_P1_K1_Ch2-Ch1.zen
60	3.210740e-02	1.463041e-02	3.763000e-02	20151211_SCC1gfpc_Prometa\MitoSys2\LSM\SCC1gfpc_Noc\DE_W0001\DE_W0001_P0008\DE_2_W0001_P0008_T0001\TR1_W0001_P0006\TR1_2_W0001_P0006_T0001_R1_P1_K1_Ch2-Ch1.zen
70	4.097446e-02	1.568884e-02	3.737300e-02	20151211_SCC1gfpc_Prometa\MitoSys2\LSM\SCC1gfpc_Noc\DE_W0001\DE_W0001_P0008\DE_2_W0001_P0008_T0001\TR1_W0001_P0006\TR1_2_W0001_P0006_T0001_R1_P1_K1_Ch2-Ch1.zen
80	3.359034e-02	1.502188e-02	3.712900e-02	20151211_SCC1gfpc_Prometa\MitoSys2\LSM\SCC1gfpc_Noc\DE_W0001\DE_W0001_P0008\DE_2_W0001_P0008_T0001\TR1_W0001_P0006\TR1_2_W0001_P0006_T0001_R1_P1_K1_Ch2-Ch1.zen
90	3.323831e-02	1.622986e-02	3.689800e-02	20151211_SCC1gfpc_Prometa\MitoSys2\LSM\SCC1gfpc_Noc\DE_W0001\DE_W0001_P0008\DE_2_W0001_P0008_T0001\TR1_W0001_P0006\TR1_2_W0001_P0006_T0001_R1_P1_K1_Ch2-Ch1.zen
100	3.868465e-02	1.766429e-02	3.667900e-02	20151211_SCC1gfpc_Prometa\MitoSys2\LSM\SCC1gfpc_Noc\DE_W0001\DE_W0001_P0008\DE_2_W0001_P0008_T0001\TR1_W0001_P0006\TR1_2_W0001_P0006_T0001_R1_P1_K1_Ch2-Ch1.zen
120	3.847492e-02	1.309799e-02	3.626900e-02	20151211_SCC1gfpc_Prometa\MitoSys2\LSM\SCC1gfpc_Noc\DE_W0001\DE_W0001_P0008\DE_2_W0001_P0008_T0001\TR1_W0001_P0006\TR1_2_W0001_P0006_T0001_R1_P1_K1_Ch2-Ch1.zen
140	3.277519e-02	1.206375e-02	3.589500e-02	20151211_SCC1gfpc_Prometa\MitoSys2\LSM\SCC1gfpc_Noc\DE_W0001\DE_W0001_P0008\DE_2_W0001_P0008_T0001\TR1_W0001_P0006\TR1_2_W0001_P0006_T0001_R1_P1_K1_Ch2-Ch1.zen
160	4.017615e-02	9.326393e-03	3.554800e-02	20151211_SCC1gfpc_Prometa\MitoSys2\LSM\SCC1gfpc_Noc\DE_W0001\DE_W0001_P0008\DE_2_W0001_P0008_T0001\TR1_W0001_P0006\TR1_2_W0001_P0006_T0001_R1_P1_K1_Ch2-Ch1.zen
180	3.832264e-02	1.361299e-02	3.522400e-02	20151211_SCC1gfpc_Prometa\MitoSys2\LSM\SCC1gfpc_Noc\DE_W0001\DE_W0001_P0008\DE_2_W0001_P0008_T0001\TR1_W0001_P0006\TR1_2_W0001_P0006_T0001_R1_P1_K1_Ch2-Ch1.zen
200	3.272053e-02	1.221456e-02	3.492000e-02	20151211_SCC1gfpc_Prometa\MitoSys2\LSM\SCC1gfpc_Noc\DE_W0001\DE_W0001_P0008\DE_2_W0001_P0008_T0001\TR1_W0001_P0006\TR1_2_W0001_P0006_T0001_R1_P1_K1_Ch2-Ch1.zen
220	3.495887e-02	1.646644e-02	3.463200e-02	20151211_SCC1gfpc_Prometa\MitoSys2\LSM\SCC1gfpc_Noc\DE_W0001\DE_W0001_P0008\DE_2_W0001_P0008_T0001\TR1_W0001_P0006\TR1_2_W0001_P0006_T0001_R1_P1_K1_Ch2-Ch1.zen
240	3.172283e-02	1.289721e-02	3.435700e-02	20151211_SCC1gfpc_Prometa\MitoSys2\LSM\SCC1gfpc_Noc\DE_W0001\DE_W0001_P0008\DE_2_W0001_P0008_T0001\TR1_W0001_P0006\TR1_2_W0001_P0006_T0001_R1_P1_K1_Ch2-Ch1.zen
260	3.358194e-02	1.367561e-02	3.409300e-02	20151211_SCC1gfpc_Prometa\MitoSys2\LSM\SCC1gfpc_Noc\DE_W0001\DE_W0001_P0008\DE_2_W0001_P0008_T0001\TR1_W0001_P0006\TR1_2_W0001_P0006_T0001_R1_P1_K1_Ch2-Ch1.zen
280	3.757054e-02	1.482827e-02	3.383800e-02	20151211_SCC1gfpc_Prometa\MitoSys2\LSM\SCC1gfpc_Noc\DE_W0001\DE_W0001_P0008\DE_2_W0001_P0008_T0001\TR1_W0001_P0006\TR1_2_W0001_P0006_T0001_R1_P1_K1_Ch2-Ch1.zen
300	3.437800e-02	1.128264e-02	3.359100e-02	20151211_SCC1gfpc_Prometa\MitoSys2\LSM\SCC1gfpc_Noc\DE_W0001\DE_W0001_P0008\DE_2_W0001_P0008_T0001\TR1_W0001_P0006\TR1_2_W0001_P0006_T0001_R1_P1_K1_Ch2-Ch1.zen
340	3.314648e-02	1.219895e-02	3.311600e-02	20151211_SCC1gfpc_Prometa\MitoSys2\LSM\SCC1gfpc_Noc\DE_W0001\DE_W0001_P0008\DE_2_W0001_P0008_T0001\TR1_W0001_P0006\TR1_2_W0001_P0006_T0001_R1_P1_K1_Ch2-Ch1.zen
380	3.302675e-02	9.458499e-03	3.266100e-02	20151211_SCC1gfpc_Prometa\MitoSys2\LSM\SCC1gfpc_Noc\DE_W0001\DE_W0001_P0008\DE_2_W0001_P0008_T0001\TR1_W0001_P0006\TR1_2_W0001_P0006_T0001_R1_P1_K1_Ch2-Ch1.zen
420	3.340668e-02	6.601396e-03	3.222300e-02	20151211_SCC1gfpc_Prometa\MitoSys2\LSM\SCC1gfpc_Noc\DE_W0001\DE_W0001_P0008\DE_2_W0001_P0008_T0001\TR1_W0001_P0006\TR1_2_W0001_P0006_T0001_R1_P1_K1_Ch2-Ch1.zen
460	3.130220e-02	7.454966e-03	3.179700e-02	20151211_SCC1gfpc_Prometa\MitoSys2\LSM\SCC1gfpc_Noc\DE_W0001\DE_W0001_P0008\DE_2_W0001_P0008_T0001\TR1_W0001_P0006\TR1_2_W0001_P0006_T0001_R1_P1_K1_Ch2-Ch1.zen
500	2.835283e-02	1.247786e-02	3.138200e-02	20151211_SCC1gfpc_Prometa\MitoSys2\LSM\SCC1gfpc_Noc\DE_W0001\DE_W0001_P0008\DE_2_W0001_P0008_T0001\TR1_W0001_P0006\TR1_2_W0001_P0006_T0001_R1_P1_K1_Ch2-Ch1.zen
540	3.279821e-02	6.515911e-03	3.097800e-02	20151211_SCC1gfpc_Prometa\MitoSys2\LSM\SCC1gfpc_Noc\DE_W0001\DE_W0001_P0008\DE_2_W0001_P0008_T0001\TR1_W0001_P0006\TR1_2_W0001_P0006_T0001_R1_P1_K1_Ch2-Ch1.zen
580	3.032324e-02	1.013530e-02	3.058200e-02	20151211_SCC1gfpc_Prometa\MitoSys2\LSM\SCC1gfpc_Noc\DE_W0001\DE_W0001_P0008\DE_2_W0001_P0008_T0001\TR1_W0001_P0006\TR1_2_W0001_P0006_T0001_R1_P1_K1_Ch2-Ch1.zen
620	3.087219e-02	1.170454e-02	3.019600e-02	20151211_SCC1gfpc_Prometa\MitoSys2\LSM\SCC1gfpc_Noc\DE_W0001\DE_W0001_P0008\DE_2_W0001_P0008_T0001\TR1_W0001_P0006\TR1_2_W0001_P0006_T0001_R1_P1_K1_Ch2-Ch1.zen
660	2.968895e-02	7.784117e-03	2.981900e-02	20151211_SCC1gfpc_Prometa\MitoSys2\LSM\SCC1gfpc_Noc\DE_W0001\DE_W0001_P0008\DE_2_W0001_P0008_T0001\TR1_W0001_P0006\TR1_2_W0001_P0006_T0001_R1_P1_K1_Ch2-Ch1.zen
700	2.716202e-02	7.546187e-03	2.944900e-02	20151211_SCC1gfpc_Prometa\MitoSys2\LSM\SCC1gfpc_Noc\DE_W0001\DE_W0001_P0008\DE_2_W0001_P0008_T0001\TR1_W0001_P0006\TR1_2_W0001_P0006_T0001_R1_P1_K1_Ch2-Ch1.zen
780	2.775231e-02	6.695629e-03	2.873500e-02	20151211_SCC1gfpc_Prometa\MitoSys2\LSM\SCC1gfpc_Noc\DE_W0001\DE_W0001_P0008\DE_2_W0001_P0008_T0001\TR1_W0001_P0006\TR1_2_W0001_P0006_T0001_R1_P1_K1_Ch2-Ch1.zen
860	3.028250e-02	6.010807e-03	2.805300e-02	20151211_SCC1gfpc_Prometa\MitoSys2\LSM\SCC1gfpc_Noc\DE_W0001\DE_W0001_P0008\DE_2_W0001_P0008_T0001\TR1_W0001_P0006\TR1_2_W0001_P0006_T0001_R1_P1_K1_Ch2-Ch1.zen
940	2.796732e-02	8.129975e-03	2.740200e-02	20151211_SCC1gfpc_Prometa\MitoSys2\LSM\SCC1gfpc_Noc\DE_W0001\DE_W0001_P0008\DE_2_W0001_P0008_T0001\TR1_W0001_P0006\TR1_2_W0001_P0006_T0001_R1_P1_K1_Ch2-Ch1.zen
1020	2.835393e-02	8.553965e-03	2.678000e-02	20151211_SCC1gfpc_Prometa\MitoSys2\LSM\SCC1gfpc_Noc\DE_W0001\DE_W0001_P0008\DE_2_W0001_P0008_T0001\TR1_W0001_P0006\TR1_2_W0001_P0006_T0001_R1_P1_K1_Ch2-Ch1.zen
1100	2.634825e-02	8.056340e-03	2.618600e-02	20151211_SCC1gfpc_Prometa\MitoSys2\LSM\SCC1gfpc_Noc\DE_W0001\DE_W0001_P0008\DE_2_W0001_P0008_T0001\TR1_W0001_P0006\TR1_2_W0001_P0006_T0001_R1_P1_K1_Ch2-Ch1.zen
1180	2.486615e-02	7.390437e-03	2.561900e-02	20151211_SCC1gfpc_Prometa\MitoSys2\LSM\SCC1gfpc_Noc\DE_W0001\DE_W0001_P0008\DE_2_W0001_P0008_T0001\TR1_W0001_P0006\TR1_2_W0001_P0006_T0001_R1_P1_K1_Ch2-Ch1.zen
1260	2.467560e-02	1.005699e-02	2.507900e-02	20151211_SCC1gfpc_Prometa\MitoSys2\LSM\SCC1gfpc_Noc\DE_W0001\DE_W0001_P0008\DE_2_W0001_P0008_T0001\TR1_W0001_P0006\TR1_2_W0001_P0006_T0001_R1_P1_K1_Ch2-Ch1.zen
1340	2.381402e-02	6.900802e-03	2.456200e-02	20151211_SCC1gfpc_Prometa\MitoSys2\LSM\SCC1gfpc_Noc\DE_W0001\DE_W0001_P0008\DE_2_W0001_P0008_T0001\TR1_W0001_P0006\TR1_2_W0001_P0006_T0001_R1_P1_K1_Ch2-Ch1.zen
1420	2.497244e-02	7.724757e-03	2.406900e-02	20151211_SCC1gfpc_Prometa\MitoSys2\LSM\SCC1gfpc_Noc\DE_W0001\DE_W0001_P0008\DE_2_W0001_P0008_T0001\TR1_W0001_P0006\TR1_2_W0001_P0006_T0001_R1_P1_K1_Ch2-Ch1.zen
1500	2.335101e-02	5.041294e-03	2.359900e-02	20151211_SCC1gfpc_Prometa\MitoSys2\LSM\SCC1gfpc_Noc\DE_W0001\DE_W0001_P0008\DE_2_W0001_P0008_T0001\TR1_W0001_P0006\TR1_2_W0001_P0006_T0001_R1_P1_K1_Ch2-Ch1.zen
1660	2.300655e-02	5.244734e-03	2.271800e-02	20151211_SCC1gfpc_Prometa\MitoSys2\LSM\SCC1gfpc_Noc\DE_W0001\DE_W0001_P0008\DE_2_W0001_P0008_T0001\TR1_W0001_P0006\TR1_2_W0001_P0006_T0001_R1_P1_K1_Ch2-Ch1.zen
1820	2.303786e-02	6.532071e-03	2.191300e-02	20151211_SCC1gfpc_Prometa\MitoSys2\LSM\SCC1gfpc_Noc\DE_W0001\DE_W0001_P0008\DE_2_W0001_P0008_T0001\TR1_W0001_P0006\TR1_2_W0001_P0006_T0001_R1_P1_K1_Ch2-Ch1.zen
1980	2.173743e-02	5.252406e-03	2.117400e-02	20151211_SCC1gfpc_Prometa\MitoSys2\LSM\SCC1gfpc_Noc\DE_W0001\DE_W0001_P0008\DE_2_W0001_P0008_T0001\TR1_W0001_P0006\TR1_2_W0001_P0006_T0001_R1_P1_K1_Ch2-Ch1.zen
2140	1.964617e-02	7.236831e-03	2.049400e-02	20151211_SCC1gfpc_Prometa\MitoSys2\LSM\SCC1gfpc_Noc\DE_W0001\DE_W0001_P0008\DE_2_W0001_P0008_T0001\TR1_W0001_P0006\TR1_2_W0001_P0006_T0001_R1_P1_K1_Ch2-Ch1.zen
2300	1.862380e-02	5.879889e-03	1.986800e-02	20151211_SCC1gfpc_Prometa\MitoSys2\LSM\SCC1gfpc_Noc\DE_W0001\DE_W0001_P0008\DE_2_W0001_P0008_T0001\TR1_W0001_P0006\TR1_2_W0001_P0006_T0001_R1_P1_K1_Ch2-Ch1.zen
2460	1.754673e-02	7.209067e-03	1.929000e-02	20151211_SCC1gfpc_Prometa\MitoSys2\LSM\SCC1gfpc_Noc\DE_W0001\DE_W0001_P0008\DE_2_W0001_P0008_T0001\TR1_W0001_P0006\TR1_2_W0001_P0006_T0001_R1_P1_K1_Ch2-Ch1.zen
2620	1.904630e-02	6.150903e-03	1.875400e-02	20151211_SCC1gfpc_Prometa\MitoSys2\LSM\SCC1gfpc_Noc\DE_W0001\DE_W0001_P0008\DE_2_W0001_P0008_T0001\TR1_W0001_P0006\TR1_2_W0001_P0006_T0001_R1_P1_K1_Ch2-Ch1.zen
2780	1.786692e-02	5.427791e-03	1.825600e-02	20151211_SCC1gfpc_Prometa\MitoSys2\LSM\SCC1gfpc_Noc\DE_W0001\DE_W0001_P0008\DE_2_W0001_P0008_T0001\TR1_W0001_P0006\TR1_2_W0001_P0006_T0001_R1_P1_K1_Ch2-Ch1.zen
2940	1.983739e-02	6.077413e-03	1.779300e-02	20151211_SCC1gfpc_Prometa\MitoSys2\LSM\SCC1gfpc_Noc\DE_W0001\DE_W0001_P0008\DE_2_W0001_P0008_T0001\TR1_W0001_P0006\TR1_2_W0001_P0006_T0001_R1_P1_K1_Ch2-Ch1.zen
3100	1.766431e-02	5.901042e-03	1.736100e-02	20151211_SCC1gfpc_Prometa\MitoSys2\LSM\SCC1gfpc_Noc\DE_W0001\DE_W0001_P0008\DE_2_W0001_P0008_T0001\TR1_W0001_P0006\TR1_2_W0001_P0006_T0001_R1_P1_K1_Ch2-Ch1.zen
3420	1.544727e-02	4.643954e-03	1.657900e-02	20151211_SCC1gfpc_Prometa\MitoSys2\LSM\SCC1gfpc_Noc\DE_W0001\DE_W0001_P0008\DE_2_W0001_P0008_T0001\TR1_W0001_P0006\TR1_2_W0001_P0006_T0001_R1_P1_K1_Ch2-Ch1.zen
3740	1.465691e-02	4.771500e-03	1.589000e-02	20151211_SCC1gfpc_Prometa\MitoSys2\LSM\SCC1gfpc_Noc\DE_W0001\DE_W0001_P0008\DE_2_W0001_P0008_T0001\TR1_W0001_P0006\TR1_2_W0001_P0006_T0001_R1_P1_K1_Ch2-Ch1.zen
4060	1.538088e-02	5.131900e-03	1.527800e-02	20151211_SCC1gfpc_Prometa\MitoSys2\LSM\SCC1gfpc_Noc\DE_W0001\DE_W0001_P0008\DE_2_W0001_P0008_T0001\TR1_W0001_P0006\TR1_2_W0001_P0006_T0001_R1_P1_K1_Ch2-Ch1.zen
4380	1.451974e-02	5.253831e-03	1.473000e-02	20151211_SCC1gfpc_Prometa\MitoSys2\LSM\SCC1gfpc_Noc\DE_W0001\DE_W0001_P0008\DE_2_W0001_P0008_T0001\TR1_W0001_P0006\TR1_2_W0001_P0006_T0001_R1_P1_K1_Ch2-Ch1.zen
4700	1.357877e-02	4.573404e-03	1.423600e-02	20151211_SCC1gfpc_Prometa\MitoSys2\LSM\SCC1gfpc_Noc\DE_W0001\DE_W0001_P0008\DE_2_W0001_P0008_T0001\TR1_W0001_P0006\TR1_2_W0001_P0006_T0001_R1_P1_K1_Ch2-Ch1.zen
5020	1.304464e-02	5.511375e-03	1.378800e-02	20151211_SCC1gfpc_Prometa\MitoSys2\LSM\SCC1gfpc_Noc\DE_W0001\DE_W0001_P0008\DE_2_W0001_P0008_T0001\TR1_W0001_P0006\TR1_2_W0001_P0006_T0001_R1_P1_K1_Ch2-Ch1.zen
5340	1.422356e-02	6.002474e-03	1.338000e-02	20151211_SCC1gfpc_Prometa\MitoSys2\LSM\SCC1gfpc_Noc\DE_W0001\DE_W0001_P0008\DE_2_W0001_P0008_T0001\TR1_W0001_P0006\TR1_2_W0001_P0006_T0001_R1_P1_K1_Ch2-Ch1.zen
5660	1.314635e-02	4.455402e-03	1.300400e-02	20151211_SCC1gfpc_Prometa\MitoSys2\LSM\SCC1gfpc_Noc\DE_W0001\DE_W0001_P0008\DE_2_W0001_P0008_T0001\TR1_W0001_P0006\TR1_2_W0001_P0006_T0001_R1_P1_K1_Ch2-Ch1.zen
5980	1.371494e-02	5.371735e-03	1.265800e-02	20151211_SCC1gfpc_Prometa\MitoSys2\LSM\SCC1gfpc_Noc\DE_W0001\DE_W0001_P0008\DE_2_W0001_P0008_T0001\TR1_W0001_P0006\TR1_2_W0001_P0006_T0001_R1_P1_K1_Ch2-Ch1.zen
6300	1.277007e-02	4.410622e-03	1.233700e-02	20151211_SCC1gfpc_Prometa\MitoSys2\LSM\SCC1gfpc_Noc\DE_W0001\DE_W0001_P0008\DE_2_W0001_P0008_T0001\TR1_W0001_P0006\TR1_2_W0001_P0006_T0001_R1_P1_K1_Ch2-Ch1.zen
6940	1.178275e-02	4.223743e-03	1.175800e-02	20151211_SCC1gfpc_Prometa\MitoSys2\LSM\SCC1gfpc_Noc\DE_W0001\DE_W0001_P0008\DE_2_W0001_P0008_T0001\TR1_W0001_P0006\TR1_2_W0001_P0006_T0001_R1_P1_K1_Ch2-Ch1.zen
7580	1.125428e-02	4.580108e-03	1.124600e-02	20151211_SCC1gfpc_Prometa\MitoSys2\LSM\SCC1gfpc_Noc\DE_W0001\DE_W0001_P0008\DE_2_W0001_P0008_T0001\TR1_W0001_P0006\TR1_2_W0001_P0006_T0001_R1_P1_K1_Ch2-Ch1.zen
8220	1.105611e-02	4.689934e-03	1.078700e-02	20151211_SCC1gfpc_Prometa\MitoSys2\LSM\SCC1gfpc_Noc\DE_W0001\DE_W0001_P0008\DE_2_W0001_P0008_T0001\TR1_W0001_P0006\TR1_2_W0001_P0006_T0001_R1_P1_K1_Ch2-Ch1.zen
8860	1.034372e-02	3.874095e-03	1.037100e-02	20151211_SCC1gfpc_Prometa\MitoSys2\LSM\SCC1gfpc_Noc\DE_W0001\DE_W0001_P0008\DE_2_W0001_P0008_T0001\TR1_W0001_P0006\TR1_2_W0001_P0006_T0001_R1_P1_K1_Ch2-Ch1.zen
9500	9.867966e-03	3.445842e-03	9.988600e-03	20151211_SCC1gfpc_Prometa\MitoSys2\LSM\SCC1gfpc_Noc\DE_W0001\DE_W0001_P0008\DE_2_W0001_P0008_T0001\TR1_W0001_P0006\TR1_2_W0001_P0006_T0001_R1_P1_K1_Ch2-Ch1.zen
10140	9.522207e-03	3.519225e-03	9.634300e-03	20151211_SCC1gfpc_Prometa\MitoSys2\LSM\SCC1gfpc_Noc\DE_W0001\DE_W0001_P0008\DE_2_W0001_P0008_T0001\TR1_W0001_P0006\TR1_2_W0001_P0006_T0001_R1_P1_K1_Ch2-Ch1.zen
10780	9.566897e-03	2.723403e-03	9.303300e-03	20151211_SCC1gfpc_Prometa\MitoSys2\LSM\SCC1gfpc_Noc\DE_W0001\DE_W0001_P0008\DE_2_W0001_P0008_T0001\TR1_W0001_P0006\TR1_2_W0001_P0006_T0001_R1_P1_K1_Ch2-Ch1.zen
11420	8.775992e-03	4.085178e-03	8.992100e-03	20151211_SCC1gfpc_Prometa\MitoSys2\LSM\SCC1gfpc_Noc\DE_W0001\DE_W0001_P0008\DE_2_W0001_P0008_T0001\TR1_W0001_P0006\TR1_2_W0001_P0006_T0001_R1_P1_K1_Ch2-Ch1.zen
12060	8.952643e-03	3.687630e-03	8.697800e-03	20151211_SCC1gfpc_Prometa\MitoSys2\LSM\SCC1gfpc_Noc\DE_W0001\DE_W0001_P0008\DE_2_W0001_P0008_T0001\TR1_W0001_P0006\TR1_2_W0001_P0006_T0001_R1_P1_K1_Ch2-Ch1.zen
12700	9.555283e-03	3.853666e-03	8.418200e-03	20151211_SCC1gfpc_Prometa\MitoSys2\LSM\SCC1gfpc_Noc\DE_W0001\DE_W0001_P0008\DE_2_W0001_P0008_T0001\TR1_W0001_P0006\TR1_2_W0001_P0006_T0001_R1_P1_K1_Ch2-Ch1.zen
13980	8.058435e-03	3.374118e-03	7.896500e-03	20151211_SCC1gfpc_Prometa\MitoSys2\LSM\SCC1gfpc_Noc\DE_W0001\DE_W0001_P0008\DE_2_W0001_P0008_T0001\TR1_W0001_P0006\TR1_2_W0001_P0006_T0001_R1_P1_K1_Ch2-Ch1.zen
15260	6.967596e-03	3.317370e-03	7.416900e-03	20151211_SCC1gfpc_Prometa\MitoSys2\LSM\SCC1gfpc_Noc\DE_W0001\DE_W0001_P0008\DE_2_W0001_P0008_T0001\TR1_W0001_P0006\TR1_2_W0001_P0006_T0001_R1_P1_K1_Ch2-Ch1.zen
16540	7.122398e-03	3.357556e-03	6.972900e-03	20151211_SCC1gfpc_Prometa\MitoSys2\LSM\SCC1gfpc_Noc\DE_W0001\DE_W0001_P0008\DE_2_W0001_P0008_T0001\TR1_W0001_P0006\TR1_2_W0001_P0006_T0001_R1_P1_K1_Ch2-Ch1.zen
17820	5.980117e-03	3.621049e-03	6.560000e-03	20151211_SCC1gfpc_Prometa\MitoSys2\LSM\SCC1gfpc_Noc\DE_W0001\DE_W0001_P0008\DE_2_W0001_P0008_T0001\TR1_W0001_P0006\TR1_2_W0001_P0006_T0001_R1_P1_K1_Ch2-Ch1.zen
19100	5.513371e-03	3.972558e-03	6.175000e-03	20151211_SCC1gfpc_Prometa\MitoSys2\LSM\SCC1gfpc_Noc\DE_W0001\DE_W0001_P0008\DE_2_W0001_P0008_T0001\TR1_W0001_P0006\TR1_2_W0001_P0006_T0001_R1_P1_K1_Ch2-Ch1.zen
20380	5.663870e-03	3.928671e-03	5.815500e-03	20151211_SCC1gfpc_Prometa\MitoSys2\LSM\SCC1gfpc_Noc\DE_W0001\DE_W0001_P0008\DE_2_W0001_P0008_T0001\TR1_W0001_P0006\TR1_2_W0001_P0006_T0001_R1_P1_K1_Ch2-Ch1.zen
21660	5.472579e-03	3.336155e-03	5.479500e-03	20151211_SCC1gfpc_Prometa\MitoSys2\LSM\SCC1gfpc_Noc\DE_W0001\DE_W0001_P0008\DE_2_W0001_P0008_T0001\TR1_W0001_P0006\TR1_2_W0001_P0006_T0001_R1_P1_K1_Ch2-Ch1.zen
22940	5.283157e-03	3.599876e-03	5.165500e-03	20151211_SCC1gfpc_Prometa\MitoSys2\LSM\SCC1gfpc_Noc\DE_W0001\DE_W0001_P0008\DE_2_W0001_P0008_T0001\TR1_W0001_P0006\TR1_2_W0001_P0006_T0001_R1_P1_K1_Ch2-Ch1.zen
24220	4.198068e-03	3.794223e-03	4.872000e-03	20151211_SCC1gfpc_Prometa\MitoSys2\LSM\SCC1gfpc_Noc\DE_W0001\DE_W0001_P0008\DE_2_W0001_P0008_T0001\TR1_W0001_P0006\TR1_2_W0001_P0006_T0001_R1_P1_K1_Ch2-Ch1.zen
25500	4.290724e-03	3.991466e-03	4.597700e-03	20151211_SCC1gfpc_Prometa\MitoSys2\LSM\SCC1gfpc_Noc\DE_W0001\DE_W0001_P0008\DE_2_W0001_P0008_T0001\TR1_W0001_P0006\TR1_2_W0001_P0006_T0001_R1_P1_K1_Ch2-Ch1.zen
28060	4.466115e-03	3.946775e-03	4.101800e-03	20151211_SCC1gfpc_Prometa\MitoSys2\LSM\SCC1gfpc_Noc\DE_W0001\DE_W0001_P0008\DE_2_W0001_P0008_T0001\TR1_W0001_P0006\TR1_2_W0001_P0006_T0001_R1_P1_K1_Ch2-Ch1.zen
30620	3.771510e-03	3.492405e-03	3.668700e-03	20151211_SCC1gfpc_Prometa\MitoSys2\LSM\SCC1gfpc_Noc\DE_W0001\DE_W0001_P0008\DE_2_W0001_P0008_T0001\TR1_W0001_P0006\TR1_2_W0001_P0006_T0001_R1_P1_K1_Ch2-Ch1.zen
33180	3.605829e-03	3.595029e-03	3.290300e-03	20151211_SCC1gfpc_Prometa\MitoSys2\LSM\SCC1gfpc_Noc\DE_W0001\DE_W0001_P0008\DE_2_W0001_P0008_T0001\TR1_W0001_P0006\TR1_2_W0001_P0006_T0001_R1_P1_K1_Ch2-Ch1.zen
35740	3.268550e-03	3.826782e-03	2.959300e-03	20151211_SCC1gfpc_Prometa\MitoSys2\LSM\SCC1gfpc_Noc\DE_W0001\DE_W0001_P0008\DE_2_W0001_P0008_T0001\TR1_W0001_P0006\TR1_2_W0001_P0006_T0001_R1_P1_K1_Ch2-Ch1.zen
38300	3.074932e-03	2.482409e-03	2.669300e-03	20151211_SCC1gfpc_Prometa\MitoSys2\LSM\SCC1gfpc_Noc\DE_W0001\DE_W0001_P0008\DE_2_W0001_P0008_T0001\TR1_W0001_P0006\TR1_2_W0001_P0006_T0001_R1_P1_K1_Ch2-Ch1.zen
40860	2.759050e-03	3.188486e-03	2.414700e-03	20151211_SCC1gfpc_Prometa\MitoSys2\LSM\SCC1gfpc_Noc\DE_W0001\DE_W0001_P0008\DE_2_W0001_P0008_T0001\TR1_W0001_P0006\TR1_2_W0001_P0006_T0001_R1_P1_K1_Ch2-Ch1.zen
43420	2.315685e-03	2.266376e-03	2.190600e-03	20151211_SCC1gfpc_Prometa\MitoSys2\LSM\SCC1gfpc_Noc\DE_W0001\DE_W0001_P0008\DE_2_W0001_P0008_T0001\TR1_W0001_P0006\TR1_2_W0001_P0006_T0001_R1_P1_K1_Ch2-Ch1.zen
45980	1.897031e-03	2.062807e-03	1.992800e-03	20151211_SCC1gfpc_Prometa\MitoSys2\LSM\SCC1gfpc_Noc\DE_W0001\DE_W0001_P0008\DE_2_W0001_P0008_T0001\TR1_W0001_P0006\TR1_2_W0001_P0006_T0001_R1_P1_K1_Ch2-Ch1.zen
48540	2.010194e-03	2.970264e-03	1.817800e-03	20151211_SCC1gfpc_Prometa\MitoSys2\LSM\SCC1gfpc_Noc\DE_W0001\DE_W0001_P0008\DE_2_W0001_P0008_T0001\TR1_W0001_P0006\TR1_2_W0001_P0006_T0001_R1_P1_K1_Ch2-Ch1.zen
51100	2.425570e-03	3.023718e-03	1.662400e-03	20151211_SCC1gfpc_Prometa\MitoSys2\LSM\SCC1gfpc_Noc\DE_W0001\DE_W0001_P0008\DE_2_W0001_P0008_T0001\TR1_W0001_P0006\TR1_2_W0001_P0006_T0001_R1_P1_K1_Ch2-Ch1.zen
56220	9.068630e-04	2.176828e-03	1.400800e-03	20151211_SCC1gfpc_Prometa\MitoSys2\LSM\SCC1gfpc_Noc\DE_W0001\DE_W0001_P0008\DE_2_W0001_P0008_T0001\TR1_W0001_P0006\TR1_2_W0001_P0006_T0001_R1_P1_K1_Ch2-Ch1.zen
61340	1.257778e-03	3.165270e-03	1.191100e-03	20151211_SCC1gfpc_Prometa\MitoSys2\LSM\SCC1gfpc_Noc\DE_W0001\DE_W0001_P0008\DE_2_W0001_P0008_T0001\TR1_W0001_P0006\TR1_2_W0001_P0006_T0001_R1_P1_K1_Ch2-Ch1.zen
66460	1.027007e-03	3.115213e-03	1.021300e-03	20151211_SCC1gfpc_Prometa\MitoSys2\LSM\SCC1gfpc_Noc\DE_W0001\DE_W0001_P0008\DE_2_W0001_P0008_T0001\TR1_W0001_P0006\TR1_2_W0001_P0006_T0001_R1_P1_K1_Ch2-Ch1.zen
71580	3.046034e-04	2.670421e-03	8.824600e-04	20151211_SCC1gfpc_Prometa\MitoSys2\LSM\SCC1gfpc_Noc\DE_W0001\DE_W0001_P0008\DE_2_W0001_P0008_T0001\TR1_W0001_P0006\TR1_2_W0001_P0006_T0001_R1_P1_K1_Ch2-Ch1.zen
76700	2.977673e-05	3.467076e-03	7.677700e-04	20151211_SCC1gfpc_Prometa\MitoSys2\LSM\SCC1gfpc_Noc\DE_W0001\DE_W0001_P0008\DE_2_W0001_P0008_T0001\TR1_W0001_P0006\TR1_2_W0001_P0006_T0001_R1_P1_K1_Ch2-Ch1.zen
81820	4.515921e-04	3.173333e-03	6.722300e-04	20151211_SCC1gfpc_Prometa\MitoSys2\LSM\SCC1gfpc_Noc\DE_W0001\DE_W0001_P0008\DE_2_W0001_P0008_T0001\TR1_W0001_P0006\TR1_2_W0001_P0006_T0001_R1_P1_K1_Ch2-Ch1.zen
86940	9.195383e-04	3.180750e-03	5.920000e-04	20151211_SCC1gfpc_Prometa\MitoSys2\LSM\SCC1gfpc_Noc\DE_W0001\DE_W0001_P0008\DE_2_W0001_P0008_T0001\TR1_W0001_P0006\TR1_2_W0001_P0006_T0001_R1_P1_K1_Ch2-Ch1.zen
92060	1.178223e-03	3.808126e-03	5.241400e-04	20151211_SCC1gfpc_Prometa\MitoSys2\LSM\SCC1gfpc_Noc\DE_W0001\DE_W0001_P0008\DE_2_W0001_P0008_T0001\TR1_W0001_P0006\TR1_2_W0001_P0006_T0001_R1_P1_K1_Ch2-Ch1.zen
97180	5.647306e-04	4.173687e-03	4.663600e-04	20151211_SCC1gfpc_Prometa\MitoSys2\LSM\SCC1gfpc_Noc\DE_W0001\DE_W0001_P0008\DE_2_W0001_P0008_T0001\TR1_W0001_P0006\TR1_2_W0001_P0006_T0001_R1_P1_K1_Ch2-Ch1.zen
102300	3.672927e-04	3.232284e-03	4.168300e-04	20151211_SCC1gfpc_Prometa\MitoSys2\LSM\SCC1gfpc_Noc\DE_W0001\DE_W0001_P0008\DE_2_W0001_P0008_T0001\TR1_W0001_P0006\TR1_2_W0001_P0006_T0001_R1_P1_K1_Ch2-Ch1.zen
112540	5.732210e-05	3.012584e-03	3.371700e-04	20151211_SCC1gfpc_Prometa\MitoSys2\LSM\SCC1gfpc_Noc\DE_W0001\DE_W0001_P0008\DE_2_W0001_P0008_T0001\TR1_W0001_P0006\TR1_2_W0001_P0006_T0001_R1_P1_K1_Ch2-Ch1.zen
122780	-1.223446e-04	2.964929e-03	2.767900e-04	20151211_SCC1gfpc_Prometa\MitoSys2\LSM\SCC1gfpc_Noc\DE_W0001\DE_W0001_P0008\DE_2_W0001_P0008_T0001\TR1_W0001_P0006\TR1_2_W0001_P0006_T0001_R1_P1_K1_Ch2-Ch1.zen
133020	-2.730913e-04	3.851021e-03	2.301900e-04	20151211_SCC1gfpc_Prometa\MitoSys2\LSM\SCC1gfpc_Noc\DE_W0001\DE_W0001_P0008\DE_2_W0001_P0008_T0001\TR1_W0001_P0006\TR1_2_W0001_P0006_T0001_R1_P1_K1_Ch2-Ch1.zen
143260	4.610342e-04	3.701309e-03	1.936500e-04	20151211_SCC1gfpc_Prometa\MitoSys2\LSM\SCC1gfpc_Noc\DE_W0001\DE_W0001_P0008\DE_2_W0001_P0008_T0001\TR1_W0001_P0006\TR1_2_W0001_P0006_T0001_R1_P1_K1_Ch2-Ch1.zen
153500	-2.327416e-04	3.539054e-03	1.645900e-04	20151211_SCC1gfpc_Prometa\MitoSys2\LSM\SCC1gfpc_Noc\DE_W0001\DE_W0001_P0008\DE_2_W0001_P0008_T0001\TR1_W0001_P0006\TR1_2_W0001_P0006_T0001_R1_P1_K1_Ch2-Ch1.zen
163740	-4.426590e-04	3.354971e-03	1.412000e-04	20151211_SCC1gfpc_Prometa\MitoSys2\LSM\SCC1gfpc_Noc\DE_W0001\DE_W0001_P0008\DE_2_W0001_P0008_T0001\TR1_W0001_P0006\TR1_2_W0001_P0006_T0001_R1_P1_K1_Ch2-Ch1.zen
173980	-4.389082e-04	3.219470e-03	1.221400e-04	20151211_SCC1gfpc_Prometa\MitoSys2\LSM\SCC1gfpc_Noc\DE_W0001\DE_W0001_P0008\DE_2_W0001_P0008_T0001\TR1_W0001_P0006\TR1_2_W0001_P0006_T0001_R1_P1_K1_Ch2-Ch1.zen
184220	-5.648836e-04	3.328162e-03	1.064600e-04	20151211_SCC1gfpc_Prometa\MitoSys2\LSM\SCC1gfpc_Noc\DE_W0001\DE_W0001_P0008\DE_2_W0001_P0008_T0001\TR1_W0001_P0006\TR1_2_W0001_P0006_T0001_R1_P1_K1_Ch2-Ch1.zen
194460	-8.870413e-04	3.211749e-03	9.344300e-05	20151211_SCC1gfpc_Prometa\MitoSys2\LSM\SCC1gfpc_Noc\DE_W0001\DE_W0001_P0008\DE_2_W0001_P0008_T0001\TR1_W0001_P0006\TR1_2_W0001_P0006_T0001_R1_P1_K1_Ch2-Ch1.zen
204700	-1.219670e-03	2.782730e-03	8.253500e-05	20151211_SCC1gfpc_Prometa\MitoSys2\LSM\SCC1gfpc_Noc\DE_W0001\DE_W0001_P0008\DE_2_W0001_P0008_T0001\TR1_W0001_P0006\TR1_2_W0001_P0006_T0001_R1_P1_K1_Ch2-Ch1.zen
225180	-1.197218e-03	2.242620e-03	6.549400e-05	20151211_SCC1gfpc_Prometa\MitoSys2\LSM\SCC1gfpc_Noc\DE_W0001\DE_W0001_P0008\DE_2_W0001_P0008_T0001\TR1_W0001_P0006\TR1_2_W0001_P0006_T0001_R1_P1_K1_Ch2-Ch1.zen
245660	-5.437011e-04	2.380202e-03	5.301200e-05	20151211_SCC1gfpc_Prometa\MitoSys2\LSM\SCC1gfpc_Noc\DE_W0001\DE_W0001_P0008\DE_2_W0001_P0008_T0001\TR1_W0001_P0006\TR1_2_W0001_P0006_T0001_R1_P1_K1_Ch2-Ch1.zen
266140	-2.765600e-04	2.498473e-03	4.364700e-05	20151211_SCC1gfpc_Prometa\MitoSys2\LSM\SCC1gfpc_Noc\DE_W0001\DE_W0001_P0008\DE_2_W0001_P0008_T0001\TR1_W0001_P0006\TR1_2_W0001_P0006_T0001_R1_P1_K1_Ch2-Ch1.zen
286620	-4.904330e-04	3.005829e-03	3.647000e-05	20151211_SCC1gfpc_Prometa\MitoSys2\LSM\SCC1gfpc_Noc\DE_W0001\DE_W0001_P0008\DE_2_W0001_P0008_T0001\TR1_W0001_P0006\TR1_2_W0001_P0006_T0001_R1_P1_K1_Ch2-Ch1.zen
307100	-2.187205e-04	2.905563e-03	3.086800e-05	20151211_SCC1gfpc_Prometa\MitoSys2\LSM\SCC1gfpc_Noc\DE_W0001\DE_W0001_P0008\DE_2_W0001_P0008_T0001\TR1_W0001_P0006\TR1_2_W0001_P0006_T0001_R1_P1_K1_Ch2-Ch1.zen
327580	-4.717455e-04	1.831224e-03	2.642500e-05	20151211_SCC1gfpc_Prometa\MitoSys2\LSM\SCC1gfpc_Noc\DE_W0001\DE_W0001_P0008\DE_2_W0001_P0008_T0001\TR1_W0001_P0006\TR1_2_W0001_P0006_T0001_R1_P1_K1_Ch2-Ch1.zen
348060	-9.516170e-04	2.229376e-03	2.285000e-05	20151211_SCC1gfpc_Prometa\MitoSys2\LSM\SCC1gfpc_Noc\DE_W0001\DE_W0001_P0008\DE_2_W0001_P0008_T0001\TR1_W0001_P0006\TR1_2_W0001_P0006_T0001_R1_P1_K1_Ch2-Ch1.zen
368540	-1.123738e-03	2.657490e-03	1.993600e-05	20151211_SCC1gfpc_Prometa\MitoSys2\LSM\SCC1gfpc_Noc\DE_W0001\DE_W0001_P0008\DE_2_W0001_P0008_T0001\TR1_W0001_P0006\TR1_2_W0001_P0006_T0001_R1_P1_K1_Ch2-Ch1.zen
389020	-1.600014e-03	2.605851e-03	1.753300e-05	20151211_SCC1gfpc_Prometa\MitoSys2\LSM\SCC1gfpc_Noc\DE_W0001\DE_W0001_P0008\DE_2_W0001_P0008_T0001\TR1_W0001_P0006\TR1_2_W0001_P0006_T0001_R1_P1_K1_Ch2-Ch1.zen
409500	-1.040956e-03	2.521883e-03	1.553100e-05	20151211_SCC1gfpc_Prometa\MitoSys2\LSM\SCC1gfpc_Noc\DE_W0001\DE_W0001_P0008\DE_2_W0001_P0008_T0001\TR1_W0001_P0006\TR1_2_W0001_P0006_T0001_R1_P1_K1_Ch2-Ch1.zen
450460	-1.052191e-03	2.602810e-03	1.241900e-05	20151211_SCC1gfpc_Prometa\MitoSys2\LSM\SCC1gfpc_Noc\DE_W0001\DE_W0001_P0008\DE_2_W0001_P0008_T0001\TR1_W0001_P0006\TR1_2_W0001_P0006_T0001_R1_P1_K1_Ch2-Ch1.zen
491420	-6.748542e-04	2.840097e-03	1.014600e-05	20151211_SCC1gfpc_Prometa\MitoSys2\LSM\SCC1gfpc_Noc\DE_W0001\DE_W0001_P0008\DE_2_W0001_P0008_T0001\TR1_W0001_P0006\TR1_2_W0001_P0006_T0001_R1_P1_K1_Ch2-Ch1.zen
532380	6.228438e-05	2.531675e-03	8.440100e-06	20151211_SCC1gfpc_Prometa\MitoSys2\LSM\SCC1gfpc_Noc\DE_W0001\DE_W0001_P0008\DE_2_W0001_P0008_T0001\TR1_W0001_P0006\TR1_2_W0001_P0006_T0001_R1_P1_K1_Ch2-Ch1.zen
573340	2.378418e-04	1.961065e-03	7.129000e-06	20151211_SCC1gfpc_Prometa\MitoSys2\LSM\SCC1gfpc_Noc\DE_W0001\DE_W0001_P0008\DE_2_W0001_P0008_T0001\TR1_W0001_P0006\TR1_2_W0001_P0006_T0001_R1_P1_K1_Ch2-Ch1.zen
614300	-7.514475e-04	2.571381e-03	6.100700e-06	20151211_SCC1gfpc_Prometa\MitoSys2\LSM\SCC1gfpc_Noc\DE_W0001\DE_W0001_P0008\DE_2_W0001_P0008_T0001\TR1_W0001_P0006\TR1_2_W0001_P0006_T0001_R1_P1_K1_Ch2-Ch1.zen
655260	-7.643499e-04	2.644568e-03	5.280200e-06	20151211_SCC1gfpc_Prometa\MitoSys2\LSM\SCC1gfpc_Noc\DE_W0001\DE_W0001_P0008\DE_2_W0001_P0008_T0001\TR1_W0001_P0006\TR1_2_W0001_P0006_T0001_R1_P1_K1_Ch2-Ch1.zen
696220	-1.023812e-04	2.267636e-03	4.615400e-06	20151211_SCC1gfpc_Prometa\MitoSys2\LSM\SCC1gfpc_Noc\DE_W0001\DE_W0001_P0008\DE_2_W0001_P0008_T0001\TR1_W0001_P0006\TR1_2_W0001_P0006_T0001_R1_P1_K1_Ch2-Ch1.zen
737180	1.540106e-04	2.593463e-03	4.069500e-06	20151211_SCC1gfpc_Prometa\MitoSys2\LSM\SCC1gfpc_Noc\DE_W0001\DE_W0001_P0008\DE_2_W0001_P0008_T0001\TR1_W0001_P0006\TR1_2_W0001_P0006_T0001_R1_P1_K1_Ch2-Ch1.zen
778140	-1.071111e-03	2.321702e-03	3.615700e-06	20151211_SCC1gfpc_Prometa\MitoSys2\LSM\SCC1gfpc_Noc\DE_W0001\DE_W0001_P0008\DE_2_W0001_P0008_T0001\TR1_W0001_P0006\TR1_2_W0001_P0006_T0001_R1_P1_K1_Ch2-Ch1.zen
819100	-7.617896e-04	1.476406e-03	3.234700e-06	20151211_SCC1gfpc_Prometa\MitoSys2\LSM\SCC1gfpc_Noc\DE_W0001\DE_W0001_P0008\DE_2_W0001_P0008_T0001\TR1_W0001_P0006\TR1_2_W0001_P0006_T0001_R1_P1_K1_Ch2-Ch1.zen
901020	-8.002733e-04	1.196222e-03	2.635200e-06	20151211_SCC1gfpc_Prometa\MitoSys2\LSM\SCC1gfpc_Noc\DE_W0001\DE_W0001_P0008\DE_2_W0001_P0008_T0001\TR1_W0001_P0006\TR1_2_W0001_P0006_T0001_R1_P1_K1_Ch2-Ch1.zen
982940	-3.456852e-05	1.822564e-03	2.190200e-06	20151211_SCC1gfpc_Prometa\MitoSys2\LSM\SCC1gfpc_Noc\DE_W0001\DE_W0001_P0008\DE_2_W0001_P0008_T0001\TR1_W0001_P0006\TR1_2_W0001_P0006_T0001_R1_P1_K1_Ch2-Ch1.zen
1064860	1.054338e-04	1.707012e-03	1.850900e-06	20151211_SCC1gfpc_Prometa\MitoSys2\LSM\SCC1gfpc_Noc\DE_W0001\DE_W0001_P0008\DE_2_W0001_P0008_T0001\TR1_W0001_P0006\TR1_2_W0001_P0006_T0001_R1_P1_K1_Ch2-Ch1.zen
1146780	-4.300386e-04	1.807344e-03	1.586100e-06	20151211_SCC1gfpc_Prometa\MitoSys2\LSM\SCC1gfpc_Noc\DE_W0001\DE_W0001_P0008\DE_2_W0001_P0008_T0001\TR1_W0001_P0006\TR1_2_W0001_P0006_T0001_R1_P1_K1_Ch2-Ch1.zen
1228700	-1.122973e-05	1.806575e-03	1.375400e-06	20151211_SCC1gfpc_Prometa\MitoSys2\LSM\SCC1gfpc_Noc\DE_W0001\DE_W0001_P0008\DE_2_W0001_P0008_T0001\TR1_W0001_P0006\TR1_2_W0001_P0006_T0001_R1_P1_K1_Ch2-Ch1.zen
1310620	7.333584e-04	2.059014e-03	1.204900e-06	20151211_SCC1gfpc_Prometa\MitoSys2\LSM\SCC1gfpc_Noc\DE_W0001\DE_W0001_P0008\DE_2_W0001_P0008_T0001\TR1_W0001_P0006\TR1_2_W0001_P0006_T0001_R1_P1_K1_Ch2-Ch1.zen
1392540	-5.251459e-04	1.881708e-03	1.065000e-06	20151211_SCC1gfpc_Prometa\MitoSys2\LSM\SCC1gfpc_Noc\DE_W0001\DE_W0001_P0008\DE_2_W0001_P0008_T0001\TR1_W0001_P0006\TR1_2_W0001_P0006_T0001_R1_P1_K1_Ch2-Ch1.zen
1474460	4.368419e-04	1.821619e-03	9.487100e-07	20151211_SCC1gfpc_Prometa\MitoSys2\LSM\SCC1gfpc_Noc\DE_W0001\DE_W0001_P0008\DE_2_W0001_P0008_T0001\TR1_W0001_P0006\TR1_2_W0001_P0006_T0001_R1_P1_K1_Ch2-Ch1.zen
1556380	3.624979e-04	1.391607e-03	8.509500e-07	20151211_SCC1gfpc_Prometa\MitoSys2\LSM\SCC1gfpc_Noc\DE_W0001\DE_W0001_P0008\DE_2_W0001_P0008_T0001\TR1_W0001_P0006\TR1_2_W0001_P0006_T0001_R1_P1_K1_Ch2-Ch1.zen
10	3.590789e-02	2.002094e-02	3.883600e-02	20151211_SCC1gfpc_Prometa\MitoSys2\LSM\SCC1gfpc_Noc\DE_W0001\DE_W0001_P0008\DE_2_W0001_P0008_T0001\TR1_W0001_P0006\TR1_2_W0001_P0006_T0001_R1_P2_K1_Ch2-Ch1.zen
20	3.362218e-02	1.610655e-02	3.820100e-02	20151211_SCC1gfpc_Prometa\MitoSys2\LSM\SCC1gfpc_Noc\DE_W0001\DE_W0001_P0008\DE_2_W0001_P0008_T0001\TR1_W0001_P0006\TR1_2_W0001_P0006_T0001_R1_P2_K1_Ch2-Ch1.zen
30	3.630888e-02	1.729633e-02	3.761900e-02	20151211_SCC1gfpc_Prometa\MitoSys2\LSM\SCC1gfpc_Noc\DE_W0001\DE_W0001_P0008\DE_2_W0001_P0008_T0001\TR1_W0001_P0006\TR1_2_W0001_P0006_T0001_R1_P2_K1_Ch2-Ch1.zen
40	4.272152e-02	1.709880e-02	3.708500e-02	20151211_SCC1gfpc_Prometa\MitoSys2\LSM\SCC1gfpc_Noc\DE_W0001\DE_W0001_P0008\DE_2_W0001_P0008_T0001\TR1_W0001_P0006\TR1_2_W0001_P0006_T0001_R1_P2_K1_Ch2-Ch1.zen
50	3.703890e-02	2.062680e-02	3.659300e-02	20151211_SCC1gfpc_Prometa\MitoSys2\LSM\SCC1gfpc_Noc\DE_W0001\DE_W0001_P0008\DE_2_W0001_P0008_T0001\TR1_W0001_P0006\TR1_2_W0001_P0006_T0001_R1_P2_K1_Ch2-Ch1.zen
60	4.220773e-02	2.126386e-02	3.613900e-02	20151211_SCC1gfpc_Prometa\MitoSys2\LSM\SCC1gfpc_Noc\DE_W0001\DE_W0001_P0008\DE_2_W0001_P0008_T0001\TR1_W0001_P0006\TR1_2_W0001_P0006_T0001_R1_P2_K1_Ch2-Ch1.zen
70	3.796104e-02	1.896622e-02	3.572000e-02	20151211_SCC1gfpc_Prometa\MitoSys2\LSM\SCC1gfpc_Noc\DE_W0001\DE_W0001_P0008\DE_2_W0001_P0008_T0001\TR1_W0001_P0006\TR1_2_W0001_P0006_T0001_R1_P2_K1_Ch2-Ch1.zen
80	3.864390e-02	1.897223e-02	3.533200e-02	20151211_SCC1gfpc_Prometa\MitoSys2\LSM\SCC1gfpc_Noc\DE_W0001\DE_W0001_P0008\DE_2_W0001_P0008_T0001\TR1_W0001_P0006\TR1_2_W0001_P0006_T0001_R1_P2_K1_Ch2-Ch1.zen
90	3.486128e-02	1.736096e-02	3.497300e-02	20151211_SCC1gfpc_Prometa\MitoSys2\LSM\SCC1gfpc_Noc\DE_W0001\DE_W0001_P0008\DE_2_W0001_P0008_T0001\TR1_W0001_P0006\TR1_2_W0001_P0006_T0001_R1_P2_K1_Ch2-Ch1.zen
100	2.833616e-02	1.380031e-02	3.463900e-02	20151211_SCC1gfpc_Prometa\MitoSys2\LSM\SCC1gfpc_Noc\DE_W0001\DE_W0001_P0008\DE_2_W0001_P0008_T0001\TR1_W0001_P0006\TR1_2_W0001_P0006_T0001_R1_P2_K1_Ch2-Ch1.zen
120	3.152075e-02	1.052503e-02	3.403700e-02	20151211_SCC1gfpc_Prometa\MitoSys2\LSM\SCC1gfpc_Noc\DE_W0001\DE_W0001_P0008\DE_2_W0001_P0008_T0001\TR1_W0001_P0006\TR1_2_W0001_P0006_T0001_R1_P2_K1_Ch2-Ch1.zen
140	3.466258e-02	1.320067e-02	3.351100e-02	20151211_SCC1gfpc_Prometa\MitoSys2\LSM\SCC1gfpc_Noc\DE_W0001\DE_W0001_P0008\DE_2_W0001_P0008_T0001\TR1_W0001_P0006\TR1_2_W0001_P0006_T0001_R1_P2_K1_Ch2-Ch1.zen
160	3.217281e-02	1.254970e-02	3.304600e-02	20151211_SCC1gfpc_Prometa\MitoSys2\LSM\SCC1gfpc_Noc\DE_W0001\DE_W0001_P0008\DE_2_W0001_P0008_T0001\TR1_W0001_P0006\TR1_2_W0001_P0006_T0001_R1_P2_K1_Ch2-Ch1.zen
180	3.470910e-02	1.831204e-02	3.263300e-02	20151211_SCC1gfpc_Prometa\MitoSys2\LSM\SCC1gfpc_Noc\DE_W0001\DE_W0001_P0008\DE_2_W0001_P0008_T0001\TR1_W0001_P0006\TR1_2_W0001_P0006_T0001_R1_P2_K1_Ch2-Ch1.zen
200	3.423262e-02	1.216433e-02	3.226100e-02	20151211_SCC1gfpc_Prometa\MitoSys2\LSM\SCC1gfpc_Noc\DE_W0001\DE_W0001_P0008\DE_2_W0001_P0008_T0001\TR1_W0001_P0006\TR1_2_W0001_P0006_T0001_R1_P2_K1_Ch2-Ch1.zen
220	3.310633e-02	1.197245e-02	3.192400e-02	20151211_SCC1gfpc_Prometa\MitoSys2\LSM\SCC1gfpc_Noc\DE_W0001\DE_W0001_P0008\DE_2_W0001_P0008_T0001\TR1_W0001_P0006\TR1_2_W0001_P0006_T0001_R1_P2_K1_Ch2-Ch1.zen
240	3.041187e-02	9.522280e-03	3.161600e-02	20151211_SCC1gfpc_Prometa\MitoSys2\LSM\SCC1gfpc_Noc\DE_W0001\DE_W0001_P0008\DE_2_W0001_P0008_T0001\TR1_W0001_P0006\TR1_2_W0001_P0006_T0001_R1_P2_K1_Ch2-Ch1.zen
260	3.182476e-02	1.773363e-02	3.133200e-02	20151211_SCC1gfpc_Prometa\MitoSys2\LSM\SCC1gfpc_Noc\DE_W0001\DE_W0001_P0008\DE_2_W0001_P0008_T0001\TR1_W0001_P0006\TR1_2_W0001_P0006_T0001_R1_P2_K1_Ch2-Ch1.zen
280	3.104270e-02	1.291114e-02	3.106800e-02	20151211_SCC1gfpc_Prometa\MitoSys2\LSM\SCC1gfpc_Noc\DE_W0001\DE_W0001_P0008\DE_2_W0001_P0008_T0001\TR1_W0001_P0006\TR1_2_W0001_P0006_T0001_R1_P2_K1_Ch2-Ch1.zen
300	2.677041e-02	1.140908e-02	3.082000e-02	20151211_SCC1gfpc_Prometa\MitoSys2\LSM\SCC1gfpc_Noc\DE_W0001\DE_W0001_P0008\DE_2_W0001_P0008_T0001\TR1_W0001_P0006\TR1_2_W0001_P0006_T0001_R1_P2_K1_Ch2-Ch1.zen
340	3.339013e-02	9.641827e-03	3.036600e-02	20151211_SCC1gfpc_Prometa\MitoSys2\LSM\SCC1gfpc_Noc\DE_W0001\DE_W0001_P0008\DE_2_W0001_P0008_T0001\TR1_W0001_P0006\TR1_2_W0001_P0006_T0001_R1_P2_K1_Ch2-Ch1.zen
380	2.840354e-02	9.830365e-03	2.995200e-02	20151211_SCC1gfpc_Prometa\MitoSys2\LSM\SCC1gfpc_Noc\DE_W0001\DE_W0001_P0008\DE_2_W0001_P0008_T0001\TR1_W0001_P0006\TR1_2_W0001_P0006_T0001_R1_P2_K1_Ch2-Ch1.zen
420	3.106038e-02	9.764922e-03	2.957000e-02	20151211_SCC1gfpc_Prometa\MitoSys2\LSM\SCC1gfpc_Noc\DE_W0001\DE_W0001_P0008\DE_2_W0001_P0008_T0001\TR1_W0001_P0006\TR1_2_W0001_P0006_T0001_R1_P2_K1_Ch2-Ch1.zen
460	3.060775e-02	9.042975e-03	2.921100e-02	20151211_SCC1gfpc_Prometa\MitoSys2\LSM\SCC1gfpc_Noc\DE_W0001\DE_W0001_P0008\DE_2_W0001_P0008_T0001\TR1_W0001_P0006\TR1_2_W0001_P0006_T0001_R1_P2_K1_Ch2-Ch1.zen
500	2.490398e-02	1.232707e-02	2.887000e-02	20151211_SCC1gfpc_Prometa\MitoSys2\LSM\SCC1gfpc_Noc\DE_W0001\DE_W0001_P0008\DE_2_W0001_P0008_T0001\TR1_W0001_P0006\TR1_2_W0001_P0006_T0001_R1_P2_K1_Ch2-Ch1.zen
540	2.712644e-02	1.193560e-02	2.854500e-02	20151211_SCC1gfpc_Prometa\MitoSys2\LSM\SCC1gfpc_Noc\DE_W0001\DE_W0001_P0008\DE_2_W0001_P0008_T0001\TR1_W0001_P0006\TR1_2_W0001_P0006_T0001_R1_P2_K1_Ch2-Ch1.zen
580	2.823318e-02	9.934502e-03	2.823200e-02	20151211_SCC1gfpc_Prometa\MitoSys2\LSM\SCC1gfpc_Noc\DE_W0001\DE_W0001_P0008\DE_2_W0001_P0008_T0001\TR1_W0001_P0006\TR1_2_W0001_P0006_T0001_R1_P2_K1_Ch2-Ch1.zen
620	2.730772e-02	1.371008e-02	2.793100e-02	20151211_SCC1gfpc_Prometa\MitoSys2\LSM\SCC1gfpc_Noc\DE_W0001\DE_W0001_P0008\DE_2_W0001_P0008_T0001\TR1_W0001_P0006\TR1_2_W0001_P0006_T0001_R1_P2_K1_Ch2-Ch1.zen
660	2.843078e-02	1.094419e-02	2.764000e-02	20151211_SCC1gfpc_Prometa\MitoSys2\LSM\SCC1gfpc_Noc\DE_W0001\DE_W0001_P0008\DE_2_W0001_P0008_T0001\TR1_W0001_P0006\TR1_2_W0001_P0006_T0001_R1_P2_K1_Ch2-Ch1.zen
700	2.623507e-02	7.585016e-03	2.735800e-02	20151211_SCC1gfpc_Prometa\MitoSys2\LSM\SCC1gfpc_Noc\DE_W0001\DE_W0001_P0008\DE_2_W0001_P0008_T0001\TR1_W0001_P0006\TR1_2_W0001_P0006_T0001_R1_P2_K1_Ch2-Ch1.zen
780	2.462139e-02	7.683403e-03	2.681800e-02	20151211_SCC1gfpc_Prometa\MitoSys2\LSM\SCC1gfpc_Noc\DE_W0001\DE_W0001_P0008\DE_2_W0001_P0008_T0001\TR1_W0001_P0006\TR1_2_W0001_P0006_T0001_R1_P2_K1_Ch2-Ch1.zen
860	2.694147e-02	8.392911e-03	2.630600e-02	20151211_SCC1gfpc_Prometa\MitoSys2\LSM\SCC1gfpc_Noc\DE_W0001\DE_W0001_P0008\DE_2_W0001_P0008_T0001\TR1_W0001_P0006\TR1_2_W0001_P0006_T0001_R1_P2_K1_Ch2-Ch1.zen
940	2.546007e-02	7.812508e-03	2.582200e-02	20151211_SCC1gfpc_Prometa\MitoSys2\LSM\SCC1gfpc_Noc\DE_W0001\DE_W0001_P0008\DE_2_W0001_P0008_T0001\TR1_W0001_P0006\TR1_2_W0001_P0006_T0001_R1_P2_K1_Ch2-Ch1.zen
1020	2.740240e-02	6.275719e-03	2.536100e-02	20151211_SCC1gfpc_Prometa\MitoSys2\LSM\SCC1gfpc_Noc\DE_W0001\DE_W0001_P0008\DE_2_W0001_P0008_T0001\TR1_W0001_P0006\TR1_2_W0001_P0006_T0001_R1_P2_K1_Ch2-Ch1.zen
1100	2.255112e-02	7.323643e-03	2.492200e-02	20151211_SCC1gfpc_Prometa\MitoSys2\LSM\SCC1gfpc_Noc\DE_W0001\DE_W0001_P0008\DE_2_W0001_P0008_T0001\TR1_W0001_P0006\TR1_2_W0001_P0006_T0001_R1_P2_K1_Ch2-Ch1.zen
1180	2.405982e-02	7.644538e-03	2.450300e-02	20151211_SCC1gfpc_Prometa\MitoSys2\LSM\SCC1gfpc_Noc\DE_W0001\DE_W0001_P0008\DE_2_W0001_P0008_T0001\TR1_W0001_P0006\TR1_2_W0001_P0006_T0001_R1_P2_K1_Ch2-Ch1.zen
1260	2.502449e-02	7.451343e-03	2.410300e-02	20151211_SCC1gfpc_Prometa\MitoSys2\LSM\SCC1gfpc_Noc\DE_W0001\DE_W0001_P0008\DE_2_W0001_P0008_T0001\TR1_W0001_P0006\TR1_2_W0001_P0006_T0001_R1_P2_K1_Ch2-Ch1.zen
1340	2.432958e-02	7.113675e-03	2.372000e-02	20151211_SCC1gfpc_Prometa\MitoSys2\LSM\SCC1gfpc_Noc\DE_W0001\DE_W0001_P0008\DE_2_W0001_P0008_T0001\TR1_W0001_P0006\TR1_2_W0001_P0006_T0001_R1_P2_K1_Ch2-Ch1.zen
1420	2.421916e-02	6.025169e-03	2.335400e-02	20151211_SCC1gfpc_Prometa\MitoSys2\LSM\SCC1gfpc_Noc\DE_W0001\DE_W0001_P0008\DE_2_W0001_P0008_T0001\TR1_W0001_P0006\TR1_2_W0001_P0006_T0001_R1_P2_K1_Ch2-Ch1.zen
1500	2.362251e-02	6.965625e-03	2.300300e-02	20151211_SCC1gfpc_Prometa\MitoSys2\LSM\SCC1gfpc_Noc\DE_W0001\DE_W0001_P0008\DE_2_W0001_P0008_T0001\TR1_W0001_P0006\TR1_2_W0001_P0006_T0001_R1_P2_K1_Ch2-Ch1.zen
1660	2.140167e-02	4.947350e-03	2.234300e-02	20151211_SCC1gfpc_Prometa\MitoSys2\LSM\SCC1gfpc_Noc\DE_W0001\DE_W0001_P0008\DE_2_W0001_P0008_T0001\TR1_W0001_P0006\TR1_2_W0001_P0006_T0001_R1_P2_K1_Ch2-Ch1.zen
1820	2.164947e-02	4.761355e-03	2.173400e-02	20151211_SCC1gfpc_Prometa\MitoSys2\LSM\SCC1gfpc_Noc\DE_W0001\DE_W0001_P0008\DE_2_W0001_P0008_T0001\TR1_W0001_P0006\TR1_2_W0001_P0006_T0001_R1_P2_K1_Ch2-Ch1.zen
1980	2.135231e-02	7.290188e-03	2.116900e-02	20151211_SCC1gfpc_Prometa\MitoSys2\LSM\SCC1gfpc_Noc\DE_W0001\DE_W0001_P0008\DE_2_W0001_P0008_T0001\TR1_W0001_P0006\TR1_2_W0001_P0006_T0001_R1_P2_K1_Ch2-Ch1.zen
2140	2.218638e-02	5.846596e-03	2.064400e-02	20151211_SCC1gfpc_Prometa\MitoSys2\LSM\SCC1gfpc_Noc\DE_W0001\DE_W0001_P0008\DE_2_W0001_P0008_T0001\TR1_W0001_P0006\TR1_2_W0001_P0006_T0001_R1_P2_K1_Ch2-Ch1.zen
2300	2.057194e-02	5.393027e-03	2.015400e-02	20151211_SCC1gfpc_Prometa\MitoSys2\LSM\SCC1gfpc_Noc\DE_W0001\DE_W0001_P0008\DE_2_W0001_P0008_T0001\TR1_W0001_P0006\TR1_2_W0001_P0006_T0001_R1_P2_K1_Ch2-Ch1.zen
2460	1.937252e-02	4.785708e-03	1.969700e-02	20151211_SCC1gfpc_Prometa\MitoSys2\LSM\SCC1gfpc_Noc\DE_W0001\DE_W0001_P0008\DE_2_W0001_P0008_T0001\TR1_W0001_P0006\TR1_2_W0001_P0006_T0001_R1_P2_K1_Ch2-Ch1.zen
2620	1.969697e-02	4.263133e-03	1.926800e-02	20151211_SCC1gfpc_Prometa\MitoSys2\LSM\SCC1gfpc_Noc\DE_W0001\DE_W0001_P0008\DE_2_W0001_P0008_T0001\TR1_W0001_P0006\TR1_2_W0001_P0006_T0001_R1_P2_K1_Ch2-Ch1.zen
2780	1.982722e-02	7.329344e-03	1.886500e-02	20151211_SCC1gfpc_Prometa\MitoSys2\LSM\SCC1gfpc_Noc\DE_W0001\DE_W0001_P0008\DE_2_W0001_P0008_T0001\TR1_W0001_P0006\TR1_2_W0001_P0006_T0001_R1_P2_K1_Ch2-Ch1.zen
2940	1.822303e-02	6.583337e-03	1.848600e-02	20151211_SCC1gfpc_Prometa\MitoSys2\LSM\SCC1gfpc_Noc\DE_W0001\DE_W0001_P0008\DE_2_W0001_P0008_T0001\TR1_W0001_P0006\TR1_2_W0001_P0006_T0001_R1_P2_K1_Ch2-Ch1.zen
3100	1.784736e-02	5.864571e-03	1.812800e-02	20151211_SCC1gfpc_Prometa\MitoSys2\LSM\SCC1gfpc_Noc\DE_W0001\DE_W0001_P0008\DE_2_W0001_P0008_T0001\TR1_W0001_P0006\TR1_2_W0001_P0006_T0001_R1_P2_K1_Ch2-Ch1.zen
3420	1.665248e-02	5.223326e-03	1.747000e-02	20151211_SCC1gfpc_Prometa\MitoSys2\LSM\SCC1gfpc_Noc\DE_W0001\DE_W0001_P0008\DE_2_W0001_P0008_T0001\TR1_W0001_P0006\TR1_2_W0001_P0006_T0001_R1_P2_K1_Ch2-Ch1.zen
3740	1.720076e-02	5.227311e-03	1.687800e-02	20151211_SCC1gfpc_Prometa\MitoSys2\LSM\SCC1gfpc_Noc\DE_W0001\DE_W0001_P0008\DE_2_W0001_P0008_T0001\TR1_W0001_P0006\TR1_2_W0001_P0006_T0001_R1_P2_K1_Ch2-Ch1.zen
4060	1.618671e-02	5.515113e-03	1.634200e-02	20151211_SCC1gfpc_Prometa\MitoSys2\LSM\SCC1gfpc_Noc\DE_W0001\DE_W0001_P0008\DE_2_W0001_P0008_T0001\TR1_W0001_P0006\TR1_2_W0001_P0006_T0001_R1_P2_K1_Ch2-Ch1.zen
4380	1.652380e-02	4.448843e-03	1.585400e-02	20151211_SCC1gfpc_Prometa\MitoSys2\LSM\SCC1gfpc_Noc\DE_W0001\DE_W0001_P0008\DE_2_W0001_P0008_T0001\TR1_W0001_P0006\TR1_2_W0001_P0006_T0001_R1_P2_K1_Ch2-Ch1.zen
4700	1.662363e-02	4.023132e-03	1.540700e-02	20151211_SCC1gfpc_Prometa\MitoSys2\LSM\SCC1gfpc_Noc\DE_W0001\DE_W0001_P0008\DE_2_W0001_P0008_T0001\TR1_W0001_P0006\TR1_2_W0001_P0006_T0001_R1_P2_K1_Ch2-Ch1.zen
5020	1.524379e-02	4.233994e-03	1.499700e-02	20151211_SCC1gfpc_Prometa\MitoSys2\LSM\SCC1gfpc_Noc\DE_W0001\DE_W0001_P0008\DE_2_W0001_P0008_T0001\TR1_W0001_P0006\TR1_2_W0001_P0006_T0001_R1_P2_K1_Ch2-Ch1.zen
5340	1.419027e-02	4.791261e-03	1.461800e-02	20151211_SCC1gfpc_Prometa\MitoSys2\LSM\SCC1gfpc_Noc\DE_W0001\DE_W0001_P0008\DE_2_W0001_P0008_T0001\TR1_W0001_P0006\TR1_2_W0001_P0006_T0001_R1_P2_K1_Ch2-Ch1.zen
5660	1.444956e-02	4.959400e-03	1.426700e-02	20151211_SCC1gfpc_Prometa\MitoSys2\LSM\SCC1gfpc_Noc\DE_W0001\DE_W0001_P0008\DE_2_W0001_P0008_T0001\TR1_W0001_P0006\TR1_2_W0001_P0006_T0001_R1_P2_K1_Ch2-Ch1.zen
5980	1.336105e-02	4.531743e-03	1.394000e-02	20151211_SCC1gfpc_Prometa\MitoSys2\LSM\SCC1gfpc_Noc\DE_W0001\DE_W0001_P0008\DE_2_W0001_P0008_T0001\TR1_W0001_P0006\TR1_2_W0001_P0006_T0001_R1_P2_K1_Ch2-Ch1.zen
6300	1.354702e-02	4.518392e-03	1.363400e-02	20151211_SCC1gfpc_Prometa\MitoSys2\LSM\SCC1gfpc_Noc\DE_W0001\DE_W0001_P0008\DE_2_W0001_P0008_T0001\TR1_W0001_P0006\TR1_2_W0001_P0006_T0001_R1_P2_K1_Ch2-Ch1.zen
6940	1.333691e-02	4.512782e-03	1.307900e-02	20151211_SCC1gfpc_Prometa\MitoSys2\LSM\SCC1gfpc_Noc\DE_W0001\DE_W0001_P0008\DE_2_W0001_P0008_T0001\TR1_W0001_P0006\TR1_2_W0001_P0006_T0001_R1_P2_K1_Ch2-Ch1.zen
7580	1.328990e-02	3.743759e-03	1.258600e-02	20151211_SCC1gfpc_Prometa\MitoSys2\LSM\SCC1gfpc_Noc\DE_W0001\DE_W0001_P0008\DE_2_W0001_P0008_T0001\TR1_W0001_P0006\TR1_2_W0001_P0006_T0001_R1_P2_K1_Ch2-Ch1.zen
8220	1.258111e-02	4.126552e-03	1.214400e-02	20151211_SCC1gfpc_Prometa\MitoSys2\LSM\SCC1gfpc_Noc\DE_W0001\DE_W0001_P0008\DE_2_W0001_P0008_T0001\TR1_W0001_P0006\TR1_2_W0001_P0006_T0001_R1_P2_K1_Ch2-Ch1.zen
8860	1.185516e-02	4.977462e-03	1.174400e-02	20151211_SCC1gfpc_Prometa\MitoSys2\LSM\SCC1gfpc_Noc\DE_W0001\DE_W0001_P0008\DE_2_W0001_P0008_T0001\TR1_W0001_P0006\TR1_2_W0001_P0006_T0001_R1_P2_K1_Ch2-Ch1.zen
9500	1.127704e-02	4.736915e-03	1.137800e-02	20151211_SCC1gfpc_Prometa\MitoSys2\LSM\SCC1gfpc_Noc\DE_W0001\DE_W0001_P0008\DE_2_W0001_P0008_T0001\TR1_W0001_P0006\TR1_2_W0001_P0006_T0001_R1_P2_K1_Ch2-Ch1.zen
10140	1.012659e-02	4.218353e-03	1.104200e-02	20151211_SCC1gfpc_Prometa\MitoSys2\LSM\SCC1gfpc_Noc\DE_W0001\DE_W0001_P0008\DE_2_W0001_P0008_T0001\TR1_W0001_P0006\TR1_2_W0001_P0006_T0001_R1_P2_K1_Ch2-Ch1.zen
10780	1.116266e-02	4.224914e-03	1.073100e-02	20151211_SCC1gfpc_Prometa\MitoSys2\LSM\SCC1gfpc_Noc\DE_W0001\DE_W0001_P0008\DE_2_W0001_P0008_T0001\TR1_W0001_P0006\TR1_2_W0001_P0006_T0001_R1_P2_K1_Ch2-Ch1.zen
11420	9.957004e-03	4.757388e-03	1.044100e-02	20151211_SCC1gfpc_Prometa\MitoSys2\LSM\SCC1gfpc_Noc\DE_W0001\DE_W0001_P0008\DE_2_W0001_P0008_T0001\TR1_W0001_P0006\TR1_2_W0001_P0006_T0001_R1_P2_K1_Ch2-Ch1.zen
12060	1.013647e-02	3.829426e-03	1.017000e-02	20151211_SCC1gfpc_Prometa\MitoSys2\LSM\SCC1gfpc_Noc\DE_W0001\DE_W0001_P0008\DE_2_W0001_P0008_T0001\TR1_W0001_P0006\TR1_2_W0001_P0006_T0001_R1_P2_K1_Ch2-Ch1.zen
12700	1.009732e-02	3.739970e-03	9.915600e-03	20151211_SCC1gfpc_Prometa\MitoSys2\LSM\SCC1gfpc_Noc\DE_W0001\DE_W0001_P0008\DE_2_W0001_P0008_T0001\TR1_W0001_P0006\TR1_2_W0001_P0006_T0001_R1_P2_K1_Ch2-Ch1.zen
13980	9.181380e-03	3.767035e-03	9.446900e-03	20151211_SCC1gfpc_Prometa\MitoSys2\LSM\SCC1gfpc_Noc\DE_W0001\DE_W0001_P0008\DE_2_W0001_P0008_T0001\TR1_W0001_P0006\TR1_2_W0001_P0006_T0001_R1_P2_K1_Ch2-Ch1.zen
15260	8.219404e-03	4.019333e-03	9.023000e-03	20151211_SCC1gfpc_Prometa\MitoSys2\LSM\SCC1gfpc_Noc\DE_W0001\DE_W0001_P0008\DE_2_W0001_P0008_T0001\TR1_W0001_P0006\TR1_2_W0001_P0006_T0001_R1_P2_K1_Ch2-Ch1.zen
16540	8.017897e-03	3.715053e-03	8.635100e-03	20151211_SCC1gfpc_Prometa\MitoSys2\LSM\SCC1gfpc_Noc\DE_W0001\DE_W0001_P0008\DE_2_W0001_P0008_T0001\TR1_W0001_P0006\TR1_2_W0001_P0006_T0001_R1_P2_K1_Ch2-Ch1.zen
17820	7.389927e-03	4.204409e-03	8.276900e-03	20151211_SCC1gfpc_Prometa\MitoSys2\LSM\SCC1gfpc_Noc\DE_W0001\DE_W0001_P0008\DE_2_W0001_P0008_T0001\TR1_W0001_P0006\TR1_2_W0001_P0006_T0001_R1_P2_K1_Ch2-Ch1.zen
19100	7.956238e-03	3.740717e-03	7.943600e-03	20151211_SCC1gfpc_Prometa\MitoSys2\LSM\SCC1gfpc_Noc\DE_W0001\DE_W0001_P0008\DE_2_W0001_P0008_T0001\TR1_W0001_P0006\TR1_2_W0001_P0006_T0001_R1_P2_K1_Ch2-Ch1.zen
20380	8.015137e-03	2.778668e-03	7.631700e-03	20151211_SCC1gfpc_Prometa\MitoSys2\LSM\SCC1gfpc_Noc\DE_W0001\DE_W0001_P0008\DE_2_W0001_P0008_T0001\TR1_W0001_P0006\TR1_2_W0001_P0006_T0001_R1_P2_K1_Ch2-Ch1.zen
21660	7.817094e-03	4.061482e-03	7.338400e-03	20151211_SCC1gfpc_Prometa\MitoSys2\LSM\SCC1gfpc_Noc\DE_W0001\DE_W0001_P0008\DE_2_W0001_P0008_T0001\TR1_W0001_P0006\TR1_2_W0001_P0006_T0001_R1_P2_K1_Ch2-Ch1.zen
22940	6.915689e-03	4.097498e-03	7.061600e-03	20151211_SCC1gfpc_Prometa\MitoSys2\LSM\SCC1gfpc_Noc\DE_W0001\DE_W0001_P0008\DE_2_W0001_P0008_T0001\TR1_W0001_P0006\TR1_2_W0001_P0006_T0001_R1_P2_K1_Ch2-Ch1.zen
24220	6.224238e-03	4.131868e-03	6.799600e-03	20151211_SCC1gfpc_Prometa\MitoSys2\LSM\SCC1gfpc_Noc\DE_W0001\DE_W0001_P0008\DE_2_W0001_P0008_T0001\TR1_W0001_P0006\TR1_2_W0001_P0006_T0001_R1_P2_K1_Ch2-Ch1.zen
25500	6.318126e-03	3.767510e-03	6.550900e-03	20151211_SCC1gfpc_Prometa\MitoSys2\LSM\SCC1gfpc_Noc\DE_W0001\DE_W0001_P0008\DE_2_W0001_P0008_T0001\TR1_W0001_P0006\TR1_2_W0001_P0006_T0001_R1_P2_K1_Ch2-Ch1.zen
28060	6.185702e-03	3.698668e-03	6.089500e-03	20151211_SCC1gfpc_Prometa\MitoSys2\LSM\SCC1gfpc_Noc\DE_W0001\DE_W0001_P0008\DE_2_W0001_P0008_T0001\TR1_W0001_P0006\TR1_2_W0001_P0006_T0001_R1_P2_K1_Ch2-Ch1.zen
30620	5.782572e-03	3.166974e-03	5.670400e-03	20151211_SCC1gfpc_Prometa\MitoSys2\LSM\SCC1gfpc_Noc\DE_W0001\DE_W0001_P0008\DE_2_W0001_P0008_T0001\TR1_W0001_P0006\TR1_2_W0001_P0006_T0001_R1_P2_K1_Ch2-Ch1.zen
33180	5.141787e-03	3.698578e-03	5.288300e-03	20151211_SCC1gfpc_Prometa\MitoSys2\LSM\SCC1gfpc_Noc\DE_W0001\DE_W0001_P0008\DE_2_W0001_P0008_T0001\TR1_W0001_P0006\TR1_2_W0001_P0006_T0001_R1_P2_K1_Ch2-Ch1.zen
35740	5.156956e-03	3.854908e-03	4.939100e-03	20151211_SCC1gfpc_Prometa\MitoSys2\LSM\SCC1gfpc_Noc\DE_W0001\DE_W0001_P0008\DE_2_W0001_P0008_T0001\TR1_W0001_P0006\TR1_2_W0001_P0006_T0001_R1_P2_K1_Ch2-Ch1.zen
38300	4.684244e-03	4.360929e-03	4.619400e-03	20151211_SCC1gfpc_Prometa\MitoSys2\LSM\SCC1gfpc_Noc\DE_W0001\DE_W0001_P0008\DE_2_W0001_P0008_T0001\TR1_W0001_P0006\TR1_2_W0001_P0006_T0001_R1_P2_K1_Ch2-Ch1.zen
40860	3.861467e-03	3.380039e-03	4.326200e-03	20151211_SCC1gfpc_Prometa\MitoSys2\LSM\SCC1gfpc_Noc\DE_W0001\DE_W0001_P0008\DE_2_W0001_P0008_T0001\TR1_W0001_P0006\TR1_2_W0001_P0006_T0001_R1_P2_K1_Ch2-Ch1.zen
43420	3.346543e-03	3.801705e-03	4.057100e-03	20151211_SCC1gfpc_Prometa\MitoSys2\LSM\SCC1gfpc_Noc\DE_W0001\DE_W0001_P0008\DE_2_W0001_P0008_T0001\TR1_W0001_P0006\TR1_2_W0001_P0006_T0001_R1_P2_K1_Ch2-Ch1.zen
45980	3.254690e-03	3.900745e-03	3.809900e-03	20151211_SCC1gfpc_Prometa\MitoSys2\LSM\SCC1gfpc_Noc\DE_W0001\DE_W0001_P0008\DE_2_W0001_P0008_T0001\TR1_W0001_P0006\TR1_2_W0001_P0006_T0001_R1_P2_K1_Ch2-Ch1.zen
48540	3.909020e-03	4.008870e-03	3.582300e-03	20151211_SCC1gfpc_Prometa\MitoSys2\LSM\SCC1gfpc_Noc\DE_W0001\DE_W0001_P0008\DE_2_W0001_P0008_T0001\TR1_W0001_P0006\TR1_2_W0001_P0006_T0001_R1_P2_K1_Ch2-Ch1.zen
51100	3.740880e-03	3.651174e-03	3.372800e-03	20151211_SCC1gfpc_Prometa\MitoSys2\LSM\SCC1gfpc_Noc\DE_W0001\DE_W0001_P0008\DE_2_W0001_P0008_T0001\TR1_W0001_P0006\TR1_2_W0001_P0006_T0001_R1_P2_K1_Ch2-Ch1.zen
56220	3.651972e-03	3.489627e-03	3.001100e-03	20151211_SCC1gfpc_Prometa\MitoSys2\LSM\SCC1gfpc_Noc\DE_W0001\DE_W0001_P0008\DE_2_W0001_P0008_T0001\TR1_W0001_P0006\TR1_2_W0001_P0006_T0001_R1_P2_K1_Ch2-Ch1.zen
61340	3.078806e-03	3.644198e-03	2.683500e-03	20151211_SCC1gfpc_Prometa\MitoSys2\LSM\SCC1gfpc_Noc\DE_W0001\DE_W0001_P0008\DE_2_W0001_P0008_T0001\TR1_W0001_P0006\TR1_2_W0001_P0006_T0001_R1_P2_K1_Ch2-Ch1.zen
66460	2.832658e-03	3.967135e-03	2.410700e-03	20151211_SCC1gfpc_Prometa\MitoSys2\LSM\SCC1gfpc_Noc\DE_W0001\DE_W0001_P0008\DE_2_W0001_P0008_T0001\TR1_W0001_P0006\TR1_2_W0001_P0006_T0001_R1_P2_K1_Ch2-Ch1.zen
71580	2.904533e-03	3.332412e-03	2.175400e-03	20151211_SCC1gfpc_Prometa\MitoSys2\LSM\SCC1gfpc_Noc\DE_W0001\DE_W0001_P0008\DE_2_W0001_P0008_T0001\TR1_W0001_P0006\TR1_2_W0001_P0006_T0001_R1_P2_K1_Ch2-Ch1.zen
76700	2.928997e-03	3.266397e-03	1.971200e-03	20151211_SCC1gfpc_Prometa\MitoSys2\LSM\SCC1gfpc_Noc\DE_W0001\DE_W0001_P0008\DE_2_W0001_P0008_T0001\TR1_W0001_P0006\TR1_2_W0001_P0006_T0001_R1_P2_K1_Ch2-Ch1.zen
81820	2.143687e-03	3.452954e-03	1.793300e-03	20151211_SCC1gfpc_Prometa\MitoSys2\LSM\SCC1gfpc_Noc\DE_W0001\DE_W0001_P0008\DE_2_W0001_P0008_T0001\TR1_W0001_P0006\TR1_2_W0001_P0006_T0001_R1_P2_K1_Ch2-Ch1.zen
86940	2.047862e-03	3.363223e-03	1.637400e-03	20151211_SCC1gfpc_Prometa\MitoSys2\LSM\SCC1gfpc_Noc\DE_W0001\DE_W0001_P0008\DE_2_W0001_P0008_T0001\TR1_W0001_P0006\TR1_2_W0001_P0006_T0001_R1_P2_K1_Ch2-Ch1.zen
92060	2.161155e-03	3.111273e-03	1.500300e-03	20151211_SCC1gfpc_Prometa\MitoSys2\LSM\SCC1gfpc_Noc\DE_W0001\DE_W0001_P0008\DE_2_W0001_P0008_T0001\TR1_W0001_P0006\TR1_2_W0001_P0006_T0001_R1_P2_K1_Ch2-Ch1.zen
97180	2.159215e-03	3.515630e-03	1.379200e-03	20151211_SCC1gfpc_Prometa\MitoSys2\LSM\SCC1gfpc_Noc\DE_W0001\DE_W0001_P0008\DE_2_W0001_P0008_T0001\TR1_W0001_P0006\TR1_2_W0001_P0006_T0001_R1_P2_K1_Ch2-Ch1.zen
102300	1.792893e-03	3.612848e-03	1.271600e-03	20151211_SCC1gfpc_Prometa\MitoSys2\LSM\SCC1gfpc_Noc\DE_W0001\DE_W0001_P0008\DE_2_W0001_P0008_T0001\TR1_W0001_P0006\TR1_2_W0001_P0006_T0001_R1_P2_K1_Ch2-Ch1.zen
112540	8.255437e-04	3.119235e-03	1.090200e-03	20151211_SCC1gfpc_Prometa\MitoSys2\LSM\SCC1gfpc_Noc\DE_W0001\DE_W0001_P0008\DE_2_W0001_P0008_T0001\TR1_W0001_P0006\TR1_2_W0001_P0006_T0001_R1_P2_K1_Ch2-Ch1.zen
122780	1.042422e-03	2.822878e-03	9.441000e-04	20151211_SCC1gfpc_Prometa\MitoSys2\LSM\SCC1gfpc_Noc\DE_W0001\DE_W0001_P0008\DE_2_W0001_P0008_T0001\TR1_W0001_P0006\TR1_2_W0001_P0006_T0001_R1_P2_K1_Ch2-Ch1.zen
133020	6.996629e-04	3.506126e-03	8.249200e-04	20151211_SCC1gfpc_Prometa\MitoSys2\LSM\SCC1gfpc_Noc\DE_W0001\DE_W0001_P0008\DE_2_W0001_P0008_T0001\TR1_W0001_P0006\TR1_2_W0001_P0006_T0001_R1_P2_K1_Ch2-Ch1.zen
143260	5.304808e-04	3.767232e-03	7.265400e-04	20151211_SCC1gfpc_Prometa\MitoSys2\LSM\SCC1gfpc_Noc\DE_W0001\DE_W0001_P0008\DE_2_W0001_P0008_T0001\TR1_W0001_P0006\TR1_2_W0001_P0006_T0001_R1_P2_K1_Ch2-Ch1.zen
153500	-6.763782e-05	3.888658e-03	6.444700e-04	20151211_SCC1gfpc_Prometa\MitoSys2\LSM\SCC1gfpc_Noc\DE_W0001\DE_W0001_P0008\DE_2_W0001_P0008_T0001\TR1_W0001_P0006\TR1_2_W0001_P0006_T0001_R1_P2_K1_Ch2-Ch1.zen
163740	-2.372516e-04	4.043482e-03	5.753700e-04	20151211_SCC1gfpc_Prometa\MitoSys2\LSM\SCC1gfpc_Noc\DE_W0001\DE_W0001_P0008\DE_2_W0001_P0008_T0001\TR1_W0001_P0006\TR1_2_W0001_P0006_T0001_R1_P2_K1_Ch2-Ch1.zen
173980	-6.933721e-04	3.103235e-03	5.166700e-04	20151211_SCC1gfpc_Prometa\MitoSys2\LSM\SCC1gfpc_Noc\DE_W0001\DE_W0001_P0008\DE_2_W0001_P0008_T0001\TR1_W0001_P0006\TR1_2_W0001_P0006_T0001_R1_P2_K1_Ch2-Ch1.zen
184220	-5.379526e-04	3.237012e-03	4.664300e-04	20151211_SCC1gfpc_Prometa\MitoSys2\LSM\SCC1gfpc_Noc\DE_W0001\DE_W0001_P0008\DE_2_W0001_P0008_T0001\TR1_W0001_P0006\TR1_2_W0001_P0006_T0001_R1_P2_K1_Ch2-Ch1.zen
194460	-4.701263e-04	3.751190e-03	4.231200e-04	20151211_SCC1gfpc_Prometa\MitoSys2\LSM\SCC1gfpc_Noc\DE_W0001\DE_W0001_P0008\DE_2_W0001_P0008_T0001\TR1_W0001_P0006\TR1_2_W0001_P0006_T0001_R1_P2_K1_Ch2-Ch1.zen
204700	-8.342442e-04	3.310552e-03	3.855400e-04	20151211_SCC1gfpc_Prometa\MitoSys2\LSM\SCC1gfpc_Noc\DE_W0001\DE_W0001_P0008\DE_2_W0001_P0008_T0001\TR1_W0001_P0006\TR1_2_W0001_P0006_T0001_R1_P2_K1_Ch2-Ch1.zen
225180	-9.759620e-04	2.769645e-03	3.239600e-04	20151211_SCC1gfpc_Prometa\MitoSys2\LSM\SCC1gfpc_Noc\DE_W0001\DE_W0001_P0008\DE_2_W0001_P0008_T0001\TR1_W0001_P0006\TR1_2_W0001_P0006_T0001_R1_P2_K1_Ch2-Ch1.zen
245660	-6.139191e-04	2.715430e-03	2.760700e-04	20151211_SCC1gfpc_Prometa\MitoSys2\LSM\SCC1gfpc_Noc\DE_W0001\DE_W0001_P0008\DE_2_W0001_P0008_T0001\TR1_W0001_P0006\TR1_2_W0001_P0006_T0001_R1_P2_K1_Ch2-Ch1.zen
266140	-8.924864e-05	2.952129e-03	2.381500e-04	20151211_SCC1gfpc_Prometa\MitoSys2\LSM\SCC1gfpc_Noc\DE_W0001\DE_W0001_P0008\DE_2_W0001_P0008_T0001\TR1_W0001_P0006\TR1_2_W0001_P0006_T0001_R1_P2_K1_Ch2-Ch1.zen
286620	-4.773109e-04	2.942331e-03	2.076300e-04	20151211_SCC1gfpc_Prometa\MitoSys2\LSM\SCC1gfpc_Noc\DE_W0001\DE_W0001_P0008\DE_2_W0001_P0008_T0001\TR1_W0001_P0006\TR1_2_W0001_P0006_T0001_R1_P2_K1_Ch2-Ch1.zen
307100	-5.126114e-04	3.066157e-03	1.827200e-04	20151211_SCC1gfpc_Prometa\MitoSys2\LSM\SCC1gfpc_Noc\DE_W0001\DE_W0001_P0008\DE_2_W0001_P0008_T0001\TR1_W0001_P0006\TR1_2_W0001_P0006_T0001_R1_P2_K1_Ch2-Ch1.zen
327580	-7.548953e-04	3.580243e-03	1.621400e-04	20151211_SCC1gfpc_Prometa\MitoSys2\LSM\SCC1gfpc_Noc\DE_W0001\DE_W0001_P0008\DE_2_W0001_P0008_T0001\TR1_W0001_P0006\TR1_2_W0001_P0006_T0001_R1_P2_K1_Ch2-Ch1.zen
348060	-8.555356e-04	3.048292e-03	1.449500e-04	20151211_SCC1gfpc_Prometa\MitoSys2\LSM\SCC1gfpc_Noc\DE_W0001\DE_W0001_P0008\DE_2_W0001_P0008_T0001\TR1_W0001_P0006\TR1_2_W0001_P0006_T0001_R1_P2_K1_Ch2-Ch1.zen
368540	-3.171160e-04	3.012289e-03	1.304400e-04	20151211_SCC1gfpc_Prometa\MitoSys2\LSM\SCC1gfpc_Noc\DE_W0001\DE_W0001_P0008\DE_2_W0001_P0008_T0001\TR1_W0001_P0006\TR1_2_W0001_P0006_T0001_R1_P2_K1_Ch2-Ch1.zen
389020	-2.541043e-04	3.387669e-03	1.180900e-04	20151211_SCC1gfpc_Prometa\MitoSys2\LSM\SCC1gfpc_Noc\DE_W0001\DE_W0001_P0008\DE_2_W0001_P0008_T0001\TR1_W0001_P0006\TR1_2_W0001_P0006_T0001_R1_P2_K1_Ch2-Ch1.zen
409500	-1.010975e-03	3.065852e-03	1.074900e-04	20151211_SCC1gfpc_Prometa\MitoSys2\LSM\SCC1gfpc_Noc\DE_W0001\DE_W0001_P0008\DE_2_W0001_P0008_T0001\TR1_W0001_P0006\TR1_2_W0001_P0006_T0001_R1_P2_K1_Ch2-Ch1.zen
450460	-1.075926e-03	2.938809e-03	9.033500e-05	20151211_SCC1gfpc_Prometa\MitoSys2\LSM\SCC1gfpc_Noc\DE_W0001\DE_W0001_P0008\DE_2_W0001_P0008_T0001\TR1_W0001_P0006\TR1_2_W0001_P0006_T0001_R1_P2_K1_Ch2-Ch1.zen
491420	-1.787955e-03	2.459968e-03	7.717000e-05	20151211_SCC1gfpc_Prometa\MitoSys2\LSM\SCC1gfpc_Noc\DE_W0001\DE_W0001_P0008\DE_2_W0001_P0008_T0001\TR1_W0001_P0006\TR1_2_W0001_P0006_T0001_R1_P2_K1_Ch2-Ch1.zen
532380	-1.375280e-03	2.201924e-03	6.684000e-05	20151211_SCC1gfpc_Prometa\MitoSys2\LSM\SCC1gfpc_Noc\DE_W0001\DE_W0001_P0008\DE_2_W0001_P0008_T0001\TR1_W0001_P0006\TR1_2_W0001_P0006_T0001_R1_P2_K1_Ch2-Ch1.zen
573340	-1.038536e-03	2.814719e-03	5.857600e-05	20151211_SCC1gfpc_Prometa\MitoSys2\LSM\SCC1gfpc_Noc\DE_W0001\DE_W0001_P0008\DE_2_W0001_P0008_T0001\TR1_W0001_P0006\TR1_2_W0001_P0006_T0001_R1_P2_K1_Ch2-Ch1.zen
614300	-7.766664e-04	3.086466e-03	5.185500e-05	20151211_SCC1gfpc_Prometa\MitoSys2\LSM\SCC1gfpc_Noc\DE_W0001\DE_W0001_P0008\DE_2_W0001_P0008_T0001\TR1_W0001_P0006\TR1_2_W0001_P0006_T0001_R1_P2_K1_Ch2-Ch1.zen
655260	-5.581446e-04	3.199180e-03	4.631000e-05	20151211_SCC1gfpc_Prometa\MitoSys2\LSM\SCC1gfpc_Noc\DE_W0001\DE_W0001_P0008\DE_2_W0001_P0008_T0001\TR1_W0001_P0006\TR1_2_W0001_P0006_T0001_R1_P2_K1_Ch2-Ch1.zen
696220	-3.975933e-04	2.786118e-03	4.167600e-05	20151211_SCC1gfpc_Prometa\MitoSys2\LSM\SCC1gfpc_Noc\DE_W0001\DE_W0001_P0008\DE_2_W0001_P0008_T0001\TR1_W0001_P0006\TR1_2_W0001_P0006_T0001_R1_P2_K1_Ch2-Ch1.zen
737180	-5.706070e-04	2.500384e-03	3.775900e-05	20151211_SCC1gfpc_Prometa\MitoSys2\LSM\SCC1gfpc_Noc\DE_W0001\DE_W0001_P0008\DE_2_W0001_P0008_T0001\TR1_W0001_P0006\TR1_2_W0001_P0006_T0001_R1_P2_K1_Ch2-Ch1.zen
778140	7.764410e-05	3.126852e-03	3.441600e-05	20151211_SCC1gfpc_Prometa\MitoSys2\LSM\SCC1gfpc_Noc\DE_W0001\DE_W0001_P0008\DE_2_W0001_P0008_T0001\TR1_W0001_P0006\TR1_2_W0001_P0006_T0001_R1_P2_K1_Ch2-Ch1.zen
819100	-2.387666e-04	2.978488e-03	3.153700e-05	20151211_SCC1gfpc_Prometa\MitoSys2\LSM\SCC1gfpc_Noc\DE_W0001\DE_W0001_P0008\DE_2_W0001_P0008_T0001\TR1_W0001_P0006\TR1_2_W0001_P0006_T0001_R1_P2_K1_Ch2-Ch1.zen
901020	-1.289957e-03	2.645045e-03	2.685000e-05	20151211_SCC1gfpc_Prometa\MitoSys2\LSM\SCC1gfpc_Noc\DE_W0001\DE_W0001_P0008\DE_2_W0001_P0008_T0001\TR1_W0001_P0006\TR1_2_W0001_P0006_T0001_R1_P2_K1_Ch2-Ch1.zen
982940	-1.073214e-03	2.655653e-03	2.322000e-05	20151211_SCC1gfpc_Prometa\MitoSys2\LSM\SCC1gfpc_Noc\DE_W0001\DE_W0001_P0008\DE_2_W0001_P0008_T0001\TR1_W0001_P0006\TR1_2_W0001_P0006_T0001_R1_P2_K1_Ch2-Ch1.zen
1064860	-5.278438e-04	2.767517e-03	2.034200e-05	20151211_SCC1gfpc_Prometa\MitoSys2\LSM\SCC1gfpc_Noc\DE_W0001\DE_W0001_P0008\DE_2_W0001_P0008_T0001\TR1_W0001_P0006\TR1_2_W0001_P0006_T0001_R1_P2_K1_Ch2-Ch1.zen
1146780	2.373014e-04	3.246691e-03	1.801600e-05	20151211_SCC1gfpc_Prometa\MitoSys2\LSM\SCC1gfpc_Noc\DE_W0001\DE_W0001_P0008\DE_2_W0001_P0008_T0001\TR1_W0001_P0006\TR1_2_W0001_P0006_T0001_R1_P2_K1_Ch2-Ch1.zen
1228700	2.030046e-04	3.138153e-03	1.610500e-05	20151211_SCC1gfpc_Prometa\MitoSys2\LSM\SCC1gfpc_Noc\DE_W0001\DE_W0001_P0008\DE_2_W0001_P0008_T0001\TR1_W0001_P0006\TR1_2_W0001_P0006_T0001_R1_P2_K1_Ch2-Ch1.zen
1310620	3.674787e-04	2.531553e-03	1.451100e-05	20151211_SCC1gfpc_Prometa\MitoSys2\LSM\SCC1gfpc_Noc\DE_W0001\DE_W0001_P0008\DE_2_W0001_P0008_T0001\TR1_W0001_P0006\TR1_2_W0001_P0006_T0001_R1_P2_K1_Ch2-Ch1.zen
1392540	4.546526e-04	1.934149e-03	1.316700e-05	20151211_SCC1gfpc_Prometa\MitoSys2\LSM\SCC1gfpc_Noc\DE_W0001\DE_W0001_P0008\DE_2_W0001_P0008_T0001\TR1_W0001_P0006\TR1_2_W0001_P0006_T0001_R1_P2_K1_Ch2-Ch1.zen
1474460	4.337955e-04	2.350931e-03	1.202000e-05	20151211_SCC1gfpc_Prometa\MitoSys2\LSM\SCC1gfpc_Noc\DE_W0001\DE_W0001_P0008\DE_2_W0001_P0008_T0001\TR1_W0001_P0006\TR1_2_W0001_P0006_T0001_R1_P2_K1_Ch2-Ch1.zen
1556380	-3.442278e-04	2.410106e-03	1.103200e-05	20151211_SCC1gfpc_Prometa\MitoSys2\LSM\SCC1gfpc_Noc\DE_W0001\DE_W0001_P0008\DE_2_W0001_P0008_T0001\TR1_W0001_P0006\TR1_2_W0001_P0006_T0001_R1_P2_K1_Ch2-Ch1.zen
10	2.969445e-02	2.036224e-02	3.273700e-02	20151211_SCC1gfpc_Prometa\MitoSys2\LSM\SCC1gfpc_Noc\DE_W0001\DE_W0001_P0008\DE_2_W0001_P0008_T0001\TR1_W0001_P0006\TR1_2_W0001_P0006_T0001_R1_P3_K1_Ch2-Ch1.zen
20	2.709795e-02	2.449628e-02	3.223800e-02	20151211_SCC1gfpc_Prometa\MitoSys2\LSM\SCC1gfpc_Noc\DE_W0001\DE_W0001_P0008\DE_2_W0001_P0008_T0001\TR1_W0001_P0006\TR1_2_W0001_P0006_T0001_R1_P3_K1_Ch2-Ch1.zen
30	3.672442e-02	2.202717e-02	3.177700e-02	20151211_SCC1gfpc_Prometa\MitoSys2\LSM\SCC1gfpc_Noc\DE_W0001\DE_W0001_P0008\DE_2_W0001_P0008_T0001\TR1_W0001_P0006\TR1_2_W0001_P0006_T0001_R1_P3_K1_Ch2-Ch1.zen
40	3.450896e-02	2.551206e-02	3.135000e-02	20151211_SCC1gfpc_Prometa\MitoSys2\LSM\SCC1gfpc_Noc\DE_W0001\DE_W0001_P0008\DE_2_W0001_P0008_T0001\TR1_W0001_P0006\TR1_2_W0001_P0006_T0001_R1_P3_K1_Ch2-Ch1.zen
50	3.730929e-02	2.493001e-02	3.095500e-02	20151211_SCC1gfpc_Prometa\MitoSys2\LSM\SCC1gfpc_Noc\DE_W0001\DE_W0001_P0008\DE_2_W0001_P0008_T0001\TR1_W0001_P0006\TR1_2_W0001_P0006_T0001_R1_P3_K1_Ch2-Ch1.zen
60	4.081927e-02	1.481669e-02	3.058900e-02	20151211_SCC1gfpc_Prometa\MitoSys2\LSM\SCC1gfpc_Noc\DE_W0001\DE_W0001_P0008\DE_2_W0001_P0008_T0001\TR1_W0001_P0006\TR1_2_W0001_P0006_T0001_R1_P3_K1_Ch2-Ch1.zen
70	2.791050e-02	2.303860e-02	3.024900e-02	20151211_SCC1gfpc_Prometa\MitoSys2\LSM\SCC1gfpc_Noc\DE_W0001\DE_W0001_P0008\DE_2_W0001_P0008_T0001\TR1_W0001_P0006\TR1_2_W0001_P0006_T0001_R1_P3_K1_Ch2-Ch1.zen
80	2.240097e-02	2.205985e-02	2.993300e-02	20151211_SCC1gfpc_Prometa\MitoSys2\LSM\SCC1gfpc_Noc\DE_W0001\DE_W0001_P0008\DE_2_W0001_P0008_T0001\TR1_W0001_P0006\TR1_2_W0001_P0006_T0001_R1_P3_K1_Ch2-Ch1.zen
90	2.469627e-02	2.295524e-02	2.963900e-02	20151211_SCC1gfpc_Prometa\MitoSys2\LSM\SCC1gfpc_Noc\DE_W0001\DE_W0001_P0008\DE_2_W0001_P0008_T0001\TR1_W0001_P0006\TR1_2_W0001_P0006_T0001_R1_P3_K1_Ch2-Ch1.zen
100	2.125523e-02	1.704526e-02	2.936400e-02	20151211_SCC1gfpc_Prometa\MitoSys2\LSM\SCC1gfpc_Noc\DE_W0001\DE_W0001_P0008\DE_2_W0001_P0008_T0001\TR1_W0001_P0006\TR1_2_W0001_P0006_T0001_R1_P3_K1_Ch2-Ch1.zen
120	3.063989e-02	1.768182e-02	2.886500e-02	20151211_SCC1gfpc_Prometa\MitoSys2\LSM\SCC1gfpc_Noc\DE_W0001\DE_W0001_P0008\DE_2_W0001_P0008_T0001\TR1_W0001_P0006\TR1_2_W0001_P0006_T0001_R1_P3_K1_Ch2-Ch1.zen
140	2.866822e-02	1.934165e-02	2.842500e-02	20151211_SCC1gfpc_Prometa\MitoSys2\LSM\SCC1gfpc_Noc\DE_W0001\DE_W0001_P0008\DE_2_W0001_P0008_T0001\TR1_W0001_P0006\TR1_2_W0001_P0006_T0001_R1_P3_K1_Ch2-Ch1.zen
160	2.528751e-02	2.859781e-02	2.803300e-02	20151211_SCC1gfpc_Prometa\MitoSys2\LSM\SCC1gfpc_Noc\DE_W0001\DE_W0001_P0008\DE_2_W0001_P0008_T0001\TR1_W0001_P0006\TR1_2_W0001_P0006_T0001_R1_P3_K1_Ch2-Ch1.zen
180	2.927331e-02	1.321862e-02	2.768000e-02	20151211_SCC1gfpc_Prometa\MitoSys2\LSM\SCC1gfpc_Noc\DE_W0001\DE_W0001_P0008\DE_2_W0001_P0008_T0001\TR1_W0001_P0006\TR1_2_W0001_P0006_T0001_R1_P3_K1_Ch2-Ch1.zen
200	3.091399e-02	1.320853e-02	2.736000e-02	20151211_SCC1gfpc_Prometa\MitoSys2\LSM\SCC1gfpc_Noc\DE_W0001\DE_W0001_P0008\DE_2_W0001_P0008_T0001\TR1_W0001_P0006\TR1_2_W0001_P0006_T0001_R1_P3_K1_Ch2-Ch1.zen
220	2.604971e-02	1.423752e-02	2.706800e-02	20151211_SCC1gfpc_Prometa\MitoSys2\LSM\SCC1gfpc_Noc\DE_W0001\DE_W0001_P0008\DE_2_W0001_P0008_T0001\TR1_W0001_P0006\TR1_2_W0001_P0006_T0001_R1_P3_K1_Ch2-Ch1.zen
240	2.864615e-02	1.502540e-02	2.679700e-02	20151211_SCC1gfpc_Prometa\MitoSys2\LSM\SCC1gfpc_Noc\DE_W0001\DE_W0001_P0008\DE_2_W0001_P0008_T0001\TR1_W0001_P0006\TR1_2_W0001_P0006_T0001_R1_P3_K1_Ch2-Ch1.zen
260	2.694742e-02	1.536094e-02	2.654600e-02	20151211_SCC1gfpc_Prometa\MitoSys2\LSM\SCC1gfpc_Noc\DE_W0001\DE_W0001_P0008\DE_2_W0001_P0008_T0001\TR1_W0001_P0006\TR1_2_W0001_P0006_T0001_R1_P3_K1_Ch2-Ch1.zen
280	2.755100e-02	2.230278e-02	2.631000e-02	20151211_SCC1gfpc_Prometa\MitoSys2\LSM\SCC1gfpc_Noc\DE_W0001\DE_W0001_P0008\DE_2_W0001_P0008_T0001\TR1_W0001_P0006\TR1_2_W0001_P0006_T0001_R1_P3_K1_Ch2-Ch1.zen
300	2.740329e-02	1.408880e-02	2.608700e-02	20151211_SCC1gfpc_Prometa\MitoSys2\LSM\SCC1gfpc_Noc\DE_W0001\DE_W0001_P0008\DE_2_W0001_P0008_T0001\TR1_W0001_P0006\TR1_2_W0001_P0006_T0001_R1_P3_K1_Ch2-Ch1.zen
340	2.947364e-02	1.060980e-02	2.567400e-02	20151211_SCC1gfpc_Prometa\MitoSys2\LSM\SCC1gfpc_Noc\DE_W0001\DE_W0001_P0008\DE_2_W0001_P0008_T0001\TR1_W0001_P0006\TR1_2_W0001_P0006_T0001_R1_P3_K1_Ch2-Ch1.zen
380	2.290371e-02	1.040046e-02	2.529400e-02	20151211_SCC1gfpc_Prometa\MitoSys2\LSM\SCC1gfpc_Noc\DE_W0001\DE_W0001_P0008\DE_2_W0001_P0008_T0001\TR1_W0001_P0006\TR1_2_W0001_P0006_T0001_R1_P3_K1_Ch2-Ch1.zen
420	2.463447e-02	1.530486e-02	2.493800e-02	20151211_SCC1gfpc_Prometa\MitoSys2\LSM\SCC1gfpc_Noc\DE_W0001\DE_W0001_P0008\DE_2_W0001_P0008_T0001\TR1_W0001_P0006\TR1_2_W0001_P0006_T0001_R1_P3_K1_Ch2-Ch1.zen
460	2.637838e-02	1.488833e-02	2.460200e-02	20151211_SCC1gfpc_Prometa\MitoSys2\LSM\SCC1gfpc_Noc\DE_W0001\DE_W0001_P0008\DE_2_W0001_P0008_T0001\TR1_W0001_P0006\TR1_2_W0001_P0006_T0001_R1_P3_K1_Ch2-Ch1.zen
500	2.530569e-02	1.189868e-02	2.428200e-02	20151211_SCC1gfpc_Prometa\MitoSys2\LSM\SCC1gfpc_Noc\DE_W0001\DE_W0001_P0008\DE_2_W0001_P0008_T0001\TR1_W0001_P0006\TR1_2_W0001_P0006_T0001_R1_P3_K1_Ch2-Ch1.zen
540	2.497644e-02	1.236953e-02	2.397400e-02	20151211_SCC1gfpc_Prometa\MitoSys2\LSM\SCC1gfpc_Noc\DE_W0001\DE_W0001_P0008\DE_2_W0001_P0008_T0001\TR1_W0001_P0006\TR1_2_W0001_P0006_T0001_R1_P3_K1_Ch2-Ch1.zen
580	2.300158e-02	1.224258e-02	2.367800e-02	20151211_SCC1gfpc_Prometa\MitoSys2\LSM\SCC1gfpc_Noc\DE_W0001\DE_W0001_P0008\DE_2_W0001_P0008_T0001\TR1_W0001_P0006\TR1_2_W0001_P0006_T0001_R1_P3_K1_Ch2-Ch1.zen
620	2.017005e-02	1.195950e-02	2.339200e-02	20151211_SCC1gfpc_Prometa\MitoSys2\LSM\SCC1gfpc_Noc\DE_W0001\DE_W0001_P0008\DE_2_W0001_P0008_T0001\TR1_W0001_P0006\TR1_2_W0001_P0006_T0001_R1_P3_K1_Ch2-Ch1.zen
660	2.197909e-02	8.223768e-03	2.311500e-02	20151211_SCC1gfpc_Prometa\MitoSys2\LSM\SCC1gfpc_Noc\DE_W0001\DE_W0001_P0008\DE_2_W0001_P0008_T0001\TR1_W0001_P0006\TR1_2_W0001_P0006_T0001_R1_P3_K1_Ch2-Ch1.zen
700	1.971892e-02	6.816340e-03	2.284700e-02	20151211_SCC1gfpc_Prometa\MitoSys2\LSM\SCC1gfpc_Noc\DE_W0001\DE_W0001_P0008\DE_2_W0001_P0008_T0001\TR1_W0001_P0006\TR1_2_W0001_P0006_T0001_R1_P3_K1_Ch2-Ch1.zen
780	1.997647e-02	1.065111e-02	2.233400e-02	20151211_SCC1gfpc_Prometa\MitoSys2\LSM\SCC1gfpc_Noc\DE_W0001\DE_W0001_P0008\DE_2_W0001_P0008_T0001\TR1_W0001_P0006\TR1_2_W0001_P0006_T0001_R1_P3_K1_Ch2-Ch1.zen
860	2.303762e-02	9.849173e-03	2.184900e-02	20151211_SCC1gfpc_Prometa\MitoSys2\LSM\SCC1gfpc_Noc\DE_W0001\DE_W0001_P0008\DE_2_W0001_P0008_T0001\TR1_W0001_P0006\TR1_2_W0001_P0006_T0001_R1_P3_K1_Ch2-Ch1.zen
940	2.177861e-02	1.171512e-02	2.139000e-02	20151211_SCC1gfpc_Prometa\MitoSys2\LSM\SCC1gfpc_Noc\DE_W0001\DE_W0001_P0008\DE_2_W0001_P0008_T0001\TR1_W0001_P0006\TR1_2_W0001_P0006_T0001_R1_P3_K1_Ch2-Ch1.zen
1020	2.178297e-02	1.011600e-02	2.095400e-02	20151211_SCC1gfpc_Prometa\MitoSys2\LSM\SCC1gfpc_Noc\DE_W0001\DE_W0001_P0008\DE_2_W0001_P0008_T0001\TR1_W0001_P0006\TR1_2_W0001_P0006_T0001_R1_P3_K1_Ch2-Ch1.zen
1100	2.044897e-02	1.017411e-02	2.054100e-02	20151211_SCC1gfpc_Prometa\MitoSys2\LSM\SCC1gfpc_Noc\DE_W0001\DE_W0001_P0008\DE_2_W0001_P0008_T0001\TR1_W0001_P0006\TR1_2_W0001_P0006_T0001_R1_P3_K1_Ch2-Ch1.zen
1180	1.994001e-02	1.065577e-02	2.014900e-02	20151211_SCC1gfpc_Prometa\MitoSys2\LSM\SCC1gfpc_Noc\DE_W0001\DE_W0001_P0008\DE_2_W0001_P0008_T0001\TR1_W0001_P0006\TR1_2_W0001_P0006_T0001_R1_P3_K1_Ch2-Ch1.zen
1260	2.090869e-02	6.354320e-03	1.977600e-02	20151211_SCC1gfpc_Prometa\MitoSys2\LSM\SCC1gfpc_Noc\DE_W0001\DE_W0001_P0008\DE_2_W0001_P0008_T0001\TR1_W0001_P0006\TR1_2_W0001_P0006_T0001_R1_P3_K1_Ch2-Ch1.zen
1340	2.217469e-02	7.606998e-03	1.942000e-02	20151211_SCC1gfpc_Prometa\MitoSys2\LSM\SCC1gfpc_Noc\DE_W0001\DE_W0001_P0008\DE_2_W0001_P0008_T0001\TR1_W0001_P0006\TR1_2_W0001_P0006_T0001_R1_P3_K1_Ch2-Ch1.zen
1420	1.739733e-02	1.170082e-02	1.908200e-02	20151211_SCC1gfpc_Prometa\MitoSys2\LSM\SCC1gfpc_Noc\DE_W0001\DE_W0001_P0008\DE_2_W0001_P0008_T0001\TR1_W0001_P0006\TR1_2_W0001_P0006_T0001_R1_P3_K1_Ch2-Ch1.zen
1500	1.838420e-02	6.973375e-03	1.875900e-02	20151211_SCC1gfpc_Prometa\MitoSys2\LSM\SCC1gfpc_Noc\DE_W0001\DE_W0001_P0008\DE_2_W0001_P0008_T0001\TR1_W0001_P0006\TR1_2_W0001_P0006_T0001_R1_P3_K1_Ch2-Ch1.zen
1660	1.746883e-02	6.882560e-03	1.815500e-02	20151211_SCC1gfpc_Prometa\MitoSys2\LSM\SCC1gfpc_Noc\DE_W0001\DE_W0001_P0008\DE_2_W0001_P0008_T0001\TR1_W0001_P0006\TR1_2_W0001_P0006_T0001_R1_P3_K1_Ch2-Ch1.zen
1820	1.606654e-02	8.333861e-03	1.760300e-02	20151211_SCC1gfpc_Prometa\MitoSys2\LSM\SCC1gfpc_Noc\DE_W0001\DE_W0001_P0008\DE_2_W0001_P0008_T0001\TR1_W0001_P0006\TR1_2_W0001_P0006_T0001_R1_P3_K1_Ch2-Ch1.zen
1980	1.775007e-02	8.406221e-03	1.709600e-02	20151211_SCC1gfpc_Prometa\MitoSys2\LSM\SCC1gfpc_Noc\DE_W0001\DE_W0001_P0008\DE_2_W0001_P0008_T0001\TR1_W0001_P0006\TR1_2_W0001_P0006_T0001_R1_P3_K1_Ch2-Ch1.zen
2140	1.726643e-02	7.873167e-03	1.662900e-02	20151211_SCC1gfpc_Prometa\MitoSys2\LSM\SCC1gfpc_Noc\DE_W0001\DE_W0001_P0008\DE_2_W0001_P0008_T0001\TR1_W0001_P0006\TR1_2_W0001_P0006_T0001_R1_P3_K1_Ch2-Ch1.zen
2300	1.514092e-02	6.861090e-03	1.619700e-02	20151211_SCC1gfpc_Prometa\MitoSys2\LSM\SCC1gfpc_Noc\DE_W0001\DE_W0001_P0008\DE_2_W0001_P0008_T0001\TR1_W0001_P0006\TR1_2_W0001_P0006_T0001_R1_P3_K1_Ch2-Ch1.zen
2460	1.684744e-02	7.789567e-03	1.579700e-02	20151211_SCC1gfpc_Prometa\MitoSys2\LSM\SCC1gfpc_Noc\DE_W0001\DE_W0001_P0008\DE_2_W0001_P0008_T0001\TR1_W0001_P0006\TR1_2_W0001_P0006_T0001_R1_P3_K1_Ch2-Ch1.zen
2620	1.583842e-02	7.361905e-03	1.542500e-02	20151211_SCC1gfpc_Prometa\MitoSys2\LSM\SCC1gfpc_Noc\DE_W0001\DE_W0001_P0008\DE_2_W0001_P0008_T0001\TR1_W0001_P0006\TR1_2_W0001_P0006_T0001_R1_P3_K1_Ch2-Ch1.zen
2780	1.479969e-02	7.743303e-03	1.507800e-02	20151211_SCC1gfpc_Prometa\MitoSys2\LSM\SCC1gfpc_Noc\DE_W0001\DE_W0001_P0008\DE_2_W0001_P0008_T0001\TR1_W0001_P0006\TR1_2_W0001_P0006_T0001_R1_P3_K1_Ch2-Ch1.zen
2940	1.665635e-02	4.886858e-03	1.475500e-02	20151211_SCC1gfpc_Prometa\MitoSys2\LSM\SCC1gfpc_Noc\DE_W0001\DE_W0001_P0008\DE_2_W0001_P0008_T0001\TR1_W0001_P0006\TR1_2_W0001_P0006_T0001_R1_P3_K1_Ch2-Ch1.zen
3100	1.399622e-02	6.237576e-03	1.445200e-02	20151211_SCC1gfpc_Prometa\MitoSys2\LSM\SCC1gfpc_Noc\DE_W0001\DE_W0001_P0008\DE_2_W0001_P0008_T0001\TR1_W0001_P0006\TR1_2_W0001_P0006_T0001_R1_P3_K1_Ch2-Ch1.zen
3420	1.288504e-02	5.583869e-03	1.390000e-02	20151211_SCC1gfpc_Prometa\MitoSys2\LSM\SCC1gfpc_Noc\DE_W0001\DE_W0001_P0008\DE_2_W0001_P0008_T0001\TR1_W0001_P0006\TR1_2_W0001_P0006_T0001_R1_P3_K1_Ch2-Ch1.zen
3740	1.336371e-02	7.125143e-03	1.341000e-02	20151211_SCC1gfpc_Prometa\MitoSys2\LSM\SCC1gfpc_Noc\DE_W0001\DE_W0001_P0008\DE_2_W0001_P0008_T0001\TR1_W0001_P0006\TR1_2_W0001_P0006_T0001_R1_P3_K1_Ch2-Ch1.zen
4060	1.297034e-02	5.971023e-03	1.297100e-02	20151211_SCC1gfpc_Prometa\MitoSys2\LSM\SCC1gfpc_Noc\DE_W0001\DE_W0001_P0008\DE_2_W0001_P0008_T0001\TR1_W0001_P0006\TR1_2_W0001_P0006_T0001_R1_P3_K1_Ch2-Ch1.zen
4380	1.260596e-02	5.858167e-03	1.257700e-02	20151211_SCC1gfpc_Prometa\MitoSys2\LSM\SCC1gfpc_Noc\DE_W0001\DE_W0001_P0008\DE_2_W0001_P0008_T0001\TR1_W0001_P0006\TR1_2_W0001_P0006_T0001_R1_P3_K1_Ch2-Ch1.zen
4700	1.307182e-02	6.218640e-03	1.221900e-02	20151211_SCC1gfpc_Prometa\MitoSys2\LSM\SCC1gfpc_Noc\DE_W0001\DE_W0001_P0008\DE_2_W0001_P0008_T0001\TR1_W0001_P0006\TR1_2_W0001_P0006_T0001_R1_P3_K1_Ch2-Ch1.zen
5020	1.203004e-02	4.855353e-03	1.189300e-02	20151211_SCC1gfpc_Prometa\MitoSys2\LSM\SCC1gfpc_Noc\DE_W0001\DE_W0001_P0008\DE_2_W0001_P0008_T0001\TR1_W0001_P0006\TR1_2_W0001_P0006_T0001_R1_P3_K1_Ch2-Ch1.zen
5340	1.171710e-02	4.921385e-03	1.159400e-02	20151211_SCC1gfpc_Prometa\MitoSys2\LSM\SCC1gfpc_Noc\DE_W0001\DE_W0001_P0008\DE_2_W0001_P0008_T0001\TR1_W0001_P0006\TR1_2_W0001_P0006_T0001_R1_P3_K1_Ch2-Ch1.zen
5660	1.158597e-02	4.924032e-03	1.131900e-02	20151211_SCC1gfpc_Prometa\MitoSys2\LSM\SCC1gfpc_Noc\DE_W0001\DE_W0001_P0008\DE_2_W0001_P0008_T0001\TR1_W0001_P0006\TR1_2_W0001_P0006_T0001_R1_P3_K1_Ch2-Ch1.zen
5980	1.164956e-02	4.742673e-03	1.106400e-02	20151211_SCC1gfpc_Prometa\MitoSys2\LSM\SCC1gfpc_Noc\DE_W0001\DE_W0001_P0008\DE_2_W0001_P0008_T0001\TR1_W0001_P0006\TR1_2_W0001_P0006_T0001_R1_P3_K1_Ch2-Ch1.zen
6300	1.166967e-02	4.330259e-03	1.082700e-02	20151211_SCC1gfpc_Prometa\MitoSys2\LSM\SCC1gfpc_Noc\DE_W0001\DE_W0001_P0008\DE_2_W0001_P0008_T0001\TR1_W0001_P0006\TR1_2_W0001_P0006_T0001_R1_P3_K1_Ch2-Ch1.zen
6940	1.102944e-02	4.515825e-03	1.040000e-02	20151211_SCC1gfpc_Prometa\MitoSys2\LSM\SCC1gfpc_Noc\DE_W0001\DE_W0001_P0008\DE_2_W0001_P0008_T0001\TR1_W0001_P0006\TR1_2_W0001_P0006_T0001_R1_P3_K1_Ch2-Ch1.zen
7580	9.710607e-03	6.020120e-03	1.002200e-02	20151211_SCC1gfpc_Prometa\MitoSys2\LSM\SCC1gfpc_Noc\DE_W0001\DE_W0001_P0008\DE_2_W0001_P0008_T0001\TR1_W0001_P0006\TR1_2_W0001_P0006_T0001_R1_P3_K1_Ch2-Ch1.zen
8220	9.460235e-03	4.506745e-03	9.684100e-03	20151211_SCC1gfpc_Prometa\MitoSys2\LSM\SCC1gfpc_Noc\DE_W0001\DE_W0001_P0008\DE_2_W0001_P0008_T0001\TR1_W0001_P0006\TR1_2_W0001_P0006_T0001_R1_P3_K1_Ch2-Ch1.zen
8860	1.066207e-02	4.262350e-03	9.378300e-03	20151211_SCC1gfpc_Prometa\MitoSys2\LSM\SCC1gfpc_Noc\DE_W0001\DE_W0001_P0008\DE_2_W0001_P0008_T0001\TR1_W0001_P0006\TR1_2_W0001_P0006_T0001_R1_P3_K1_Ch2-Ch1.zen
9500	9.131231e-03	4.108337e-03	9.098800e-03	20151211_SCC1gfpc_Prometa\MitoSys2\LSM\SCC1gfpc_Noc\DE_W0001\DE_W0001_P0008\DE_2_W0001_P0008_T0001\TR1_W0001_P0006\TR1_2_W0001_P0006_T0001_R1_P3_K1_Ch2-Ch1.zen
10140	7.876255e-03	3.768855e-03	8.841000e-03	20151211_SCC1gfpc_Prometa\MitoSys2\LSM\SCC1gfpc_Noc\DE_W0001\DE_W0001_P0008\DE_2_W0001_P0008_T0001\TR1_W0001_P0006\TR1_2_W0001_P0006_T0001_R1_P3_K1_Ch2-Ch1.zen
10780	7.735146e-03	4.505561e-03	8.601300e-03	20151211_SCC1gfpc_Prometa\MitoSys2\LSM\SCC1gfpc_Noc\DE_W0001\DE_W0001_P0008\DE_2_W0001_P0008_T0001\TR1_W0001_P0006\TR1_2_W0001_P0006_T0001_R1_P3_K1_Ch2-Ch1.zen
11420	7.001793e-03	4.394580e-03	8.376900e-03	20151211_SCC1gfpc_Prometa\MitoSys2\LSM\SCC1gfpc_Noc\DE_W0001\DE_W0001_P0008\DE_2_W0001_P0008_T0001\TR1_W0001_P0006\TR1_2_W0001_P0006_T0001_R1_P3_K1_Ch2-Ch1.zen
12060	7.877898e-03	5.379454e-03	8.165600e-03	20151211_SCC1gfpc_Prometa\MitoSys2\LSM\SCC1gfpc_Noc\DE_W0001\DE_W0001_P0008\DE_2_W0001_P0008_T0001\TR1_W0001_P0006\TR1_2_W0001_P0006_T0001_R1_P3_K1_Ch2-Ch1.zen
12700	7.447886e-03	4.029009e-03	7.965500e-03	20151211_SCC1gfpc_Prometa\MitoSys2\LSM\SCC1gfpc_Noc\DE_W0001\DE_W0001_P0008\DE_2_W0001_P0008_T0001\TR1_W0001_P0006\TR1_2_W0001_P0006_T0001_R1_P3_K1_Ch2-Ch1.zen
13980	6.953469e-03	4.061630e-03	7.593300e-03	20151211_SCC1gfpc_Prometa\MitoSys2\LSM\SCC1gfpc_Noc\DE_W0001\DE_W0001_P0008\DE_2_W0001_P0008_T0001\TR1_W0001_P0006\TR1_2_W0001_P0006_T0001_R1_P3_K1_Ch2-Ch1.zen
15260	7.110827e-03	4.260180e-03	7.251500e-03	20151211_SCC1gfpc_Prometa\MitoSys2\LSM\SCC1gfpc_Noc\DE_W0001\DE_W0001_P0008\DE_2_W0001_P0008_T0001\TR1_W0001_P0006\TR1_2_W0001_P0006_T0001_R1_P3_K1_Ch2-Ch1.zen
16540	6.263352e-03	3.820784e-03	6.934100e-03	20151211_SCC1gfpc_Prometa\MitoSys2\LSM\SCC1gfpc_Noc\DE_W0001\DE_W0001_P0008\DE_2_W0001_P0008_T0001\TR1_W0001_P0006\TR1_2_W0001_P0006_T0001_R1_P3_K1_Ch2-Ch1.zen
17820	7.088925e-03	3.258401e-03	6.636800e-03	20151211_SCC1gfpc_Prometa\MitoSys2\LSM\SCC1gfpc_Noc\DE_W0001\DE_W0001_P0008\DE_2_W0001_P0008_T0001\TR1_W0001_P0006\TR1_2_W0001_P0006_T0001_R1_P3_K1_Ch2-Ch1.zen
19100	7.371708e-03	3.223648e-03	6.356700e-03	20151211_SCC1gfpc_Prometa\MitoSys2\LSM\SCC1gfpc_Noc\DE_W0001\DE_W0001_P0008\DE_2_W0001_P0008_T0001\TR1_W0001_P0006\TR1_2_W0001_P0006_T0001_R1_P3_K1_Ch2-Ch1.zen
20380	6.157384e-03	3.758802e-03	6.091600e-03	20151211_SCC1gfpc_Prometa\MitoSys2\LSM\SCC1gfpc_Noc\DE_W0001\DE_W0001_P0008\DE_2_W0001_P0008_T0001\TR1_W0001_P0006\TR1_2_W0001_P0006_T0001_R1_P3_K1_Ch2-Ch1.zen
21660	5.624761e-03	3.472493e-03	5.840000e-03	20151211_SCC1gfpc_Prometa\MitoSys2\LSM\SCC1gfpc_Noc\DE_W0001\DE_W0001_P0008\DE_2_W0001_P0008_T0001\TR1_W0001_P0006\TR1_2_W0001_P0006_T0001_R1_P3_K1_Ch2-Ch1.zen
22940	5.877995e-03	3.772979e-03	5.600700e-03	20151211_SCC1gfpc_Prometa\MitoSys2\LSM\SCC1gfpc_Noc\DE_W0001\DE_W0001_P0008\DE_2_W0001_P0008_T0001\TR1_W0001_P0006\TR1_2_W0001_P0006_T0001_R1_P3_K1_Ch2-Ch1.zen
24220	5.629120e-03	4.474688e-03	5.372800e-03	20151211_SCC1gfpc_Prometa\MitoSys2\LSM\SCC1gfpc_Noc\DE_W0001\DE_W0001_P0008\DE_2_W0001_P0008_T0001\TR1_W0001_P0006\TR1_2_W0001_P0006_T0001_R1_P3_K1_Ch2-Ch1.zen
25500	5.498725e-03	4.085929e-03	5.155500e-03	20151211_SCC1gfpc_Prometa\MitoSys2\LSM\SCC1gfpc_Noc\DE_W0001\DE_W0001_P0008\DE_2_W0001_P0008_T0001\TR1_W0001_P0006\TR1_2_W0001_P0006_T0001_R1_P3_K1_Ch2-Ch1.zen
28060	4.182804e-03	4.114352e-03	4.750500e-03	20151211_SCC1gfpc_Prometa\MitoSys2\LSM\SCC1gfpc_Noc\DE_W0001\DE_W0001_P0008\DE_2_W0001_P0008_T0001\TR1_W0001_P0006\TR1_2_W0001_P0006_T0001_R1_P3_K1_Ch2-Ch1.zen
30620	3.931356e-03	3.496519e-03	4.381800e-03	20151211_SCC1gfpc_Prometa\MitoSys2\LSM\SCC1gfpc_Noc\DE_W0001\DE_W0001_P0008\DE_2_W0001_P0008_T0001\TR1_W0001_P0006\TR1_2_W0001_P0006_T0001_R1_P3_K1_Ch2-Ch1.zen
33180	3.377962e-03	3.903827e-03	4.046000e-03	20151211_SCC1gfpc_Prometa\MitoSys2\LSM\SCC1gfpc_Noc\DE_W0001\DE_W0001_P0008\DE_2_W0001_P0008_T0001\TR1_W0001_P0006\TR1_2_W0001_P0006_T0001_R1_P3_K1_Ch2-Ch1.zen
35740	3.668066e-03	3.429947e-03	3.740300e-03	20151211_SCC1gfpc_Prometa\MitoSys2\LSM\SCC1gfpc_Noc\DE_W0001\DE_W0001_P0008\DE_2_W0001_P0008_T0001\TR1_W0001_P0006\TR1_2_W0001_P0006_T0001_R1_P3_K1_Ch2-Ch1.zen
38300	3.188611e-03	4.297536e-03	3.462100e-03	20151211_SCC1gfpc_Prometa\MitoSys2\LSM\SCC1gfpc_Noc\DE_W0001\DE_W0001_P0008\DE_2_W0001_P0008_T0001\TR1_W0001_P0006\TR1_2_W0001_P0006_T0001_R1_P3_K1_Ch2-Ch1.zen
40860	3.862060e-03	3.935140e-03	3.208800e-03	20151211_SCC1gfpc_Prometa\MitoSys2\LSM\SCC1gfpc_Noc\DE_W0001\DE_W0001_P0008\DE_2_W0001_P0008_T0001\TR1_W0001_P0006\TR1_2_W0001_P0006_T0001_R1_P3_K1_Ch2-Ch1.zen
43420	3.517468e-03	3.825578e-03	2.978200e-03	20151211_SCC1gfpc_Prometa\MitoSys2\LSM\SCC1gfpc_Noc\DE_W0001\DE_W0001_P0008\DE_2_W0001_P0008_T0001\TR1_W0001_P0006\TR1_2_W0001_P0006_T0001_R1_P3_K1_Ch2-Ch1.zen
45980	3.174715e-03	3.920522e-03	2.768100e-03	20151211_SCC1gfpc_Prometa\MitoSys2\LSM\SCC1gfpc_Noc\DE_W0001\DE_W0001_P0008\DE_2_W0001_P0008_T0001\TR1_W0001_P0006\TR1_2_W0001_P0006_T0001_R1_P3_K1_Ch2-Ch1.zen
48540	3.794731e-03	3.130833e-03	2.576600e-03	20151211_SCC1gfpc_Prometa\MitoSys2\LSM\SCC1gfpc_Noc\DE_W0001\DE_W0001_P0008\DE_2_W0001_P0008_T0001\TR1_W0001_P0006\TR1_2_W0001_P0006_T0001_R1_P3_K1_Ch2-Ch1.zen
51100	2.727812e-03	3.226647e-03	2.401900e-03	20151211_SCC1gfpc_Prometa\MitoSys2\LSM\SCC1gfpc_Noc\DE_W0001\DE_W0001_P0008\DE_2_W0001_P0008_T0001\TR1_W0001_P0006\TR1_2_W0001_P0006_T0001_R1_P3_K1_Ch2-Ch1.zen
56220	2.111947e-03	2.480606e-03	2.096200e-03	20151211_SCC1gfpc_Prometa\MitoSys2\LSM\SCC1gfpc_Noc\DE_W0001\DE_W0001_P0008\DE_2_W0001_P0008_T0001\TR1_W0001_P0006\TR1_2_W0001_P0006_T0001_R1_P3_K1_Ch2-Ch1.zen
61340	1.941934e-03	2.312769e-03	1.840000e-03	20151211_SCC1gfpc_Prometa\MitoSys2\LSM\SCC1gfpc_Noc\DE_W0001\DE_W0001_P0008\DE_2_W0001_P0008_T0001\TR1_W0001_P0006\TR1_2_W0001_P0006_T0001_R1_P3_K1_Ch2-Ch1.zen
66460	2.014277e-03	2.909930e-03	1.623900e-03	20151211_SCC1gfpc_Prometa\MitoSys2\LSM\SCC1gfpc_Noc\DE_W0001\DE_W0001_P0008\DE_2_W0001_P0008_T0001\TR1_W0001_P0006\TR1_2_W0001_P0006_T0001_R1_P3_K1_Ch2-Ch1.zen
71580	1.885210e-03	3.274491e-03	1.440700e-03	20151211_SCC1gfpc_Prometa\MitoSys2\LSM\SCC1gfpc_Noc\DE_W0001\DE_W0001_P0008\DE_2_W0001_P0008_T0001\TR1_W0001_P0006\TR1_2_W0001_P0006_T0001_R1_P3_K1_Ch2-Ch1.zen
76700	2.042488e-03	3.444674e-03	1.284400e-03	20151211_SCC1gfpc_Prometa\MitoSys2\LSM\SCC1gfpc_Noc\DE_W0001\DE_W0001_P0008\DE_2_W0001_P0008_T0001\TR1_W0001_P0006\TR1_2_W0001_P0006_T0001_R1_P3_K1_Ch2-Ch1.zen
81820	4.881046e-04	3.208154e-03	1.150400e-03	20151211_SCC1gfpc_Prometa\MitoSys2\LSM\SCC1gfpc_Noc\DE_W0001\DE_W0001_P0008\DE_2_W0001_P0008_T0001\TR1_W0001_P0006\TR1_2_W0001_P0006_T0001_R1_P3_K1_Ch2-Ch1.zen
86940	7.802128e-04	3.322407e-03	1.034700e-03	20151211_SCC1gfpc_Prometa\MitoSys2\LSM\SCC1gfpc_Noc\DE_W0001\DE_W0001_P0008\DE_2_W0001_P0008_T0001\TR1_W0001_P0006\TR1_2_W0001_P0006_T0001_R1_P3_K1_Ch2-Ch1.zen
92060	5.869686e-04	3.506818e-03	9.344300e-04	20151211_SCC1gfpc_Prometa\MitoSys2\LSM\SCC1gfpc_Noc\DE_W0001\DE_W0001_P0008\DE_2_W0001_P0008_T0001\TR1_W0001_P0006\TR1_2_W0001_P0006_T0001_R1_P3_K1_Ch2-Ch1.zen
97180	6.308742e-04	2.769174e-03	8.470400e-04	20151211_SCC1gfpc_Prometa\MitoSys2\LSM\SCC1gfpc_Noc\DE_W0001\DE_W0001_P0008\DE_2_W0001_P0008_T0001\TR1_W0001_P0006\TR1_2_W0001_P0006_T0001_R1_P3_K1_Ch2-Ch1.zen
102300	1.274124e-04	2.375384e-03	7.705000e-04	20151211_SCC1gfpc_Prometa\MitoSys2\LSM\SCC1gfpc_Noc\DE_W0001\DE_W0001_P0008\DE_2_W0001_P0008_T0001\TR1_W0001_P0006\TR1_2_W0001_P0006_T0001_R1_P3_K1_Ch2-Ch1.zen
112540	-1.449361e-04	2.614535e-03	6.437200e-04	20151211_SCC1gfpc_Prometa\MitoSys2\LSM\SCC1gfpc_Noc\DE_W0001\DE_W0001_P0008\DE_2_W0001_P0008_T0001\TR1_W0001_P0006\TR1_2_W0001_P0006_T0001_R1_P3_K1_Ch2-Ch1.zen
122780	-1.924862e-05	2.252978e-03	5.440300e-04	20151211_SCC1gfpc_Prometa\MitoSys2\LSM\SCC1gfpc_Noc\DE_W0001\DE_W0001_P0008\DE_2_W0001_P0008_T0001\TR1_W0001_P0006\TR1_2_W0001_P0006_T0001_R1_P3_K1_Ch2-Ch1.zen
133020	-4.822234e-05	2.742495e-03	4.645000e-04	20151211_SCC1gfpc_Prometa\MitoSys2\LSM\SCC1gfpc_Noc\DE_W0001\DE_W0001_P0008\DE_2_W0001_P0008_T0001\TR1_W0001_P0006\TR1_2_W0001_P0006_T0001_R1_P3_K1_Ch2-Ch1.zen
143260	2.995904e-04	2.367180e-03	4.002200e-04	20151211_SCC1gfpc_Prometa\MitoSys2\LSM\SCC1gfpc_Noc\DE_W0001\DE_W0001_P0008\DE_2_W0001_P0008_T0001\TR1_W0001_P0006\TR1_2_W0001_P0006_T0001_R1_P3_K1_Ch2-Ch1.zen
153500	1.332299e-04	1.951985e-03	3.476600e-04	20151211_SCC1gfpc_Prometa\MitoSys2\LSM\SCC1gfpc_Noc\DE_W0001\DE_W0001_P0008\DE_2_W0001_P0008_T0001\TR1_W0001_P0006\TR1_2_W0001_P0006_T0001_R1_P3_K1_Ch2-Ch1.zen
163740	6.344214e-05	1.771701e-03	3.042400e-04	20151211_SCC1gfpc_Prometa\MitoSys2\LSM\SCC1gfpc_Noc\DE_W0001\DE_W0001_P0008\DE_2_W0001_P0008_T0001\TR1_W0001_P0006\TR1_2_W0001_P0006_T0001_R1_P3_K1_Ch2-Ch1.zen
173980	8.230572e-04	2.195203e-03	2.680300e-04	20151211_SCC1gfpc_Prometa\MitoSys2\LSM\SCC1gfpc_Noc\DE_W0001\DE_W0001_P0008\DE_2_W0001_P0008_T0001\TR1_W0001_P0006\TR1_2_W0001_P0006_T0001_R1_P3_K1_Ch2-Ch1.zen
184220	4.368071e-04	1.899914e-03	2.375700e-04	20151211_SCC1gfpc_Prometa\MitoSys2\LSM\SCC1gfpc_Noc\DE_W0001\DE_W0001_P0008\DE_2_W0001_P0008_T0001\TR1_W0001_P0006\TR1_2_W0001_P0006_T0001_R1_P3_K1_Ch2-Ch1.zen
194460	5.296334e-04	2.372783e-03	2.117500e-04	20151211_SCC1gfpc_Prometa\MitoSys2\LSM\SCC1gfpc_Noc\DE_W0001\DE_W0001_P0008\DE_2_W0001_P0008_T0001\TR1_W0001_P0006\TR1_2_W0001_P0006_T0001_R1_P3_K1_Ch2-Ch1.zen
204700	1.691099e-04	2.138718e-03	1.897200e-04	20151211_SCC1gfpc_Prometa\MitoSys2\LSM\SCC1gfpc_Noc\DE_W0001\DE_W0001_P0008\DE_2_W0001_P0008_T0001\TR1_W0001_P0006\TR1_2_W0001_P0006_T0001_R1_P3_K1_Ch2-Ch1.zen
225180	-3.917402e-04	1.740624e-03	1.544200e-04	20151211_SCC1gfpc_Prometa\MitoSys2\LSM\SCC1gfpc_Noc\DE_W0001\DE_W0001_P0008\DE_2_W0001_P0008_T0001\TR1_W0001_P0006\TR1_2_W0001_P0006_T0001_R1_P3_K1_Ch2-Ch1.zen
245660	1.490692e-04	2.003834e-03	1.277600e-04	20151211_SCC1gfpc_Prometa\MitoSys2\LSM\SCC1gfpc_Noc\DE_W0001\DE_W0001_P0008\DE_2_W0001_P0008_T0001\TR1_W0001_P0006\TR1_2_W0001_P0006_T0001_R1_P3_K1_Ch2-Ch1.zen
266140	-3.560599e-04	1.789775e-03	1.072300e-04	20151211_SCC1gfpc_Prometa\MitoSys2\LSM\SCC1gfpc_Noc\DE_W0001\DE_W0001_P0008\DE_2_W0001_P0008_T0001\TR1_W0001_P0006\TR1_2_W0001_P0006_T0001_R1_P3_K1_Ch2-Ch1.zen
286620	-8.985191e-04	1.536521e-03	9.112100e-05	20151211_SCC1gfpc_Prometa\MitoSys2\LSM\SCC1gfpc_Noc\DE_W0001\DE_W0001_P0008\DE_2_W0001_P0008_T0001\TR1_W0001_P0006\TR1_2_W0001_P0006_T0001_R1_P3_K1_Ch2-Ch1.zen
307100	-7.281346e-04	1.990424e-03	7.829300e-05	20151211_SCC1gfpc_Prometa\MitoSys2\LSM\SCC1gfpc_Noc\DE_W0001\DE_W0001_P0008\DE_2_W0001_P0008_T0001\TR1_W0001_P0006\TR1_2_W0001_P0006_T0001_R1_P3_K1_Ch2-Ch1.zen
327580	-6.648407e-04	2.464234e-03	6.793300e-05	20151211_SCC1gfpc_Prometa\MitoSys2\LSM\SCC1gfpc_Noc\DE_W0001\DE_W0001_P0008\DE_2_W0001_P0008_T0001\TR1_W0001_P0006\TR1_2_W0001_P0006_T0001_R1_P3_K1_Ch2-Ch1.zen
348060	-8.899923e-04	2.920952e-03	5.946300e-05	20151211_SCC1gfpc_Prometa\MitoSys2\LSM\SCC1gfpc_Noc\DE_W0001\DE_W0001_P0008\DE_2_W0001_P0008_T0001\TR1_W0001_P0006\TR1_2_W0001_P0006_T0001_R1_P3_K1_Ch2-Ch1.zen
368540	-9.196996e-04	2.374380e-03	5.245900e-05	20151211_SCC1gfpc_Prometa\MitoSys2\LSM\SCC1gfpc_Noc\DE_W0001\DE_W0001_P0008\DE_2_W0001_P0008_T0001\TR1_W0001_P0006\TR1_2_W0001_P0006_T0001_R1_P3_K1_Ch2-Ch1.zen
389020	-8.819823e-04	2.307336e-03	4.661000e-05	20151211_SCC1gfpc_Prometa\MitoSys2\LSM\SCC1gfpc_Noc\DE_W0001\DE_W0001_P0008\DE_2_W0001_P0008_T0001\TR1_W0001_P0006\TR1_2_W0001_P0006_T0001_R1_P3_K1_Ch2-Ch1.zen
409500	-8.265790e-04	2.081565e-03	4.167900e-05	20151211_SCC1gfpc_Prometa\MitoSys2\LSM\SCC1gfpc_Noc\DE_W0001\DE_W0001_P0008\DE_2_W0001_P0008_T0001\TR1_W0001_P0006\TR1_2_W0001_P0006_T0001_R1_P3_K1_Ch2-Ch1.zen
450460	-6.734926e-04	1.701374e-03	3.389900e-05	20151211_SCC1gfpc_Prometa\MitoSys2\LSM\SCC1gfpc_Noc\DE_W0001\DE_W0001_P0008\DE_2_W0001_P0008_T0001\TR1_W0001_P0006\TR1_2_W0001_P0006_T0001_R1_P3_K1_Ch2-Ch1.zen
491420	-6.489568e-04	2.097555e-03	2.811600e-05	20151211_SCC1gfpc_Prometa\MitoSys2\LSM\SCC1gfpc_Noc\DE_W0001\DE_W0001_P0008\DE_2_W0001_P0008_T0001\TR1_W0001_P0006\TR1_2_W0001_P0006_T0001_R1_P3_K1_Ch2-Ch1.zen
532380	-3.832289e-04	2.293466e-03	2.370700e-05	20151211_SCC1gfpc_Prometa\MitoSys2\LSM\SCC1gfpc_Noc\DE_W0001\DE_W0001_P0008\DE_2_W0001_P0008_T0001\TR1_W0001_P0006\TR1_2_W0001_P0006_T0001_R1_P3_K1_Ch2-Ch1.zen
573340	-1.241207e-04	2.153546e-03	2.027200e-05	20151211_SCC1gfpc_Prometa\MitoSys2\LSM\SCC1gfpc_Noc\DE_W0001\DE_W0001_P0008\DE_2_W0001_P0008_T0001\TR1_W0001_P0006\TR1_2_W0001_P0006_T0001_R1_P3_K1_Ch2-Ch1.zen
614300	-1.055465e-04	3.281921e-03	1.754700e-05	20151211_SCC1gfpc_Prometa\MitoSys2\LSM\SCC1gfpc_Noc\DE_W0001\DE_W0001_P0008\DE_2_W0001_P0008_T0001\TR1_W0001_P0006\TR1_2_W0001_P0006_T0001_R1_P3_K1_Ch2-Ch1.zen
655260	-5.263741e-04	3.412695e-03	1.534900e-05	20151211_SCC1gfpc_Prometa\MitoSys2\LSM\SCC1gfpc_Noc\DE_W0001\DE_W0001_P0008\DE_2_W0001_P0008_T0001\TR1_W0001_P0006\TR1_2_W0001_P0006_T0001_R1_P3_K1_Ch2-Ch1.zen
696220	-7.455651e-04	1.878568e-03	1.355100e-05	20151211_SCC1gfpc_Prometa\MitoSys2\LSM\SCC1gfpc_Noc\DE_W0001\DE_W0001_P0008\DE_2_W0001_P0008_T0001\TR1_W0001_P0006\TR1_2_W0001_P0006_T0001_R1_P3_K1_Ch2-Ch1.zen
737180	-4.734017e-04	2.289521e-03	1.206100e-05	20151211_SCC1gfpc_Prometa\MitoSys2\LSM\SCC1gfpc_Noc\DE_W0001\DE_W0001_P0008\DE_2_W0001_P0008_T0001\TR1_W0001_P0006\TR1_2_W0001_P0006_T0001_R1_P3_K1_Ch2-Ch1.zen
778140	-6.974595e-05	2.482849e-03	1.081200e-05	20151211_SCC1gfpc_Prometa\MitoSys2\LSM\SCC1gfpc_Noc\DE_W0001\DE_W0001_P0008\DE_2_W0001_P0008_T0001\TR1_W0001_P0006\TR1_2_W0001_P0006_T0001_R1_P3_K1_Ch2-Ch1.zen
819100	-9.987830e-05	1.813148e-03	9.755500e-06	20151211_SCC1gfpc_Prometa\MitoSys2\LSM\SCC1gfpc_Noc\DE_W0001\DE_W0001_P0008\DE_2_W0001_P0008_T0001\TR1_W0001_P0006\TR1_2_W0001_P0006_T0001_R1_P3_K1_Ch2-Ch1.zen
901020	-4.511795e-04	2.136467e-03	8.075400e-06	20151211_SCC1gfpc_Prometa\MitoSys2\LSM\SCC1gfpc_Noc\DE_W0001\DE_W0001_P0008\DE_2_W0001_P0008_T0001\TR1_W0001_P0006\TR1_2_W0001_P0006_T0001_R1_P3_K1_Ch2-Ch1.zen
982940	-3.239221e-04	2.551076e-03	6.811800e-06	20151211_SCC1gfpc_Prometa\MitoSys2\LSM\SCC1gfpc_Noc\DE_W0001\DE_W0001_P0008\DE_2_W0001_P0008_T0001\TR1_W0001_P0006\TR1_2_W0001_P0006_T0001_R1_P3_K1_Ch2-Ch1.zen
1064860	-6.552430e-04	1.974142e-03	5.836200e-06	20151211_SCC1gfpc_Prometa\MitoSys2\LSM\SCC1gfpc_Noc\DE_W0001\DE_W0001_P0008\DE_2_W0001_P0008_T0001\TR1_W0001_P0006\TR1_2_W0001_P0006_T0001_R1_P3_K1_Ch2-Ch1.zen
1146780	-1.352477e-03	1.639581e-03	5.066300e-06	20151211_SCC1gfpc_Prometa\MitoSys2\LSM\SCC1gfpc_Noc\DE_W0001\DE_W0001_P0008\DE_2_W0001_P0008_T0001\TR1_W0001_P0006\TR1_2_W0001_P0006_T0001_R1_P3_K1_Ch2-Ch1.zen
1228700	-4.193360e-04	1.748153e-03	4.447200e-06	20151211_SCC1gfpc_Prometa\MitoSys2\LSM\SCC1gfpc_Noc\DE_W0001\DE_W0001_P0008\DE_2_W0001_P0008_T0001\TR1_W0001_P0006\TR1_2_W0001_P0006_T0001_R1_P3_K1_Ch2-Ch1.zen
1310620	4.117235e-04	1.498343e-03	3.941300e-06	20151211_SCC1gfpc_Prometa\MitoSys2\LSM\SCC1gfpc_Noc\DE_W0001\DE_W0001_P0008\DE_2_W0001_P0008_T0001\TR1_W0001_P0006\TR1_2_W0001_P0006_T0001_R1_P3_K1_Ch2-Ch1.zen
1392540	5.163836e-04	1.819180e-03	3.522100e-06	20151211_SCC1gfpc_Prometa\MitoSys2\LSM\SCC1gfpc_Noc\DE_W0001\DE_W0001_P0008\DE_2_W0001_P0008_T0001\TR1_W0001_P0006\TR1_2_W0001_P0006_T0001_R1_P3_K1_Ch2-Ch1.zen
1474460	2.004598e-04	1.921753e-03	3.170400e-06	20151211_SCC1gfpc_Prometa\MitoSys2\LSM\SCC1gfpc_Noc\DE_W0001\DE_W0001_P0008\DE_2_W0001_P0008_T0001\TR1_W0001_P0006\TR1_2_W0001_P0006_T0001_R1_P3_K1_Ch2-Ch1.zen
1556380	3.446664e-04	2.478873e-03	2.872200e-06	20151211_SCC1gfpc_Prometa\MitoSys2\LSM\SCC1gfpc_Noc\DE_W0001\DE_W0001_P0008\DE_2_W0001_P0008_T0001\TR1_W0001_P0006\TR1_2_W0001_P0006_T0001_R1_P3_K1_Ch2-Ch1.zen
10	4.835537e-02	1.869650e-02	5.039500e-02	20151211_SCC1gfpc_Prometa\MitoSys2\LSM\SCC1gfpc_Noc\DE_W0001\DE_W0001_P0008\DE_2_W0001_P0008_T0001\TR1_W0001_P0006\TR1_2_W0001_P0006_T0001_R1_P4_K1_Ch2-Ch1.zen
20	4.923994e-02	2.613955e-02	4.962200e-02	20151211_SCC1gfpc_Prometa\MitoSys2\LSM\SCC1gfpc_Noc\DE_W0001\DE_W0001_P0008\DE_2_W0001_P0008_T0001\TR1_W0001_P0006\TR1_2_W0001_P0006_T0001_R1_P4_K1_Ch2-Ch1.zen
30	4.377674e-02	2.042546e-02	4.890800e-02	20151211_SCC1gfpc_Prometa\MitoSys2\LSM\SCC1gfpc_Noc\DE_W0001\DE_W0001_P0008\DE_2_W0001_P0008_T0001\TR1_W0001_P0006\TR1_2_W0001_P0006_T0001_R1_P4_K1_Ch2-Ch1.zen
40	5.502021e-02	2.119962e-02	4.824900e-02	20151211_SCC1gfpc_Prometa\MitoSys2\LSM\SCC1gfpc_Noc\DE_W0001\DE_W0001_P0008\DE_2_W0001_P0008_T0001\TR1_W0001_P0006\TR1_2_W0001_P0006_T0001_R1_P4_K1_Ch2-Ch1.zen
50	4.793873e-02	2.133037e-02	4.764100e-02	20151211_SCC1gfpc_Prometa\MitoSys2\LSM\SCC1gfpc_Noc\DE_W0001\DE_W0001_P0008\DE_2_W0001_P0008_T0001\TR1_W0001_P0006\TR1_2_W0001_P0006_T0001_R1_P4_K1_Ch2-Ch1.zen
60	4.142825e-02	2.246552e-02	4.708000e-02	20151211_SCC1gfpc_Prometa\MitoSys2\LSM\SCC1gfpc_Noc\DE_W0001\DE_W0001_P0008\DE_2_W0001_P0008_T0001\TR1_W0001_P0006\TR1_2_W0001_P0006_T0001_R1_P4_K1_Ch2-Ch1.zen
70	5.001034e-02	2.461166e-02	4.656100e-02	20151211_SCC1gfpc_Prometa\MitoSys2\LSM\SCC1gfpc_Noc\DE_W0001\DE_W0001_P0008\DE_2_W0001_P0008_T0001\TR1_W0001_P0006\TR1_2_W0001_P0006_T0001_R1_P4_K1_Ch2-Ch1.zen
80	4.936957e-02	1.639373e-02	4.608100e-02	20151211_SCC1gfpc_Prometa\MitoSys2\LSM\SCC1gfpc_Noc\DE_W0001\DE_W0001_P0008\DE_2_W0001_P0008_T0001\TR1_W0001_P0006\TR1_2_W0001_P0006_T0001_R1_P4_K1_Ch2-Ch1.zen
90	4.940612e-02	2.418741e-02	4.563500e-02	20151211_SCC1gfpc_Prometa\MitoSys2\LSM\SCC1gfpc_Noc\DE_W0001\DE_W0001_P0008\DE_2_W0001_P0008_T0001\TR1_W0001_P0006\TR1_2_W0001_P0006_T0001_R1_P4_K1_Ch2-Ch1.zen
100	4.451625e-02	1.531578e-02	4.522100e-02	20151211_SCC1gfpc_Prometa\MitoSys2\LSM\SCC1gfpc_Noc\DE_W0001\DE_W0001_P0008\DE_2_W0001_P0008_T0001\TR1_W0001_P0006\TR1_2_W0001_P0006_T0001_R1_P4_K1_Ch2-Ch1.zen
120	4.401404e-02	1.585215e-02	4.447600e-02	20151211_SCC1gfpc_Prometa\MitoSys2\LSM\SCC1gfpc_Noc\DE_W0001\DE_W0001_P0008\DE_2_W0001_P0008_T0001\TR1_W0001_P0006\TR1_2_W0001_P0006_T0001_R1_P4_K1_Ch2-Ch1.zen
140	4.468497e-02	1.166330e-02	4.382600e-02	20151211_SCC1gfpc_Prometa\MitoSys2\LSM\SCC1gfpc_Noc\DE_W0001\DE_W0001_P0008\DE_2_W0001_P0008_T0001\TR1_W0001_P0006\TR1_2_W0001_P0006_T0001_R1_P4_K1_Ch2-Ch1.zen
160	4.254136e-02	1.981542e-02	4.325200e-02	20151211_SCC1gfpc_Prometa\MitoSys2\LSM\SCC1gfpc_Noc\DE_W0001\DE_W0001_P0008\DE_2_W0001_P0008_T0001\TR1_W0001_P0006\TR1_2_W0001_P0006_T0001_R1_P4_K1_Ch2-Ch1.zen
180	4.160149e-02	1.074637e-02	4.274200e-02	20151211_SCC1gfpc_Prometa\MitoSys2\LSM\SCC1gfpc_Noc\DE_W0001\DE_W0001_P0008\DE_2_W0001_P0008_T0001\TR1_W0001_P0006\TR1_2_W0001_P0006_T0001_R1_P4_K1_Ch2-Ch1.zen
200	4.683003e-02	2.133736e-02	4.228300e-02	20151211_SCC1gfpc_Prometa\MitoSys2\LSM\SCC1gfpc_Noc\DE_W0001\DE_W0001_P0008\DE_2_W0001_P0008_T0001\TR1_W0001_P0006\TR1_2_W0001_P0006_T0001_R1_P4_K1_Ch2-Ch1.zen
220	4.138210e-02	1.920085e-02	4.186700e-02	20151211_SCC1gfpc_Prometa\MitoSys2\LSM\SCC1gfpc_Noc\DE_W0001\DE_W0001_P0008\DE_2_W0001_P0008_T0001\TR1_W0001_P0006\TR1_2_W0001_P0006_T0001_R1_P4_K1_Ch2-Ch1.zen
240	3.877441e-02	1.629939e-02	4.148600e-02	20151211_SCC1gfpc_Prometa\MitoSys2\LSM\SCC1gfpc_Noc\DE_W0001\DE_W0001_P0008\DE_2_W0001_P0008_T0001\TR1_W0001_P0006\TR1_2_W0001_P0006_T0001_R1_P4_K1_Ch2-Ch1.zen
260	4.358720e-02	1.352521e-02	4.113300e-02	20151211_SCC1gfpc_Prometa\MitoSys2\LSM\SCC1gfpc_Noc\DE_W0001\DE_W0001_P0008\DE_2_W0001_P0008_T0001\TR1_W0001_P0006\TR1_2_W0001_P0006_T0001_R1_P4_K1_Ch2-Ch1.zen
280	3.691277e-02	2.009481e-02	4.080500e-02	20151211_SCC1gfpc_Prometa\MitoSys2\LSM\SCC1gfpc_Noc\DE_W0001\DE_W0001_P0008\DE_2_W0001_P0008_T0001\TR1_W0001_P0006\TR1_2_W0001_P0006_T0001_R1_P4_K1_Ch2-Ch1.zen
300	3.785165e-02	1.446746e-02	4.049600e-02	20151211_SCC1gfpc_Prometa\MitoSys2\LSM\SCC1gfpc_Noc\DE_W0001\DE_W0001_P0008\DE_2_W0001_P0008_T0001\TR1_W0001_P0006\TR1_2_W0001_P0006_T0001_R1_P4_K1_Ch2-Ch1.zen
340	4.293184e-02	1.430568e-02	3.992500e-02	20151211_SCC1gfpc_Prometa\MitoSys2\LSM\SCC1gfpc_Noc\DE_W0001\DE_W0001_P0008\DE_2_W0001_P0008_T0001\TR1_W0001_P0006\TR1_2_W0001_P0006_T0001_R1_P4_K1_Ch2-Ch1.zen
380	3.804183e-02	1.097740e-02	3.940000e-02	20151211_SCC1gfpc_Prometa\MitoSys2\LSM\SCC1gfpc_Noc\DE_W0001\DE_W0001_P0008\DE_2_W0001_P0008_T0001\TR1_W0001_P0006\TR1_2_W0001_P0006_T0001_R1_P4_K1_Ch2-Ch1.zen
420	3.845573e-02	1.150419e-02	3.890900e-02	20151211_SCC1gfpc_Prometa\MitoSys2\LSM\SCC1gfpc_Noc\DE_W0001\DE_W0001_P0008\DE_2_W0001_P0008_T0001\TR1_W0001_P0006\TR1_2_W0001_P0006_T0001_R1_P4_K1_Ch2-Ch1.zen
460	3.860593e-02	1.554338e-02	3.844300e-02	20151211_SCC1gfpc_Prometa\MitoSys2\LSM\SCC1gfpc_Noc\DE_W0001\DE_W0001_P0008\DE_2_W0001_P0008_T0001\TR1_W0001_P0006\TR1_2_W0001_P0006_T0001_R1_P4_K1_Ch2-Ch1.zen
500	3.699454e-02	9.701466e-03	3.799600e-02	20151211_SCC1gfpc_Prometa\MitoSys2\LSM\SCC1gfpc_Noc\DE_W0001\DE_W0001_P0008\DE_2_W0001_P0008_T0001\TR1_W0001_P0006\TR1_2_W0001_P0006_T0001_R1_P4_K1_Ch2-Ch1.zen
540	3.769444e-02	1.451428e-02	3.756400e-02	20151211_SCC1gfpc_Prometa\MitoSys2\LSM\SCC1gfpc_Noc\DE_W0001\DE_W0001_P0008\DE_2_W0001_P0008_T0001\TR1_W0001_P0006\TR1_2_W0001_P0006_T0001_R1_P4_K1_Ch2-Ch1.zen
580	3.252034e-02	1.226798e-02	3.714500e-02	20151211_SCC1gfpc_Prometa\MitoSys2\LSM\SCC1gfpc_Noc\DE_W0001\DE_W0001_P0008\DE_2_W0001_P0008_T0001\TR1_W0001_P0006\TR1_2_W0001_P0006_T0001_R1_P4_K1_Ch2-Ch1.zen
620	3.505924e-02	1.671915e-02	3.673800e-02	20151211_SCC1gfpc_Prometa\MitoSys2\LSM\SCC1gfpc_Noc\DE_W0001\DE_W0001_P0008\DE_2_W0001_P0008_T0001\TR1_W0001_P0006\TR1_2_W0001_P0006_T0001_R1_P4_K1_Ch2-Ch1.zen
660	3.989096e-02	1.098869e-02	3.634000e-02	20151211_SCC1gfpc_Prometa\MitoSys2\LSM\SCC1gfpc_Noc\DE_W0001\DE_W0001_P0008\DE_2_W0001_P0008_T0001\TR1_W0001_P0006\TR1_2_W0001_P0006_T0001_R1_P4_K1_Ch2-Ch1.zen
700	3.670008e-02	8.458406e-03	3.595200e-02	20151211_SCC1gfpc_Prometa\MitoSys2\LSM\SCC1gfpc_Noc\DE_W0001\DE_W0001_P0008\DE_2_W0001_P0008_T0001\TR1_W0001_P0006\TR1_2_W0001_P0006_T0001_R1_P4_K1_Ch2-Ch1.zen
780	3.870997e-02	1.157548e-02	3.520100e-02	20151211_SCC1gfpc_Prometa\MitoSys2\LSM\SCC1gfpc_Noc\DE_W0001\DE_W0001_P0008\DE_2_W0001_P0008_T0001\TR1_W0001_P0006\TR1_2_W0001_P0006_T0001_R1_P4_K1_Ch2-Ch1.zen
860	3.256138e-02	1.155691e-02	3.448200e-02	20151211_SCC1gfpc_Prometa\MitoSys2\LSM\SCC1gfpc_Noc\DE_W0001\DE_W0001_P0008\DE_2_W0001_P0008_T0001\TR1_W0001_P0006\TR1_2_W0001_P0006_T0001_R1_P4_K1_Ch2-Ch1.zen
940	3.416596e-02	5.319290e-03	3.379300e-02	20151211_SCC1gfpc_Prometa\MitoSys2\LSM\SCC1gfpc_Noc\DE_W0001\DE_W0001_P0008\DE_2_W0001_P0008_T0001\TR1_W0001_P0006\TR1_2_W0001_P0006_T0001_R1_P4_K1_Ch2-Ch1.zen
1020	3.248051e-02	1.230905e-02	3.313200e-02	20151211_SCC1gfpc_Prometa\MitoSys2\LSM\SCC1gfpc_Noc\DE_W0001\DE_W0001_P0008\DE_2_W0001_P0008_T0001\TR1_W0001_P0006\TR1_2_W0001_P0006_T0001_R1_P4_K1_Ch2-Ch1.zen
1100	3.170862e-02	8.983267e-03	3.249900e-02	20151211_SCC1gfpc_Prometa\MitoSys2\LSM\SCC1gfpc_Noc\DE_W0001\DE_W0001_P0008\DE_2_W0001_P0008_T0001\TR1_W0001_P0006\TR1_2_W0001_P0006_T0001_R1_P4_K1_Ch2-Ch1.zen
1180	3.077009e-02	8.728615e-03	3.189100e-02	20151211_SCC1gfpc_Prometa\MitoSys2\LSM\SCC1gfpc_Noc\DE_W0001\DE_W0001_P0008\DE_2_W0001_P0008_T0001\TR1_W0001_P0006\TR1_2_W0001_P0006_T0001_R1_P4_K1_Ch2-Ch1.zen
1260	3.175096e-02	9.632354e-03	3.130800e-02	20151211_SCC1gfpc_Prometa\MitoSys2\LSM\SCC1gfpc_Noc\DE_W0001\DE_W0001_P0008\DE_2_W0001_P0008_T0001\TR1_W0001_P0006\TR1_2_W0001_P0006_T0001_R1_P4_K1_Ch2-Ch1.zen
1340	3.211950e-02	8.654477e-03	3.074800e-02	20151211_SCC1gfpc_Prometa\MitoSys2\LSM\SCC1gfpc_Noc\DE_W0001\DE_W0001_P0008\DE_2_W0001_P0008_T0001\TR1_W0001_P0006\TR1_2_W0001_P0006_T0001_R1_P4_K1_Ch2-Ch1.zen
1420	2.969185e-02	8.115234e-03	3.021100e-02	20151211_SCC1gfpc_Prometa\MitoSys2\LSM\SCC1gfpc_Noc\DE_W0001\DE_W0001_P0008\DE_2_W0001_P0008_T0001\TR1_W0001_P0006\TR1_2_W0001_P0006_T0001_R1_P4_K1_Ch2-Ch1.zen
1500	2.850620e-02	8.728108e-03	2.969500e-02	20151211_SCC1gfpc_Prometa\MitoSys2\LSM\SCC1gfpc_Noc\DE_W0001\DE_W0001_P0008\DE_2_W0001_P0008_T0001\TR1_W0001_P0006\TR1_2_W0001_P0006_T0001_R1_P4_K1_Ch2-Ch1.zen
1660	2.983342e-02	9.206335e-03	2.872200e-02	20151211_SCC1gfpc_Prometa\MitoSys2\LSM\SCC1gfpc_Noc\DE_W0001\DE_W0001_P0008\DE_2_W0001_P0008_T0001\TR1_W0001_P0006\TR1_2_W0001_P0006_T0001_R1_P4_K1_Ch2-Ch1.zen
1820	2.861241e-02	7.872828e-03	2.782200e-02	20151211_SCC1gfpc_Prometa\MitoSys2\LSM\SCC1gfpc_Noc\DE_W0001\DE_W0001_P0008\DE_2_W0001_P0008_T0001\TR1_W0001_P0006\TR1_2_W0001_P0006_T0001_R1_P4_K1_Ch2-Ch1.zen
1980	2.894110e-02	7.810904e-03	2.698700e-02	20151211_SCC1gfpc_Prometa\MitoSys2\LSM\SCC1gfpc_Noc\DE_W0001\DE_W0001_P0008\DE_2_W0001_P0008_T0001\TR1_W0001_P0006\TR1_2_W0001_P0006_T0001_R1_P4_K1_Ch2-Ch1.zen
2140	2.405583e-02	8.635311e-03	2.621200e-02	20151211_SCC1gfpc_Prometa\MitoSys2\LSM\SCC1gfpc_Noc\DE_W0001\DE_W0001_P0008\DE_2_W0001_P0008_T0001\TR1_W0001_P0006\TR1_2_W0001_P0006_T0001_R1_P4_K1_Ch2-Ch1.zen
2300	2.481059e-02	9.246655e-03	2.549000e-02	20151211_SCC1gfpc_Prometa\MitoSys2\LSM\SCC1gfpc_Noc\DE_W0001\DE_W0001_P0008\DE_2_W0001_P0008_T0001\TR1_W0001_P0006\TR1_2_W0001_P0006_T0001_R1_P4_K1_Ch2-Ch1.zen
2460	2.667272e-02	7.888466e-03	2.481600e-02	20151211_SCC1gfpc_Prometa\MitoSys2\LSM\SCC1gfpc_Noc\DE_W0001\DE_W0001_P0008\DE_2_W0001_P0008_T0001\TR1_W0001_P0006\TR1_2_W0001_P0006_T0001_R1_P4_K1_Ch2-Ch1.zen
2620	2.541579e-02	9.253642e-03	2.418600e-02	20151211_SCC1gfpc_Prometa\MitoSys2\LSM\SCC1gfpc_Noc\DE_W0001\DE_W0001_P0008\DE_2_W0001_P0008_T0001\TR1_W0001_P0006\TR1_2_W0001_P0006_T0001_R1_P4_K1_Ch2-Ch1.zen
2780	2.378285e-02	9.161795e-03	2.359500e-02	20151211_SCC1gfpc_Prometa\MitoSys2\LSM\SCC1gfpc_Noc\DE_W0001\DE_W0001_P0008\DE_2_W0001_P0008_T0001\TR1_W0001_P0006\TR1_2_W0001_P0006_T0001_R1_P4_K1_Ch2-Ch1.zen
2940	2.215890e-02	9.233299e-03	2.304100e-02	20151211_SCC1gfpc_Prometa\MitoSys2\LSM\SCC1gfpc_Noc\DE_W0001\DE_W0001_P0008\DE_2_W0001_P0008_T0001\TR1_W0001_P0006\TR1_2_W0001_P0006_T0001_R1_P4_K1_Ch2-Ch1.zen
3100	2.110367e-02	7.578392e-03	2.252000e-02	20151211_SCC1gfpc_Prometa\MitoSys2\LSM\SCC1gfpc_Noc\DE_W0001\DE_W0001_P0008\DE_2_W0001_P0008_T0001\TR1_W0001_P0006\TR1_2_W0001_P0006_T0001_R1_P4_K1_Ch2-Ch1.zen
3420	2.139542e-02	7.430727e-03	2.156500e-02	20151211_SCC1gfpc_Prometa\MitoSys2\LSM\SCC1gfpc_Noc\DE_W0001\DE_W0001_P0008\DE_2_W0001_P0008_T0001\TR1_W0001_P0006\TR1_2_W0001_P0006_T0001_R1_P4_K1_Ch2-Ch1.zen
3740	2.110573e-02	8.129998e-03	2.071100e-02	20151211_SCC1gfpc_Prometa\MitoSys2\LSM\SCC1gfpc_Noc\DE_W0001\DE_W0001_P0008\DE_2_W0001_P0008_T0001\TR1_W0001_P0006\TR1_2_W0001_P0006_T0001_R1_P4_K1_Ch2-Ch1.zen
4060	2.004407e-02	7.790429e-03	1.994300e-02	20151211_SCC1gfpc_Prometa\MitoSys2\LSM\SCC1gfpc_Noc\DE_W0001\DE_W0001_P0008\DE_2_W0001_P0008_T0001\TR1_W0001_P0006\TR1_2_W0001_P0006_T0001_R1_P4_K1_Ch2-Ch1.zen
4380	2.154872e-02	7.306072e-03	1.924700e-02	20151211_SCC1gfpc_Prometa\MitoSys2\LSM\SCC1gfpc_Noc\DE_W0001\DE_W0001_P0008\DE_2_W0001_P0008_T0001\TR1_W0001_P0006\TR1_2_W0001_P0006_T0001_R1_P4_K1_Ch2-Ch1.zen
4700	1.829269e-02	8.156172e-03	1.861200e-02	20151211_SCC1gfpc_Prometa\MitoSys2\LSM\SCC1gfpc_Noc\DE_W0001\DE_W0001_P0008\DE_2_W0001_P0008_T0001\TR1_W0001_P0006\TR1_2_W0001_P0006_T0001_R1_P4_K1_Ch2-Ch1.zen
5020	1.721598e-02	7.832655e-03	1.803100e-02	20151211_SCC1gfpc_Prometa\MitoSys2\LSM\SCC1gfpc_Noc\DE_W0001\DE_W0001_P0008\DE_2_W0001_P0008_T0001\TR1_W0001_P0006\TR1_2_W0001_P0006_T0001_R1_P4_K1_Ch2-Ch1.zen
5340	1.807046e-02	7.601860e-03	1.749600e-02	20151211_SCC1gfpc_Prometa\MitoSys2\LSM\SCC1gfpc_Noc\DE_W0001\DE_W0001_P0008\DE_2_W0001_P0008_T0001\TR1_W0001_P0006\TR1_2_W0001_P0006_T0001_R1_P4_K1_Ch2-Ch1.zen
5660	1.551949e-02	6.636886e-03	1.700100e-02	20151211_SCC1gfpc_Prometa\MitoSys2\LSM\SCC1gfpc_Noc\DE_W0001\DE_W0001_P0008\DE_2_W0001_P0008_T0001\TR1_W0001_P0006\TR1_2_W0001_P0006_T0001_R1_P4_K1_Ch2-Ch1.zen
5980	1.837913e-02	6.981291e-03	1.654100e-02	20151211_SCC1gfpc_Prometa\MitoSys2\LSM\SCC1gfpc_Noc\DE_W0001\DE_W0001_P0008\DE_2_W0001_P0008_T0001\TR1_W0001_P0006\TR1_2_W0001_P0006_T0001_R1_P4_K1_Ch2-Ch1.zen
6300	1.717669e-02	5.529714e-03	1.611200e-02	20151211_SCC1gfpc_Prometa\MitoSys2\LSM\SCC1gfpc_Noc\DE_W0001\DE_W0001_P0008\DE_2_W0001_P0008_T0001\TR1_W0001_P0006\TR1_2_W0001_P0006_T0001_R1_P4_K1_Ch2-Ch1.zen
6940	1.520327e-02	5.794243e-03	1.533100e-02	20151211_SCC1gfpc_Prometa\MitoSys2\LSM\SCC1gfpc_Noc\DE_W0001\DE_W0001_P0008\DE_2_W0001_P0008_T0001\TR1_W0001_P0006\TR1_2_W0001_P0006_T0001_R1_P4_K1_Ch2-Ch1.zen
7580	1.417060e-02	7.658197e-03	1.463600e-02	20151211_SCC1gfpc_Prometa\MitoSys2\LSM\SCC1gfpc_Noc\DE_W0001\DE_W0001_P0008\DE_2_W0001_P0008_T0001\TR1_W0001_P0006\TR1_2_W0001_P0006_T0001_R1_P4_K1_Ch2-Ch1.zen
8220	1.326994e-02	6.432972e-03	1.401000e-02	20151211_SCC1gfpc_Prometa\MitoSys2\LSM\SCC1gfpc_Noc\DE_W0001\DE_W0001_P0008\DE_2_W0001_P0008_T0001\TR1_W0001_P0006\TR1_2_W0001_P0006_T0001_R1_P4_K1_Ch2-Ch1.zen
8860	1.246265e-02	4.760180e-03	1.343900e-02	20151211_SCC1gfpc_Prometa\MitoSys2\LSM\SCC1gfpc_Noc\DE_W0001\DE_W0001_P0008\DE_2_W0001_P0008_T0001\TR1_W0001_P0006\TR1_2_W0001_P0006_T0001_R1_P4_K1_Ch2-Ch1.zen
9500	1.315734e-02	6.235450e-03	1.291400e-02	20151211_SCC1gfpc_Prometa\MitoSys2\LSM\SCC1gfpc_Noc\DE_W0001\DE_W0001_P0008\DE_2_W0001_P0008_T0001\TR1_W0001_P0006\TR1_2_W0001_P0006_T0001_R1_P4_K1_Ch2-Ch1.zen
10140	1.190095e-02	5.856340e-03	1.242700e-02	20151211_SCC1gfpc_Prometa\MitoSys2\LSM\SCC1gfpc_Noc\DE_W0001\DE_W0001_P0008\DE_2_W0001_P0008_T0001\TR1_W0001_P0006\TR1_2_W0001_P0006_T0001_R1_P4_K1_Ch2-Ch1.zen
10780	1.293212e-02	7.069923e-03	1.197300e-02	20151211_SCC1gfpc_Prometa\MitoSys2\LSM\SCC1gfpc_Noc\DE_W0001\DE_W0001_P0008\DE_2_W0001_P0008_T0001\TR1_W0001_P0006\TR1_2_W0001_P0006_T0001_R1_P4_K1_Ch2-Ch1.zen
11420	1.174201e-02	5.486275e-03	1.154700e-02	20151211_SCC1gfpc_Prometa\MitoSys2\LSM\SCC1gfpc_Noc\DE_W0001\DE_W0001_P0008\DE_2_W0001_P0008_T0001\TR1_W0001_P0006\TR1_2_W0001_P0006_T0001_R1_P4_K1_Ch2-Ch1.zen
12060	8.980670e-03	6.448284e-03	1.114400e-02	20151211_SCC1gfpc_Prometa\MitoSys2\LSM\SCC1gfpc_Noc\DE_W0001\DE_W0001_P0008\DE_2_W0001_P0008_T0001\TR1_W0001_P0006\TR1_2_W0001_P0006_T0001_R1_P4_K1_Ch2-Ch1.zen
12700	9.925453e-03	6.437864e-03	1.076300e-02	20151211_SCC1gfpc_Prometa\MitoSys2\LSM\SCC1gfpc_Noc\DE_W0001\DE_W0001_P0008\DE_2_W0001_P0008_T0001\TR1_W0001_P0006\TR1_2_W0001_P0006_T0001_R1_P4_K1_Ch2-Ch1.zen
13980	9.656949e-03	4.928129e-03	1.005600e-02	20151211_SCC1gfpc_Prometa\MitoSys2\LSM\SCC1gfpc_Noc\DE_W0001\DE_W0001_P0008\DE_2_W0001_P0008_T0001\TR1_W0001_P0006\TR1_2_W0001_P0006_T0001_R1_P4_K1_Ch2-Ch1.zen
15260	8.943740e-03	5.203366e-03	9.410600e-03	20151211_SCC1gfpc_Prometa\MitoSys2\LSM\SCC1gfpc_Noc\DE_W0001\DE_W0001_P0008\DE_2_W0001_P0008_T0001\TR1_W0001_P0006\TR1_2_W0001_P0006_T0001_R1_P4_K1_Ch2-Ch1.zen
16540	8.754872e-03	5.309353e-03	8.818000e-03	20151211_SCC1gfpc_Prometa\MitoSys2\LSM\SCC1gfpc_Noc\DE_W0001\DE_W0001_P0008\DE_2_W0001_P0008_T0001\TR1_W0001_P0006\TR1_2_W0001_P0006_T0001_R1_P4_K1_Ch2-Ch1.zen
17820	7.366426e-03	5.834175e-03	8.271300e-03	20151211_SCC1gfpc_Prometa\MitoSys2\LSM\SCC1gfpc_Noc\DE_W0001\DE_W0001_P0008\DE_2_W0001_P0008_T0001\TR1_W0001_P0006\TR1_2_W0001_P0006_T0001_R1_P4_K1_Ch2-Ch1.zen
19100	8.140349e-03	4.945721e-03	7.765500e-03	20151211_SCC1gfpc_Prometa\MitoSys2\LSM\SCC1gfpc_Noc\DE_W0001\DE_W0001_P0008\DE_2_W0001_P0008_T0001\TR1_W0001_P0006\TR1_2_W0001_P0006_T0001_R1_P4_K1_Ch2-Ch1.zen
20380	8.149328e-03	4.310250e-03	7.296600e-03	20151211_SCC1gfpc_Prometa\MitoSys2\LSM\SCC1gfpc_Noc\DE_W0001\DE_W0001_P0008\DE_2_W0001_P0008_T0001\TR1_W0001_P0006\TR1_2_W0001_P0006_T0001_R1_P4_K1_Ch2-Ch1.zen
21660	6.997954e-03	4.991644e-03	6.861400e-03	20151211_SCC1gfpc_Prometa\MitoSys2\LSM\SCC1gfpc_Noc\DE_W0001\DE_W0001_P0008\DE_2_W0001_P0008_T0001\TR1_W0001_P0006\TR1_2_W0001_P0006_T0001_R1_P4_K1_Ch2-Ch1.zen
22940	6.615441e-03	4.246530e-03	6.457100e-03	20151211_SCC1gfpc_Prometa\MitoSys2\LSM\SCC1gfpc_Noc\DE_W0001\DE_W0001_P0008\DE_2_W0001_P0008_T0001\TR1_W0001_P0006\TR1_2_W0001_P0006_T0001_R1_P4_K1_Ch2-Ch1.zen
24220	7.008013e-03	3.959436e-03	6.081500e-03	20151211_SCC1gfpc_Prometa\MitoSys2\LSM\SCC1gfpc_Noc\DE_W0001\DE_W0001_P0008\DE_2_W0001_P0008_T0001\TR1_W0001_P0006\TR1_2_W0001_P0006_T0001_R1_P4_K1_Ch2-Ch1.zen
25500	6.544828e-03	4.528749e-03	5.732200e-03	20151211_SCC1gfpc_Prometa\MitoSys2\LSM\SCC1gfpc_Noc\DE_W0001\DE_W0001_P0008\DE_2_W0001_P0008_T0001\TR1_W0001_P0006\TR1_2_W0001_P0006_T0001_R1_P4_K1_Ch2-Ch1.zen
28060	6.153991e-03	4.614623e-03	5.105100e-03	20151211_SCC1gfpc_Prometa\MitoSys2\LSM\SCC1gfpc_Noc\DE_W0001\DE_W0001_P0008\DE_2_W0001_P0008_T0001\TR1_W0001_P0006\TR1_2_W0001_P0006_T0001_R1_P4_K1_Ch2-Ch1.zen
30620	5.606111e-03	4.388953e-03	4.561700e-03	20151211_SCC1gfpc_Prometa\MitoSys2\LSM\SCC1gfpc_Noc\DE_W0001\DE_W0001_P0008\DE_2_W0001_P0008_T0001\TR1_W0001_P0006\TR1_2_W0001_P0006_T0001_R1_P4_K1_Ch2-Ch1.zen
33180	4.246084e-03	4.032643e-03	4.089900e-03	20151211_SCC1gfpc_Prometa\MitoSys2\LSM\SCC1gfpc_Noc\DE_W0001\DE_W0001_P0008\DE_2_W0001_P0008_T0001\TR1_W0001_P0006\TR1_2_W0001_P0006_T0001_R1_P4_K1_Ch2-Ch1.zen
35740	3.925926e-03	4.409097e-03	3.679400e-03	20151211_SCC1gfpc_Prometa\MitoSys2\LSM\SCC1gfpc_Noc\DE_W0001\DE_W0001_P0008\DE_2_W0001_P0008_T0001\TR1_W0001_P0006\TR1_2_W0001_P0006_T0001_R1_P4_K1_Ch2-Ch1.zen
38300	3.764908e-03	4.371378e-03	3.321300e-03	20151211_SCC1gfpc_Prometa\MitoSys2\LSM\SCC1gfpc_Noc\DE_W0001\DE_W0001_P0008\DE_2_W0001_P0008_T0001\TR1_W0001_P0006\TR1_2_W0001_P0006_T0001_R1_P4_K1_Ch2-Ch1.zen
40860	3.058343e-03	3.480088e-03	3.007800e-03	20151211_SCC1gfpc_Prometa\MitoSys2\LSM\SCC1gfpc_Noc\DE_W0001\DE_W0001_P0008\DE_2_W0001_P0008_T0001\TR1_W0001_P0006\TR1_2_W0001_P0006_T0001_R1_P4_K1_Ch2-Ch1.zen
43420	2.892964e-03	3.838843e-03	2.732600e-03	20151211_SCC1gfpc_Prometa\MitoSys2\LSM\SCC1gfpc_Noc\DE_W0001\DE_W0001_P0008\DE_2_W0001_P0008_T0001\TR1_W0001_P0006\TR1_2_W0001_P0006_T0001_R1_P4_K1_Ch2-Ch1.zen
45980	2.760807e-03	4.319910e-03	2.490200e-03	20151211_SCC1gfpc_Prometa\MitoSys2\LSM\SCC1gfpc_Noc\DE_W0001\DE_W0001_P0008\DE_2_W0001_P0008_T0001\TR1_W0001_P0006\TR1_2_W0001_P0006_T0001_R1_P4_K1_Ch2-Ch1.zen
48540	2.386038e-03	3.055234e-03	2.275900e-03	20151211_SCC1gfpc_Prometa\MitoSys2\LSM\SCC1gfpc_Noc\DE_W0001\DE_W0001_P0008\DE_2_W0001_P0008_T0001\TR1_W0001_P0006\TR1_2_W0001_P0006_T0001_R1_P4_K1_Ch2-Ch1.zen
51100	2.421609e-03	2.874218e-03	2.086000e-03	20151211_SCC1gfpc_Prometa\MitoSys2\LSM\SCC1gfpc_Noc\DE_W0001\DE_W0001_P0008\DE_2_W0001_P0008_T0001\TR1_W0001_P0006\TR1_2_W0001_P0006_T0001_R1_P4_K1_Ch2-Ch1.zen
56220	1.879159e-03	2.631187e-03	1.766200e-03	20151211_SCC1gfpc_Prometa\MitoSys2\LSM\SCC1gfpc_Noc\DE_W0001\DE_W0001_P0008\DE_2_W0001_P0008_T0001\TR1_W0001_P0006\TR1_2_W0001_P0006_T0001_R1_P4_K1_Ch2-Ch1.zen
61340	-8.528999e-05	2.751435e-03	1.510100e-03	20151211_SCC1gfpc_Prometa\MitoSys2\LSM\SCC1gfpc_Noc\DE_W0001\DE_W0001_P0008\DE_2_W0001_P0008_T0001\TR1_W0001_P0006\TR1_2_W0001_P0006_T0001_R1_P4_K1_Ch2-Ch1.zen
66460	-2.410195e-04	2.963555e-03	1.302400e-03	20151211_SCC1gfpc_Prometa\MitoSys2\LSM\SCC1gfpc_Noc\DE_W0001\DE_W0001_P0008\DE_2_W0001_P0008_T0001\TR1_W0001_P0006\TR1_2_W0001_P0006_T0001_R1_P4_K1_Ch2-Ch1.zen
71580	-2.645175e-04	3.201916e-03	1.132300e-03	20151211_SCC1gfpc_Prometa\MitoSys2\LSM\SCC1gfpc_Noc\DE_W0001\DE_W0001_P0008\DE_2_W0001_P0008_T0001\TR1_W0001_P0006\TR1_2_W0001_P0006_T0001_R1_P4_K1_Ch2-Ch1.zen
76700	2.353757e-04	2.950587e-03	9.915200e-04	20151211_SCC1gfpc_Prometa\MitoSys2\LSM\SCC1gfpc_Noc\DE_W0001\DE_W0001_P0008\DE_2_W0001_P0008_T0001\TR1_W0001_P0006\TR1_2_W0001_P0006_T0001_R1_P4_K1_Ch2-Ch1.zen
81820	4.579598e-04	4.175945e-03	8.739600e-04	20151211_SCC1gfpc_Prometa\MitoSys2\LSM\SCC1gfpc_Noc\DE_W0001\DE_W0001_P0008\DE_2_W0001_P0008_T0001\TR1_W0001_P0006\TR1_2_W0001_P0006_T0001_R1_P4_K1_Ch2-Ch1.zen
86940	2.043606e-04	4.197846e-03	7.749700e-04	20151211_SCC1gfpc_Prometa\MitoSys2\LSM\SCC1gfpc_Noc\DE_W0001\DE_W0001_P0008\DE_2_W0001_P0008_T0001\TR1_W0001_P0006\TR1_2_W0001_P0006_T0001_R1_P4_K1_Ch2-Ch1.zen
92060	3.008817e-04	4.229796e-03	6.909800e-04	20151211_SCC1gfpc_Prometa\MitoSys2\LSM\SCC1gfpc_Noc\DE_W0001\DE_W0001_P0008\DE_2_W0001_P0008_T0001\TR1_W0001_P0006\TR1_2_W0001_P0006_T0001_R1_P4_K1_Ch2-Ch1.zen
97180	-1.278339e-04	3.368646e-03	6.192100e-04	20151211_SCC1gfpc_Prometa\MitoSys2\LSM\SCC1gfpc_Noc\DE_W0001\DE_W0001_P0008\DE_2_W0001_P0008_T0001\TR1_W0001_P0006\TR1_2_W0001_P0006_T0001_R1_P4_K1_Ch2-Ch1.zen
102300	2.320485e-04	2.766791e-03	5.575000e-04	20151211_SCC1gfpc_Prometa\MitoSys2\LSM\SCC1gfpc_Noc\DE_W0001\DE_W0001_P0008\DE_2_W0001_P0008_T0001\TR1_W0001_P0006\TR1_2_W0001_P0006_T0001_R1_P4_K1_Ch2-Ch1.zen
112540	-2.043795e-04	2.564619e-03	4.576800e-04	20151211_SCC1gfpc_Prometa\MitoSys2\LSM\SCC1gfpc_Noc\DE_W0001\DE_W0001_P0008\DE_2_W0001_P0008_T0001\TR1_W0001_P0006\TR1_2_W0001_P0006_T0001_R1_P4_K1_Ch2-Ch1.zen
122780	-3.873584e-04	2.410208e-03	3.814200e-04	20151211_SCC1gfpc_Prometa\MitoSys2\LSM\SCC1gfpc_Noc\DE_W0001\DE_W0001_P0008\DE_2_W0001_P0008_T0001\TR1_W0001_P0006\TR1_2_W0001_P0006_T0001_R1_P4_K1_Ch2-Ch1.zen
133020	-5.452617e-04	2.433275e-03	3.220600e-04	20151211_SCC1gfpc_Prometa\MitoSys2\LSM\SCC1gfpc_Noc\DE_W0001\DE_W0001_P0008\DE_2_W0001_P0008_T0001\TR1_W0001_P0006\TR1_2_W0001_P0006_T0001_R1_P4_K1_Ch2-Ch1.zen
143260	-1.017182e-05	2.638699e-03	2.751100e-04	20151211_SCC1gfpc_Prometa\MitoSys2\LSM\SCC1gfpc_Noc\DE_W0001\DE_W0001_P0008\DE_2_W0001_P0008_T0001\TR1_W0001_P0006\TR1_2_W0001_P0006_T0001_R1_P4_K1_Ch2-Ch1.zen
153500	-3.698519e-04	3.098108e-03	2.374300e-04	20151211_SCC1gfpc_Prometa\MitoSys2\LSM\SCC1gfpc_Noc\DE_W0001\DE_W0001_P0008\DE_2_W0001_P0008_T0001\TR1_W0001_P0006\TR1_2_W0001_P0006_T0001_R1_P4_K1_Ch2-Ch1.zen
163740	-2.573828e-04	2.684230e-03	2.067900e-04	20151211_SCC1gfpc_Prometa\MitoSys2\LSM\SCC1gfpc_Noc\DE_W0001\DE_W0001_P0008\DE_2_W0001_P0008_T0001\TR1_W0001_P0006\TR1_2_W0001_P0006_T0001_R1_P4_K1_Ch2-Ch1.zen
173980	-8.676510e-04	3.532527e-03	1.816000e-04	20151211_SCC1gfpc_Prometa\MitoSys2\LSM\SCC1gfpc_Noc\DE_W0001\DE_W0001_P0008\DE_2_W0001_P0008_T0001\TR1_W0001_P0006\TR1_2_W0001_P0006_T0001_R1_P4_K1_Ch2-Ch1.zen
184220	-7.374201e-04	3.658869e-03	1.606700e-04	20151211_SCC1gfpc_Prometa\MitoSys2\LSM\SCC1gfpc_Noc\DE_W0001\DE_W0001_P0008\DE_2_W0001_P0008_T0001\TR1_W0001_P0006\TR1_2_W0001_P0006_T0001_R1_P4_K1_Ch2-Ch1.zen
194460	-4.795888e-04	3.315410e-03	1.431100e-04	20151211_SCC1gfpc_Prometa\MitoSys2\LSM\SCC1gfpc_Noc\DE_W0001\DE_W0001_P0008\DE_2_W0001_P0008_T0001\TR1_W0001_P0006\TR1_2_W0001_P0006_T0001_R1_P4_K1_Ch2-Ch1.zen
204700	-1.972747e-04	2.112523e-03	1.282400e-04	20151211_SCC1gfpc_Prometa\MitoSys2\LSM\SCC1gfpc_Noc\DE_W0001\DE_W0001_P0008\DE_2_W0001_P0008_T0001\TR1_W0001_P0006\TR1_2_W0001_P0006_T0001_R1_P4_K1_Ch2-Ch1.zen
225180	-6.963506e-04	2.331194e-03	1.046700e-04	20151211_SCC1gfpc_Prometa\MitoSys2\LSM\SCC1gfpc_Noc\DE_W0001\DE_W0001_P0008\DE_2_W0001_P0008_T0001\TR1_W0001_P0006\TR1_2_W0001_P0006_T0001_R1_P4_K1_Ch2-Ch1.zen
245660	-3.905640e-04	2.933918e-03	8.705300e-05	20151211_SCC1gfpc_Prometa\MitoSys2\LSM\SCC1gfpc_Noc\DE_W0001\DE_W0001_P0008\DE_2_W0001_P0008_T0001\TR1_W0001_P0006\TR1_2_W0001_P0006_T0001_R1_P4_K1_Ch2-Ch1.zen
266140	-1.565228e-03	3.317721e-03	7.355700e-05	20151211_SCC1gfpc_Prometa\MitoSys2\LSM\SCC1gfpc_Noc\DE_W0001\DE_W0001_P0008\DE_2_W0001_P0008_T0001\TR1_W0001_P0006\TR1_2_W0001_P0006_T0001_R1_P4_K1_Ch2-Ch1.zen
286620	-1.994648e-03	2.601045e-03	6.300400e-05	20151211_SCC1gfpc_Prometa\MitoSys2\LSM\SCC1gfpc_Noc\DE_W0001\DE_W0001_P0008\DE_2_W0001_P0008_T0001\TR1_W0001_P0006\TR1_2_W0001_P0006_T0001_R1_P4_K1_Ch2-Ch1.zen
307100	-2.023511e-03	2.867520e-03	5.460300e-05	20151211_SCC1gfpc_Prometa\MitoSys2\LSM\SCC1gfpc_Noc\DE_W0001\DE_W0001_P0008\DE_2_W0001_P0008_T0001\TR1_W0001_P0006\TR1_2_W0001_P0006_T0001_R1_P4_K1_Ch2-Ch1.zen
327580	-2.115534e-03	2.871159e-03	4.780800e-05	20151211_SCC1gfpc_Prometa\MitoSys2\LSM\SCC1gfpc_Noc\DE_W0001\DE_W0001_P0008\DE_2_W0001_P0008_T0001\TR1_W0001_P0006\TR1_2_W0001_P0006_T0001_R1_P4_K1_Ch2-Ch1.zen
348060	-1.921416e-03	3.326736e-03	4.223500e-05	20151211_SCC1gfpc_Prometa\MitoSys2\LSM\SCC1gfpc_Noc\DE_W0001\DE_W0001_P0008\DE_2_W0001_P0008_T0001\TR1_W0001_P0006\TR1_2_W0001_P0006_T0001_R1_P4_K1_Ch2-Ch1.zen
368540	-2.534349e-04	3.233603e-03	3.760800e-05	20151211_SCC1gfpc_Prometa\MitoSys2\LSM\SCC1gfpc_Noc\DE_W0001\DE_W0001_P0008\DE_2_W0001_P0008_T0001\TR1_W0001_P0006\TR1_2_W0001_P0006_T0001_R1_P4_K1_Ch2-Ch1.zen
389020	6.503855e-04	2.741550e-03	3.372300e-05	20151211_SCC1gfpc_Prometa\MitoSys2\LSM\SCC1gfpc_Noc\DE_W0001\DE_W0001_P0008\DE_2_W0001_P0008_T0001\TR1_W0001_P0006\TR1_2_W0001_P0006_T0001_R1_P4_K1_Ch2-Ch1.zen
409500	7.646970e-05	2.930173e-03	3.043000e-05	20151211_SCC1gfpc_Prometa\MitoSys2\LSM\SCC1gfpc_Noc\DE_W0001\DE_W0001_P0008\DE_2_W0001_P0008_T0001\TR1_W0001_P0006\TR1_2_W0001_P0006_T0001_R1_P4_K1_Ch2-Ch1.zen
450460	-4.394847e-04	3.708197e-03	2.518400e-05	20151211_SCC1gfpc_Prometa\MitoSys2\LSM\SCC1gfpc_Noc\DE_W0001\DE_W0001_P0008\DE_2_W0001_P0008_T0001\TR1_W0001_P0006\TR1_2_W0001_P0006_T0001_R1_P4_K1_Ch2-Ch1.zen
491420	-1.421142e-03	2.953551e-03	2.123100e-05	20151211_SCC1gfpc_Prometa\MitoSys2\LSM\SCC1gfpc_Noc\DE_W0001\DE_W0001_P0008\DE_2_W0001_P0008_T0001\TR1_W0001_P0006\TR1_2_W0001_P0006_T0001_R1_P4_K1_Ch2-Ch1.zen
532380	-1.024824e-03	2.439608e-03	1.817300e-05	20151211_SCC1gfpc_Prometa\MitoSys2\LSM\SCC1gfpc_Noc\DE_W0001\DE_W0001_P0008\DE_2_W0001_P0008_T0001\TR1_W0001_P0006\TR1_2_W0001_P0006_T0001_R1_P4_K1_Ch2-Ch1.zen
573340	-1.184985e-03	3.841826e-03	1.575700e-05	20151211_SCC1gfpc_Prometa\MitoSys2\LSM\SCC1gfpc_Noc\DE_W0001\DE_W0001_P0008\DE_2_W0001_P0008_T0001\TR1_W0001_P0006\TR1_2_W0001_P0006_T0001_R1_P4_K1_Ch2-Ch1.zen
614300	-1.081420e-03	2.978935e-03	1.381200e-05	20151211_SCC1gfpc_Prometa\MitoSys2\LSM\SCC1gfpc_Noc\DE_W0001\DE_W0001_P0008\DE_2_W0001_P0008_T0001\TR1_W0001_P0006\TR1_2_W0001_P0006_T0001_R1_P4_K1_Ch2-Ch1.zen
655260	-1.564524e-03	2.941333e-03	1.222200e-05	20151211_SCC1gfpc_Prometa\MitoSys2\LSM\SCC1gfpc_Noc\DE_W0001\DE_W0001_P0008\DE_2_W0001_P0008_T0001\TR1_W0001_P0006\TR1_2_W0001_P0006_T0001_R1_P4_K1_Ch2-Ch1.zen
696220	-9.829085e-04	2.868305e-03	1.090400e-05	20151211_SCC1gfpc_Prometa\MitoSys2\LSM\SCC1gfpc_Noc\DE_W0001\DE_W0001_P0008\DE_2_W0001_P0008_T0001\TR1_W0001_P0006\TR1_2_W0001_P0006_T0001_R1_P4_K1_Ch2-Ch1.zen
737180	-5.020644e-05	3.259310e-03	9.798200e-06	20151211_SCC1gfpc_Prometa\MitoSys2\LSM\SCC1gfpc_Noc\DE_W0001\DE_W0001_P0008\DE_2_W0001_P0008_T0001\TR1_W0001_P0006\TR1_2_W0001_P0006_T0001_R1_P4_K1_Ch2-Ch1.zen
778140	-4.062057e-04	2.551707e-03	8.860500e-06	20151211_SCC1gfpc_Prometa\MitoSys2\LSM\SCC1gfpc_Noc\DE_W0001\DE_W0001_P0008\DE_2_W0001_P0008_T0001\TR1_W0001_P0006\TR1_2_W0001_P0006_T0001_R1_P4_K1_Ch2-Ch1.zen
819100	-1.885643e-04	2.143180e-03	8.058000e-06	20151211_SCC1gfpc_Prometa\MitoSys2\LSM\SCC1gfpc_Noc\DE_W0001\DE_W0001_P0008\DE_2_W0001_P0008_T0001\TR1_W0001_P0006\TR1_2_W0001_P0006_T0001_R1_P4_K1_Ch2-Ch1.zen
901020	-8.996053e-05	3.068505e-03	6.762700e-06	20151211_SCC1gfpc_Prometa\MitoSys2\LSM\SCC1gfpc_Noc\DE_W0001\DE_W0001_P0008\DE_2_W0001_P0008_T0001\TR1_W0001_P0006\TR1_2_W0001_P0006_T0001_R1_P4_K1_Ch2-Ch1.zen
982940	7.515927e-04	2.316257e-03	5.770100e-06	20151211_SCC1gfpc_Prometa\MitoSys2\LSM\SCC1gfpc_Noc\DE_W0001\DE_W0001_P0008\DE_2_W0001_P0008_T0001\TR1_W0001_P0006\TR1_2_W0001_P0006_T0001_R1_P4_K1_Ch2-Ch1.zen
1064860	6.853964e-04	3.423259e-03	4.991000e-06	20151211_SCC1gfpc_Prometa\MitoSys2\LSM\SCC1gfpc_Noc\DE_W0001\DE_W0001_P0008\DE_2_W0001_P0008_T0001\TR1_W0001_P0006\TR1_2_W0001_P0006_T0001_R1_P4_K1_Ch2-Ch1.zen
1146780	-5.643315e-04	2.400161e-03	4.367100e-06	20151211_SCC1gfpc_Prometa\MitoSys2\LSM\SCC1gfpc_Noc\DE_W0001\DE_W0001_P0008\DE_2_W0001_P0008_T0001\TR1_W0001_P0006\TR1_2_W0001_P0006_T0001_R1_P4_K1_Ch2-Ch1.zen
1228700	-7.851832e-04	3.479503e-03	3.858900e-06	20151211_SCC1gfpc_Prometa\MitoSys2\LSM\SCC1gfpc_Noc\DE_W0001\DE_W0001_P0008\DE_2_W0001_P0008_T0001\TR1_W0001_P0006\TR1_2_W0001_P0006_T0001_R1_P4_K1_Ch2-Ch1.zen
1310620	3.617782e-04	3.379848e-03	3.438900e-06	20151211_SCC1gfpc_Prometa\MitoSys2\LSM\SCC1gfpc_Noc\DE_W0001\DE_W0001_P0008\DE_2_W0001_P0008_T0001\TR1_W0001_P0006\TR1_2_W0001_P0006_T0001_R1_P4_K1_Ch2-Ch1.zen
1392540	7.555952e-04	2.390268e-03	3.087300e-06	20151211_SCC1gfpc_Prometa\MitoSys2\LSM\SCC1gfpc_Noc\DE_W0001\DE_W0001_P0008\DE_2_W0001_P0008_T0001\TR1_W0001_P0006\TR1_2_W0001_P0006_T0001_R1_P4_K1_Ch2-Ch1.zen
1474460	-1.209761e-04	2.610820e-03	2.789800e-06	20151211_SCC1gfpc_Prometa\MitoSys2\LSM\SCC1gfpc_Noc\DE_W0001\DE_W0001_P0008\DE_2_W0001_P0008_T0001\TR1_W0001_P0006\TR1_2_W0001_P0006_T0001_R1_P4_K1_Ch2-Ch1.zen
1556380	-3.040846e-06	2.189826e-03	2.535500e-06	20151211_SCC1gfpc_Prometa\MitoSys2\LSM\SCC1gfpc_Noc\DE_W0001\DE_W0001_P0008\DE_2_W0001_P0008_T0001\TR1_W0001_P0006\TR1_2_W0001_P0006_T0001_R1_P4_K1_Ch2-Ch1.zen
10	5.566291e-02	4.000002e-02	4.485800e-02	20151211_SCC1gfpc_Prometa\MitoSys2\LSM\SCC1gfpc_Noc\DE_W0001\DE_W0001_P0008\DE_2_W0001_P0008_T0001\TR1_W0001_P0006\TR1_2_W0001_P0006_T0001_R1_P5_K1_Ch2-Ch1.zen
20	2.786105e-02	3.675759e-02	4.396300e-02	20151211_SCC1gfpc_Prometa\MitoSys2\LSM\SCC1gfpc_Noc\DE_W0001\DE_W0001_P0008\DE_2_W0001_P0008_T0001\TR1_W0001_P0006\TR1_2_W0001_P0006_T0001_R1_P5_K1_Ch2-Ch1.zen
30	3.655472e-02	2.803577e-02	4.314300e-02	20151211_SCC1gfpc_Prometa\MitoSys2\LSM\SCC1gfpc_Noc\DE_W0001\DE_W0001_P0008\DE_2_W0001_P0008_T0001\TR1_W0001_P0006\TR1_2_W0001_P0006_T0001_R1_P5_K1_Ch2-Ch1.zen
40	3.794032e-02	4.216229e-02	4.239300e-02	20151211_SCC1gfpc_Prometa\MitoSys2\LSM\SCC1gfpc_Noc\DE_W0001\DE_W0001_P0008\DE_2_W0001_P0008_T0001\TR1_W0001_P0006\TR1_2_W0001_P0006_T0001_R1_P5_K1_Ch2-Ch1.zen
50	5.463630e-02	3.548620e-02	4.170600e-02	20151211_SCC1gfpc_Prometa\MitoSys2\LSM\SCC1gfpc_Noc\DE_W0001\DE_W0001_P0008\DE_2_W0001_P0008_T0001\TR1_W0001_P0006\TR1_2_W0001_P0006_T0001_R1_P5_K1_Ch2-Ch1.zen
60	4.699878e-02	4.135554e-02	4.107700e-02	20151211_SCC1gfpc_Prometa\MitoSys2\LSM\SCC1gfpc_Noc\DE_W0001\DE_W0001_P0008\DE_2_W0001_P0008_T0001\TR1_W0001_P0006\TR1_2_W0001_P0006_T0001_R1_P5_K1_Ch2-Ch1.zen
70	3.869306e-02	4.233292e-02	4.049900e-02	20151211_SCC1gfpc_Prometa\MitoSys2\LSM\SCC1gfpc_Noc\DE_W0001\DE_W0001_P0008\DE_2_W0001_P0008_T0001\TR1_W0001_P0006\TR1_2_W0001_P0006_T0001_R1_P5_K1_Ch2-Ch1.zen
80	4.527912e-02	3.569783e-02	3.996900e-02	20151211_SCC1gfpc_Prometa\MitoSys2\LSM\SCC1gfpc_Noc\DE_W0001\DE_W0001_P0008\DE_2_W0001_P0008_T0001\TR1_W0001_P0006\TR1_2_W0001_P0006_T0001_R1_P5_K1_Ch2-Ch1.zen
90	4.055738e-02	3.135045e-02	3.948200e-02	20151211_SCC1gfpc_Prometa\MitoSys2\LSM\SCC1gfpc_Noc\DE_W0001\DE_W0001_P0008\DE_2_W0001_P0008_T0001\TR1_W0001_P0006\TR1_2_W0001_P0006_T0001_R1_P5_K1_Ch2-Ch1.zen
100	3.601588e-02	2.429927e-02	3.903300e-02	20151211_SCC1gfpc_Prometa\MitoSys2\LSM\SCC1gfpc_Noc\DE_W0001\DE_W0001_P0008\DE_2_W0001_P0008_T0001\TR1_W0001_P0006\TR1_2_W0001_P0006_T0001_R1_P5_K1_Ch2-Ch1.zen
120	3.771552e-02	2.708344e-02	3.823700e-02	20151211_SCC1gfpc_Prometa\MitoSys2\LSM\SCC1gfpc_Noc\DE_W0001\DE_W0001_P0008\DE_2_W0001_P0008_T0001\TR1_W0001_P0006\TR1_2_W0001_P0006_T0001_R1_P5_K1_Ch2-Ch1.zen
140	4.132566e-02	2.665413e-02	3.755500e-02	20151211_SCC1gfpc_Prometa\MitoSys2\LSM\SCC1gfpc_Noc\DE_W0001\DE_W0001_P0008\DE_2_W0001_P0008_T0001\TR1_W0001_P0006\TR1_2_W0001_P0006_T0001_R1_P5_K1_Ch2-Ch1.zen
160	4.023401e-02	2.958198e-02	3.696700e-02	20151211_SCC1gfpc_Prometa\MitoSys2\LSM\SCC1gfpc_Noc\DE_W0001\DE_W0001_P0008\DE_2_W0001_P0008_T0001\TR1_W0001_P0006\TR1_2_W0001_P0006_T0001_R1_P5_K1_Ch2-Ch1.zen
180	3.333083e-02	3.308934e-02	3.645600e-02	20151211_SCC1gfpc_Prometa\MitoSys2\LSM\SCC1gfpc_Noc\DE_W0001\DE_W0001_P0008\DE_2_W0001_P0008_T0001\TR1_W0001_P0006\TR1_2_W0001_P0006_T0001_R1_P5_K1_Ch2-Ch1.zen
200	3.497239e-02	1.976473e-02	3.600700e-02	20151211_SCC1gfpc_Prometa\MitoSys2\LSM\SCC1gfpc_Noc\DE_W0001\DE_W0001_P0008\DE_2_W0001_P0008_T0001\TR1_W0001_P0006\TR1_2_W0001_P0006_T0001_R1_P5_K1_Ch2-Ch1.zen
220	2.182298e-02	2.043247e-02	3.561000e-02	20151211_SCC1gfpc_Prometa\MitoSys2\LSM\SCC1gfpc_Noc\DE_W0001\DE_W0001_P0008\DE_2_W0001_P0008_T0001\TR1_W0001_P0006\TR1_2_W0001_P0006_T0001_R1_P5_K1_Ch2-Ch1.zen
240	3.073346e-02	2.605969e-02	3.525400e-02	20151211_SCC1gfpc_Prometa\MitoSys2\LSM\SCC1gfpc_Noc\DE_W0001\DE_W0001_P0008\DE_2_W0001_P0008_T0001\TR1_W0001_P0006\TR1_2_W0001_P0006_T0001_R1_P5_K1_Ch2-Ch1.zen
260	4.440543e-02	2.266697e-02	3.493300e-02	20151211_SCC1gfpc_Prometa\MitoSys2\LSM\SCC1gfpc_Noc\DE_W0001\DE_W0001_P0008\DE_2_W0001_P0008_T0001\TR1_W0001_P0006\TR1_2_W0001_P0006_T0001_R1_P5_K1_Ch2-Ch1.zen
280	2.855676e-02	1.876273e-02	3.464100e-02	20151211_SCC1gfpc_Prometa\MitoSys2\LSM\SCC1gfpc_Noc\DE_W0001\DE_W0001_P0008\DE_2_W0001_P0008_T0001\TR1_W0001_P0006\TR1_2_W0001_P0006_T0001_R1_P5_K1_Ch2-Ch1.zen
300	3.843886e-02	1.875194e-02	3.437100e-02	20151211_SCC1gfpc_Prometa\MitoSys2\LSM\SCC1gfpc_Noc\DE_W0001\DE_W0001_P0008\DE_2_W0001_P0008_T0001\TR1_W0001_P0006\TR1_2_W0001_P0006_T0001_R1_P5_K1_Ch2-Ch1.zen
340	3.436918e-02	1.917830e-02	3.388700e-02	20151211_SCC1gfpc_Prometa\MitoSys2\LSM\SCC1gfpc_Noc\DE_W0001\DE_W0001_P0008\DE_2_W0001_P0008_T0001\TR1_W0001_P0006\TR1_2_W0001_P0006_T0001_R1_P5_K1_Ch2-Ch1.zen
380	3.345179e-02	1.384030e-02	3.345600e-02	20151211_SCC1gfpc_Prometa\MitoSys2\LSM\SCC1gfpc_Noc\DE_W0001\DE_W0001_P0008\DE_2_W0001_P0008_T0001\TR1_W0001_P0006\TR1_2_W0001_P0006_T0001_R1_P5_K1_Ch2-Ch1.zen
420	3.365395e-02	2.425519e-02	3.306100e-02	20151211_SCC1gfpc_Prometa\MitoSys2\LSM\SCC1gfpc_Noc\DE_W0001\DE_W0001_P0008\DE_2_W0001_P0008_T0001\TR1_W0001_P0006\TR1_2_W0001_P0006_T0001_R1_P5_K1_Ch2-Ch1.zen
460	3.021728e-02	2.516466e-02	3.269300e-02	20151211_SCC1gfpc_Prometa\MitoSys2\LSM\SCC1gfpc_Noc\DE_W0001\DE_W0001_P0008\DE_2_W0001_P0008_T0001\TR1_W0001_P0006\TR1_2_W0001_P0006_T0001_R1_P5_K1_Ch2-Ch1.zen
500	3.325454e-02	1.763181e-02	3.234500e-02	20151211_SCC1gfpc_Prometa\MitoSys2\LSM\SCC1gfpc_Noc\DE_W0001\DE_W0001_P0008\DE_2_W0001_P0008_T0001\TR1_W0001_P0006\TR1_2_W0001_P0006_T0001_R1_P5_K1_Ch2-Ch1.zen
540	3.232055e-02	2.078213e-02	3.201000e-02	20151211_SCC1gfpc_Prometa\MitoSys2\LSM\SCC1gfpc_Noc\DE_W0001\DE_W0001_P0008\DE_2_W0001_P0008_T0001\TR1_W0001_P0006\TR1_2_W0001_P0006_T0001_R1_P5_K1_Ch2-Ch1.zen
580	3.326274e-02	2.077543e-02	3.168700e-02	20151211_SCC1gfpc_Prometa\MitoSys2\LSM\SCC1gfpc_Noc\DE_W0001\DE_W0001_P0008\DE_2_W0001_P0008_T0001\TR1_W0001_P0006\TR1_2_W0001_P0006_T0001_R1_P5_K1_Ch2-Ch1.zen
620	3.419242e-02	1.720306e-02	3.137300e-02	20151211_SCC1gfpc_Prometa\MitoSys2\LSM\SCC1gfpc_Noc\DE_W0001\DE_W0001_P0008\DE_2_W0001_P0008_T0001\TR1_W0001_P0006\TR1_2_W0001_P0006_T0001_R1_P5_K1_Ch2-Ch1.zen
660	3.721209e-02	2.215425e-02	3.106700e-02	20151211_SCC1gfpc_Prometa\MitoSys2\LSM\SCC1gfpc_Noc\DE_W0001\DE_W0001_P0008\DE_2_W0001_P0008_T0001\TR1_W0001_P0006\TR1_2_W0001_P0006_T0001_R1_P5_K1_Ch2-Ch1.zen
700	3.010387e-02	1.252777e-02	3.076800e-02	20151211_SCC1gfpc_Prometa\MitoSys2\LSM\SCC1gfpc_Noc\DE_W0001\DE_W0001_P0008\DE_2_W0001_P0008_T0001\TR1_W0001_P0006\TR1_2_W0001_P0006_T0001_R1_P5_K1_Ch2-Ch1.zen
780	2.805119e-02	1.362412e-02	3.018800e-02	20151211_SCC1gfpc_Prometa\MitoSys2\LSM\SCC1gfpc_Noc\DE_W0001\DE_W0001_P0008\DE_2_W0001_P0008_T0001\TR1_W0001_P0006\TR1_2_W0001_P0006_T0001_R1_P5_K1_Ch2-Ch1.zen
860	2.739455e-02	1.583084e-02	2.963000e-02	20151211_SCC1gfpc_Prometa\MitoSys2\LSM\SCC1gfpc_Noc\DE_W0001\DE_W0001_P0008\DE_2_W0001_P0008_T0001\TR1_W0001_P0006\TR1_2_W0001_P0006_T0001_R1_P5_K1_Ch2-Ch1.zen
940	3.027379e-02	1.571729e-02	2.909200e-02	20151211_SCC1gfpc_Prometa\MitoSys2\LSM\SCC1gfpc_Noc\DE_W0001\DE_W0001_P0008\DE_2_W0001_P0008_T0001\TR1_W0001_P0006\TR1_2_W0001_P0006_T0001_R1_P5_K1_Ch2-Ch1.zen
1020	3.082340e-02	1.464450e-02	2.857300e-02	20151211_SCC1gfpc_Prometa\MitoSys2\LSM\SCC1gfpc_Noc\DE_W0001\DE_W0001_P0008\DE_2_W0001_P0008_T0001\TR1_W0001_P0006\TR1_2_W0001_P0006_T0001_R1_P5_K1_Ch2-Ch1.zen
1100	2.576585e-02	1.366262e-02	2.807200e-02	20151211_SCC1gfpc_Prometa\MitoSys2\LSM\SCC1gfpc_Noc\DE_W0001\DE_W0001_P0008\DE_2_W0001_P0008_T0001\TR1_W0001_P0006\TR1_2_W0001_P0006_T0001_R1_P5_K1_Ch2-Ch1.zen
1180	2.844082e-02	1.883688e-02	2.758800e-02	20151211_SCC1gfpc_Prometa\MitoSys2\LSM\SCC1gfpc_Noc\DE_W0001\DE_W0001_P0008\DE_2_W0001_P0008_T0001\TR1_W0001_P0006\TR1_2_W0001_P0006_T0001_R1_P5_K1_Ch2-Ch1.zen
1260	2.529851e-02	1.504906e-02	2.712100e-02	20151211_SCC1gfpc_Prometa\MitoSys2\LSM\SCC1gfpc_Noc\DE_W0001\DE_W0001_P0008\DE_2_W0001_P0008_T0001\TR1_W0001_P0006\TR1_2_W0001_P0006_T0001_R1_P5_K1_Ch2-Ch1.zen
1340	2.988280e-02	1.404534e-02	2.667000e-02	20151211_SCC1gfpc_Prometa\MitoSys2\LSM\SCC1gfpc_Noc\DE_W0001\DE_W0001_P0008\DE_2_W0001_P0008_T0001\TR1_W0001_P0006\TR1_2_W0001_P0006_T0001_R1_P5_K1_Ch2-Ch1.zen
1420	2.661102e-02	1.620470e-02	2.623400e-02	20151211_SCC1gfpc_Prometa\MitoSys2\LSM\SCC1gfpc_Noc\DE_W0001\DE_W0001_P0008\DE_2_W0001_P0008_T0001\TR1_W0001_P0006\TR1_2_W0001_P0006_T0001_R1_P5_K1_Ch2-Ch1.zen
1500	2.449307e-02	1.045021e-02	2.581200e-02	20151211_SCC1gfpc_Prometa\MitoSys2\LSM\SCC1gfpc_Noc\DE_W0001\DE_W0001_P0008\DE_2_W0001_P0008_T0001\TR1_W0001_P0006\TR1_2_W0001_P0006_T0001_R1_P5_K1_Ch2-Ch1.zen
1660	2.352832e-02	1.320496e-02	2.501100e-02	20151211_SCC1gfpc_Prometa\MitoSys2\LSM\SCC1gfpc_Noc\DE_W0001\DE_W0001_P0008\DE_2_W0001_P0008_T0001\TR1_W0001_P0006\TR1_2_W0001_P0006_T0001_R1_P5_K1_Ch2-Ch1.zen
1820	2.100144e-02	1.319173e-02	2.426100e-02	20151211_SCC1gfpc_Prometa\MitoSys2\LSM\SCC1gfpc_Noc\DE_W0001\DE_W0001_P0008\DE_2_W0001_P0008_T0001\TR1_W0001_P0006\TR1_2_W0001_P0006_T0001_R1_P5_K1_Ch2-Ch1.zen
1980	2.325790e-02	7.486240e-03	2.355800e-02	20151211_SCC1gfpc_Prometa\MitoSys2\LSM\SCC1gfpc_Noc\DE_W0001\DE_W0001_P0008\DE_2_W0001_P0008_T0001\TR1_W0001_P0006\TR1_2_W0001_P0006_T0001_R1_P5_K1_Ch2-Ch1.zen
2140	2.522237e-02	1.391246e-02	2.289800e-02	20151211_SCC1gfpc_Prometa\MitoSys2\LSM\SCC1gfpc_Noc\DE_W0001\DE_W0001_P0008\DE_2_W0001_P0008_T0001\TR1_W0001_P0006\TR1_2_W0001_P0006_T0001_R1_P5_K1_Ch2-Ch1.zen
2300	2.116657e-02	1.338549e-02	2.227800e-02	20151211_SCC1gfpc_Prometa\MitoSys2\LSM\SCC1gfpc_Noc\DE_W0001\DE_W0001_P0008\DE_2_W0001_P0008_T0001\TR1_W0001_P0006\TR1_2_W0001_P0006_T0001_R1_P5_K1_Ch2-Ch1.zen
2460	2.320934e-02	9.306335e-03	2.169400e-02	20151211_SCC1gfpc_Prometa\MitoSys2\LSM\SCC1gfpc_Noc\DE_W0001\DE_W0001_P0008\DE_2_W0001_P0008_T0001\TR1_W0001_P0006\TR1_2_W0001_P0006_T0001_R1_P5_K1_Ch2-Ch1.zen
2620	2.045954e-02	8.837914e-03	2.114400e-02	20151211_SCC1gfpc_Prometa\MitoSys2\LSM\SCC1gfpc_Noc\DE_W0001\DE_W0001_P0008\DE_2_W0001_P0008_T0001\TR1_W0001_P0006\TR1_2_W0001_P0006_T0001_R1_P5_K1_Ch2-Ch1.zen
2780	2.128320e-02	1.014067e-02	2.062400e-02	20151211_SCC1gfpc_Prometa\MitoSys2\LSM\SCC1gfpc_Noc\DE_W0001\DE_W0001_P0008\DE_2_W0001_P0008_T0001\TR1_W0001_P0006\TR1_2_W0001_P0006_T0001_R1_P5_K1_Ch2-Ch1.zen
2940	1.909946e-02	1.210477e-02	2.013400e-02	20151211_SCC1gfpc_Prometa\MitoSys2\LSM\SCC1gfpc_Noc\DE_W0001\DE_W0001_P0008\DE_2_W0001_P0008_T0001\TR1_W0001_P0006\TR1_2_W0001_P0006_T0001_R1_P5_K1_Ch2-Ch1.zen
3100	1.820887e-02	9.211227e-03	1.966900e-02	20151211_SCC1gfpc_Prometa\MitoSys2\LSM\SCC1gfpc_Noc\DE_W0001\DE_W0001_P0008\DE_2_W0001_P0008_T0001\TR1_W0001_P0006\TR1_2_W0001_P0006_T0001_R1_P5_K1_Ch2-Ch1.zen
3420	2.001476e-02	9.127825e-03	1.881200e-02	20151211_SCC1gfpc_Prometa\MitoSys2\LSM\SCC1gfpc_Noc\DE_W0001\DE_W0001_P0008\DE_2_W0001_P0008_T0001\TR1_W0001_P0006\TR1_2_W0001_P0006_T0001_R1_P5_K1_Ch2-Ch1.zen
3740	1.753951e-02	1.124358e-02	1.803900e-02	20151211_SCC1gfpc_Prometa\MitoSys2\LSM\SCC1gfpc_Noc\DE_W0001\DE_W0001_P0008\DE_2_W0001_P0008_T0001\TR1_W0001_P0006\TR1_2_W0001_P0006_T0001_R1_P5_K1_Ch2-Ch1.zen
4060	1.614400e-02	7.287666e-03	1.733800e-02	20151211_SCC1gfpc_Prometa\MitoSys2\LSM\SCC1gfpc_Noc\DE_W0001\DE_W0001_P0008\DE_2_W0001_P0008_T0001\TR1_W0001_P0006\TR1_2_W0001_P0006_T0001_R1_P5_K1_Ch2-Ch1.zen
4380	1.490091e-02	8.416972e-03	1.670000e-02	20151211_SCC1gfpc_Prometa\MitoSys2\LSM\SCC1gfpc_Noc\DE_W0001\DE_W0001_P0008\DE_2_W0001_P0008_T0001\TR1_W0001_P0006\TR1_2_W0001_P0006_T0001_R1_P5_K1_Ch2-Ch1.zen
4700	1.644599e-02	9.162042e-03	1.611800e-02	20151211_SCC1gfpc_Prometa\MitoSys2\LSM\SCC1gfpc_Noc\DE_W0001\DE_W0001_P0008\DE_2_W0001_P0008_T0001\TR1_W0001_P0006\TR1_2_W0001_P0006_T0001_R1_P5_K1_Ch2-Ch1.zen
5020	1.626236e-02	7.679902e-03	1.558500e-02	20151211_SCC1gfpc_Prometa\MitoSys2\LSM\SCC1gfpc_Noc\DE_W0001\DE_W0001_P0008\DE_2_W0001_P0008_T0001\TR1_W0001_P0006\TR1_2_W0001_P0006_T0001_R1_P5_K1_Ch2-Ch1.zen
5340	1.570622e-02	6.802806e-03	1.509400e-02	20151211_SCC1gfpc_Prometa\MitoSys2\LSM\SCC1gfpc_Noc\DE_W0001\DE_W0001_P0008\DE_2_W0001_P0008_T0001\TR1_W0001_P0006\TR1_2_W0001_P0006_T0001_R1_P5_K1_Ch2-Ch1.zen
5660	1.644277e-02	7.518783e-03	1.464100e-02	20151211_SCC1gfpc_Prometa\MitoSys2\LSM\SCC1gfpc_Noc\DE_W0001\DE_W0001_P0008\DE_2_W0001_P0008_T0001\TR1_W0001_P0006\TR1_2_W0001_P0006_T0001_R1_P5_K1_Ch2-Ch1.zen
5980	1.237154e-02	7.484679e-03	1.422100e-02	20151211_SCC1gfpc_Prometa\MitoSys2\LSM\SCC1gfpc_Noc\DE_W0001\DE_W0001_P0008\DE_2_W0001_P0008_T0001\TR1_W0001_P0006\TR1_2_W0001_P0006_T0001_R1_P5_K1_Ch2-Ch1.zen
6300	1.430269e-02	8.023778e-03	1.383200e-02	20151211_SCC1gfpc_Prometa\MitoSys2\LSM\SCC1gfpc_Noc\DE_W0001\DE_W0001_P0008\DE_2_W0001_P0008_T0001\TR1_W0001_P0006\TR1_2_W0001_P0006_T0001_R1_P5_K1_Ch2-Ch1.zen
6940	1.398272e-02	6.603064e-03	1.313300e-02	20151211_SCC1gfpc_Prometa\MitoSys2\LSM\SCC1gfpc_Noc\DE_W0001\DE_W0001_P0008\DE_2_W0001_P0008_T0001\TR1_W0001_P0006\TR1_2_W0001_P0006_T0001_R1_P5_K1_Ch2-Ch1.zen
7580	1.400716e-02	7.250944e-03	1.252100e-02	20151211_SCC1gfpc_Prometa\MitoSys2\LSM\SCC1gfpc_Noc\DE_W0001\DE_W0001_P0008\DE_2_W0001_P0008_T0001\TR1_W0001_P0006\TR1_2_W0001_P0006_T0001_R1_P5_K1_Ch2-Ch1.zen
8220	1.207938e-02	9.113280e-03	1.198200e-02	20151211_SCC1gfpc_Prometa\MitoSys2\LSM\SCC1gfpc_Noc\DE_W0001\DE_W0001_P0008\DE_2_W0001_P0008_T0001\TR1_W0001_P0006\TR1_2_W0001_P0006_T0001_R1_P5_K1_Ch2-Ch1.zen
8860	1.150899e-02	8.458166e-03	1.150300e-02	20151211_SCC1gfpc_Prometa\MitoSys2\LSM\SCC1gfpc_Noc\DE_W0001\DE_W0001_P0008\DE_2_W0001_P0008_T0001\TR1_W0001_P0006\TR1_2_W0001_P0006_T0001_R1_P5_K1_Ch2-Ch1.zen
9500	1.143071e-02	6.156496e-03	1.107400e-02	20151211_SCC1gfpc_Prometa\MitoSys2\LSM\SCC1gfpc_Noc\DE_W0001\DE_W0001_P0008\DE_2_W0001_P0008_T0001\TR1_W0001_P0006\TR1_2_W0001_P0006_T0001_R1_P5_K1_Ch2-Ch1.zen
10140	1.176388e-02	7.974193e-03	1.068800e-02	20151211_SCC1gfpc_Prometa\MitoSys2\LSM\SCC1gfpc_Noc\DE_W0001\DE_W0001_P0008\DE_2_W0001_P0008_T0001\TR1_W0001_P0006\TR1_2_W0001_P0006_T0001_R1_P5_K1_Ch2-Ch1.zen
10780	1.064268e-02	8.188579e-03	1.033900e-02	20151211_SCC1gfpc_Prometa\MitoSys2\LSM\SCC1gfpc_Noc\DE_W0001\DE_W0001_P0008\DE_2_W0001_P0008_T0001\TR1_W0001_P0006\TR1_2_W0001_P0006_T0001_R1_P5_K1_Ch2-Ch1.zen
11420	9.014988e-03	6.810198e-03	1.002100e-02	20151211_SCC1gfpc_Prometa\MitoSys2\LSM\SCC1gfpc_Noc\DE_W0001\DE_W0001_P0008\DE_2_W0001_P0008_T0001\TR1_W0001_P0006\TR1_2_W0001_P0006_T0001_R1_P5_K1_Ch2-Ch1.zen
12060	1.032167e-02	6.706480e-03	9.729600e-03	20151211_SCC1gfpc_Prometa\MitoSys2\LSM\SCC1gfpc_Noc\DE_W0001\DE_W0001_P0008\DE_2_W0001_P0008_T0001\TR1_W0001_P0006\TR1_2_W0001_P0006_T0001_R1_P5_K1_Ch2-Ch1.zen
12700	7.805832e-03	5.482393e-03	9.462000e-03	20151211_SCC1gfpc_Prometa\MitoSys2\LSM\SCC1gfpc_Noc\DE_W0001\DE_W0001_P0008\DE_2_W0001_P0008_T0001\TR1_W0001_P0006\TR1_2_W0001_P0006_T0001_R1_P5_K1_Ch2-Ch1.zen
13980	9.303718e-03	6.401167e-03	8.986200e-03	20151211_SCC1gfpc_Prometa\MitoSys2\LSM\SCC1gfpc_Noc\DE_W0001\DE_W0001_P0008\DE_2_W0001_P0008_T0001\TR1_W0001_P0006\TR1_2_W0001_P0006_T0001_R1_P5_K1_Ch2-Ch1.zen
15260	9.007986e-03	6.136409e-03	8.574800e-03	20151211_SCC1gfpc_Prometa\MitoSys2\LSM\SCC1gfpc_Noc\DE_W0001\DE_W0001_P0008\DE_2_W0001_P0008_T0001\TR1_W0001_P0006\TR1_2_W0001_P0006_T0001_R1_P5_K1_Ch2-Ch1.zen
16540	9.095708e-03	5.100604e-03	8.214300e-03	20151211_SCC1gfpc_Prometa\MitoSys2\LSM\SCC1gfpc_Noc\DE_W0001\DE_W0001_P0008\DE_2_W0001_P0008_T0001\TR1_W0001_P0006\TR1_2_W0001_P0006_T0001_R1_P5_K1_Ch2-Ch1.zen
17820	8.159662e-03	6.493230e-03	7.894600e-03	20151211_SCC1gfpc_Prometa\MitoSys2\LSM\SCC1gfpc_Noc\DE_W0001\DE_W0001_P0008\DE_2_W0001_P0008_T0001\TR1_W0001_P0006\TR1_2_W0001_P0006_T0001_R1_P5_K1_Ch2-Ch1.zen
19100	7.297976e-03	5.986523e-03	7.608300e-03	20151211_SCC1gfpc_Prometa\MitoSys2\LSM\SCC1gfpc_Noc\DE_W0001\DE_W0001_P0008\DE_2_W0001_P0008_T0001\TR1_W0001_P0006\TR1_2_W0001_P0006_T0001_R1_P5_K1_Ch2-Ch1.zen
20380	8.548576e-03	5.428719e-03	7.349400e-03	20151211_SCC1gfpc_Prometa\MitoSys2\LSM\SCC1gfpc_Noc\DE_W0001\DE_W0001_P0008\DE_2_W0001_P0008_T0001\TR1_W0001_P0006\TR1_2_W0001_P0006_T0001_R1_P5_K1_Ch2-Ch1.zen
21660	7.087151e-03	5.745848e-03	7.113400e-03	20151211_SCC1gfpc_Prometa\MitoSys2\LSM\SCC1gfpc_Noc\DE_W0001\DE_W0001_P0008\DE_2_W0001_P0008_T0001\TR1_W0001_P0006\TR1_2_W0001_P0006_T0001_R1_P5_K1_Ch2-Ch1.zen
22940	7.244184e-03	5.827158e-03	6.896700e-03	20151211_SCC1gfpc_Prometa\MitoSys2\LSM\SCC1gfpc_Noc\DE_W0001\DE_W0001_P0008\DE_2_W0001_P0008_T0001\TR1_W0001_P0006\TR1_2_W0001_P0006_T0001_R1_P5_K1_Ch2-Ch1.zen
24220	6.662689e-03	4.654770e-03	6.696500e-03	20151211_SCC1gfpc_Prometa\MitoSys2\LSM\SCC1gfpc_Noc\DE_W0001\DE_W0001_P0008\DE_2_W0001_P0008_T0001\TR1_W0001_P0006\TR1_2_W0001_P0006_T0001_R1_P5_K1_Ch2-Ch1.zen
25500	5.404821e-03	4.758011e-03	6.510200e-03	20151211_SCC1gfpc_Prometa\MitoSys2\LSM\SCC1gfpc_Noc\DE_W0001\DE_W0001_P0008\DE_2_W0001_P0008_T0001\TR1_W0001_P0006\TR1_2_W0001_P0006_T0001_R1_P5_K1_Ch2-Ch1.zen
28060	6.341706e-03	4.804902e-03	6.172700e-03	20151211_SCC1gfpc_Prometa\MitoSys2\LSM\SCC1gfpc_Noc\DE_W0001\DE_W0001_P0008\DE_2_W0001_P0008_T0001\TR1_W0001_P0006\TR1_2_W0001_P0006_T0001_R1_P5_K1_Ch2-Ch1.zen
30620	5.772774e-03	5.845430e-03	5.872700e-03	20151211_SCC1gfpc_Prometa\MitoSys2\LSM\SCC1gfpc_Noc\DE_W0001\DE_W0001_P0008\DE_2_W0001_P0008_T0001\TR1_W0001_P0006\TR1_2_W0001_P0006_T0001_R1_P5_K1_Ch2-Ch1.zen
33180	4.832035e-03	5.481300e-03	5.602000e-03	20151211_SCC1gfpc_Prometa\MitoSys2\LSM\SCC1gfpc_Noc\DE_W0001\DE_W0001_P0008\DE_2_W0001_P0008_T0001\TR1_W0001_P0006\TR1_2_W0001_P0006_T0001_R1_P5_K1_Ch2-Ch1.zen
35740	3.852816e-03	5.799852e-03	5.355100e-03	20151211_SCC1gfpc_Prometa\MitoSys2\LSM\SCC1gfpc_Noc\DE_W0001\DE_W0001_P0008\DE_2_W0001_P0008_T0001\TR1_W0001_P0006\TR1_2_W0001_P0006_T0001_R1_P5_K1_Ch2-Ch1.zen
38300	3.954163e-03	6.945838e-03	5.127800e-03	20151211_SCC1gfpc_Prometa\MitoSys2\LSM\SCC1gfpc_Noc\DE_W0001\DE_W0001_P0008\DE_2_W0001_P0008_T0001\TR1_W0001_P0006\TR1_2_W0001_P0006_T0001_R1_P5_K1_Ch2-Ch1.zen
40860	5.485640e-03	6.126951e-03	4.916900e-03	20151211_SCC1gfpc_Prometa\MitoSys2\LSM\SCC1gfpc_Noc\DE_W0001\DE_W0001_P0008\DE_2_W0001_P0008_T0001\TR1_W0001_P0006\TR1_2_W0001_P0006_T0001_R1_P5_K1_Ch2-Ch1.zen
43420	4.491685e-03	5.026147e-03	4.720100e-03	20151211_SCC1gfpc_Prometa\MitoSys2\LSM\SCC1gfpc_Noc\DE_W0001\DE_W0001_P0008\DE_2_W0001_P0008_T0001\TR1_W0001_P0006\TR1_2_W0001_P0006_T0001_R1_P5_K1_Ch2-Ch1.zen
45980	3.266034e-03	6.530158e-03	4.535600e-03	20151211_SCC1gfpc_Prometa\MitoSys2\LSM\SCC1gfpc_Noc\DE_W0001\DE_W0001_P0008\DE_2_W0001_P0008_T0001\TR1_W0001_P0006\TR1_2_W0001_P0006_T0001_R1_P5_K1_Ch2-Ch1.zen
48540	4.062938e-03	4.527430e-03	4.362000e-03	20151211_SCC1gfpc_Prometa\MitoSys2\LSM\SCC1gfpc_Noc\DE_W0001\DE_W0001_P0008\DE_2_W0001_P0008_T0001\TR1_W0001_P0006\TR1_2_W0001_P0006_T0001_R1_P5_K1_Ch2-Ch1.zen
51100	4.096647e-03	4.468142e-03	4.198100e-03	20151211_SCC1gfpc_Prometa\MitoSys2\LSM\SCC1gfpc_Noc\DE_W0001\DE_W0001_P0008\DE_2_W0001_P0008_T0001\TR1_W0001_P0006\TR1_2_W0001_P0006_T0001_R1_P5_K1_Ch2-Ch1.zen
56220	4.839689e-03	5.930761e-03	3.896000e-03	20151211_SCC1gfpc_Prometa\MitoSys2\LSM\SCC1gfpc_Noc\DE_W0001\DE_W0001_P0008\DE_2_W0001_P0008_T0001\TR1_W0001_P0006\TR1_2_W0001_P0006_T0001_R1_P5_K1_Ch2-Ch1.zen
61340	3.940433e-03	4.740325e-03	3.623500e-03	20151211_SCC1gfpc_Prometa\MitoSys2\LSM\SCC1gfpc_Noc\DE_W0001\DE_W0001_P0008\DE_2_W0001_P0008_T0001\TR1_W0001_P0006\TR1_2_W0001_P0006_T0001_R1_P5_K1_Ch2-Ch1.zen
66460	3.112462e-03	4.476889e-03	3.376500e-03	20151211_SCC1gfpc_Prometa\MitoSys2\LSM\SCC1gfpc_Noc\DE_W0001\DE_W0001_P0008\DE_2_W0001_P0008_T0001\TR1_W0001_P0006\TR1_2_W0001_P0006_T0001_R1_P5_K1_Ch2-Ch1.zen
71580	2.201085e-03	4.278276e-03	3.151700e-03	20151211_SCC1gfpc_Prometa\MitoSys2\LSM\SCC1gfpc_Noc\DE_W0001\DE_W0001_P0008\DE_2_W0001_P0008_T0001\TR1_W0001_P0006\TR1_2_W0001_P0006_T0001_R1_P5_K1_Ch2-Ch1.zen
76700	2.988888e-03	3.647401e-03	2.946700e-03	20151211_SCC1gfpc_Prometa\MitoSys2\LSM\SCC1gfpc_Noc\DE_W0001\DE_W0001_P0008\DE_2_W0001_P0008_T0001\TR1_W0001_P0006\TR1_2_W0001_P0006_T0001_R1_P5_K1_Ch2-Ch1.zen
81820	2.421714e-03	3.625243e-03	2.759200e-03	20151211_SCC1gfpc_Prometa\MitoSys2\LSM\SCC1gfpc_Noc\DE_W0001\DE_W0001_P0008\DE_2_W0001_P0008_T0001\TR1_W0001_P0006\TR1_2_W0001_P0006_T0001_R1_P5_K1_Ch2-Ch1.zen
86940	3.467468e-03	4.290651e-03	2.587400e-03	20151211_SCC1gfpc_Prometa\MitoSys2\LSM\SCC1gfpc_Noc\DE_W0001\DE_W0001_P0008\DE_2_W0001_P0008_T0001\TR1_W0001_P0006\TR1_2_W0001_P0006_T0001_R1_P5_K1_Ch2-Ch1.zen
92060	3.303206e-03	5.102091e-03	2.429800e-03	20151211_SCC1gfpc_Prometa\MitoSys2\LSM\SCC1gfpc_Noc\DE_W0001\DE_W0001_P0008\DE_2_W0001_P0008_T0001\TR1_W0001_P0006\TR1_2_W0001_P0006_T0001_R1_P5_K1_Ch2-Ch1.zen
97180	3.279007e-03	4.109435e-03	2.284900e-03	20151211_SCC1gfpc_Prometa\MitoSys2\LSM\SCC1gfpc_Noc\DE_W0001\DE_W0001_P0008\DE_2_W0001_P0008_T0001\TR1_W0001_P0006\TR1_2_W0001_P0006_T0001_R1_P5_K1_Ch2-Ch1.zen
102300	3.133275e-03	3.848837e-03	2.151500e-03	20151211_SCC1gfpc_Prometa\MitoSys2\LSM\SCC1gfpc_Noc\DE_W0001\DE_W0001_P0008\DE_2_W0001_P0008_T0001\TR1_W0001_P0006\TR1_2_W0001_P0006_T0001_R1_P5_K1_Ch2-Ch1.zen
112540	2.173609e-03	3.591906e-03	1.915000e-03	20151211_SCC1gfpc_Prometa\MitoSys2\LSM\SCC1gfpc_Noc\DE_W0001\DE_W0001_P0008\DE_2_W0001_P0008_T0001\TR1_W0001_P0006\TR1_2_W0001_P0006_T0001_R1_P5_K1_Ch2-Ch1.zen
122780	1.231017e-03	3.683091e-03	1.712800e-03	20151211_SCC1gfpc_Prometa\MitoSys2\LSM\SCC1gfpc_Noc\DE_W0001\DE_W0001_P0008\DE_2_W0001_P0008_T0001\TR1_W0001_P0006\TR1_2_W0001_P0006_T0001_R1_P5_K1_Ch2-Ch1.zen
133020	1.377273e-03	3.403183e-03	1.539100e-03	20151211_SCC1gfpc_Prometa\MitoSys2\LSM\SCC1gfpc_Noc\DE_W0001\DE_W0001_P0008\DE_2_W0001_P0008_T0001\TR1_W0001_P0006\TR1_2_W0001_P0006_T0001_R1_P5_K1_Ch2-Ch1.zen
143260	2.163077e-03	3.087301e-03	1.388900e-03	20151211_SCC1gfpc_Prometa\MitoSys2\LSM\SCC1gfpc_Noc\DE_W0001\DE_W0001_P0008\DE_2_W0001_P0008_T0001\TR1_W0001_P0006\TR1_2_W0001_P0006_T0001_R1_P5_K1_Ch2-Ch1.zen
153500	1.665707e-03	3.195548e-03	1.258500e-03	20151211_SCC1gfpc_Prometa\MitoSys2\LSM\SCC1gfpc_Noc\DE_W0001\DE_W0001_P0008\DE_2_W0001_P0008_T0001\TR1_W0001_P0006\TR1_2_W0001_P0006_T0001_R1_P5_K1_Ch2-Ch1.zen
163740	2.035030e-03	3.446045e-03	1.144600e-03	20151211_SCC1gfpc_Prometa\MitoSys2\LSM\SCC1gfpc_Noc\DE_W0001\DE_W0001_P0008\DE_2_W0001_P0008_T0001\TR1_W0001_P0006\TR1_2_W0001_P0006_T0001_R1_P5_K1_Ch2-Ch1.zen
173980	1.245809e-03	2.813273e-03	1.044700e-03	20151211_SCC1gfpc_Prometa\MitoSys2\LSM\SCC1gfpc_Noc\DE_W0001\DE_W0001_P0008\DE_2_W0001_P0008_T0001\TR1_W0001_P0006\TR1_2_W0001_P0006_T0001_R1_P5_K1_Ch2-Ch1.zen
184220	1.428283e-03	3.526027e-03	9.566300e-04	20151211_SCC1gfpc_Prometa\MitoSys2\LSM\SCC1gfpc_Noc\DE_W0001\DE_W0001_P0008\DE_2_W0001_P0008_T0001\TR1_W0001_P0006\TR1_2_W0001_P0006_T0001_R1_P5_K1_Ch2-Ch1.zen
194460	4.253268e-04	2.669604e-03	8.787100e-04	20151211_SCC1gfpc_Prometa\MitoSys2\LSM\SCC1gfpc_Noc\DE_W0001\DE_W0001_P0008\DE_2_W0001_P0008_T0001\TR1_W0001_P0006\TR1_2_W0001_P0006_T0001_R1_P5_K1_Ch2-Ch1.zen
204700	8.306073e-04	3.156426e-03	8.094600e-04	20151211_SCC1gfpc_Prometa\MitoSys2\LSM\SCC1gfpc_Noc\DE_W0001\DE_W0001_P0008\DE_2_W0001_P0008_T0001\TR1_W0001_P0006\TR1_2_W0001_P0006_T0001_R1_P5_K1_Ch2-Ch1.zen
225180	6.882137e-04	3.443268e-03	6.923600e-04	20151211_SCC1gfpc_Prometa\MitoSys2\LSM\SCC1gfpc_Noc\DE_W0001\DE_W0001_P0008\DE_2_W0001_P0008_T0001\TR1_W0001_P0006\TR1_2_W0001_P0006_T0001_R1_P5_K1_Ch2-Ch1.zen
245660	-1.336458e-04	3.719848e-03	5.978600e-04	20151211_SCC1gfpc_Prometa\MitoSys2\LSM\SCC1gfpc_Noc\DE_W0001\DE_W0001_P0008\DE_2_W0001_P0008_T0001\TR1_W0001_P0006\TR1_2_W0001_P0006_T0001_R1_P5_K1_Ch2-Ch1.zen
266140	7.246713e-04	4.153113e-03	5.206100e-04	20151211_SCC1gfpc_Prometa\MitoSys2\LSM\SCC1gfpc_Noc\DE_W0001\DE_W0001_P0008\DE_2_W0001_P0008_T0001\TR1_W0001_P0006\TR1_2_W0001_P0006_T0001_R1_P5_K1_Ch2-Ch1.zen
286620	2.708349e-04	3.283303e-03	4.567400e-04	20151211_SCC1gfpc_Prometa\MitoSys2\LSM\SCC1gfpc_Noc\DE_W0001\DE_W0001_P0008\DE_2_W0001_P0008_T0001\TR1_W0001_P0006\TR1_2_W0001_P0006_T0001_R1_P5_K1_Ch2-Ch1.zen
307100	3.434955e-04	3.579451e-03	4.034000e-04	20151211_SCC1gfpc_Prometa\MitoSys2\LSM\SCC1gfpc_Noc\DE_W0001\DE_W0001_P0008\DE_2_W0001_P0008_T0001\TR1_W0001_P0006\TR1_2_W0001_P0006_T0001_R1_P5_K1_Ch2-Ch1.zen
327580	4.908476e-04	3.618599e-03	3.584500e-04	20151211_SCC1gfpc_Prometa\MitoSys2\LSM\SCC1gfpc_Noc\DE_W0001\DE_W0001_P0008\DE_2_W0001_P0008_T0001\TR1_W0001_P0006\TR1_2_W0001_P0006_T0001_R1_P5_K1_Ch2-Ch1.zen
348060	-6.972088e-05	3.102171e-03	3.202600e-04	20151211_SCC1gfpc_Prometa\MitoSys2\LSM\SCC1gfpc_Noc\DE_W0001\DE_W0001_P0008\DE_2_W0001_P0008_T0001\TR1_W0001_P0006\TR1_2_W0001_P0006_T0001_R1_P5_K1_Ch2-Ch1.zen
368540	-5.329063e-05	3.014021e-03	2.875600e-04	20151211_SCC1gfpc_Prometa\MitoSys2\LSM\SCC1gfpc_Noc\DE_W0001\DE_W0001_P0008\DE_2_W0001_P0008_T0001\TR1_W0001_P0006\TR1_2_W0001_P0006_T0001_R1_P5_K1_Ch2-Ch1.zen
389020	3.585653e-05	3.689787e-03	2.593700e-04	20151211_SCC1gfpc_Prometa\MitoSys2\LSM\SCC1gfpc_Noc\DE_W0001\DE_W0001_P0008\DE_2_W0001_P0008_T0001\TR1_W0001_P0006\TR1_2_W0001_P0006_T0001_R1_P5_K1_Ch2-Ch1.zen
409500	-5.814671e-04	3.042239e-03	2.349300e-04	20151211_SCC1gfpc_Prometa\MitoSys2\LSM\SCC1gfpc_Noc\DE_W0001\DE_W0001_P0008\DE_2_W0001_P0008_T0001\TR1_W0001_P0006\TR1_2_W0001_P0006_T0001_R1_P5_K1_Ch2-Ch1.zen
450460	4.654739e-05	2.636360e-03	1.949200e-04	20151211_SCC1gfpc_Prometa\MitoSys2\LSM\SCC1gfpc_Noc\DE_W0001\DE_W0001_P0008\DE_2_W0001_P0008_T0001\TR1_W0001_P0006\TR1_2_W0001_P0006_T0001_R1_P5_K1_Ch2-Ch1.zen
491420	-4.618902e-06	2.884306e-03	1.638900e-04	20151211_SCC1gfpc_Prometa\MitoSys2\LSM\SCC1gfpc_Noc\DE_W0001\DE_W0001_P0008\DE_2_W0001_P0008_T0001\TR1_W0001_P0006\TR1_2_W0001_P0006_T0001_R1_P5_K1_Ch2-Ch1.zen
532380	-4.636853e-04	2.890584e-03	1.394000e-04	20151211_SCC1gfpc_Prometa\MitoSys2\LSM\SCC1gfpc_Noc\DE_W0001\DE_W0001_P0008\DE_2_W0001_P0008_T0001\TR1_W0001_P0006\TR1_2_W0001_P0006_T0001_R1_P5_K1_Ch2-Ch1.zen
573340	-1.103012e-03	2.726780e-03	1.197700e-04	20151211_SCC1gfpc_Prometa\MitoSys2\LSM\SCC1gfpc_Noc\DE_W0001\DE_W0001_P0008\DE_2_W0001_P0008_T0001\TR1_W0001_P0006\TR1_2_W0001_P0006_T0001_R1_P5_K1_Ch2-Ch1.zen
614300	-1.597952e-03	2.562845e-03	1.038400e-04	20151211_SCC1gfpc_Prometa\MitoSys2\LSM\SCC1gfpc_Noc\DE_W0001\DE_W0001_P0008\DE_2_W0001_P0008_T0001\TR1_W0001_P0006\TR1_2_W0001_P0006_T0001_R1_P5_K1_Ch2-Ch1.zen
655260	-1.976755e-03	3.517475e-03	9.075000e-05	20151211_SCC1gfpc_Prometa\MitoSys2\LSM\SCC1gfpc_Noc\DE_W0001\DE_W0001_P0008\DE_2_W0001_P0008_T0001\TR1_W0001_P0006\TR1_2_W0001_P0006_T0001_R1_P5_K1_Ch2-Ch1.zen
696220	-1.861435e-03	2.154669e-03	7.988500e-05	20151211_SCC1gfpc_Prometa\MitoSys2\LSM\SCC1gfpc_Noc\DE_W0001\DE_W0001_P0008\DE_2_W0001_P0008_T0001\TR1_W0001_P0006\TR1_2_W0001_P0006_T0001_R1_P5_K1_Ch2-Ch1.zen
737180	-1.853330e-03	2.608426e-03	7.078000e-05	20151211_SCC1gfpc_Prometa\MitoSys2\LSM\SCC1gfpc_Noc\DE_W0001\DE_W0001_P0008\DE_2_W0001_P0008_T0001\TR1_W0001_P0006\TR1_2_W0001_P0006_T0001_R1_P5_K1_Ch2-Ch1.zen
778140	-9.226148e-04	2.650368e-03	6.308600e-05	20151211_SCC1gfpc_Prometa\MitoSys2\LSM\SCC1gfpc_Noc\DE_W0001\DE_W0001_P0008\DE_2_W0001_P0008_T0001\TR1_W0001_P0006\TR1_2_W0001_P0006_T0001_R1_P5_K1_Ch2-Ch1.zen
819100	-6.727120e-04	2.047806e-03	5.653200e-05	20151211_SCC1gfpc_Prometa\MitoSys2\LSM\SCC1gfpc_Noc\DE_W0001\DE_W0001_P0008\DE_2_W0001_P0008_T0001\TR1_W0001_P0006\TR1_2_W0001_P0006_T0001_R1_P5_K1_Ch2-Ch1.zen
901020	-4.565579e-04	2.453621e-03	4.605600e-05	20151211_SCC1gfpc_Prometa\MitoSys2\LSM\SCC1gfpc_Noc\DE_W0001\DE_W0001_P0008\DE_2_W0001_P0008_T0001\TR1_W0001_P0006\TR1_2_W0001_P0006_T0001_R1_P5_K1_Ch2-Ch1.zen
982940	-9.452363e-04	2.354064e-03	3.815800e-05	20151211_SCC1gfpc_Prometa\MitoSys2\LSM\SCC1gfpc_Noc\DE_W0001\DE_W0001_P0008\DE_2_W0001_P0008_T0001\TR1_W0001_P0006\TR1_2_W0001_P0006_T0001_R1_P5_K1_Ch2-Ch1.zen
1064860	-1.194335e-03	2.583698e-03	3.207400e-05	20151211_SCC1gfpc_Prometa\MitoSys2\LSM\SCC1gfpc_Noc\DE_W0001\DE_W0001_P0008\DE_2_W0001_P0008_T0001\TR1_W0001_P0006\TR1_2_W0001_P0006_T0001_R1_P5_K1_Ch2-Ch1.zen
1146780	-4.521129e-04	3.046995e-03	2.729900e-05	20151211_SCC1gfpc_Prometa\MitoSys2\LSM\SCC1gfpc_Noc\DE_W0001\DE_W0001_P0008\DE_2_W0001_P0008_T0001\TR1_W0001_P0006\TR1_2_W0001_P0006_T0001_R1_P5_K1_Ch2-Ch1.zen
1228700	1.633083e-05	3.318157e-03	2.349100e-05	20151211_SCC1gfpc_Prometa\MitoSys2\LSM\SCC1gfpc_Noc\DE_W0001\DE_W0001_P0008\DE_2_W0001_P0008_T0001\TR1_W0001_P0006\TR1_2_W0001_P0006_T0001_R1_P5_K1_Ch2-Ch1.zen
1310620	3.902821e-04	3.028660e-03	2.040900e-05	20151211_SCC1gfpc_Prometa\MitoSys2\LSM\SCC1gfpc_Noc\DE_W0001\DE_W0001_P0008\DE_2_W0001_P0008_T0001\TR1_W0001_P0006\TR1_2_W0001_P0006_T0001_R1_P5_K1_Ch2-Ch1.zen
1392540	-7.006955e-04	2.616991e-03	1.788500e-05	20151211_SCC1gfpc_Prometa\MitoSys2\LSM\SCC1gfpc_Noc\DE_W0001\DE_W0001_P0008\DE_2_W0001_P0008_T0001\TR1_W0001_P0006\TR1_2_W0001_P0006_T0001_R1_P5_K1_Ch2-Ch1.zen
1474460	-4.413666e-04	2.706877e-03	1.579200e-05	20151211_SCC1gfpc_Prometa\MitoSys2\LSM\SCC1gfpc_Noc\DE_W0001\DE_W0001_P0008\DE_2_W0001_P0008_T0001\TR1_W0001_P0006\TR1_2_W0001_P0006_T0001_R1_P5_K1_Ch2-Ch1.zen
1556380	-7.961829e-04	2.710340e-03	1.404100e-05	20151211_SCC1gfpc_Prometa\MitoSys2\LSM\SCC1gfpc_Noc\DE_W0001\DE_W0001_P0008\DE_2_W0001_P0008_T0001\TR1_W0001_P0006\TR1_2_W0001_P0006_T0001_R1_P5_K1_Ch2-Ch1.zen
10	4.328520e-02	2.087482e-02	4.017500e-02	20151211_SCC1gfpc_Prometa\MitoSys2\LSM\SCC1gfpc_Noc\DE_W0001\DE_W0001_P0011\DE_2_W0001_P0011_T0001\TR1_W0001_P0025\TR1_2_W0001_P0025_T0001_R1_P1_K1_Ch2-Ch1.zen
20	4.310160e-02	2.940730e-02	3.977500e-02	20151211_SCC1gfpc_Prometa\MitoSys2\LSM\SCC1gfpc_Noc\DE_W0001\DE_W0001_P0011\DE_2_W0001_P0011_T0001\TR1_W0001_P0025\TR1_2_W0001_P0025_T0001_R1_P1_K1_Ch2-Ch1.zen
30	3.613928e-02	2.204320e-02	3.940300e-02	20151211_SCC1gfpc_Prometa\MitoSys2\LSM\SCC1gfpc_Noc\DE_W0001\DE_W0001_P0011\DE_2_W0001_P0011_T0001\TR1_W0001_P0025\TR1_2_W0001_P0025_T0001_R1_P1_K1_Ch2-Ch1.zen
40	3.296052e-02	1.691145e-02	3.905900e-02	20151211_SCC1gfpc_Prometa\MitoSys2\LSM\SCC1gfpc_Noc\DE_W0001\DE_W0001_P0011\DE_2_W0001_P0011_T0001\TR1_W0001_P0025\TR1_2_W0001_P0025_T0001_R1_P1_K1_Ch2-Ch1.zen
50	3.893815e-02	2.494949e-02	3.873900e-02	20151211_SCC1gfpc_Prometa\MitoSys2\LSM\SCC1gfpc_Noc\DE_W0001\DE_W0001_P0011\DE_2_W0001_P0011_T0001\TR1_W0001_P0025\TR1_2_W0001_P0025_T0001_R1_P1_K1_Ch2-Ch1.zen
60	2.936310e-02	2.683936e-02	3.844100e-02	20151211_SCC1gfpc_Prometa\MitoSys2\LSM\SCC1gfpc_Noc\DE_W0001\DE_W0001_P0011\DE_2_W0001_P0011_T0001\TR1_W0001_P0025\TR1_2_W0001_P0025_T0001_R1_P1_K1_Ch2-Ch1.zen
70	4.407934e-02	1.855351e-02	3.816400e-02	20151211_SCC1gfpc_Prometa\MitoSys2\LSM\SCC1gfpc_Noc\DE_W0001\DE_W0001_P0011\DE_2_W0001_P0011_T0001\TR1_W0001_P0025\TR1_2_W0001_P0025_T0001_R1_P1_K1_Ch2-Ch1.zen
80	4.247265e-02	2.348215e-02	3.790500e-02	20151211_SCC1gfpc_Prometa\MitoSys2\LSM\SCC1gfpc_Noc\DE_W0001\DE_W0001_P0011\DE_2_W0001_P0011_T0001\TR1_W0001_P0025\TR1_2_W0001_P0025_T0001_R1_P1_K1_Ch2-Ch1.zen
90	4.111634e-02	1.939773e-02	3.766300e-02	20151211_SCC1gfpc_Prometa\MitoSys2\LSM\SCC1gfpc_Noc\DE_W0001\DE_W0001_P0011\DE_2_W0001_P0011_T0001\TR1_W0001_P0025\TR1_2_W0001_P0025_T0001_R1_P1_K1_Ch2-Ch1.zen
100	3.592125e-02	1.604866e-02	3.743600e-02	20151211_SCC1gfpc_Prometa\MitoSys2\LSM\SCC1gfpc_Noc\DE_W0001\DE_W0001_P0011\DE_2_W0001_P0011_T0001\TR1_W0001_P0025\TR1_2_W0001_P0025_T0001_R1_P1_K1_Ch2-Ch1.zen
120	3.921826e-02	1.372258e-02	3.702200e-02	20151211_SCC1gfpc_Prometa\MitoSys2\LSM\SCC1gfpc_Noc\DE_W0001\DE_W0001_P0011\DE_2_W0001_P0011_T0001\TR1_W0001_P0025\TR1_2_W0001_P0025_T0001_R1_P1_K1_Ch2-Ch1.zen
140	3.845877e-02	1.469956e-02	3.665300e-02	20151211_SCC1gfpc_Prometa\MitoSys2\LSM\SCC1gfpc_Noc\DE_W0001\DE_W0001_P0011\DE_2_W0001_P0011_T0001\TR1_W0001_P0025\TR1_2_W0001_P0025_T0001_R1_P1_K1_Ch2-Ch1.zen
160	3.457156e-02	1.625863e-02	3.632200e-02	20151211_SCC1gfpc_Prometa\MitoSys2\LSM\SCC1gfpc_Noc\DE_W0001\DE_W0001_P0011\DE_2_W0001_P0011_T0001\TR1_W0001_P0025\TR1_2_W0001_P0025_T0001_R1_P1_K1_Ch2-Ch1.zen
180	2.991921e-02	1.745043e-02	3.602100e-02	20151211_SCC1gfpc_Prometa\MitoSys2\LSM\SCC1gfpc_Noc\DE_W0001\DE_W0001_P0011\DE_2_W0001_P0011_T0001\TR1_W0001_P0025\TR1_2_W0001_P0025_T0001_R1_P1_K1_Ch2-Ch1.zen
200	3.530561e-02	2.159390e-02	3.574600e-02	20151211_SCC1gfpc_Prometa\MitoSys2\LSM\SCC1gfpc_Noc\DE_W0001\DE_W0001_P0011\DE_2_W0001_P0011_T0001\TR1_W0001_P0025\TR1_2_W0001_P0025_T0001_R1_P1_K1_Ch2-Ch1.zen
220	3.764781e-02	2.135888e-02	3.549100e-02	20151211_SCC1gfpc_Prometa\MitoSys2\LSM\SCC1gfpc_Noc\DE_W0001\DE_W0001_P0011\DE_2_W0001_P0011_T0001\TR1_W0001_P0025\TR1_2_W0001_P0025_T0001_R1_P1_K1_Ch2-Ch1.zen
240	3.296481e-02	2.469762e-02	3.525400e-02	20151211_SCC1gfpc_Prometa\MitoSys2\LSM\SCC1gfpc_Noc\DE_W0001\DE_W0001_P0011\DE_2_W0001_P0011_T0001\TR1_W0001_P0025\TR1_2_W0001_P0025_T0001_R1_P1_K1_Ch2-Ch1.zen
260	3.712193e-02	1.599802e-02	3.503100e-02	20151211_SCC1gfpc_Prometa\MitoSys2\LSM\SCC1gfpc_Noc\DE_W0001\DE_W0001_P0011\DE_2_W0001_P0011_T0001\TR1_W0001_P0025\TR1_2_W0001_P0025_T0001_R1_P1_K1_Ch2-Ch1.zen
280	3.812942e-02	2.122384e-02	3.482100e-02	20151211_SCC1gfpc_Prometa\MitoSys2\LSM\SCC1gfpc_Noc\DE_W0001\DE_W0001_P0011\DE_2_W0001_P0011_T0001\TR1_W0001_P0025\TR1_2_W0001_P0025_T0001_R1_P1_K1_Ch2-Ch1.zen
300	3.382101e-02	1.419427e-02	3.462000e-02	20151211_SCC1gfpc_Prometa\MitoSys2\LSM\SCC1gfpc_Noc\DE_W0001\DE_W0001_P0011\DE_2_W0001_P0011_T0001\TR1_W0001_P0025\TR1_2_W0001_P0025_T0001_R1_P1_K1_Ch2-Ch1.zen
340	3.166272e-02	1.461389e-02	3.424300e-02	20151211_SCC1gfpc_Prometa\MitoSys2\LSM\SCC1gfpc_Noc\DE_W0001\DE_W0001_P0011\DE_2_W0001_P0011_T0001\TR1_W0001_P0025\TR1_2_W0001_P0025_T0001_R1_P1_K1_Ch2-Ch1.zen
380	3.483763e-02	1.344822e-02	3.389000e-02	20151211_SCC1gfpc_Prometa\MitoSys2\LSM\SCC1gfpc_Noc\DE_W0001\DE_W0001_P0011\DE_2_W0001_P0011_T0001\TR1_W0001_P0025\TR1_2_W0001_P0025_T0001_R1_P1_K1_Ch2-Ch1.zen
420	2.998574e-02	1.668455e-02	3.355600e-02	20151211_SCC1gfpc_Prometa\MitoSys2\LSM\SCC1gfpc_Noc\DE_W0001\DE_W0001_P0011\DE_2_W0001_P0011_T0001\TR1_W0001_P0025\TR1_2_W0001_P0025_T0001_R1_P1_K1_Ch2-Ch1.zen
460	3.382902e-02	1.583114e-02	3.323700e-02	20151211_SCC1gfpc_Prometa\MitoSys2\LSM\SCC1gfpc_Noc\DE_W0001\DE_W0001_P0011\DE_2_W0001_P0011_T0001\TR1_W0001_P0025\TR1_2_W0001_P0025_T0001_R1_P1_K1_Ch2-Ch1.zen
500	3.951556e-02	1.325850e-02	3.292800e-02	20151211_SCC1gfpc_Prometa\MitoSys2\LSM\SCC1gfpc_Noc\DE_W0001\DE_W0001_P0011\DE_2_W0001_P0011_T0001\TR1_W0001_P0025\TR1_2_W0001_P0025_T0001_R1_P1_K1_Ch2-Ch1.zen
540	3.294442e-02	1.507462e-02	3.262900e-02	20151211_SCC1gfpc_Prometa\MitoSys2\LSM\SCC1gfpc_Noc\DE_W0001\DE_W0001_P0011\DE_2_W0001_P0011_T0001\TR1_W0001_P0025\TR1_2_W0001_P0025_T0001_R1_P1_K1_Ch2-Ch1.zen
580	2.791716e-02	1.632227e-02	3.233800e-02	20151211_SCC1gfpc_Prometa\MitoSys2\LSM\SCC1gfpc_Noc\DE_W0001\DE_W0001_P0011\DE_2_W0001_P0011_T0001\TR1_W0001_P0025\TR1_2_W0001_P0025_T0001_R1_P1_K1_Ch2-Ch1.zen
620	3.653839e-02	1.980652e-02	3.205400e-02	20151211_SCC1gfpc_Prometa\MitoSys2\LSM\SCC1gfpc_Noc\DE_W0001\DE_W0001_P0011\DE_2_W0001_P0011_T0001\TR1_W0001_P0025\TR1_2_W0001_P0025_T0001_R1_P1_K1_Ch2-Ch1.zen
660	3.429322e-02	1.763543e-02	3.177700e-02	20151211_SCC1gfpc_Prometa\MitoSys2\LSM\SCC1gfpc_Noc\DE_W0001\DE_W0001_P0011\DE_2_W0001_P0011_T0001\TR1_W0001_P0025\TR1_2_W0001_P0025_T0001_R1_P1_K1_Ch2-Ch1.zen
700	3.117516e-02	1.319677e-02	3.150600e-02	20151211_SCC1gfpc_Prometa\MitoSys2\LSM\SCC1gfpc_Noc\DE_W0001\DE_W0001_P0011\DE_2_W0001_P0011_T0001\TR1_W0001_P0025\TR1_2_W0001_P0025_T0001_R1_P1_K1_Ch2-Ch1.zen
780	2.849866e-02	1.239552e-02	3.098000e-02	20151211_SCC1gfpc_Prometa\MitoSys2\LSM\SCC1gfpc_Noc\DE_W0001\DE_W0001_P0011\DE_2_W0001_P0011_T0001\TR1_W0001_P0025\TR1_2_W0001_P0025_T0001_R1_P1_K1_Ch2-Ch1.zen
860	2.684447e-02	1.201799e-02	3.047600e-02	20151211_SCC1gfpc_Prometa\MitoSys2\LSM\SCC1gfpc_Noc\DE_W0001\DE_W0001_P0011\DE_2_W0001_P0011_T0001\TR1_W0001_P0025\TR1_2_W0001_P0025_T0001_R1_P1_K1_Ch2-Ch1.zen
940	3.087872e-02	1.246277e-02	2.999200e-02	20151211_SCC1gfpc_Prometa\MitoSys2\LSM\SCC1gfpc_Noc\DE_W0001\DE_W0001_P0011\DE_2_W0001_P0011_T0001\TR1_W0001_P0025\TR1_2_W0001_P0025_T0001_R1_P1_K1_Ch2-Ch1.zen
1020	3.098649e-02	1.260759e-02	2.952600e-02	20151211_SCC1gfpc_Prometa\MitoSys2\LSM\SCC1gfpc_Noc\DE_W0001\DE_W0001_P0011\DE_2_W0001_P0011_T0001\TR1_W0001_P0025\TR1_2_W0001_P0025_T0001_R1_P1_K1_Ch2-Ch1.zen
1100	2.854792e-02	1.015805e-02	2.907700e-02	20151211_SCC1gfpc_Prometa\MitoSys2\LSM\SCC1gfpc_Noc\DE_W0001\DE_W0001_P0011\DE_2_W0001_P0011_T0001\TR1_W0001_P0025\TR1_2_W0001_P0025_T0001_R1_P1_K1_Ch2-Ch1.zen
1180	3.001249e-02	1.171869e-02	2.864600e-02	20151211_SCC1gfpc_Prometa\MitoSys2\LSM\SCC1gfpc_Noc\DE_W0001\DE_W0001_P0011\DE_2_W0001_P0011_T0001\TR1_W0001_P0025\TR1_2_W0001_P0025_T0001_R1_P1_K1_Ch2-Ch1.zen
1260	2.432357e-02	1.450449e-02	2.823000e-02	20151211_SCC1gfpc_Prometa\MitoSys2\LSM\SCC1gfpc_Noc\DE_W0001\DE_W0001_P0011\DE_2_W0001_P0011_T0001\TR1_W0001_P0025\TR1_2_W0001_P0025_T0001_R1_P1_K1_Ch2-Ch1.zen
1340	2.649207e-02	1.228098e-02	2.782900e-02	20151211_SCC1gfpc_Prometa\MitoSys2\LSM\SCC1gfpc_Noc\DE_W0001\DE_W0001_P0011\DE_2_W0001_P0011_T0001\TR1_W0001_P0025\TR1_2_W0001_P0025_T0001_R1_P1_K1_Ch2-Ch1.zen
1420	2.882615e-02	1.148086e-02	2.744300e-02	20151211_SCC1gfpc_Prometa\MitoSys2\LSM\SCC1gfpc_Noc\DE_W0001\DE_W0001_P0011\DE_2_W0001_P0011_T0001\TR1_W0001_P0025\TR1_2_W0001_P0025_T0001_R1_P1_K1_Ch2-Ch1.zen
1500	2.839181e-02	9.804503e-03	2.707100e-02	20151211_SCC1gfpc_Prometa\MitoSys2\LSM\SCC1gfpc_Noc\DE_W0001\DE_W0001_P0011\DE_2_W0001_P0011_T0001\TR1_W0001_P0025\TR1_2_W0001_P0025_T0001_R1_P1_K1_Ch2-Ch1.zen
1660	2.459508e-02	9.091610e-03	2.636400e-02	20151211_SCC1gfpc_Prometa\MitoSys2\LSM\SCC1gfpc_Noc\DE_W0001\DE_W0001_P0011\DE_2_W0001_P0011_T0001\TR1_W0001_P0025\TR1_2_W0001_P0025_T0001_R1_P1_K1_Ch2-Ch1.zen
1820	2.661299e-02	8.765936e-03	2.570400e-02	20151211_SCC1gfpc_Prometa\MitoSys2\LSM\SCC1gfpc_Noc\DE_W0001\DE_W0001_P0011\DE_2_W0001_P0011_T0001\TR1_W0001_P0025\TR1_2_W0001_P0025_T0001_R1_P1_K1_Ch2-Ch1.zen
1980	2.610763e-02	1.129163e-02	2.508600e-02	20151211_SCC1gfpc_Prometa\MitoSys2\LSM\SCC1gfpc_Noc\DE_W0001\DE_W0001_P0011\DE_2_W0001_P0011_T0001\TR1_W0001_P0025\TR1_2_W0001_P0025_T0001_R1_P1_K1_Ch2-Ch1.zen
2140	2.520284e-02	9.335556e-03	2.450700e-02	20151211_SCC1gfpc_Prometa\MitoSys2\LSM\SCC1gfpc_Noc\DE_W0001\DE_W0001_P0011\DE_2_W0001_P0011_T0001\TR1_W0001_P0025\TR1_2_W0001_P0025_T0001_R1_P1_K1_Ch2-Ch1.zen
2300	2.402638e-02	7.469146e-03	2.396300e-02	20151211_SCC1gfpc_Prometa\MitoSys2\LSM\SCC1gfpc_Noc\DE_W0001\DE_W0001_P0011\DE_2_W0001_P0011_T0001\TR1_W0001_P0025\TR1_2_W0001_P0025_T0001_R1_P1_K1_Ch2-Ch1.zen
2460	2.320448e-02	9.192128e-03	2.345200e-02	20151211_SCC1gfpc_Prometa\MitoSys2\LSM\SCC1gfpc_Noc\DE_W0001\DE_W0001_P0011\DE_2_W0001_P0011_T0001\TR1_W0001_P0025\TR1_2_W0001_P0025_T0001_R1_P1_K1_Ch2-Ch1.zen
2620	2.109337e-02	7.922843e-03	2.296900e-02	20151211_SCC1gfpc_Prometa\MitoSys2\LSM\SCC1gfpc_Noc\DE_W0001\DE_W0001_P0011\DE_2_W0001_P0011_T0001\TR1_W0001_P0025\TR1_2_W0001_P0025_T0001_R1_P1_K1_Ch2-Ch1.zen
2780	2.274870e-02	9.461832e-03	2.251400e-02	20151211_SCC1gfpc_Prometa\MitoSys2\LSM\SCC1gfpc_Noc\DE_W0001\DE_W0001_P0011\DE_2_W0001_P0011_T0001\TR1_W0001_P0025\TR1_2_W0001_P0025_T0001_R1_P1_K1_Ch2-Ch1.zen
2940	2.239769e-02	7.397821e-03	2.208200e-02	20151211_SCC1gfpc_Prometa\MitoSys2\LSM\SCC1gfpc_Noc\DE_W0001\DE_W0001_P0011\DE_2_W0001_P0011_T0001\TR1_W0001_P0025\TR1_2_W0001_P0025_T0001_R1_P1_K1_Ch2-Ch1.zen
3100	2.221356e-02	8.065579e-03	2.167400e-02	20151211_SCC1gfpc_Prometa\MitoSys2\LSM\SCC1gfpc_Noc\DE_W0001\DE_W0001_P0011\DE_2_W0001_P0011_T0001\TR1_W0001_P0025\TR1_2_W0001_P0025_T0001_R1_P1_K1_Ch2-Ch1.zen
3420	2.143874e-02	8.402066e-03	2.091700e-02	20151211_SCC1gfpc_Prometa\MitoSys2\LSM\SCC1gfpc_Noc\DE_W0001\DE_W0001_P0011\DE_2_W0001_P0011_T0001\TR1_W0001_P0025\TR1_2_W0001_P0025_T0001_R1_P1_K1_Ch2-Ch1.zen
3740	1.864063e-02	8.689427e-03	2.023100e-02	20151211_SCC1gfpc_Prometa\MitoSys2\LSM\SCC1gfpc_Noc\DE_W0001\DE_W0001_P0011\DE_2_W0001_P0011_T0001\TR1_W0001_P0025\TR1_2_W0001_P0025_T0001_R1_P1_K1_Ch2-Ch1.zen
4060	2.043402e-02	8.160764e-03	1.960600e-02	20151211_SCC1gfpc_Prometa\MitoSys2\LSM\SCC1gfpc_Noc\DE_W0001\DE_W0001_P0011\DE_2_W0001_P0011_T0001\TR1_W0001_P0025\TR1_2_W0001_P0025_T0001_R1_P1_K1_Ch2-Ch1.zen
4380	1.860285e-02	7.463128e-03	1.903300e-02	20151211_SCC1gfpc_Prometa\MitoSys2\LSM\SCC1gfpc_Noc\DE_W0001\DE_W0001_P0011\DE_2_W0001_P0011_T0001\TR1_W0001_P0025\TR1_2_W0001_P0025_T0001_R1_P1_K1_Ch2-Ch1.zen
4700	1.890864e-02	8.738650e-03	1.850600e-02	20151211_SCC1gfpc_Prometa\MitoSys2\LSM\SCC1gfpc_Noc\DE_W0001\DE_W0001_P0011\DE_2_W0001_P0011_T0001\TR1_W0001_P0025\TR1_2_W0001_P0025_T0001_R1_P1_K1_Ch2-Ch1.zen
5020	1.789436e-02	7.746675e-03	1.801900e-02	20151211_SCC1gfpc_Prometa\MitoSys2\LSM\SCC1gfpc_Noc\DE_W0001\DE_W0001_P0011\DE_2_W0001_P0011_T0001\TR1_W0001_P0025\TR1_2_W0001_P0025_T0001_R1_P1_K1_Ch2-Ch1.zen
5340	1.785435e-02	8.376906e-03	1.756600e-02	20151211_SCC1gfpc_Prometa\MitoSys2\LSM\SCC1gfpc_Noc\DE_W0001\DE_W0001_P0011\DE_2_W0001_P0011_T0001\TR1_W0001_P0025\TR1_2_W0001_P0025_T0001_R1_P1_K1_Ch2-Ch1.zen
5660	1.745646e-02	8.714000e-03	1.714500e-02	20151211_SCC1gfpc_Prometa\MitoSys2\LSM\SCC1gfpc_Noc\DE_W0001\DE_W0001_P0011\DE_2_W0001_P0011_T0001\TR1_W0001_P0025\TR1_2_W0001_P0025_T0001_R1_P1_K1_Ch2-Ch1.zen
5980	1.703128e-02	9.277616e-03	1.675100e-02	20151211_SCC1gfpc_Prometa\MitoSys2\LSM\SCC1gfpc_Noc\DE_W0001\DE_W0001_P0011\DE_2_W0001_P0011_T0001\TR1_W0001_P0025\TR1_2_W0001_P0025_T0001_R1_P1_K1_Ch2-Ch1.zen
6300	1.727915e-02	7.194963e-03	1.638200e-02	20151211_SCC1gfpc_Prometa\MitoSys2\LSM\SCC1gfpc_Noc\DE_W0001\DE_W0001_P0011\DE_2_W0001_P0011_T0001\TR1_W0001_P0025\TR1_2_W0001_P0025_T0001_R1_P1_K1_Ch2-Ch1.zen
6940	1.544741e-02	5.775778e-03	1.570600e-02	20151211_SCC1gfpc_Prometa\MitoSys2\LSM\SCC1gfpc_Noc\DE_W0001\DE_W0001_P0011\DE_2_W0001_P0011_T0001\TR1_W0001_P0025\TR1_2_W0001_P0025_T0001_R1_P1_K1_Ch2-Ch1.zen
7580	1.560906e-02	7.230786e-03	1.510100e-02	20151211_SCC1gfpc_Prometa\MitoSys2\LSM\SCC1gfpc_Noc\DE_W0001\DE_W0001_P0011\DE_2_W0001_P0011_T0001\TR1_W0001_P0025\TR1_2_W0001_P0025_T0001_R1_P1_K1_Ch2-Ch1.zen
8220	1.445494e-02	5.701319e-03	1.455500e-02	20151211_SCC1gfpc_Prometa\MitoSys2\LSM\SCC1gfpc_Noc\DE_W0001\DE_W0001_P0011\DE_2_W0001_P0011_T0001\TR1_W0001_P0025\TR1_2_W0001_P0025_T0001_R1_P1_K1_Ch2-Ch1.zen
8860	1.373838e-02	6.096303e-03	1.405800e-02	20151211_SCC1gfpc_Prometa\MitoSys2\LSM\SCC1gfpc_Noc\DE_W0001\DE_W0001_P0011\DE_2_W0001_P0011_T0001\TR1_W0001_P0025\TR1_2_W0001_P0025_T0001_R1_P1_K1_Ch2-Ch1.zen
9500	1.551979e-02	6.550172e-03	1.360100e-02	20151211_SCC1gfpc_Prometa\MitoSys2\LSM\SCC1gfpc_Noc\DE_W0001\DE_W0001_P0011\DE_2_W0001_P0011_T0001\TR1_W0001_P0025\TR1_2_W0001_P0025_T0001_R1_P1_K1_Ch2-Ch1.zen
10140	1.362209e-02	5.845472e-03	1.317900e-02	20151211_SCC1gfpc_Prometa\MitoSys2\LSM\SCC1gfpc_Noc\DE_W0001\DE_W0001_P0011\DE_2_W0001_P0011_T0001\TR1_W0001_P0025\TR1_2_W0001_P0025_T0001_R1_P1_K1_Ch2-Ch1.zen
10780	1.197619e-02	5.503049e-03	1.278700e-02	20151211_SCC1gfpc_Prometa\MitoSys2\LSM\SCC1gfpc_Noc\DE_W0001\DE_W0001_P0011\DE_2_W0001_P0011_T0001\TR1_W0001_P0025\TR1_2_W0001_P0025_T0001_R1_P1_K1_Ch2-Ch1.zen
11420	1.163188e-02	6.976305e-03	1.242200e-02	20151211_SCC1gfpc_Prometa\MitoSys2\LSM\SCC1gfpc_Noc\DE_W0001\DE_W0001_P0011\DE_2_W0001_P0011_T0001\TR1_W0001_P0025\TR1_2_W0001_P0025_T0001_R1_P1_K1_Ch2-Ch1.zen
12060	1.215040e-02	5.568422e-03	1.207800e-02	20151211_SCC1gfpc_Prometa\MitoSys2\LSM\SCC1gfpc_Noc\DE_W0001\DE_W0001_P0011\DE_2_W0001_P0011_T0001\TR1_W0001_P0025\TR1_2_W0001_P0025_T0001_R1_P1_K1_Ch2-Ch1.zen
12700	1.150644e-02	5.317237e-03	1.175500e-02	20151211_SCC1gfpc_Prometa\MitoSys2\LSM\SCC1gfpc_Noc\DE_W0001\DE_W0001_P0011\DE_2_W0001_P0011_T0001\TR1_W0001_P0025\TR1_2_W0001_P0025_T0001_R1_P1_K1_Ch2-Ch1.zen
13980	1.124839e-02	5.438966e-03	1.116000e-02	20151211_SCC1gfpc_Prometa\MitoSys2\LSM\SCC1gfpc_Noc\DE_W0001\DE_W0001_P0011\DE_2_W0001_P0011_T0001\TR1_W0001_P0025\TR1_2_W0001_P0025_T0001_R1_P1_K1_Ch2-Ch1.zen
15260	9.769241e-03	5.750026e-03	1.062300e-02	20151211_SCC1gfpc_Prometa\MitoSys2\LSM\SCC1gfpc_Noc\DE_W0001\DE_W0001_P0011\DE_2_W0001_P0011_T0001\TR1_W0001_P0025\TR1_2_W0001_P0025_T0001_R1_P1_K1_Ch2-Ch1.zen
16540	9.732075e-03	6.378797e-03	1.013300e-02	20151211_SCC1gfpc_Prometa\MitoSys2\LSM\SCC1gfpc_Noc\DE_W0001\DE_W0001_P0011\DE_2_W0001_P0011_T0001\TR1_W0001_P0025\TR1_2_W0001_P0025_T0001_R1_P1_K1_Ch2-Ch1.zen
17820	9.168028e-03	6.456221e-03	9.682800e-03	20151211_SCC1gfpc_Prometa\MitoSys2\LSM\SCC1gfpc_Noc\DE_W0001\DE_W0001_P0011\DE_2_W0001_P0011_T0001\TR1_W0001_P0025\TR1_2_W0001_P0025_T0001_R1_P1_K1_Ch2-Ch1.zen
19100	9.034412e-03	5.800510e-03	9.266900e-03	20151211_SCC1gfpc_Prometa\MitoSys2\LSM\SCC1gfpc_Noc\DE_W0001\DE_W0001_P0011\DE_2_W0001_P0011_T0001\TR1_W0001_P0025\TR1_2_W0001_P0025_T0001_R1_P1_K1_Ch2-Ch1.zen
20380	9.652594e-03	6.143438e-03	8.880600e-03	20151211_SCC1gfpc_Prometa\MitoSys2\LSM\SCC1gfpc_Noc\DE_W0001\DE_W0001_P0011\DE_2_W0001_P0011_T0001\TR1_W0001_P0025\TR1_2_W0001_P0025_T0001_R1_P1_K1_Ch2-Ch1.zen
21660	8.004466e-03	5.873547e-03	8.520300e-03	20151211_SCC1gfpc_Prometa\MitoSys2\LSM\SCC1gfpc_Noc\DE_W0001\DE_W0001_P0011\DE_2_W0001_P0011_T0001\TR1_W0001_P0025\TR1_2_W0001_P0025_T0001_R1_P1_K1_Ch2-Ch1.zen
22940	7.287488e-03	6.112651e-03	8.183300e-03	20151211_SCC1gfpc_Prometa\MitoSys2\LSM\SCC1gfpc_Noc\DE_W0001\DE_W0001_P0011\DE_2_W0001_P0011_T0001\TR1_W0001_P0025\TR1_2_W0001_P0025_T0001_R1_P1_K1_Ch2-Ch1.zen
24220	7.684855e-03	6.410001e-03	7.867100e-03	20151211_SCC1gfpc_Prometa\MitoSys2\LSM\SCC1gfpc_Noc\DE_W0001\DE_W0001_P0011\DE_2_W0001_P0011_T0001\TR1_W0001_P0025\TR1_2_W0001_P0025_T0001_R1_P1_K1_Ch2-Ch1.zen
25500	6.866532e-03	6.055270e-03	7.569700e-03	20151211_SCC1gfpc_Prometa\MitoSys2\LSM\SCC1gfpc_Noc\DE_W0001\DE_W0001_P0011\DE_2_W0001_P0011_T0001\TR1_W0001_P0025\TR1_2_W0001_P0025_T0001_R1_P1_K1_Ch2-Ch1.zen
28060	6.872906e-03	5.851502e-03	7.025000e-03	20151211_SCC1gfpc_Prometa\MitoSys2\LSM\SCC1gfpc_Noc\DE_W0001\DE_W0001_P0011\DE_2_W0001_P0011_T0001\TR1_W0001_P0025\TR1_2_W0001_P0025_T0001_R1_P1_K1_Ch2-Ch1.zen
30620	6.926497e-03	5.602059e-03	6.538000e-03	20151211_SCC1gfpc_Prometa\MitoSys2\LSM\SCC1gfpc_Noc\DE_W0001\DE_W0001_P0011\DE_2_W0001_P0011_T0001\TR1_W0001_P0025\TR1_2_W0001_P0025_T0001_R1_P1_K1_Ch2-Ch1.zen
33180	6.006649e-03	5.650641e-03	6.100300e-03	20151211_SCC1gfpc_Prometa\MitoSys2\LSM\SCC1gfpc_Noc\DE_W0001\DE_W0001_P0011\DE_2_W0001_P0011_T0001\TR1_W0001_P0025\TR1_2_W0001_P0025_T0001_R1_P1_K1_Ch2-Ch1.zen
35740	6.013379e-03	5.912144e-03	5.705300e-03	20151211_SCC1gfpc_Prometa\MitoSys2\LSM\SCC1gfpc_Noc\DE_W0001\DE_W0001_P0011\DE_2_W0001_P0011_T0001\TR1_W0001_P0025\TR1_2_W0001_P0025_T0001_R1_P1_K1_Ch2-Ch1.zen
38300	5.914613e-03	5.309504e-03	5.347300e-03	20151211_SCC1gfpc_Prometa\MitoSys2\LSM\SCC1gfpc_Noc\DE_W0001\DE_W0001_P0011\DE_2_W0001_P0011_T0001\TR1_W0001_P0025\TR1_2_W0001_P0025_T0001_R1_P1_K1_Ch2-Ch1.zen
40860	5.906984e-03	4.630155e-03	5.021900e-03	20151211_SCC1gfpc_Prometa\MitoSys2\LSM\SCC1gfpc_Noc\DE_W0001\DE_W0001_P0011\DE_2_W0001_P0011_T0001\TR1_W0001_P0025\TR1_2_W0001_P0025_T0001_R1_P1_K1_Ch2-Ch1.zen
43420	5.165065e-03	4.546851e-03	4.725200e-03	20151211_SCC1gfpc_Prometa\MitoSys2\LSM\SCC1gfpc_Noc\DE_W0001\DE_W0001_P0011\DE_2_W0001_P0011_T0001\TR1_W0001_P0025\TR1_2_W0001_P0025_T0001_R1_P1_K1_Ch2-Ch1.zen
45980	4.792194e-03	4.688583e-03	4.454000e-03	20151211_SCC1gfpc_Prometa\MitoSys2\LSM\SCC1gfpc_Noc\DE_W0001\DE_W0001_P0011\DE_2_W0001_P0011_T0001\TR1_W0001_P0025\TR1_2_W0001_P0025_T0001_R1_P1_K1_Ch2-Ch1.zen
48540	4.238294e-03	5.450611e-03	4.205300e-03	20151211_SCC1gfpc_Prometa\MitoSys2\LSM\SCC1gfpc_Noc\DE_W0001\DE_W0001_P0011\DE_2_W0001_P0011_T0001\TR1_W0001_P0025\TR1_2_W0001_P0025_T0001_R1_P1_K1_Ch2-Ch1.zen
51100	4.908811e-03	4.778370e-03	3.976900e-03	20151211_SCC1gfpc_Prometa\MitoSys2\LSM\SCC1gfpc_Noc\DE_W0001\DE_W0001_P0011\DE_2_W0001_P0011_T0001\TR1_W0001_P0025\TR1_2_W0001_P0025_T0001_R1_P1_K1_Ch2-Ch1.zen
56220	3.159355e-03	4.148594e-03	3.572300e-03	20151211_SCC1gfpc_Prometa\MitoSys2\LSM\SCC1gfpc_Noc\DE_W0001\DE_W0001_P0011\DE_2_W0001_P0011_T0001\TR1_W0001_P0025\TR1_2_W0001_P0025_T0001_R1_P1_K1_Ch2-Ch1.zen
61340	3.777415e-03	3.582993e-03	3.226400e-03	20151211_SCC1gfpc_Prometa\MitoSys2\LSM\SCC1gfpc_Noc\DE_W0001\DE_W0001_P0011\DE_2_W0001_P0011_T0001\TR1_W0001_P0025\TR1_2_W0001_P0025_T0001_R1_P1_K1_Ch2-Ch1.zen
66460	3.668084e-03	3.923640e-03	2.928400e-03	20151211_SCC1gfpc_Prometa\MitoSys2\LSM\SCC1gfpc_Noc\DE_W0001\DE_W0001_P0011\DE_2_W0001_P0011_T0001\TR1_W0001_P0025\TR1_2_W0001_P0025_T0001_R1_P1_K1_Ch2-Ch1.zen
71580	2.509022e-03	4.029571e-03	2.669900e-03	20151211_SCC1gfpc_Prometa\MitoSys2\LSM\SCC1gfpc_Noc\DE_W0001\DE_W0001_P0011\DE_2_W0001_P0011_T0001\TR1_W0001_P0025\TR1_2_W0001_P0025_T0001_R1_P1_K1_Ch2-Ch1.zen
76700	2.231409e-03	4.294486e-03	2.444300e-03	20151211_SCC1gfpc_Prometa\MitoSys2\LSM\SCC1gfpc_Noc\DE_W0001\DE_W0001_P0011\DE_2_W0001_P0011_T0001\TR1_W0001_P0025\TR1_2_W0001_P0025_T0001_R1_P1_K1_Ch2-Ch1.zen
81820	2.268879e-03	4.095583e-03	2.246100e-03	20151211_SCC1gfpc_Prometa\MitoSys2\LSM\SCC1gfpc_Noc\DE_W0001\DE_W0001_P0011\DE_2_W0001_P0011_T0001\TR1_W0001_P0025\TR1_2_W0001_P0025_T0001_R1_P1_K1_Ch2-Ch1.zen
86940	1.181384e-03	4.224579e-03	2.071100e-03	20151211_SCC1gfpc_Prometa\MitoSys2\LSM\SCC1gfpc_Noc\DE_W0001\DE_W0001_P0011\DE_2_W0001_P0011_T0001\TR1_W0001_P0025\TR1_2_W0001_P0025_T0001_R1_P1_K1_Ch2-Ch1.zen
92060	1.114035e-03	4.744625e-03	1.915900e-03	20151211_SCC1gfpc_Prometa\MitoSys2\LSM\SCC1gfpc_Noc\DE_W0001\DE_W0001_P0011\DE_2_W0001_P0011_T0001\TR1_W0001_P0025\TR1_2_W0001_P0025_T0001_R1_P1_K1_Ch2-Ch1.zen
97180	9.984481e-04	3.984812e-03	1.777500e-03	20151211_SCC1gfpc_Prometa\MitoSys2\LSM\SCC1gfpc_Noc\DE_W0001\DE_W0001_P0011\DE_2_W0001_P0011_T0001\TR1_W0001_P0025\TR1_2_W0001_P0025_T0001_R1_P1_K1_Ch2-Ch1.zen
102300	1.528090e-03	3.188638e-03	1.653500e-03	20151211_SCC1gfpc_Prometa\MitoSys2\LSM\SCC1gfpc_Noc\DE_W0001\DE_W0001_P0011\DE_2_W0001_P0011_T0001\TR1_W0001_P0025\TR1_2_W0001_P0025_T0001_R1_P1_K1_Ch2-Ch1.zen
112540	1.376833e-03	2.984080e-03	1.441600e-03	20151211_SCC1gfpc_Prometa\MitoSys2\LSM\SCC1gfpc_Noc\DE_W0001\DE_W0001_P0011\DE_2_W0001_P0011_T0001\TR1_W0001_P0025\TR1_2_W0001_P0025_T0001_R1_P1_K1_Ch2-Ch1.zen
122780	1.249014e-03	2.607618e-03	1.268000e-03	20151211_SCC1gfpc_Prometa\MitoSys2\LSM\SCC1gfpc_Noc\DE_W0001\DE_W0001_P0011\DE_2_W0001_P0011_T0001\TR1_W0001_P0025\TR1_2_W0001_P0025_T0001_R1_P1_K1_Ch2-Ch1.zen
133020	7.667330e-04	3.419265e-03	1.123800e-03	20151211_SCC1gfpc_Prometa\MitoSys2\LSM\SCC1gfpc_Noc\DE_W0001\DE_W0001_P0011\DE_2_W0001_P0011_T0001\TR1_W0001_P0025\TR1_2_W0001_P0025_T0001_R1_P1_K1_Ch2-Ch1.zen
143260	8.144413e-04	2.505460e-03	1.002800e-03	20151211_SCC1gfpc_Prometa\MitoSys2\LSM\SCC1gfpc_Noc\DE_W0001\DE_W0001_P0011\DE_2_W0001_P0011_T0001\TR1_W0001_P0025\TR1_2_W0001_P0025_T0001_R1_P1_K1_Ch2-Ch1.zen
153500	1.064589e-03	2.607043e-03	9.003000e-04	20151211_SCC1gfpc_Prometa\MitoSys2\LSM\SCC1gfpc_Noc\DE_W0001\DE_W0001_P0011\DE_2_W0001_P0011_T0001\TR1_W0001_P0025\TR1_2_W0001_P0025_T0001_R1_P1_K1_Ch2-Ch1.zen
163740	1.707650e-03	2.263969e-03	8.126200e-04	20151211_SCC1gfpc_Prometa\MitoSys2\LSM\SCC1gfpc_Noc\DE_W0001\DE_W0001_P0011\DE_2_W0001_P0011_T0001\TR1_W0001_P0025\TR1_2_W0001_P0025_T0001_R1_P1_K1_Ch2-Ch1.zen
173980	2.715923e-03	3.218887e-03	7.370600e-04	20151211_SCC1gfpc_Prometa\MitoSys2\LSM\SCC1gfpc_Noc\DE_W0001\DE_W0001_P0011\DE_2_W0001_P0011_T0001\TR1_W0001_P0025\TR1_2_W0001_P0025_T0001_R1_P1_K1_Ch2-Ch1.zen
184220	2.339137e-03	3.053585e-03	6.714800e-04	20151211_SCC1gfpc_Prometa\MitoSys2\LSM\SCC1gfpc_Noc\DE_W0001\DE_W0001_P0011\DE_2_W0001_P0011_T0001\TR1_W0001_P0025\TR1_2_W0001_P0025_T0001_R1_P1_K1_Ch2-Ch1.zen
194460	1.608997e-03	2.982530e-03	6.141800e-04	20151211_SCC1gfpc_Prometa\MitoSys2\LSM\SCC1gfpc_Noc\DE_W0001\DE_W0001_P0011\DE_2_W0001_P0011_T0001\TR1_W0001_P0025\TR1_2_W0001_P0025_T0001_R1_P1_K1_Ch2-Ch1.zen
204700	7.360490e-04	2.697639e-03	5.638500e-04	20151211_SCC1gfpc_Prometa\MitoSys2\LSM\SCC1gfpc_Noc\DE_W0001\DE_W0001_P0011\DE_2_W0001_P0011_T0001\TR1_W0001_P0025\TR1_2_W0001_P0025_T0001_R1_P1_K1_Ch2-Ch1.zen
225180	1.283057e-04	2.712087e-03	4.799100e-04	20151211_SCC1gfpc_Prometa\MitoSys2\LSM\SCC1gfpc_Noc\DE_W0001\DE_W0001_P0011\DE_2_W0001_P0011_T0001\TR1_W0001_P0025\TR1_2_W0001_P0025_T0001_R1_P1_K1_Ch2-Ch1.zen
245660	5.815720e-04	2.678853e-03	4.132000e-04	20151211_SCC1gfpc_Prometa\MitoSys2\LSM\SCC1gfpc_Noc\DE_W0001\DE_W0001_P0011\DE_2_W0001_P0011_T0001\TR1_W0001_P0025\TR1_2_W0001_P0025_T0001_R1_P1_K1_Ch2-Ch1.zen
266140	9.939162e-05	2.551500e-03	3.593300e-04	20151211_SCC1gfpc_Prometa\MitoSys2\LSM\SCC1gfpc_Noc\DE_W0001\DE_W0001_P0011\DE_2_W0001_P0011_T0001\TR1_W0001_P0025\TR1_2_W0001_P0025_T0001_R1_P1_K1_Ch2-Ch1.zen
286620	-3.354164e-05	2.582634e-03	3.152000e-04	20151211_SCC1gfpc_Prometa\MitoSys2\LSM\SCC1gfpc_Noc\DE_W0001\DE_W0001_P0011\DE_2_W0001_P0011_T0001\TR1_W0001_P0025\TR1_2_W0001_P0025_T0001_R1_P1_K1_Ch2-Ch1.zen
307100	-8.115618e-04	3.078609e-03	2.786300e-04	20151211_SCC1gfpc_Prometa\MitoSys2\LSM\SCC1gfpc_Noc\DE_W0001\DE_W0001_P0011\DE_2_W0001_P0011_T0001\TR1_W0001_P0025\TR1_2_W0001_P0025_T0001_R1_P1_K1_Ch2-Ch1.zen
327580	-3.826266e-04	3.803110e-03	2.479800e-04	20151211_SCC1gfpc_Prometa\MitoSys2\LSM\SCC1gfpc_Noc\DE_W0001\DE_W0001_P0011\DE_2_W0001_P0011_T0001\TR1_W0001_P0025\TR1_2_W0001_P0025_T0001_R1_P1_K1_Ch2-Ch1.zen
348060	-7.229371e-06	3.696788e-03	2.220600e-04	20151211_SCC1gfpc_Prometa\MitoSys2\LSM\SCC1gfpc_Noc\DE_W0001\DE_W0001_P0011\DE_2_W0001_P0011_T0001\TR1_W0001_P0025\TR1_2_W0001_P0025_T0001_R1_P1_K1_Ch2-Ch1.zen
368540	-7.353383e-04	2.765436e-03	1.999500e-04	20151211_SCC1gfpc_Prometa\MitoSys2\LSM\SCC1gfpc_Noc\DE_W0001\DE_W0001_P0011\DE_2_W0001_P0011_T0001\TR1_W0001_P0025\TR1_2_W0001_P0025_T0001_R1_P1_K1_Ch2-Ch1.zen
389020	-7.998618e-04	2.321890e-03	1.809400e-04	20151211_SCC1gfpc_Prometa\MitoSys2\LSM\SCC1gfpc_Noc\DE_W0001\DE_W0001_P0011\DE_2_W0001_P0011_T0001\TR1_W0001_P0025\TR1_2_W0001_P0025_T0001_R1_P1_K1_Ch2-Ch1.zen
409500	-1.306229e-03	2.774823e-03	1.644800e-04	20151211_SCC1gfpc_Prometa\MitoSys2\LSM\SCC1gfpc_Noc\DE_W0001\DE_W0001_P0011\DE_2_W0001_P0011_T0001\TR1_W0001_P0025\TR1_2_W0001_P0025_T0001_R1_P1_K1_Ch2-Ch1.zen
450460	-1.496920e-03	3.035006e-03	1.375700e-04	20151211_SCC1gfpc_Prometa\MitoSys2\LSM\SCC1gfpc_Noc\DE_W0001\DE_W0001_P0011\DE_2_W0001_P0011_T0001\TR1_W0001_P0025\TR1_2_W0001_P0025_T0001_R1_P1_K1_Ch2-Ch1.zen
491420	-7.668824e-04	2.842986e-03	1.167000e-04	20151211_SCC1gfpc_Prometa\MitoSys2\LSM\SCC1gfpc_Noc\DE_W0001\DE_W0001_P0011\DE_2_W0001_P0011_T0001\TR1_W0001_P0025\TR1_2_W0001_P0025_T0001_R1_P1_K1_Ch2-Ch1.zen
532380	-8.238407e-04	2.854168e-03	1.002000e-04	20151211_SCC1gfpc_Prometa\MitoSys2\LSM\SCC1gfpc_Noc\DE_W0001\DE_W0001_P0011\DE_2_W0001_P0011_T0001\TR1_W0001_P0025\TR1_2_W0001_P0025_T0001_R1_P1_K1_Ch2-Ch1.zen
573340	-1.494938e-03	2.476753e-03	8.694400e-05	20151211_SCC1gfpc_Prometa\MitoSys2\LSM\SCC1gfpc_Noc\DE_W0001\DE_W0001_P0011\DE_2_W0001_P0011_T0001\TR1_W0001_P0025\TR1_2_W0001_P0025_T0001_R1_P1_K1_Ch2-Ch1.zen
614300	-1.301514e-03	2.452189e-03	7.613400e-05	20151211_SCC1gfpc_Prometa\MitoSys2\LSM\SCC1gfpc_Noc\DE_W0001\DE_W0001_P0011\DE_2_W0001_P0011_T0001\TR1_W0001_P0025\TR1_2_W0001_P0025_T0001_R1_P1_K1_Ch2-Ch1.zen
655260	-8.619472e-04	2.994480e-03	6.720900e-05	20151211_SCC1gfpc_Prometa\MitoSys2\LSM\SCC1gfpc_Noc\DE_W0001\DE_W0001_P0011\DE_2_W0001_P0011_T0001\TR1_W0001_P0025\TR1_2_W0001_P0025_T0001_R1_P1_K1_Ch2-Ch1.zen
696220	-6.572595e-04	3.005375e-03	5.975900e-05	20151211_SCC1gfpc_Prometa\MitoSys2\LSM\SCC1gfpc_Noc\DE_W0001\DE_W0001_P0011\DE_2_W0001_P0011_T0001\TR1_W0001_P0025\TR1_2_W0001_P0025_T0001_R1_P1_K1_Ch2-Ch1.zen
737180	-9.091655e-04	2.099029e-03	5.347800e-05	20151211_SCC1gfpc_Prometa\MitoSys2\LSM\SCC1gfpc_Noc\DE_W0001\DE_W0001_P0011\DE_2_W0001_P0011_T0001\TR1_W0001_P0025\TR1_2_W0001_P0025_T0001_R1_P1_K1_Ch2-Ch1.zen
778140	-3.514034e-04	2.763826e-03	4.813500e-05	20151211_SCC1gfpc_Prometa\MitoSys2\LSM\SCC1gfpc_Noc\DE_W0001\DE_W0001_P0011\DE_2_W0001_P0011_T0001\TR1_W0001_P0025\TR1_2_W0001_P0025_T0001_R1_P1_K1_Ch2-Ch1.zen
819100	-1.059533e-05	2.122136e-03	4.355400e-05	20151211_SCC1gfpc_Prometa\MitoSys2\LSM\SCC1gfpc_Noc\DE_W0001\DE_W0001_P0011\DE_2_W0001_P0011_T0001\TR1_W0001_P0025\TR1_2_W0001_P0025_T0001_R1_P1_K1_Ch2-Ch1.zen
901020	2.420356e-04	2.160953e-03	3.615500e-05	20151211_SCC1gfpc_Prometa\MitoSys2\LSM\SCC1gfpc_Noc\DE_W0001\DE_W0001_P0011\DE_2_W0001_P0011_T0001\TR1_W0001_P0025\TR1_2_W0001_P0025_T0001_R1_P1_K1_Ch2-Ch1.zen
982940	-8.482139e-04	3.022597e-03	3.049500e-05	20151211_SCC1gfpc_Prometa\MitoSys2\LSM\SCC1gfpc_Noc\DE_W0001\DE_W0001_P0011\DE_2_W0001_P0011_T0001\TR1_W0001_P0025\TR1_2_W0001_P0025_T0001_R1_P1_K1_Ch2-Ch1.zen
1064860	-1.467287e-03	3.050737e-03	2.607100e-05	20151211_SCC1gfpc_Prometa\MitoSys2\LSM\SCC1gfpc_Noc\DE_W0001\DE_W0001_P0011\DE_2_W0001_P0011_T0001\TR1_W0001_P0025\TR1_2_W0001_P0025_T0001_R1_P1_K1_Ch2-Ch1.zen
1146780	-1.056409e-03	3.257237e-03	2.254900e-05	20151211_SCC1gfpc_Prometa\MitoSys2\LSM\SCC1gfpc_Noc\DE_W0001\DE_W0001_P0011\DE_2_W0001_P0011_T0001\TR1_W0001_P0025\TR1_2_W0001_P0025_T0001_R1_P1_K1_Ch2-Ch1.zen
1228700	-1.903497e-04	3.384943e-03	1.970000e-05	20151211_SCC1gfpc_Prometa\MitoSys2\LSM\SCC1gfpc_Noc\DE_W0001\DE_W0001_P0011\DE_2_W0001_P0011_T0001\TR1_W0001_P0025\TR1_2_W0001_P0025_T0001_R1_P1_K1_Ch2-Ch1.zen
1310620	-7.512072e-04	2.447164e-03	1.736300e-05	20151211_SCC1gfpc_Prometa\MitoSys2\LSM\SCC1gfpc_Noc\DE_W0001\DE_W0001_P0011\DE_2_W0001_P0011_T0001\TR1_W0001_P0025\TR1_2_W0001_P0025_T0001_R1_P1_K1_Ch2-Ch1.zen
1392540	-1.877024e-03	3.108235e-03	1.542200e-05	20151211_SCC1gfpc_Prometa\MitoSys2\LSM\SCC1gfpc_Noc\DE_W0001\DE_W0001_P0011\DE_2_W0001_P0011_T0001\TR1_W0001_P0025\TR1_2_W0001_P0025_T0001_R1_P1_K1_Ch2-Ch1.zen
1474460	-1.048075e-03	3.231771e-03	1.379300e-05	20151211_SCC1gfpc_Prometa\MitoSys2\LSM\SCC1gfpc_Noc\DE_W0001\DE_W0001_P0011\DE_2_W0001_P0011_T0001\TR1_W0001_P0025\TR1_2_W0001_P0025_T0001_R1_P1_K1_Ch2-Ch1.zen
1556380	-1.514590e-04	2.459232e-03	1.241200e-05	20151211_SCC1gfpc_Prometa\MitoSys2\LSM\SCC1gfpc_Noc\DE_W0001\DE_W0001_P0011\DE_2_W0001_P0011_T0001\TR1_W0001_P0025\TR1_2_W0001_P0025_T0001_R1_P1_K1_Ch2-Ch1.zen
10	5.321500e-02	2.705159e-02	5.173400e-02	20151211_SCC1gfpc_Prometa\MitoSys2\LSM\SCC1gfpc_Noc\DE_W0001\DE_W0001_P0011\DE_2_W0001_P0011_T0001\TR1_W0001_P0025\TR1_2_W0001_P0025_T0001_R1_P2_K1_Ch2-Ch1.zen
20	4.959899e-02	2.678076e-02	5.128900e-02	20151211_SCC1gfpc_Prometa\MitoSys2\LSM\SCC1gfpc_Noc\DE_W0001\DE_W0001_P0011\DE_2_W0001_P0011_T0001\TR1_W0001_P0025\TR1_2_W0001_P0025_T0001_R1_P2_K1_Ch2-Ch1.zen
30	5.126936e-02	1.824938e-02	5.087600e-02	20151211_SCC1gfpc_Prometa\MitoSys2\LSM\SCC1gfpc_Noc\DE_W0001\DE_W0001_P0011\DE_2_W0001_P0011_T0001\TR1_W0001_P0025\TR1_2_W0001_P0025_T0001_R1_P2_K1_Ch2-Ch1.zen
40	5.621907e-02	2.368041e-02	5.048700e-02	20151211_SCC1gfpc_Prometa\MitoSys2\LSM\SCC1gfpc_Noc\DE_W0001\DE_W0001_P0011\DE_2_W0001_P0011_T0001\TR1_W0001_P0025\TR1_2_W0001_P0025_T0001_R1_P2_K1_Ch2-Ch1.zen
50	4.463116e-02	2.481292e-02	5.012000e-02	20151211_SCC1gfpc_Prometa\MitoSys2\LSM\SCC1gfpc_Noc\DE_W0001\DE_W0001_P0011\DE_2_W0001_P0011_T0001\TR1_W0001_P0025\TR1_2_W0001_P0025_T0001_R1_P2_K1_Ch2-Ch1.zen
60	4.487651e-02	2.332834e-02	4.977000e-02	20151211_SCC1gfpc_Prometa\MitoSys2\LSM\SCC1gfpc_Noc\DE_W0001\DE_W0001_P0011\DE_2_W0001_P0011_T0001\TR1_W0001_P0025\TR1_2_W0001_P0025_T0001_R1_P2_K1_Ch2-Ch1.zen
70	4.119362e-02	3.001295e-02	4.943600e-02	20151211_SCC1gfpc_Prometa\MitoSys2\LSM\SCC1gfpc_Noc\DE_W0001\DE_W0001_P0011\DE_2_W0001_P0011_T0001\TR1_W0001_P0025\TR1_2_W0001_P0025_T0001_R1_P2_K1_Ch2-Ch1.zen
80	5.602110e-02	2.002534e-02	4.911500e-02	20151211_SCC1gfpc_Prometa\MitoSys2\LSM\SCC1gfpc_Noc\DE_W0001\DE_W0001_P0011\DE_2_W0001_P0011_T0001\TR1_W0001_P0025\TR1_2_W0001_P0025_T0001_R1_P2_K1_Ch2-Ch1.zen
90	4.785642e-02	2.347824e-02	4.880800e-02	20151211_SCC1gfpc_Prometa\MitoSys2\LSM\SCC1gfpc_Noc\DE_W0001\DE_W0001_P0011\DE_2_W0001_P0011_T0001\TR1_W0001_P0025\TR1_2_W0001_P0025_T0001_R1_P2_K1_Ch2-Ch1.zen
100	5.121930e-02	1.416330e-02	4.851100e-02	20151211_SCC1gfpc_Prometa\MitoSys2\LSM\SCC1gfpc_Noc\DE_W0001\DE_W0001_P0011\DE_2_W0001_P0011_T0001\TR1_W0001_P0025\TR1_2_W0001_P0025_T0001_R1_P2_K1_Ch2-Ch1.zen
120	5.535531e-02	1.820518e-02	4.794900e-02	20151211_SCC1gfpc_Prometa\MitoSys2\LSM\SCC1gfpc_Noc\DE_W0001\DE_W0001_P0011\DE_2_W0001_P0011_T0001\TR1_W0001_P0025\TR1_2_W0001_P0025_T0001_R1_P2_K1_Ch2-Ch1.zen
140	4.904905e-02	1.517266e-02	4.742100e-02	20151211_SCC1gfpc_Prometa\MitoSys2\LSM\SCC1gfpc_Noc\DE_W0001\DE_W0001_P0011\DE_2_W0001_P0011_T0001\TR1_W0001_P0025\TR1_2_W0001_P0025_T0001_R1_P2_K1_Ch2-Ch1.zen
160	4.271120e-02	1.554543e-02	4.692300e-02	20151211_SCC1gfpc_Prometa\MitoSys2\LSM\SCC1gfpc_Noc\DE_W0001\DE_W0001_P0011\DE_2_W0001_P0011_T0001\TR1_W0001_P0025\TR1_2_W0001_P0025_T0001_R1_P2_K1_Ch2-Ch1.zen
180	4.471071e-02	1.857449e-02	4.645000e-02	20151211_SCC1gfpc_Prometa\MitoSys2\LSM\SCC1gfpc_Noc\DE_W0001\DE_W0001_P0011\DE_2_W0001_P0011_T0001\TR1_W0001_P0025\TR1_2_W0001_P0025_T0001_R1_P2_K1_Ch2-Ch1.zen
200	4.723270e-02	1.750040e-02	4.599900e-02	20151211_SCC1gfpc_Prometa\MitoSys2\LSM\SCC1gfpc_Noc\DE_W0001\DE_W0001_P0011\DE_2_W0001_P0011_T0001\TR1_W0001_P0025\TR1_2_W0001_P0025_T0001_R1_P2_K1_Ch2-Ch1.zen
220	5.225799e-02	1.864135e-02	4.556800e-02	20151211_SCC1gfpc_Prometa\MitoSys2\LSM\SCC1gfpc_Noc\DE_W0001\DE_W0001_P0011\DE_2_W0001_P0011_T0001\TR1_W0001_P0025\TR1_2_W0001_P0025_T0001_R1_P2_K1_Ch2-Ch1.zen
240	4.284281e-02	1.523330e-02	4.515300e-02	20151211_SCC1gfpc_Prometa\MitoSys2\LSM\SCC1gfpc_Noc\DE_W0001\DE_W0001_P0011\DE_2_W0001_P0011_T0001\TR1_W0001_P0025\TR1_2_W0001_P0025_T0001_R1_P2_K1_Ch2-Ch1.zen
260	4.652332e-02	1.458334e-02	4.475400e-02	20151211_SCC1gfpc_Prometa\MitoSys2\LSM\SCC1gfpc_Noc\DE_W0001\DE_W0001_P0011\DE_2_W0001_P0011_T0001\TR1_W0001_P0025\TR1_2_W0001_P0025_T0001_R1_P2_K1_Ch2-Ch1.zen
280	4.325556e-02	1.581286e-02	4.436800e-02	20151211_SCC1gfpc_Prometa\MitoSys2\LSM\SCC1gfpc_Noc\DE_W0001\DE_W0001_P0011\DE_2_W0001_P0011_T0001\TR1_W0001_P0025\TR1_2_W0001_P0025_T0001_R1_P2_K1_Ch2-Ch1.zen
300	4.385494e-02	1.186178e-02	4.399400e-02	20151211_SCC1gfpc_Prometa\MitoSys2\LSM\SCC1gfpc_Noc\DE_W0001\DE_W0001_P0011\DE_2_W0001_P0011_T0001\TR1_W0001_P0025\TR1_2_W0001_P0025_T0001_R1_P2_K1_Ch2-Ch1.zen
340	4.612098e-02	1.311461e-02	4.328000e-02	20151211_SCC1gfpc_Prometa\MitoSys2\LSM\SCC1gfpc_Noc\DE_W0001\DE_W0001_P0011\DE_2_W0001_P0011_T0001\TR1_W0001_P0025\TR1_2_W0001_P0025_T0001_R1_P2_K1_Ch2-Ch1.zen
380	4.476938e-02	1.129119e-02	4.260300e-02	20151211_SCC1gfpc_Prometa\MitoSys2\LSM\SCC1gfpc_Noc\DE_W0001\DE_W0001_P0011\DE_2_W0001_P0011_T0001\TR1_W0001_P0025\TR1_2_W0001_P0025_T0001_R1_P2_K1_Ch2-Ch1.zen
420	3.706087e-02	1.439755e-02	4.196000e-02	20151211_SCC1gfpc_Prometa\MitoSys2\LSM\SCC1gfpc_Noc\DE_W0001\DE_W0001_P0011\DE_2_W0001_P0011_T0001\TR1_W0001_P0025\TR1_2_W0001_P0025_T0001_R1_P2_K1_Ch2-Ch1.zen
460	4.111488e-02	1.197082e-02	4.134500e-02	20151211_SCC1gfpc_Prometa\MitoSys2\LSM\SCC1gfpc_Noc\DE_W0001\DE_W0001_P0011\DE_2_W0001_P0011_T0001\TR1_W0001_P0025\TR1_2_W0001_P0025_T0001_R1_P2_K1_Ch2-Ch1.zen
500	4.030313e-02	1.212607e-02	4.075600e-02	20151211_SCC1gfpc_Prometa\MitoSys2\LSM\SCC1gfpc_Noc\DE_W0001\DE_W0001_P0011\DE_2_W0001_P0011_T0001\TR1_W0001_P0025\TR1_2_W0001_P0025_T0001_R1_P2_K1_Ch2-Ch1.zen
540	3.699304e-02	1.390322e-02	4.019100e-02	20151211_SCC1gfpc_Prometa\MitoSys2\LSM\SCC1gfpc_Noc\DE_W0001\DE_W0001_P0011\DE_2_W0001_P0011_T0001\TR1_W0001_P0025\TR1_2_W0001_P0025_T0001_R1_P2_K1_Ch2-Ch1.zen
580	3.770944e-02	1.029917e-02	3.964700e-02	20151211_SCC1gfpc_Prometa\MitoSys2\LSM\SCC1gfpc_Noc\DE_W0001\DE_W0001_P0011\DE_2_W0001_P0011_T0001\TR1_W0001_P0025\TR1_2_W0001_P0025_T0001_R1_P2_K1_Ch2-Ch1.zen
620	3.868971e-02	1.363743e-02	3.912300e-02	20151211_SCC1gfpc_Prometa\MitoSys2\LSM\SCC1gfpc_Noc\DE_W0001\DE_W0001_P0011\DE_2_W0001_P0011_T0001\TR1_W0001_P0025\TR1_2_W0001_P0025_T0001_R1_P2_K1_Ch2-Ch1.zen
660	3.603964e-02	1.083113e-02	3.861700e-02	20151211_SCC1gfpc_Prometa\MitoSys2\LSM\SCC1gfpc_Noc\DE_W0001\DE_W0001_P0011\DE_2_W0001_P0011_T0001\TR1_W0001_P0025\TR1_2_W0001_P0025_T0001_R1_P2_K1_Ch2-Ch1.zen
700	3.619043e-02	9.528034e-03	3.812900e-02	20151211_SCC1gfpc_Prometa\MitoSys2\LSM\SCC1gfpc_Noc\DE_W0001\DE_W0001_P0011\DE_2_W0001_P0011_T0001\TR1_W0001_P0025\TR1_2_W0001_P0025_T0001_R1_P2_K1_Ch2-Ch1.zen
780	3.667490e-02	1.026492e-02	3.720000e-02	20151211_SCC1gfpc_Prometa\MitoSys2\LSM\SCC1gfpc_Noc\DE_W0001\DE_W0001_P0011\DE_2_W0001_P0011_T0001\TR1_W0001_P0025\TR1_2_W0001_P0025_T0001_R1_P2_K1_Ch2-Ch1.zen
860	3.577639e-02	8.979769e-03	3.632900e-02	20151211_SCC1gfpc_Prometa\MitoSys2\LSM\SCC1gfpc_Noc\DE_W0001\DE_W0001_P0011\DE_2_W0001_P0011_T0001\TR1_W0001_P0025\TR1_2_W0001_P0025_T0001_R1_P2_K1_Ch2-Ch1.zen
940	3.453723e-02	1.063541e-02	3.550900e-02	20151211_SCC1gfpc_Prometa\MitoSys2\LSM\SCC1gfpc_Noc\DE_W0001\DE_W0001_P0011\DE_2_W0001_P0011_T0001\TR1_W0001_P0025\TR1_2_W0001_P0025_T0001_R1_P2_K1_Ch2-Ch1.zen
1020	3.447142e-02	8.187673e-03	3.473500e-02	20151211_SCC1gfpc_Prometa\MitoSys2\LSM\SCC1gfpc_Noc\DE_W0001\DE_W0001_P0011\DE_2_W0001_P0011_T0001\TR1_W0001_P0025\TR1_2_W0001_P0025_T0001_R1_P2_K1_Ch2-Ch1.zen
1100	3.641467e-02	8.980558e-03	3.400400e-02	20151211_SCC1gfpc_Prometa\MitoSys2\LSM\SCC1gfpc_Noc\DE_W0001\DE_W0001_P0011\DE_2_W0001_P0011_T0001\TR1_W0001_P0025\TR1_2_W0001_P0025_T0001_R1_P2_K1_Ch2-Ch1.zen
1180	3.459460e-02	8.937203e-03	3.331100e-02	20151211_SCC1gfpc_Prometa\MitoSys2\LSM\SCC1gfpc_Noc\DE_W0001\DE_W0001_P0011\DE_2_W0001_P0011_T0001\TR1_W0001_P0025\TR1_2_W0001_P0025_T0001_R1_P2_K1_Ch2-Ch1.zen
1260	3.528616e-02	9.302876e-03	3.265400e-02	20151211_SCC1gfpc_Prometa\MitoSys2\LSM\SCC1gfpc_Noc\DE_W0001\DE_W0001_P0011\DE_2_W0001_P0011_T0001\TR1_W0001_P0025\TR1_2_W0001_P0025_T0001_R1_P2_K1_Ch2-Ch1.zen
1340	3.058186e-02	1.021377e-02	3.202900e-02	20151211_SCC1gfpc_Prometa\MitoSys2\LSM\SCC1gfpc_Noc\DE_W0001\DE_W0001_P0011\DE_2_W0001_P0011_T0001\TR1_W0001_P0025\TR1_2_W0001_P0025_T0001_R1_P2_K1_Ch2-Ch1.zen
1420	3.137954e-02	9.069336e-03	3.143300e-02	20151211_SCC1gfpc_Prometa\MitoSys2\LSM\SCC1gfpc_Noc\DE_W0001\DE_W0001_P0011\DE_2_W0001_P0011_T0001\TR1_W0001_P0025\TR1_2_W0001_P0025_T0001_R1_P2_K1_Ch2-Ch1.zen
1500	2.944674e-02	6.693473e-03	3.086500e-02	20151211_SCC1gfpc_Prometa\MitoSys2\LSM\SCC1gfpc_Noc\DE_W0001\DE_W0001_P0011\DE_2_W0001_P0011_T0001\TR1_W0001_P0025\TR1_2_W0001_P0025_T0001_R1_P2_K1_Ch2-Ch1.zen
1660	3.071222e-02	5.867065e-03	2.980500e-02	20151211_SCC1gfpc_Prometa\MitoSys2\LSM\SCC1gfpc_Noc\DE_W0001\DE_W0001_P0011\DE_2_W0001_P0011_T0001\TR1_W0001_P0025\TR1_2_W0001_P0025_T0001_R1_P2_K1_Ch2-Ch1.zen
1820	2.906803e-02	6.597159e-03	2.883300e-02	20151211_SCC1gfpc_Prometa\MitoSys2\LSM\SCC1gfpc_Noc\DE_W0001\DE_W0001_P0011\DE_2_W0001_P0011_T0001\TR1_W0001_P0025\TR1_2_W0001_P0025_T0001_R1_P2_K1_Ch2-Ch1.zen
1980	2.993704e-02	1.089826e-02	2.793800e-02	20151211_SCC1gfpc_Prometa\MitoSys2\LSM\SCC1gfpc_Noc\DE_W0001\DE_W0001_P0011\DE_2_W0001_P0011_T0001\TR1_W0001_P0025\TR1_2_W0001_P0025_T0001_R1_P2_K1_Ch2-Ch1.zen
2140	2.741287e-02	7.807187e-03	2.711100e-02	20151211_SCC1gfpc_Prometa\MitoSys2\LSM\SCC1gfpc_Noc\DE_W0001\DE_W0001_P0011\DE_2_W0001_P0011_T0001\TR1_W0001_P0025\TR1_2_W0001_P0025_T0001_R1_P2_K1_Ch2-Ch1.zen
2300	2.788603e-02	8.268648e-03	2.634400e-02	20151211_SCC1gfpc_Prometa\MitoSys2\LSM\SCC1gfpc_Noc\DE_W0001\DE_W0001_P0011\DE_2_W0001_P0011_T0001\TR1_W0001_P0025\TR1_2_W0001_P0025_T0001_R1_P2_K1_Ch2-Ch1.zen
2460	2.509313e-02	7.778771e-03	2.563000e-02	20151211_SCC1gfpc_Prometa\MitoSys2\LSM\SCC1gfpc_Noc\DE_W0001\DE_W0001_P0011\DE_2_W0001_P0011_T0001\TR1_W0001_P0025\TR1_2_W0001_P0025_T0001_R1_P2_K1_Ch2-Ch1.zen
2620	2.495883e-02	8.452506e-03	2.496400e-02	20151211_SCC1gfpc_Prometa\MitoSys2\LSM\SCC1gfpc_Noc\DE_W0001\DE_W0001_P0011\DE_2_W0001_P0011_T0001\TR1_W0001_P0025\TR1_2_W0001_P0025_T0001_R1_P2_K1_Ch2-Ch1.zen
2780	2.558377e-02	8.809906e-03	2.434100e-02	20151211_SCC1gfpc_Prometa\MitoSys2\LSM\SCC1gfpc_Noc\DE_W0001\DE_W0001_P0011\DE_2_W0001_P0011_T0001\TR1_W0001_P0025\TR1_2_W0001_P0025_T0001_R1_P2_K1_Ch2-Ch1.zen
2940	2.295656e-02	7.122989e-03	2.375700e-02	20151211_SCC1gfpc_Prometa\MitoSys2\LSM\SCC1gfpc_Noc\DE_W0001\DE_W0001_P0011\DE_2_W0001_P0011_T0001\TR1_W0001_P0025\TR1_2_W0001_P0025_T0001_R1_P2_K1_Ch2-Ch1.zen
3100	2.481248e-02	7.098057e-03	2.320700e-02	20151211_SCC1gfpc_Prometa\MitoSys2\LSM\SCC1gfpc_Noc\DE_W0001\DE_W0001_P0011\DE_2_W0001_P0011_T0001\TR1_W0001_P0025\TR1_2_W0001_P0025_T0001_R1_P2_K1_Ch2-Ch1.zen
3420	2.333719e-02	8.041933e-03	2.220000e-02	20151211_SCC1gfpc_Prometa\MitoSys2\LSM\SCC1gfpc_Noc\DE_W0001\DE_W0001_P0011\DE_2_W0001_P0011_T0001\TR1_W0001_P0025\TR1_2_W0001_P0025_T0001_R1_P2_K1_Ch2-Ch1.zen
3740	2.133690e-02	6.529609e-03	2.130000e-02	20151211_SCC1gfpc_Prometa\MitoSys2\LSM\SCC1gfpc_Noc\DE_W0001\DE_W0001_P0011\DE_2_W0001_P0011_T0001\TR1_W0001_P0025\TR1_2_W0001_P0025_T0001_R1_P2_K1_Ch2-Ch1.zen
4060	2.142015e-02	7.304995e-03	2.048900e-02	20151211_SCC1gfpc_Prometa\MitoSys2\LSM\SCC1gfpc_Noc\DE_W0001\DE_W0001_P0011\DE_2_W0001_P0011_T0001\TR1_W0001_P0025\TR1_2_W0001_P0025_T0001_R1_P2_K1_Ch2-Ch1.zen
4380	1.899680e-02	6.413475e-03	1.975400e-02	20151211_SCC1gfpc_Prometa\MitoSys2\LSM\SCC1gfpc_Noc\DE_W0001\DE_W0001_P0011\DE_2_W0001_P0011_T0001\TR1_W0001_P0025\TR1_2_W0001_P0025_T0001_R1_P2_K1_Ch2-Ch1.zen
4700	1.801765e-02	5.007296e-03	1.908400e-02	20151211_SCC1gfpc_Prometa\MitoSys2\LSM\SCC1gfpc_Noc\DE_W0001\DE_W0001_P0011\DE_2_W0001_P0011_T0001\TR1_W0001_P0025\TR1_2_W0001_P0025_T0001_R1_P2_K1_Ch2-Ch1.zen
5020	1.881841e-02	6.517268e-03	1.847100e-02	20151211_SCC1gfpc_Prometa\MitoSys2\LSM\SCC1gfpc_Noc\DE_W0001\DE_W0001_P0011\DE_2_W0001_P0011_T0001\TR1_W0001_P0025\TR1_2_W0001_P0025_T0001_R1_P2_K1_Ch2-Ch1.zen
5340	1.554007e-02	6.185705e-03	1.790700e-02	20151211_SCC1gfpc_Prometa\MitoSys2\LSM\SCC1gfpc_Noc\DE_W0001\DE_W0001_P0011\DE_2_W0001_P0011_T0001\TR1_W0001_P0025\TR1_2_W0001_P0025_T0001_R1_P2_K1_Ch2-Ch1.zen
5660	1.709892e-02	6.401461e-03	1.738700e-02	20151211_SCC1gfpc_Prometa\MitoSys2\LSM\SCC1gfpc_Noc\DE_W0001\DE_W0001_P0011\DE_2_W0001_P0011_T0001\TR1_W0001_P0025\TR1_2_W0001_P0025_T0001_R1_P2_K1_Ch2-Ch1.zen
5980	1.550191e-02	5.574791e-03	1.690400e-02	20151211_SCC1gfpc_Prometa\MitoSys2\LSM\SCC1gfpc_Noc\DE_W0001\DE_W0001_P0011\DE_2_W0001_P0011_T0001\TR1_W0001_P0025\TR1_2_W0001_P0025_T0001_R1_P2_K1_Ch2-Ch1.zen
6300	1.778261e-02	6.422962e-03	1.645600e-02	20151211_SCC1gfpc_Prometa\MitoSys2\LSM\SCC1gfpc_Noc\DE_W0001\DE_W0001_P0011\DE_2_W0001_P0011_T0001\TR1_W0001_P0025\TR1_2_W0001_P0025_T0001_R1_P2_K1_Ch2-Ch1.zen
6940	1.743403e-02	6.033856e-03	1.564600e-02	20151211_SCC1gfpc_Prometa\MitoSys2\LSM\SCC1gfpc_Noc\DE_W0001\DE_W0001_P0011\DE_2_W0001_P0011_T0001\TR1_W0001_P0025\TR1_2_W0001_P0025_T0001_R1_P2_K1_Ch2-Ch1.zen
7580	1.607057e-02	4.063054e-03	1.493400e-02	20151211_SCC1gfpc_Prometa\MitoSys2\LSM\SCC1gfpc_Noc\DE_W0001\DE_W0001_P0011\DE_2_W0001_P0011_T0001\TR1_W0001_P0025\TR1_2_W0001_P0025_T0001_R1_P2_K1_Ch2-Ch1.zen
8220	1.354942e-02	5.016263e-03	1.430100e-02	20151211_SCC1gfpc_Prometa\MitoSys2\LSM\SCC1gfpc_Noc\DE_W0001\DE_W0001_P0011\DE_2_W0001_P0011_T0001\TR1_W0001_P0025\TR1_2_W0001_P0025_T0001_R1_P2_K1_Ch2-Ch1.zen
8860	1.313559e-02	4.300281e-03	1.373400e-02	20151211_SCC1gfpc_Prometa\MitoSys2\LSM\SCC1gfpc_Noc\DE_W0001\DE_W0001_P0011\DE_2_W0001_P0011_T0001\TR1_W0001_P0025\TR1_2_W0001_P0025_T0001_R1_P2_K1_Ch2-Ch1.zen
9500	1.353220e-02	4.845239e-03	1.322100e-02	20151211_SCC1gfpc_Prometa\MitoSys2\LSM\SCC1gfpc_Noc\DE_W0001\DE_W0001_P0011\DE_2_W0001_P0011_T0001\TR1_W0001_P0025\TR1_2_W0001_P0025_T0001_R1_P2_K1_Ch2-Ch1.zen
10140	1.336005e-02	5.499629e-03	1.275500e-02	20151211_SCC1gfpc_Prometa\MitoSys2\LSM\SCC1gfpc_Noc\DE_W0001\DE_W0001_P0011\DE_2_W0001_P0011_T0001\TR1_W0001_P0025\TR1_2_W0001_P0025_T0001_R1_P2_K1_Ch2-Ch1.zen
10780	1.349572e-02	4.913630e-03	1.232800e-02	20151211_SCC1gfpc_Prometa\MitoSys2\LSM\SCC1gfpc_Noc\DE_W0001\DE_W0001_P0011\DE_2_W0001_P0011_T0001\TR1_W0001_P0025\TR1_2_W0001_P0025_T0001_R1_P2_K1_Ch2-Ch1.zen
11420	1.106936e-02	4.372781e-03	1.193600e-02	20151211_SCC1gfpc_Prometa\MitoSys2\LSM\SCC1gfpc_Noc\DE_W0001\DE_W0001_P0011\DE_2_W0001_P0011_T0001\TR1_W0001_P0025\TR1_2_W0001_P0025_T0001_R1_P2_K1_Ch2-Ch1.zen
12060	1.038974e-02	5.609520e-03	1.157200e-02	20151211_SCC1gfpc_Prometa\MitoSys2\LSM\SCC1gfpc_Noc\DE_W0001\DE_W0001_P0011\DE_2_W0001_P0011_T0001\TR1_W0001_P0025\TR1_2_W0001_P0025_T0001_R1_P2_K1_Ch2-Ch1.zen
12700	1.084371e-02	4.369213e-03	1.123500e-02	20151211_SCC1gfpc_Prometa\MitoSys2\LSM\SCC1gfpc_Noc\DE_W0001\DE_W0001_P0011\DE_2_W0001_P0011_T0001\TR1_W0001_P0025\TR1_2_W0001_P0025_T0001_R1_P2_K1_Ch2-Ch1.zen
13980	1.026232e-02	6.016462e-03	1.062400e-02	20151211_SCC1gfpc_Prometa\MitoSys2\LSM\SCC1gfpc_Noc\DE_W0001\DE_W0001_P0011\DE_2_W0001_P0011_T0001\TR1_W0001_P0025\TR1_2_W0001_P0025_T0001_R1_P2_K1_Ch2-Ch1.zen
15260	9.331289e-03	5.258814e-03	1.008300e-02	20151211_SCC1gfpc_Prometa\MitoSys2\LSM\SCC1gfpc_Noc\DE_W0001\DE_W0001_P0011\DE_2_W0001_P0011_T0001\TR1_W0001_P0025\TR1_2_W0001_P0025_T0001_R1_P2_K1_Ch2-Ch1.zen
16540	8.387862e-03	5.187896e-03	9.598700e-03	20151211_SCC1gfpc_Prometa\MitoSys2\LSM\SCC1gfpc_Noc\DE_W0001\DE_W0001_P0011\DE_2_W0001_P0011_T0001\TR1_W0001_P0025\TR1_2_W0001_P0025_T0001_R1_P2_K1_Ch2-Ch1.zen
17820	8.841406e-03	4.301047e-03	9.159900e-03	20151211_SCC1gfpc_Prometa\MitoSys2\LSM\SCC1gfpc_Noc\DE_W0001\DE_W0001_P0011\DE_2_W0001_P0011_T0001\TR1_W0001_P0025\TR1_2_W0001_P0025_T0001_R1_P2_K1_Ch2-Ch1.zen
19100	7.761884e-03	5.294761e-03	8.758800e-03	20151211_SCC1gfpc_Prometa\MitoSys2\LSM\SCC1gfpc_Noc\DE_W0001\DE_W0001_P0011\DE_2_W0001_P0011_T0001\TR1_W0001_P0025\TR1_2_W0001_P0025_T0001_R1_P2_K1_Ch2-Ch1.zen
20380	7.431112e-03	5.605396e-03	8.389300e-03	20151211_SCC1gfpc_Prometa\MitoSys2\LSM\SCC1gfpc_Noc\DE_W0001\DE_W0001_P0011\DE_2_W0001_P0011_T0001\TR1_W0001_P0025\TR1_2_W0001_P0025_T0001_R1_P2_K1_Ch2-Ch1.zen
21660	8.271612e-03	6.223664e-03	8.046800e-03	20151211_SCC1gfpc_Prometa\MitoSys2\LSM\SCC1gfpc_Noc\DE_W0001\DE_W0001_P0011\DE_2_W0001_P0011_T0001\TR1_W0001_P0025\TR1_2_W0001_P0025_T0001_R1_P2_K1_Ch2-Ch1.zen
22940	8.968664e-03	5.723329e-03	7.727600e-03	20151211_SCC1gfpc_Prometa\MitoSys2\LSM\SCC1gfpc_Noc\DE_W0001\DE_W0001_P0011\DE_2_W0001_P0011_T0001\TR1_W0001_P0025\TR1_2_W0001_P0025_T0001_R1_P2_K1_Ch2-Ch1.zen
24220	7.456627e-03	5.647468e-03	7.428600e-03	20151211_SCC1gfpc_Prometa\MitoSys2\LSM\SCC1gfpc_Noc\DE_W0001\DE_W0001_P0011\DE_2_W0001_P0011_T0001\TR1_W0001_P0025\TR1_2_W0001_P0025_T0001_R1_P2_K1_Ch2-Ch1.zen
25500	7.729203e-03	5.287521e-03	7.147700e-03	20151211_SCC1gfpc_Prometa\MitoSys2\LSM\SCC1gfpc_Noc\DE_W0001\DE_W0001_P0011\DE_2_W0001_P0011_T0001\TR1_W0001_P0025\TR1_2_W0001_P0025_T0001_R1_P2_K1_Ch2-Ch1.zen
28060	6.845281e-03	5.943470e-03	6.632400e-03	20151211_SCC1gfpc_Prometa\MitoSys2\LSM\SCC1gfpc_Noc\DE_W0001\DE_W0001_P0011\DE_2_W0001_P0011_T0001\TR1_W0001_P0025\TR1_2_W0001_P0025_T0001_R1_P2_K1_Ch2-Ch1.zen
30620	5.901788e-03	5.396463e-03	6.169900e-03	20151211_SCC1gfpc_Prometa\MitoSys2\LSM\SCC1gfpc_Noc\DE_W0001\DE_W0001_P0011\DE_2_W0001_P0011_T0001\TR1_W0001_P0025\TR1_2_W0001_P0025_T0001_R1_P2_K1_Ch2-Ch1.zen
33180	5.996818e-03	6.204102e-03	5.752000e-03	20151211_SCC1gfpc_Prometa\MitoSys2\LSM\SCC1gfpc_Noc\DE_W0001\DE_W0001_P0011\DE_2_W0001_P0011_T0001\TR1_W0001_P0025\TR1_2_W0001_P0025_T0001_R1_P2_K1_Ch2-Ch1.zen
35740	5.319050e-03	5.012646e-03	5.372500e-03	20151211_SCC1gfpc_Prometa\MitoSys2\LSM\SCC1gfpc_Noc\DE_W0001\DE_W0001_P0011\DE_2_W0001_P0011_T0001\TR1_W0001_P0025\TR1_2_W0001_P0025_T0001_R1_P2_K1_Ch2-Ch1.zen
38300	5.458586e-03	4.415202e-03	5.026700e-03	20151211_SCC1gfpc_Prometa\MitoSys2\LSM\SCC1gfpc_Noc\DE_W0001\DE_W0001_P0011\DE_2_W0001_P0011_T0001\TR1_W0001_P0025\TR1_2_W0001_P0025_T0001_R1_P2_K1_Ch2-Ch1.zen
40860	4.871785e-03	4.558703e-03	4.710700e-03	20151211_SCC1gfpc_Prometa\MitoSys2\LSM\SCC1gfpc_Noc\DE_W0001\DE_W0001_P0011\DE_2_W0001_P0011_T0001\TR1_W0001_P0025\TR1_2_W0001_P0025_T0001_R1_P2_K1_Ch2-Ch1.zen
43420	5.483759e-03	4.665014e-03	4.421300e-03	20151211_SCC1gfpc_Prometa\MitoSys2\LSM\SCC1gfpc_Noc\DE_W0001\DE_W0001_P0011\DE_2_W0001_P0011_T0001\TR1_W0001_P0025\TR1_2_W0001_P0025_T0001_R1_P2_K1_Ch2-Ch1.zen
45980	4.596430e-03	4.217011e-03	4.155800e-03	20151211_SCC1gfpc_Prometa\MitoSys2\LSM\SCC1gfpc_Noc\DE_W0001\DE_W0001_P0011\DE_2_W0001_P0011_T0001\TR1_W0001_P0025\TR1_2_W0001_P0025_T0001_R1_P2_K1_Ch2-Ch1.zen
48540	4.217406e-03	4.825170e-03	3.911900e-03	20151211_SCC1gfpc_Prometa\MitoSys2\LSM\SCC1gfpc_Noc\DE_W0001\DE_W0001_P0011\DE_2_W0001_P0011_T0001\TR1_W0001_P0025\TR1_2_W0001_P0025_T0001_R1_P2_K1_Ch2-Ch1.zen
51100	3.789859e-03	4.716353e-03	3.687500e-03	20151211_SCC1gfpc_Prometa\MitoSys2\LSM\SCC1gfpc_Noc\DE_W0001\DE_W0001_P0011\DE_2_W0001_P0011_T0001\TR1_W0001_P0025\TR1_2_W0001_P0025_T0001_R1_P2_K1_Ch2-Ch1.zen
56220	4.109374e-03	5.070677e-03	3.290000e-03	20151211_SCC1gfpc_Prometa\MitoSys2\LSM\SCC1gfpc_Noc\DE_W0001\DE_W0001_P0011\DE_2_W0001_P0011_T0001\TR1_W0001_P0025\TR1_2_W0001_P0025_T0001_R1_P2_K1_Ch2-Ch1.zen
61340	3.283252e-03	4.564570e-03	2.950700e-03	20151211_SCC1gfpc_Prometa\MitoSys2\LSM\SCC1gfpc_Noc\DE_W0001\DE_W0001_P0011\DE_2_W0001_P0011_T0001\TR1_W0001_P0025\TR1_2_W0001_P0025_T0001_R1_P2_K1_Ch2-Ch1.zen
66460	2.694849e-03	3.761163e-03	2.659800e-03	20151211_SCC1gfpc_Prometa\MitoSys2\LSM\SCC1gfpc_Noc\DE_W0001\DE_W0001_P0011\DE_2_W0001_P0011_T0001\TR1_W0001_P0025\TR1_2_W0001_P0025_T0001_R1_P2_K1_Ch2-Ch1.zen
71580	1.640762e-03	3.869647e-03	2.408900e-03	20151211_SCC1gfpc_Prometa\MitoSys2\LSM\SCC1gfpc_Noc\DE_W0001\DE_W0001_P0011\DE_2_W0001_P0011_T0001\TR1_W0001_P0025\TR1_2_W0001_P0025_T0001_R1_P2_K1_Ch2-Ch1.zen
76700	2.450530e-03	4.115431e-03	2.191500e-03	20151211_SCC1gfpc_Prometa\MitoSys2\LSM\SCC1gfpc_Noc\DE_W0001\DE_W0001_P0011\DE_2_W0001_P0011_T0001\TR1_W0001_P0025\TR1_2_W0001_P0025_T0001_R1_P2_K1_Ch2-Ch1.zen
81820	1.859156e-03	4.409888e-03	2.002100e-03	20151211_SCC1gfpc_Prometa\MitoSys2\LSM\SCC1gfpc_Noc\DE_W0001\DE_W0001_P0011\DE_2_W0001_P0011_T0001\TR1_W0001_P0025\TR1_2_W0001_P0025_T0001_R1_P2_K1_Ch2-Ch1.zen
86940	1.528057e-03	4.208551e-03	1.836300e-03	20151211_SCC1gfpc_Prometa\MitoSys2\LSM\SCC1gfpc_Noc\DE_W0001\DE_W0001_P0011\DE_2_W0001_P0011_T0001\TR1_W0001_P0025\TR1_2_W0001_P0025_T0001_R1_P2_K1_Ch2-Ch1.zen
92060	1.169270e-03	5.324242e-03	1.690500e-03	20151211_SCC1gfpc_Prometa\MitoSys2\LSM\SCC1gfpc_Noc\DE_W0001\DE_W0001_P0011\DE_2_W0001_P0011_T0001\TR1_W0001_P0025\TR1_2_W0001_P0025_T0001_R1_P2_K1_Ch2-Ch1.zen
97180	2.683931e-04	4.591511e-03	1.561700e-03	20151211_SCC1gfpc_Prometa\MitoSys2\LSM\SCC1gfpc_Noc\DE_W0001\DE_W0001_P0011\DE_2_W0001_P0011_T0001\TR1_W0001_P0025\TR1_2_W0001_P0025_T0001_R1_P2_K1_Ch2-Ch1.zen
102300	6.876032e-04	3.942973e-03	1.447300e-03	20151211_SCC1gfpc_Prometa\MitoSys2\LSM\SCC1gfpc_Noc\DE_W0001\DE_W0001_P0011\DE_2_W0001_P0011_T0001\TR1_W0001_P0025\TR1_2_W0001_P0025_T0001_R1_P2_K1_Ch2-Ch1.zen
112540	1.643466e-03	3.634350e-03	1.254200e-03	20151211_SCC1gfpc_Prometa\MitoSys2\LSM\SCC1gfpc_Noc\DE_W0001\DE_W0001_P0011\DE_2_W0001_P0011_T0001\TR1_W0001_P0025\TR1_2_W0001_P0025_T0001_R1_P2_K1_Ch2-Ch1.zen
122780	1.367265e-03	3.760946e-03	1.098500e-03	20151211_SCC1gfpc_Prometa\MitoSys2\LSM\SCC1gfpc_Noc\DE_W0001\DE_W0001_P0011\DE_2_W0001_P0011_T0001\TR1_W0001_P0025\TR1_2_W0001_P0025_T0001_R1_P2_K1_Ch2-Ch1.zen
133020	8.124491e-04	3.629395e-03	9.712000e-04	20151211_SCC1gfpc_Prometa\MitoSys2\LSM\SCC1gfpc_Noc\DE_W0001\DE_W0001_P0011\DE_2_W0001_P0011_T0001\TR1_W0001_P0025\TR1_2_W0001_P0025_T0001_R1_P2_K1_Ch2-Ch1.zen
143260	1.261912e-03	4.929998e-03	8.658100e-04	20151211_SCC1gfpc_Prometa\MitoSys2\LSM\SCC1gfpc_Noc\DE_W0001\DE_W0001_P0011\DE_2_W0001_P0011_T0001\TR1_W0001_P0025\TR1_2_W0001_P0025_T0001_R1_P2_K1_Ch2-Ch1.zen
153500	1.192491e-03	4.581474e-03	7.775900e-04	20151211_SCC1gfpc_Prometa\MitoSys2\LSM\SCC1gfpc_Noc\DE_W0001\DE_W0001_P0011\DE_2_W0001_P0011_T0001\TR1_W0001_P0025\TR1_2_W0001_P0025_T0001_R1_P2_K1_Ch2-Ch1.zen
163740	-2.202775e-04	3.732317e-03	7.029900e-04	20151211_SCC1gfpc_Prometa\MitoSys2\LSM\SCC1gfpc_Noc\DE_W0001\DE_W0001_P0011\DE_2_W0001_P0011_T0001\TR1_W0001_P0025\TR1_2_W0001_P0025_T0001_R1_P2_K1_Ch2-Ch1.zen
173980	1.456879e-04	4.285776e-03	6.393300e-04	20151211_SCC1gfpc_Prometa\MitoSys2\LSM\SCC1gfpc_Noc\DE_W0001\DE_W0001_P0011\DE_2_W0001_P0011_T0001\TR1_W0001_P0025\TR1_2_W0001_P0025_T0001_R1_P2_K1_Ch2-Ch1.zen
184220	1.939045e-04	5.236681e-03	5.845700e-04	20151211_SCC1gfpc_Prometa\MitoSys2\LSM\SCC1gfpc_Noc\DE_W0001\DE_W0001_P0011\DE_2_W0001_P0011_T0001\TR1_W0001_P0025\TR1_2_W0001_P0025_T0001_R1_P2_K1_Ch2-Ch1.zen
194460	-2.079723e-04	5.097928e-03	5.371000e-04	20151211_SCC1gfpc_Prometa\MitoSys2\LSM\SCC1gfpc_Noc\DE_W0001\DE_W0001_P0011\DE_2_W0001_P0011_T0001\TR1_W0001_P0025\TR1_2_W0001_P0025_T0001_R1_P2_K1_Ch2-Ch1.zen
204700	-6.285066e-04	4.498996e-03	4.956700e-04	20151211_SCC1gfpc_Prometa\MitoSys2\LSM\SCC1gfpc_Noc\DE_W0001\DE_W0001_P0011\DE_2_W0001_P0011_T0001\TR1_W0001_P0025\TR1_2_W0001_P0025_T0001_R1_P2_K1_Ch2-Ch1.zen
225180	-3.615603e-04	3.839083e-03	4.271400e-04	20151211_SCC1gfpc_Prometa\MitoSys2\LSM\SCC1gfpc_Noc\DE_W0001\DE_W0001_P0011\DE_2_W0001_P0011_T0001\TR1_W0001_P0025\TR1_2_W0001_P0025_T0001_R1_P2_K1_Ch2-Ch1.zen
245660	-1.381029e-04	3.916277e-03	3.731100e-04	20151211_SCC1gfpc_Prometa\MitoSys2\LSM\SCC1gfpc_Noc\DE_W0001\DE_W0001_P0011\DE_2_W0001_P0011_T0001\TR1_W0001_P0025\TR1_2_W0001_P0025_T0001_R1_P2_K1_Ch2-Ch1.zen
266140	-8.296217e-04	3.889211e-03	3.297000e-04	20151211_SCC1gfpc_Prometa\MitoSys2\LSM\SCC1gfpc_Noc\DE_W0001\DE_W0001_P0011\DE_2_W0001_P0011_T0001\TR1_W0001_P0025\TR1_2_W0001_P0025_T0001_R1_P2_K1_Ch2-Ch1.zen
286620	-4.088899e-04	3.355630e-03	2.942400e-04	20151211_SCC1gfpc_Prometa\MitoSys2\LSM\SCC1gfpc_Noc\DE_W0001\DE_W0001_P0011\DE_2_W0001_P0011_T0001\TR1_W0001_P0025\TR1_2_W0001_P0025_T0001_R1_P2_K1_Ch2-Ch1.zen
307100	-5.184050e-04	4.250202e-03	2.648400e-04	20151211_SCC1gfpc_Prometa\MitoSys2\LSM\SCC1gfpc_Noc\DE_W0001\DE_W0001_P0011\DE_2_W0001_P0011_T0001\TR1_W0001_P0025\TR1_2_W0001_P0025_T0001_R1_P2_K1_Ch2-Ch1.zen
327580	-1.459690e-03	3.933463e-03	2.401600e-04	20151211_SCC1gfpc_Prometa\MitoSys2\LSM\SCC1gfpc_Noc\DE_W0001\DE_W0001_P0011\DE_2_W0001_P0011_T0001\TR1_W0001_P0025\TR1_2_W0001_P0025_T0001_R1_P2_K1_Ch2-Ch1.zen
348060	-1.110943e-03	3.945190e-03	2.192000e-04	20151211_SCC1gfpc_Prometa\MitoSys2\LSM\SCC1gfpc_Noc\DE_W0001\DE_W0001_P0011\DE_2_W0001_P0011_T0001\TR1_W0001_P0025\TR1_2_W0001_P0025_T0001_R1_P2_K1_Ch2-Ch1.zen
368540	-6.065900e-05	2.927558e-03	2.012300e-04	20151211_SCC1gfpc_Prometa\MitoSys2\LSM\SCC1gfpc_Noc\DE_W0001\DE_W0001_P0011\DE_2_W0001_P0011_T0001\TR1_W0001_P0025\TR1_2_W0001_P0025_T0001_R1_P2_K1_Ch2-Ch1.zen
389020	-9.115739e-05	3.356858e-03	1.856700e-04	20151211_SCC1gfpc_Prometa\MitoSys2\LSM\SCC1gfpc_Noc\DE_W0001\DE_W0001_P0011\DE_2_W0001_P0011_T0001\TR1_W0001_P0025\TR1_2_W0001_P0025_T0001_R1_P2_K1_Ch2-Ch1.zen
409500	-6.339985e-04	3.567592e-03	1.721000e-04	20151211_SCC1gfpc_Prometa\MitoSys2\LSM\SCC1gfpc_Noc\DE_W0001\DE_W0001_P0011\DE_2_W0001_P0011_T0001\TR1_W0001_P0025\TR1_2_W0001_P0025_T0001_R1_P2_K1_Ch2-Ch1.zen
450460	-4.303503e-04	4.010554e-03	1.496300e-04	20151211_SCC1gfpc_Prometa\MitoSys2\LSM\SCC1gfpc_Noc\DE_W0001\DE_W0001_P0011\DE_2_W0001_P0011_T0001\TR1_W0001_P0025\TR1_2_W0001_P0025_T0001_R1_P2_K1_Ch2-Ch1.zen
491420	-2.114923e-04	2.835094e-03	1.318500e-04	20151211_SCC1gfpc_Prometa\MitoSys2\LSM\SCC1gfpc_Noc\DE_W0001\DE_W0001_P0011\DE_2_W0001_P0011_T0001\TR1_W0001_P0025\TR1_2_W0001_P0025_T0001_R1_P2_K1_Ch2-Ch1.zen
532380	1.410817e-04	2.974926e-03	1.174700e-04	20151211_SCC1gfpc_Prometa\MitoSys2\LSM\SCC1gfpc_Noc\DE_W0001\DE_W0001_P0011\DE_2_W0001_P0011_T0001\TR1_W0001_P0025\TR1_2_W0001_P0025_T0001_R1_P2_K1_Ch2-Ch1.zen
573340	-2.430713e-04	3.246726e-03	1.056400e-04	20151211_SCC1gfpc_Prometa\MitoSys2\LSM\SCC1gfpc_Noc\DE_W0001\DE_W0001_P0011\DE_2_W0001_P0011_T0001\TR1_W0001_P0025\TR1_2_W0001_P0025_T0001_R1_P2_K1_Ch2-Ch1.zen
614300	-1.025074e-03	3.536944e-03	9.576100e-05	20151211_SCC1gfpc_Prometa\MitoSys2\LSM\SCC1gfpc_Noc\DE_W0001\DE_W0001_P0011\DE_2_W0001_P0011_T0001\TR1_W0001_P0025\TR1_2_W0001_P0025_T0001_R1_P2_K1_Ch2-Ch1.zen
655260	-8.318936e-04	3.055153e-03	8.739900e-05	20151211_SCC1gfpc_Prometa\MitoSys2\LSM\SCC1gfpc_Noc\DE_W0001\DE_W0001_P0011\DE_2_W0001_P0011_T0001\TR1_W0001_P0025\TR1_2_W0001_P0025_T0001_R1_P2_K1_Ch2-Ch1.zen
696220	3.159660e-04	2.214633e-03	8.024400e-05	20151211_SCC1gfpc_Prometa\MitoSys2\LSM\SCC1gfpc_Noc\DE_W0001\DE_W0001_P0011\DE_2_W0001_P0011_T0001\TR1_W0001_P0025\TR1_2_W0001_P0025_T0001_R1_P2_K1_Ch2-Ch1.zen
737180	-3.650310e-04	3.205640e-03	7.405900e-05	20151211_SCC1gfpc_Prometa\MitoSys2\LSM\SCC1gfpc_Noc\DE_W0001\DE_W0001_P0011\DE_2_W0001_P0011_T0001\TR1_W0001_P0025\TR1_2_W0001_P0025_T0001_R1_P2_K1_Ch2-Ch1.zen
778140	-1.333585e-03	3.379424e-03	6.866700e-05	20151211_SCC1gfpc_Prometa\MitoSys2\LSM\SCC1gfpc_Noc\DE_W0001\DE_W0001_P0011\DE_2_W0001_P0011_T0001\TR1_W0001_P0025\TR1_2_W0001_P0025_T0001_R1_P2_K1_Ch2-Ch1.zen
819100	-5.882723e-04	3.196011e-03	6.392900e-05	20151211_SCC1gfpc_Prometa\MitoSys2\LSM\SCC1gfpc_Noc\DE_W0001\DE_W0001_P0011\DE_2_W0001_P0011_T0001\TR1_W0001_P0025\TR1_2_W0001_P0025_T0001_R1_P2_K1_Ch2-Ch1.zen
901020	3.213985e-04	3.914202e-03	5.600600e-05	20151211_SCC1gfpc_Prometa\MitoSys2\LSM\SCC1gfpc_Noc\DE_W0001\DE_W0001_P0011\DE_2_W0001_P0011_T0001\TR1_W0001_P0025\TR1_2_W0001_P0025_T0001_R1_P2_K1_Ch2-Ch1.zen
982940	-1.035646e-03	3.418042e-03	4.966000e-05	20151211_SCC1gfpc_Prometa\MitoSys2\LSM\SCC1gfpc_Noc\DE_W0001\DE_W0001_P0011\DE_2_W0001_P0011_T0001\TR1_W0001_P0025\TR1_2_W0001_P0025_T0001_R1_P2_K1_Ch2-Ch1.zen
1064860	-5.895376e-04	3.251713e-03	4.447500e-05	20151211_SCC1gfpc_Prometa\MitoSys2\LSM\SCC1gfpc_Noc\DE_W0001\DE_W0001_P0011\DE_2_W0001_P0011_T0001\TR1_W0001_P0025\TR1_2_W0001_P0025_T0001_R1_P2_K1_Ch2-Ch1.zen
1146780	-3.049670e-04	3.222697e-03	4.017100e-05	20151211_SCC1gfpc_Prometa\MitoSys2\LSM\SCC1gfpc_Noc\DE_W0001\DE_W0001_P0011\DE_2_W0001_P0011_T0001\TR1_W0001_P0025\TR1_2_W0001_P0025_T0001_R1_P2_K1_Ch2-Ch1.zen
1228700	-2.624639e-04	3.045808e-03	3.654600e-05	20151211_SCC1gfpc_Prometa\MitoSys2\LSM\SCC1gfpc_Noc\DE_W0001\DE_W0001_P0011\DE_2_W0001_P0011_T0001\TR1_W0001_P0025\TR1_2_W0001_P0025_T0001_R1_P2_K1_Ch2-Ch1.zen
1310620	2.079217e-04	3.895218e-03	3.345800e-05	20151211_SCC1gfpc_Prometa\MitoSys2\LSM\SCC1gfpc_Noc\DE_W0001\DE_W0001_P0011\DE_2_W0001_P0011_T0001\TR1_W0001_P0025\TR1_2_W0001_P0025_T0001_R1_P2_K1_Ch2-Ch1.zen
1392540	2.848215e-05	3.607620e-03	3.079900e-05	20151211_SCC1gfpc_Prometa\MitoSys2\LSM\SCC1gfpc_Noc\DE_W0001\DE_W0001_P0011\DE_2_W0001_P0011_T0001\TR1_W0001_P0025\TR1_2_W0001_P0025_T0001_R1_P2_K1_Ch2-Ch1.zen
1474460	-5.745116e-04	2.338566e-03	2.848800e-05	20151211_SCC1gfpc_Prometa\MitoSys2\LSM\SCC1gfpc_Noc\DE_W0001\DE_W0001_P0011\DE_2_W0001_P0011_T0001\TR1_W0001_P0025\TR1_2_W0001_P0025_T0001_R1_P2_K1_Ch2-Ch1.zen
1556380	-5.430620e-04	2.310021e-03	2.646500e-05	20151211_SCC1gfpc_Prometa\MitoSys2\LSM\SCC1gfpc_Noc\DE_W0001\DE_W0001_P0011\DE_2_W0001_P0011_T0001\TR1_W0001_P0025\TR1_2_W0001_P0025_T0001_R1_P2_K1_Ch2-Ch1.zen
10	5.523642e-02	2.815402e-02	5.918200e-02	20151211_SCC1gfpc_Prometa\MitoSys2\LSM\SCC1gfpc_Noc\DE_W0001\DE_W0001_P0011\DE_2_W0001_P0011_T0001\TR1_W0001_P0025\TR1_2_W0001_P0025_T0001_R1_P4_K1_Ch2-Ch1.zen
20	6.294528e-02	1.558285e-02	5.817200e-02	20151211_SCC1gfpc_Prometa\MitoSys2\LSM\SCC1gfpc_Noc\DE_W0001\DE_W0001_P0011\DE_2_W0001_P0011_T0001\TR1_W0001_P0025\TR1_2_W0001_P0025_T0001_R1_P4_K1_Ch2-Ch1.zen
30	6.456088e-02	2.573006e-02	5.724100e-02	20151211_SCC1gfpc_Prometa\MitoSys2\LSM\SCC1gfpc_Noc\DE_W0001\DE_W0001_P0011\DE_2_W0001_P0011_T0001\TR1_W0001_P0025\TR1_2_W0001_P0025_T0001_R1_P4_K1_Ch2-Ch1.zen
40	5.422365e-02	2.593203e-02	5.638300e-02	20151211_SCC1gfpc_Prometa\MitoSys2\LSM\SCC1gfpc_Noc\DE_W0001\DE_W0001_P0011\DE_2_W0001_P0011_T0001\TR1_W0001_P0025\TR1_2_W0001_P0025_T0001_R1_P4_K1_Ch2-Ch1.zen
50	5.870222e-02	2.554233e-02	5.559200e-02	20151211_SCC1gfpc_Prometa\MitoSys2\LSM\SCC1gfpc_Noc\DE_W0001\DE_W0001_P0011\DE_2_W0001_P0011_T0001\TR1_W0001_P0025\TR1_2_W0001_P0025_T0001_R1_P4_K1_Ch2-Ch1.zen
60	5.205563e-02	2.723948e-02	5.486200e-02	20151211_SCC1gfpc_Prometa\MitoSys2\LSM\SCC1gfpc_Noc\DE_W0001\DE_W0001_P0011\DE_2_W0001_P0011_T0001\TR1_W0001_P0025\TR1_2_W0001_P0025_T0001_R1_P4_K1_Ch2-Ch1.zen
70	4.614701e-02	2.511131e-02	5.418800e-02	20151211_SCC1gfpc_Prometa\MitoSys2\LSM\SCC1gfpc_Noc\DE_W0001\DE_W0001_P0011\DE_2_W0001_P0011_T0001\TR1_W0001_P0025\TR1_2_W0001_P0025_T0001_R1_P4_K1_Ch2-Ch1.zen
80	5.147020e-02	2.177735e-02	5.356400e-02	20151211_SCC1gfpc_Prometa\MitoSys2\LSM\SCC1gfpc_Noc\DE_W0001\DE_W0001_P0011\DE_2_W0001_P0011_T0001\TR1_W0001_P0025\TR1_2_W0001_P0025_T0001_R1_P4_K1_Ch2-Ch1.zen
90	5.360804e-02	2.112871e-02	5.298600e-02	20151211_SCC1gfpc_Prometa\MitoSys2\LSM\SCC1gfpc_Noc\DE_W0001\DE_W0001_P0011\DE_2_W0001_P0011_T0001\TR1_W0001_P0025\TR1_2_W0001_P0025_T0001_R1_P4_K1_Ch2-Ch1.zen
100	5.632294e-02	1.549729e-02	5.245000e-02	20151211_SCC1gfpc_Prometa\MitoSys2\LSM\SCC1gfpc_Noc\DE_W0001\DE_W0001_P0011\DE_2_W0001_P0011_T0001\TR1_W0001_P0025\TR1_2_W0001_P0025_T0001_R1_P4_K1_Ch2-Ch1.zen
120	5.124037e-02	2.101239e-02	5.148500e-02	20151211_SCC1gfpc_Prometa\MitoSys2\LSM\SCC1gfpc_Noc\DE_W0001\DE_W0001_P0011\DE_2_W0001_P0011_T0001\TR1_W0001_P0025\TR1_2_W0001_P0025_T0001_R1_P4_K1_Ch2-Ch1.zen
140	4.552505e-02	1.680184e-02	5.064400e-02	20151211_SCC1gfpc_Prometa\MitoSys2\LSM\SCC1gfpc_Noc\DE_W0001\DE_W0001_P0011\DE_2_W0001_P0011_T0001\TR1_W0001_P0025\TR1_2_W0001_P0025_T0001_R1_P4_K1_Ch2-Ch1.zen
160	4.431927e-02	1.842953e-02	4.990400e-02	20151211_SCC1gfpc_Prometa\MitoSys2\LSM\SCC1gfpc_Noc\DE_W0001\DE_W0001_P0011\DE_2_W0001_P0011_T0001\TR1_W0001_P0025\TR1_2_W0001_P0025_T0001_R1_P4_K1_Ch2-Ch1.zen
180	4.901556e-02	1.603211e-02	4.924600e-02	20151211_SCC1gfpc_Prometa\MitoSys2\LSM\SCC1gfpc_Noc\DE_W0001\DE_W0001_P0011\DE_2_W0001_P0011_T0001\TR1_W0001_P0025\TR1_2_W0001_P0025_T0001_R1_P4_K1_Ch2-Ch1.zen
200	5.356714e-02	1.908827e-02	4.865600e-02	20151211_SCC1gfpc_Prometa\MitoSys2\LSM\SCC1gfpc_Noc\DE_W0001\DE_W0001_P0011\DE_2_W0001_P0011_T0001\TR1_W0001_P0025\TR1_2_W0001_P0025_T0001_R1_P4_K1_Ch2-Ch1.zen
220	4.852209e-02	1.681003e-02	4.812100e-02	20151211_SCC1gfpc_Prometa\MitoSys2\LSM\SCC1gfpc_Noc\DE_W0001\DE_W0001_P0011\DE_2_W0001_P0011_T0001\TR1_W0001_P0025\TR1_2_W0001_P0025_T0001_R1_P4_K1_Ch2-Ch1.zen
240	4.732320e-02	1.678760e-02	4.763200e-02	20151211_SCC1gfpc_Prometa\MitoSys2\LSM\SCC1gfpc_Noc\DE_W0001\DE_W0001_P0011\DE_2_W0001_P0011_T0001\TR1_W0001_P0025\TR1_2_W0001_P0025_T0001_R1_P4_K1_Ch2-Ch1.zen
260	4.943810e-02	1.730805e-02	4.718100e-02	20151211_SCC1gfpc_Prometa\MitoSys2\LSM\SCC1gfpc_Noc\DE_W0001\DE_W0001_P0011\DE_2_W0001_P0011_T0001\TR1_W0001_P0025\TR1_2_W0001_P0025_T0001_R1_P4_K1_Ch2-Ch1.zen
280	4.679901e-02	1.923688e-02	4.676200e-02	20151211_SCC1gfpc_Prometa\MitoSys2\LSM\SCC1gfpc_Noc\DE_W0001\DE_W0001_P0011\DE_2_W0001_P0011_T0001\TR1_W0001_P0025\TR1_2_W0001_P0025_T0001_R1_P4_K1_Ch2-Ch1.zen
300	4.627004e-02	1.321955e-02	4.636800e-02	20151211_SCC1gfpc_Prometa\MitoSys2\LSM\SCC1gfpc_Noc\DE_W0001\DE_W0001_P0011\DE_2_W0001_P0011_T0001\TR1_W0001_P0025\TR1_2_W0001_P0025_T0001_R1_P4_K1_Ch2-Ch1.zen
340	4.888550e-02	1.254656e-02	4.564100e-02	20151211_SCC1gfpc_Prometa\MitoSys2\LSM\SCC1gfpc_Noc\DE_W0001\DE_W0001_P0011\DE_2_W0001_P0011_T0001\TR1_W0001_P0025\TR1_2_W0001_P0025_T0001_R1_P4_K1_Ch2-Ch1.zen
380	4.539901e-02	1.290431e-02	4.497500e-02	20151211_SCC1gfpc_Prometa\MitoSys2\LSM\SCC1gfpc_Noc\DE_W0001\DE_W0001_P0011\DE_2_W0001_P0011_T0001\TR1_W0001_P0025\TR1_2_W0001_P0025_T0001_R1_P4_K1_Ch2-Ch1.zen
420	5.038913e-02	1.227774e-02	4.435400e-02	20151211_SCC1gfpc_Prometa\MitoSys2\LSM\SCC1gfpc_Noc\DE_W0001\DE_W0001_P0011\DE_2_W0001_P0011_T0001\TR1_W0001_P0025\TR1_2_W0001_P0025_T0001_R1_P4_K1_Ch2-Ch1.zen
460	4.285744e-02	1.259567e-02	4.376500e-02	20151211_SCC1gfpc_Prometa\MitoSys2\LSM\SCC1gfpc_Noc\DE_W0001\DE_W0001_P0011\DE_2_W0001_P0011_T0001\TR1_W0001_P0025\TR1_2_W0001_P0025_T0001_R1_P4_K1_Ch2-Ch1.zen
500	4.170644e-02	9.544025e-03	4.320100e-02	20151211_SCC1gfpc_Prometa\MitoSys2\LSM\SCC1gfpc_Noc\DE_W0001\DE_W0001_P0011\DE_2_W0001_P0011_T0001\TR1_W0001_P0025\TR1_2_W0001_P0025_T0001_R1_P4_K1_Ch2-Ch1.zen
540	4.535648e-02	1.210487e-02	4.265800e-02	20151211_SCC1gfpc_Prometa\MitoSys2\LSM\SCC1gfpc_Noc\DE_W0001\DE_W0001_P0011\DE_2_W0001_P0011_T0001\TR1_W0001_P0025\TR1_2_W0001_P0025_T0001_R1_P4_K1_Ch2-Ch1.zen
580	4.109108e-02	1.138803e-02	4.213100e-02	20151211_SCC1gfpc_Prometa\MitoSys2\LSM\SCC1gfpc_Noc\DE_W0001\DE_W0001_P0011\DE_2_W0001_P0011_T0001\TR1_W0001_P0025\TR1_2_W0001_P0025_T0001_R1_P4_K1_Ch2-Ch1.zen
620	4.185003e-02	1.197242e-02	4.162000e-02	20151211_SCC1gfpc_Prometa\MitoSys2\LSM\SCC1gfpc_Noc\DE_W0001\DE_W0001_P0011\DE_2_W0001_P0011_T0001\TR1_W0001_P0025\TR1_2_W0001_P0025_T0001_R1_P4_K1_Ch2-Ch1.zen
660	3.894493e-02	1.421203e-02	4.112100e-02	20151211_SCC1gfpc_Prometa\MitoSys2\LSM\SCC1gfpc_Noc\DE_W0001\DE_W0001_P0011\DE_2_W0001_P0011_T0001\TR1_W0001_P0025\TR1_2_W0001_P0025_T0001_R1_P4_K1_Ch2-Ch1.zen
700	3.831939e-02	1.259152e-02	4.063400e-02	20151211_SCC1gfpc_Prometa\MitoSys2\LSM\SCC1gfpc_Noc\DE_W0001\DE_W0001_P0011\DE_2_W0001_P0011_T0001\TR1_W0001_P0025\TR1_2_W0001_P0025_T0001_R1_P4_K1_Ch2-Ch1.zen
780	4.094128e-02	8.571963e-03	3.969400e-02	20151211_SCC1gfpc_Prometa\MitoSys2\LSM\SCC1gfpc_Noc\DE_W0001\DE_W0001_P0011\DE_2_W0001_P0011_T0001\TR1_W0001_P0025\TR1_2_W0001_P0025_T0001_R1_P4_K1_Ch2-Ch1.zen
860	4.086053e-02	1.204004e-02	3.879400e-02	20151211_SCC1gfpc_Prometa\MitoSys2\LSM\SCC1gfpc_Noc\DE_W0001\DE_W0001_P0011\DE_2_W0001_P0011_T0001\TR1_W0001_P0025\TR1_2_W0001_P0025_T0001_R1_P4_K1_Ch2-Ch1.zen
940	3.355020e-02	1.301015e-02	3.793300e-02	20151211_SCC1gfpc_Prometa\MitoSys2\LSM\SCC1gfpc_Noc\DE_W0001\DE_W0001_P0011\DE_2_W0001_P0011_T0001\TR1_W0001_P0025\TR1_2_W0001_P0025_T0001_R1_P4_K1_Ch2-Ch1.zen
1020	3.605121e-02	1.204737e-02	3.710700e-02	20151211_SCC1gfpc_Prometa\MitoSys2\LSM\SCC1gfpc_Noc\DE_W0001\DE_W0001_P0011\DE_2_W0001_P0011_T0001\TR1_W0001_P0025\TR1_2_W0001_P0025_T0001_R1_P4_K1_Ch2-Ch1.zen
1100	3.810980e-02	9.067852e-03	3.631600e-02	20151211_SCC1gfpc_Prometa\MitoSys2\LSM\SCC1gfpc_Noc\DE_W0001\DE_W0001_P0011\DE_2_W0001_P0011_T0001\TR1_W0001_P0025\TR1_2_W0001_P0025_T0001_R1_P4_K1_Ch2-Ch1.zen
1180	3.668154e-02	1.248986e-02	3.555600e-02	20151211_SCC1gfpc_Prometa\MitoSys2\LSM\SCC1gfpc_Noc\DE_W0001\DE_W0001_P0011\DE_2_W0001_P0011_T0001\TR1_W0001_P0025\TR1_2_W0001_P0025_T0001_R1_P4_K1_Ch2-Ch1.zen
1260	3.280511e-02	9.843200e-03	3.482800e-02	20151211_SCC1gfpc_Prometa\MitoSys2\LSM\SCC1gfpc_Noc\DE_W0001\DE_W0001_P0011\DE_2_W0001_P0011_T0001\TR1_W0001_P0025\TR1_2_W0001_P0025_T0001_R1_P4_K1_Ch2-Ch1.zen
1340	3.385646e-02	8.915158e-03	3.412900e-02	20151211_SCC1gfpc_Prometa\MitoSys2\LSM\SCC1gfpc_Noc\DE_W0001\DE_W0001_P0011\DE_2_W0001_P0011_T0001\TR1_W0001_P0025\TR1_2_W0001_P0025_T0001_R1_P4_K1_Ch2-Ch1.zen
1420	3.274152e-02	1.010148e-02	3.345700e-02	20151211_SCC1gfpc_Prometa\MitoSys2\LSM\SCC1gfpc_Noc\DE_W0001\DE_W0001_P0011\DE_2_W0001_P0011_T0001\TR1_W0001_P0025\TR1_2_W0001_P0025_T0001_R1_P4_K1_Ch2-Ch1.zen
1500	3.155240e-02	8.796097e-03	3.281200e-02	20151211_SCC1gfpc_Prometa\MitoSys2\LSM\SCC1gfpc_Noc\DE_W0001\DE_W0001_P0011\DE_2_W0001_P0011_T0001\TR1_W0001_P0025\TR1_2_W0001_P0025_T0001_R1_P4_K1_Ch2-Ch1.zen
1660	3.120252e-02	7.375937e-03	3.159600e-02	20151211_SCC1gfpc_Prometa\MitoSys2\LSM\SCC1gfpc_Noc\DE_W0001\DE_W0001_P0011\DE_2_W0001_P0011_T0001\TR1_W0001_P0025\TR1_2_W0001_P0025_T0001_R1_P4_K1_Ch2-Ch1.zen
1820	3.414274e-02	8.111295e-03	3.046900e-02	20151211_SCC1gfpc_Prometa\MitoSys2\LSM\SCC1gfpc_Noc\DE_W0001\DE_W0001_P0011\DE_2_W0001_P0011_T0001\TR1_W0001_P0025\TR1_2_W0001_P0025_T0001_R1_P4_K1_Ch2-Ch1.zen
1980	2.673861e-02	8.909314e-03	2.942500e-02	20151211_SCC1gfpc_Prometa\MitoSys2\LSM\SCC1gfpc_Noc\DE_W0001\DE_W0001_P0011\DE_2_W0001_P0011_T0001\TR1_W0001_P0025\TR1_2_W0001_P0025_T0001_R1_P4_K1_Ch2-Ch1.zen
2140	2.930959e-02	9.398881e-03	2.845400e-02	20151211_SCC1gfpc_Prometa\MitoSys2\LSM\SCC1gfpc_Noc\DE_W0001\DE_W0001_P0011\DE_2_W0001_P0011_T0001\TR1_W0001_P0025\TR1_2_W0001_P0025_T0001_R1_P4_K1_Ch2-Ch1.zen
2300	2.747168e-02	7.737083e-03	2.754900e-02	20151211_SCC1gfpc_Prometa\MitoSys2\LSM\SCC1gfpc_Noc\DE_W0001\DE_W0001_P0011\DE_2_W0001_P0011_T0001\TR1_W0001_P0025\TR1_2_W0001_P0025_T0001_R1_P4_K1_Ch2-Ch1.zen
2460	2.599894e-02	7.744354e-03	2.670600e-02	20151211_SCC1gfpc_Prometa\MitoSys2\LSM\SCC1gfpc_Noc\DE_W0001\DE_W0001_P0011\DE_2_W0001_P0011_T0001\TR1_W0001_P0025\TR1_2_W0001_P0025_T0001_R1_P4_K1_Ch2-Ch1.zen
2620	2.559110e-02	7.458180e-03	2.591700e-02	20151211_SCC1gfpc_Prometa\MitoSys2\LSM\SCC1gfpc_Noc\DE_W0001\DE_W0001_P0011\DE_2_W0001_P0011_T0001\TR1_W0001_P0025\TR1_2_W0001_P0025_T0001_R1_P4_K1_Ch2-Ch1.zen
2780	2.739133e-02	7.113383e-03	2.517800e-02	20151211_SCC1gfpc_Prometa\MitoSys2\LSM\SCC1gfpc_Noc\DE_W0001\DE_W0001_P0011\DE_2_W0001_P0011_T0001\TR1_W0001_P0025\TR1_2_W0001_P0025_T0001_R1_P4_K1_Ch2-Ch1.zen
2940	2.349151e-02	1.018961e-02	2.448500e-02	20151211_SCC1gfpc_Prometa\MitoSys2\LSM\SCC1gfpc_Noc\DE_W0001\DE_W0001_P0011\DE_2_W0001_P0011_T0001\TR1_W0001_P0025\TR1_2_W0001_P0025_T0001_R1_P4_K1_Ch2-Ch1.zen
3100	2.396791e-02	7.883038e-03	2.383300e-02	20151211_SCC1gfpc_Prometa\MitoSys2\LSM\SCC1gfpc_Noc\DE_W0001\DE_W0001_P0011\DE_2_W0001_P0011_T0001\TR1_W0001_P0025\TR1_2_W0001_P0025_T0001_R1_P4_K1_Ch2-Ch1.zen
3420	2.182338e-02	8.072803e-03	2.264200e-02	20151211_SCC1gfpc_Prometa\MitoSys2\LSM\SCC1gfpc_Noc\DE_W0001\DE_W0001_P0011\DE_2_W0001_P0011_T0001\TR1_W0001_P0025\TR1_2_W0001_P0025_T0001_R1_P4_K1_Ch2-Ch1.zen
3740	2.274525e-02	7.420971e-03	2.158000e-02	20151211_SCC1gfpc_Prometa\MitoSys2\LSM\SCC1gfpc_Noc\DE_W0001\DE_W0001_P0011\DE_2_W0001_P0011_T0001\TR1_W0001_P0025\TR1_2_W0001_P0025_T0001_R1_P4_K1_Ch2-Ch1.zen
4060	2.102285e-02	7.224925e-03	2.062700e-02	20151211_SCC1gfpc_Prometa\MitoSys2\LSM\SCC1gfpc_Noc\DE_W0001\DE_W0001_P0011\DE_2_W0001_P0011_T0001\TR1_W0001_P0025\TR1_2_W0001_P0025_T0001_R1_P4_K1_Ch2-Ch1.zen
4380	2.004449e-02	7.802368e-03	1.977000e-02	20151211_SCC1gfpc_Prometa\MitoSys2\LSM\SCC1gfpc_Noc\DE_W0001\DE_W0001_P0011\DE_2_W0001_P0011_T0001\TR1_W0001_P0025\TR1_2_W0001_P0025_T0001_R1_P4_K1_Ch2-Ch1.zen
4700	2.021183e-02	6.915513e-03	1.899300e-02	20151211_SCC1gfpc_Prometa\MitoSys2\LSM\SCC1gfpc_Noc\DE_W0001\DE_W0001_P0011\DE_2_W0001_P0011_T0001\TR1_W0001_P0025\TR1_2_W0001_P0025_T0001_R1_P4_K1_Ch2-Ch1.zen
5020	1.869777e-02	6.174965e-03	1.828600e-02	20151211_SCC1gfpc_Prometa\MitoSys2\LSM\SCC1gfpc_Noc\DE_W0001\DE_W0001_P0011\DE_2_W0001_P0011_T0001\TR1_W0001_P0025\TR1_2_W0001_P0025_T0001_R1_P4_K1_Ch2-Ch1.zen
5340	1.805795e-02	6.838027e-03	1.764100e-02	20151211_SCC1gfpc_Prometa\MitoSys2\LSM\SCC1gfpc_Noc\DE_W0001\DE_W0001_P0011\DE_2_W0001_P0011_T0001\TR1_W0001_P0025\TR1_2_W0001_P0025_T0001_R1_P4_K1_Ch2-Ch1.zen
5660	1.517913e-02	7.075356e-03	1.705000e-02	20151211_SCC1gfpc_Prometa\MitoSys2\LSM\SCC1gfpc_Noc\DE_W0001\DE_W0001_P0011\DE_2_W0001_P0011_T0001\TR1_W0001_P0025\TR1_2_W0001_P0025_T0001_R1_P4_K1_Ch2-Ch1.zen
5980	1.733360e-02	6.566773e-03	1.650600e-02	20151211_SCC1gfpc_Prometa\MitoSys2\LSM\SCC1gfpc_Noc\DE_W0001\DE_W0001_P0011\DE_2_W0001_P0011_T0001\TR1_W0001_P0025\TR1_2_W0001_P0025_T0001_R1_P4_K1_Ch2-Ch1.zen
6300	1.617187e-02	6.362709e-03	1.600400e-02	20151211_SCC1gfpc_Prometa\MitoSys2\LSM\SCC1gfpc_Noc\DE_W0001\DE_W0001_P0011\DE_2_W0001_P0011_T0001\TR1_W0001_P0025\TR1_2_W0001_P0025_T0001_R1_P4_K1_Ch2-Ch1.zen
6940	1.489296e-02	7.195466e-03	1.510800e-02	20151211_SCC1gfpc_Prometa\MitoSys2\LSM\SCC1gfpc_Noc\DE_W0001\DE_W0001_P0011\DE_2_W0001_P0011_T0001\TR1_W0001_P0025\TR1_2_W0001_P0025_T0001_R1_P4_K1_Ch2-Ch1.zen
7580	1.462997e-02	5.722180e-03	1.433000e-02	20151211_SCC1gfpc_Prometa\MitoSys2\LSM\SCC1gfpc_Noc\DE_W0001\DE_W0001_P0011\DE_2_W0001_P0011_T0001\TR1_W0001_P0025\TR1_2_W0001_P0025_T0001_R1_P4_K1_Ch2-Ch1.zen
8220	1.387768e-02	6.736087e-03	1.365000e-02	20151211_SCC1gfpc_Prometa\MitoSys2\LSM\SCC1gfpc_Noc\DE_W0001\DE_W0001_P0011\DE_2_W0001_P0011_T0001\TR1_W0001_P0025\TR1_2_W0001_P0025_T0001_R1_P4_K1_Ch2-Ch1.zen
8860	1.201219e-02	6.296571e-03	1.304900e-02	20151211_SCC1gfpc_Prometa\MitoSys2\LSM\SCC1gfpc_Noc\DE_W0001\DE_W0001_P0011\DE_2_W0001_P0011_T0001\TR1_W0001_P0025\TR1_2_W0001_P0025_T0001_R1_P4_K1_Ch2-Ch1.zen
9500	1.314401e-02	6.795943e-03	1.251300e-02	20151211_SCC1gfpc_Prometa\MitoSys2\LSM\SCC1gfpc_Noc\DE_W0001\DE_W0001_P0011\DE_2_W0001_P0011_T0001\TR1_W0001_P0025\TR1_2_W0001_P0025_T0001_R1_P4_K1_Ch2-Ch1.zen
10140	1.134252e-02	6.721249e-03	1.203200e-02	20151211_SCC1gfpc_Prometa\MitoSys2\LSM\SCC1gfpc_Noc\DE_W0001\DE_W0001_P0011\DE_2_W0001_P0011_T0001\TR1_W0001_P0025\TR1_2_W0001_P0025_T0001_R1_P4_K1_Ch2-Ch1.zen
10780	1.234617e-02	7.065929e-03	1.159800e-02	20151211_SCC1gfpc_Prometa\MitoSys2\LSM\SCC1gfpc_Noc\DE_W0001\DE_W0001_P0011\DE_2_W0001_P0011_T0001\TR1_W0001_P0025\TR1_2_W0001_P0025_T0001_R1_P4_K1_Ch2-Ch1.zen
11420	1.048512e-02	6.994135e-03	1.120300e-02	20151211_SCC1gfpc_Prometa\MitoSys2\LSM\SCC1gfpc_Noc\DE_W0001\DE_W0001_P0011\DE_2_W0001_P0011_T0001\TR1_W0001_P0025\TR1_2_W0001_P0025_T0001_R1_P4_K1_Ch2-Ch1.zen
12060	1.068175e-02	7.869658e-03	1.084200e-02	20151211_SCC1gfpc_Prometa\MitoSys2\LSM\SCC1gfpc_Noc\DE_W0001\DE_W0001_P0011\DE_2_W0001_P0011_T0001\TR1_W0001_P0025\TR1_2_W0001_P0025_T0001_R1_P4_K1_Ch2-Ch1.zen
12700	1.121397e-02	6.249021e-03	1.051000e-02	20151211_SCC1gfpc_Prometa\MitoSys2\LSM\SCC1gfpc_Noc\DE_W0001\DE_W0001_P0011\DE_2_W0001_P0011_T0001\TR1_W0001_P0025\TR1_2_W0001_P0025_T0001_R1_P4_K1_Ch2-Ch1.zen
13980	1.056988e-02	5.963358e-03	9.919200e-03	20151211_SCC1gfpc_Prometa\MitoSys2\LSM\SCC1gfpc_Noc\DE_W0001\DE_W0001_P0011\DE_2_W0001_P0011_T0001\TR1_W0001_P0025\TR1_2_W0001_P0025_T0001_R1_P4_K1_Ch2-Ch1.zen
15260	8.697959e-03	6.011799e-03	9.406200e-03	20151211_SCC1gfpc_Prometa\MitoSys2\LSM\SCC1gfpc_Noc\DE_W0001\DE_W0001_P0011\DE_2_W0001_P0011_T0001\TR1_W0001_P0025\TR1_2_W0001_P0025_T0001_R1_P4_K1_Ch2-Ch1.zen
16540	8.302605e-03	6.561705e-03	8.954300e-03	20151211_SCC1gfpc_Prometa\MitoSys2\LSM\SCC1gfpc_Noc\DE_W0001\DE_W0001_P0011\DE_2_W0001_P0011_T0001\TR1_W0001_P0025\TR1_2_W0001_P0025_T0001_R1_P4_K1_Ch2-Ch1.zen
17820	8.105158e-03	7.093283e-03	8.550900e-03	20151211_SCC1gfpc_Prometa\MitoSys2\LSM\SCC1gfpc_Noc\DE_W0001\DE_W0001_P0011\DE_2_W0001_P0011_T0001\TR1_W0001_P0025\TR1_2_W0001_P0025_T0001_R1_P4_K1_Ch2-Ch1.zen
19100	8.189909e-03	6.742825e-03	8.186800e-03	20151211_SCC1gfpc_Prometa\MitoSys2\LSM\SCC1gfpc_Noc\DE_W0001\DE_W0001_P0011\DE_2_W0001_P0011_T0001\TR1_W0001_P0025\TR1_2_W0001_P0025_T0001_R1_P4_K1_Ch2-Ch1.zen
20380	8.266741e-03	6.794622e-03	7.854800e-03	20151211_SCC1gfpc_Prometa\MitoSys2\LSM\SCC1gfpc_Noc\DE_W0001\DE_W0001_P0011\DE_2_W0001_P0011_T0001\TR1_W0001_P0025\TR1_2_W0001_P0025_T0001_R1_P4_K1_Ch2-Ch1.zen
21660	8.078302e-03	7.161804e-03	7.549700e-03	20151211_SCC1gfpc_Prometa\MitoSys2\LSM\SCC1gfpc_Noc\DE_W0001\DE_W0001_P0011\DE_2_W0001_P0011_T0001\TR1_W0001_P0025\TR1_2_W0001_P0025_T0001_R1_P4_K1_Ch2-Ch1.zen
22940	7.318251e-03	6.310499e-03	7.267100e-03	20151211_SCC1gfpc_Prometa\MitoSys2\LSM\SCC1gfpc_Noc\DE_W0001\DE_W0001_P0011\DE_2_W0001_P0011_T0001\TR1_W0001_P0025\TR1_2_W0001_P0025_T0001_R1_P4_K1_Ch2-Ch1.zen
24220	7.162375e-03	5.205862e-03	7.003900e-03	20151211_SCC1gfpc_Prometa\MitoSys2\LSM\SCC1gfpc_Noc\DE_W0001\DE_W0001_P0011\DE_2_W0001_P0011_T0001\TR1_W0001_P0025\TR1_2_W0001_P0025_T0001_R1_P4_K1_Ch2-Ch1.zen
25500	7.006559e-03	5.002297e-03	6.757200e-03	20151211_SCC1gfpc_Prometa\MitoSys2\LSM\SCC1gfpc_Noc\DE_W0001\DE_W0001_P0011\DE_2_W0001_P0011_T0001\TR1_W0001_P0025\TR1_2_W0001_P0025_T0001_R1_P4_K1_Ch2-Ch1.zen
28060	5.920023e-03	4.835116e-03	6.305900e-03	20151211_SCC1gfpc_Prometa\MitoSys2\LSM\SCC1gfpc_Noc\DE_W0001\DE_W0001_P0011\DE_2_W0001_P0011_T0001\TR1_W0001_P0025\TR1_2_W0001_P0025_T0001_R1_P4_K1_Ch2-Ch1.zen
30620	5.158331e-03	5.472198e-03	5.900600e-03	20151211_SCC1gfpc_Prometa\MitoSys2\LSM\SCC1gfpc_Noc\DE_W0001\DE_W0001_P0011\DE_2_W0001_P0011_T0001\TR1_W0001_P0025\TR1_2_W0001_P0025_T0001_R1_P4_K1_Ch2-Ch1.zen
33180	5.608722e-03	4.728155e-03	5.532800e-03	20151211_SCC1gfpc_Prometa\MitoSys2\LSM\SCC1gfpc_Noc\DE_W0001\DE_W0001_P0011\DE_2_W0001_P0011_T0001\TR1_W0001_P0025\TR1_2_W0001_P0025_T0001_R1_P4_K1_Ch2-Ch1.zen
35740	4.731074e-03	4.427871e-03	5.196500e-03	20151211_SCC1gfpc_Prometa\MitoSys2\LSM\SCC1gfpc_Noc\DE_W0001\DE_W0001_P0011\DE_2_W0001_P0011_T0001\TR1_W0001_P0025\TR1_2_W0001_P0025_T0001_R1_P4_K1_Ch2-Ch1.zen
38300	5.227352e-03	5.034768e-03	4.887300e-03	20151211_SCC1gfpc_Prometa\MitoSys2\LSM\SCC1gfpc_Noc\DE_W0001\DE_W0001_P0011\DE_2_W0001_P0011_T0001\TR1_W0001_P0025\TR1_2_W0001_P0025_T0001_R1_P4_K1_Ch2-Ch1.zen
40860	4.664973e-03	4.886621e-03	4.602000e-03	20151211_SCC1gfpc_Prometa\MitoSys2\LSM\SCC1gfpc_Noc\DE_W0001\DE_W0001_P0011\DE_2_W0001_P0011_T0001\TR1_W0001_P0025\TR1_2_W0001_P0025_T0001_R1_P4_K1_Ch2-Ch1.zen
43420	4.293922e-03	5.408911e-03	4.337900e-03	20151211_SCC1gfpc_Prometa\MitoSys2\LSM\SCC1gfpc_Noc\DE_W0001\DE_W0001_P0011\DE_2_W0001_P0011_T0001\TR1_W0001_P0025\TR1_2_W0001_P0025_T0001_R1_P4_K1_Ch2-Ch1.zen
45980	3.557641e-03	4.776471e-03	4.093000e-03	20151211_SCC1gfpc_Prometa\MitoSys2\LSM\SCC1gfpc_Noc\DE_W0001\DE_W0001_P0011\DE_2_W0001_P0011_T0001\TR1_W0001_P0025\TR1_2_W0001_P0025_T0001_R1_P4_K1_Ch2-Ch1.zen
48540	3.559608e-03	5.179528e-03	3.865500e-03	20151211_SCC1gfpc_Prometa\MitoSys2\LSM\SCC1gfpc_Noc\DE_W0001\DE_W0001_P0011\DE_2_W0001_P0011_T0001\TR1_W0001_P0025\TR1_2_W0001_P0025_T0001_R1_P4_K1_Ch2-Ch1.zen
51100	3.716745e-03	4.560451e-03	3.653900e-03	20151211_SCC1gfpc_Prometa\MitoSys2\LSM\SCC1gfpc_Noc\DE_W0001\DE_W0001_P0011\DE_2_W0001_P0011_T0001\TR1_W0001_P0025\TR1_2_W0001_P0025_T0001_R1_P4_K1_Ch2-Ch1.zen
56220	2.636139e-03	5.106054e-03	3.273200e-03	20151211_SCC1gfpc_Prometa\MitoSys2\LSM\SCC1gfpc_Noc\DE_W0001\DE_W0001_P0011\DE_2_W0001_P0011_T0001\TR1_W0001_P0025\TR1_2_W0001_P0025_T0001_R1_P4_K1_Ch2-Ch1.zen
61340	3.303561e-03	5.314667e-03	2.942000e-03	20151211_SCC1gfpc_Prometa\MitoSys2\LSM\SCC1gfpc_Noc\DE_W0001\DE_W0001_P0011\DE_2_W0001_P0011_T0001\TR1_W0001_P0025\TR1_2_W0001_P0025_T0001_R1_P4_K1_Ch2-Ch1.zen
66460	3.773380e-03	4.203461e-03	2.652900e-03	20151211_SCC1gfpc_Prometa\MitoSys2\LSM\SCC1gfpc_Noc\DE_W0001\DE_W0001_P0011\DE_2_W0001_P0011_T0001\TR1_W0001_P0025\TR1_2_W0001_P0025_T0001_R1_P4_K1_Ch2-Ch1.zen
71580	2.871093e-03	4.284837e-03	2.400000e-03	20151211_SCC1gfpc_Prometa\MitoSys2\LSM\SCC1gfpc_Noc\DE_W0001\DE_W0001_P0011\DE_2_W0001_P0011_T0001\TR1_W0001_P0025\TR1_2_W0001_P0025_T0001_R1_P4_K1_Ch2-Ch1.zen
76700	2.166551e-03	3.669097e-03	2.177900e-03	20151211_SCC1gfpc_Prometa\MitoSys2\LSM\SCC1gfpc_Noc\DE_W0001\DE_W0001_P0011\DE_2_W0001_P0011_T0001\TR1_W0001_P0025\TR1_2_W0001_P0025_T0001_R1_P4_K1_Ch2-Ch1.zen
81820	2.409131e-03	4.635887e-03	1.982400e-03	20151211_SCC1gfpc_Prometa\MitoSys2\LSM\SCC1gfpc_Noc\DE_W0001\DE_W0001_P0011\DE_2_W0001_P0011_T0001\TR1_W0001_P0025\TR1_2_W0001_P0025_T0001_R1_P4_K1_Ch2-Ch1.zen
86940	2.588231e-03	3.803303e-03	1.809700e-03	20151211_SCC1gfpc_Prometa\MitoSys2\LSM\SCC1gfpc_Noc\DE_W0001\DE_W0001_P0011\DE_2_W0001_P0011_T0001\TR1_W0001_P0025\TR1_2_W0001_P0025_T0001_R1_P4_K1_Ch2-Ch1.zen
92060	2.447319e-03	3.648278e-03	1.656700e-03	20151211_SCC1gfpc_Prometa\MitoSys2\LSM\SCC1gfpc_Noc\DE_W0001\DE_W0001_P0011\DE_2_W0001_P0011_T0001\TR1_W0001_P0025\TR1_2_W0001_P0025_T0001_R1_P4_K1_Ch2-Ch1.zen
97180	2.017053e-03	3.918303e-03	1.520700e-03	20151211_SCC1gfpc_Prometa\MitoSys2\LSM\SCC1gfpc_Noc\DE_W0001\DE_W0001_P0011\DE_2_W0001_P0011_T0001\TR1_W0001_P0025\TR1_2_W0001_P0025_T0001_R1_P4_K1_Ch2-Ch1.zen
102300	2.175757e-03	3.708969e-03	1.399500e-03	20151211_SCC1gfpc_Prometa\MitoSys2\LSM\SCC1gfpc_Noc\DE_W0001\DE_W0001_P0011\DE_2_W0001_P0011_T0001\TR1_W0001_P0025\TR1_2_W0001_P0025_T0001_R1_P4_K1_Ch2-Ch1.zen
112540	1.731979e-03	3.238688e-03	1.193800e-03	20151211_SCC1gfpc_Prometa\MitoSys2\LSM\SCC1gfpc_Noc\DE_W0001\DE_W0001_P0011\DE_2_W0001_P0011_T0001\TR1_W0001_P0025\TR1_2_W0001_P0025_T0001_R1_P4_K1_Ch2-Ch1.zen
122780	4.083308e-04	4.364103e-03	1.027500e-03	20151211_SCC1gfpc_Prometa\MitoSys2\LSM\SCC1gfpc_Noc\DE_W0001\DE_W0001_P0011\DE_2_W0001_P0011_T0001\TR1_W0001_P0025\TR1_2_W0001_P0025_T0001_R1_P4_K1_Ch2-Ch1.zen
133020	8.881784e-04	3.635818e-03	8.915400e-04	20151211_SCC1gfpc_Prometa\MitoSys2\LSM\SCC1gfpc_Noc\DE_W0001\DE_W0001_P0011\DE_2_W0001_P0011_T0001\TR1_W0001_P0025\TR1_2_W0001_P0025_T0001_R1_P4_K1_Ch2-Ch1.zen
143260	1.164211e-03	2.842261e-03	7.792300e-04	20151211_SCC1gfpc_Prometa\MitoSys2\LSM\SCC1gfpc_Noc\DE_W0001\DE_W0001_P0011\DE_2_W0001_P0011_T0001\TR1_W0001_P0025\TR1_2_W0001_P0025_T0001_R1_P4_K1_Ch2-Ch1.zen
153500	8.253472e-04	3.619477e-03	6.856200e-04	20151211_SCC1gfpc_Prometa\MitoSys2\LSM\SCC1gfpc_Noc\DE_W0001\DE_W0001_P0011\DE_2_W0001_P0011_T0001\TR1_W0001_P0025\TR1_2_W0001_P0025_T0001_R1_P4_K1_Ch2-Ch1.zen
163740	2.023344e-04	4.335196e-03	6.069100e-04	20151211_SCC1gfpc_Prometa\MitoSys2\LSM\SCC1gfpc_Noc\DE_W0001\DE_W0001_P0011\DE_2_W0001_P0011_T0001\TR1_W0001_P0025\TR1_2_W0001_P0025_T0001_R1_P4_K1_Ch2-Ch1.zen
173980	-5.552845e-04	3.747547e-03	5.402200e-04	20151211_SCC1gfpc_Prometa\MitoSys2\LSM\SCC1gfpc_Noc\DE_W0001\DE_W0001_P0011\DE_2_W0001_P0011_T0001\TR1_W0001_P0025\TR1_2_W0001_P0025_T0001_R1_P4_K1_Ch2-Ch1.zen
184220	-7.646025e-04	3.216789e-03	4.833100e-04	20151211_SCC1gfpc_Prometa\MitoSys2\LSM\SCC1gfpc_Noc\DE_W0001\DE_W0001_P0011\DE_2_W0001_P0011_T0001\TR1_W0001_P0025\TR1_2_W0001_P0025_T0001_R1_P4_K1_Ch2-Ch1.zen
194460	-8.480507e-04	3.530285e-03	4.344200e-04	20151211_SCC1gfpc_Prometa\MitoSys2\LSM\SCC1gfpc_Noc\DE_W0001\DE_W0001_P0011\DE_2_W0001_P0011_T0001\TR1_W0001_P0025\TR1_2_W0001_P0025_T0001_R1_P4_K1_Ch2-Ch1.zen
204700	-8.957233e-04	3.509157e-03	3.921700e-04	20151211_SCC1gfpc_Prometa\MitoSys2\LSM\SCC1gfpc_Noc\DE_W0001\DE_W0001_P0011\DE_2_W0001_P0011_T0001\TR1_W0001_P0025\TR1_2_W0001_P0025_T0001_R1_P4_K1_Ch2-Ch1.zen
225180	-1.858075e-04	4.096971e-03	3.233600e-04	20151211_SCC1gfpc_Prometa\MitoSys2\LSM\SCC1gfpc_Noc\DE_W0001\DE_W0001_P0011\DE_2_W0001_P0011_T0001\TR1_W0001_P0025\TR1_2_W0001_P0025_T0001_R1_P4_K1_Ch2-Ch1.zen
245660	-8.645969e-04	4.761891e-03	2.703600e-04	20151211_SCC1gfpc_Prometa\MitoSys2\LSM\SCC1gfpc_Noc\DE_W0001\DE_W0001_P0011\DE_2_W0001_P0011_T0001\TR1_W0001_P0025\TR1_2_W0001_P0025_T0001_R1_P4_K1_Ch2-Ch1.zen
266140	-6.271675e-04	5.290564e-03	2.288100e-04	20151211_SCC1gfpc_Prometa\MitoSys2\LSM\SCC1gfpc_Noc\DE_W0001\DE_W0001_P0011\DE_2_W0001_P0011_T0001\TR1_W0001_P0025\TR1_2_W0001_P0025_T0001_R1_P4_K1_Ch2-Ch1.zen
286620	-8.414439e-04	5.390113e-03	1.957400e-04	20151211_SCC1gfpc_Prometa\MitoSys2\LSM\SCC1gfpc_Noc\DE_W0001\DE_W0001_P0011\DE_2_W0001_P0011_T0001\TR1_W0001_P0025\TR1_2_W0001_P0025_T0001_R1_P4_K1_Ch2-Ch1.zen
307100	-4.909740e-05	5.371945e-03	1.690600e-04	20151211_SCC1gfpc_Prometa\MitoSys2\LSM\SCC1gfpc_Noc\DE_W0001\DE_W0001_P0011\DE_2_W0001_P0011_T0001\TR1_W0001_P0025\TR1_2_W0001_P0025_T0001_R1_P4_K1_Ch2-Ch1.zen
327580	9.117781e-04	4.638866e-03	1.472700e-04	20151211_SCC1gfpc_Prometa\MitoSys2\LSM\SCC1gfpc_Noc\DE_W0001\DE_W0001_P0011\DE_2_W0001_P0011_T0001\TR1_W0001_P0025\TR1_2_W0001_P0025_T0001_R1_P4_K1_Ch2-Ch1.zen
348060	1.066455e-03	4.606199e-03	1.292900e-04	20151211_SCC1gfpc_Prometa\MitoSys2\LSM\SCC1gfpc_Noc\DE_W0001\DE_W0001_P0011\DE_2_W0001_P0011_T0001\TR1_W0001_P0025\TR1_2_W0001_P0025_T0001_R1_P4_K1_Ch2-Ch1.zen
368540	4.943800e-04	2.935773e-03	1.143000e-04	20151211_SCC1gfpc_Prometa\MitoSys2\LSM\SCC1gfpc_Noc\DE_W0001\DE_W0001_P0011\DE_2_W0001_P0011_T0001\TR1_W0001_P0025\TR1_2_W0001_P0025_T0001_R1_P4_K1_Ch2-Ch1.zen
389020	6.695251e-05	3.452739e-03	1.016900e-04	20151211_SCC1gfpc_Prometa\MitoSys2\LSM\SCC1gfpc_Noc\DE_W0001\DE_W0001_P0011\DE_2_W0001_P0011_T0001\TR1_W0001_P0025\TR1_2_W0001_P0025_T0001_R1_P4_K1_Ch2-Ch1.zen
409500	-3.494774e-04	3.058188e-03	9.100700e-05	20151211_SCC1gfpc_Prometa\MitoSys2\LSM\SCC1gfpc_Noc\DE_W0001\DE_W0001_P0011\DE_2_W0001_P0011_T0001\TR1_W0001_P0025\TR1_2_W0001_P0025_T0001_R1_P4_K1_Ch2-Ch1.zen
450460	-1.218528e-03	2.295603e-03	7.402500e-05	20151211_SCC1gfpc_Prometa\MitoSys2\LSM\SCC1gfpc_Noc\DE_W0001\DE_W0001_P0011\DE_2_W0001_P0011_T0001\TR1_W0001_P0025\TR1_2_W0001_P0025_T0001_R1_P4_K1_Ch2-Ch1.zen
491420	-1.148232e-04	3.627302e-03	6.131300e-05	20151211_SCC1gfpc_Prometa\MitoSys2\LSM\SCC1gfpc_Noc\DE_W0001\DE_W0001_P0011\DE_2_W0001_P0011_T0001\TR1_W0001_P0025\TR1_2_W0001_P0025_T0001_R1_P4_K1_Ch2-Ch1.zen
532380	-5.557161e-04	3.799195e-03	5.157800e-05	20151211_SCC1gfpc_Prometa\MitoSys2\LSM\SCC1gfpc_Noc\DE_W0001\DE_W0001_P0011\DE_2_W0001_P0011_T0001\TR1_W0001_P0025\TR1_2_W0001_P0025_T0001_R1_P4_K1_Ch2-Ch1.zen
573340	-1.938960e-05	3.290226e-03	4.397300e-05	20151211_SCC1gfpc_Prometa\MitoSys2\LSM\SCC1gfpc_Noc\DE_W0001\DE_W0001_P0011\DE_2_W0001_P0011_T0001\TR1_W0001_P0025\TR1_2_W0001_P0025_T0001_R1_P4_K1_Ch2-Ch1.zen
614300	-2.405922e-04	2.959060e-03	3.793000e-05	20151211_SCC1gfpc_Prometa\MitoSys2\LSM\SCC1gfpc_Noc\DE_W0001\DE_W0001_P0011\DE_2_W0001_P0011_T0001\TR1_W0001_P0025\TR1_2_W0001_P0025_T0001_R1_P4_K1_Ch2-Ch1.zen
655260	2.444289e-04	2.444570e-03	3.305400e-05	20151211_SCC1gfpc_Prometa\MitoSys2\LSM\SCC1gfpc_Noc\DE_W0001\DE_W0001_P0011\DE_2_W0001_P0011_T0001\TR1_W0001_P0025\TR1_2_W0001_P0025_T0001_R1_P4_K1_Ch2-Ch1.zen
696220	5.333811e-04	3.147631e-03	2.906600e-05	20151211_SCC1gfpc_Prometa\MitoSys2\LSM\SCC1gfpc_Noc\DE_W0001\DE_W0001_P0011\DE_2_W0001_P0011_T0001\TR1_W0001_P0025\TR1_2_W0001_P0025_T0001_R1_P4_K1_Ch2-Ch1.zen
737180	-5.883320e-04	3.413090e-03	2.576500e-05	20151211_SCC1gfpc_Prometa\MitoSys2\LSM\SCC1gfpc_Noc\DE_W0001\DE_W0001_P0011\DE_2_W0001_P0011_T0001\TR1_W0001_P0025\TR1_2_W0001_P0025_T0001_R1_P4_K1_Ch2-Ch1.zen
778140	-1.865880e-04	3.641805e-03	2.300300e-05	20151211_SCC1gfpc_Prometa\MitoSys2\LSM\SCC1gfpc_Noc\DE_W0001\DE_W0001_P0011\DE_2_W0001_P0011_T0001\TR1_W0001_P0025\TR1_2_W0001_P0025_T0001_R1_P4_K1_Ch2-Ch1.zen
819100	-7.864966e-05	2.795634e-03	2.067000e-05	20151211_SCC1gfpc_Prometa\MitoSys2\LSM\SCC1gfpc_Noc\DE_W0001\DE_W0001_P0011\DE_2_W0001_P0011_T0001\TR1_W0001_P0025\TR1_2_W0001_P0025_T0001_R1_P4_K1_Ch2-Ch1.zen
901020	-8.888999e-04	3.083267e-03	1.697300e-05	20151211_SCC1gfpc_Prometa\MitoSys2\LSM\SCC1gfpc_Noc\DE_W0001\DE_W0001_P0011\DE_2_W0001_P0011_T0001\TR1_W0001_P0025\TR1_2_W0001_P0025_T0001_R1_P4_K1_Ch2-Ch1.zen
982940	-6.837059e-04	2.932860e-03	1.420600e-05	20151211_SCC1gfpc_Prometa\MitoSys2\LSM\SCC1gfpc_Noc\DE_W0001\DE_W0001_P0011\DE_2_W0001_P0011_T0001\TR1_W0001_P0025\TR1_2_W0001_P0025_T0001_R1_P4_K1_Ch2-Ch1.zen
1064860	2.659290e-04	3.092624e-03	1.208200e-05	20151211_SCC1gfpc_Prometa\MitoSys2\LSM\SCC1gfpc_Noc\DE_W0001\DE_W0001_P0011\DE_2_W0001_P0011_T0001\TR1_W0001_P0025\TR1_2_W0001_P0025_T0001_R1_P4_K1_Ch2-Ch1.zen
1146780	2.339506e-04	3.179747e-03	1.041500e-05	20151211_SCC1gfpc_Prometa\MitoSys2\LSM\SCC1gfpc_Noc\DE_W0001\DE_W0001_P0011\DE_2_W0001_P0011_T0001\TR1_W0001_P0025\TR1_2_W0001_P0025_T0001_R1_P4_K1_Ch2-Ch1.zen
1228700	-3.785224e-04	2.628373e-03	9.081400e-06	20151211_SCC1gfpc_Prometa\MitoSys2\LSM\SCC1gfpc_Noc\DE_W0001\DE_W0001_P0011\DE_2_W0001_P0011_T0001\TR1_W0001_P0025\TR1_2_W0001_P0025_T0001_R1_P4_K1_Ch2-Ch1.zen
1310620	-6.722028e-04	3.602625e-03	7.998100e-06	20151211_SCC1gfpc_Prometa\MitoSys2\LSM\SCC1gfpc_Noc\DE_W0001\DE_W0001_P0011\DE_2_W0001_P0011_T0001\TR1_W0001_P0025\TR1_2_W0001_P0025_T0001_R1_P4_K1_Ch2-Ch1.zen
1392540	-1.115047e-03	3.374605e-03	7.105200e-06	20151211_SCC1gfpc_Prometa\MitoSys2\LSM\SCC1gfpc_Noc\DE_W0001\DE_W0001_P0011\DE_2_W0001_P0011_T0001\TR1_W0001_P0025\TR1_2_W0001_P0025_T0001_R1_P4_K1_Ch2-Ch1.zen
1474460	-8.126088e-04	3.035447e-03	6.360200e-06	20151211_SCC1gfpc_Prometa\MitoSys2\LSM\SCC1gfpc_Noc\DE_W0001\DE_W0001_P0011\DE_2_W0001_P0011_T0001\TR1_W0001_P0025\TR1_2_W0001_P0025_T0001_R1_P4_K1_Ch2-Ch1.zen
1556380	-1.827491e-03	3.069651e-03	5.731700e-06	20151211_SCC1gfpc_Prometa\MitoSys2\LSM\SCC1gfpc_Noc\DE_W0001\DE_W0001_P0011\DE_2_W0001_P0011_T0001\TR1_W0001_P0025\TR1_2_W0001_P0025_T0001_R1_P4_K1_Ch2-Ch1.zen
10	4.798806e-02	1.460032e-02	4.834400e-02	20151211_SCC1gfpc_Prometa\MitoSys2\LSM\SCC1gfpc_Noc\DE_W0001\DE_W0001_P0024\DE_2_W0001_P0024_T0001\TR1_W0001_P0037\TR1_2_W0001_P0037_T0001_R1_P1_K1_Ch2-Ch1.zen
20	3.993068e-02	1.679160e-02	4.783300e-02	20151211_SCC1gfpc_Prometa\MitoSys2\LSM\SCC1gfpc_Noc\DE_W0001\DE_W0001_P0024\DE_2_W0001_P0024_T0001\TR1_W0001_P0037\TR1_2_W0001_P0037_T0001_R1_P1_K1_Ch2-Ch1.zen
30	4.636900e-02	2.002346e-02	4.735700e-02	20151211_SCC1gfpc_Prometa\MitoSys2\LSM\SCC1gfpc_Noc\DE_W0001\DE_W0001_P0024\DE_2_W0001_P0024_T0001\TR1_W0001_P0037\TR1_2_W0001_P0037_T0001_R1_P1_K1_Ch2-Ch1.zen
40	5.100829e-02	2.133167e-02	4.691400e-02	20151211_SCC1gfpc_Prometa\MitoSys2\LSM\SCC1gfpc_Noc\DE_W0001\DE_W0001_P0024\DE_2_W0001_P0024_T0001\TR1_W0001_P0037\TR1_2_W0001_P0037_T0001_R1_P1_K1_Ch2-Ch1.zen
50	4.910859e-02	1.709895e-02	4.650100e-02	20151211_SCC1gfpc_Prometa\MitoSys2\LSM\SCC1gfpc_Noc\DE_W0001\DE_W0001_P0024\DE_2_W0001_P0024_T0001\TR1_W0001_P0037\TR1_2_W0001_P0037_T0001_R1_P1_K1_Ch2-Ch1.zen
60	5.200299e-02	2.519042e-02	4.611500e-02	20151211_SCC1gfpc_Prometa\MitoSys2\LSM\SCC1gfpc_Noc\DE_W0001\DE_W0001_P0024\DE_2_W0001_P0024_T0001\TR1_W0001_P0037\TR1_2_W0001_P0037_T0001_R1_P1_K1_Ch2-Ch1.zen
70	4.387813e-02	2.326369e-02	4.575400e-02	20151211_SCC1gfpc_Prometa\MitoSys2\LSM\SCC1gfpc_Noc\DE_W0001\DE_W0001_P0024\DE_2_W0001_P0024_T0001\TR1_W0001_P0037\TR1_2_W0001_P0037_T0001_R1_P1_K1_Ch2-Ch1.zen
80	4.689598e-02	2.468939e-02	4.541400e-02	20151211_SCC1gfpc_Prometa\MitoSys2\LSM\SCC1gfpc_Noc\DE_W0001\DE_W0001_P0024\DE_2_W0001_P0024_T0001\TR1_W0001_P0037\TR1_2_W0001_P0037_T0001_R1_P1_K1_Ch2-Ch1.zen
90	4.831430e-02	2.095062e-02	4.509600e-02	20151211_SCC1gfpc_Prometa\MitoSys2\LSM\SCC1gfpc_Noc\DE_W0001\DE_W0001_P0024\DE_2_W0001_P0024_T0001\TR1_W0001_P0037\TR1_2_W0001_P0037_T0001_R1_P1_K1_Ch2-Ch1.zen
100	4.344495e-02	1.889203e-02	4.479500e-02	20151211_SCC1gfpc_Prometa\MitoSys2\LSM\SCC1gfpc_Noc\DE_W0001\DE_W0001_P0024\DE_2_W0001_P0024_T0001\TR1_W0001_P0037\TR1_2_W0001_P0037_T0001_R1_P1_K1_Ch2-Ch1.zen
120	4.326796e-02	1.318107e-02	4.424300e-02	20151211_SCC1gfpc_Prometa\MitoSys2\LSM\SCC1gfpc_Noc\DE_W0001\DE_W0001_P0024\DE_2_W0001_P0024_T0001\TR1_W0001_P0037\TR1_2_W0001_P0037_T0001_R1_P1_K1_Ch2-Ch1.zen
140	4.436157e-02	1.296787e-02	4.374500e-02	20151211_SCC1gfpc_Prometa\MitoSys2\LSM\SCC1gfpc_Noc\DE_W0001\DE_W0001_P0024\DE_2_W0001_P0024_T0001\TR1_W0001_P0037\TR1_2_W0001_P0037_T0001_R1_P1_K1_Ch2-Ch1.zen
160	4.274009e-02	1.174749e-02	4.329300e-02	20151211_SCC1gfpc_Prometa\MitoSys2\LSM\SCC1gfpc_Noc\DE_W0001\DE_W0001_P0024\DE_2_W0001_P0024_T0001\TR1_W0001_P0037\TR1_2_W0001_P0037_T0001_R1_P1_K1_Ch2-Ch1.zen
180	4.383638e-02	1.293967e-02	4.287900e-02	20151211_SCC1gfpc_Prometa\MitoSys2\LSM\SCC1gfpc_Noc\DE_W0001\DE_W0001_P0024\DE_2_W0001_P0024_T0001\TR1_W0001_P0037\TR1_2_W0001_P0037_T0001_R1_P1_K1_Ch2-Ch1.zen
200	4.145957e-02	1.218926e-02	4.249500e-02	20151211_SCC1gfpc_Prometa\MitoSys2\LSM\SCC1gfpc_Noc\DE_W0001\DE_W0001_P0024\DE_2_W0001_P0024_T0001\TR1_W0001_P0037\TR1_2_W0001_P0037_T0001_R1_P1_K1_Ch2-Ch1.zen
220	4.091317e-02	1.337159e-02	4.213800e-02	20151211_SCC1gfpc_Prometa\MitoSys2\LSM\SCC1gfpc_Noc\DE_W0001\DE_W0001_P0024\DE_2_W0001_P0024_T0001\TR1_W0001_P0037\TR1_2_W0001_P0037_T0001_R1_P1_K1_Ch2-Ch1.zen
240	4.159936e-02	1.369050e-02	4.180200e-02	20151211_SCC1gfpc_Prometa\MitoSys2\LSM\SCC1gfpc_Noc\DE_W0001\DE_W0001_P0024\DE_2_W0001_P0024_T0001\TR1_W0001_P0037\TR1_2_W0001_P0037_T0001_R1_P1_K1_Ch2-Ch1.zen
260	4.188430e-02	1.393704e-02	4.148300e-02	20151211_SCC1gfpc_Prometa\MitoSys2\LSM\SCC1gfpc_Noc\DE_W0001\DE_W0001_P0024\DE_2_W0001_P0024_T0001\TR1_W0001_P0037\TR1_2_W0001_P0037_T0001_R1_P1_K1_Ch2-Ch1.zen
280	3.934636e-02	1.368166e-02	4.118100e-02	20151211_SCC1gfpc_Prometa\MitoSys2\LSM\SCC1gfpc_Noc\DE_W0001\DE_W0001_P0024\DE_2_W0001_P0024_T0001\TR1_W0001_P0037\TR1_2_W0001_P0037_T0001_R1_P1_K1_Ch2-Ch1.zen
300	3.897378e-02	1.347414e-02	4.089100e-02	20151211_SCC1gfpc_Prometa\MitoSys2\LSM\SCC1gfpc_Noc\DE_W0001\DE_W0001_P0024\DE_2_W0001_P0024_T0001\TR1_W0001_P0037\TR1_2_W0001_P0037_T0001_R1_P1_K1_Ch2-Ch1.zen
340	4.382932e-02	1.004532e-02	4.034200e-02	20151211_SCC1gfpc_Prometa\MitoSys2\LSM\SCC1gfpc_Noc\DE_W0001\DE_W0001_P0024\DE_2_W0001_P0024_T0001\TR1_W0001_P0037\TR1_2_W0001_P0037_T0001_R1_P1_K1_Ch2-Ch1.zen
380	4.173652e-02	1.330427e-02	3.982600e-02	20151211_SCC1gfpc_Prometa\MitoSys2\LSM\SCC1gfpc_Noc\DE_W0001\DE_W0001_P0024\DE_2_W0001_P0024_T0001\TR1_W0001_P0037\TR1_2_W0001_P0037_T0001_R1_P1_K1_Ch2-Ch1.zen
420	3.691150e-02	1.159322e-02	3.933600e-02	20151211_SCC1gfpc_Prometa\MitoSys2\LSM\SCC1gfpc_Noc\DE_W0001\DE_W0001_P0024\DE_2_W0001_P0024_T0001\TR1_W0001_P0037\TR1_2_W0001_P0037_T0001_R1_P1_K1_Ch2-Ch1.zen
460	3.703245e-02	8.294765e-03	3.886500e-02	20151211_SCC1gfpc_Prometa\MitoSys2\LSM\SCC1gfpc_Noc\DE_W0001\DE_W0001_P0024\DE_2_W0001_P0024_T0001\TR1_W0001_P0037\TR1_2_W0001_P0037_T0001_R1_P1_K1_Ch2-Ch1.zen
500	3.624564e-02	1.057855e-02	3.841100e-02	20151211_SCC1gfpc_Prometa\MitoSys2\LSM\SCC1gfpc_Noc\DE_W0001\DE_W0001_P0024\DE_2_W0001_P0024_T0001\TR1_W0001_P0037\TR1_2_W0001_P0037_T0001_R1_P1_K1_Ch2-Ch1.zen
540	3.805126e-02	7.324508e-03	3.797200e-02	20151211_SCC1gfpc_Prometa\MitoSys2\LSM\SCC1gfpc_Noc\DE_W0001\DE_W0001_P0024\DE_2_W0001_P0024_T0001\TR1_W0001_P0037\TR1_2_W0001_P0037_T0001_R1_P1_K1_Ch2-Ch1.zen
580	3.670808e-02	9.936658e-03	3.754500e-02	20151211_SCC1gfpc_Prometa\MitoSys2\LSM\SCC1gfpc_Noc\DE_W0001\DE_W0001_P0024\DE_2_W0001_P0024_T0001\TR1_W0001_P0037\TR1_2_W0001_P0037_T0001_R1_P1_K1_Ch2-Ch1.zen
620	3.831208e-02	1.077421e-02	3.712900e-02	20151211_SCC1gfpc_Prometa\MitoSys2\LSM\SCC1gfpc_Noc\DE_W0001\DE_W0001_P0024\DE_2_W0001_P0024_T0001\TR1_W0001_P0037\TR1_2_W0001_P0037_T0001_R1_P1_K1_Ch2-Ch1.zen
660	3.649966e-02	1.203502e-02	3.672300e-02	20151211_SCC1gfpc_Prometa\MitoSys2\LSM\SCC1gfpc_Noc\DE_W0001\DE_W0001_P0024\DE_2_W0001_P0024_T0001\TR1_W0001_P0037\TR1_2_W0001_P0037_T0001_R1_P1_K1_Ch2-Ch1.zen
700	3.636506e-02	1.032530e-02	3.632800e-02	20151211_SCC1gfpc_Prometa\MitoSys2\LSM\SCC1gfpc_Noc\DE_W0001\DE_W0001_P0024\DE_2_W0001_P0024_T0001\TR1_W0001_P0037\TR1_2_W0001_P0037_T0001_R1_P1_K1_Ch2-Ch1.zen
780	3.494304e-02	9.435917e-03	3.556300e-02	20151211_SCC1gfpc_Prometa\MitoSys2\LSM\SCC1gfpc_Noc\DE_W0001\DE_W0001_P0024\DE_2_W0001_P0024_T0001\TR1_W0001_P0037\TR1_2_W0001_P0037_T0001_R1_P1_K1_Ch2-Ch1.zen
860	3.390232e-02	8.691595e-03	3.483300e-02	20151211_SCC1gfpc_Prometa\MitoSys2\LSM\SCC1gfpc_Noc\DE_W0001\DE_W0001_P0024\DE_2_W0001_P0024_T0001\TR1_W0001_P0037\TR1_2_W0001_P0037_T0001_R1_P1_K1_Ch2-Ch1.zen
940	3.553412e-02	7.378747e-03	3.413400e-02	20151211_SCC1gfpc_Prometa\MitoSys2\LSM\SCC1gfpc_Noc\DE_W0001\DE_W0001_P0024\DE_2_W0001_P0024_T0001\TR1_W0001_P0037\TR1_2_W0001_P0037_T0001_R1_P1_K1_Ch2-Ch1.zen
1020	3.097084e-02	8.738112e-03	3.346500e-02	20151211_SCC1gfpc_Prometa\MitoSys2\LSM\SCC1gfpc_Noc\DE_W0001\DE_W0001_P0024\DE_2_W0001_P0024_T0001\TR1_W0001_P0037\TR1_2_W0001_P0037_T0001_R1_P1_K1_Ch2-Ch1.zen
1100	3.313753e-02	8.718020e-03	3.282300e-02	20151211_SCC1gfpc_Prometa\MitoSys2\LSM\SCC1gfpc_Noc\DE_W0001\DE_W0001_P0024\DE_2_W0001_P0024_T0001\TR1_W0001_P0037\TR1_2_W0001_P0037_T0001_R1_P1_K1_Ch2-Ch1.zen
1180	3.480036e-02	6.336782e-03	3.220700e-02	20151211_SCC1gfpc_Prometa\MitoSys2\LSM\SCC1gfpc_Noc\DE_W0001\DE_W0001_P0024\DE_2_W0001_P0024_T0001\TR1_W0001_P0037\TR1_2_W0001_P0037_T0001_R1_P1_K1_Ch2-Ch1.zen
1260	3.236629e-02	8.362989e-03	3.161600e-02	20151211_SCC1gfpc_Prometa\MitoSys2\LSM\SCC1gfpc_Noc\DE_W0001\DE_W0001_P0024\DE_2_W0001_P0024_T0001\TR1_W0001_P0037\TR1_2_W0001_P0037_T0001_R1_P1_K1_Ch2-Ch1.zen
1340	3.401788e-02	9.037487e-03	3.104800e-02	20151211_SCC1gfpc_Prometa\MitoSys2\LSM\SCC1gfpc_Noc\DE_W0001\DE_W0001_P0024\DE_2_W0001_P0024_T0001\TR1_W0001_P0037\TR1_2_W0001_P0037_T0001_R1_P1_K1_Ch2-Ch1.zen
1420	3.207590e-02	7.399386e-03	3.050200e-02	20151211_SCC1gfpc_Prometa\MitoSys2\LSM\SCC1gfpc_Noc\DE_W0001\DE_W0001_P0024\DE_2_W0001_P0024_T0001\TR1_W0001_P0037\TR1_2_W0001_P0037_T0001_R1_P1_K1_Ch2-Ch1.zen
1500	2.817116e-02	7.671170e-03	2.997600e-02	20151211_SCC1gfpc_Prometa\MitoSys2\LSM\SCC1gfpc_Noc\DE_W0001\DE_W0001_P0024\DE_2_W0001_P0024_T0001\TR1_W0001_P0037\TR1_2_W0001_P0037_T0001_R1_P1_K1_Ch2-Ch1.zen
1660	3.045407e-02	6.218437e-03	2.898400e-02	20151211_SCC1gfpc_Prometa\MitoSys2\LSM\SCC1gfpc_Noc\DE_W0001\DE_W0001_P0024\DE_2_W0001_P0024_T0001\TR1_W0001_P0037\TR1_2_W0001_P0037_T0001_R1_P1_K1_Ch2-Ch1.zen
1820	2.618421e-02	7.396594e-03	2.806200e-02	20151211_SCC1gfpc_Prometa\MitoSys2\LSM\SCC1gfpc_Noc\DE_W0001\DE_W0001_P0024\DE_2_W0001_P0024_T0001\TR1_W0001_P0037\TR1_2_W0001_P0037_T0001_R1_P1_K1_Ch2-Ch1.zen
1980	2.832180e-02	6.484384e-03	2.720300e-02	20151211_SCC1gfpc_Prometa\MitoSys2\LSM\SCC1gfpc_Noc\DE_W0001\DE_W0001_P0024\DE_2_W0001_P0024_T0001\TR1_W0001_P0037\TR1_2_W0001_P0037_T0001_R1_P1_K1_Ch2-Ch1.zen
2140	2.415430e-02	6.757572e-03	2.640200e-02	20151211_SCC1gfpc_Prometa\MitoSys2\LSM\SCC1gfpc_Noc\DE_W0001\DE_W0001_P0024\DE_2_W0001_P0024_T0001\TR1_W0001_P0037\TR1_2_W0001_P0037_T0001_R1_P1_K1_Ch2-Ch1.zen
2300	2.439102e-02	5.220922e-03	2.565200e-02	20151211_SCC1gfpc_Prometa\MitoSys2\LSM\SCC1gfpc_Noc\DE_W0001\DE_W0001_P0024\DE_2_W0001_P0024_T0001\TR1_W0001_P0037\TR1_2_W0001_P0037_T0001_R1_P1_K1_Ch2-Ch1.zen
2460	2.243500e-02	6.068402e-03	2.495000e-02	20151211_SCC1gfpc_Prometa\MitoSys2\LSM\SCC1gfpc_Noc\DE_W0001\DE_W0001_P0024\DE_2_W0001_P0024_T0001\TR1_W0001_P0037\TR1_2_W0001_P0037_T0001_R1_P1_K1_Ch2-Ch1.zen
2620	2.433999e-02	6.611486e-03	2.429100e-02	20151211_SCC1gfpc_Prometa\MitoSys2\LSM\SCC1gfpc_Noc\DE_W0001\DE_W0001_P0024\DE_2_W0001_P0024_T0001\TR1_W0001_P0037\TR1_2_W0001_P0037_T0001_R1_P1_K1_Ch2-Ch1.zen
2780	2.465331e-02	6.847658e-03	2.367100e-02	20151211_SCC1gfpc_Prometa\MitoSys2\LSM\SCC1gfpc_Noc\DE_W0001\DE_W0001_P0024\DE_2_W0001_P0024_T0001\TR1_W0001_P0037\TR1_2_W0001_P0037_T0001_R1_P1_K1_Ch2-Ch1.zen
2940	2.407651e-02	6.303081e-03	2.308700e-02	20151211_SCC1gfpc_Prometa\MitoSys2\LSM\SCC1gfpc_Noc\DE_W0001\DE_W0001_P0024\DE_2_W0001_P0024_T0001\TR1_W0001_P0037\TR1_2_W0001_P0037_T0001_R1_P1_K1_Ch2-Ch1.zen
3100	2.289527e-02	6.502320e-03	2.253600e-02	20151211_SCC1gfpc_Prometa\MitoSys2\LSM\SCC1gfpc_Noc\DE_W0001\DE_W0001_P0024\DE_2_W0001_P0024_T0001\TR1_W0001_P0037\TR1_2_W0001_P0037_T0001_R1_P1_K1_Ch2-Ch1.zen
3420	2.168910e-02	6.842787e-03	2.152100e-02	20151211_SCC1gfpc_Prometa\MitoSys2\LSM\SCC1gfpc_Noc\DE_W0001\DE_W0001_P0024\DE_2_W0001_P0024_T0001\TR1_W0001_P0037\TR1_2_W0001_P0037_T0001_R1_P1_K1_Ch2-Ch1.zen
3740	2.124213e-02	6.143838e-03	2.060900e-02	20151211_SCC1gfpc_Prometa\MitoSys2\LSM\SCC1gfpc_Noc\DE_W0001\DE_W0001_P0024\DE_2_W0001_P0024_T0001\TR1_W0001_P0037\TR1_2_W0001_P0037_T0001_R1_P1_K1_Ch2-Ch1.zen
4060	2.020318e-02	5.657856e-03	1.978600e-02	20151211_SCC1gfpc_Prometa\MitoSys2\LSM\SCC1gfpc_Noc\DE_W0001\DE_W0001_P0024\DE_2_W0001_P0024_T0001\TR1_W0001_P0037\TR1_2_W0001_P0037_T0001_R1_P1_K1_Ch2-Ch1.zen
4380	1.914241e-02	5.679373e-03	1.903800e-02	20151211_SCC1gfpc_Prometa\MitoSys2\LSM\SCC1gfpc_Noc\DE_W0001\DE_W0001_P0024\DE_2_W0001_P0024_T0001\TR1_W0001_P0037\TR1_2_W0001_P0037_T0001_R1_P1_K1_Ch2-Ch1.zen
4700	1.821701e-02	5.413660e-03	1.835600e-02	20151211_SCC1gfpc_Prometa\MitoSys2\LSM\SCC1gfpc_Noc\DE_W0001\DE_W0001_P0024\DE_2_W0001_P0024_T0001\TR1_W0001_P0037\TR1_2_W0001_P0037_T0001_R1_P1_K1_Ch2-Ch1.zen
5020	1.820477e-02	5.572279e-03	1.773200e-02	20151211_SCC1gfpc_Prometa\MitoSys2\LSM\SCC1gfpc_Noc\DE_W0001\DE_W0001_P0024\DE_2_W0001_P0024_T0001\TR1_W0001_P0037\TR1_2_W0001_P0037_T0001_R1_P1_K1_Ch2-Ch1.zen
5340	1.720517e-02	6.508119e-03	1.715800e-02	20151211_SCC1gfpc_Prometa\MitoSys2\LSM\SCC1gfpc_Noc\DE_W0001\DE_W0001_P0024\DE_2_W0001_P0024_T0001\TR1_W0001_P0037\TR1_2_W0001_P0037_T0001_R1_P1_K1_Ch2-Ch1.zen
5660	1.683528e-02	5.731999e-03	1.662900e-02	20151211_SCC1gfpc_Prometa\MitoSys2\LSM\SCC1gfpc_Noc\DE_W0001\DE_W0001_P0024\DE_2_W0001_P0024_T0001\TR1_W0001_P0037\TR1_2_W0001_P0037_T0001_R1_P1_K1_Ch2-Ch1.zen
5980	1.718025e-02	7.726786e-03	1.613900e-02	20151211_SCC1gfpc_Prometa\MitoSys2\LSM\SCC1gfpc_Noc\DE_W0001\DE_W0001_P0024\DE_2_W0001_P0024_T0001\TR1_W0001_P0037\TR1_2_W0001_P0037_T0001_R1_P1_K1_Ch2-Ch1.zen
6300	1.660579e-02	5.957876e-03	1.568500e-02	20151211_SCC1gfpc_Prometa\MitoSys2\LSM\SCC1gfpc_Noc\DE_W0001\DE_W0001_P0024\DE_2_W0001_P0024_T0001\TR1_W0001_P0037\TR1_2_W0001_P0037_T0001_R1_P1_K1_Ch2-Ch1.zen
6940	1.427472e-02	6.113235e-03	1.486700e-02	20151211_SCC1gfpc_Prometa\MitoSys2\LSM\SCC1gfpc_Noc\DE_W0001\DE_W0001_P0024\DE_2_W0001_P0024_T0001\TR1_W0001_P0037\TR1_2_W0001_P0037_T0001_R1_P1_K1_Ch2-Ch1.zen
7580	1.384352e-02	5.760633e-03	1.415100e-02	20151211_SCC1gfpc_Prometa\MitoSys2\LSM\SCC1gfpc_Noc\DE_W0001\DE_W0001_P0024\DE_2_W0001_P0024_T0001\TR1_W0001_P0037\TR1_2_W0001_P0037_T0001_R1_P1_K1_Ch2-Ch1.zen
8220	1.264134e-02	5.479837e-03	1.351800e-02	20151211_SCC1gfpc_Prometa\MitoSys2\LSM\SCC1gfpc_Noc\DE_W0001\DE_W0001_P0024\DE_2_W0001_P0024_T0001\TR1_W0001_P0037\TR1_2_W0001_P0037_T0001_R1_P1_K1_Ch2-Ch1.zen
8860	1.254214e-02	6.088506e-03	1.295500e-02	20151211_SCC1gfpc_Prometa\MitoSys2\LSM\SCC1gfpc_Noc\DE_W0001\DE_W0001_P0024\DE_2_W0001_P0024_T0001\TR1_W0001_P0037\TR1_2_W0001_P0037_T0001_R1_P1_K1_Ch2-Ch1.zen
9500	1.251531e-02	5.844921e-03	1.244900e-02	20151211_SCC1gfpc_Prometa\MitoSys2\LSM\SCC1gfpc_Noc\DE_W0001\DE_W0001_P0024\DE_2_W0001_P0024_T0001\TR1_W0001_P0037\TR1_2_W0001_P0037_T0001_R1_P1_K1_Ch2-Ch1.zen
10140	1.186866e-02	6.783583e-03	1.199300e-02	20151211_SCC1gfpc_Prometa\MitoSys2\LSM\SCC1gfpc_Noc\DE_W0001\DE_W0001_P0024\DE_2_W0001_P0024_T0001\TR1_W0001_P0037\TR1_2_W0001_P0037_T0001_R1_P1_K1_Ch2-Ch1.zen
10780	1.157360e-02	5.761213e-03	1.157700e-02	20151211_SCC1gfpc_Prometa\MitoSys2\LSM\SCC1gfpc_Noc\DE_W0001\DE_W0001_P0024\DE_2_W0001_P0024_T0001\TR1_W0001_P0037\TR1_2_W0001_P0037_T0001_R1_P1_K1_Ch2-Ch1.zen
11420	1.104467e-02	5.816374e-03	1.119800e-02	20151211_SCC1gfpc_Prometa\MitoSys2\LSM\SCC1gfpc_Noc\DE_W0001\DE_W0001_P0024\DE_2_W0001_P0024_T0001\TR1_W0001_P0037\TR1_2_W0001_P0037_T0001_R1_P1_K1_Ch2-Ch1.zen
12060	1.136670e-02	4.450271e-03	1.084900e-02	20151211_SCC1gfpc_Prometa\MitoSys2\LSM\SCC1gfpc_Noc\DE_W0001\DE_W0001_P0024\DE_2_W0001_P0024_T0001\TR1_W0001_P0037\TR1_2_W0001_P0037_T0001_R1_P1_K1_Ch2-Ch1.zen
12700	1.054447e-02	4.338362e-03	1.052700e-02	20151211_SCC1gfpc_Prometa\MitoSys2\LSM\SCC1gfpc_Noc\DE_W0001\DE_W0001_P0024\DE_2_W0001_P0024_T0001\TR1_W0001_P0037\TR1_2_W0001_P0037_T0001_R1_P1_K1_Ch2-Ch1.zen
13980	9.760876e-03	5.694014e-03	9.949600e-03	20151211_SCC1gfpc_Prometa\MitoSys2\LSM\SCC1gfpc_Noc\DE_W0001\DE_W0001_P0024\DE_2_W0001_P0024_T0001\TR1_W0001_P0037\TR1_2_W0001_P0037_T0001_R1_P1_K1_Ch2-Ch1.zen
15260	9.014871e-03	5.777344e-03	9.445400e-03	20151211_SCC1gfpc_Prometa\MitoSys2\LSM\SCC1gfpc_Noc\DE_W0001\DE_W0001_P0024\DE_2_W0001_P0024_T0001\TR1_W0001_P0037\TR1_2_W0001_P0037_T0001_R1_P1_K1_Ch2-Ch1.zen
16540	9.268270e-03	5.311365e-03	8.998800e-03	20151211_SCC1gfpc_Prometa\MitoSys2\LSM\SCC1gfpc_Noc\DE_W0001\DE_W0001_P0024\DE_2_W0001_P0024_T0001\TR1_W0001_P0037\TR1_2_W0001_P0037_T0001_R1_P1_K1_Ch2-Ch1.zen
17820	8.539497e-03	5.369118e-03	8.598300e-03	20151211_SCC1gfpc_Prometa\MitoSys2\LSM\SCC1gfpc_Noc\DE_W0001\DE_W0001_P0024\DE_2_W0001_P0024_T0001\TR1_W0001_P0037\TR1_2_W0001_P0037_T0001_R1_P1_K1_Ch2-Ch1.zen
19100	8.299052e-03	4.661582e-03	8.235400e-03	20151211_SCC1gfpc_Prometa\MitoSys2\LSM\SCC1gfpc_Noc\DE_W0001\DE_W0001_P0024\DE_2_W0001_P0024_T0001\TR1_W0001_P0037\TR1_2_W0001_P0037_T0001_R1_P1_K1_Ch2-Ch1.zen
20380	7.983823e-03	5.161118e-03	7.903700e-03	20151211_SCC1gfpc_Prometa\MitoSys2\LSM\SCC1gfpc_Noc\DE_W0001\DE_W0001_P0024\DE_2_W0001_P0024_T0001\TR1_W0001_P0037\TR1_2_W0001_P0037_T0001_R1_P1_K1_Ch2-Ch1.zen
21660	7.182074e-03	4.827449e-03	7.598000e-03	20151211_SCC1gfpc_Prometa\MitoSys2\LSM\SCC1gfpc_Noc\DE_W0001\DE_W0001_P0024\DE_2_W0001_P0024_T0001\TR1_W0001_P0037\TR1_2_W0001_P0037_T0001_R1_P1_K1_Ch2-Ch1.zen
22940	7.487625e-03	5.512107e-03	7.314400e-03	20151211_SCC1gfpc_Prometa\MitoSys2\LSM\SCC1gfpc_Noc\DE_W0001\DE_W0001_P0024\DE_2_W0001_P0024_T0001\TR1_W0001_P0037\TR1_2_W0001_P0037_T0001_R1_P1_K1_Ch2-Ch1.zen
24220	6.805895e-03	6.428019e-03	7.049800e-03	20151211_SCC1gfpc_Prometa\MitoSys2\LSM\SCC1gfpc_Noc\DE_W0001\DE_W0001_P0024\DE_2_W0001_P0024_T0001\TR1_W0001_P0037\TR1_2_W0001_P0037_T0001_R1_P1_K1_Ch2-Ch1.zen
25500	6.296944e-03	5.561882e-03	6.801600e-03	20151211_SCC1gfpc_Prometa\MitoSys2\LSM\SCC1gfpc_Noc\DE_W0001\DE_W0001_P0024\DE_2_W0001_P0024_T0001\TR1_W0001_P0037\TR1_2_W0001_P0037_T0001_R1_P1_K1_Ch2-Ch1.zen
28060	5.790821e-03	4.456902e-03	6.346700e-03	20151211_SCC1gfpc_Prometa\MitoSys2\LSM\SCC1gfpc_Noc\DE_W0001\DE_W0001_P0024\DE_2_W0001_P0024_T0001\TR1_W0001_P0037\TR1_2_W0001_P0037_T0001_R1_P1_K1_Ch2-Ch1.zen
30620	5.975426e-03	4.461219e-03	5.937700e-03	20151211_SCC1gfpc_Prometa\MitoSys2\LSM\SCC1gfpc_Noc\DE_W0001\DE_W0001_P0024\DE_2_W0001_P0024_T0001\TR1_W0001_P0037\TR1_2_W0001_P0037_T0001_R1_P1_K1_Ch2-Ch1.zen
33180	5.363255e-03	4.130293e-03	5.566200e-03	20151211_SCC1gfpc_Prometa\MitoSys2\LSM\SCC1gfpc_Noc\DE_W0001\DE_W0001_P0024\DE_2_W0001_P0024_T0001\TR1_W0001_P0037\TR1_2_W0001_P0037_T0001_R1_P1_K1_Ch2-Ch1.zen
35740	5.329962e-03	4.474935e-03	5.226400e-03	20151211_SCC1gfpc_Prometa\MitoSys2\LSM\SCC1gfpc_Noc\DE_W0001\DE_W0001_P0024\DE_2_W0001_P0024_T0001\TR1_W0001_P0037\TR1_2_W0001_P0037_T0001_R1_P1_K1_Ch2-Ch1.zen
38300	4.544447e-03	4.500238e-03	4.913800e-03	20151211_SCC1gfpc_Prometa\MitoSys2\LSM\SCC1gfpc_Noc\DE_W0001\DE_W0001_P0024\DE_2_W0001_P0024_T0001\TR1_W0001_P0037\TR1_2_W0001_P0037_T0001_R1_P1_K1_Ch2-Ch1.zen
40860	4.577733e-03	4.396723e-03	4.625300e-03	20151211_SCC1gfpc_Prometa\MitoSys2\LSM\SCC1gfpc_Noc\DE_W0001\DE_W0001_P0024\DE_2_W0001_P0024_T0001\TR1_W0001_P0037\TR1_2_W0001_P0037_T0001_R1_P1_K1_Ch2-Ch1.zen
43420	3.629750e-03	4.857162e-03	4.358300e-03	20151211_SCC1gfpc_Prometa\MitoSys2\LSM\SCC1gfpc_Noc\DE_W0001\DE_W0001_P0024\DE_2_W0001_P0024_T0001\TR1_W0001_P0037\TR1_2_W0001_P0037_T0001_R1_P1_K1_Ch2-Ch1.zen
45980	4.389762e-03	5.699395e-03	4.110700e-03	20151211_SCC1gfpc_Prometa\MitoSys2\LSM\SCC1gfpc_Noc\DE_W0001\DE_W0001_P0024\DE_2_W0001_P0024_T0001\TR1_W0001_P0037\TR1_2_W0001_P0037_T0001_R1_P1_K1_Ch2-Ch1.zen
48540	4.494613e-03	4.764379e-03	3.880700e-03	20151211_SCC1gfpc_Prometa\MitoSys2\LSM\SCC1gfpc_Noc\DE_W0001\DE_W0001_P0024\DE_2_W0001_P0024_T0001\TR1_W0001_P0037\TR1_2_W0001_P0037_T0001_R1_P1_K1_Ch2-Ch1.zen
51100	4.300111e-03	4.313722e-03	3.666900e-03	20151211_SCC1gfpc_Prometa\MitoSys2\LSM\SCC1gfpc_Noc\DE_W0001\DE_W0001_P0024\DE_2_W0001_P0024_T0001\TR1_W0001_P0037\TR1_2_W0001_P0037_T0001_R1_P1_K1_Ch2-Ch1.zen
56220	3.724321e-03	3.622696e-03	3.282500e-03	20151211_SCC1gfpc_Prometa\MitoSys2\LSM\SCC1gfpc_Noc\DE_W0001\DE_W0001_P0024\DE_2_W0001_P0024_T0001\TR1_W0001_P0037\TR1_2_W0001_P0037_T0001_R1_P1_K1_Ch2-Ch1.zen
61340	3.638432e-03	3.620723e-03	2.948500e-03	20151211_SCC1gfpc_Prometa\MitoSys2\LSM\SCC1gfpc_Noc\DE_W0001\DE_W0001_P0024\DE_2_W0001_P0024_T0001\TR1_W0001_P0037\TR1_2_W0001_P0037_T0001_R1_P1_K1_Ch2-Ch1.zen
66460	3.347768e-03	3.905648e-03	2.657500e-03	20151211_SCC1gfpc_Prometa\MitoSys2\LSM\SCC1gfpc_Noc\DE_W0001\DE_W0001_P0024\DE_2_W0001_P0024_T0001\TR1_W0001_P0037\TR1_2_W0001_P0037_T0001_R1_P1_K1_Ch2-Ch1.zen
71580	2.605040e-03	3.412336e-03	2.403300e-03	20151211_SCC1gfpc_Prometa\MitoSys2\LSM\SCC1gfpc_Noc\DE_W0001\DE_W0001_P0024\DE_2_W0001_P0024_T0001\TR1_W0001_P0037\TR1_2_W0001_P0037_T0001_R1_P1_K1_Ch2-Ch1.zen
76700	2.042177e-03	3.470050e-03	2.180400e-03	20151211_SCC1gfpc_Prometa\MitoSys2\LSM\SCC1gfpc_Noc\DE_W0001\DE_W0001_P0024\DE_2_W0001_P0024_T0001\TR1_W0001_P0037\TR1_2_W0001_P0037_T0001_R1_P1_K1_Ch2-Ch1.zen
81820	2.763259e-03	3.430165e-03	1.984600e-03	20151211_SCC1gfpc_Prometa\MitoSys2\LSM\SCC1gfpc_Noc\DE_W0001\DE_W0001_P0024\DE_2_W0001_P0024_T0001\TR1_W0001_P0037\TR1_2_W0001_P0037_T0001_R1_P1_K1_Ch2-Ch1.zen
86940	2.341793e-03	3.041509e-03	1.811800e-03	20151211_SCC1gfpc_Prometa\MitoSys2\LSM\SCC1gfpc_Noc\DE_W0001\DE_W0001_P0024\DE_2_W0001_P0024_T0001\TR1_W0001_P0037\TR1_2_W0001_P0037_T0001_R1_P1_K1_Ch2-Ch1.zen
92060	2.276183e-03	3.045982e-03	1.659100e-03	20151211_SCC1gfpc_Prometa\MitoSys2\LSM\SCC1gfpc_Noc\DE_W0001\DE_W0001_P0024\DE_2_W0001_P0024_T0001\TR1_W0001_P0037\TR1_2_W0001_P0037_T0001_R1_P1_K1_Ch2-Ch1.zen
97180	1.970240e-03	3.249560e-03	1.523500e-03	20151211_SCC1gfpc_Prometa\MitoSys2\LSM\SCC1gfpc_Noc\DE_W0001\DE_W0001_P0024\DE_2_W0001_P0024_T0001\TR1_W0001_P0037\TR1_2_W0001_P0037_T0001_R1_P1_K1_Ch2-Ch1.zen
102300	8.049471e-04	3.410862e-03	1.402800e-03	20151211_SCC1gfpc_Prometa\MitoSys2\LSM\SCC1gfpc_Noc\DE_W0001\DE_W0001_P0024\DE_2_W0001_P0024_T0001\TR1_W0001_P0037\TR1_2_W0001_P0037_T0001_R1_P1_K1_Ch2-Ch1.zen
112540	1.864607e-04	4.030065e-03	1.198500e-03	20151211_SCC1gfpc_Prometa\MitoSys2\LSM\SCC1gfpc_Noc\DE_W0001\DE_W0001_P0024\DE_2_W0001_P0024_T0001\TR1_W0001_P0037\TR1_2_W0001_P0037_T0001_R1_P1_K1_Ch2-Ch1.zen
122780	-2.263709e-04	3.261805e-03	1.033600e-03	20151211_SCC1gfpc_Prometa\MitoSys2\LSM\SCC1gfpc_Noc\DE_W0001\DE_W0001_P0024\DE_2_W0001_P0024_T0001\TR1_W0001_P0037\TR1_2_W0001_P0037_T0001_R1_P1_K1_Ch2-Ch1.zen
133020	8.029536e-05	3.304387e-03	8.990500e-04	20151211_SCC1gfpc_Prometa\MitoSys2\LSM\SCC1gfpc_Noc\DE_W0001\DE_W0001_P0024\DE_2_W0001_P0024_T0001\TR1_W0001_P0037\TR1_2_W0001_P0037_T0001_R1_P1_K1_Ch2-Ch1.zen
143260	7.742968e-04	3.193440e-03	7.880700e-04	20151211_SCC1gfpc_Prometa\MitoSys2\LSM\SCC1gfpc_Noc\DE_W0001\DE_W0001_P0024\DE_2_W0001_P0024_T0001\TR1_W0001_P0037\TR1_2_W0001_P0037_T0001_R1_P1_K1_Ch2-Ch1.zen
153500	2.989670e-04	3.670932e-03	6.956700e-04	20151211_SCC1gfpc_Prometa\MitoSys2\LSM\SCC1gfpc_Noc\DE_W0001\DE_W0001_P0024\DE_2_W0001_P0024_T0001\TR1_W0001_P0037\TR1_2_W0001_P0037_T0001_R1_P1_K1_Ch2-Ch1.zen
163740	2.236072e-04	3.431005e-03	6.180300e-04	20151211_SCC1gfpc_Prometa\MitoSys2\LSM\SCC1gfpc_Noc\DE_W0001\DE_W0001_P0024\DE_2_W0001_P0024_T0001\TR1_W0001_P0037\TR1_2_W0001_P0037_T0001_R1_P1_K1_Ch2-Ch1.zen
173980	5.935108e-04	3.717046e-03	5.522700e-04	20151211_SCC1gfpc_Prometa\MitoSys2\LSM\SCC1gfpc_Noc\DE_W0001\DE_W0001_P0024\DE_2_W0001_P0024_T0001\TR1_W0001_P0037\TR1_2_W0001_P0037_T0001_R1_P1_K1_Ch2-Ch1.zen
184220	4.151054e-05	2.898921e-03	4.961600e-04	20151211_SCC1gfpc_Prometa\MitoSys2\LSM\SCC1gfpc_Noc\DE_W0001\DE_W0001_P0024\DE_2_W0001_P0024_T0001\TR1_W0001_P0037\TR1_2_W0001_P0037_T0001_R1_P1_K1_Ch2-Ch1.zen
194460	2.706053e-04	2.744203e-03	4.479500e-04	20151211_SCC1gfpc_Prometa\MitoSys2\LSM\SCC1gfpc_Noc\DE_W0001\DE_W0001_P0024\DE_2_W0001_P0024_T0001\TR1_W0001_P0037\TR1_2_W0001_P0037_T0001_R1_P1_K1_Ch2-Ch1.zen
204700	1.886530e-04	2.279247e-03	4.062600e-04	20151211_SCC1gfpc_Prometa\MitoSys2\LSM\SCC1gfpc_Noc\DE_W0001\DE_W0001_P0024\DE_2_W0001_P0024_T0001\TR1_W0001_P0037\TR1_2_W0001_P0037_T0001_R1_P1_K1_Ch2-Ch1.zen
225180	2.688717e-04	2.366598e-03	3.383000e-04	20151211_SCC1gfpc_Prometa\MitoSys2\LSM\SCC1gfpc_Noc\DE_W0001\DE_W0001_P0024\DE_2_W0001_P0024_T0001\TR1_W0001_P0037\TR1_2_W0001_P0037_T0001_R1_P1_K1_Ch2-Ch1.zen
245660	5.384793e-04	3.004893e-03	2.858300e-04	20151211_SCC1gfpc_Prometa\MitoSys2\LSM\SCC1gfpc_Noc\DE_W0001\DE_W0001_P0024\DE_2_W0001_P0024_T0001\TR1_W0001_P0037\TR1_2_W0001_P0037_T0001_R1_P1_K1_Ch2-Ch1.zen
266140	-4.099612e-04	3.315793e-03	2.445800e-04	20151211_SCC1gfpc_Prometa\MitoSys2\LSM\SCC1gfpc_Noc\DE_W0001\DE_W0001_P0024\DE_2_W0001_P0024_T0001\TR1_W0001_P0037\TR1_2_W0001_P0037_T0001_R1_P1_K1_Ch2-Ch1.zen
286620	-2.053140e-04	3.119507e-03	2.116200e-04	20151211_SCC1gfpc_Prometa\MitoSys2\LSM\SCC1gfpc_Noc\DE_W0001\DE_W0001_P0024\DE_2_W0001_P0024_T0001\TR1_W0001_P0037\TR1_2_W0001_P0037_T0001_R1_P1_K1_Ch2-Ch1.zen
307100	-5.615899e-04	3.006396e-03	1.849100e-04	20151211_SCC1gfpc_Prometa\MitoSys2\LSM\SCC1gfpc_Noc\DE_W0001\DE_W0001_P0024\DE_2_W0001_P0024_T0001\TR1_W0001_P0037\TR1_2_W0001_P0037_T0001_R1_P1_K1_Ch2-Ch1.zen
327580	-1.143268e-03	3.064992e-03	1.629900e-04	20151211_SCC1gfpc_Prometa\MitoSys2\LSM\SCC1gfpc_Noc\DE_W0001\DE_W0001_P0024\DE_2_W0001_P0024_T0001\TR1_W0001_P0037\TR1_2_W0001_P0037_T0001_R1_P1_K1_Ch2-Ch1.zen
348060	-1.206888e-03	2.391592e-03	1.448000e-04	20151211_SCC1gfpc_Prometa\MitoSys2\LSM\SCC1gfpc_Noc\DE_W0001\DE_W0001_P0024\DE_2_W0001_P0024_T0001\TR1_W0001_P0037\TR1_2_W0001_P0037_T0001_R1_P1_K1_Ch2-Ch1.zen
368540	-9.062891e-04	2.484651e-03	1.295500e-04	20151211_SCC1gfpc_Prometa\MitoSys2\LSM\SCC1gfpc_Noc\DE_W0001\DE_W0001_P0024\DE_2_W0001_P0024_T0001\TR1_W0001_P0037\TR1_2_W0001_P0037_T0001_R1_P1_K1_Ch2-Ch1.zen
389020	-1.106680e-03	3.287565e-03	1.166400e-04	20151211_SCC1gfpc_Prometa\MitoSys2\LSM\SCC1gfpc_Noc\DE_W0001\DE_W0001_P0024\DE_2_W0001_P0024_T0001\TR1_W0001_P0037\TR1_2_W0001_P0037_T0001_R1_P1_K1_Ch2-Ch1.zen
409500	-9.359732e-04	2.619695e-03	1.056300e-04	20151211_SCC1gfpc_Prometa\MitoSys2\LSM\SCC1gfpc_Noc\DE_W0001\DE_W0001_P0024\DE_2_W0001_P0024_T0001\TR1_W0001_P0037\TR1_2_W0001_P0037_T0001_R1_P1_K1_Ch2-Ch1.zen
450460	-1.567681e-03	3.243827e-03	8.794600e-05	20151211_SCC1gfpc_Prometa\MitoSys2\LSM\SCC1gfpc_Noc\DE_W0001\DE_W0001_P0024\DE_2_W0001_P0024_T0001\TR1_W0001_P0037\TR1_2_W0001_P0037_T0001_R1_P1_K1_Ch2-Ch1.zen
491420	-8.206830e-04	2.982145e-03	7.451300e-05	20151211_SCC1gfpc_Prometa\MitoSys2\LSM\SCC1gfpc_Noc\DE_W0001\DE_W0001_P0024\DE_2_W0001_P0024_T0001\TR1_W0001_P0037\TR1_2_W0001_P0037_T0001_R1_P1_K1_Ch2-Ch1.zen
532380	-7.751744e-04	3.144246e-03	6.406700e-05	20151211_SCC1gfpc_Prometa\MitoSys2\LSM\SCC1gfpc_Noc\DE_W0001\DE_W0001_P0024\DE_2_W0001_P0024_T0001\TR1_W0001_P0037\TR1_2_W0001_P0037_T0001_R1_P1_K1_Ch2-Ch1.zen
573340	-2.805775e-04	3.224830e-03	5.577900e-05	20151211_SCC1gfpc_Prometa\MitoSys2\LSM\SCC1gfpc_Noc\DE_W0001\DE_W0001_P0024\DE_2_W0001_P0024_T0001\TR1_W0001_P0037\TR1_2_W0001_P0037_T0001_R1_P1_K1_Ch2-Ch1.zen
614300	-1.448706e-03	3.478654e-03	4.908700e-05	20151211_SCC1gfpc_Prometa\MitoSys2\LSM\SCC1gfpc_Noc\DE_W0001\DE_W0001_P0024\DE_2_W0001_P0024_T0001\TR1_W0001_P0037\TR1_2_W0001_P0037_T0001_R1_P1_K1_Ch2-Ch1.zen
655260	-8.067428e-04	3.532754e-03	4.360300e-05	20151211_SCC1gfpc_Prometa\MitoSys2\LSM\SCC1gfpc_Noc\DE_W0001\DE_W0001_P0024\DE_2_W0001_P0024_T0001\TR1_W0001_P0037\TR1_2_W0001_P0037_T0001_R1_P1_K1_Ch2-Ch1.zen
696220	-9.227353e-04	3.325835e-03	3.904700e-05	20151211_SCC1gfpc_Prometa\MitoSys2\LSM\SCC1gfpc_Noc\DE_W0001\DE_W0001_P0024\DE_2_W0001_P0024_T0001\TR1_W0001_P0037\TR1_2_W0001_P0037_T0001_R1_P1_K1_Ch2-Ch1.zen
737180	-7.112475e-04	3.244763e-03	3.521800e-05	20151211_SCC1gfpc_Prometa\MitoSys2\LSM\SCC1gfpc_Noc\DE_W0001\DE_W0001_P0024\DE_2_W0001_P0024_T0001\TR1_W0001_P0037\TR1_2_W0001_P0037_T0001_R1_P1_K1_Ch2-Ch1.zen
778140	-7.051272e-04	3.020920e-03	3.196600e-05	20151211_SCC1gfpc_Prometa\MitoSys2\LSM\SCC1gfpc_Noc\DE_W0001\DE_W0001_P0024\DE_2_W0001_P0024_T0001\TR1_W0001_P0037\TR1_2_W0001_P0037_T0001_R1_P1_K1_Ch2-Ch1.zen
819100	-9.964776e-04	2.409024e-03	2.917700e-05	20151211_SCC1gfpc_Prometa\MitoSys2\LSM\SCC1gfpc_Noc\DE_W0001\DE_W0001_P0024\DE_2_W0001_P0024_T0001\TR1_W0001_P0037\TR1_2_W0001_P0037_T0001_R1_P1_K1_Ch2-Ch1.zen
901020	-9.071010e-04	3.001635e-03	2.466600e-05	20151211_SCC1gfpc_Prometa\MitoSys2\LSM\SCC1gfpc_Noc\DE_W0001\DE_W0001_P0024\DE_2_W0001_P0024_T0001\TR1_W0001_P0037\TR1_2_W0001_P0037_T0001_R1_P1_K1_Ch2-Ch1.zen
982940	-1.129200e-03	2.795168e-03	2.119700e-05	20151211_SCC1gfpc_Prometa\MitoSys2\LSM\SCC1gfpc_Noc\DE_W0001\DE_W0001_P0024\DE_2_W0001_P0024_T0001\TR1_W0001_P0037\TR1_2_W0001_P0037_T0001_R1_P1_K1_Ch2-Ch1.zen
1064860	-6.527922e-04	2.871080e-03	1.846500e-05	20151211_SCC1gfpc_Prometa\MitoSys2\LSM\SCC1gfpc_Noc\DE_W0001\DE_W0001_P0024\DE_2_W0001_P0024_T0001\TR1_W0001_P0037\TR1_2_W0001_P0037_T0001_R1_P1_K1_Ch2-Ch1.zen
1146780	2.064636e-04	2.700571e-03	1.626800e-05	20151211_SCC1gfpc_Prometa\MitoSys2\LSM\SCC1gfpc_Noc\DE_W0001\DE_W0001_P0024\DE_2_W0001_P0024_T0001\TR1_W0001_P0037\TR1_2_W0001_P0037_T0001_R1_P1_K1_Ch2-Ch1.zen
1228700	8.266811e-04	2.846593e-03	1.447200e-05	20151211_SCC1gfpc_Prometa\MitoSys2\LSM\SCC1gfpc_Noc\DE_W0001\DE_W0001_P0024\DE_2_W0001_P0024_T0001\TR1_W0001_P0037\TR1_2_W0001_P0037_T0001_R1_P1_K1_Ch2-Ch1.zen
1310620	5.876986e-04	2.539593e-03	1.298200e-05	20151211_SCC1gfpc_Prometa\MitoSys2\LSM\SCC1gfpc_Noc\DE_W0001\DE_W0001_P0024\DE_2_W0001_P0024_T0001\TR1_W0001_P0037\TR1_2_W0001_P0037_T0001_R1_P1_K1_Ch2-Ch1.zen
1392540	-1.229669e-04	2.821745e-03	1.172900e-05	20151211_SCC1gfpc_Prometa\MitoSys2\LSM\SCC1gfpc_Noc\DE_W0001\DE_W0001_P0024\DE_2_W0001_P0024_T0001\TR1_W0001_P0037\TR1_2_W0001_P0037_T0001_R1_P1_K1_Ch2-Ch1.zen
1474460	-1.124706e-03	3.137089e-03	1.066500e-05	20151211_SCC1gfpc_Prometa\MitoSys2\LSM\SCC1gfpc_Noc\DE_W0001\DE_W0001_P0024\DE_2_W0001_P0024_T0001\TR1_W0001_P0037\TR1_2_W0001_P0037_T0001_R1_P1_K1_Ch2-Ch1.zen
1556380	-1.422373e-03	2.416180e-03	9.751400e-06	20151211_SCC1gfpc_Prometa\MitoSys2\LSM\SCC1gfpc_Noc\DE_W0001\DE_W0001_P0024\DE_2_W0001_P0024_T0001\TR1_W0001_P0037\TR1_2_W0001_P0037_T0001_R1_P1_K1_Ch2-Ch1.zen
10	5.079836e-02	1.944803e-02	5.156800e-02	20151211_SCC1gfpc_Prometa\MitoSys2\LSM\SCC1gfpc_Noc\DE_W0001\DE_W0001_P0024\DE_2_W0001_P0024_T0001\TR1_W0001_P0037\TR1_2_W0001_P0037_T0001_R1_P2_K1_Ch2-Ch1.zen
20	4.852917e-02	2.186556e-02	5.082500e-02	20151211_SCC1gfpc_Prometa\MitoSys2\LSM\SCC1gfpc_Noc\DE_W0001\DE_W0001_P0024\DE_2_W0001_P0024_T0001\TR1_W0001_P0037\TR1_2_W0001_P0037_T0001_R1_P2_K1_Ch2-Ch1.zen
30	5.071602e-02	1.446436e-02	5.013800e-02	20151211_SCC1gfpc_Prometa\MitoSys2\LSM\SCC1gfpc_Noc\DE_W0001\DE_W0001_P0024\DE_2_W0001_P0024_T0001\TR1_W0001_P0037\TR1_2_W0001_P0037_T0001_R1_P2_K1_Ch2-Ch1.zen
40	4.818205e-02	1.720577e-02	4.950200e-02	20151211_SCC1gfpc_Prometa\MitoSys2\LSM\SCC1gfpc_Noc\DE_W0001\DE_W0001_P0024\DE_2_W0001_P0024_T0001\TR1_W0001_P0037\TR1_2_W0001_P0037_T0001_R1_P2_K1_Ch2-Ch1.zen
50	4.784040e-02	1.986274e-02	4.891400e-02	20151211_SCC1gfpc_Prometa\MitoSys2\LSM\SCC1gfpc_Noc\DE_W0001\DE_W0001_P0024\DE_2_W0001_P0024_T0001\TR1_W0001_P0037\TR1_2_W0001_P0037_T0001_R1_P2_K1_Ch2-Ch1.zen
60	4.740724e-02	1.989094e-02	4.837000e-02	20151211_SCC1gfpc_Prometa\MitoSys2\LSM\SCC1gfpc_Noc\DE_W0001\DE_W0001_P0024\DE_2_W0001_P0024_T0001\TR1_W0001_P0037\TR1_2_W0001_P0037_T0001_R1_P2_K1_Ch2-Ch1.zen
70	5.356962e-02	1.661757e-02	4.786500e-02	20151211_SCC1gfpc_Prometa\MitoSys2\LSM\SCC1gfpc_Noc\DE_W0001\DE_W0001_P0024\DE_2_W0001_P0024_T0001\TR1_W0001_P0037\TR1_2_W0001_P0037_T0001_R1_P2_K1_Ch2-Ch1.zen
80	5.346560e-02	1.435468e-02	4.739700e-02	20151211_SCC1gfpc_Prometa\MitoSys2\LSM\SCC1gfpc_Noc\DE_W0001\DE_W0001_P0024\DE_2_W0001_P0024_T0001\TR1_W0001_P0037\TR1_2_W0001_P0037_T0001_R1_P2_K1_Ch2-Ch1.zen
90	4.718972e-02	1.708075e-02	4.696200e-02	20151211_SCC1gfpc_Prometa\MitoSys2\LSM\SCC1gfpc_Noc\DE_W0001\DE_W0001_P0024\DE_2_W0001_P0024_T0001\TR1_W0001_P0037\TR1_2_W0001_P0037_T0001_R1_P2_K1_Ch2-Ch1.zen
100	4.848408e-02	1.545398e-02	4.655700e-02	20151211_SCC1gfpc_Prometa\MitoSys2\LSM\SCC1gfpc_Noc\DE_W0001\DE_W0001_P0024\DE_2_W0001_P0024_T0001\TR1_W0001_P0037\TR1_2_W0001_P0037_T0001_R1_P2_K1_Ch2-Ch1.zen
120	4.379097e-02	1.261495e-02	4.582400e-02	20151211_SCC1gfpc_Prometa\MitoSys2\LSM\SCC1gfpc_Noc\DE_W0001\DE_W0001_P0024\DE_2_W0001_P0024_T0001\TR1_W0001_P0037\TR1_2_W0001_P0037_T0001_R1_P2_K1_Ch2-Ch1.zen
140	4.066744e-02	1.023320e-02	4.518100e-02	20151211_SCC1gfpc_Prometa\MitoSys2\LSM\SCC1gfpc_Noc\DE_W0001\DE_W0001_P0024\DE_2_W0001_P0024_T0001\TR1_W0001_P0037\TR1_2_W0001_P0037_T0001_R1_P2_K1_Ch2-Ch1.zen
160	4.288815e-02	1.475331e-02	4.460900e-02	20151211_SCC1gfpc_Prometa\MitoSys2\LSM\SCC1gfpc_Noc\DE_W0001\DE_W0001_P0024\DE_2_W0001_P0024_T0001\TR1_W0001_P0037\TR1_2_W0001_P0037_T0001_R1_P2_K1_Ch2-Ch1.zen
180	4.350019e-02	1.709523e-02	4.409800e-02	20151211_SCC1gfpc_Prometa\MitoSys2\LSM\SCC1gfpc_Noc\DE_W0001\DE_W0001_P0024\DE_2_W0001_P0024_T0001\TR1_W0001_P0037\TR1_2_W0001_P0037_T0001_R1_P2_K1_Ch2-Ch1.zen
200	4.127841e-02	1.428505e-02	4.363400e-02	20151211_SCC1gfpc_Prometa\MitoSys2\LSM\SCC1gfpc_Noc\DE_W0001\DE_W0001_P0024\DE_2_W0001_P0024_T0001\TR1_W0001_P0037\TR1_2_W0001_P0037_T0001_R1_P2_K1_Ch2-Ch1.zen
220	4.358626e-02	1.715964e-02	4.321100e-02	20151211_SCC1gfpc_Prometa\MitoSys2\LSM\SCC1gfpc_Noc\DE_W0001\DE_W0001_P0024\DE_2_W0001_P0024_T0001\TR1_W0001_P0037\TR1_2_W0001_P0037_T0001_R1_P2_K1_Ch2-Ch1.zen
240	4.737105e-02	1.316458e-02	4.281900e-02	20151211_SCC1gfpc_Prometa\MitoSys2\LSM\SCC1gfpc_Noc\DE_W0001\DE_W0001_P0024\DE_2_W0001_P0024_T0001\TR1_W0001_P0037\TR1_2_W0001_P0037_T0001_R1_P2_K1_Ch2-Ch1.zen
260	4.214302e-02	1.305461e-02	4.245500e-02	20151211_SCC1gfpc_Prometa\MitoSys2\LSM\SCC1gfpc_Noc\DE_W0001\DE_W0001_P0024\DE_2_W0001_P0024_T0001\TR1_W0001_P0037\TR1_2_W0001_P0037_T0001_R1_P2_K1_Ch2-Ch1.zen
280	3.727702e-02	1.437729e-02	4.211300e-02	20151211_SCC1gfpc_Prometa\MitoSys2\LSM\SCC1gfpc_Noc\DE_W0001\DE_W0001_P0024\DE_2_W0001_P0024_T0001\TR1_W0001_P0037\TR1_2_W0001_P0037_T0001_R1_P2_K1_Ch2-Ch1.zen
300	3.943379e-02	1.045582e-02	4.178800e-02	20151211_SCC1gfpc_Prometa\MitoSys2\LSM\SCC1gfpc_Noc\DE_W0001\DE_W0001_P0024\DE_2_W0001_P0024_T0001\TR1_W0001_P0037\TR1_2_W0001_P0037_T0001_R1_P2_K1_Ch2-Ch1.zen
340	4.216931e-02	7.854436e-03	4.118200e-02	20151211_SCC1gfpc_Prometa\MitoSys2\LSM\SCC1gfpc_Noc\DE_W0001\DE_W0001_P0024\DE_2_W0001_P0024_T0001\TR1_W0001_P0037\TR1_2_W0001_P0037_T0001_R1_P2_K1_Ch2-Ch1.zen
380	4.615809e-02	1.074635e-02	4.061800e-02	20151211_SCC1gfpc_Prometa\MitoSys2\LSM\SCC1gfpc_Noc\DE_W0001\DE_W0001_P0024\DE_2_W0001_P0024_T0001\TR1_W0001_P0037\TR1_2_W0001_P0037_T0001_R1_P2_K1_Ch2-Ch1.zen
420	4.142660e-02	1.214500e-02	4.008400e-02	20151211_SCC1gfpc_Prometa\MitoSys2\LSM\SCC1gfpc_Noc\DE_W0001\DE_W0001_P0024\DE_2_W0001_P0024_T0001\TR1_W0001_P0037\TR1_2_W0001_P0037_T0001_R1_P2_K1_Ch2-Ch1.zen
460	3.971905e-02	8.570353e-03	3.957100e-02	20151211_SCC1gfpc_Prometa\MitoSys2\LSM\SCC1gfpc_Noc\DE_W0001\DE_W0001_P0024\DE_2_W0001_P0024_T0001\TR1_W0001_P0037\TR1_2_W0001_P0037_T0001_R1_P2_K1_Ch2-Ch1.zen
500	3.672311e-02	9.620107e-03	3.907500e-02	20151211_SCC1gfpc_Prometa\MitoSys2\LSM\SCC1gfpc_Noc\DE_W0001\DE_W0001_P0024\DE_2_W0001_P0024_T0001\TR1_W0001_P0037\TR1_2_W0001_P0037_T0001_R1_P2_K1_Ch2-Ch1.zen
540	3.980978e-02	1.116366e-02	3.859300e-02	20151211_SCC1gfpc_Prometa\MitoSys2\LSM\SCC1gfpc_Noc\DE_W0001\DE_W0001_P0024\DE_2_W0001_P0024_T0001\TR1_W0001_P0037\TR1_2_W0001_P0037_T0001_R1_P2_K1_Ch2-Ch1.zen
580	3.676533e-02	9.515053e-03	3.812200e-02	20151211_SCC1gfpc_Prometa\MitoSys2\LSM\SCC1gfpc_Noc\DE_W0001\DE_W0001_P0024\DE_2_W0001_P0024_T0001\TR1_W0001_P0037\TR1_2_W0001_P0037_T0001_R1_P2_K1_Ch2-Ch1.zen
620	3.892836e-02	1.215511e-02	3.766100e-02	20151211_SCC1gfpc_Prometa\MitoSys2\LSM\SCC1gfpc_Noc\DE_W0001\DE_W0001_P0024\DE_2_W0001_P0024_T0001\TR1_W0001_P0037\TR1_2_W0001_P0037_T0001_R1_P2_K1_Ch2-Ch1.zen
660	3.699230e-02	8.815626e-03	3.720800e-02	20151211_SCC1gfpc_Prometa\MitoSys2\LSM\SCC1gfpc_Noc\DE_W0001\DE_W0001_P0024\DE_2_W0001_P0024_T0001\TR1_W0001_P0037\TR1_2_W0001_P0037_T0001_R1_P2_K1_Ch2-Ch1.zen
700	3.710175e-02	7.469200e-03	3.676500e-02	20151211_SCC1gfpc_Prometa\MitoSys2\LSM\SCC1gfpc_Noc\DE_W0001\DE_W0001_P0024\DE_2_W0001_P0024_T0001\TR1_W0001_P0037\TR1_2_W0001_P0037_T0001_R1_P2_K1_Ch2-Ch1.zen
780	3.523173e-02	5.921432e-03	3.590100e-02	20151211_SCC1gfpc_Prometa\MitoSys2\LSM\SCC1gfpc_Noc\DE_W0001\DE_W0001_P0024\DE_2_W0001_P0024_T0001\TR1_W0001_P0037\TR1_2_W0001_P0037_T0001_R1_P2_K1_Ch2-Ch1.zen
860	3.552695e-02	7.323347e-03	3.506700e-02	20151211_SCC1gfpc_Prometa\MitoSys2\LSM\SCC1gfpc_Noc\DE_W0001\DE_W0001_P0024\DE_2_W0001_P0024_T0001\TR1_W0001_P0037\TR1_2_W0001_P0037_T0001_R1_P2_K1_Ch2-Ch1.zen
940	3.353453e-02	6.089014e-03	3.426400e-02	20151211_SCC1gfpc_Prometa\MitoSys2\LSM\SCC1gfpc_Noc\DE_W0001\DE_W0001_P0024\DE_2_W0001_P0024_T0001\TR1_W0001_P0037\TR1_2_W0001_P0037_T0001_R1_P2_K1_Ch2-Ch1.zen
1020	3.372088e-02	8.098043e-03	3.348900e-02	20151211_SCC1gfpc_Prometa\MitoSys2\LSM\SCC1gfpc_Noc\DE_W0001\DE_W0001_P0024\DE_2_W0001_P0024_T0001\TR1_W0001_P0037\TR1_2_W0001_P0037_T0001_R1_P2_K1_Ch2-Ch1.zen
1100	3.439986e-02	7.661774e-03	3.274200e-02	20151211_SCC1gfpc_Prometa\MitoSys2\LSM\SCC1gfpc_Noc\DE_W0001\DE_W0001_P0024\DE_2_W0001_P0024_T0001\TR1_W0001_P0037\TR1_2_W0001_P0037_T0001_R1_P2_K1_Ch2-Ch1.zen
1180	3.324206e-02	8.425795e-03	3.202200e-02	20151211_SCC1gfpc_Prometa\MitoSys2\LSM\SCC1gfpc_Noc\DE_W0001\DE_W0001_P0024\DE_2_W0001_P0024_T0001\TR1_W0001_P0037\TR1_2_W0001_P0037_T0001_R1_P2_K1_Ch2-Ch1.zen
1260	3.186811e-02	9.270509e-03	3.132900e-02	20151211_SCC1gfpc_Prometa\MitoSys2\LSM\SCC1gfpc_Noc\DE_W0001\DE_W0001_P0024\DE_2_W0001_P0024_T0001\TR1_W0001_P0037\TR1_2_W0001_P0037_T0001_R1_P2_K1_Ch2-Ch1.zen
1340	2.846587e-02	7.285711e-03	3.066100e-02	20151211_SCC1gfpc_Prometa\MitoSys2\LSM\SCC1gfpc_Noc\DE_W0001\DE_W0001_P0024\DE_2_W0001_P0024_T0001\TR1_W0001_P0037\TR1_2_W0001_P0037_T0001_R1_P2_K1_Ch2-Ch1.zen
1420	2.992190e-02	7.109725e-03	3.001700e-02	20151211_SCC1gfpc_Prometa\MitoSys2\LSM\SCC1gfpc_Noc\DE_W0001\DE_W0001_P0024\DE_2_W0001_P0024_T0001\TR1_W0001_P0037\TR1_2_W0001_P0037_T0001_R1_P2_K1_Ch2-Ch1.zen
1500	2.979448e-02	5.412643e-03	2.939800e-02	20151211_SCC1gfpc_Prometa\MitoSys2\LSM\SCC1gfpc_Noc\DE_W0001\DE_W0001_P0024\DE_2_W0001_P0024_T0001\TR1_W0001_P0037\TR1_2_W0001_P0037_T0001_R1_P2_K1_Ch2-Ch1.zen
1660	2.657620e-02	6.233369e-03	2.822500e-02	20151211_SCC1gfpc_Prometa\MitoSys2\LSM\SCC1gfpc_Noc\DE_W0001\DE_W0001_P0024\DE_2_W0001_P0024_T0001\TR1_W0001_P0037\TR1_2_W0001_P0037_T0001_R1_P2_K1_Ch2-Ch1.zen
1820	2.652792e-02	7.608530e-03	2.713600e-02	20151211_SCC1gfpc_Prometa\MitoSys2\LSM\SCC1gfpc_Noc\DE_W0001\DE_W0001_P0024\DE_2_W0001_P0024_T0001\TR1_W0001_P0037\TR1_2_W0001_P0037_T0001_R1_P2_K1_Ch2-Ch1.zen
1980	2.589075e-02	6.875315e-03	2.612300e-02	20151211_SCC1gfpc_Prometa\MitoSys2\LSM\SCC1gfpc_Noc\DE_W0001\DE_W0001_P0024\DE_2_W0001_P0024_T0001\TR1_W0001_P0037\TR1_2_W0001_P0037_T0001_R1_P2_K1_Ch2-Ch1.zen
2140	2.444168e-02	7.798837e-03	2.517900e-02	20151211_SCC1gfpc_Prometa\MitoSys2\LSM\SCC1gfpc_Noc\DE_W0001\DE_W0001_P0024\DE_2_W0001_P0024_T0001\TR1_W0001_P0037\TR1_2_W0001_P0037_T0001_R1_P2_K1_Ch2-Ch1.zen
2300	2.415680e-02	7.170992e-03	2.430000e-02	20151211_SCC1gfpc_Prometa\MitoSys2\LSM\SCC1gfpc_Noc\DE_W0001\DE_W0001_P0024\DE_2_W0001_P0024_T0001\TR1_W0001_P0037\TR1_2_W0001_P0037_T0001_R1_P2_K1_Ch2-Ch1.zen
2460	2.236080e-02	6.575881e-03	2.347800e-02	20151211_SCC1gfpc_Prometa\MitoSys2\LSM\SCC1gfpc_Noc\DE_W0001\DE_W0001_P0024\DE_2_W0001_P0024_T0001\TR1_W0001_P0037\TR1_2_W0001_P0037_T0001_R1_P2_K1_Ch2-Ch1.zen
2620	2.294319e-02	5.216244e-03	2.271000e-02	20151211_SCC1gfpc_Prometa\MitoSys2\LSM\SCC1gfpc_Noc\DE_W0001\DE_W0001_P0024\DE_2_W0001_P0024_T0001\TR1_W0001_P0037\TR1_2_W0001_P0037_T0001_R1_P2_K1_Ch2-Ch1.zen
2780	2.279426e-02	5.688237e-03	2.199100e-02	20151211_SCC1gfpc_Prometa\MitoSys2\LSM\SCC1gfpc_Noc\DE_W0001\DE_W0001_P0024\DE_2_W0001_P0024_T0001\TR1_W0001_P0037\TR1_2_W0001_P0037_T0001_R1_P2_K1_Ch2-Ch1.zen
2940	2.261412e-02	6.952026e-03	2.131600e-02	20151211_SCC1gfpc_Prometa\MitoSys2\LSM\SCC1gfpc_Noc\DE_W0001\DE_W0001_P0024\DE_2_W0001_P0024_T0001\TR1_W0001_P0037\TR1_2_W0001_P0037_T0001_R1_P2_K1_Ch2-Ch1.zen
3100	2.118222e-02	6.115410e-03	2.068300e-02	20151211_SCC1gfpc_Prometa\MitoSys2\LSM\SCC1gfpc_Noc\DE_W0001\DE_W0001_P0024\DE_2_W0001_P0024_T0001\TR1_W0001_P0037\TR1_2_W0001_P0037_T0001_R1_P2_K1_Ch2-Ch1.zen
3420	1.931641e-02	5.573400e-03	1.952500e-02	20151211_SCC1gfpc_Prometa\MitoSys2\LSM\SCC1gfpc_Noc\DE_W0001\DE_W0001_P0024\DE_2_W0001_P0024_T0001\TR1_W0001_P0037\TR1_2_W0001_P0037_T0001_R1_P2_K1_Ch2-Ch1.zen
3740	1.770420e-02	6.051608e-03	1.849500e-02	20151211_SCC1gfpc_Prometa\MitoSys2\LSM\SCC1gfpc_Noc\DE_W0001\DE_W0001_P0024\DE_2_W0001_P0024_T0001\TR1_W0001_P0037\TR1_2_W0001_P0037_T0001_R1_P2_K1_Ch2-Ch1.zen
4060	1.755091e-02	5.478876e-03	1.757500e-02	20151211_SCC1gfpc_Prometa\MitoSys2\LSM\SCC1gfpc_Noc\DE_W0001\DE_W0001_P0024\DE_2_W0001_P0024_T0001\TR1_W0001_P0037\TR1_2_W0001_P0037_T0001_R1_P2_K1_Ch2-Ch1.zen
4380	1.696258e-02	5.067334e-03	1.674800e-02	20151211_SCC1gfpc_Prometa\MitoSys2\LSM\SCC1gfpc_Noc\DE_W0001\DE_W0001_P0024\DE_2_W0001_P0024_T0001\TR1_W0001_P0037\TR1_2_W0001_P0037_T0001_R1_P2_K1_Ch2-Ch1.zen
4700	1.673932e-02	6.248214e-03	1.600100e-02	20151211_SCC1gfpc_Prometa\MitoSys2\LSM\SCC1gfpc_Noc\DE_W0001\DE_W0001_P0024\DE_2_W0001_P0024_T0001\TR1_W0001_P0037\TR1_2_W0001_P0037_T0001_R1_P2_K1_Ch2-Ch1.zen
5020	1.563694e-02	6.033532e-03	1.532400e-02	20151211_SCC1gfpc_Prometa\MitoSys2\LSM\SCC1gfpc_Noc\DE_W0001\DE_W0001_P0024\DE_2_W0001_P0024_T0001\TR1_W0001_P0037\TR1_2_W0001_P0037_T0001_R1_P2_K1_Ch2-Ch1.zen
5340	1.435982e-02	5.881177e-03	1.470800e-02	20151211_SCC1gfpc_Prometa\MitoSys2\LSM\SCC1gfpc_Noc\DE_W0001\DE_W0001_P0024\DE_2_W0001_P0024_T0001\TR1_W0001_P0037\TR1_2_W0001_P0037_T0001_R1_P2_K1_Ch2-Ch1.zen
5660	1.463184e-02	5.599934e-03	1.414500e-02	20151211_SCC1gfpc_Prometa\MitoSys2\LSM\SCC1gfpc_Noc\DE_W0001\DE_W0001_P0024\DE_2_W0001_P0024_T0001\TR1_W0001_P0037\TR1_2_W0001_P0037_T0001_R1_P2_K1_Ch2-Ch1.zen
5980	1.333566e-02	4.633213e-03	1.362900e-02	20151211_SCC1gfpc_Prometa\MitoSys2\LSM\SCC1gfpc_Noc\DE_W0001\DE_W0001_P0024\DE_2_W0001_P0024_T0001\TR1_W0001_P0037\TR1_2_W0001_P0037_T0001_R1_P2_K1_Ch2-Ch1.zen
6300	1.372912e-02	4.587468e-03	1.315400e-02	20151211_SCC1gfpc_Prometa\MitoSys2\LSM\SCC1gfpc_Noc\DE_W0001\DE_W0001_P0024\DE_2_W0001_P0024_T0001\TR1_W0001_P0037\TR1_2_W0001_P0037_T0001_R1_P2_K1_Ch2-Ch1.zen
6940	1.337645e-02	4.405124e-03	1.231100e-02	20151211_SCC1gfpc_Prometa\MitoSys2\LSM\SCC1gfpc_Noc\DE_W0001\DE_W0001_P0024\DE_2_W0001_P0024_T0001\TR1_W0001_P0037\TR1_2_W0001_P0037_T0001_R1_P2_K1_Ch2-Ch1.zen
7580	1.152691e-02	5.453376e-03	1.158400e-02	20151211_SCC1gfpc_Prometa\MitoSys2\LSM\SCC1gfpc_Noc\DE_W0001\DE_W0001_P0024\DE_2_W0001_P0024_T0001\TR1_W0001_P0037\TR1_2_W0001_P0037_T0001_R1_P2_K1_Ch2-Ch1.zen
8220	1.144679e-02	5.237534e-03	1.095100e-02	20151211_SCC1gfpc_Prometa\MitoSys2\LSM\SCC1gfpc_Noc\DE_W0001\DE_W0001_P0024\DE_2_W0001_P0024_T0001\TR1_W0001_P0037\TR1_2_W0001_P0037_T0001_R1_P2_K1_Ch2-Ch1.zen
8860	9.668487e-03	4.378342e-03	1.039600e-02	20151211_SCC1gfpc_Prometa\MitoSys2\LSM\SCC1gfpc_Noc\DE_W0001\DE_W0001_P0024\DE_2_W0001_P0024_T0001\TR1_W0001_P0037\TR1_2_W0001_P0037_T0001_R1_P2_K1_Ch2-Ch1.zen
9500	1.057155e-02	4.891587e-03	9.903800e-03	20151211_SCC1gfpc_Prometa\MitoSys2\LSM\SCC1gfpc_Noc\DE_W0001\DE_W0001_P0024\DE_2_W0001_P0024_T0001\TR1_W0001_P0037\TR1_2_W0001_P0037_T0001_R1_P2_K1_Ch2-Ch1.zen
10140	9.760032e-03	5.045009e-03	9.464500e-03	20151211_SCC1gfpc_Prometa\MitoSys2\LSM\SCC1gfpc_Noc\DE_W0001\DE_W0001_P0024\DE_2_W0001_P0024_T0001\TR1_W0001_P0037\TR1_2_W0001_P0037_T0001_R1_P2_K1_Ch2-Ch1.zen
10780	9.311282e-03	4.418493e-03	9.069600e-03	20151211_SCC1gfpc_Prometa\MitoSys2\LSM\SCC1gfpc_Noc\DE_W0001\DE_W0001_P0024\DE_2_W0001_P0024_T0001\TR1_W0001_P0037\TR1_2_W0001_P0037_T0001_R1_P2_K1_Ch2-Ch1.zen
11420	8.498859e-03	4.519235e-03	8.712200e-03	20151211_SCC1gfpc_Prometa\MitoSys2\LSM\SCC1gfpc_Noc\DE_W0001\DE_W0001_P0024\DE_2_W0001_P0024_T0001\TR1_W0001_P0037\TR1_2_W0001_P0037_T0001_R1_P2_K1_Ch2-Ch1.zen
12060	7.885984e-03	5.368420e-03	8.386900e-03	20151211_SCC1gfpc_Prometa\MitoSys2\LSM\SCC1gfpc_Noc\DE_W0001\DE_W0001_P0024\DE_2_W0001_P0024_T0001\TR1_W0001_P0037\TR1_2_W0001_P0037_T0001_R1_P2_K1_Ch2-Ch1.zen
12700	7.815231e-03	4.494524e-03	8.089200e-03	20151211_SCC1gfpc_Prometa\MitoSys2\LSM\SCC1gfpc_Noc\DE_W0001\DE_W0001_P0024\DE_2_W0001_P0024_T0001\TR1_W0001_P0037\TR1_2_W0001_P0037_T0001_R1_P2_K1_Ch2-Ch1.zen
13980	6.722077e-03	4.268281e-03	7.562200e-03	20151211_SCC1gfpc_Prometa\MitoSys2\LSM\SCC1gfpc_Noc\DE_W0001\DE_W0001_P0024\DE_2_W0001_P0024_T0001\TR1_W0001_P0037\TR1_2_W0001_P0037_T0001_R1_P2_K1_Ch2-Ch1.zen
15260	6.503107e-03	3.805060e-03	7.108200e-03	20151211_SCC1gfpc_Prometa\MitoSys2\LSM\SCC1gfpc_Noc\DE_W0001\DE_W0001_P0024\DE_2_W0001_P0024_T0001\TR1_W0001_P0037\TR1_2_W0001_P0037_T0001_R1_P2_K1_Ch2-Ch1.zen
16540	6.485395e-03	4.220595e-03	6.710800e-03	20151211_SCC1gfpc_Prometa\MitoSys2\LSM\SCC1gfpc_Noc\DE_W0001\DE_W0001_P0024\DE_2_W0001_P0024_T0001\TR1_W0001_P0037\TR1_2_W0001_P0037_T0001_R1_P2_K1_Ch2-Ch1.zen
17820	5.715289e-03	4.365632e-03	6.358200e-03	20151211_SCC1gfpc_Prometa\MitoSys2\LSM\SCC1gfpc_Noc\DE_W0001\DE_W0001_P0024\DE_2_W0001_P0024_T0001\TR1_W0001_P0037\TR1_2_W0001_P0037_T0001_R1_P2_K1_Ch2-Ch1.zen
19100	5.839008e-03	3.498288e-03	6.041700e-03	20151211_SCC1gfpc_Prometa\MitoSys2\LSM\SCC1gfpc_Noc\DE_W0001\DE_W0001_P0024\DE_2_W0001_P0024_T0001\TR1_W0001_P0037\TR1_2_W0001_P0037_T0001_R1_P2_K1_Ch2-Ch1.zen
20380	5.636399e-03	3.984856e-03	5.754700e-03	20151211_SCC1gfpc_Prometa\MitoSys2\LSM\SCC1gfpc_Noc\DE_W0001\DE_W0001_P0024\DE_2_W0001_P0024_T0001\TR1_W0001_P0037\TR1_2_W0001_P0037_T0001_R1_P2_K1_Ch2-Ch1.zen
21660	5.150520e-03	3.294574e-03	5.492200e-03	20151211_SCC1gfpc_Prometa\MitoSys2\LSM\SCC1gfpc_Noc\DE_W0001\DE_W0001_P0024\DE_2_W0001_P0024_T0001\TR1_W0001_P0037\TR1_2_W0001_P0037_T0001_R1_P2_K1_Ch2-Ch1.zen
22940	5.368982e-03	3.264067e-03	5.250400e-03	20151211_SCC1gfpc_Prometa\MitoSys2\LSM\SCC1gfpc_Noc\DE_W0001\DE_W0001_P0024\DE_2_W0001_P0024_T0001\TR1_W0001_P0037\TR1_2_W0001_P0037_T0001_R1_P2_K1_Ch2-Ch1.zen
24220	5.560495e-03	3.250992e-03	5.026200e-03	20151211_SCC1gfpc_Prometa\MitoSys2\LSM\SCC1gfpc_Noc\DE_W0001\DE_W0001_P0024\DE_2_W0001_P0024_T0001\TR1_W0001_P0037\TR1_2_W0001_P0037_T0001_R1_P2_K1_Ch2-Ch1.zen
25500	5.504882e-03	3.657796e-03	4.817300e-03	20151211_SCC1gfpc_Prometa\MitoSys2\LSM\SCC1gfpc_Noc\DE_W0001\DE_W0001_P0024\DE_2_W0001_P0024_T0001\TR1_W0001_P0037\TR1_2_W0001_P0037_T0001_R1_P2_K1_Ch2-Ch1.zen
28060	4.788200e-03	3.487508e-03	4.437900e-03	20151211_SCC1gfpc_Prometa\MitoSys2\LSM\SCC1gfpc_Noc\DE_W0001\DE_W0001_P0024\DE_2_W0001_P0024_T0001\TR1_W0001_P0037\TR1_2_W0001_P0037_T0001_R1_P2_K1_Ch2-Ch1.zen
30620	4.771334e-03	3.758687e-03	4.101000e-03	20151211_SCC1gfpc_Prometa\MitoSys2\LSM\SCC1gfpc_Noc\DE_W0001\DE_W0001_P0024\DE_2_W0001_P0024_T0001\TR1_W0001_P0037\TR1_2_W0001_P0037_T0001_R1_P2_K1_Ch2-Ch1.zen
33180	3.990519e-03	4.211506e-03	3.798800e-03	20151211_SCC1gfpc_Prometa\MitoSys2\LSM\SCC1gfpc_Noc\DE_W0001\DE_W0001_P0024\DE_2_W0001_P0024_T0001\TR1_W0001_P0037\TR1_2_W0001_P0037_T0001_R1_P2_K1_Ch2-Ch1.zen
35740	3.055609e-03	3.926791e-03	3.525800e-03	20151211_SCC1gfpc_Prometa\MitoSys2\LSM\SCC1gfpc_Noc\DE_W0001\DE_W0001_P0024\DE_2_W0001_P0024_T0001\TR1_W0001_P0037\TR1_2_W0001_P0037_T0001_R1_P2_K1_Ch2-Ch1.zen
38300	2.842789e-03	3.355332e-03	3.278100e-03	20151211_SCC1gfpc_Prometa\MitoSys2\LSM\SCC1gfpc_Noc\DE_W0001\DE_W0001_P0024\DE_2_W0001_P0024_T0001\TR1_W0001_P0037\TR1_2_W0001_P0037_T0001_R1_P2_K1_Ch2-Ch1.zen
40860	3.315007e-03	3.398885e-03	3.052400e-03	20151211_SCC1gfpc_Prometa\MitoSys2\LSM\SCC1gfpc_Noc\DE_W0001\DE_W0001_P0024\DE_2_W0001_P0024_T0001\TR1_W0001_P0037\TR1_2_W0001_P0037_T0001_R1_P2_K1_Ch2-Ch1.zen
43420	2.044333e-03	3.792688e-03	2.846300e-03	20151211_SCC1gfpc_Prometa\MitoSys2\LSM\SCC1gfpc_Noc\DE_W0001\DE_W0001_P0024\DE_2_W0001_P0024_T0001\TR1_W0001_P0037\TR1_2_W0001_P0037_T0001_R1_P2_K1_Ch2-Ch1.zen
45980	2.274183e-03	3.648716e-03	2.657600e-03	20151211_SCC1gfpc_Prometa\MitoSys2\LSM\SCC1gfpc_Noc\DE_W0001\DE_W0001_P0024\DE_2_W0001_P0024_T0001\TR1_W0001_P0037\TR1_2_W0001_P0037_T0001_R1_P2_K1_Ch2-Ch1.zen
48540	2.385899e-03	3.791777e-03	2.484700e-03	20151211_SCC1gfpc_Prometa\MitoSys2\LSM\SCC1gfpc_Noc\DE_W0001\DE_W0001_P0024\DE_2_W0001_P0024_T0001\TR1_W0001_P0037\TR1_2_W0001_P0037_T0001_R1_P2_K1_Ch2-Ch1.zen
51100	2.045910e-03	3.100277e-03	2.325900e-03	20151211_SCC1gfpc_Prometa\MitoSys2\LSM\SCC1gfpc_Noc\DE_W0001\DE_W0001_P0024\DE_2_W0001_P0024_T0001\TR1_W0001_P0037\TR1_2_W0001_P0037_T0001_R1_P2_K1_Ch2-Ch1.zen
56220	2.243372e-03	3.280300e-03	2.045500e-03	20151211_SCC1gfpc_Prometa\MitoSys2\LSM\SCC1gfpc_Noc\DE_W0001\DE_W0001_P0024\DE_2_W0001_P0024_T0001\TR1_W0001_P0037\TR1_2_W0001_P0037_T0001_R1_P2_K1_Ch2-Ch1.zen
61340	2.337938e-03	3.777513e-03	1.807500e-03	20151211_SCC1gfpc_Prometa\MitoSys2\LSM\SCC1gfpc_Noc\DE_W0001\DE_W0001_P0024\DE_2_W0001_P0024_T0001\TR1_W0001_P0037\TR1_2_W0001_P0037_T0001_R1_P2_K1_Ch2-Ch1.zen
66460	1.764012e-03	2.941445e-03	1.604400e-03	20151211_SCC1gfpc_Prometa\MitoSys2\LSM\SCC1gfpc_Noc\DE_W0001\DE_W0001_P0024\DE_2_W0001_P0024_T0001\TR1_W0001_P0037\TR1_2_W0001_P0037_T0001_R1_P2_K1_Ch2-Ch1.zen
71580	1.821944e-03	3.584657e-03	1.430400e-03	20151211_SCC1gfpc_Prometa\MitoSys2\LSM\SCC1gfpc_Noc\DE_W0001\DE_W0001_P0024\DE_2_W0001_P0024_T0001\TR1_W0001_P0037\TR1_2_W0001_P0037_T0001_R1_P2_K1_Ch2-Ch1.zen
76700	1.721612e-03	3.199134e-03	1.280600e-03	20151211_SCC1gfpc_Prometa\MitoSys2\LSM\SCC1gfpc_Noc\DE_W0001\DE_W0001_P0024\DE_2_W0001_P0024_T0001\TR1_W0001_P0037\TR1_2_W0001_P0037_T0001_R1_P2_K1_Ch2-Ch1.zen
81820	1.907733e-03	3.291486e-03	1.151000e-03	20151211_SCC1gfpc_Prometa\MitoSys2\LSM\SCC1gfpc_Noc\DE_W0001\DE_W0001_P0024\DE_2_W0001_P0024_T0001\TR1_W0001_P0037\TR1_2_W0001_P0037_T0001_R1_P2_K1_Ch2-Ch1.zen
86940	1.874518e-03	2.500997e-03	1.038500e-03	20151211_SCC1gfpc_Prometa\MitoSys2\LSM\SCC1gfpc_Noc\DE_W0001\DE_W0001_P0024\DE_2_W0001_P0024_T0001\TR1_W0001_P0037\TR1_2_W0001_P0037_T0001_R1_P2_K1_Ch2-Ch1.zen
92060	1.994142e-03	2.011010e-03	9.403400e-04	20151211_SCC1gfpc_Prometa\MitoSys2\LSM\SCC1gfpc_Noc\DE_W0001\DE_W0001_P0024\DE_2_W0001_P0024_T0001\TR1_W0001_P0037\TR1_2_W0001_P0037_T0001_R1_P2_K1_Ch2-Ch1.zen
97180	1.651324e-03	2.849655e-03	8.543300e-04	20151211_SCC1gfpc_Prometa\MitoSys2\LSM\SCC1gfpc_Noc\DE_W0001\DE_W0001_P0024\DE_2_W0001_P0024_T0001\TR1_W0001_P0037\TR1_2_W0001_P0037_T0001_R1_P2_K1_Ch2-Ch1.zen
102300	6.028512e-04	3.044774e-03	7.786600e-04	20151211_SCC1gfpc_Prometa\MitoSys2\LSM\SCC1gfpc_Noc\DE_W0001\DE_W0001_P0024\DE_2_W0001_P0024_T0001\TR1_W0001_P0037\TR1_2_W0001_P0037_T0001_R1_P2_K1_Ch2-Ch1.zen
112540	4.583554e-04	2.413997e-03	6.525900e-04	20151211_SCC1gfpc_Prometa\MitoSys2\LSM\SCC1gfpc_Noc\DE_W0001\DE_W0001_P0024\DE_2_W0001_P0024_T0001\TR1_W0001_P0037\TR1_2_W0001_P0037_T0001_R1_P2_K1_Ch2-Ch1.zen
122780	4.654931e-04	1.516294e-03	5.528300e-04	20151211_SCC1gfpc_Prometa\MitoSys2\LSM\SCC1gfpc_Noc\DE_W0001\DE_W0001_P0024\DE_2_W0001_P0024_T0001\TR1_W0001_P0037\TR1_2_W0001_P0037_T0001_R1_P2_K1_Ch2-Ch1.zen
133020	-1.206169e-05	3.160404e-03	4.728300e-04	20151211_SCC1gfpc_Prometa\MitoSys2\LSM\SCC1gfpc_Noc\DE_W0001\DE_W0001_P0024\DE_2_W0001_P0024_T0001\TR1_W0001_P0037\TR1_2_W0001_P0037_T0001_R1_P2_K1_Ch2-Ch1.zen
143260	-1.783893e-04	2.899058e-03	4.079000e-04	20151211_SCC1gfpc_Prometa\MitoSys2\LSM\SCC1gfpc_Noc\DE_W0001\DE_W0001_P0024\DE_2_W0001_P0024_T0001\TR1_W0001_P0037\TR1_2_W0001_P0037_T0001_R1_P2_K1_Ch2-Ch1.zen
153500	9.609525e-04	2.727271e-03	3.546300e-04	20151211_SCC1gfpc_Prometa\MitoSys2\LSM\SCC1gfpc_Noc\DE_W0001\DE_W0001_P0024\DE_2_W0001_P0024_T0001\TR1_W0001_P0037\TR1_2_W0001_P0037_T0001_R1_P2_K1_Ch2-Ch1.zen
163740	-3.874325e-04	2.661369e-03	3.104900e-04	20151211_SCC1gfpc_Prometa\MitoSys2\LSM\SCC1gfpc_Noc\DE_W0001\DE_W0001_P0024\DE_2_W0001_P0024_T0001\TR1_W0001_P0037\TR1_2_W0001_P0037_T0001_R1_P2_K1_Ch2-Ch1.zen
173980	-2.556815e-04	2.118500e-03	2.735900e-04	20151211_SCC1gfpc_Prometa\MitoSys2\LSM\SCC1gfpc_Noc\DE_W0001\DE_W0001_P0024\DE_2_W0001_P0024_T0001\TR1_W0001_P0037\TR1_2_W0001_P0037_T0001_R1_P2_K1_Ch2-Ch1.zen
184220	-6.223430e-04	2.347688e-03	2.424800e-04	20151211_SCC1gfpc_Prometa\MitoSys2\LSM\SCC1gfpc_Noc\DE_W0001\DE_W0001_P0024\DE_2_W0001_P0024_T0001\TR1_W0001_P0037\TR1_2_W0001_P0037_T0001_R1_P2_K1_Ch2-Ch1.zen
194460	-1.405398e-03	1.848994e-03	2.160700e-04	20151211_SCC1gfpc_Prometa\MitoSys2\LSM\SCC1gfpc_Noc\DE_W0001\DE_W0001_P0024\DE_2_W0001_P0024_T0001\TR1_W0001_P0037\TR1_2_W0001_P0037_T0001_R1_P2_K1_Ch2-Ch1.zen
204700	-1.044021e-03	2.159764e-03	1.935000e-04	20151211_SCC1gfpc_Prometa\MitoSys2\LSM\SCC1gfpc_Noc\DE_W0001\DE_W0001_P0024\DE_2_W0001_P0024_T0001\TR1_W0001_P0037\TR1_2_W0001_P0037_T0001_R1_P2_K1_Ch2-Ch1.zen
225180	2.004686e-04	1.343406e-03	1.572700e-04	20151211_SCC1gfpc_Prometa\MitoSys2\LSM\SCC1gfpc_Noc\DE_W0001\DE_W0001_P0024\DE_2_W0001_P0024_T0001\TR1_W0001_P0037\TR1_2_W0001_P0037_T0001_R1_P2_K1_Ch2-Ch1.zen
245660	-5.176596e-04	2.213299e-03	1.298600e-04	20151211_SCC1gfpc_Prometa\MitoSys2\LSM\SCC1gfpc_Noc\DE_W0001\DE_W0001_P0024\DE_2_W0001_P0024_T0001\TR1_W0001_P0037\TR1_2_W0001_P0037_T0001_R1_P2_K1_Ch2-Ch1.zen
266140	-6.965463e-04	2.865818e-03	1.087300e-04	20151211_SCC1gfpc_Prometa\MitoSys2\LSM\SCC1gfpc_Noc\DE_W0001\DE_W0001_P0024\DE_2_W0001_P0024_T0001\TR1_W0001_P0037\TR1_2_W0001_P0037_T0001_R1_P2_K1_Ch2-Ch1.zen
286620	-1.663918e-03	3.138910e-03	9.214600e-05	20151211_SCC1gfpc_Prometa\MitoSys2\LSM\SCC1gfpc_Noc\DE_W0001\DE_W0001_P0024\DE_2_W0001_P0024_T0001\TR1_W0001_P0037\TR1_2_W0001_P0037_T0001_R1_P2_K1_Ch2-Ch1.zen
307100	-1.980255e-03	3.349763e-03	7.894100e-05	20151211_SCC1gfpc_Prometa\MitoSys2\LSM\SCC1gfpc_Noc\DE_W0001\DE_W0001_P0024\DE_2_W0001_P0024_T0001\TR1_W0001_P0037\TR1_2_W0001_P0037_T0001_R1_P2_K1_Ch2-Ch1.zen
327580	-1.418052e-03	3.131507e-03	6.828300e-05	20151211_SCC1gfpc_Prometa\MitoSys2\LSM\SCC1gfpc_Noc\DE_W0001\DE_W0001_P0024\DE_2_W0001_P0024_T0001\TR1_W0001_P0037\TR1_2_W0001_P0037_T0001_R1_P2_K1_Ch2-Ch1.zen
348060	-1.456582e-03	2.892883e-03	5.957600e-05	20151211_SCC1gfpc_Prometa\MitoSys2\LSM\SCC1gfpc_Noc\DE_W0001\DE_W0001_P0024\DE_2_W0001_P0024_T0001\TR1_W0001_P0037\TR1_2_W0001_P0037_T0001_R1_P2_K1_Ch2-Ch1.zen
368540	-1.399068e-03	2.968872e-03	5.238400e-05	20151211_SCC1gfpc_Prometa\MitoSys2\LSM\SCC1gfpc_Noc\DE_W0001\DE_W0001_P0024\DE_2_W0001_P0024_T0001\TR1_W0001_P0037\TR1_2_W0001_P0037_T0001_R1_P2_K1_Ch2-Ch1.zen
389020	-1.533024e-03	2.567798e-03	4.638600e-05	20151211_SCC1gfpc_Prometa\MitoSys2\LSM\SCC1gfpc_Noc\DE_W0001\DE_W0001_P0024\DE_2_W0001_P0024_T0001\TR1_W0001_P0037\TR1_2_W0001_P0037_T0001_R1_P2_K1_Ch2-Ch1.zen
409500	-1.099825e-03	2.498463e-03	4.133800e-05	20151211_SCC1gfpc_Prometa\MitoSys2\LSM\SCC1gfpc_Noc\DE_W0001\DE_W0001_P0024\DE_2_W0001_P0024_T0001\TR1_W0001_P0037\TR1_2_W0001_P0037_T0001_R1_P2_K1_Ch2-Ch1.zen
450460	-3.982119e-04	2.044823e-03	3.339300e-05	20151211_SCC1gfpc_Prometa\MitoSys2\LSM\SCC1gfpc_Noc\DE_W0001\DE_W0001_P0024\DE_2_W0001_P0024_T0001\TR1_W0001_P0037\TR1_2_W0001_P0037_T0001_R1_P2_K1_Ch2-Ch1.zen
491420	-4.025292e-04	2.723755e-03	2.750700e-05	20151211_SCC1gfpc_Prometa\MitoSys2\LSM\SCC1gfpc_Noc\DE_W0001\DE_W0001_P0024\DE_2_W0001_P0024_T0001\TR1_W0001_P0037\TR1_2_W0001_P0037_T0001_R1_P2_K1_Ch2-Ch1.zen
532380	-4.699119e-04	2.270966e-03	2.303900e-05	20151211_SCC1gfpc_Prometa\MitoSys2\LSM\SCC1gfpc_Noc\DE_W0001\DE_W0001_P0024\DE_2_W0001_P0024_T0001\TR1_W0001_P0037\TR1_2_W0001_P0037_T0001_R1_P2_K1_Ch2-Ch1.zen
573340	-7.798540e-04	1.933289e-03	1.957200e-05	20151211_SCC1gfpc_Prometa\MitoSys2\LSM\SCC1gfpc_Noc\DE_W0001\DE_W0001_P0024\DE_2_W0001_P0024_T0001\TR1_W0001_P0037\TR1_2_W0001_P0037_T0001_R1_P2_K1_Ch2-Ch1.zen
614300	-5.004123e-04	2.300702e-03	1.683300e-05	20151211_SCC1gfpc_Prometa\MitoSys2\LSM\SCC1gfpc_Noc\DE_W0001\DE_W0001_P0024\DE_2_W0001_P0024_T0001\TR1_W0001_P0037\TR1_2_W0001_P0037_T0001_R1_P2_K1_Ch2-Ch1.zen
655260	-2.252873e-04	2.165872e-03	1.463300e-05	20151211_SCC1gfpc_Prometa\MitoSys2\LSM\SCC1gfpc_Noc\DE_W0001\DE_W0001_P0024\DE_2_W0001_P0024_T0001\TR1_W0001_P0037\TR1_2_W0001_P0037_T0001_R1_P2_K1_Ch2-Ch1.zen
696220	-2.884204e-04	2.985608e-03	1.284000e-05	20151211_SCC1gfpc_Prometa\MitoSys2\LSM\SCC1gfpc_Noc\DE_W0001\DE_W0001_P0024\DE_2_W0001_P0024_T0001\TR1_W0001_P0037\TR1_2_W0001_P0037_T0001_R1_P2_K1_Ch2-Ch1.zen
737180	-6.194007e-04	2.191274e-03	1.136000e-05	20151211_SCC1gfpc_Prometa\MitoSys2\LSM\SCC1gfpc_Noc\DE_W0001\DE_W0001_P0024\DE_2_W0001_P0024_T0001\TR1_W0001_P0037\TR1_2_W0001_P0037_T0001_R1_P2_K1_Ch2-Ch1.zen
778140	-7.406907e-04	2.861674e-03	1.012600e-05	20151211_SCC1gfpc_Prometa\MitoSys2\LSM\SCC1gfpc_Noc\DE_W0001\DE_W0001_P0024\DE_2_W0001_P0024_T0001\TR1_W0001_P0037\TR1_2_W0001_P0037_T0001_R1_P2_K1_Ch2-Ch1.zen
819100	-6.297306e-04	2.812921e-03	9.084900e-06	20151211_SCC1gfpc_Prometa\MitoSys2\LSM\SCC1gfpc_Noc\DE_W0001\DE_W0001_P0024\DE_2_W0001_P0024_T0001\TR1_W0001_P0037\TR1_2_W0001_P0037_T0001_R1_P2_K1_Ch2-Ch1.zen
901020	-9.519057e-04	2.330636e-03	7.439700e-06	20151211_SCC1gfpc_Prometa\MitoSys2\LSM\SCC1gfpc_Noc\DE_W0001\DE_W0001_P0024\DE_2_W0001_P0024_T0001\TR1_W0001_P0037\TR1_2_W0001_P0037_T0001_R1_P2_K1_Ch2-Ch1.zen
982940	-2.498566e-04	2.069474e-03	6.211700e-06	20151211_SCC1gfpc_Prometa\MitoSys2\LSM\SCC1gfpc_Noc\DE_W0001\DE_W0001_P0024\DE_2_W0001_P0024_T0001\TR1_W0001_P0037\TR1_2_W0001_P0037_T0001_R1_P2_K1_Ch2-Ch1.zen
1064860	-9.095770e-05	3.062439e-03	5.270600e-06	20151211_SCC1gfpc_Prometa\MitoSys2\LSM\SCC1gfpc_Noc\DE_W0001\DE_W0001_P0024\DE_2_W0001_P0024_T0001\TR1_W0001_P0037\TR1_2_W0001_P0037_T0001_R1_P2_K1_Ch2-Ch1.zen
1146780	1.005009e-05	2.716575e-03	4.533100e-06	20151211_SCC1gfpc_Prometa\MitoSys2\LSM\SCC1gfpc_Noc\DE_W0001\DE_W0001_P0024\DE_2_W0001_P0024_T0001\TR1_W0001_P0037\TR1_2_W0001_P0037_T0001_R1_P2_K1_Ch2-Ch1.zen
1228700	4.295031e-04	2.876560e-03	3.944200e-06	20151211_SCC1gfpc_Prometa\MitoSys2\LSM\SCC1gfpc_Noc\DE_W0001\DE_W0001_P0024\DE_2_W0001_P0024_T0001\TR1_W0001_P0037\TR1_2_W0001_P0037_T0001_R1_P2_K1_Ch2-Ch1.zen
1310620	3.379361e-04	2.660240e-03	3.466200e-06	20151211_SCC1gfpc_Prometa\MitoSys2\LSM\SCC1gfpc_Noc\DE_W0001\DE_W0001_P0024\DE_2_W0001_P0024_T0001\TR1_W0001_P0037\TR1_2_W0001_P0037_T0001_R1_P2_K1_Ch2-Ch1.zen
1392540	-5.309400e-04	2.459319e-03	3.072600e-06	20151211_SCC1gfpc_Prometa\MitoSys2\LSM\SCC1gfpc_Noc\DE_W0001\DE_W0001_P0024\DE_2_W0001_P0024_T0001\TR1_W0001_P0037\TR1_2_W0001_P0037_T0001_R1_P2_K1_Ch2-Ch1.zen
1474460	-8.024866e-05	2.572782e-03	2.744500e-06	20151211_SCC1gfpc_Prometa\MitoSys2\LSM\SCC1gfpc_Noc\DE_W0001\DE_W0001_P0024\DE_2_W0001_P0024_T0001\TR1_W0001_P0037\TR1_2_W0001_P0037_T0001_R1_P2_K1_Ch2-Ch1.zen
1556380	1.587271e-04	2.462981e-03	2.468000e-06	20151211_SCC1gfpc_Prometa\MitoSys2\LSM\SCC1gfpc_Noc\DE_W0001\DE_W0001_P0024\DE_2_W0001_P0024_T0001\TR1_W0001_P0037\TR1_2_W0001_P0037_T0001_R1_P2_K1_Ch2-Ch1.zen
10	6.307973e-02	2.599115e-02	5.658900e-02	20151211_SCC1gfpc_Prometa\MitoSys2\LSM\SCC1gfpc_Noc\DE_W0001\DE_W0001_P0024\DE_2_W0001_P0024_T0001\TR1_W0001_P0037\TR1_2_W0001_P0037_T0001_R1_P3_K1_Ch2-Ch1.zen
20	5.845084e-02	1.778984e-02	5.587000e-02	20151211_SCC1gfpc_Prometa\MitoSys2\LSM\SCC1gfpc_Noc\DE_W0001\DE_W0001_P0024\DE_2_W0001_P0024_T0001\TR1_W0001_P0037\TR1_2_W0001_P0037_T0001_R1_P3_K1_Ch2-Ch1.zen
30	4.880451e-02	2.506507e-02	5.519800e-02	20151211_SCC1gfpc_Prometa\MitoSys2\LSM\SCC1gfpc_Noc\DE_W0001\DE_W0001_P0024\DE_2_W0001_P0024_T0001\TR1_W0001_P0037\TR1_2_W0001_P0037_T0001_R1_P3_K1_Ch2-Ch1.zen
40	5.436884e-02	1.891768e-02	5.457000e-02	20151211_SCC1gfpc_Prometa\MitoSys2\LSM\SCC1gfpc_Noc\DE_W0001\DE_W0001_P0024\DE_2_W0001_P0024_T0001\TR1_W0001_P0037\TR1_2_W0001_P0037_T0001_R1_P3_K1_Ch2-Ch1.zen
50	5.265488e-02	2.051841e-02	5.398300e-02	20151211_SCC1gfpc_Prometa\MitoSys2\LSM\SCC1gfpc_Noc\DE_W0001\DE_W0001_P0024\DE_2_W0001_P0024_T0001\TR1_W0001_P0037\TR1_2_W0001_P0037_T0001_R1_P3_K1_Ch2-Ch1.zen
60	5.005221e-02	2.175660e-02	5.343600e-02	20151211_SCC1gfpc_Prometa\MitoSys2\LSM\SCC1gfpc_Noc\DE_W0001\DE_W0001_P0024\DE_2_W0001_P0024_T0001\TR1_W0001_P0037\TR1_2_W0001_P0037_T0001_R1_P3_K1_Ch2-Ch1.zen
70	5.051609e-02	2.148785e-02	5.292400e-02	20151211_SCC1gfpc_Prometa\MitoSys2\LSM\SCC1gfpc_Noc\DE_W0001\DE_W0001_P0024\DE_2_W0001_P0024_T0001\TR1_W0001_P0037\TR1_2_W0001_P0037_T0001_R1_P3_K1_Ch2-Ch1.zen
80	5.264817e-02	1.633102e-02	5.244400e-02	20151211_SCC1gfpc_Prometa\MitoSys2\LSM\SCC1gfpc_Noc\DE_W0001\DE_W0001_P0024\DE_2_W0001_P0024_T0001\TR1_W0001_P0037\TR1_2_W0001_P0037_T0001_R1_P3_K1_Ch2-Ch1.zen
90	5.282236e-02	2.225380e-02	5.199400e-02	20151211_SCC1gfpc_Prometa\MitoSys2\LSM\SCC1gfpc_Noc\DE_W0001\DE_W0001_P0024\DE_2_W0001_P0024_T0001\TR1_W0001_P0037\TR1_2_W0001_P0037_T0001_R1_P3_K1_Ch2-Ch1.zen
100	5.234609e-02	1.394543e-02	5.157100e-02	20151211_SCC1gfpc_Prometa\MitoSys2\LSM\SCC1gfpc_Noc\DE_W0001\DE_W0001_P0024\DE_2_W0001_P0024_T0001\TR1_W0001_P0037\TR1_2_W0001_P0037_T0001_R1_P3_K1_Ch2-Ch1.zen
120	5.041062e-02	1.636352e-02	5.079600e-02	20151211_SCC1gfpc_Prometa\MitoSys2\LSM\SCC1gfpc_Noc\DE_W0001\DE_W0001_P0024\DE_2_W0001_P0024_T0001\TR1_W0001_P0037\TR1_2_W0001_P0037_T0001_R1_P3_K1_Ch2-Ch1.zen
140	5.481118e-02	1.569082e-02	5.010200e-02	20151211_SCC1gfpc_Prometa\MitoSys2\LSM\SCC1gfpc_Noc\DE_W0001\DE_W0001_P0024\DE_2_W0001_P0024_T0001\TR1_W0001_P0037\TR1_2_W0001_P0037_T0001_R1_P3_K1_Ch2-Ch1.zen
160	4.374689e-02	1.380728e-02	4.947500e-02	20151211_SCC1gfpc_Prometa\MitoSys2\LSM\SCC1gfpc_Noc\DE_W0001\DE_W0001_P0024\DE_2_W0001_P0024_T0001\TR1_W0001_P0037\TR1_2_W0001_P0037_T0001_R1_P3_K1_Ch2-Ch1.zen
180	4.636598e-02	1.761837e-02	4.890300e-02	20151211_SCC1gfpc_Prometa\MitoSys2\LSM\SCC1gfpc_Noc\DE_W0001\DE_W0001_P0024\DE_2_W0001_P0024_T0001\TR1_W0001_P0037\TR1_2_W0001_P0037_T0001_R1_P3_K1_Ch2-Ch1.zen
200	4.750152e-02	1.388124e-02	4.837600e-02	20151211_SCC1gfpc_Prometa\MitoSys2\LSM\SCC1gfpc_Noc\DE_W0001\DE_W0001_P0024\DE_2_W0001_P0024_T0001\TR1_W0001_P0037\TR1_2_W0001_P0037_T0001_R1_P3_K1_Ch2-Ch1.zen
220	4.937631e-02	1.881428e-02	4.788700e-02	20151211_SCC1gfpc_Prometa\MitoSys2\LSM\SCC1gfpc_Noc\DE_W0001\DE_W0001_P0024\DE_2_W0001_P0024_T0001\TR1_W0001_P0037\TR1_2_W0001_P0037_T0001_R1_P3_K1_Ch2-Ch1.zen
240	4.866777e-02	1.777262e-02	4.743000e-02	20151211_SCC1gfpc_Prometa\MitoSys2\LSM\SCC1gfpc_Noc\DE_W0001\DE_W0001_P0024\DE_2_W0001_P0024_T0001\TR1_W0001_P0037\TR1_2_W0001_P0037_T0001_R1_P3_K1_Ch2-Ch1.zen
260	4.771194e-02	1.530945e-02	4.699900e-02	20151211_SCC1gfpc_Prometa\MitoSys2\LSM\SCC1gfpc_Noc\DE_W0001\DE_W0001_P0024\DE_2_W0001_P0024_T0001\TR1_W0001_P0037\TR1_2_W0001_P0037_T0001_R1_P3_K1_Ch2-Ch1.zen
280	4.847650e-02	1.577396e-02	4.658900e-02	20151211_SCC1gfpc_Prometa\MitoSys2\LSM\SCC1gfpc_Noc\DE_W0001\DE_W0001_P0024\DE_2_W0001_P0024_T0001\TR1_W0001_P0037\TR1_2_W0001_P0037_T0001_R1_P3_K1_Ch2-Ch1.zen
300	4.672331e-02	1.172650e-02	4.619900e-02	20151211_SCC1gfpc_Prometa\MitoSys2\LSM\SCC1gfpc_Noc\DE_W0001\DE_W0001_P0024\DE_2_W0001_P0024_T0001\TR1_W0001_P0037\TR1_2_W0001_P0037_T0001_R1_P3_K1_Ch2-Ch1.zen
340	4.769783e-02	1.147083e-02	4.546300e-02	20151211_SCC1gfpc_Prometa\MitoSys2\LSM\SCC1gfpc_Noc\DE_W0001\DE_W0001_P0024\DE_2_W0001_P0024_T0001\TR1_W0001_P0037\TR1_2_W0001_P0037_T0001_R1_P3_K1_Ch2-Ch1.zen
380	4.509420e-02	1.004468e-02	4.477500e-02	20151211_SCC1gfpc_Prometa\MitoSys2\LSM\SCC1gfpc_Noc\DE_W0001\DE_W0001_P0024\DE_2_W0001_P0024_T0001\TR1_W0001_P0037\TR1_2_W0001_P0037_T0001_R1_P3_K1_Ch2-Ch1.zen
420	4.252469e-02	9.524924e-03	4.412400e-02	20151211_SCC1gfpc_Prometa\MitoSys2\LSM\SCC1gfpc_Noc\DE_W0001\DE_W0001_P0024\DE_2_W0001_P0024_T0001\TR1_W0001_P0037\TR1_2_W0001_P0037_T0001_R1_P3_K1_Ch2-Ch1.zen
460	4.233117e-02	1.615524e-02	4.350100e-02	20151211_SCC1gfpc_Prometa\MitoSys2\LSM\SCC1gfpc_Noc\DE_W0001\DE_W0001_P0024\DE_2_W0001_P0024_T0001\TR1_W0001_P0037\TR1_2_W0001_P0037_T0001_R1_P3_K1_Ch2-Ch1.zen
500	4.368721e-02	1.125152e-02	4.290400e-02	20151211_SCC1gfpc_Prometa\MitoSys2\LSM\SCC1gfpc_Noc\DE_W0001\DE_W0001_P0024\DE_2_W0001_P0024_T0001\TR1_W0001_P0037\TR1_2_W0001_P0037_T0001_R1_P3_K1_Ch2-Ch1.zen
540	4.403204e-02	1.421060e-02	4.232800e-02	20151211_SCC1gfpc_Prometa\MitoSys2\LSM\SCC1gfpc_Noc\DE_W0001\DE_W0001_P0024\DE_2_W0001_P0024_T0001\TR1_W0001_P0037\TR1_2_W0001_P0037_T0001_R1_P3_K1_Ch2-Ch1.zen
580	4.782170e-02	1.583859e-02	4.177100e-02	20151211_SCC1gfpc_Prometa\MitoSys2\LSM\SCC1gfpc_Noc\DE_W0001\DE_W0001_P0024\DE_2_W0001_P0024_T0001\TR1_W0001_P0037\TR1_2_W0001_P0037_T0001_R1_P3_K1_Ch2-Ch1.zen
620	4.106480e-02	1.560952e-02	4.123200e-02	20151211_SCC1gfpc_Prometa\MitoSys2\LSM\SCC1gfpc_Noc\DE_W0001\DE_W0001_P0024\DE_2_W0001_P0024_T0001\TR1_W0001_P0037\TR1_2_W0001_P0037_T0001_R1_P3_K1_Ch2-Ch1.zen
660	3.919778e-02	1.254021e-02	4.071000e-02	20151211_SCC1gfpc_Prometa\MitoSys2\LSM\SCC1gfpc_Noc\DE_W0001\DE_W0001_P0024\DE_2_W0001_P0024_T0001\TR1_W0001_P0037\TR1_2_W0001_P0037_T0001_R1_P3_K1_Ch2-Ch1.zen
700	4.087100e-02	1.040037e-02	4.020300e-02	20151211_SCC1gfpc_Prometa\MitoSys2\LSM\SCC1gfpc_Noc\DE_W0001\DE_W0001_P0024\DE_2_W0001_P0024_T0001\TR1_W0001_P0037\TR1_2_W0001_P0037_T0001_R1_P3_K1_Ch2-Ch1.zen
780	3.636346e-02	1.085123e-02	3.923300e-02	20151211_SCC1gfpc_Prometa\MitoSys2\LSM\SCC1gfpc_Noc\DE_W0001\DE_W0001_P0024\DE_2_W0001_P0024_T0001\TR1_W0001_P0037\TR1_2_W0001_P0037_T0001_R1_P3_K1_Ch2-Ch1.zen
860	4.020675e-02	1.056273e-02	3.831900e-02	20151211_SCC1gfpc_Prometa\MitoSys2\LSM\SCC1gfpc_Noc\DE_W0001\DE_W0001_P0024\DE_2_W0001_P0024_T0001\TR1_W0001_P0037\TR1_2_W0001_P0037_T0001_R1_P3_K1_Ch2-Ch1.zen
940	3.855027e-02	1.081809e-02	3.745500e-02	20151211_SCC1gfpc_Prometa\MitoSys2\LSM\SCC1gfpc_Noc\DE_W0001\DE_W0001_P0024\DE_2_W0001_P0024_T0001\TR1_W0001_P0037\TR1_2_W0001_P0037_T0001_R1_P3_K1_Ch2-Ch1.zen
1020	3.715137e-02	1.072704e-02	3.664000e-02	20151211_SCC1gfpc_Prometa\MitoSys2\LSM\SCC1gfpc_Noc\DE_W0001\DE_W0001_P0024\DE_2_W0001_P0024_T0001\TR1_W0001_P0037\TR1_2_W0001_P0037_T0001_R1_P3_K1_Ch2-Ch1.zen
1100	3.220226e-02	7.878868e-03	3.586800e-02	20151211_SCC1gfpc_Prometa\MitoSys2\LSM\SCC1gfpc_Noc\DE_W0001\DE_W0001_P0024\DE_2_W0001_P0024_T0001\TR1_W0001_P0037\TR1_2_W0001_P0037_T0001_R1_P3_K1_Ch2-Ch1.zen
1180	3.547556e-02	1.162677e-02	3.513900e-02	20151211_SCC1gfpc_Prometa\MitoSys2\LSM\SCC1gfpc_Noc\DE_W0001\DE_W0001_P0024\DE_2_W0001_P0024_T0001\TR1_W0001_P0037\TR1_2_W0001_P0037_T0001_R1_P3_K1_Ch2-Ch1.zen
1260	3.377969e-02	8.548715e-03	3.444700e-02	20151211_SCC1gfpc_Prometa\MitoSys2\LSM\SCC1gfpc_Noc\DE_W0001\DE_W0001_P0024\DE_2_W0001_P0024_T0001\TR1_W0001_P0037\TR1_2_W0001_P0037_T0001_R1_P3_K1_Ch2-Ch1.zen
1340	3.192243e-02	9.163123e-03	3.379200e-02	20151211_SCC1gfpc_Prometa\MitoSys2\LSM\SCC1gfpc_Noc\DE_W0001\DE_W0001_P0024\DE_2_W0001_P0024_T0001\TR1_W0001_P0037\TR1_2_W0001_P0037_T0001_R1_P3_K1_Ch2-Ch1.zen
1420	3.223641e-02	9.643464e-03	3.317000e-02	20151211_SCC1gfpc_Prometa\MitoSys2\LSM\SCC1gfpc_Noc\DE_W0001\DE_W0001_P0024\DE_2_W0001_P0024_T0001\TR1_W0001_P0037\TR1_2_W0001_P0037_T0001_R1_P3_K1_Ch2-Ch1.zen
1500	3.205852e-02	8.743477e-03	3.257800e-02	20151211_SCC1gfpc_Prometa\MitoSys2\LSM\SCC1gfpc_Noc\DE_W0001\DE_W0001_P0024\DE_2_W0001_P0024_T0001\TR1_W0001_P0037\TR1_2_W0001_P0037_T0001_R1_P3_K1_Ch2-Ch1.zen
1660	3.082336e-02	9.917643e-03	3.148000e-02	20151211_SCC1gfpc_Prometa\MitoSys2\LSM\SCC1gfpc_Noc\DE_W0001\DE_W0001_P0024\DE_2_W0001_P0024_T0001\TR1_W0001_P0037\TR1_2_W0001_P0037_T0001_R1_P3_K1_Ch2-Ch1.zen
1820	2.982189e-02	8.854400e-03	3.048100e-02	20151211_SCC1gfpc_Prometa\MitoSys2\LSM\SCC1gfpc_Noc\DE_W0001\DE_W0001_P0024\DE_2_W0001_P0024_T0001\TR1_W0001_P0037\TR1_2_W0001_P0037_T0001_R1_P3_K1_Ch2-Ch1.zen
1980	2.928554e-02	7.841496e-03	2.956800e-02	20151211_SCC1gfpc_Prometa\MitoSys2\LSM\SCC1gfpc_Noc\DE_W0001\DE_W0001_P0024\DE_2_W0001_P0024_T0001\TR1_W0001_P0037\TR1_2_W0001_P0037_T0001_R1_P3_K1_Ch2-Ch1.zen
2140	2.899567e-02	8.735229e-03	2.873100e-02	20151211_SCC1gfpc_Prometa\MitoSys2\LSM\SCC1gfpc_Noc\DE_W0001\DE_W0001_P0024\DE_2_W0001_P0024_T0001\TR1_W0001_P0037\TR1_2_W0001_P0037_T0001_R1_P3_K1_Ch2-Ch1.zen
2300	2.943059e-02	1.000523e-02	2.795900e-02	20151211_SCC1gfpc_Prometa\MitoSys2\LSM\SCC1gfpc_Noc\DE_W0001\DE_W0001_P0024\DE_2_W0001_P0024_T0001\TR1_W0001_P0037\TR1_2_W0001_P0037_T0001_R1_P3_K1_Ch2-Ch1.zen
2460	2.662594e-02	1.109623e-02	2.724600e-02	20151211_SCC1gfpc_Prometa\MitoSys2\LSM\SCC1gfpc_Noc\DE_W0001\DE_W0001_P0024\DE_2_W0001_P0024_T0001\TR1_W0001_P0037\TR1_2_W0001_P0037_T0001_R1_P3_K1_Ch2-Ch1.zen
2620	2.716455e-02	1.025842e-02	2.658300e-02	20151211_SCC1gfpc_Prometa\MitoSys2\LSM\SCC1gfpc_Noc\DE_W0001\DE_W0001_P0024\DE_2_W0001_P0024_T0001\TR1_W0001_P0037\TR1_2_W0001_P0037_T0001_R1_P3_K1_Ch2-Ch1.zen
2780	2.474919e-02	6.738137e-03	2.596500e-02	20151211_SCC1gfpc_Prometa\MitoSys2\LSM\SCC1gfpc_Noc\DE_W0001\DE_W0001_P0024\DE_2_W0001_P0024_T0001\TR1_W0001_P0037\TR1_2_W0001_P0037_T0001_R1_P3_K1_Ch2-Ch1.zen
2940	2.326754e-02	8.323435e-03	2.538800e-02	20151211_SCC1gfpc_Prometa\MitoSys2\LSM\SCC1gfpc_Noc\DE_W0001\DE_W0001_P0024\DE_2_W0001_P0024_T0001\TR1_W0001_P0037\TR1_2_W0001_P0037_T0001_R1_P3_K1_Ch2-Ch1.zen
3100	2.613139e-02	7.555274e-03	2.484600e-02	20151211_SCC1gfpc_Prometa\MitoSys2\LSM\SCC1gfpc_Noc\DE_W0001\DE_W0001_P0024\DE_2_W0001_P0024_T0001\TR1_W0001_P0037\TR1_2_W0001_P0037_T0001_R1_P3_K1_Ch2-Ch1.zen
3420	2.588290e-02	6.970298e-03	2.385500e-02	20151211_SCC1gfpc_Prometa\MitoSys2\LSM\SCC1gfpc_Noc\DE_W0001\DE_W0001_P0024\DE_2_W0001_P0024_T0001\TR1_W0001_P0037\TR1_2_W0001_P0037_T0001_R1_P3_K1_Ch2-Ch1.zen
3740	2.336758e-02	1.001665e-02	2.297000e-02	20151211_SCC1gfpc_Prometa\MitoSys2\LSM\SCC1gfpc_Noc\DE_W0001\DE_W0001_P0024\DE_2_W0001_P0024_T0001\TR1_W0001_P0037\TR1_2_W0001_P0037_T0001_R1_P3_K1_Ch2-Ch1.zen
4060	2.406929e-02	8.291533e-03	2.217000e-02	20151211_SCC1gfpc_Prometa\MitoSys2\LSM\SCC1gfpc_Noc\DE_W0001\DE_W0001_P0024\DE_2_W0001_P0024_T0001\TR1_W0001_P0037\TR1_2_W0001_P0037_T0001_R1_P3_K1_Ch2-Ch1.zen
4380	2.151781e-02	7.384251e-03	2.144200e-02	20151211_SCC1gfpc_Prometa\MitoSys2\LSM\SCC1gfpc_Noc\DE_W0001\DE_W0001_P0024\DE_2_W0001_P0024_T0001\TR1_W0001_P0037\TR1_2_W0001_P0037_T0001_R1_P3_K1_Ch2-Ch1.zen
4700	2.094840e-02	8.005565e-03	2.077400e-02	20151211_SCC1gfpc_Prometa\MitoSys2\LSM\SCC1gfpc_Noc\DE_W0001\DE_W0001_P0024\DE_2_W0001_P0024_T0001\TR1_W0001_P0037\TR1_2_W0001_P0037_T0001_R1_P3_K1_Ch2-Ch1.zen
5020	2.120229e-02	7.504907e-03	2.015800e-02	20151211_SCC1gfpc_Prometa\MitoSys2\LSM\SCC1gfpc_Noc\DE_W0001\DE_W0001_P0024\DE_2_W0001_P0024_T0001\TR1_W0001_P0037\TR1_2_W0001_P0037_T0001_R1_P3_K1_Ch2-Ch1.zen
5340	1.956238e-02	7.071753e-03	1.958600e-02	20151211_SCC1gfpc_Prometa\MitoSys2\LSM\SCC1gfpc_Noc\DE_W0001\DE_W0001_P0024\DE_2_W0001_P0024_T0001\TR1_W0001_P0037\TR1_2_W0001_P0037_T0001_R1_P3_K1_Ch2-Ch1.zen
5660	1.838908e-02	7.693021e-03	1.905300e-02	20151211_SCC1gfpc_Prometa\MitoSys2\LSM\SCC1gfpc_Noc\DE_W0001\DE_W0001_P0024\DE_2_W0001_P0024_T0001\TR1_W0001_P0037\TR1_2_W0001_P0037_T0001_R1_P3_K1_Ch2-Ch1.zen
5980	1.901857e-02	8.147672e-03	1.855400e-02	20151211_SCC1gfpc_Prometa\MitoSys2\LSM\SCC1gfpc_Noc\DE_W0001\DE_W0001_P0024\DE_2_W0001_P0024_T0001\TR1_W0001_P0037\TR1_2_W0001_P0037_T0001_R1_P3_K1_Ch2-Ch1.zen
6300	1.799604e-02	7.075789e-03	1.808400e-02	20151211_SCC1gfpc_Prometa\MitoSys2\LSM\SCC1gfpc_Noc\DE_W0001\DE_W0001_P0024\DE_2_W0001_P0024_T0001\TR1_W0001_P0037\TR1_2_W0001_P0037_T0001_R1_P3_K1_Ch2-Ch1.zen
6940	1.788171e-02	6.970422e-03	1.722200e-02	20151211_SCC1gfpc_Prometa\MitoSys2\LSM\SCC1gfpc_Noc\DE_W0001\DE_W0001_P0024\DE_2_W0001_P0024_T0001\TR1_W0001_P0037\TR1_2_W0001_P0037_T0001_R1_P3_K1_Ch2-Ch1.zen
7580	1.672691e-02	5.444906e-03	1.644600e-02	20151211_SCC1gfpc_Prometa\MitoSys2\LSM\SCC1gfpc_Noc\DE_W0001\DE_W0001_P0024\DE_2_W0001_P0024_T0001\TR1_W0001_P0037\TR1_2_W0001_P0037_T0001_R1_P3_K1_Ch2-Ch1.zen
8220	1.476903e-02	6.859107e-03	1.574000e-02	20151211_SCC1gfpc_Prometa\MitoSys2\LSM\SCC1gfpc_Noc\DE_W0001\DE_W0001_P0024\DE_2_W0001_P0024_T0001\TR1_W0001_P0037\TR1_2_W0001_P0037_T0001_R1_P3_K1_Ch2-Ch1.zen
8860	1.425574e-02	5.913579e-03	1.509500e-02	20151211_SCC1gfpc_Prometa\MitoSys2\LSM\SCC1gfpc_Noc\DE_W0001\DE_W0001_P0024\DE_2_W0001_P0024_T0001\TR1_W0001_P0037\TR1_2_W0001_P0037_T0001_R1_P3_K1_Ch2-Ch1.zen
9500	1.457472e-02	5.329990e-03	1.450000e-02	20151211_SCC1gfpc_Prometa\MitoSys2\LSM\SCC1gfpc_Noc\DE_W0001\DE_W0001_P0024\DE_2_W0001_P0024_T0001\TR1_W0001_P0037\TR1_2_W0001_P0037_T0001_R1_P3_K1_Ch2-Ch1.zen
10140	1.372016e-02	6.172252e-03	1.394900e-02	20151211_SCC1gfpc_Prometa\MitoSys2\LSM\SCC1gfpc_Noc\DE_W0001\DE_W0001_P0024\DE_2_W0001_P0024_T0001\TR1_W0001_P0037\TR1_2_W0001_P0037_T0001_R1_P3_K1_Ch2-Ch1.zen
10780	1.392085e-02	6.192962e-03	1.343600e-02	20151211_SCC1gfpc_Prometa\MitoSys2\LSM\SCC1gfpc_Noc\DE_W0001\DE_W0001_P0024\DE_2_W0001_P0024_T0001\TR1_W0001_P0037\TR1_2_W0001_P0037_T0001_R1_P3_K1_Ch2-Ch1.zen
11420	1.204437e-02	5.682921e-03	1.295800e-02	20151211_SCC1gfpc_Prometa\MitoSys2\LSM\SCC1gfpc_Noc\DE_W0001\DE_W0001_P0024\DE_2_W0001_P0024_T0001\TR1_W0001_P0037\TR1_2_W0001_P0037_T0001_R1_P3_K1_Ch2-Ch1.zen
12060	1.247597e-02	4.506833e-03	1.251000e-02	20151211_SCC1gfpc_Prometa\MitoSys2\LSM\SCC1gfpc_Noc\DE_W0001\DE_W0001_P0024\DE_2_W0001_P0024_T0001\TR1_W0001_P0037\TR1_2_W0001_P0037_T0001_R1_P3_K1_Ch2-Ch1.zen
12700	1.228983e-02	3.918287e-03	1.208900e-02	20151211_SCC1gfpc_Prometa\MitoSys2\LSM\SCC1gfpc_Noc\DE_W0001\DE_W0001_P0024\DE_2_W0001_P0024_T0001\TR1_W0001_P0037\TR1_2_W0001_P0037_T0001_R1_P3_K1_Ch2-Ch1.zen
13980	1.138826e-02	4.994400e-03	1.132000e-02	20151211_SCC1gfpc_Prometa\MitoSys2\LSM\SCC1gfpc_Noc\DE_W0001\DE_W0001_P0024\DE_2_W0001_P0024_T0001\TR1_W0001_P0037\TR1_2_W0001_P0037_T0001_R1_P3_K1_Ch2-Ch1.zen
15260	1.028963e-02	5.172669e-03	1.063200e-02	20151211_SCC1gfpc_Prometa\MitoSys2\LSM\SCC1gfpc_Noc\DE_W0001\DE_W0001_P0024\DE_2_W0001_P0024_T0001\TR1_W0001_P0037\TR1_2_W0001_P0037_T0001_R1_P3_K1_Ch2-Ch1.zen
16540	9.520185e-03	5.326928e-03	1.001400e-02	20151211_SCC1gfpc_Prometa\MitoSys2\LSM\SCC1gfpc_Noc\DE_W0001\DE_W0001_P0024\DE_2_W0001_P0024_T0001\TR1_W0001_P0037\TR1_2_W0001_P0037_T0001_R1_P3_K1_Ch2-Ch1.zen
17820	8.439023e-03	6.792264e-03	9.455200e-03	20151211_SCC1gfpc_Prometa\MitoSys2\LSM\SCC1gfpc_Noc\DE_W0001\DE_W0001_P0024\DE_2_W0001_P0024_T0001\TR1_W0001_P0037\TR1_2_W0001_P0037_T0001_R1_P3_K1_Ch2-Ch1.zen
19100	9.793985e-03	5.697240e-03	8.947400e-03	20151211_SCC1gfpc_Prometa\MitoSys2\LSM\SCC1gfpc_Noc\DE_W0001\DE_W0001_P0024\DE_2_W0001_P0024_T0001\TR1_W0001_P0037\TR1_2_W0001_P0037_T0001_R1_P3_K1_Ch2-Ch1.zen
20380	9.112834e-03	4.873570e-03	8.484100e-03	20151211_SCC1gfpc_Prometa\MitoSys2\LSM\SCC1gfpc_Noc\DE_W0001\DE_W0001_P0024\DE_2_W0001_P0024_T0001\TR1_W0001_P0037\TR1_2_W0001_P0037_T0001_R1_P3_K1_Ch2-Ch1.zen
21660	8.475526e-03	4.434170e-03	8.059800e-03	20151211_SCC1gfpc_Prometa\MitoSys2\LSM\SCC1gfpc_Noc\DE_W0001\DE_W0001_P0024\DE_2_W0001_P0024_T0001\TR1_W0001_P0037\TR1_2_W0001_P0037_T0001_R1_P3_K1_Ch2-Ch1.zen
22940	7.539951e-03	5.061566e-03	7.670000e-03	20151211_SCC1gfpc_Prometa\MitoSys2\LSM\SCC1gfpc_Noc\DE_W0001\DE_W0001_P0024\DE_2_W0001_P0024_T0001\TR1_W0001_P0037\TR1_2_W0001_P0037_T0001_R1_P3_K1_Ch2-Ch1.zen
24220	7.049020e-03	5.337399e-03	7.310700e-03	20151211_SCC1gfpc_Prometa\MitoSys2\LSM\SCC1gfpc_Noc\DE_W0001\DE_W0001_P0024\DE_2_W0001_P0024_T0001\TR1_W0001_P0037\TR1_2_W0001_P0037_T0001_R1_P3_K1_Ch2-Ch1.zen
25500	6.428088e-03	4.895983e-03	6.978600e-03	20151211_SCC1gfpc_Prometa\MitoSys2\LSM\SCC1gfpc_Noc\DE_W0001\DE_W0001_P0024\DE_2_W0001_P0024_T0001\TR1_W0001_P0037\TR1_2_W0001_P0037_T0001_R1_P3_K1_Ch2-Ch1.zen
28060	5.645291e-03	5.254261e-03	6.385200e-03	20151211_SCC1gfpc_Prometa\MitoSys2\LSM\SCC1gfpc_Noc\DE_W0001\DE_W0001_P0024\DE_2_W0001_P0024_T0001\TR1_W0001_P0037\TR1_2_W0001_P0037_T0001_R1_P3_K1_Ch2-Ch1.zen
30620	5.919943e-03	5.185840e-03	5.871100e-03	20151211_SCC1gfpc_Prometa\MitoSys2\LSM\SCC1gfpc_Noc\DE_W0001\DE_W0001_P0024\DE_2_W0001_P0024_T0001\TR1_W0001_P0037\TR1_2_W0001_P0037_T0001_R1_P3_K1_Ch2-Ch1.zen
33180	6.165712e-03	5.186562e-03	5.422000e-03	20151211_SCC1gfpc_Prometa\MitoSys2\LSM\SCC1gfpc_Noc\DE_W0001\DE_W0001_P0024\DE_2_W0001_P0024_T0001\TR1_W0001_P0037\TR1_2_W0001_P0037_T0001_R1_P3_K1_Ch2-Ch1.zen
35740	6.363297e-03	4.948090e-03	5.027000e-03	20151211_SCC1gfpc_Prometa\MitoSys2\LSM\SCC1gfpc_Noc\DE_W0001\DE_W0001_P0024\DE_2_W0001_P0024_T0001\TR1_W0001_P0037\TR1_2_W0001_P0037_T0001_R1_P3_K1_Ch2-Ch1.zen
38300	4.807256e-03	4.221942e-03	4.677300e-03	20151211_SCC1gfpc_Prometa\MitoSys2\LSM\SCC1gfpc_Noc\DE_W0001\DE_W0001_P0024\DE_2_W0001_P0024_T0001\TR1_W0001_P0037\TR1_2_W0001_P0037_T0001_R1_P3_K1_Ch2-Ch1.zen
40860	4.526010e-03	4.051615e-03	4.365900e-03	20151211_SCC1gfpc_Prometa\MitoSys2\LSM\SCC1gfpc_Noc\DE_W0001\DE_W0001_P0024\DE_2_W0001_P0024_T0001\TR1_W0001_P0037\TR1_2_W0001_P0037_T0001_R1_P3_K1_Ch2-Ch1.zen
43420	4.103362e-03	3.476717e-03	4.087100e-03	20151211_SCC1gfpc_Prometa\MitoSys2\LSM\SCC1gfpc_Noc\DE_W0001\DE_W0001_P0024\DE_2_W0001_P0024_T0001\TR1_W0001_P0037\TR1_2_W0001_P0037_T0001_R1_P3_K1_Ch2-Ch1.zen
45980	3.815672e-03	3.784526e-03	3.836400e-03	20151211_SCC1gfpc_Prometa\MitoSys2\LSM\SCC1gfpc_Noc\DE_W0001\DE_W0001_P0024\DE_2_W0001_P0024_T0001\TR1_W0001_P0037\TR1_2_W0001_P0037_T0001_R1_P3_K1_Ch2-Ch1.zen
48540	3.364663e-03	3.394685e-03	3.609900e-03	20151211_SCC1gfpc_Prometa\MitoSys2\LSM\SCC1gfpc_Noc\DE_W0001\DE_W0001_P0024\DE_2_W0001_P0024_T0001\TR1_W0001_P0037\TR1_2_W0001_P0037_T0001_R1_P3_K1_Ch2-Ch1.zen
51100	2.906281e-03	3.526430e-03	3.404500e-03	20151211_SCC1gfpc_Prometa\MitoSys2\LSM\SCC1gfpc_Noc\DE_W0001\DE_W0001_P0024\DE_2_W0001_P0024_T0001\TR1_W0001_P0037\TR1_2_W0001_P0037_T0001_R1_P3_K1_Ch2-Ch1.zen
56220	3.113540e-03	4.363982e-03	3.046600e-03	20151211_SCC1gfpc_Prometa\MitoSys2\LSM\SCC1gfpc_Noc\DE_W0001\DE_W0001_P0024\DE_2_W0001_P0024_T0001\TR1_W0001_P0037\TR1_2_W0001_P0037_T0001_R1_P3_K1_Ch2-Ch1.zen
61340	2.465497e-03	4.078915e-03	2.746100e-03	20151211_SCC1gfpc_Prometa\MitoSys2\LSM\SCC1gfpc_Noc\DE_W0001\DE_W0001_P0024\DE_2_W0001_P0024_T0001\TR1_W0001_P0037\TR1_2_W0001_P0037_T0001_R1_P3_K1_Ch2-Ch1.zen
66460	2.393559e-03	4.088806e-03	2.490900e-03	20151211_SCC1gfpc_Prometa\MitoSys2\LSM\SCC1gfpc_Noc\DE_W0001\DE_W0001_P0024\DE_2_W0001_P0024_T0001\TR1_W0001_P0037\TR1_2_W0001_P0037_T0001_R1_P3_K1_Ch2-Ch1.zen
71580	1.597066e-03	5.308038e-03	2.271900e-03	20151211_SCC1gfpc_Prometa\MitoSys2\LSM\SCC1gfpc_Noc\DE_W0001\DE_W0001_P0024\DE_2_W0001_P0024_T0001\TR1_W0001_P0037\TR1_2_W0001_P0037_T0001_R1_P3_K1_Ch2-Ch1.zen
76700	2.074584e-03	3.895302e-03	2.082400e-03	20151211_SCC1gfpc_Prometa\MitoSys2\LSM\SCC1gfpc_Noc\DE_W0001\DE_W0001_P0024\DE_2_W0001_P0024_T0001\TR1_W0001_P0037\TR1_2_W0001_P0037_T0001_R1_P3_K1_Ch2-Ch1.zen
81820	2.020987e-03	4.269567e-03	1.917000e-03	20151211_SCC1gfpc_Prometa\MitoSys2\LSM\SCC1gfpc_Noc\DE_W0001\DE_W0001_P0024\DE_2_W0001_P0024_T0001\TR1_W0001_P0037\TR1_2_W0001_P0037_T0001_R1_P3_K1_Ch2-Ch1.zen
86940	2.618427e-03	5.095110e-03	1.771700e-03	20151211_SCC1gfpc_Prometa\MitoSys2\LSM\SCC1gfpc_Noc\DE_W0001\DE_W0001_P0024\DE_2_W0001_P0024_T0001\TR1_W0001_P0037\TR1_2_W0001_P0037_T0001_R1_P3_K1_Ch2-Ch1.zen
92060	2.187119e-03	5.086544e-03	1.643300e-03	20151211_SCC1gfpc_Prometa\MitoSys2\LSM\SCC1gfpc_Noc\DE_W0001\DE_W0001_P0024\DE_2_W0001_P0024_T0001\TR1_W0001_P0037\TR1_2_W0001_P0037_T0001_R1_P3_K1_Ch2-Ch1.zen
97180	2.399455e-03	4.692918e-03	1.529000e-03	20151211_SCC1gfpc_Prometa\MitoSys2\LSM\SCC1gfpc_Noc\DE_W0001\DE_W0001_P0024\DE_2_W0001_P0024_T0001\TR1_W0001_P0037\TR1_2_W0001_P0037_T0001_R1_P3_K1_Ch2-Ch1.zen
102300	1.293804e-03	3.969803e-03	1.426900e-03	20151211_SCC1gfpc_Prometa\MitoSys2\LSM\SCC1gfpc_Noc\DE_W0001\DE_W0001_P0024\DE_2_W0001_P0024_T0001\TR1_W0001_P0037\TR1_2_W0001_P0037_T0001_R1_P3_K1_Ch2-Ch1.zen
112540	1.244422e-03	3.440015e-03	1.252600e-03	20151211_SCC1gfpc_Prometa\MitoSys2\LSM\SCC1gfpc_Noc\DE_W0001\DE_W0001_P0024\DE_2_W0001_P0024_T0001\TR1_W0001_P0037\TR1_2_W0001_P0037_T0001_R1_P3_K1_Ch2-Ch1.zen
122780	1.292930e-03	3.627694e-03	1.109600e-03	20151211_SCC1gfpc_Prometa\MitoSys2\LSM\SCC1gfpc_Noc\DE_W0001\DE_W0001_P0024\DE_2_W0001_P0024_T0001\TR1_W0001_P0037\TR1_2_W0001_P0037_T0001_R1_P3_K1_Ch2-Ch1.zen
133020	2.744746e-04	4.335213e-03	9.908000e-04	20151211_SCC1gfpc_Prometa\MitoSys2\LSM\SCC1gfpc_Noc\DE_W0001\DE_W0001_P0024\DE_2_W0001_P0024_T0001\TR1_W0001_P0037\TR1_2_W0001_P0037_T0001_R1_P3_K1_Ch2-Ch1.zen
143260	6.120580e-04	4.947291e-03	8.908000e-04	20151211_SCC1gfpc_Prometa\MitoSys2\LSM\SCC1gfpc_Noc\DE_W0001\DE_W0001_P0024\DE_2_W0001_P0024_T0001\TR1_W0001_P0037\TR1_2_W0001_P0037_T0001_R1_P3_K1_Ch2-Ch1.zen
153500	2.039267e-03	4.975150e-03	8.057500e-04	20151211_SCC1gfpc_Prometa\MitoSys2\LSM\SCC1gfpc_Noc\DE_W0001\DE_W0001_P0024\DE_2_W0001_P0024_T0001\TR1_W0001_P0037\TR1_2_W0001_P0037_T0001_R1_P3_K1_Ch2-Ch1.zen
163740	1.145620e-03	5.029309e-03	7.327400e-04	20151211_SCC1gfpc_Prometa\MitoSys2\LSM\SCC1gfpc_Noc\DE_W0001\DE_W0001_P0024\DE_2_W0001_P0024_T0001\TR1_W0001_P0037\TR1_2_W0001_P0037_T0001_R1_P3_K1_Ch2-Ch1.zen
173980	5.016262e-04	4.853403e-03	6.695300e-04	20151211_SCC1gfpc_Prometa\MitoSys2\LSM\SCC1gfpc_Noc\DE_W0001\DE_W0001_P0024\DE_2_W0001_P0024_T0001\TR1_W0001_P0037\TR1_2_W0001_P0037_T0001_R1_P3_K1_Ch2-Ch1.zen
184220	5.852525e-04	3.817362e-03	6.144200e-04	20151211_SCC1gfpc_Prometa\MitoSys2\LSM\SCC1gfpc_Noc\DE_W0001\DE_W0001_P0024\DE_2_W0001_P0024_T0001\TR1_W0001_P0037\TR1_2_W0001_P0037_T0001_R1_P3_K1_Ch2-Ch1.zen
194460	1.765846e-04	4.301586e-03	5.660500e-04	20151211_SCC1gfpc_Prometa\MitoSys2\LSM\SCC1gfpc_Noc\DE_W0001\DE_W0001_P0024\DE_2_W0001_P0024_T0001\TR1_W0001_P0037\TR1_2_W0001_P0037_T0001_R1_P3_K1_Ch2-Ch1.zen
204700	4.583985e-04	4.675662e-03	5.233400e-04	20151211_SCC1gfpc_Prometa\MitoSys2\LSM\SCC1gfpc_Noc\DE_W0001\DE_W0001_P0024\DE_2_W0001_P0024_T0001\TR1_W0001_P0037\TR1_2_W0001_P0037_T0001_R1_P3_K1_Ch2-Ch1.zen
225180	5.136148e-04	4.802370e-03	4.515800e-04	20151211_SCC1gfpc_Prometa\MitoSys2\LSM\SCC1gfpc_Noc\DE_W0001\DE_W0001_P0024\DE_2_W0001_P0024_T0001\TR1_W0001_P0037\TR1_2_W0001_P0037_T0001_R1_P3_K1_Ch2-Ch1.zen
245660	4.587309e-04	3.646982e-03	3.939600e-04	20151211_SCC1gfpc_Prometa\MitoSys2\LSM\SCC1gfpc_Noc\DE_W0001\DE_W0001_P0024\DE_2_W0001_P0024_T0001\TR1_W0001_P0037\TR1_2_W0001_P0037_T0001_R1_P3_K1_Ch2-Ch1.zen
266140	9.526667e-05	2.924159e-03	3.469500e-04	20151211_SCC1gfpc_Prometa\MitoSys2\LSM\SCC1gfpc_Noc\DE_W0001\DE_W0001_P0024\DE_2_W0001_P0024_T0001\TR1_W0001_P0037\TR1_2_W0001_P0037_T0001_R1_P3_K1_Ch2-Ch1.zen
286620	9.075163e-04	2.723507e-03	3.080500e-04	20151211_SCC1gfpc_Prometa\MitoSys2\LSM\SCC1gfpc_Noc\DE_W0001\DE_W0001_P0024\DE_2_W0001_P0024_T0001\TR1_W0001_P0037\TR1_2_W0001_P0037_T0001_R1_P3_K1_Ch2-Ch1.zen
307100	6.772952e-04	3.501397e-03	2.754700e-04	20151211_SCC1gfpc_Prometa\MitoSys2\LSM\SCC1gfpc_Noc\DE_W0001\DE_W0001_P0024\DE_2_W0001_P0024_T0001\TR1_W0001_P0037\TR1_2_W0001_P0037_T0001_R1_P3_K1_Ch2-Ch1.zen
327580	1.605147e-03	3.692500e-03	2.479100e-04	20151211_SCC1gfpc_Prometa\MitoSys2\LSM\SCC1gfpc_Noc\DE_W0001\DE_W0001_P0024\DE_2_W0001_P0024_T0001\TR1_W0001_P0037\TR1_2_W0001_P0037_T0001_R1_P3_K1_Ch2-Ch1.zen
348060	7.816291e-04	3.918574e-03	2.243600e-04	20151211_SCC1gfpc_Prometa\MitoSys2\LSM\SCC1gfpc_Noc\DE_W0001\DE_W0001_P0024\DE_2_W0001_P0024_T0001\TR1_W0001_P0037\TR1_2_W0001_P0037_T0001_R1_P3_K1_Ch2-Ch1.zen
368540	9.426406e-04	3.746009e-03	2.040800e-04	20151211_SCC1gfpc_Prometa\MitoSys2\LSM\SCC1gfpc_Noc\DE_W0001\DE_W0001_P0024\DE_2_W0001_P0024_T0001\TR1_W0001_P0037\TR1_2_W0001_P0037_T0001_R1_P3_K1_Ch2-Ch1.zen
389020	-1.125439e-04	2.859433e-03	1.864800e-04	20151211_SCC1gfpc_Prometa\MitoSys2\LSM\SCC1gfpc_Noc\DE_W0001\DE_W0001_P0024\DE_2_W0001_P0024_T0001\TR1_W0001_P0037\TR1_2_W0001_P0037_T0001_R1_P3_K1_Ch2-Ch1.zen
409500	-2.330024e-04	3.209309e-03	1.711100e-04	20151211_SCC1gfpc_Prometa\MitoSys2\LSM\SCC1gfpc_Noc\DE_W0001\DE_W0001_P0024\DE_2_W0001_P0024_T0001\TR1_W0001_P0037\TR1_2_W0001_P0037_T0001_R1_P3_K1_Ch2-Ch1.zen
450460	-5.947274e-04	4.260052e-03	1.456500e-04	20151211_SCC1gfpc_Prometa\MitoSys2\LSM\SCC1gfpc_Noc\DE_W0001\DE_W0001_P0024\DE_2_W0001_P0024_T0001\TR1_W0001_P0037\TR1_2_W0001_P0037_T0001_R1_P3_K1_Ch2-Ch1.zen
491420	-2.268695e-04	2.560761e-03	1.255700e-04	20151211_SCC1gfpc_Prometa\MitoSys2\LSM\SCC1gfpc_Noc\DE_W0001\DE_W0001_P0024\DE_2_W0001_P0024_T0001\TR1_W0001_P0037\TR1_2_W0001_P0037_T0001_R1_P3_K1_Ch2-Ch1.zen
532380	-1.069439e-03	3.248268e-03	1.094400e-04	20151211_SCC1gfpc_Prometa\MitoSys2\LSM\SCC1gfpc_Noc\DE_W0001\DE_W0001_P0024\DE_2_W0001_P0024_T0001\TR1_W0001_P0037\TR1_2_W0001_P0037_T0001_R1_P3_K1_Ch2-Ch1.zen
573340	-8.692243e-04	3.763191e-03	9.627500e-05	20151211_SCC1gfpc_Prometa\MitoSys2\LSM\SCC1gfpc_Noc\DE_W0001\DE_W0001_P0024\DE_2_W0001_P0024_T0001\TR1_W0001_P0037\TR1_2_W0001_P0037_T0001_R1_P3_K1_Ch2-Ch1.zen
614300	-1.198645e-03	2.870669e-03	8.539000e-05	20151211_SCC1gfpc_Prometa\MitoSys2\LSM\SCC1gfpc_Noc\DE_W0001\DE_W0001_P0024\DE_2_W0001_P0024_T0001\TR1_W0001_P0037\TR1_2_W0001_P0037_T0001_R1_P3_K1_Ch2-Ch1.zen
655260	-1.775255e-03	2.697766e-03	7.628300e-05	20151211_SCC1gfpc_Prometa\MitoSys2\LSM\SCC1gfpc_Noc\DE_W0001\DE_W0001_P0024\DE_2_W0001_P0024_T0001\TR1_W0001_P0037\TR1_2_W0001_P0037_T0001_R1_P3_K1_Ch2-Ch1.zen
[truncated: 4,044 more rows]
