# Supplementary material for: Absolute quantification of cohesin, CTCF and their regulators in human cells
Source: eLife. 2019 Jun 17;8:e46269. doi: 10.7554/eLife.46269 (PMC6606026; doi:10.7554/eLife.46269)
Supplement: Figure 2—source data 1. [file elife-46269-fig2-data1.zip › Figure 2 - source data 1/20151211_SCC1gfpc_Prometa/2c_opt_time_col_ic_Ch1.txt]

time_s	Ch1_kHz	path
0	1.105004e+01	20151211_SCC1gfpc_Prometa\MitoSys2\LSM\SCC1gfpc_Noc\DE_W0001\DE_W0001_P0002\DE_2_W0001_P0002_T0002\TR1_W0001_P0246\TR1_2_W0001_P0246_T0001_R1_P3_K1_Ch2-Ch1.zen
5.999980e-02	1.358338e+01	20151211_SCC1gfpc_Prometa\MitoSys2\LSM\SCC1gfpc_Noc\DE_W0001\DE_W0001_P0002\DE_2_W0001_P0002_T0002\TR1_W0001_P0246\TR1_2_W0001_P0246_T0001_R1_P3_K1_Ch2-Ch1.zen
1.200000e-01	9.900040e+00	20151211_SCC1gfpc_Prometa\MitoSys2\LSM\SCC1gfpc_Noc\DE_W0001\DE_W0001_P0002\DE_2_W0001_P0002_T0002\TR1_W0001_P0246\TR1_2_W0001_P0246_T0001_R1_P3_K1_Ch2-Ch1.zen
1.800000e-01	1.065004e+01	20151211_SCC1gfpc_Prometa\MitoSys2\LSM\SCC1gfpc_Noc\DE_W0001\DE_W0001_P0002\DE_2_W0001_P0002_T0002\TR1_W0001_P0246\TR1_2_W0001_P0246_T0001_R1_P3_K1_Ch2-Ch1.zen
2.400000e-01	1.030004e+01	20151211_SCC1gfpc_Prometa\MitoSys2\LSM\SCC1gfpc_Noc\DE_W0001\DE_W0001_P0002\DE_2_W0001_P0002_T0002\TR1_W0001_P0246\TR1_2_W0001_P0246_T0001_R1_P3_K1_Ch2-Ch1.zen
3.000000e-01	9.716700e+00	20151211_SCC1gfpc_Prometa\MitoSys2\LSM\SCC1gfpc_Noc\DE_W0001\DE_W0001_P0002\DE_2_W0001_P0002_T0002\TR1_W0001_P0246\TR1_2_W0001_P0246_T0001_R1_P3_K1_Ch2-Ch1.zen
3.600000e-01	1.090004e+01	20151211_SCC1gfpc_Prometa\MitoSys2\LSM\SCC1gfpc_Noc\DE_W0001\DE_W0001_P0002\DE_2_W0001_P0002_T0002\TR1_W0001_P0246\TR1_2_W0001_P0246_T0001_R1_P3_K1_Ch2-Ch1.zen
4.200000e-01	1.073337e+01	20151211_SCC1gfpc_Prometa\MitoSys2\LSM\SCC1gfpc_Noc\DE_W0001\DE_W0001_P0002\DE_2_W0001_P0002_T0002\TR1_W0001_P0246\TR1_2_W0001_P0246_T0001_R1_P3_K1_Ch2-Ch1.zen
4.800000e-01	9.866700e+00	20151211_SCC1gfpc_Prometa\MitoSys2\LSM\SCC1gfpc_Noc\DE_W0001\DE_W0001_P0002\DE_2_W0001_P0002_T0002\TR1_W0001_P0246\TR1_2_W0001_P0246_T0001_R1_P3_K1_Ch2-Ch1.zen
5.400000e-01	1.146671e+01	20151211_SCC1gfpc_Prometa\MitoSys2\LSM\SCC1gfpc_Noc\DE_W0001\DE_W0001_P0002\DE_2_W0001_P0002_T0002\TR1_W0001_P0246\TR1_2_W0001_P0246_T0001_R1_P3_K1_Ch2-Ch1.zen
6.000000e-01	9.966700e+00	20151211_SCC1gfpc_Prometa\MitoSys2\LSM\SCC1gfpc_Noc\DE_W0001\DE_W0001_P0002\DE_2_W0001_P0002_T0002\TR1_W0001_P0246\TR1_2_W0001_P0246_T0001_R1_P3_K1_Ch2-Ch1.zen
6.600000e-01	8.683370e+00	20151211_SCC1gfpc_Prometa\MitoSys2\LSM\SCC1gfpc_Noc\DE_W0001\DE_W0001_P0002\DE_2_W0001_P0002_T0002\TR1_W0001_P0246\TR1_2_W0001_P0246_T0001_R1_P3_K1_Ch2-Ch1.zen
7.200000e-01	1.005004e+01	20151211_SCC1gfpc_Prometa\MitoSys2\LSM\SCC1gfpc_Noc\DE_W0001\DE_W0001_P0002\DE_2_W0001_P0002_T0002\TR1_W0001_P0246\TR1_2_W0001_P0246_T0001_R1_P3_K1_Ch2-Ch1.zen
7.800000e-01	8.683370e+00	20151211_SCC1gfpc_Prometa\MitoSys2\LSM\SCC1gfpc_Noc\DE_W0001\DE_W0001_P0002\DE_2_W0001_P0002_T0002\TR1_W0001_P0246\TR1_2_W0001_P0246_T0001_R1_P3_K1_Ch2-Ch1.zen
8.400000e-01	8.250030e+00	20151211_SCC1gfpc_Prometa\MitoSys2\LSM\SCC1gfpc_Noc\DE_W0001\DE_W0001_P0002\DE_2_W0001_P0002_T0002\TR1_W0001_P0246\TR1_2_W0001_P0246_T0001_R1_P3_K1_Ch2-Ch1.zen
9.000000e-01	8.566700e+00	20151211_SCC1gfpc_Prometa\MitoSys2\LSM\SCC1gfpc_Noc\DE_W0001\DE_W0001_P0002\DE_2_W0001_P0002_T0002\TR1_W0001_P0246\TR1_2_W0001_P0246_T0001_R1_P3_K1_Ch2-Ch1.zen
9.600000e-01	1.116671e+01	20151211_SCC1gfpc_Prometa\MitoSys2\LSM\SCC1gfpc_Noc\DE_W0001\DE_W0001_P0002\DE_2_W0001_P0002_T0002\TR1_W0001_P0246\TR1_2_W0001_P0246_T0001_R1_P3_K1_Ch2-Ch1.zen
1.020000e+00	1.021671e+01	20151211_SCC1gfpc_Prometa\MitoSys2\LSM\SCC1gfpc_Noc\DE_W0001\DE_W0001_P0002\DE_2_W0001_P0002_T0002\TR1_W0001_P0246\TR1_2_W0001_P0246_T0001_R1_P3_K1_Ch2-Ch1.zen
1.080000e+00	1.143338e+01	20151211_SCC1gfpc_Prometa\MitoSys2\LSM\SCC1gfpc_Noc\DE_W0001\DE_W0001_P0002\DE_2_W0001_P0002_T0002\TR1_W0001_P0246\TR1_2_W0001_P0246_T0001_R1_P3_K1_Ch2-Ch1.zen
1.140000e+00	1.060004e+01	20151211_SCC1gfpc_Prometa\MitoSys2\LSM\SCC1gfpc_Noc\DE_W0001\DE_W0001_P0002\DE_2_W0001_P0002_T0002\TR1_W0001_P0246\TR1_2_W0001_P0246_T0001_R1_P3_K1_Ch2-Ch1.zen
1.200000e+00	9.200030e+00	20151211_SCC1gfpc_Prometa\MitoSys2\LSM\SCC1gfpc_Noc\DE_W0001\DE_W0001_P0002\DE_2_W0001_P0002_T0002\TR1_W0001_P0246\TR1_2_W0001_P0246_T0001_R1_P3_K1_Ch2-Ch1.zen
1.260000e+00	1.018337e+01	20151211_SCC1gfpc_Prometa\MitoSys2\LSM\SCC1gfpc_Noc\DE_W0001\DE_W0001_P0002\DE_2_W0001_P0002_T0002\TR1_W0001_P0246\TR1_2_W0001_P0246_T0001_R1_P3_K1_Ch2-Ch1.zen
1.320000e+00	1.036671e+01	20151211_SCC1gfpc_Prometa\MitoSys2\LSM\SCC1gfpc_Noc\DE_W0001\DE_W0001_P0002\DE_2_W0001_P0002_T0002\TR1_W0001_P0246\TR1_2_W0001_P0246_T0001_R1_P3_K1_Ch2-Ch1.zen
1.379990e+00	8.950030e+00	20151211_SCC1gfpc_Prometa\MitoSys2\LSM\SCC1gfpc_Noc\DE_W0001\DE_W0001_P0002\DE_2_W0001_P0002_T0002\TR1_W0001_P0246\TR1_2_W0001_P0246_T0001_R1_P3_K1_Ch2-Ch1.zen
1.439990e+00	8.216700e+00	20151211_SCC1gfpc_Prometa\MitoSys2\LSM\SCC1gfpc_Noc\DE_W0001\DE_W0001_P0002\DE_2_W0001_P0002_T0002\TR1_W0001_P0246\TR1_2_W0001_P0246_T0001_R1_P3_K1_Ch2-Ch1.zen
1.499990e+00	8.466700e+00	20151211_SCC1gfpc_Prometa\MitoSys2\LSM\SCC1gfpc_Noc\DE_W0001\DE_W0001_P0002\DE_2_W0001_P0002_T0002\TR1_W0001_P0246\TR1_2_W0001_P0246_T0001_R1_P3_K1_Ch2-Ch1.zen
1.559990e+00	8.616700e+00	20151211_SCC1gfpc_Prometa\MitoSys2\LSM\SCC1gfpc_Noc\DE_W0001\DE_W0001_P0002\DE_2_W0001_P0002_T0002\TR1_W0001_P0246\TR1_2_W0001_P0246_T0001_R1_P3_K1_Ch2-Ch1.zen
1.619990e+00	8.716700e+00	20151211_SCC1gfpc_Prometa\MitoSys2\LSM\SCC1gfpc_Noc\DE_W0001\DE_W0001_P0002\DE_2_W0001_P0002_T0002\TR1_W0001_P0246\TR1_2_W0001_P0246_T0001_R1_P3_K1_Ch2-Ch1.zen
1.679990e+00	8.216700e+00	20151211_SCC1gfpc_Prometa\MitoSys2\LSM\SCC1gfpc_Noc\DE_W0001\DE_W0001_P0002\DE_2_W0001_P0002_T0002\TR1_W0001_P0246\TR1_2_W0001_P0246_T0001_R1_P3_K1_Ch2-Ch1.zen
1.739990e+00	8.400030e+00	20151211_SCC1gfpc_Prometa\MitoSys2\LSM\SCC1gfpc_Noc\DE_W0001\DE_W0001_P0002\DE_2_W0001_P0002_T0002\TR1_W0001_P0246\TR1_2_W0001_P0246_T0001_R1_P3_K1_Ch2-Ch1.zen
1.799990e+00	8.916700e+00	20151211_SCC1gfpc_Prometa\MitoSys2\LSM\SCC1gfpc_Noc\DE_W0001\DE_W0001_P0002\DE_2_W0001_P0002_T0002\TR1_W0001_P0246\TR1_2_W0001_P0246_T0001_R1_P3_K1_Ch2-Ch1.zen
1.859990e+00	9.583370e+00	20151211_SCC1gfpc_Prometa\MitoSys2\LSM\SCC1gfpc_Noc\DE_W0001\DE_W0001_P0002\DE_2_W0001_P0002_T0002\TR1_W0001_P0246\TR1_2_W0001_P0246_T0001_R1_P3_K1_Ch2-Ch1.zen
1.919990e+00	8.916700e+00	20151211_SCC1gfpc_Prometa\MitoSys2\LSM\SCC1gfpc_Noc\DE_W0001\DE_W0001_P0002\DE_2_W0001_P0002_T0002\TR1_W0001_P0246\TR1_2_W0001_P0246_T0001_R1_P3_K1_Ch2-Ch1.zen
1.979990e+00	1.075004e+01	20151211_SCC1gfpc_Prometa\MitoSys2\LSM\SCC1gfpc_Noc\DE_W0001\DE_W0001_P0002\DE_2_W0001_P0002_T0002\TR1_W0001_P0246\TR1_2_W0001_P0246_T0001_R1_P3_K1_Ch2-Ch1.zen
2.039990e+00	9.033370e+00	20151211_SCC1gfpc_Prometa\MitoSys2\LSM\SCC1gfpc_Noc\DE_W0001\DE_W0001_P0002\DE_2_W0001_P0002_T0002\TR1_W0001_P0246\TR1_2_W0001_P0246_T0001_R1_P3_K1_Ch2-Ch1.zen
2.099990e+00	9.116700e+00	20151211_SCC1gfpc_Prometa\MitoSys2\LSM\SCC1gfpc_Noc\DE_W0001\DE_W0001_P0002\DE_2_W0001_P0002_T0002\TR1_W0001_P0246\TR1_2_W0001_P0246_T0001_R1_P3_K1_Ch2-Ch1.zen
2.159990e+00	9.716700e+00	20151211_SCC1gfpc_Prometa\MitoSys2\LSM\SCC1gfpc_Noc\DE_W0001\DE_W0001_P0002\DE_2_W0001_P0002_T0002\TR1_W0001_P0246\TR1_2_W0001_P0246_T0001_R1_P3_K1_Ch2-Ch1.zen
2.219990e+00	7.933360e+00	20151211_SCC1gfpc_Prometa\MitoSys2\LSM\SCC1gfpc_Noc\DE_W0001\DE_W0001_P0002\DE_2_W0001_P0002_T0002\TR1_W0001_P0246\TR1_2_W0001_P0246_T0001_R1_P3_K1_Ch2-Ch1.zen
2.279990e+00	8.566700e+00	20151211_SCC1gfpc_Prometa\MitoSys2\LSM\SCC1gfpc_Noc\DE_W0001\DE_W0001_P0002\DE_2_W0001_P0002_T0002\TR1_W0001_P0246\TR1_2_W0001_P0246_T0001_R1_P3_K1_Ch2-Ch1.zen
2.339990e+00	7.266690e+00	20151211_SCC1gfpc_Prometa\MitoSys2\LSM\SCC1gfpc_Noc\DE_W0001\DE_W0001_P0002\DE_2_W0001_P0002_T0002\TR1_W0001_P0246\TR1_2_W0001_P0246_T0001_R1_P3_K1_Ch2-Ch1.zen
2.399990e+00	9.750040e+00	20151211_SCC1gfpc_Prometa\MitoSys2\LSM\SCC1gfpc_Noc\DE_W0001\DE_W0001_P0002\DE_2_W0001_P0002_T0002\TR1_W0001_P0246\TR1_2_W0001_P0246_T0001_R1_P3_K1_Ch2-Ch1.zen
2.459990e+00	9.500040e+00	20151211_SCC1gfpc_Prometa\MitoSys2\LSM\SCC1gfpc_Noc\DE_W0001\DE_W0001_P0002\DE_2_W0001_P0002_T0002\TR1_W0001_P0246\TR1_2_W0001_P0246_T0001_R1_P3_K1_Ch2-Ch1.zen
2.519990e+00	8.066700e+00	20151211_SCC1gfpc_Prometa\MitoSys2\LSM\SCC1gfpc_Noc\DE_W0001\DE_W0001_P0002\DE_2_W0001_P0002_T0002\TR1_W0001_P0246\TR1_2_W0001_P0246_T0001_R1_P3_K1_Ch2-Ch1.zen
2.579990e+00	8.916700e+00	20151211_SCC1gfpc_Prometa\MitoSys2\LSM\SCC1gfpc_Noc\DE_W0001\DE_W0001_P0002\DE_2_W0001_P0002_T0002\TR1_W0001_P0246\TR1_2_W0001_P0246_T0001_R1_P3_K1_Ch2-Ch1.zen
2.639990e+00	1.125004e+01	20151211_SCC1gfpc_Prometa\MitoSys2\LSM\SCC1gfpc_Noc\DE_W0001\DE_W0001_P0002\DE_2_W0001_P0002_T0002\TR1_W0001_P0246\TR1_2_W0001_P0246_T0001_R1_P3_K1_Ch2-Ch1.zen
2.699990e+00	1.053337e+01	20151211_SCC1gfpc_Prometa\MitoSys2\LSM\SCC1gfpc_Noc\DE_W0001\DE_W0001_P0002\DE_2_W0001_P0002_T0002\TR1_W0001_P0246\TR1_2_W0001_P0246_T0001_R1_P3_K1_Ch2-Ch1.zen
2.759990e+00	9.883370e+00	20151211_SCC1gfpc_Prometa\MitoSys2\LSM\SCC1gfpc_Noc\DE_W0001\DE_W0001_P0002\DE_2_W0001_P0002_T0002\TR1_W0001_P0246\TR1_2_W0001_P0246_T0001_R1_P3_K1_Ch2-Ch1.zen
2.819990e+00	1.090004e+01	20151211_SCC1gfpc_Prometa\MitoSys2\LSM\SCC1gfpc_Noc\DE_W0001\DE_W0001_P0002\DE_2_W0001_P0002_T0002\TR1_W0001_P0246\TR1_2_W0001_P0246_T0001_R1_P3_K1_Ch2-Ch1.zen
2.879990e+00	8.916700e+00	20151211_SCC1gfpc_Prometa\MitoSys2\LSM\SCC1gfpc_Noc\DE_W0001\DE_W0001_P0002\DE_2_W0001_P0002_T0002\TR1_W0001_P0246\TR1_2_W0001_P0246_T0001_R1_P3_K1_Ch2-Ch1.zen
2.939990e+00	7.583360e+00	20151211_SCC1gfpc_Prometa\MitoSys2\LSM\SCC1gfpc_Noc\DE_W0001\DE_W0001_P0002\DE_2_W0001_P0002_T0002\TR1_W0001_P0246\TR1_2_W0001_P0246_T0001_R1_P3_K1_Ch2-Ch1.zen
2.999990e+00	1.006670e+01	20151211_SCC1gfpc_Prometa\MitoSys2\LSM\SCC1gfpc_Noc\DE_W0001\DE_W0001_P0002\DE_2_W0001_P0002_T0002\TR1_W0001_P0246\TR1_2_W0001_P0246_T0001_R1_P3_K1_Ch2-Ch1.zen
3.059990e+00	8.866700e+00	20151211_SCC1gfpc_Prometa\MitoSys2\LSM\SCC1gfpc_Noc\DE_W0001\DE_W0001_P0002\DE_2_W0001_P0002_T0002\TR1_W0001_P0246\TR1_2_W0001_P0246_T0001_R1_P3_K1_Ch2-Ch1.zen
3.119990e+00	1.031671e+01	20151211_SCC1gfpc_Prometa\MitoSys2\LSM\SCC1gfpc_Noc\DE_W0001\DE_W0001_P0002\DE_2_W0001_P0002_T0002\TR1_W0001_P0246\TR1_2_W0001_P0246_T0001_R1_P3_K1_Ch2-Ch1.zen
3.179990e+00	9.616700e+00	20151211_SCC1gfpc_Prometa\MitoSys2\LSM\SCC1gfpc_Noc\DE_W0001\DE_W0001_P0002\DE_2_W0001_P0002_T0002\TR1_W0001_P0246\TR1_2_W0001_P0246_T0001_R1_P3_K1_Ch2-Ch1.zen
3.239990e+00	1.120004e+01	20151211_SCC1gfpc_Prometa\MitoSys2\LSM\SCC1gfpc_Noc\DE_W0001\DE_W0001_P0002\DE_2_W0001_P0002_T0002\TR1_W0001_P0246\TR1_2_W0001_P0246_T0001_R1_P3_K1_Ch2-Ch1.zen
3.299990e+00	9.883370e+00	20151211_SCC1gfpc_Prometa\MitoSys2\LSM\SCC1gfpc_Noc\DE_W0001\DE_W0001_P0002\DE_2_W0001_P0002_T0002\TR1_W0001_P0246\TR1_2_W0001_P0246_T0001_R1_P3_K1_Ch2-Ch1.zen
3.359990e+00	8.600030e+00	20151211_SCC1gfpc_Prometa\MitoSys2\LSM\SCC1gfpc_Noc\DE_W0001\DE_W0001_P0002\DE_2_W0001_P0002_T0002\TR1_W0001_P0246\TR1_2_W0001_P0246_T0001_R1_P3_K1_Ch2-Ch1.zen
3.419990e+00	1.103337e+01	20151211_SCC1gfpc_Prometa\MitoSys2\LSM\SCC1gfpc_Noc\DE_W0001\DE_W0001_P0002\DE_2_W0001_P0002_T0002\TR1_W0001_P0246\TR1_2_W0001_P0246_T0001_R1_P3_K1_Ch2-Ch1.zen
3.479990e+00	8.950030e+00	20151211_SCC1gfpc_Prometa\MitoSys2\LSM\SCC1gfpc_Noc\DE_W0001\DE_W0001_P0002\DE_2_W0001_P0002_T0002\TR1_W0001_P0246\TR1_2_W0001_P0246_T0001_R1_P3_K1_Ch2-Ch1.zen
3.539990e+00	8.466700e+00	20151211_SCC1gfpc_Prometa\MitoSys2\LSM\SCC1gfpc_Noc\DE_W0001\DE_W0001_P0002\DE_2_W0001_P0002_T0002\TR1_W0001_P0246\TR1_2_W0001_P0246_T0001_R1_P3_K1_Ch2-Ch1.zen
3.599990e+00	1.000004e+01	20151211_SCC1gfpc_Prometa\MitoSys2\LSM\SCC1gfpc_Noc\DE_W0001\DE_W0001_P0002\DE_2_W0001_P0002_T0002\TR1_W0001_P0246\TR1_2_W0001_P0246_T0001_R1_P3_K1_Ch2-Ch1.zen
3.659990e+00	9.200030e+00	20151211_SCC1gfpc_Prometa\MitoSys2\LSM\SCC1gfpc_Noc\DE_W0001\DE_W0001_P0002\DE_2_W0001_P0002_T0002\TR1_W0001_P0246\TR1_2_W0001_P0246_T0001_R1_P3_K1_Ch2-Ch1.zen
3.719990e+00	7.516700e+00	20151211_SCC1gfpc_Prometa\MitoSys2\LSM\SCC1gfpc_Noc\DE_W0001\DE_W0001_P0002\DE_2_W0001_P0002_T0002\TR1_W0001_P0246\TR1_2_W0001_P0246_T0001_R1_P3_K1_Ch2-Ch1.zen
3.779990e+00	1.036671e+01	20151211_SCC1gfpc_Prometa\MitoSys2\LSM\SCC1gfpc_Noc\DE_W0001\DE_W0001_P0002\DE_2_W0001_P0002_T0002\TR1_W0001_P0246\TR1_2_W0001_P0246_T0001_R1_P3_K1_Ch2-Ch1.zen
3.839990e+00	9.833370e+00	20151211_SCC1gfpc_Prometa\MitoSys2\LSM\SCC1gfpc_Noc\DE_W0001\DE_W0001_P0002\DE_2_W0001_P0002_T0002\TR1_W0001_P0246\TR1_2_W0001_P0246_T0001_R1_P3_K1_Ch2-Ch1.zen
3.899990e+00	1.065004e+01	20151211_SCC1gfpc_Prometa\MitoSys2\LSM\SCC1gfpc_Noc\DE_W0001\DE_W0001_P0002\DE_2_W0001_P0002_T0002\TR1_W0001_P0246\TR1_2_W0001_P0246_T0001_R1_P3_K1_Ch2-Ch1.zen
3.959990e+00	9.183370e+00	20151211_SCC1gfpc_Prometa\MitoSys2\LSM\SCC1gfpc_Noc\DE_W0001\DE_W0001_P0002\DE_2_W0001_P0002_T0002\TR1_W0001_P0246\TR1_2_W0001_P0246_T0001_R1_P3_K1_Ch2-Ch1.zen
4.019980e+00	7.833360e+00	20151211_SCC1gfpc_Prometa\MitoSys2\LSM\SCC1gfpc_Noc\DE_W0001\DE_W0001_P0002\DE_2_W0001_P0002_T0002\TR1_W0001_P0246\TR1_2_W0001_P0246_T0001_R1_P3_K1_Ch2-Ch1.zen
4.079980e+00	9.966700e+00	20151211_SCC1gfpc_Prometa\MitoSys2\LSM\SCC1gfpc_Noc\DE_W0001\DE_W0001_P0002\DE_2_W0001_P0002_T0002\TR1_W0001_P0246\TR1_2_W0001_P0246_T0001_R1_P3_K1_Ch2-Ch1.zen
4.139980e+00	1.048337e+01	20151211_SCC1gfpc_Prometa\MitoSys2\LSM\SCC1gfpc_Noc\DE_W0001\DE_W0001_P0002\DE_2_W0001_P0002_T0002\TR1_W0001_P0246\TR1_2_W0001_P0246_T0001_R1_P3_K1_Ch2-Ch1.zen
4.199980e+00	9.366700e+00	20151211_SCC1gfpc_Prometa\MitoSys2\LSM\SCC1gfpc_Noc\DE_W0001\DE_W0001_P0002\DE_2_W0001_P0002_T0002\TR1_W0001_P0246\TR1_2_W0001_P0246_T0001_R1_P3_K1_Ch2-Ch1.zen
4.259980e+00	8.533370e+00	20151211_SCC1gfpc_Prometa\MitoSys2\LSM\SCC1gfpc_Noc\DE_W0001\DE_W0001_P0002\DE_2_W0001_P0002_T0002\TR1_W0001_P0246\TR1_2_W0001_P0246_T0001_R1_P3_K1_Ch2-Ch1.zen
4.319980e+00	8.483370e+00	20151211_SCC1gfpc_Prometa\MitoSys2\LSM\SCC1gfpc_Noc\DE_W0001\DE_W0001_P0002\DE_2_W0001_P0002_T0002\TR1_W0001_P0246\TR1_2_W0001_P0246_T0001_R1_P3_K1_Ch2-Ch1.zen
4.379980e+00	8.133360e+00	20151211_SCC1gfpc_Prometa\MitoSys2\LSM\SCC1gfpc_Noc\DE_W0001\DE_W0001_P0002\DE_2_W0001_P0002_T0002\TR1_W0001_P0246\TR1_2_W0001_P0246_T0001_R1_P3_K1_Ch2-Ch1.zen
4.439980e+00	9.033370e+00	20151211_SCC1gfpc_Prometa\MitoSys2\LSM\SCC1gfpc_Noc\DE_W0001\DE_W0001_P0002\DE_2_W0001_P0002_T0002\TR1_W0001_P0246\TR1_2_W0001_P0246_T0001_R1_P3_K1_Ch2-Ch1.zen
4.499980e+00	8.566700e+00	20151211_SCC1gfpc_Prometa\MitoSys2\LSM\SCC1gfpc_Noc\DE_W0001\DE_W0001_P0002\DE_2_W0001_P0002_T0002\TR1_W0001_P0246\TR1_2_W0001_P0246_T0001_R1_P3_K1_Ch2-Ch1.zen
4.559980e+00	8.866700e+00	20151211_SCC1gfpc_Prometa\MitoSys2\LSM\SCC1gfpc_Noc\DE_W0001\DE_W0001_P0002\DE_2_W0001_P0002_T0002\TR1_W0001_P0246\TR1_2_W0001_P0246_T0001_R1_P3_K1_Ch2-Ch1.zen
4.619980e+00	6.900030e+00	20151211_SCC1gfpc_Prometa\MitoSys2\LSM\SCC1gfpc_Noc\DE_W0001\DE_W0001_P0002\DE_2_W0001_P0002_T0002\TR1_W0001_P0246\TR1_2_W0001_P0246_T0001_R1_P3_K1_Ch2-Ch1.zen
4.679980e+00	8.466700e+00	20151211_SCC1gfpc_Prometa\MitoSys2\LSM\SCC1gfpc_Noc\DE_W0001\DE_W0001_P0002\DE_2_W0001_P0002_T0002\TR1_W0001_P0246\TR1_2_W0001_P0246_T0001_R1_P3_K1_Ch2-Ch1.zen
4.739980e+00	9.833370e+00	20151211_SCC1gfpc_Prometa\MitoSys2\LSM\SCC1gfpc_Noc\DE_W0001\DE_W0001_P0002\DE_2_W0001_P0002_T0002\TR1_W0001_P0246\TR1_2_W0001_P0246_T0001_R1_P3_K1_Ch2-Ch1.zen
4.799980e+00	1.141671e+01	20151211_SCC1gfpc_Prometa\MitoSys2\LSM\SCC1gfpc_Noc\DE_W0001\DE_W0001_P0002\DE_2_W0001_P0002_T0002\TR1_W0001_P0246\TR1_2_W0001_P0246_T0001_R1_P3_K1_Ch2-Ch1.zen
4.859980e+00	9.266700e+00	20151211_SCC1gfpc_Prometa\MitoSys2\LSM\SCC1gfpc_Noc\DE_W0001\DE_W0001_P0002\DE_2_W0001_P0002_T0002\TR1_W0001_P0246\TR1_2_W0001_P0246_T0001_R1_P3_K1_Ch2-Ch1.zen
4.919980e+00	8.650030e+00	20151211_SCC1gfpc_Prometa\MitoSys2\LSM\SCC1gfpc_Noc\DE_W0001\DE_W0001_P0002\DE_2_W0001_P0002_T0002\TR1_W0001_P0246\TR1_2_W0001_P0246_T0001_R1_P3_K1_Ch2-Ch1.zen
4.979980e+00	1.043337e+01	20151211_SCC1gfpc_Prometa\MitoSys2\LSM\SCC1gfpc_Noc\DE_W0001\DE_W0001_P0002\DE_2_W0001_P0002_T0002\TR1_W0001_P0246\TR1_2_W0001_P0246_T0001_R1_P3_K1_Ch2-Ch1.zen
5.039980e+00	1.123338e+01	20151211_SCC1gfpc_Prometa\MitoSys2\LSM\SCC1gfpc_Noc\DE_W0001\DE_W0001_P0002\DE_2_W0001_P0002_T0002\TR1_W0001_P0246\TR1_2_W0001_P0246_T0001_R1_P3_K1_Ch2-Ch1.zen
5.099980e+00	9.400030e+00	20151211_SCC1gfpc_Prometa\MitoSys2\LSM\SCC1gfpc_Noc\DE_W0001\DE_W0001_P0002\DE_2_W0001_P0002_T0002\TR1_W0001_P0246\TR1_2_W0001_P0246_T0001_R1_P3_K1_Ch2-Ch1.zen
5.159980e+00	8.950030e+00	20151211_SCC1gfpc_Prometa\MitoSys2\LSM\SCC1gfpc_Noc\DE_W0001\DE_W0001_P0002\DE_2_W0001_P0002_T0002\TR1_W0001_P0246\TR1_2_W0001_P0246_T0001_R1_P3_K1_Ch2-Ch1.zen
5.219980e+00	1.023337e+01	20151211_SCC1gfpc_Prometa\MitoSys2\LSM\SCC1gfpc_Noc\DE_W0001\DE_W0001_P0002\DE_2_W0001_P0002_T0002\TR1_W0001_P0246\TR1_2_W0001_P0246_T0001_R1_P3_K1_Ch2-Ch1.zen
5.279980e+00	9.416700e+00	20151211_SCC1gfpc_Prometa\MitoSys2\LSM\SCC1gfpc_Noc\DE_W0001\DE_W0001_P0002\DE_2_W0001_P0002_T0002\TR1_W0001_P0246\TR1_2_W0001_P0246_T0001_R1_P3_K1_Ch2-Ch1.zen
5.339980e+00	8.266700e+00	20151211_SCC1gfpc_Prometa\MitoSys2\LSM\SCC1gfpc_Noc\DE_W0001\DE_W0001_P0002\DE_2_W0001_P0002_T0002\TR1_W0001_P0246\TR1_2_W0001_P0246_T0001_R1_P3_K1_Ch2-Ch1.zen
5.399980e+00	8.233360e+00	20151211_SCC1gfpc_Prometa\MitoSys2\LSM\SCC1gfpc_Noc\DE_W0001\DE_W0001_P0002\DE_2_W0001_P0002_T0002\TR1_W0001_P0246\TR1_2_W0001_P0246_T0001_R1_P3_K1_Ch2-Ch1.zen
5.459980e+00	8.850030e+00	20151211_SCC1gfpc_Prometa\MitoSys2\LSM\SCC1gfpc_Noc\DE_W0001\DE_W0001_P0002\DE_2_W0001_P0002_T0002\TR1_W0001_P0246\TR1_2_W0001_P0246_T0001_R1_P3_K1_Ch2-Ch1.zen
5.519980e+00	7.283360e+00	20151211_SCC1gfpc_Prometa\MitoSys2\LSM\SCC1gfpc_Noc\DE_W0001\DE_W0001_P0002\DE_2_W0001_P0002_T0002\TR1_W0001_P0246\TR1_2_W0001_P0246_T0001_R1_P3_K1_Ch2-Ch1.zen
5.579980e+00	1.040004e+01	20151211_SCC1gfpc_Prometa\MitoSys2\LSM\SCC1gfpc_Noc\DE_W0001\DE_W0001_P0002\DE_2_W0001_P0002_T0002\TR1_W0001_P0246\TR1_2_W0001_P0246_T0001_R1_P3_K1_Ch2-Ch1.zen
5.639980e+00	8.250030e+00	20151211_SCC1gfpc_Prometa\MitoSys2\LSM\SCC1gfpc_Noc\DE_W0001\DE_W0001_P0002\DE_2_W0001_P0002_T0002\TR1_W0001_P0246\TR1_2_W0001_P0246_T0001_R1_P3_K1_Ch2-Ch1.zen
5.699980e+00	9.566700e+00	20151211_SCC1gfpc_Prometa\MitoSys2\LSM\SCC1gfpc_Noc\DE_W0001\DE_W0001_P0002\DE_2_W0001_P0002_T0002\TR1_W0001_P0246\TR1_2_W0001_P0246_T0001_R1_P3_K1_Ch2-Ch1.zen
5.759980e+00	9.883370e+00	20151211_SCC1gfpc_Prometa\MitoSys2\LSM\SCC1gfpc_Noc\DE_W0001\DE_W0001_P0002\DE_2_W0001_P0002_T0002\TR1_W0001_P0246\TR1_2_W0001_P0246_T0001_R1_P3_K1_Ch2-Ch1.zen
5.819980e+00	9.033370e+00	20151211_SCC1gfpc_Prometa\MitoSys2\LSM\SCC1gfpc_Noc\DE_W0001\DE_W0001_P0002\DE_2_W0001_P0002_T0002\TR1_W0001_P0246\TR1_2_W0001_P0246_T0001_R1_P3_K1_Ch2-Ch1.zen
5.879980e+00	8.933370e+00	20151211_SCC1gfpc_Prometa\MitoSys2\LSM\SCC1gfpc_Noc\DE_W0001\DE_W0001_P0002\DE_2_W0001_P0002_T0002\TR1_W0001_P0246\TR1_2_W0001_P0246_T0001_R1_P3_K1_Ch2-Ch1.zen
5.939980e+00	9.900040e+00	20151211_SCC1gfpc_Prometa\MitoSys2\LSM\SCC1gfpc_Noc\DE_W0001\DE_W0001_P0002\DE_2_W0001_P0002_T0002\TR1_W0001_P0246\TR1_2_W0001_P0246_T0001_R1_P3_K1_Ch2-Ch1.zen
5.999980e+00	8.400030e+00	20151211_SCC1gfpc_Prometa\MitoSys2\LSM\SCC1gfpc_Noc\DE_W0001\DE_W0001_P0002\DE_2_W0001_P0002_T0002\TR1_W0001_P0246\TR1_2_W0001_P0246_T0001_R1_P3_K1_Ch2-Ch1.zen
6.059980e+00	9.316700e+00	20151211_SCC1gfpc_Prometa\MitoSys2\LSM\SCC1gfpc_Noc\DE_W0001\DE_W0001_P0002\DE_2_W0001_P0002_T0002\TR1_W0001_P0246\TR1_2_W0001_P0246_T0001_R1_P3_K1_Ch2-Ch1.zen
6.119980e+00	1.090004e+01	20151211_SCC1gfpc_Prometa\MitoSys2\LSM\SCC1gfpc_Noc\DE_W0001\DE_W0001_P0002\DE_2_W0001_P0002_T0002\TR1_W0001_P0246\TR1_2_W0001_P0246_T0001_R1_P3_K1_Ch2-Ch1.zen
6.179980e+00	8.933370e+00	20151211_SCC1gfpc_Prometa\MitoSys2\LSM\SCC1gfpc_Noc\DE_W0001\DE_W0001_P0002\DE_2_W0001_P0002_T0002\TR1_W0001_P0246\TR1_2_W0001_P0246_T0001_R1_P3_K1_Ch2-Ch1.zen
6.239980e+00	8.650030e+00	20151211_SCC1gfpc_Prometa\MitoSys2\LSM\SCC1gfpc_Noc\DE_W0001\DE_W0001_P0002\DE_2_W0001_P0002_T0002\TR1_W0001_P0246\TR1_2_W0001_P0246_T0001_R1_P3_K1_Ch2-Ch1.zen
6.299980e+00	1.080004e+01	20151211_SCC1gfpc_Prometa\MitoSys2\LSM\SCC1gfpc_Noc\DE_W0001\DE_W0001_P0002\DE_2_W0001_P0002_T0002\TR1_W0001_P0246\TR1_2_W0001_P0246_T0001_R1_P3_K1_Ch2-Ch1.zen
6.359980e+00	9.316700e+00	20151211_SCC1gfpc_Prometa\MitoSys2\LSM\SCC1gfpc_Noc\DE_W0001\DE_W0001_P0002\DE_2_W0001_P0002_T0002\TR1_W0001_P0246\TR1_2_W0001_P0246_T0001_R1_P3_K1_Ch2-Ch1.zen
6.419980e+00	9.866700e+00	20151211_SCC1gfpc_Prometa\MitoSys2\LSM\SCC1gfpc_Noc\DE_W0001\DE_W0001_P0002\DE_2_W0001_P0002_T0002\TR1_W0001_P0246\TR1_2_W0001_P0246_T0001_R1_P3_K1_Ch2-Ch1.zen
6.479980e+00	1.353338e+01	20151211_SCC1gfpc_Prometa\MitoSys2\LSM\SCC1gfpc_Noc\DE_W0001\DE_W0001_P0002\DE_2_W0001_P0002_T0002\TR1_W0001_P0246\TR1_2_W0001_P0246_T0001_R1_P3_K1_Ch2-Ch1.zen
6.539980e+00	1.125004e+01	20151211_SCC1gfpc_Prometa\MitoSys2\LSM\SCC1gfpc_Noc\DE_W0001\DE_W0001_P0002\DE_2_W0001_P0002_T0002\TR1_W0001_P0246\TR1_2_W0001_P0246_T0001_R1_P3_K1_Ch2-Ch1.zen
6.599980e+00	1.095004e+01	20151211_SCC1gfpc_Prometa\MitoSys2\LSM\SCC1gfpc_Noc\DE_W0001\DE_W0001_P0002\DE_2_W0001_P0002_T0002\TR1_W0001_P0246\TR1_2_W0001_P0246_T0001_R1_P3_K1_Ch2-Ch1.zen
6.659980e+00	9.483370e+00	20151211_SCC1gfpc_Prometa\MitoSys2\LSM\SCC1gfpc_Noc\DE_W0001\DE_W0001_P0002\DE_2_W0001_P0002_T0002\TR1_W0001_P0246\TR1_2_W0001_P0246_T0001_R1_P3_K1_Ch2-Ch1.zen
6.719970e+00	9.483370e+00	20151211_SCC1gfpc_Prometa\MitoSys2\LSM\SCC1gfpc_Noc\DE_W0001\DE_W0001_P0002\DE_2_W0001_P0002_T0002\TR1_W0001_P0246\TR1_2_W0001_P0246_T0001_R1_P3_K1_Ch2-Ch1.zen
6.779970e+00	8.200030e+00	20151211_SCC1gfpc_Prometa\MitoSys2\LSM\SCC1gfpc_Noc\DE_W0001\DE_W0001_P0002\DE_2_W0001_P0002_T0002\TR1_W0001_P0246\TR1_2_W0001_P0246_T0001_R1_P3_K1_Ch2-Ch1.zen
6.839970e+00	8.166700e+00	20151211_SCC1gfpc_Prometa\MitoSys2\LSM\SCC1gfpc_Noc\DE_W0001\DE_W0001_P0002\DE_2_W0001_P0002_T0002\TR1_W0001_P0246\TR1_2_W0001_P0246_T0001_R1_P3_K1_Ch2-Ch1.zen
6.899970e+00	9.966700e+00	20151211_SCC1gfpc_Prometa\MitoSys2\LSM\SCC1gfpc_Noc\DE_W0001\DE_W0001_P0002\DE_2_W0001_P0002_T0002\TR1_W0001_P0246\TR1_2_W0001_P0246_T0001_R1_P3_K1_Ch2-Ch1.zen
6.959970e+00	9.750040e+00	20151211_SCC1gfpc_Prometa\MitoSys2\LSM\SCC1gfpc_Noc\DE_W0001\DE_W0001_P0002\DE_2_W0001_P0002_T0002\TR1_W0001_P0246\TR1_2_W0001_P0246_T0001_R1_P3_K1_Ch2-Ch1.zen
7.019970e+00	9.250030e+00	20151211_SCC1gfpc_Prometa\MitoSys2\LSM\SCC1gfpc_Noc\DE_W0001\DE_W0001_P0002\DE_2_W0001_P0002_T0002\TR1_W0001_P0246\TR1_2_W0001_P0246_T0001_R1_P3_K1_Ch2-Ch1.zen
7.079970e+00	9.316700e+00	20151211_SCC1gfpc_Prometa\MitoSys2\LSM\SCC1gfpc_Noc\DE_W0001\DE_W0001_P0002\DE_2_W0001_P0002_T0002\TR1_W0001_P0246\TR1_2_W0001_P0246_T0001_R1_P3_K1_Ch2-Ch1.zen
7.139970e+00	1.268338e+01	20151211_SCC1gfpc_Prometa\MitoSys2\LSM\SCC1gfpc_Noc\DE_W0001\DE_W0001_P0002\DE_2_W0001_P0002_T0002\TR1_W0001_P0246\TR1_2_W0001_P0246_T0001_R1_P3_K1_Ch2-Ch1.zen
7.199970e+00	1.025004e+01	20151211_SCC1gfpc_Prometa\MitoSys2\LSM\SCC1gfpc_Noc\DE_W0001\DE_W0001_P0002\DE_2_W0001_P0002_T0002\TR1_W0001_P0246\TR1_2_W0001_P0246_T0001_R1_P3_K1_Ch2-Ch1.zen
7.259970e+00	9.600040e+00	20151211_SCC1gfpc_Prometa\MitoSys2\LSM\SCC1gfpc_Noc\DE_W0001\DE_W0001_P0002\DE_2_W0001_P0002_T0002\TR1_W0001_P0246\TR1_2_W0001_P0246_T0001_R1_P3_K1_Ch2-Ch1.zen
7.319970e+00	7.583360e+00	20151211_SCC1gfpc_Prometa\MitoSys2\LSM\SCC1gfpc_Noc\DE_W0001\DE_W0001_P0002\DE_2_W0001_P0002_T0002\TR1_W0001_P0246\TR1_2_W0001_P0246_T0001_R1_P3_K1_Ch2-Ch1.zen
7.379970e+00	8.533370e+00	20151211_SCC1gfpc_Prometa\MitoSys2\LSM\SCC1gfpc_Noc\DE_W0001\DE_W0001_P0002\DE_2_W0001_P0002_T0002\TR1_W0001_P0246\TR1_2_W0001_P0246_T0001_R1_P3_K1_Ch2-Ch1.zen
7.439970e+00	9.833370e+00	20151211_SCC1gfpc_Prometa\MitoSys2\LSM\SCC1gfpc_Noc\DE_W0001\DE_W0001_P0002\DE_2_W0001_P0002_T0002\TR1_W0001_P0246\TR1_2_W0001_P0246_T0001_R1_P3_K1_Ch2-Ch1.zen
7.499970e+00	9.016700e+00	20151211_SCC1gfpc_Prometa\MitoSys2\LSM\SCC1gfpc_Noc\DE_W0001\DE_W0001_P0002\DE_2_W0001_P0002_T0002\TR1_W0001_P0246\TR1_2_W0001_P0246_T0001_R1_P3_K1_Ch2-Ch1.zen
7.559970e+00	1.201671e+01	20151211_SCC1gfpc_Prometa\MitoSys2\LSM\SCC1gfpc_Noc\DE_W0001\DE_W0001_P0002\DE_2_W0001_P0002_T0002\TR1_W0001_P0246\TR1_2_W0001_P0246_T0001_R1_P3_K1_Ch2-Ch1.zen
7.619970e+00	9.133370e+00	20151211_SCC1gfpc_Prometa\MitoSys2\LSM\SCC1gfpc_Noc\DE_W0001\DE_W0001_P0002\DE_2_W0001_P0002_T0002\TR1_W0001_P0246\TR1_2_W0001_P0246_T0001_R1_P3_K1_Ch2-Ch1.zen
7.679970e+00	7.383360e+00	20151211_SCC1gfpc_Prometa\MitoSys2\LSM\SCC1gfpc_Noc\DE_W0001\DE_W0001_P0002\DE_2_W0001_P0002_T0002\TR1_W0001_P0246\TR1_2_W0001_P0246_T0001_R1_P3_K1_Ch2-Ch1.zen
7.739970e+00	9.016700e+00	20151211_SCC1gfpc_Prometa\MitoSys2\LSM\SCC1gfpc_Noc\DE_W0001\DE_W0001_P0002\DE_2_W0001_P0002_T0002\TR1_W0001_P0246\TR1_2_W0001_P0246_T0001_R1_P3_K1_Ch2-Ch1.zen
7.799970e+00	1.013337e+01	20151211_SCC1gfpc_Prometa\MitoSys2\LSM\SCC1gfpc_Noc\DE_W0001\DE_W0001_P0002\DE_2_W0001_P0002_T0002\TR1_W0001_P0246\TR1_2_W0001_P0246_T0001_R1_P3_K1_Ch2-Ch1.zen
7.859970e+00	9.600040e+00	20151211_SCC1gfpc_Prometa\MitoSys2\LSM\SCC1gfpc_Noc\DE_W0001\DE_W0001_P0002\DE_2_W0001_P0002_T0002\TR1_W0001_P0246\TR1_2_W0001_P0246_T0001_R1_P3_K1_Ch2-Ch1.zen
7.919970e+00	8.466700e+00	20151211_SCC1gfpc_Prometa\MitoSys2\LSM\SCC1gfpc_Noc\DE_W0001\DE_W0001_P0002\DE_2_W0001_P0002_T0002\TR1_W0001_P0246\TR1_2_W0001_P0246_T0001_R1_P3_K1_Ch2-Ch1.zen
7.979970e+00	1.103337e+01	20151211_SCC1gfpc_Prometa\MitoSys2\LSM\SCC1gfpc_Noc\DE_W0001\DE_W0001_P0002\DE_2_W0001_P0002_T0002\TR1_W0001_P0246\TR1_2_W0001_P0246_T0001_R1_P3_K1_Ch2-Ch1.zen
8.039970e+00	8.383360e+00	20151211_SCC1gfpc_Prometa\MitoSys2\LSM\SCC1gfpc_Noc\DE_W0001\DE_W0001_P0002\DE_2_W0001_P0002_T0002\TR1_W0001_P0246\TR1_2_W0001_P0246_T0001_R1_P3_K1_Ch2-Ch1.zen
8.099970e+00	8.300030e+00	20151211_SCC1gfpc_Prometa\MitoSys2\LSM\SCC1gfpc_Noc\DE_W0001\DE_W0001_P0002\DE_2_W0001_P0002_T0002\TR1_W0001_P0246\TR1_2_W0001_P0246_T0001_R1_P3_K1_Ch2-Ch1.zen
8.159970e+00	1.143338e+01	20151211_SCC1gfpc_Prometa\MitoSys2\LSM\SCC1gfpc_Noc\DE_W0001\DE_W0001_P0002\DE_2_W0001_P0002_T0002\TR1_W0001_P0246\TR1_2_W0001_P0246_T0001_R1_P3_K1_Ch2-Ch1.zen
8.219970e+00	1.120004e+01	20151211_SCC1gfpc_Prometa\MitoSys2\LSM\SCC1gfpc_Noc\DE_W0001\DE_W0001_P0002\DE_2_W0001_P0002_T0002\TR1_W0001_P0246\TR1_2_W0001_P0246_T0001_R1_P3_K1_Ch2-Ch1.zen
8.279970e+00	1.000004e+01	20151211_SCC1gfpc_Prometa\MitoSys2\LSM\SCC1gfpc_Noc\DE_W0001\DE_W0001_P0002\DE_2_W0001_P0002_T0002\TR1_W0001_P0246\TR1_2_W0001_P0246_T0001_R1_P3_K1_Ch2-Ch1.zen
8.339970e+00	7.866700e+00	20151211_SCC1gfpc_Prometa\MitoSys2\LSM\SCC1gfpc_Noc\DE_W0001\DE_W0001_P0002\DE_2_W0001_P0002_T0002\TR1_W0001_P0246\TR1_2_W0001_P0246_T0001_R1_P3_K1_Ch2-Ch1.zen
8.399970e+00	1.158338e+01	20151211_SCC1gfpc_Prometa\MitoSys2\LSM\SCC1gfpc_Noc\DE_W0001\DE_W0001_P0002\DE_2_W0001_P0002_T0002\TR1_W0001_P0246\TR1_2_W0001_P0246_T0001_R1_P3_K1_Ch2-Ch1.zen
8.459970e+00	1.165004e+01	20151211_SCC1gfpc_Prometa\MitoSys2\LSM\SCC1gfpc_Noc\DE_W0001\DE_W0001_P0002\DE_2_W0001_P0002_T0002\TR1_W0001_P0246\TR1_2_W0001_P0246_T0001_R1_P3_K1_Ch2-Ch1.zen
8.519970e+00	1.108337e+01	20151211_SCC1gfpc_Prometa\MitoSys2\LSM\SCC1gfpc_Noc\DE_W0001\DE_W0001_P0002\DE_2_W0001_P0002_T0002\TR1_W0001_P0246\TR1_2_W0001_P0246_T0001_R1_P3_K1_Ch2-Ch1.zen
8.579970e+00	9.583370e+00	20151211_SCC1gfpc_Prometa\MitoSys2\LSM\SCC1gfpc_Noc\DE_W0001\DE_W0001_P0002\DE_2_W0001_P0002_T0002\TR1_W0001_P0246\TR1_2_W0001_P0246_T0001_R1_P3_K1_Ch2-Ch1.zen
8.639970e+00	8.816700e+00	20151211_SCC1gfpc_Prometa\MitoSys2\LSM\SCC1gfpc_Noc\DE_W0001\DE_W0001_P0002\DE_2_W0001_P0002_T0002\TR1_W0001_P0246\TR1_2_W0001_P0246_T0001_R1_P3_K1_Ch2-Ch1.zen
8.699970e+00	7.750030e+00	20151211_SCC1gfpc_Prometa\MitoSys2\LSM\SCC1gfpc_Noc\DE_W0001\DE_W0001_P0002\DE_2_W0001_P0002_T0002\TR1_W0001_P0246\TR1_2_W0001_P0246_T0001_R1_P3_K1_Ch2-Ch1.zen
8.759970e+00	9.766700e+00	20151211_SCC1gfpc_Prometa\MitoSys2\LSM\SCC1gfpc_Noc\DE_W0001\DE_W0001_P0002\DE_2_W0001_P0002_T0002\TR1_W0001_P0246\TR1_2_W0001_P0246_T0001_R1_P3_K1_Ch2-Ch1.zen
8.819970e+00	1.083337e+01	20151211_SCC1gfpc_Prometa\MitoSys2\LSM\SCC1gfpc_Noc\DE_W0001\DE_W0001_P0002\DE_2_W0001_P0002_T0002\TR1_W0001_P0246\TR1_2_W0001_P0246_T0001_R1_P3_K1_Ch2-Ch1.zen
8.879970e+00	8.516700e+00	20151211_SCC1gfpc_Prometa\MitoSys2\LSM\SCC1gfpc_Noc\DE_W0001\DE_W0001_P0002\DE_2_W0001_P0002_T0002\TR1_W0001_P0246\TR1_2_W0001_P0246_T0001_R1_P3_K1_Ch2-Ch1.zen
8.939970e+00	1.063337e+01	20151211_SCC1gfpc_Prometa\MitoSys2\LSM\SCC1gfpc_Noc\DE_W0001\DE_W0001_P0002\DE_2_W0001_P0002_T0002\TR1_W0001_P0246\TR1_2_W0001_P0246_T0001_R1_P3_K1_Ch2-Ch1.zen
8.999970e+00	9.583370e+00	20151211_SCC1gfpc_Prometa\MitoSys2\LSM\SCC1gfpc_Noc\DE_W0001\DE_W0001_P0002\DE_2_W0001_P0002_T0002\TR1_W0001_P0246\TR1_2_W0001_P0246_T0001_R1_P3_K1_Ch2-Ch1.zen
9.059970e+00	9.233370e+00	20151211_SCC1gfpc_Prometa\MitoSys2\LSM\SCC1gfpc_Noc\DE_W0001\DE_W0001_P0002\DE_2_W0001_P0002_T0002\TR1_W0001_P0246\TR1_2_W0001_P0246_T0001_R1_P3_K1_Ch2-Ch1.zen
9.119970e+00	9.250030e+00	20151211_SCC1gfpc_Prometa\MitoSys2\LSM\SCC1gfpc_Noc\DE_W0001\DE_W0001_P0002\DE_2_W0001_P0002_T0002\TR1_W0001_P0246\TR1_2_W0001_P0246_T0001_R1_P3_K1_Ch2-Ch1.zen
9.179970e+00	7.533360e+00	20151211_SCC1gfpc_Prometa\MitoSys2\LSM\SCC1gfpc_Noc\DE_W0001\DE_W0001_P0002\DE_2_W0001_P0002_T0002\TR1_W0001_P0246\TR1_2_W0001_P0246_T0001_R1_P3_K1_Ch2-Ch1.zen
9.239970e+00	9.466700e+00	20151211_SCC1gfpc_Prometa\MitoSys2\LSM\SCC1gfpc_Noc\DE_W0001\DE_W0001_P0002\DE_2_W0001_P0002_T0002\TR1_W0001_P0246\TR1_2_W0001_P0246_T0001_R1_P3_K1_Ch2-Ch1.zen
9.299960e+00	7.666700e+00	20151211_SCC1gfpc_Prometa\MitoSys2\LSM\SCC1gfpc_Noc\DE_W0001\DE_W0001_P0002\DE_2_W0001_P0002_T0002\TR1_W0001_P0246\TR1_2_W0001_P0246_T0001_R1_P3_K1_Ch2-Ch1.zen
9.359970e+00	9.466700e+00	20151211_SCC1gfpc_Prometa\MitoSys2\LSM\SCC1gfpc_Noc\DE_W0001\DE_W0001_P0002\DE_2_W0001_P0002_T0002\TR1_W0001_P0246\TR1_2_W0001_P0246_T0001_R1_P3_K1_Ch2-Ch1.zen
9.419960e+00	9.333370e+00	20151211_SCC1gfpc_Prometa\MitoSys2\LSM\SCC1gfpc_Noc\DE_W0001\DE_W0001_P0002\DE_2_W0001_P0002_T0002\TR1_W0001_P0246\TR1_2_W0001_P0246_T0001_R1_P3_K1_Ch2-Ch1.zen
9.479960e+00	8.933370e+00	20151211_SCC1gfpc_Prometa\MitoSys2\LSM\SCC1gfpc_Noc\DE_W0001\DE_W0001_P0002\DE_2_W0001_P0002_T0002\TR1_W0001_P0246\TR1_2_W0001_P0246_T0001_R1_P3_K1_Ch2-Ch1.zen
9.539960e+00	1.111671e+01	20151211_SCC1gfpc_Prometa\MitoSys2\LSM\SCC1gfpc_Noc\DE_W0001\DE_W0001_P0002\DE_2_W0001_P0002_T0002\TR1_W0001_P0246\TR1_2_W0001_P0246_T0001_R1_P3_K1_Ch2-Ch1.zen
9.599960e+00	9.616700e+00	20151211_SCC1gfpc_Prometa\MitoSys2\LSM\SCC1gfpc_Noc\DE_W0001\DE_W0001_P0002\DE_2_W0001_P0002_T0002\TR1_W0001_P0246\TR1_2_W0001_P0246_T0001_R1_P3_K1_Ch2-Ch1.zen
9.659960e+00	1.078337e+01	20151211_SCC1gfpc_Prometa\MitoSys2\LSM\SCC1gfpc_Noc\DE_W0001\DE_W0001_P0002\DE_2_W0001_P0002_T0002\TR1_W0001_P0246\TR1_2_W0001_P0246_T0001_R1_P3_K1_Ch2-Ch1.zen
9.719960e+00	1.115004e+01	20151211_SCC1gfpc_Prometa\MitoSys2\LSM\SCC1gfpc_Noc\DE_W0001\DE_W0001_P0002\DE_2_W0001_P0002_T0002\TR1_W0001_P0246\TR1_2_W0001_P0246_T0001_R1_P3_K1_Ch2-Ch1.zen
9.779960e+00	1.083337e+01	20151211_SCC1gfpc_Prometa\MitoSys2\LSM\SCC1gfpc_Noc\DE_W0001\DE_W0001_P0002\DE_2_W0001_P0002_T0002\TR1_W0001_P0246\TR1_2_W0001_P0246_T0001_R1_P3_K1_Ch2-Ch1.zen
9.839960e+00	1.151671e+01	20151211_SCC1gfpc_Prometa\MitoSys2\LSM\SCC1gfpc_Noc\DE_W0001\DE_W0001_P0002\DE_2_W0001_P0002_T0002\TR1_W0001_P0246\TR1_2_W0001_P0246_T0001_R1_P3_K1_Ch2-Ch1.zen
9.899960e+00	9.783370e+00	20151211_SCC1gfpc_Prometa\MitoSys2\LSM\SCC1gfpc_Noc\DE_W0001\DE_W0001_P0002\DE_2_W0001_P0002_T0002\TR1_W0001_P0246\TR1_2_W0001_P0246_T0001_R1_P3_K1_Ch2-Ch1.zen
9.959960e+00	9.300030e+00	20151211_SCC1gfpc_Prometa\MitoSys2\LSM\SCC1gfpc_Noc\DE_W0001\DE_W0001_P0002\DE_2_W0001_P0002_T0002\TR1_W0001_P0246\TR1_2_W0001_P0246_T0001_R1_P3_K1_Ch2-Ch1.zen
1.001996e+01	1.031671e+01	20151211_SCC1gfpc_Prometa\MitoSys2\LSM\SCC1gfpc_Noc\DE_W0001\DE_W0001_P0002\DE_2_W0001_P0002_T0002\TR1_W0001_P0246\TR1_2_W0001_P0246_T0001_R1_P3_K1_Ch2-Ch1.zen
1.007996e+01	9.350030e+00	20151211_SCC1gfpc_Prometa\MitoSys2\LSM\SCC1gfpc_Noc\DE_W0001\DE_W0001_P0002\DE_2_W0001_P0002_T0002\TR1_W0001_P0246\TR1_2_W0001_P0246_T0001_R1_P3_K1_Ch2-Ch1.zen
1.013996e+01	9.216700e+00	20151211_SCC1gfpc_Prometa\MitoSys2\LSM\SCC1gfpc_Noc\DE_W0001\DE_W0001_P0002\DE_2_W0001_P0002_T0002\TR1_W0001_P0246\TR1_2_W0001_P0246_T0001_R1_P3_K1_Ch2-Ch1.zen
1.019996e+01	9.016700e+00	20151211_SCC1gfpc_Prometa\MitoSys2\LSM\SCC1gfpc_Noc\DE_W0001\DE_W0001_P0002\DE_2_W0001_P0002_T0002\TR1_W0001_P0246\TR1_2_W0001_P0246_T0001_R1_P3_K1_Ch2-Ch1.zen
1.025996e+01	8.333360e+00	20151211_SCC1gfpc_Prometa\MitoSys2\LSM\SCC1gfpc_Noc\DE_W0001\DE_W0001_P0002\DE_2_W0001_P0002_T0002\TR1_W0001_P0246\TR1_2_W0001_P0246_T0001_R1_P3_K1_Ch2-Ch1.zen
1.031996e+01	7.366690e+00	20151211_SCC1gfpc_Prometa\MitoSys2\LSM\SCC1gfpc_Noc\DE_W0001\DE_W0001_P0002\DE_2_W0001_P0002_T0002\TR1_W0001_P0246\TR1_2_W0001_P0246_T0001_R1_P3_K1_Ch2-Ch1.zen
1.037996e+01	8.800030e+00	20151211_SCC1gfpc_Prometa\MitoSys2\LSM\SCC1gfpc_Noc\DE_W0001\DE_W0001_P0002\DE_2_W0001_P0002_T0002\TR1_W0001_P0246\TR1_2_W0001_P0246_T0001_R1_P3_K1_Ch2-Ch1.zen
1.043996e+01	9.116700e+00	20151211_SCC1gfpc_Prometa\MitoSys2\LSM\SCC1gfpc_Noc\DE_W0001\DE_W0001_P0002\DE_2_W0001_P0002_T0002\TR1_W0001_P0246\TR1_2_W0001_P0246_T0001_R1_P3_K1_Ch2-Ch1.zen
1.049996e+01	8.400030e+00	20151211_SCC1gfpc_Prometa\MitoSys2\LSM\SCC1gfpc_Noc\DE_W0001\DE_W0001_P0002\DE_2_W0001_P0002_T0002\TR1_W0001_P0246\TR1_2_W0001_P0246_T0001_R1_P3_K1_Ch2-Ch1.zen
1.055996e+01	9.166700e+00	20151211_SCC1gfpc_Prometa\MitoSys2\LSM\SCC1gfpc_Noc\DE_W0001\DE_W0001_P0002\DE_2_W0001_P0002_T0002\TR1_W0001_P0246\TR1_2_W0001_P0246_T0001_R1_P3_K1_Ch2-Ch1.zen
1.061996e+01	1.106671e+01	20151211_SCC1gfpc_Prometa\MitoSys2\LSM\SCC1gfpc_Noc\DE_W0001\DE_W0001_P0002\DE_2_W0001_P0002_T0002\TR1_W0001_P0246\TR1_2_W0001_P0246_T0001_R1_P3_K1_Ch2-Ch1.zen
1.067996e+01	1.010004e+01	20151211_SCC1gfpc_Prometa\MitoSys2\LSM\SCC1gfpc_Noc\DE_W0001\DE_W0001_P0002\DE_2_W0001_P0002_T0002\TR1_W0001_P0246\TR1_2_W0001_P0246_T0001_R1_P3_K1_Ch2-Ch1.zen
1.073996e+01	9.783370e+00	20151211_SCC1gfpc_Prometa\MitoSys2\LSM\SCC1gfpc_Noc\DE_W0001\DE_W0001_P0002\DE_2_W0001_P0002_T0002\TR1_W0001_P0246\TR1_2_W0001_P0246_T0001_R1_P3_K1_Ch2-Ch1.zen
1.079996e+01	9.666700e+00	20151211_SCC1gfpc_Prometa\MitoSys2\LSM\SCC1gfpc_Noc\DE_W0001\DE_W0001_P0002\DE_2_W0001_P0002_T0002\TR1_W0001_P0246\TR1_2_W0001_P0246_T0001_R1_P3_K1_Ch2-Ch1.zen
1.085996e+01	1.050004e+01	20151211_SCC1gfpc_Prometa\MitoSys2\LSM\SCC1gfpc_Noc\DE_W0001\DE_W0001_P0002\DE_2_W0001_P0002_T0002\TR1_W0001_P0246\TR1_2_W0001_P0246_T0001_R1_P3_K1_Ch2-Ch1.zen
1.091996e+01	8.483370e+00	20151211_SCC1gfpc_Prometa\MitoSys2\LSM\SCC1gfpc_Noc\DE_W0001\DE_W0001_P0002\DE_2_W0001_P0002_T0002\TR1_W0001_P0246\TR1_2_W0001_P0246_T0001_R1_P3_K1_Ch2-Ch1.zen
1.097996e+01	9.100030e+00	20151211_SCC1gfpc_Prometa\MitoSys2\LSM\SCC1gfpc_Noc\DE_W0001\DE_W0001_P0002\DE_2_W0001_P0002_T0002\TR1_W0001_P0246\TR1_2_W0001_P0246_T0001_R1_P3_K1_Ch2-Ch1.zen
1.103996e+01	9.050030e+00	20151211_SCC1gfpc_Prometa\MitoSys2\LSM\SCC1gfpc_Noc\DE_W0001\DE_W0001_P0002\DE_2_W0001_P0002_T0002\TR1_W0001_P0246\TR1_2_W0001_P0246_T0001_R1_P3_K1_Ch2-Ch1.zen
1.109996e+01	1.046671e+01	20151211_SCC1gfpc_Prometa\MitoSys2\LSM\SCC1gfpc_Noc\DE_W0001\DE_W0001_P0002\DE_2_W0001_P0002_T0002\TR1_W0001_P0246\TR1_2_W0001_P0246_T0001_R1_P3_K1_Ch2-Ch1.zen
1.115996e+01	8.866700e+00	20151211_SCC1gfpc_Prometa\MitoSys2\LSM\SCC1gfpc_Noc\DE_W0001\DE_W0001_P0002\DE_2_W0001_P0002_T0002\TR1_W0001_P0246\TR1_2_W0001_P0246_T0001_R1_P3_K1_Ch2-Ch1.zen
1.121996e+01	8.450030e+00	20151211_SCC1gfpc_Prometa\MitoSys2\LSM\SCC1gfpc_Noc\DE_W0001\DE_W0001_P0002\DE_2_W0001_P0002_T0002\TR1_W0001_P0246\TR1_2_W0001_P0246_T0001_R1_P3_K1_Ch2-Ch1.zen
1.127996e+01	9.733370e+00	20151211_SCC1gfpc_Prometa\MitoSys2\LSM\SCC1gfpc_Noc\DE_W0001\DE_W0001_P0002\DE_2_W0001_P0002_T0002\TR1_W0001_P0246\TR1_2_W0001_P0246_T0001_R1_P3_K1_Ch2-Ch1.zen
1.133996e+01	9.016700e+00	20151211_SCC1gfpc_Prometa\MitoSys2\LSM\SCC1gfpc_Noc\DE_W0001\DE_W0001_P0002\DE_2_W0001_P0002_T0002\TR1_W0001_P0246\TR1_2_W0001_P0246_T0001_R1_P3_K1_Ch2-Ch1.zen
1.139996e+01	9.583370e+00	20151211_SCC1gfpc_Prometa\MitoSys2\LSM\SCC1gfpc_Noc\DE_W0001\DE_W0001_P0002\DE_2_W0001_P0002_T0002\TR1_W0001_P0246\TR1_2_W0001_P0246_T0001_R1_P3_K1_Ch2-Ch1.zen
1.145996e+01	9.733370e+00	20151211_SCC1gfpc_Prometa\MitoSys2\LSM\SCC1gfpc_Noc\DE_W0001\DE_W0001_P0002\DE_2_W0001_P0002_T0002\TR1_W0001_P0246\TR1_2_W0001_P0246_T0001_R1_P3_K1_Ch2-Ch1.zen
1.151996e+01	1.133338e+01	20151211_SCC1gfpc_Prometa\MitoSys2\LSM\SCC1gfpc_Noc\DE_W0001\DE_W0001_P0002\DE_2_W0001_P0002_T0002\TR1_W0001_P0246\TR1_2_W0001_P0246_T0001_R1_P3_K1_Ch2-Ch1.zen
1.157996e+01	1.130004e+01	20151211_SCC1gfpc_Prometa\MitoSys2\LSM\SCC1gfpc_Noc\DE_W0001\DE_W0001_P0002\DE_2_W0001_P0002_T0002\TR1_W0001_P0246\TR1_2_W0001_P0246_T0001_R1_P3_K1_Ch2-Ch1.zen
1.163996e+01	1.088337e+01	20151211_SCC1gfpc_Prometa\MitoSys2\LSM\SCC1gfpc_Noc\DE_W0001\DE_W0001_P0002\DE_2_W0001_P0002_T0002\TR1_W0001_P0246\TR1_2_W0001_P0246_T0001_R1_P3_K1_Ch2-Ch1.zen
1.169996e+01	9.983370e+00	20151211_SCC1gfpc_Prometa\MitoSys2\LSM\SCC1gfpc_Noc\DE_W0001\DE_W0001_P0002\DE_2_W0001_P0002_T0002\TR1_W0001_P0246\TR1_2_W0001_P0246_T0001_R1_P3_K1_Ch2-Ch1.zen
1.175996e+01	7.616700e+00	20151211_SCC1gfpc_Prometa\MitoSys2\LSM\SCC1gfpc_Noc\DE_W0001\DE_W0001_P0002\DE_2_W0001_P0002_T0002\TR1_W0001_P0246\TR1_2_W0001_P0246_T0001_R1_P3_K1_Ch2-Ch1.zen
1.181996e+01	9.666700e+00	20151211_SCC1gfpc_Prometa\MitoSys2\LSM\SCC1gfpc_Noc\DE_W0001\DE_W0001_P0002\DE_2_W0001_P0002_T0002\TR1_W0001_P0246\TR1_2_W0001_P0246_T0001_R1_P3_K1_Ch2-Ch1.zen
1.187996e+01	1.051671e+01	20151211_SCC1gfpc_Prometa\MitoSys2\LSM\SCC1gfpc_Noc\DE_W0001\DE_W0001_P0002\DE_2_W0001_P0002_T0002\TR1_W0001_P0246\TR1_2_W0001_P0246_T0001_R1_P3_K1_Ch2-Ch1.zen
1.193995e+01	1.071671e+01	20151211_SCC1gfpc_Prometa\MitoSys2\LSM\SCC1gfpc_Noc\DE_W0001\DE_W0001_P0002\DE_2_W0001_P0002_T0002\TR1_W0001_P0246\TR1_2_W0001_P0246_T0001_R1_P3_K1_Ch2-Ch1.zen
1.199996e+01	8.800030e+00	20151211_SCC1gfpc_Prometa\MitoSys2\LSM\SCC1gfpc_Noc\DE_W0001\DE_W0001_P0002\DE_2_W0001_P0002_T0002\TR1_W0001_P0246\TR1_2_W0001_P0246_T0001_R1_P3_K1_Ch2-Ch1.zen
1.205995e+01	1.171671e+01	20151211_SCC1gfpc_Prometa\MitoSys2\LSM\SCC1gfpc_Noc\DE_W0001\DE_W0001_P0002\DE_2_W0001_P0002_T0002\TR1_W0001_P0246\TR1_2_W0001_P0246_T0001_R1_P3_K1_Ch2-Ch1.zen
1.211995e+01	8.500030e+00	20151211_SCC1gfpc_Prometa\MitoSys2\LSM\SCC1gfpc_Noc\DE_W0001\DE_W0001_P0002\DE_2_W0001_P0002_T0002\TR1_W0001_P0246\TR1_2_W0001_P0246_T0001_R1_P3_K1_Ch2-Ch1.zen
1.217995e+01	8.050030e+00	20151211_SCC1gfpc_Prometa\MitoSys2\LSM\SCC1gfpc_Noc\DE_W0001\DE_W0001_P0002\DE_2_W0001_P0002_T0002\TR1_W0001_P0246\TR1_2_W0001_P0246_T0001_R1_P3_K1_Ch2-Ch1.zen
1.223995e+01	8.766700e+00	20151211_SCC1gfpc_Prometa\MitoSys2\LSM\SCC1gfpc_Noc\DE_W0001\DE_W0001_P0002\DE_2_W0001_P0002_T0002\TR1_W0001_P0246\TR1_2_W0001_P0246_T0001_R1_P3_K1_Ch2-Ch1.zen
1.229995e+01	7.816700e+00	20151211_SCC1gfpc_Prometa\MitoSys2\LSM\SCC1gfpc_Noc\DE_W0001\DE_W0001_P0002\DE_2_W0001_P0002_T0002\TR1_W0001_P0246\TR1_2_W0001_P0246_T0001_R1_P3_K1_Ch2-Ch1.zen
1.235995e+01	9.200030e+00	20151211_SCC1gfpc_Prometa\MitoSys2\LSM\SCC1gfpc_Noc\DE_W0001\DE_W0001_P0002\DE_2_W0001_P0002_T0002\TR1_W0001_P0246\TR1_2_W0001_P0246_T0001_R1_P3_K1_Ch2-Ch1.zen
1.241995e+01	7.816700e+00	20151211_SCC1gfpc_Prometa\MitoSys2\LSM\SCC1gfpc_Noc\DE_W0001\DE_W0001_P0002\DE_2_W0001_P0002_T0002\TR1_W0001_P0246\TR1_2_W0001_P0246_T0001_R1_P3_K1_Ch2-Ch1.zen
1.247995e+01	1.125004e+01	20151211_SCC1gfpc_Prometa\MitoSys2\LSM\SCC1gfpc_Noc\DE_W0001\DE_W0001_P0002\DE_2_W0001_P0002_T0002\TR1_W0001_P0246\TR1_2_W0001_P0246_T0001_R1_P3_K1_Ch2-Ch1.zen
1.253995e+01	1.163338e+01	20151211_SCC1gfpc_Prometa\MitoSys2\LSM\SCC1gfpc_Noc\DE_W0001\DE_W0001_P0002\DE_2_W0001_P0002_T0002\TR1_W0001_P0246\TR1_2_W0001_P0246_T0001_R1_P3_K1_Ch2-Ch1.zen
1.259995e+01	1.120004e+01	20151211_SCC1gfpc_Prometa\MitoSys2\LSM\SCC1gfpc_Noc\DE_W0001\DE_W0001_P0002\DE_2_W0001_P0002_T0002\TR1_W0001_P0246\TR1_2_W0001_P0246_T0001_R1_P3_K1_Ch2-Ch1.zen
1.265995e+01	7.750030e+00	20151211_SCC1gfpc_Prometa\MitoSys2\LSM\SCC1gfpc_Noc\DE_W0001\DE_W0001_P0002\DE_2_W0001_P0002_T0002\TR1_W0001_P0246\TR1_2_W0001_P0246_T0001_R1_P3_K1_Ch2-Ch1.zen
1.271995e+01	7.066690e+00	20151211_SCC1gfpc_Prometa\MitoSys2\LSM\SCC1gfpc_Noc\DE_W0001\DE_W0001_P0002\DE_2_W0001_P0002_T0002\TR1_W0001_P0246\TR1_2_W0001_P0246_T0001_R1_P3_K1_Ch2-Ch1.zen
1.277995e+01	1.048337e+01	20151211_SCC1gfpc_Prometa\MitoSys2\LSM\SCC1gfpc_Noc\DE_W0001\DE_W0001_P0002\DE_2_W0001_P0002_T0002\TR1_W0001_P0246\TR1_2_W0001_P0246_T0001_R1_P3_K1_Ch2-Ch1.zen
1.283995e+01	1.098337e+01	20151211_SCC1gfpc_Prometa\MitoSys2\LSM\SCC1gfpc_Noc\DE_W0001\DE_W0001_P0002\DE_2_W0001_P0002_T0002\TR1_W0001_P0246\TR1_2_W0001_P0246_T0001_R1_P3_K1_Ch2-Ch1.zen
1.289995e+01	7.366690e+00	20151211_SCC1gfpc_Prometa\MitoSys2\LSM\SCC1gfpc_Noc\DE_W0001\DE_W0001_P0002\DE_2_W0001_P0002_T0002\TR1_W0001_P0246\TR1_2_W0001_P0246_T0001_R1_P3_K1_Ch2-Ch1.zen
1.295995e+01	9.266700e+00	20151211_SCC1gfpc_Prometa\MitoSys2\LSM\SCC1gfpc_Noc\DE_W0001\DE_W0001_P0002\DE_2_W0001_P0002_T0002\TR1_W0001_P0246\TR1_2_W0001_P0246_T0001_R1_P3_K1_Ch2-Ch1.zen
1.301995e+01	6.416690e+00	20151211_SCC1gfpc_Prometa\MitoSys2\LSM\SCC1gfpc_Noc\DE_W0001\DE_W0001_P0002\DE_2_W0001_P0002_T0002\TR1_W0001_P0246\TR1_2_W0001_P0246_T0001_R1_P3_K1_Ch2-Ch1.zen
1.307995e+01	7.000030e+00	20151211_SCC1gfpc_Prometa\MitoSys2\LSM\SCC1gfpc_Noc\DE_W0001\DE_W0001_P0002\DE_2_W0001_P0002_T0002\TR1_W0001_P0246\TR1_2_W0001_P0246_T0001_R1_P3_K1_Ch2-Ch1.zen
1.313995e+01	8.500030e+00	20151211_SCC1gfpc_Prometa\MitoSys2\LSM\SCC1gfpc_Noc\DE_W0001\DE_W0001_P0002\DE_2_W0001_P0002_T0002\TR1_W0001_P0246\TR1_2_W0001_P0246_T0001_R1_P3_K1_Ch2-Ch1.zen
1.319995e+01	9.383370e+00	20151211_SCC1gfpc_Prometa\MitoSys2\LSM\SCC1gfpc_Noc\DE_W0001\DE_W0001_P0002\DE_2_W0001_P0002_T0002\TR1_W0001_P0246\TR1_2_W0001_P0246_T0001_R1_P3_K1_Ch2-Ch1.zen
1.325995e+01	9.150030e+00	20151211_SCC1gfpc_Prometa\MitoSys2\LSM\SCC1gfpc_Noc\DE_W0001\DE_W0001_P0002\DE_2_W0001_P0002_T0002\TR1_W0001_P0246\TR1_2_W0001_P0246_T0001_R1_P3_K1_Ch2-Ch1.zen
1.331995e+01	9.416700e+00	20151211_SCC1gfpc_Prometa\MitoSys2\LSM\SCC1gfpc_Noc\DE_W0001\DE_W0001_P0002\DE_2_W0001_P0002_T0002\TR1_W0001_P0246\TR1_2_W0001_P0246_T0001_R1_P3_K1_Ch2-Ch1.zen
1.337995e+01	9.216700e+00	20151211_SCC1gfpc_Prometa\MitoSys2\LSM\SCC1gfpc_Noc\DE_W0001\DE_W0001_P0002\DE_2_W0001_P0002_T0002\TR1_W0001_P0246\TR1_2_W0001_P0246_T0001_R1_P3_K1_Ch2-Ch1.zen
1.343995e+01	7.733360e+00	20151211_SCC1gfpc_Prometa\MitoSys2\LSM\SCC1gfpc_Noc\DE_W0001\DE_W0001_P0002\DE_2_W0001_P0002_T0002\TR1_W0001_P0246\TR1_2_W0001_P0246_T0001_R1_P3_K1_Ch2-Ch1.zen
1.349995e+01	8.616700e+00	20151211_SCC1gfpc_Prometa\MitoSys2\LSM\SCC1gfpc_Noc\DE_W0001\DE_W0001_P0002\DE_2_W0001_P0002_T0002\TR1_W0001_P0246\TR1_2_W0001_P0246_T0001_R1_P3_K1_Ch2-Ch1.zen
1.355995e+01	8.283360e+00	20151211_SCC1gfpc_Prometa\MitoSys2\LSM\SCC1gfpc_Noc\DE_W0001\DE_W0001_P0002\DE_2_W0001_P0002_T0002\TR1_W0001_P0246\TR1_2_W0001_P0246_T0001_R1_P3_K1_Ch2-Ch1.zen
1.361995e+01	8.350030e+00	20151211_SCC1gfpc_Prometa\MitoSys2\LSM\SCC1gfpc_Noc\DE_W0001\DE_W0001_P0002\DE_2_W0001_P0002_T0002\TR1_W0001_P0246\TR1_2_W0001_P0246_T0001_R1_P3_K1_Ch2-Ch1.zen
1.367995e+01	9.550040e+00	20151211_SCC1gfpc_Prometa\MitoSys2\LSM\SCC1gfpc_Noc\DE_W0001\DE_W0001_P0002\DE_2_W0001_P0002_T0002\TR1_W0001_P0246\TR1_2_W0001_P0246_T0001_R1_P3_K1_Ch2-Ch1.zen
1.373995e+01	7.533360e+00	20151211_SCC1gfpc_Prometa\MitoSys2\LSM\SCC1gfpc_Noc\DE_W0001\DE_W0001_P0002\DE_2_W0001_P0002_T0002\TR1_W0001_P0246\TR1_2_W0001_P0246_T0001_R1_P3_K1_Ch2-Ch1.zen
1.379995e+01	8.866700e+00	20151211_SCC1gfpc_Prometa\MitoSys2\LSM\SCC1gfpc_Noc\DE_W0001\DE_W0001_P0002\DE_2_W0001_P0002_T0002\TR1_W0001_P0246\TR1_2_W0001_P0246_T0001_R1_P3_K1_Ch2-Ch1.zen
1.385995e+01	1.091671e+01	20151211_SCC1gfpc_Prometa\MitoSys2\LSM\SCC1gfpc_Noc\DE_W0001\DE_W0001_P0002\DE_2_W0001_P0002_T0002\TR1_W0001_P0246\TR1_2_W0001_P0246_T0001_R1_P3_K1_Ch2-Ch1.zen
1.391995e+01	7.950030e+00	20151211_SCC1gfpc_Prometa\MitoSys2\LSM\SCC1gfpc_Noc\DE_W0001\DE_W0001_P0002\DE_2_W0001_P0002_T0002\TR1_W0001_P0246\TR1_2_W0001_P0246_T0001_R1_P3_K1_Ch2-Ch1.zen
1.397995e+01	9.083370e+00	20151211_SCC1gfpc_Prometa\MitoSys2\LSM\SCC1gfpc_Noc\DE_W0001\DE_W0001_P0002\DE_2_W0001_P0002_T0002\TR1_W0001_P0246\TR1_2_W0001_P0246_T0001_R1_P3_K1_Ch2-Ch1.zen
1.403995e+01	6.883360e+00	20151211_SCC1gfpc_Prometa\MitoSys2\LSM\SCC1gfpc_Noc\DE_W0001\DE_W0001_P0002\DE_2_W0001_P0002_T0002\TR1_W0001_P0246\TR1_2_W0001_P0246_T0001_R1_P3_K1_Ch2-Ch1.zen
1.409995e+01	8.350030e+00	20151211_SCC1gfpc_Prometa\MitoSys2\LSM\SCC1gfpc_Noc\DE_W0001\DE_W0001_P0002\DE_2_W0001_P0002_T0002\TR1_W0001_P0246\TR1_2_W0001_P0246_T0001_R1_P3_K1_Ch2-Ch1.zen
1.415995e+01	8.816700e+00	20151211_SCC1gfpc_Prometa\MitoSys2\LSM\SCC1gfpc_Noc\DE_W0001\DE_W0001_P0002\DE_2_W0001_P0002_T0002\TR1_W0001_P0246\TR1_2_W0001_P0246_T0001_R1_P3_K1_Ch2-Ch1.zen
1.421995e+01	9.000030e+00	20151211_SCC1gfpc_Prometa\MitoSys2\LSM\SCC1gfpc_Noc\DE_W0001\DE_W0001_P0002\DE_2_W0001_P0002_T0002\TR1_W0001_P0246\TR1_2_W0001_P0246_T0001_R1_P3_K1_Ch2-Ch1.zen
1.427995e+01	9.766700e+00	20151211_SCC1gfpc_Prometa\MitoSys2\LSM\SCC1gfpc_Noc\DE_W0001\DE_W0001_P0002\DE_2_W0001_P0002_T0002\TR1_W0001_P0246\TR1_2_W0001_P0246_T0001_R1_P3_K1_Ch2-Ch1.zen
1.433995e+01	9.516700e+00	20151211_SCC1gfpc_Prometa\MitoSys2\LSM\SCC1gfpc_Noc\DE_W0001\DE_W0001_P0002\DE_2_W0001_P0002_T0002\TR1_W0001_P0246\TR1_2_W0001_P0246_T0001_R1_P3_K1_Ch2-Ch1.zen
1.439995e+01	9.400030e+00	20151211_SCC1gfpc_Prometa\MitoSys2\LSM\SCC1gfpc_Noc\DE_W0001\DE_W0001_P0002\DE_2_W0001_P0002_T0002\TR1_W0001_P0246\TR1_2_W0001_P0246_T0001_R1_P3_K1_Ch2-Ch1.zen
1.445995e+01	1.013337e+01	20151211_SCC1gfpc_Prometa\MitoSys2\LSM\SCC1gfpc_Noc\DE_W0001\DE_W0001_P0002\DE_2_W0001_P0002_T0002\TR1_W0001_P0246\TR1_2_W0001_P0246_T0001_R1_P3_K1_Ch2-Ch1.zen
1.451995e+01	1.056671e+01	20151211_SCC1gfpc_Prometa\MitoSys2\LSM\SCC1gfpc_Noc\DE_W0001\DE_W0001_P0002\DE_2_W0001_P0002_T0002\TR1_W0001_P0246\TR1_2_W0001_P0246_T0001_R1_P3_K1_Ch2-Ch1.zen
1.457995e+01	7.800030e+00	20151211_SCC1gfpc_Prometa\MitoSys2\LSM\SCC1gfpc_Noc\DE_W0001\DE_W0001_P0002\DE_2_W0001_P0002_T0002\TR1_W0001_P0246\TR1_2_W0001_P0246_T0001_R1_P3_K1_Ch2-Ch1.zen
1.463995e+01	8.783370e+00	20151211_SCC1gfpc_Prometa\MitoSys2\LSM\SCC1gfpc_Noc\DE_W0001\DE_W0001_P0002\DE_2_W0001_P0002_T0002\TR1_W0001_P0246\TR1_2_W0001_P0246_T0001_R1_P3_K1_Ch2-Ch1.zen
1.469994e+01	1.071671e+01	20151211_SCC1gfpc_Prometa\MitoSys2\LSM\SCC1gfpc_Noc\DE_W0001\DE_W0001_P0002\DE_2_W0001_P0002_T0002\TR1_W0001_P0246\TR1_2_W0001_P0246_T0001_R1_P3_K1_Ch2-Ch1.zen
1.475994e+01	9.866700e+00	20151211_SCC1gfpc_Prometa\MitoSys2\LSM\SCC1gfpc_Noc\DE_W0001\DE_W0001_P0002\DE_2_W0001_P0002_T0002\TR1_W0001_P0246\TR1_2_W0001_P0246_T0001_R1_P3_K1_Ch2-Ch1.zen
1.481994e+01	1.281671e+01	20151211_SCC1gfpc_Prometa\MitoSys2\LSM\SCC1gfpc_Noc\DE_W0001\DE_W0001_P0002\DE_2_W0001_P0002_T0002\TR1_W0001_P0246\TR1_2_W0001_P0246_T0001_R1_P3_K1_Ch2-Ch1.zen
1.487994e+01	8.883370e+00	20151211_SCC1gfpc_Prometa\MitoSys2\LSM\SCC1gfpc_Noc\DE_W0001\DE_W0001_P0002\DE_2_W0001_P0002_T0002\TR1_W0001_P0246\TR1_2_W0001_P0246_T0001_R1_P3_K1_Ch2-Ch1.zen
1.493994e+01	8.050030e+00	20151211_SCC1gfpc_Prometa\MitoSys2\LSM\SCC1gfpc_Noc\DE_W0001\DE_W0001_P0002\DE_2_W0001_P0002_T0002\TR1_W0001_P0246\TR1_2_W0001_P0246_T0001_R1_P3_K1_Ch2-Ch1.zen
1.499994e+01	1.173338e+01	20151211_SCC1gfpc_Prometa\MitoSys2\LSM\SCC1gfpc_Noc\DE_W0001\DE_W0001_P0002\DE_2_W0001_P0002_T0002\TR1_W0001_P0246\TR1_2_W0001_P0246_T0001_R1_P3_K1_Ch2-Ch1.zen
1.505994e+01	1.006670e+01	20151211_SCC1gfpc_Prometa\MitoSys2\LSM\SCC1gfpc_Noc\DE_W0001\DE_W0001_P0002\DE_2_W0001_P0002_T0002\TR1_W0001_P0246\TR1_2_W0001_P0246_T0001_R1_P3_K1_Ch2-Ch1.zen
1.511994e+01	1.143338e+01	20151211_SCC1gfpc_Prometa\MitoSys2\LSM\SCC1gfpc_Noc\DE_W0001\DE_W0001_P0002\DE_2_W0001_P0002_T0002\TR1_W0001_P0246\TR1_2_W0001_P0246_T0001_R1_P3_K1_Ch2-Ch1.zen
1.517994e+01	9.400030e+00	20151211_SCC1gfpc_Prometa\MitoSys2\LSM\SCC1gfpc_Noc\DE_W0001\DE_W0001_P0002\DE_2_W0001_P0002_T0002\TR1_W0001_P0246\TR1_2_W0001_P0246_T0001_R1_P3_K1_Ch2-Ch1.zen
1.523994e+01	9.166700e+00	20151211_SCC1gfpc_Prometa\MitoSys2\LSM\SCC1gfpc_Noc\DE_W0001\DE_W0001_P0002\DE_2_W0001_P0002_T0002\TR1_W0001_P0246\TR1_2_W0001_P0246_T0001_R1_P3_K1_Ch2-Ch1.zen
1.529994e+01	1.101671e+01	20151211_SCC1gfpc_Prometa\MitoSys2\LSM\SCC1gfpc_Noc\DE_W0001\DE_W0001_P0002\DE_2_W0001_P0002_T0002\TR1_W0001_P0246\TR1_2_W0001_P0246_T0001_R1_P3_K1_Ch2-Ch1.zen
1.535994e+01	1.078337e+01	20151211_SCC1gfpc_Prometa\MitoSys2\LSM\SCC1gfpc_Noc\DE_W0001\DE_W0001_P0002\DE_2_W0001_P0002_T0002\TR1_W0001_P0246\TR1_2_W0001_P0246_T0001_R1_P3_K1_Ch2-Ch1.zen
1.541994e+01	1.218338e+01	20151211_SCC1gfpc_Prometa\MitoSys2\LSM\SCC1gfpc_Noc\DE_W0001\DE_W0001_P0002\DE_2_W0001_P0002_T0002\TR1_W0001_P0246\TR1_2_W0001_P0246_T0001_R1_P3_K1_Ch2-Ch1.zen
1.547994e+01	1.028337e+01	20151211_SCC1gfpc_Prometa\MitoSys2\LSM\SCC1gfpc_Noc\DE_W0001\DE_W0001_P0002\DE_2_W0001_P0002_T0002\TR1_W0001_P0246\TR1_2_W0001_P0246_T0001_R1_P3_K1_Ch2-Ch1.zen
1.553994e+01	1.063337e+01	20151211_SCC1gfpc_Prometa\MitoSys2\LSM\SCC1gfpc_Noc\DE_W0001\DE_W0001_P0002\DE_2_W0001_P0002_T0002\TR1_W0001_P0246\TR1_2_W0001_P0246_T0001_R1_P3_K1_Ch2-Ch1.zen
1.559994e+01	1.031671e+01	20151211_SCC1gfpc_Prometa\MitoSys2\LSM\SCC1gfpc_Noc\DE_W0001\DE_W0001_P0002\DE_2_W0001_P0002_T0002\TR1_W0001_P0246\TR1_2_W0001_P0246_T0001_R1_P3_K1_Ch2-Ch1.zen
1.565994e+01	1.066671e+01	20151211_SCC1gfpc_Prometa\MitoSys2\LSM\SCC1gfpc_Noc\DE_W0001\DE_W0001_P0002\DE_2_W0001_P0002_T0002\TR1_W0001_P0246\TR1_2_W0001_P0246_T0001_R1_P3_K1_Ch2-Ch1.zen
1.571994e+01	1.056671e+01	20151211_SCC1gfpc_Prometa\MitoSys2\LSM\SCC1gfpc_Noc\DE_W0001\DE_W0001_P0002\DE_2_W0001_P0002_T0002\TR1_W0001_P0246\TR1_2_W0001_P0246_T0001_R1_P3_K1_Ch2-Ch1.zen
1.577994e+01	8.783370e+00	20151211_SCC1gfpc_Prometa\MitoSys2\LSM\SCC1gfpc_Noc\DE_W0001\DE_W0001_P0002\DE_2_W0001_P0002_T0002\TR1_W0001_P0246\TR1_2_W0001_P0246_T0001_R1_P3_K1_Ch2-Ch1.zen
1.583994e+01	1.078337e+01	20151211_SCC1gfpc_Prometa\MitoSys2\LSM\SCC1gfpc_Noc\DE_W0001\DE_W0001_P0002\DE_2_W0001_P0002_T0002\TR1_W0001_P0246\TR1_2_W0001_P0246_T0001_R1_P3_K1_Ch2-Ch1.zen
1.589994e+01	1.228338e+01	20151211_SCC1gfpc_Prometa\MitoSys2\LSM\SCC1gfpc_Noc\DE_W0001\DE_W0001_P0002\DE_2_W0001_P0002_T0002\TR1_W0001_P0246\TR1_2_W0001_P0246_T0001_R1_P3_K1_Ch2-Ch1.zen
1.595994e+01	1.010004e+01	20151211_SCC1gfpc_Prometa\MitoSys2\LSM\SCC1gfpc_Noc\DE_W0001\DE_W0001_P0002\DE_2_W0001_P0002_T0002\TR1_W0001_P0246\TR1_2_W0001_P0246_T0001_R1_P3_K1_Ch2-Ch1.zen
1.601994e+01	1.380005e+01	20151211_SCC1gfpc_Prometa\MitoSys2\LSM\SCC1gfpc_Noc\DE_W0001\DE_W0001_P0002\DE_2_W0001_P0002_T0002\TR1_W0001_P0246\TR1_2_W0001_P0246_T0001_R1_P3_K1_Ch2-Ch1.zen
1.607994e+01	1.153338e+01	20151211_SCC1gfpc_Prometa\MitoSys2\LSM\SCC1gfpc_Noc\DE_W0001\DE_W0001_P0002\DE_2_W0001_P0002_T0002\TR1_W0001_P0246\TR1_2_W0001_P0246_T0001_R1_P3_K1_Ch2-Ch1.zen
1.613994e+01	9.533370e+00	20151211_SCC1gfpc_Prometa\MitoSys2\LSM\SCC1gfpc_Noc\DE_W0001\DE_W0001_P0002\DE_2_W0001_P0002_T0002\TR1_W0001_P0246\TR1_2_W0001_P0246_T0001_R1_P3_K1_Ch2-Ch1.zen
1.619994e+01	1.035004e+01	20151211_SCC1gfpc_Prometa\MitoSys2\LSM\SCC1gfpc_Noc\DE_W0001\DE_W0001_P0002\DE_2_W0001_P0002_T0002\TR1_W0001_P0246\TR1_2_W0001_P0246_T0001_R1_P3_K1_Ch2-Ch1.zen
1.625994e+01	1.183338e+01	20151211_SCC1gfpc_Prometa\MitoSys2\LSM\SCC1gfpc_Noc\DE_W0001\DE_W0001_P0002\DE_2_W0001_P0002_T0002\TR1_W0001_P0246\TR1_2_W0001_P0246_T0001_R1_P3_K1_Ch2-Ch1.zen
1.631994e+01	8.733370e+00	20151211_SCC1gfpc_Prometa\MitoSys2\LSM\SCC1gfpc_Noc\DE_W0001\DE_W0001_P0002\DE_2_W0001_P0002_T0002\TR1_W0001_P0246\TR1_2_W0001_P0246_T0001_R1_P3_K1_Ch2-Ch1.zen
1.637994e+01	9.300030e+00	20151211_SCC1gfpc_Prometa\MitoSys2\LSM\SCC1gfpc_Noc\DE_W0001\DE_W0001_P0002\DE_2_W0001_P0002_T0002\TR1_W0001_P0246\TR1_2_W0001_P0246_T0001_R1_P3_K1_Ch2-Ch1.zen
1.643994e+01	1.160004e+01	20151211_SCC1gfpc_Prometa\MitoSys2\LSM\SCC1gfpc_Noc\DE_W0001\DE_W0001_P0002\DE_2_W0001_P0002_T0002\TR1_W0001_P0246\TR1_2_W0001_P0246_T0001_R1_P3_K1_Ch2-Ch1.zen
1.649994e+01	9.516700e+00	20151211_SCC1gfpc_Prometa\MitoSys2\LSM\SCC1gfpc_Noc\DE_W0001\DE_W0001_P0002\DE_2_W0001_P0002_T0002\TR1_W0001_P0246\TR1_2_W0001_P0246_T0001_R1_P3_K1_Ch2-Ch1.zen
1.655994e+01	9.666700e+00	20151211_SCC1gfpc_Prometa\MitoSys2\LSM\SCC1gfpc_Noc\DE_W0001\DE_W0001_P0002\DE_2_W0001_P0002_T0002\TR1_W0001_P0246\TR1_2_W0001_P0246_T0001_R1_P3_K1_Ch2-Ch1.zen
1.661994e+01	1.101671e+01	20151211_SCC1gfpc_Prometa\MitoSys2\LSM\SCC1gfpc_Noc\DE_W0001\DE_W0001_P0002\DE_2_W0001_P0002_T0002\TR1_W0001_P0246\TR1_2_W0001_P0246_T0001_R1_P3_K1_Ch2-Ch1.zen
1.667994e+01	1.160004e+01	20151211_SCC1gfpc_Prometa\MitoSys2\LSM\SCC1gfpc_Noc\DE_W0001\DE_W0001_P0002\DE_2_W0001_P0002_T0002\TR1_W0001_P0246\TR1_2_W0001_P0246_T0001_R1_P3_K1_Ch2-Ch1.zen
1.673994e+01	9.800040e+00	20151211_SCC1gfpc_Prometa\MitoSys2\LSM\SCC1gfpc_Noc\DE_W0001\DE_W0001_P0002\DE_2_W0001_P0002_T0002\TR1_W0001_P0246\TR1_2_W0001_P0246_T0001_R1_P3_K1_Ch2-Ch1.zen
1.679994e+01	9.900040e+00	20151211_SCC1gfpc_Prometa\MitoSys2\LSM\SCC1gfpc_Noc\DE_W0001\DE_W0001_P0002\DE_2_W0001_P0002_T0002\TR1_W0001_P0246\TR1_2_W0001_P0246_T0001_R1_P3_K1_Ch2-Ch1.zen
1.685994e+01	7.733360e+00	20151211_SCC1gfpc_Prometa\MitoSys2\LSM\SCC1gfpc_Noc\DE_W0001\DE_W0001_P0002\DE_2_W0001_P0002_T0002\TR1_W0001_P0246\TR1_2_W0001_P0246_T0001_R1_P3_K1_Ch2-Ch1.zen
1.691994e+01	1.041671e+01	20151211_SCC1gfpc_Prometa\MitoSys2\LSM\SCC1gfpc_Noc\DE_W0001\DE_W0001_P0002\DE_2_W0001_P0002_T0002\TR1_W0001_P0246\TR1_2_W0001_P0246_T0001_R1_P3_K1_Ch2-Ch1.zen
1.697994e+01	8.700030e+00	20151211_SCC1gfpc_Prometa\MitoSys2\LSM\SCC1gfpc_Noc\DE_W0001\DE_W0001_P0002\DE_2_W0001_P0002_T0002\TR1_W0001_P0246\TR1_2_W0001_P0246_T0001_R1_P3_K1_Ch2-Ch1.zen
1.703994e+01	9.300030e+00	20151211_SCC1gfpc_Prometa\MitoSys2\LSM\SCC1gfpc_Noc\DE_W0001\DE_W0001_P0002\DE_2_W0001_P0002_T0002\TR1_W0001_P0246\TR1_2_W0001_P0246_T0001_R1_P3_K1_Ch2-Ch1.zen
1.709994e+01	8.416700e+00	20151211_SCC1gfpc_Prometa\MitoSys2\LSM\SCC1gfpc_Noc\DE_W0001\DE_W0001_P0002\DE_2_W0001_P0002_T0002\TR1_W0001_P0246\TR1_2_W0001_P0246_T0001_R1_P3_K1_Ch2-Ch1.zen
1.715993e+01	8.316700e+00	20151211_SCC1gfpc_Prometa\MitoSys2\LSM\SCC1gfpc_Noc\DE_W0001\DE_W0001_P0002\DE_2_W0001_P0002_T0002\TR1_W0001_P0246\TR1_2_W0001_P0246_T0001_R1_P3_K1_Ch2-Ch1.zen
1.721994e+01	7.283360e+00	20151211_SCC1gfpc_Prometa\MitoSys2\LSM\SCC1gfpc_Noc\DE_W0001\DE_W0001_P0002\DE_2_W0001_P0002_T0002\TR1_W0001_P0246\TR1_2_W0001_P0246_T0001_R1_P3_K1_Ch2-Ch1.zen
1.727994e+01	1.015004e+01	20151211_SCC1gfpc_Prometa\MitoSys2\LSM\SCC1gfpc_Noc\DE_W0001\DE_W0001_P0002\DE_2_W0001_P0002_T0002\TR1_W0001_P0246\TR1_2_W0001_P0246_T0001_R1_P3_K1_Ch2-Ch1.zen
1.733994e+01	8.716700e+00	20151211_SCC1gfpc_Prometa\MitoSys2\LSM\SCC1gfpc_Noc\DE_W0001\DE_W0001_P0002\DE_2_W0001_P0002_T0002\TR1_W0001_P0246\TR1_2_W0001_P0246_T0001_R1_P3_K1_Ch2-Ch1.zen
1.739993e+01	8.316700e+00	20151211_SCC1gfpc_Prometa\MitoSys2\LSM\SCC1gfpc_Noc\DE_W0001\DE_W0001_P0002\DE_2_W0001_P0002_T0002\TR1_W0001_P0246\TR1_2_W0001_P0246_T0001_R1_P3_K1_Ch2-Ch1.zen
1.745993e+01	9.350030e+00	20151211_SCC1gfpc_Prometa\MitoSys2\LSM\SCC1gfpc_Noc\DE_W0001\DE_W0001_P0002\DE_2_W0001_P0002_T0002\TR1_W0001_P0246\TR1_2_W0001_P0246_T0001_R1_P3_K1_Ch2-Ch1.zen
1.751993e+01	9.983370e+00	20151211_SCC1gfpc_Prometa\MitoSys2\LSM\SCC1gfpc_Noc\DE_W0001\DE_W0001_P0002\DE_2_W0001_P0002_T0002\TR1_W0001_P0246\TR1_2_W0001_P0246_T0001_R1_P3_K1_Ch2-Ch1.zen
1.757993e+01	9.333370e+00	20151211_SCC1gfpc_Prometa\MitoSys2\LSM\SCC1gfpc_Noc\DE_W0001\DE_W0001_P0002\DE_2_W0001_P0002_T0002\TR1_W0001_P0246\TR1_2_W0001_P0246_T0001_R1_P3_K1_Ch2-Ch1.zen
1.763993e+01	8.650030e+00	20151211_SCC1gfpc_Prometa\MitoSys2\LSM\SCC1gfpc_Noc\DE_W0001\DE_W0001_P0002\DE_2_W0001_P0002_T0002\TR1_W0001_P0246\TR1_2_W0001_P0246_T0001_R1_P3_K1_Ch2-Ch1.zen
1.769993e+01	7.666700e+00	20151211_SCC1gfpc_Prometa\MitoSys2\LSM\SCC1gfpc_Noc\DE_W0001\DE_W0001_P0002\DE_2_W0001_P0002_T0002\TR1_W0001_P0246\TR1_2_W0001_P0246_T0001_R1_P3_K1_Ch2-Ch1.zen
1.775993e+01	9.316700e+00	20151211_SCC1gfpc_Prometa\MitoSys2\LSM\SCC1gfpc_Noc\DE_W0001\DE_W0001_P0002\DE_2_W0001_P0002_T0002\TR1_W0001_P0246\TR1_2_W0001_P0246_T0001_R1_P3_K1_Ch2-Ch1.zen
1.781993e+01	8.150030e+00	20151211_SCC1gfpc_Prometa\MitoSys2\LSM\SCC1gfpc_Noc\DE_W0001\DE_W0001_P0002\DE_2_W0001_P0002_T0002\TR1_W0001_P0246\TR1_2_W0001_P0246_T0001_R1_P3_K1_Ch2-Ch1.zen
1.787993e+01	1.105004e+01	20151211_SCC1gfpc_Prometa\MitoSys2\LSM\SCC1gfpc_Noc\DE_W0001\DE_W0001_P0002\DE_2_W0001_P0002_T0002\TR1_W0001_P0246\TR1_2_W0001_P0246_T0001_R1_P3_K1_Ch2-Ch1.zen
1.793993e+01	1.015004e+01	20151211_SCC1gfpc_Prometa\MitoSys2\LSM\SCC1gfpc_Noc\DE_W0001\DE_W0001_P0002\DE_2_W0001_P0002_T0002\TR1_W0001_P0246\TR1_2_W0001_P0246_T0001_R1_P3_K1_Ch2-Ch1.zen
1.799993e+01	9.150030e+00	20151211_SCC1gfpc_Prometa\MitoSys2\LSM\SCC1gfpc_Noc\DE_W0001\DE_W0001_P0002\DE_2_W0001_P0002_T0002\TR1_W0001_P0246\TR1_2_W0001_P0246_T0001_R1_P3_K1_Ch2-Ch1.zen
1.805993e+01	1.048337e+01	20151211_SCC1gfpc_Prometa\MitoSys2\LSM\SCC1gfpc_Noc\DE_W0001\DE_W0001_P0002\DE_2_W0001_P0002_T0002\TR1_W0001_P0246\TR1_2_W0001_P0246_T0001_R1_P3_K1_Ch2-Ch1.zen
1.811993e+01	9.983370e+00	20151211_SCC1gfpc_Prometa\MitoSys2\LSM\SCC1gfpc_Noc\DE_W0001\DE_W0001_P0002\DE_2_W0001_P0002_T0002\TR1_W0001_P0246\TR1_2_W0001_P0246_T0001_R1_P3_K1_Ch2-Ch1.zen
1.817993e+01	8.783370e+00	20151211_SCC1gfpc_Prometa\MitoSys2\LSM\SCC1gfpc_Noc\DE_W0001\DE_W0001_P0002\DE_2_W0001_P0002_T0002\TR1_W0001_P0246\TR1_2_W0001_P0246_T0001_R1_P3_K1_Ch2-Ch1.zen
1.823993e+01	9.316700e+00	20151211_SCC1gfpc_Prometa\MitoSys2\LSM\SCC1gfpc_Noc\DE_W0001\DE_W0001_P0002\DE_2_W0001_P0002_T0002\TR1_W0001_P0246\TR1_2_W0001_P0246_T0001_R1_P3_K1_Ch2-Ch1.zen
1.829993e+01	1.188338e+01	20151211_SCC1gfpc_Prometa\MitoSys2\LSM\SCC1gfpc_Noc\DE_W0001\DE_W0001_P0002\DE_2_W0001_P0002_T0002\TR1_W0001_P0246\TR1_2_W0001_P0246_T0001_R1_P3_K1_Ch2-Ch1.zen
1.835993e+01	8.050030e+00	20151211_SCC1gfpc_Prometa\MitoSys2\LSM\SCC1gfpc_Noc\DE_W0001\DE_W0001_P0002\DE_2_W0001_P0002_T0002\TR1_W0001_P0246\TR1_2_W0001_P0246_T0001_R1_P3_K1_Ch2-Ch1.zen
1.841993e+01	7.150030e+00	20151211_SCC1gfpc_Prometa\MitoSys2\LSM\SCC1gfpc_Noc\DE_W0001\DE_W0001_P0002\DE_2_W0001_P0002_T0002\TR1_W0001_P0246\TR1_2_W0001_P0246_T0001_R1_P3_K1_Ch2-Ch1.zen
1.847993e+01	9.183370e+00	20151211_SCC1gfpc_Prometa\MitoSys2\LSM\SCC1gfpc_Noc\DE_W0001\DE_W0001_P0002\DE_2_W0001_P0002_T0002\TR1_W0001_P0246\TR1_2_W0001_P0246_T0001_R1_P3_K1_Ch2-Ch1.zen
1.853993e+01	1.026671e+01	20151211_SCC1gfpc_Prometa\MitoSys2\LSM\SCC1gfpc_Noc\DE_W0001\DE_W0001_P0002\DE_2_W0001_P0002_T0002\TR1_W0001_P0246\TR1_2_W0001_P0246_T0001_R1_P3_K1_Ch2-Ch1.zen
1.859993e+01	9.000030e+00	20151211_SCC1gfpc_Prometa\MitoSys2\LSM\SCC1gfpc_Noc\DE_W0001\DE_W0001_P0002\DE_2_W0001_P0002_T0002\TR1_W0001_P0246\TR1_2_W0001_P0246_T0001_R1_P3_K1_Ch2-Ch1.zen
1.865993e+01	9.816700e+00	20151211_SCC1gfpc_Prometa\MitoSys2\LSM\SCC1gfpc_Noc\DE_W0001\DE_W0001_P0002\DE_2_W0001_P0002_T0002\TR1_W0001_P0246\TR1_2_W0001_P0246_T0001_R1_P3_K1_Ch2-Ch1.zen
1.871993e+01	8.816700e+00	20151211_SCC1gfpc_Prometa\MitoSys2\LSM\SCC1gfpc_Noc\DE_W0001\DE_W0001_P0002\DE_2_W0001_P0002_T0002\TR1_W0001_P0246\TR1_2_W0001_P0246_T0001_R1_P3_K1_Ch2-Ch1.zen
1.877993e+01	1.111671e+01	20151211_SCC1gfpc_Prometa\MitoSys2\LSM\SCC1gfpc_Noc\DE_W0001\DE_W0001_P0002\DE_2_W0001_P0002_T0002\TR1_W0001_P0246\TR1_2_W0001_P0246_T0001_R1_P3_K1_Ch2-Ch1.zen
1.883993e+01	1.335005e+01	20151211_SCC1gfpc_Prometa\MitoSys2\LSM\SCC1gfpc_Noc\DE_W0001\DE_W0001_P0002\DE_2_W0001_P0002_T0002\TR1_W0001_P0246\TR1_2_W0001_P0246_T0001_R1_P3_K1_Ch2-Ch1.zen
1.889993e+01	8.433360e+00	20151211_SCC1gfpc_Prometa\MitoSys2\LSM\SCC1gfpc_Noc\DE_W0001\DE_W0001_P0002\DE_2_W0001_P0002_T0002\TR1_W0001_P0246\TR1_2_W0001_P0246_T0001_R1_P3_K1_Ch2-Ch1.zen
1.895993e+01	8.816700e+00	20151211_SCC1gfpc_Prometa\MitoSys2\LSM\SCC1gfpc_Noc\DE_W0001\DE_W0001_P0002\DE_2_W0001_P0002_T0002\TR1_W0001_P0246\TR1_2_W0001_P0246_T0001_R1_P3_K1_Ch2-Ch1.zen
1.901993e+01	8.983370e+00	20151211_SCC1gfpc_Prometa\MitoSys2\LSM\SCC1gfpc_Noc\DE_W0001\DE_W0001_P0002\DE_2_W0001_P0002_T0002\TR1_W0001_P0246\TR1_2_W0001_P0246_T0001_R1_P3_K1_Ch2-Ch1.zen
1.907993e+01	9.150030e+00	20151211_SCC1gfpc_Prometa\MitoSys2\LSM\SCC1gfpc_Noc\DE_W0001\DE_W0001_P0002\DE_2_W0001_P0002_T0002\TR1_W0001_P0246\TR1_2_W0001_P0246_T0001_R1_P3_K1_Ch2-Ch1.zen
1.913993e+01	1.148338e+01	20151211_SCC1gfpc_Prometa\MitoSys2\LSM\SCC1gfpc_Noc\DE_W0001\DE_W0001_P0002\DE_2_W0001_P0002_T0002\TR1_W0001_P0246\TR1_2_W0001_P0246_T0001_R1_P3_K1_Ch2-Ch1.zen
1.919993e+01	1.221671e+01	20151211_SCC1gfpc_Prometa\MitoSys2\LSM\SCC1gfpc_Noc\DE_W0001\DE_W0001_P0002\DE_2_W0001_P0002_T0002\TR1_W0001_P0246\TR1_2_W0001_P0246_T0001_R1_P3_K1_Ch2-Ch1.zen
1.925993e+01	9.416700e+00	20151211_SCC1gfpc_Prometa\MitoSys2\LSM\SCC1gfpc_Noc\DE_W0001\DE_W0001_P0002\DE_2_W0001_P0002_T0002\TR1_W0001_P0246\TR1_2_W0001_P0246_T0001_R1_P3_K1_Ch2-Ch1.zen
1.931993e+01	6.950030e+00	20151211_SCC1gfpc_Prometa\MitoSys2\LSM\SCC1gfpc_Noc\DE_W0001\DE_W0001_P0002\DE_2_W0001_P0002_T0002\TR1_W0001_P0246\TR1_2_W0001_P0246_T0001_R1_P3_K1_Ch2-Ch1.zen
1.937993e+01	7.283360e+00	20151211_SCC1gfpc_Prometa\MitoSys2\LSM\SCC1gfpc_Noc\DE_W0001\DE_W0001_P0002\DE_2_W0001_P0002_T0002\TR1_W0001_P0246\TR1_2_W0001_P0246_T0001_R1_P3_K1_Ch2-Ch1.zen
1.943993e+01	7.966700e+00	20151211_SCC1gfpc_Prometa\MitoSys2\LSM\SCC1gfpc_Noc\DE_W0001\DE_W0001_P0002\DE_2_W0001_P0002_T0002\TR1_W0001_P0246\TR1_2_W0001_P0246_T0001_R1_P3_K1_Ch2-Ch1.zen
1.949993e+01	8.816700e+00	20151211_SCC1gfpc_Prometa\MitoSys2\LSM\SCC1gfpc_Noc\DE_W0001\DE_W0001_P0002\DE_2_W0001_P0002_T0002\TR1_W0001_P0246\TR1_2_W0001_P0246_T0001_R1_P3_K1_Ch2-Ch1.zen
1.955993e+01	7.783360e+00	20151211_SCC1gfpc_Prometa\MitoSys2\LSM\SCC1gfpc_Noc\DE_W0001\DE_W0001_P0002\DE_2_W0001_P0002_T0002\TR1_W0001_P0246\TR1_2_W0001_P0246_T0001_R1_P3_K1_Ch2-Ch1.zen
1.961993e+01	1.021671e+01	20151211_SCC1gfpc_Prometa\MitoSys2\LSM\SCC1gfpc_Noc\DE_W0001\DE_W0001_P0002\DE_2_W0001_P0002_T0002\TR1_W0001_P0246\TR1_2_W0001_P0246_T0001_R1_P3_K1_Ch2-Ch1.zen
1.967993e+01	8.333360e+00	20151211_SCC1gfpc_Prometa\MitoSys2\LSM\SCC1gfpc_Noc\DE_W0001\DE_W0001_P0002\DE_2_W0001_P0002_T0002\TR1_W0001_P0246\TR1_2_W0001_P0246_T0001_R1_P3_K1_Ch2-Ch1.zen
1.973993e+01	9.283370e+00	20151211_SCC1gfpc_Prometa\MitoSys2\LSM\SCC1gfpc_Noc\DE_W0001\DE_W0001_P0002\DE_2_W0001_P0002_T0002\TR1_W0001_P0246\TR1_2_W0001_P0246_T0001_R1_P3_K1_Ch2-Ch1.zen
1.979992e+01	1.116671e+01	20151211_SCC1gfpc_Prometa\MitoSys2\LSM\SCC1gfpc_Noc\DE_W0001\DE_W0001_P0002\DE_2_W0001_P0002_T0002\TR1_W0001_P0246\TR1_2_W0001_P0246_T0001_R1_P3_K1_Ch2-Ch1.zen
1.985993e+01	9.966700e+00	20151211_SCC1gfpc_Prometa\MitoSys2\LSM\SCC1gfpc_Noc\DE_W0001\DE_W0001_P0002\DE_2_W0001_P0002_T0002\TR1_W0001_P0246\TR1_2_W0001_P0246_T0001_R1_P3_K1_Ch2-Ch1.zen
1.991993e+01	9.983370e+00	20151211_SCC1gfpc_Prometa\MitoSys2\LSM\SCC1gfpc_Noc\DE_W0001\DE_W0001_P0002\DE_2_W0001_P0002_T0002\TR1_W0001_P0246\TR1_2_W0001_P0246_T0001_R1_P3_K1_Ch2-Ch1.zen
1.997993e+01	1.150004e+01	20151211_SCC1gfpc_Prometa\MitoSys2\LSM\SCC1gfpc_Noc\DE_W0001\DE_W0001_P0002\DE_2_W0001_P0002_T0002\TR1_W0001_P0246\TR1_2_W0001_P0246_T0001_R1_P3_K1_Ch2-Ch1.zen
2.003992e+01	8.950030e+00	20151211_SCC1gfpc_Prometa\MitoSys2\LSM\SCC1gfpc_Noc\DE_W0001\DE_W0001_P0002\DE_2_W0001_P0002_T0002\TR1_W0001_P0246\TR1_2_W0001_P0246_T0001_R1_P3_K1_Ch2-Ch1.zen
2.009992e+01	9.250030e+00	20151211_SCC1gfpc_Prometa\MitoSys2\LSM\SCC1gfpc_Noc\DE_W0001\DE_W0001_P0002\DE_2_W0001_P0002_T0002\TR1_W0001_P0246\TR1_2_W0001_P0246_T0001_R1_P3_K1_Ch2-Ch1.zen
2.015992e+01	8.900030e+00	20151211_SCC1gfpc_Prometa\MitoSys2\LSM\SCC1gfpc_Noc\DE_W0001\DE_W0001_P0002\DE_2_W0001_P0002_T0002\TR1_W0001_P0246\TR1_2_W0001_P0246_T0001_R1_P3_K1_Ch2-Ch1.zen
2.021992e+01	7.416690e+00	20151211_SCC1gfpc_Prometa\MitoSys2\LSM\SCC1gfpc_Noc\DE_W0001\DE_W0001_P0002\DE_2_W0001_P0002_T0002\TR1_W0001_P0246\TR1_2_W0001_P0246_T0001_R1_P3_K1_Ch2-Ch1.zen
2.027992e+01	1.166671e+01	20151211_SCC1gfpc_Prometa\MitoSys2\LSM\SCC1gfpc_Noc\DE_W0001\DE_W0001_P0002\DE_2_W0001_P0002_T0002\TR1_W0001_P0246\TR1_2_W0001_P0246_T0001_R1_P3_K1_Ch2-Ch1.zen
2.033992e+01	7.783360e+00	20151211_SCC1gfpc_Prometa\MitoSys2\LSM\SCC1gfpc_Noc\DE_W0001\DE_W0001_P0002\DE_2_W0001_P0002_T0002\TR1_W0001_P0246\TR1_2_W0001_P0246_T0001_R1_P3_K1_Ch2-Ch1.zen
2.039992e+01	1.040004e+01	20151211_SCC1gfpc_Prometa\MitoSys2\LSM\SCC1gfpc_Noc\DE_W0001\DE_W0001_P0002\DE_2_W0001_P0002_T0002\TR1_W0001_P0246\TR1_2_W0001_P0246_T0001_R1_P3_K1_Ch2-Ch1.zen
2.045992e+01	7.750030e+00	20151211_SCC1gfpc_Prometa\MitoSys2\LSM\SCC1gfpc_Noc\DE_W0001\DE_W0001_P0002\DE_2_W0001_P0002_T0002\TR1_W0001_P0246\TR1_2_W0001_P0246_T0001_R1_P3_K1_Ch2-Ch1.zen
2.051992e+01	9.916700e+00	20151211_SCC1gfpc_Prometa\MitoSys2\LSM\SCC1gfpc_Noc\DE_W0001\DE_W0001_P0002\DE_2_W0001_P0002_T0002\TR1_W0001_P0246\TR1_2_W0001_P0246_T0001_R1_P3_K1_Ch2-Ch1.zen
2.057992e+01	1.005004e+01	20151211_SCC1gfpc_Prometa\MitoSys2\LSM\SCC1gfpc_Noc\DE_W0001\DE_W0001_P0002\DE_2_W0001_P0002_T0002\TR1_W0001_P0246\TR1_2_W0001_P0246_T0001_R1_P3_K1_Ch2-Ch1.zen
2.063992e+01	1.121671e+01	20151211_SCC1gfpc_Prometa\MitoSys2\LSM\SCC1gfpc_Noc\DE_W0001\DE_W0001_P0002\DE_2_W0001_P0002_T0002\TR1_W0001_P0246\TR1_2_W0001_P0246_T0001_R1_P3_K1_Ch2-Ch1.zen
2.069992e+01	8.466700e+00	20151211_SCC1gfpc_Prometa\MitoSys2\LSM\SCC1gfpc_Noc\DE_W0001\DE_W0001_P0002\DE_2_W0001_P0002_T0002\TR1_W0001_P0246\TR1_2_W0001_P0246_T0001_R1_P3_K1_Ch2-Ch1.zen
2.075992e+01	8.450030e+00	20151211_SCC1gfpc_Prometa\MitoSys2\LSM\SCC1gfpc_Noc\DE_W0001\DE_W0001_P0002\DE_2_W0001_P0002_T0002\TR1_W0001_P0246\TR1_2_W0001_P0246_T0001_R1_P3_K1_Ch2-Ch1.zen
2.081992e+01	1.026671e+01	20151211_SCC1gfpc_Prometa\MitoSys2\LSM\SCC1gfpc_Noc\DE_W0001\DE_W0001_P0002\DE_2_W0001_P0002_T0002\TR1_W0001_P0246\TR1_2_W0001_P0246_T0001_R1_P3_K1_Ch2-Ch1.zen
2.087992e+01	8.300030e+00	20151211_SCC1gfpc_Prometa\MitoSys2\LSM\SCC1gfpc_Noc\DE_W0001\DE_W0001_P0002\DE_2_W0001_P0002_T0002\TR1_W0001_P0246\TR1_2_W0001_P0246_T0001_R1_P3_K1_Ch2-Ch1.zen
2.093992e+01	8.850030e+00	20151211_SCC1gfpc_Prometa\MitoSys2\LSM\SCC1gfpc_Noc\DE_W0001\DE_W0001_P0002\DE_2_W0001_P0002_T0002\TR1_W0001_P0246\TR1_2_W0001_P0246_T0001_R1_P3_K1_Ch2-Ch1.zen
2.099992e+01	8.200030e+00	20151211_SCC1gfpc_Prometa\MitoSys2\LSM\SCC1gfpc_Noc\DE_W0001\DE_W0001_P0002\DE_2_W0001_P0002_T0002\TR1_W0001_P0246\TR1_2_W0001_P0246_T0001_R1_P3_K1_Ch2-Ch1.zen
2.105992e+01	6.300020e+00	20151211_SCC1gfpc_Prometa\MitoSys2\LSM\SCC1gfpc_Noc\DE_W0001\DE_W0001_P0002\DE_2_W0001_P0002_T0002\TR1_W0001_P0246\TR1_2_W0001_P0246_T0001_R1_P3_K1_Ch2-Ch1.zen
2.111992e+01	8.350030e+00	20151211_SCC1gfpc_Prometa\MitoSys2\LSM\SCC1gfpc_Noc\DE_W0001\DE_W0001_P0002\DE_2_W0001_P0002_T0002\TR1_W0001_P0246\TR1_2_W0001_P0246_T0001_R1_P3_K1_Ch2-Ch1.zen
2.117992e+01	8.700030e+00	20151211_SCC1gfpc_Prometa\MitoSys2\LSM\SCC1gfpc_Noc\DE_W0001\DE_W0001_P0002\DE_2_W0001_P0002_T0002\TR1_W0001_P0246\TR1_2_W0001_P0246_T0001_R1_P3_K1_Ch2-Ch1.zen
2.123992e+01	1.020004e+01	20151211_SCC1gfpc_Prometa\MitoSys2\LSM\SCC1gfpc_Noc\DE_W0001\DE_W0001_P0002\DE_2_W0001_P0002_T0002\TR1_W0001_P0246\TR1_2_W0001_P0246_T0001_R1_P3_K1_Ch2-Ch1.zen
2.129992e+01	1.155004e+01	20151211_SCC1gfpc_Prometa\MitoSys2\LSM\SCC1gfpc_Noc\DE_W0001\DE_W0001_P0002\DE_2_W0001_P0002_T0002\TR1_W0001_P0246\TR1_2_W0001_P0246_T0001_R1_P3_K1_Ch2-Ch1.zen
2.135992e+01	8.283360e+00	20151211_SCC1gfpc_Prometa\MitoSys2\LSM\SCC1gfpc_Noc\DE_W0001\DE_W0001_P0002\DE_2_W0001_P0002_T0002\TR1_W0001_P0246\TR1_2_W0001_P0246_T0001_R1_P3_K1_Ch2-Ch1.zen
2.141992e+01	9.616700e+00	20151211_SCC1gfpc_Prometa\MitoSys2\LSM\SCC1gfpc_Noc\DE_W0001\DE_W0001_P0002\DE_2_W0001_P0002_T0002\TR1_W0001_P0246\TR1_2_W0001_P0246_T0001_R1_P3_K1_Ch2-Ch1.zen
2.147992e+01	9.616700e+00	20151211_SCC1gfpc_Prometa\MitoSys2\LSM\SCC1gfpc_Noc\DE_W0001\DE_W0001_P0002\DE_2_W0001_P0002_T0002\TR1_W0001_P0246\TR1_2_W0001_P0246_T0001_R1_P3_K1_Ch2-Ch1.zen
2.153992e+01	8.750030e+00	20151211_SCC1gfpc_Prometa\MitoSys2\LSM\SCC1gfpc_Noc\DE_W0001\DE_W0001_P0002\DE_2_W0001_P0002_T0002\TR1_W0001_P0246\TR1_2_W0001_P0246_T0001_R1_P3_K1_Ch2-Ch1.zen
2.159992e+01	1.028337e+01	20151211_SCC1gfpc_Prometa\MitoSys2\LSM\SCC1gfpc_Noc\DE_W0001\DE_W0001_P0002\DE_2_W0001_P0002_T0002\TR1_W0001_P0246\TR1_2_W0001_P0246_T0001_R1_P3_K1_Ch2-Ch1.zen
2.165992e+01	7.733360e+00	20151211_SCC1gfpc_Prometa\MitoSys2\LSM\SCC1gfpc_Noc\DE_W0001\DE_W0001_P0002\DE_2_W0001_P0002_T0002\TR1_W0001_P0246\TR1_2_W0001_P0246_T0001_R1_P3_K1_Ch2-Ch1.zen
2.171992e+01	7.866700e+00	20151211_SCC1gfpc_Prometa\MitoSys2\LSM\SCC1gfpc_Noc\DE_W0001\DE_W0001_P0002\DE_2_W0001_P0002_T0002\TR1_W0001_P0246\TR1_2_W0001_P0246_T0001_R1_P3_K1_Ch2-Ch1.zen
2.177992e+01	9.016700e+00	20151211_SCC1gfpc_Prometa\MitoSys2\LSM\SCC1gfpc_Noc\DE_W0001\DE_W0001_P0002\DE_2_W0001_P0002_T0002\TR1_W0001_P0246\TR1_2_W0001_P0246_T0001_R1_P3_K1_Ch2-Ch1.zen
2.183992e+01	1.151671e+01	20151211_SCC1gfpc_Prometa\MitoSys2\LSM\SCC1gfpc_Noc\DE_W0001\DE_W0001_P0002\DE_2_W0001_P0002_T0002\TR1_W0001_P0246\TR1_2_W0001_P0246_T0001_R1_P3_K1_Ch2-Ch1.zen
2.189992e+01	1.075004e+01	20151211_SCC1gfpc_Prometa\MitoSys2\LSM\SCC1gfpc_Noc\DE_W0001\DE_W0001_P0002\DE_2_W0001_P0002_T0002\TR1_W0001_P0246\TR1_2_W0001_P0246_T0001_R1_P3_K1_Ch2-Ch1.zen
2.195992e+01	9.450040e+00	20151211_SCC1gfpc_Prometa\MitoSys2\LSM\SCC1gfpc_Noc\DE_W0001\DE_W0001_P0002\DE_2_W0001_P0002_T0002\TR1_W0001_P0246\TR1_2_W0001_P0246_T0001_R1_P3_K1_Ch2-Ch1.zen
2.201992e+01	7.950030e+00	20151211_SCC1gfpc_Prometa\MitoSys2\LSM\SCC1gfpc_Noc\DE_W0001\DE_W0001_P0002\DE_2_W0001_P0002_T0002\TR1_W0001_P0246\TR1_2_W0001_P0246_T0001_R1_P3_K1_Ch2-Ch1.zen
2.207992e+01	7.533360e+00	20151211_SCC1gfpc_Prometa\MitoSys2\LSM\SCC1gfpc_Noc\DE_W0001\DE_W0001_P0002\DE_2_W0001_P0002_T0002\TR1_W0001_P0246\TR1_2_W0001_P0246_T0001_R1_P3_K1_Ch2-Ch1.zen
2.213992e+01	7.216690e+00	20151211_SCC1gfpc_Prometa\MitoSys2\LSM\SCC1gfpc_Noc\DE_W0001\DE_W0001_P0002\DE_2_W0001_P0002_T0002\TR1_W0001_P0246\TR1_2_W0001_P0246_T0001_R1_P3_K1_Ch2-Ch1.zen
2.219992e+01	9.266700e+00	20151211_SCC1gfpc_Prometa\MitoSys2\LSM\SCC1gfpc_Noc\DE_W0001\DE_W0001_P0002\DE_2_W0001_P0002_T0002\TR1_W0001_P0246\TR1_2_W0001_P0246_T0001_R1_P3_K1_Ch2-Ch1.zen
2.225992e+01	7.816700e+00	20151211_SCC1gfpc_Prometa\MitoSys2\LSM\SCC1gfpc_Noc\DE_W0001\DE_W0001_P0002\DE_2_W0001_P0002_T0002\TR1_W0001_P0246\TR1_2_W0001_P0246_T0001_R1_P3_K1_Ch2-Ch1.zen
2.231992e+01	8.450030e+00	20151211_SCC1gfpc_Prometa\MitoSys2\LSM\SCC1gfpc_Noc\DE_W0001\DE_W0001_P0002\DE_2_W0001_P0002_T0002\TR1_W0001_P0246\TR1_2_W0001_P0246_T0001_R1_P3_K1_Ch2-Ch1.zen
2.237992e+01	8.350030e+00	20151211_SCC1gfpc_Prometa\MitoSys2\LSM\SCC1gfpc_Noc\DE_W0001\DE_W0001_P0002\DE_2_W0001_P0002_T0002\TR1_W0001_P0246\TR1_2_W0001_P0246_T0001_R1_P3_K1_Ch2-Ch1.zen
2.243992e+01	8.083360e+00	20151211_SCC1gfpc_Prometa\MitoSys2\LSM\SCC1gfpc_Noc\DE_W0001\DE_W0001_P0002\DE_2_W0001_P0002_T0002\TR1_W0001_P0246\TR1_2_W0001_P0246_T0001_R1_P3_K1_Ch2-Ch1.zen
2.249992e+01	8.266700e+00	20151211_SCC1gfpc_Prometa\MitoSys2\LSM\SCC1gfpc_Noc\DE_W0001\DE_W0001_P0002\DE_2_W0001_P0002_T0002\TR1_W0001_P0246\TR1_2_W0001_P0246_T0001_R1_P3_K1_Ch2-Ch1.zen
2.255992e+01	9.866700e+00	20151211_SCC1gfpc_Prometa\MitoSys2\LSM\SCC1gfpc_Noc\DE_W0001\DE_W0001_P0002\DE_2_W0001_P0002_T0002\TR1_W0001_P0246\TR1_2_W0001_P0246_T0001_R1_P3_K1_Ch2-Ch1.zen
2.261992e+01	8.800030e+00	20151211_SCC1gfpc_Prometa\MitoSys2\LSM\SCC1gfpc_Noc\DE_W0001\DE_W0001_P0002\DE_2_W0001_P0002_T0002\TR1_W0001_P0246\TR1_2_W0001_P0246_T0001_R1_P3_K1_Ch2-Ch1.zen
2.267991e+01	7.450030e+00	20151211_SCC1gfpc_Prometa\MitoSys2\LSM\SCC1gfpc_Noc\DE_W0001\DE_W0001_P0002\DE_2_W0001_P0002_T0002\TR1_W0001_P0246\TR1_2_W0001_P0246_T0001_R1_P3_K1_Ch2-Ch1.zen
2.273991e+01	6.950030e+00	20151211_SCC1gfpc_Prometa\MitoSys2\LSM\SCC1gfpc_Noc\DE_W0001\DE_W0001_P0002\DE_2_W0001_P0002_T0002\TR1_W0001_P0246\TR1_2_W0001_P0246_T0001_R1_P3_K1_Ch2-Ch1.zen
2.279992e+01	7.233360e+00	20151211_SCC1gfpc_Prometa\MitoSys2\LSM\SCC1gfpc_Noc\DE_W0001\DE_W0001_P0002\DE_2_W0001_P0002_T0002\TR1_W0001_P0246\TR1_2_W0001_P0246_T0001_R1_P3_K1_Ch2-Ch1.zen
2.285991e+01	7.683360e+00	20151211_SCC1gfpc_Prometa\MitoSys2\LSM\SCC1gfpc_Noc\DE_W0001\DE_W0001_P0002\DE_2_W0001_P0002_T0002\TR1_W0001_P0246\TR1_2_W0001_P0246_T0001_R1_P3_K1_Ch2-Ch1.zen
2.291991e+01	7.033360e+00	20151211_SCC1gfpc_Prometa\MitoSys2\LSM\SCC1gfpc_Noc\DE_W0001\DE_W0001_P0002\DE_2_W0001_P0002_T0002\TR1_W0001_P0246\TR1_2_W0001_P0246_T0001_R1_P3_K1_Ch2-Ch1.zen
2.297991e+01	7.800030e+00	20151211_SCC1gfpc_Prometa\MitoSys2\LSM\SCC1gfpc_Noc\DE_W0001\DE_W0001_P0002\DE_2_W0001_P0002_T0002\TR1_W0001_P0246\TR1_2_W0001_P0246_T0001_R1_P3_K1_Ch2-Ch1.zen
2.303991e+01	7.800030e+00	20151211_SCC1gfpc_Prometa\MitoSys2\LSM\SCC1gfpc_Noc\DE_W0001\DE_W0001_P0002\DE_2_W0001_P0002_T0002\TR1_W0001_P0246\TR1_2_W0001_P0246_T0001_R1_P3_K1_Ch2-Ch1.zen
2.309991e+01	8.433360e+00	20151211_SCC1gfpc_Prometa\MitoSys2\LSM\SCC1gfpc_Noc\DE_W0001\DE_W0001_P0002\DE_2_W0001_P0002_T0002\TR1_W0001_P0246\TR1_2_W0001_P0246_T0001_R1_P3_K1_Ch2-Ch1.zen
2.315991e+01	8.150030e+00	20151211_SCC1gfpc_Prometa\MitoSys2\LSM\SCC1gfpc_Noc\DE_W0001\DE_W0001_P0002\DE_2_W0001_P0002_T0002\TR1_W0001_P0246\TR1_2_W0001_P0246_T0001_R1_P3_K1_Ch2-Ch1.zen
2.321991e+01	8.250030e+00	20151211_SCC1gfpc_Prometa\MitoSys2\LSM\SCC1gfpc_Noc\DE_W0001\DE_W0001_P0002\DE_2_W0001_P0002_T0002\TR1_W0001_P0246\TR1_2_W0001_P0246_T0001_R1_P3_K1_Ch2-Ch1.zen
2.327991e+01	9.566700e+00	20151211_SCC1gfpc_Prometa\MitoSys2\LSM\SCC1gfpc_Noc\DE_W0001\DE_W0001_P0002\DE_2_W0001_P0002_T0002\TR1_W0001_P0246\TR1_2_W0001_P0246_T0001_R1_P3_K1_Ch2-Ch1.zen
2.333991e+01	8.800030e+00	20151211_SCC1gfpc_Prometa\MitoSys2\LSM\SCC1gfpc_Noc\DE_W0001\DE_W0001_P0002\DE_2_W0001_P0002_T0002\TR1_W0001_P0246\TR1_2_W0001_P0246_T0001_R1_P3_K1_Ch2-Ch1.zen
2.339991e+01	8.350030e+00	20151211_SCC1gfpc_Prometa\MitoSys2\LSM\SCC1gfpc_Noc\DE_W0001\DE_W0001_P0002\DE_2_W0001_P0002_T0002\TR1_W0001_P0246\TR1_2_W0001_P0246_T0001_R1_P3_K1_Ch2-Ch1.zen
2.345991e+01	8.166700e+00	20151211_SCC1gfpc_Prometa\MitoSys2\LSM\SCC1gfpc_Noc\DE_W0001\DE_W0001_P0002\DE_2_W0001_P0002_T0002\TR1_W0001_P0246\TR1_2_W0001_P0246_T0001_R1_P3_K1_Ch2-Ch1.zen
2.351991e+01	1.023337e+01	20151211_SCC1gfpc_Prometa\MitoSys2\LSM\SCC1gfpc_Noc\DE_W0001\DE_W0001_P0002\DE_2_W0001_P0002_T0002\TR1_W0001_P0246\TR1_2_W0001_P0246_T0001_R1_P3_K1_Ch2-Ch1.zen
2.357991e+01	9.283370e+00	20151211_SCC1gfpc_Prometa\MitoSys2\LSM\SCC1gfpc_Noc\DE_W0001\DE_W0001_P0002\DE_2_W0001_P0002_T0002\TR1_W0001_P0246\TR1_2_W0001_P0246_T0001_R1_P3_K1_Ch2-Ch1.zen
2.363991e+01	8.183360e+00	20151211_SCC1gfpc_Prometa\MitoSys2\LSM\SCC1gfpc_Noc\DE_W0001\DE_W0001_P0002\DE_2_W0001_P0002_T0002\TR1_W0001_P0246\TR1_2_W0001_P0246_T0001_R1_P3_K1_Ch2-Ch1.zen
2.369991e+01	9.650040e+00	20151211_SCC1gfpc_Prometa\MitoSys2\LSM\SCC1gfpc_Noc\DE_W0001\DE_W0001_P0002\DE_2_W0001_P0002_T0002\TR1_W0001_P0246\TR1_2_W0001_P0246_T0001_R1_P3_K1_Ch2-Ch1.zen
2.375991e+01	8.800030e+00	20151211_SCC1gfpc_Prometa\MitoSys2\LSM\SCC1gfpc_Noc\DE_W0001\DE_W0001_P0002\DE_2_W0001_P0002_T0002\TR1_W0001_P0246\TR1_2_W0001_P0246_T0001_R1_P3_K1_Ch2-Ch1.zen
2.381991e+01	9.233370e+00	20151211_SCC1gfpc_Prometa\MitoSys2\LSM\SCC1gfpc_Noc\DE_W0001\DE_W0001_P0002\DE_2_W0001_P0002_T0002\TR1_W0001_P0246\TR1_2_W0001_P0246_T0001_R1_P3_K1_Ch2-Ch1.zen
2.387991e+01	7.966700e+00	20151211_SCC1gfpc_Prometa\MitoSys2\LSM\SCC1gfpc_Noc\DE_W0001\DE_W0001_P0002\DE_2_W0001_P0002_T0002\TR1_W0001_P0246\TR1_2_W0001_P0246_T0001_R1_P3_K1_Ch2-Ch1.zen
2.393991e+01	7.383360e+00	20151211_SCC1gfpc_Prometa\MitoSys2\LSM\SCC1gfpc_Noc\DE_W0001\DE_W0001_P0002\DE_2_W0001_P0002_T0002\TR1_W0001_P0246\TR1_2_W0001_P0246_T0001_R1_P3_K1_Ch2-Ch1.zen
2.399991e+01	7.183360e+00	20151211_SCC1gfpc_Prometa\MitoSys2\LSM\SCC1gfpc_Noc\DE_W0001\DE_W0001_P0002\DE_2_W0001_P0002_T0002\TR1_W0001_P0246\TR1_2_W0001_P0246_T0001_R1_P3_K1_Ch2-Ch1.zen
2.405991e+01	8.500030e+00	20151211_SCC1gfpc_Prometa\MitoSys2\LSM\SCC1gfpc_Noc\DE_W0001\DE_W0001_P0002\DE_2_W0001_P0002_T0002\TR1_W0001_P0246\TR1_2_W0001_P0246_T0001_R1_P3_K1_Ch2-Ch1.zen
2.411991e+01	8.133360e+00	20151211_SCC1gfpc_Prometa\MitoSys2\LSM\SCC1gfpc_Noc\DE_W0001\DE_W0001_P0002\DE_2_W0001_P0002_T0002\TR1_W0001_P0246\TR1_2_W0001_P0246_T0001_R1_P3_K1_Ch2-Ch1.zen
2.417991e+01	8.700030e+00	20151211_SCC1gfpc_Prometa\MitoSys2\LSM\SCC1gfpc_Noc\DE_W0001\DE_W0001_P0002\DE_2_W0001_P0002_T0002\TR1_W0001_P0246\TR1_2_W0001_P0246_T0001_R1_P3_K1_Ch2-Ch1.zen
2.423991e+01	9.283370e+00	20151211_SCC1gfpc_Prometa\MitoSys2\LSM\SCC1gfpc_Noc\DE_W0001\DE_W0001_P0002\DE_2_W0001_P0002_T0002\TR1_W0001_P0246\TR1_2_W0001_P0246_T0001_R1_P3_K1_Ch2-Ch1.zen
2.429991e+01	1.108337e+01	20151211_SCC1gfpc_Prometa\MitoSys2\LSM\SCC1gfpc_Noc\DE_W0001\DE_W0001_P0002\DE_2_W0001_P0002_T0002\TR1_W0001_P0246\TR1_2_W0001_P0246_T0001_R1_P3_K1_Ch2-Ch1.zen
2.435991e+01	8.700030e+00	20151211_SCC1gfpc_Prometa\MitoSys2\LSM\SCC1gfpc_Noc\DE_W0001\DE_W0001_P0002\DE_2_W0001_P0002_T0002\TR1_W0001_P0246\TR1_2_W0001_P0246_T0001_R1_P3_K1_Ch2-Ch1.zen
2.441991e+01	8.483370e+00	20151211_SCC1gfpc_Prometa\MitoSys2\LSM\SCC1gfpc_Noc\DE_W0001\DE_W0001_P0002\DE_2_W0001_P0002_T0002\TR1_W0001_P0246\TR1_2_W0001_P0246_T0001_R1_P3_K1_Ch2-Ch1.zen
2.447991e+01	9.300030e+00	20151211_SCC1gfpc_Prometa\MitoSys2\LSM\SCC1gfpc_Noc\DE_W0001\DE_W0001_P0002\DE_2_W0001_P0002_T0002\TR1_W0001_P0246\TR1_2_W0001_P0246_T0001_R1_P3_K1_Ch2-Ch1.zen
2.453991e+01	7.766700e+00	20151211_SCC1gfpc_Prometa\MitoSys2\LSM\SCC1gfpc_Noc\DE_W0001\DE_W0001_P0002\DE_2_W0001_P0002_T0002\TR1_W0001_P0246\TR1_2_W0001_P0246_T0001_R1_P3_K1_Ch2-Ch1.zen
2.459991e+01	9.500040e+00	20151211_SCC1gfpc_Prometa\MitoSys2\LSM\SCC1gfpc_Noc\DE_W0001\DE_W0001_P0002\DE_2_W0001_P0002_T0002\TR1_W0001_P0246\TR1_2_W0001_P0246_T0001_R1_P3_K1_Ch2-Ch1.zen
2.465991e+01	9.150030e+00	20151211_SCC1gfpc_Prometa\MitoSys2\LSM\SCC1gfpc_Noc\DE_W0001\DE_W0001_P0002\DE_2_W0001_P0002_T0002\TR1_W0001_P0246\TR1_2_W0001_P0246_T0001_R1_P3_K1_Ch2-Ch1.zen
2.471991e+01	8.916700e+00	20151211_SCC1gfpc_Prometa\MitoSys2\LSM\SCC1gfpc_Noc\DE_W0001\DE_W0001_P0002\DE_2_W0001_P0002_T0002\TR1_W0001_P0246\TR1_2_W0001_P0246_T0001_R1_P3_K1_Ch2-Ch1.zen
2.477991e+01	9.183370e+00	20151211_SCC1gfpc_Prometa\MitoSys2\LSM\SCC1gfpc_Noc\DE_W0001\DE_W0001_P0002\DE_2_W0001_P0002_T0002\TR1_W0001_P0246\TR1_2_W0001_P0246_T0001_R1_P3_K1_Ch2-Ch1.zen
2.483991e+01	8.366700e+00	20151211_SCC1gfpc_Prometa\MitoSys2\LSM\SCC1gfpc_Noc\DE_W0001\DE_W0001_P0002\DE_2_W0001_P0002_T0002\TR1_W0001_P0246\TR1_2_W0001_P0246_T0001_R1_P3_K1_Ch2-Ch1.zen
2.489991e+01	9.450040e+00	20151211_SCC1gfpc_Prometa\MitoSys2\LSM\SCC1gfpc_Noc\DE_W0001\DE_W0001_P0002\DE_2_W0001_P0002_T0002\TR1_W0001_P0246\TR1_2_W0001_P0246_T0001_R1_P3_K1_Ch2-Ch1.zen
2.495991e+01	9.650040e+00	20151211_SCC1gfpc_Prometa\MitoSys2\LSM\SCC1gfpc_Noc\DE_W0001\DE_W0001_P0002\DE_2_W0001_P0002_T0002\TR1_W0001_P0246\TR1_2_W0001_P0246_T0001_R1_P3_K1_Ch2-Ch1.zen
2.501991e+01	7.783360e+00	20151211_SCC1gfpc_Prometa\MitoSys2\LSM\SCC1gfpc_Noc\DE_W0001\DE_W0001_P0002\DE_2_W0001_P0002_T0002\TR1_W0001_P0246\TR1_2_W0001_P0246_T0001_R1_P3_K1_Ch2-Ch1.zen
2.507991e+01	8.350030e+00	20151211_SCC1gfpc_Prometa\MitoSys2\LSM\SCC1gfpc_Noc\DE_W0001\DE_W0001_P0002\DE_2_W0001_P0002_T0002\TR1_W0001_P0246\TR1_2_W0001_P0246_T0001_R1_P3_K1_Ch2-Ch1.zen
2.513991e+01	1.161671e+01	20151211_SCC1gfpc_Prometa\MitoSys2\LSM\SCC1gfpc_Noc\DE_W0001\DE_W0001_P0002\DE_2_W0001_P0002_T0002\TR1_W0001_P0246\TR1_2_W0001_P0246_T0001_R1_P3_K1_Ch2-Ch1.zen
2.519991e+01	6.983360e+00	20151211_SCC1gfpc_Prometa\MitoSys2\LSM\SCC1gfpc_Noc\DE_W0001\DE_W0001_P0002\DE_2_W0001_P0002_T0002\TR1_W0001_P0246\TR1_2_W0001_P0246_T0001_R1_P3_K1_Ch2-Ch1.zen
2.525990e+01	9.083370e+00	20151211_SCC1gfpc_Prometa\MitoSys2\LSM\SCC1gfpc_Noc\DE_W0001\DE_W0001_P0002\DE_2_W0001_P0002_T0002\TR1_W0001_P0246\TR1_2_W0001_P0246_T0001_R1_P3_K1_Ch2-Ch1.zen
2.531990e+01	8.683370e+00	20151211_SCC1gfpc_Prometa\MitoSys2\LSM\SCC1gfpc_Noc\DE_W0001\DE_W0001_P0002\DE_2_W0001_P0002_T0002\TR1_W0001_P0246\TR1_2_W0001_P0246_T0001_R1_P3_K1_Ch2-Ch1.zen
2.537991e+01	9.750040e+00	20151211_SCC1gfpc_Prometa\MitoSys2\LSM\SCC1gfpc_Noc\DE_W0001\DE_W0001_P0002\DE_2_W0001_P0002_T0002\TR1_W0001_P0246\TR1_2_W0001_P0246_T0001_R1_P3_K1_Ch2-Ch1.zen
2.543991e+01	8.950030e+00	20151211_SCC1gfpc_Prometa\MitoSys2\LSM\SCC1gfpc_Noc\DE_W0001\DE_W0001_P0002\DE_2_W0001_P0002_T0002\TR1_W0001_P0246\TR1_2_W0001_P0246_T0001_R1_P3_K1_Ch2-Ch1.zen
2.549990e+01	9.616700e+00	20151211_SCC1gfpc_Prometa\MitoSys2\LSM\SCC1gfpc_Noc\DE_W0001\DE_W0001_P0002\DE_2_W0001_P0002_T0002\TR1_W0001_P0246\TR1_2_W0001_P0246_T0001_R1_P3_K1_Ch2-Ch1.zen
2.555990e+01	8.133360e+00	20151211_SCC1gfpc_Prometa\MitoSys2\LSM\SCC1gfpc_Noc\DE_W0001\DE_W0001_P0002\DE_2_W0001_P0002_T0002\TR1_W0001_P0246\TR1_2_W0001_P0246_T0001_R1_P3_K1_Ch2-Ch1.zen
2.561990e+01	7.266690e+00	20151211_SCC1gfpc_Prometa\MitoSys2\LSM\SCC1gfpc_Noc\DE_W0001\DE_W0001_P0002\DE_2_W0001_P0002_T0002\TR1_W0001_P0246\TR1_2_W0001_P0246_T0001_R1_P3_K1_Ch2-Ch1.zen
2.567990e+01	7.750030e+00	20151211_SCC1gfpc_Prometa\MitoSys2\LSM\SCC1gfpc_Noc\DE_W0001\DE_W0001_P0002\DE_2_W0001_P0002_T0002\TR1_W0001_P0246\TR1_2_W0001_P0246_T0001_R1_P3_K1_Ch2-Ch1.zen
2.573990e+01	7.666700e+00	20151211_SCC1gfpc_Prometa\MitoSys2\LSM\SCC1gfpc_Noc\DE_W0001\DE_W0001_P0002\DE_2_W0001_P0002_T0002\TR1_W0001_P0246\TR1_2_W0001_P0246_T0001_R1_P3_K1_Ch2-Ch1.zen
2.579990e+01	1.010004e+01	20151211_SCC1gfpc_Prometa\MitoSys2\LSM\SCC1gfpc_Noc\DE_W0001\DE_W0001_P0002\DE_2_W0001_P0002_T0002\TR1_W0001_P0246\TR1_2_W0001_P0246_T0001_R1_P3_K1_Ch2-Ch1.zen
2.585990e+01	8.983370e+00	20151211_SCC1gfpc_Prometa\MitoSys2\LSM\SCC1gfpc_Noc\DE_W0001\DE_W0001_P0002\DE_2_W0001_P0002_T0002\TR1_W0001_P0246\TR1_2_W0001_P0246_T0001_R1_P3_K1_Ch2-Ch1.zen
2.591990e+01	9.050030e+00	20151211_SCC1gfpc_Prometa\MitoSys2\LSM\SCC1gfpc_Noc\DE_W0001\DE_W0001_P0002\DE_2_W0001_P0002_T0002\TR1_W0001_P0246\TR1_2_W0001_P0246_T0001_R1_P3_K1_Ch2-Ch1.zen
2.597990e+01	7.800030e+00	20151211_SCC1gfpc_Prometa\MitoSys2\LSM\SCC1gfpc_Noc\DE_W0001\DE_W0001_P0002\DE_2_W0001_P0002_T0002\TR1_W0001_P0246\TR1_2_W0001_P0246_T0001_R1_P3_K1_Ch2-Ch1.zen
2.603990e+01	9.733370e+00	20151211_SCC1gfpc_Prometa\MitoSys2\LSM\SCC1gfpc_Noc\DE_W0001\DE_W0001_P0002\DE_2_W0001_P0002_T0002\TR1_W0001_P0246\TR1_2_W0001_P0246_T0001_R1_P3_K1_Ch2-Ch1.zen
2.609990e+01	1.075004e+01	20151211_SCC1gfpc_Prometa\MitoSys2\LSM\SCC1gfpc_Noc\DE_W0001\DE_W0001_P0002\DE_2_W0001_P0002_T0002\TR1_W0001_P0246\TR1_2_W0001_P0246_T0001_R1_P3_K1_Ch2-Ch1.zen
2.615990e+01	1.115004e+01	20151211_SCC1gfpc_Prometa\MitoSys2\LSM\SCC1gfpc_Noc\DE_W0001\DE_W0001_P0002\DE_2_W0001_P0002_T0002\TR1_W0001_P0246\TR1_2_W0001_P0246_T0001_R1_P3_K1_Ch2-Ch1.zen
2.621990e+01	9.900040e+00	20151211_SCC1gfpc_Prometa\MitoSys2\LSM\SCC1gfpc_Noc\DE_W0001\DE_W0001_P0002\DE_2_W0001_P0002_T0002\TR1_W0001_P0246\TR1_2_W0001_P0246_T0001_R1_P3_K1_Ch2-Ch1.zen
2.627990e+01	8.233360e+00	20151211_SCC1gfpc_Prometa\MitoSys2\LSM\SCC1gfpc_Noc\DE_W0001\DE_W0001_P0002\DE_2_W0001_P0002_T0002\TR1_W0001_P0246\TR1_2_W0001_P0246_T0001_R1_P3_K1_Ch2-Ch1.zen
2.633990e+01	1.066671e+01	20151211_SCC1gfpc_Prometa\MitoSys2\LSM\SCC1gfpc_Noc\DE_W0001\DE_W0001_P0002\DE_2_W0001_P0002_T0002\TR1_W0001_P0246\TR1_2_W0001_P0246_T0001_R1_P3_K1_Ch2-Ch1.zen
2.639990e+01	9.750040e+00	20151211_SCC1gfpc_Prometa\MitoSys2\LSM\SCC1gfpc_Noc\DE_W0001\DE_W0001_P0002\DE_2_W0001_P0002_T0002\TR1_W0001_P0246\TR1_2_W0001_P0246_T0001_R1_P3_K1_Ch2-Ch1.zen
2.645990e+01	1.120004e+01	20151211_SCC1gfpc_Prometa\MitoSys2\LSM\SCC1gfpc_Noc\DE_W0001\DE_W0001_P0002\DE_2_W0001_P0002_T0002\TR1_W0001_P0246\TR1_2_W0001_P0246_T0001_R1_P3_K1_Ch2-Ch1.zen
2.651990e+01	1.040004e+01	20151211_SCC1gfpc_Prometa\MitoSys2\LSM\SCC1gfpc_Noc\DE_W0001\DE_W0001_P0002\DE_2_W0001_P0002_T0002\TR1_W0001_P0246\TR1_2_W0001_P0246_T0001_R1_P3_K1_Ch2-Ch1.zen
2.657990e+01	1.145004e+01	20151211_SCC1gfpc_Prometa\MitoSys2\LSM\SCC1gfpc_Noc\DE_W0001\DE_W0001_P0002\DE_2_W0001_P0002_T0002\TR1_W0001_P0246\TR1_2_W0001_P0246_T0001_R1_P3_K1_Ch2-Ch1.zen
2.663990e+01	9.083370e+00	20151211_SCC1gfpc_Prometa\MitoSys2\LSM\SCC1gfpc_Noc\DE_W0001\DE_W0001_P0002\DE_2_W0001_P0002_T0002\TR1_W0001_P0246\TR1_2_W0001_P0246_T0001_R1_P3_K1_Ch2-Ch1.zen
2.669990e+01	9.833370e+00	20151211_SCC1gfpc_Prometa\MitoSys2\LSM\SCC1gfpc_Noc\DE_W0001\DE_W0001_P0002\DE_2_W0001_P0002_T0002\TR1_W0001_P0246\TR1_2_W0001_P0246_T0001_R1_P3_K1_Ch2-Ch1.zen
2.675990e+01	1.126671e+01	20151211_SCC1gfpc_Prometa\MitoSys2\LSM\SCC1gfpc_Noc\DE_W0001\DE_W0001_P0002\DE_2_W0001_P0002_T0002\TR1_W0001_P0246\TR1_2_W0001_P0246_T0001_R1_P3_K1_Ch2-Ch1.zen
2.681990e+01	9.433370e+00	20151211_SCC1gfpc_Prometa\MitoSys2\LSM\SCC1gfpc_Noc\DE_W0001\DE_W0001_P0002\DE_2_W0001_P0002_T0002\TR1_W0001_P0246\TR1_2_W0001_P0246_T0001_R1_P3_K1_Ch2-Ch1.zen
2.687990e+01	9.733370e+00	20151211_SCC1gfpc_Prometa\MitoSys2\LSM\SCC1gfpc_Noc\DE_W0001\DE_W0001_P0002\DE_2_W0001_P0002_T0002\TR1_W0001_P0246\TR1_2_W0001_P0246_T0001_R1_P3_K1_Ch2-Ch1.zen
2.693990e+01	9.366700e+00	20151211_SCC1gfpc_Prometa\MitoSys2\LSM\SCC1gfpc_Noc\DE_W0001\DE_W0001_P0002\DE_2_W0001_P0002_T0002\TR1_W0001_P0246\TR1_2_W0001_P0246_T0001_R1_P3_K1_Ch2-Ch1.zen
2.699990e+01	1.098337e+01	20151211_SCC1gfpc_Prometa\MitoSys2\LSM\SCC1gfpc_Noc\DE_W0001\DE_W0001_P0002\DE_2_W0001_P0002_T0002\TR1_W0001_P0246\TR1_2_W0001_P0246_T0001_R1_P3_K1_Ch2-Ch1.zen
2.705990e+01	1.351672e+01	20151211_SCC1gfpc_Prometa\MitoSys2\LSM\SCC1gfpc_Noc\DE_W0001\DE_W0001_P0002\DE_2_W0001_P0002_T0002\TR1_W0001_P0246\TR1_2_W0001_P0246_T0001_R1_P3_K1_Ch2-Ch1.zen
2.711990e+01	9.616700e+00	20151211_SCC1gfpc_Prometa\MitoSys2\LSM\SCC1gfpc_Noc\DE_W0001\DE_W0001_P0002\DE_2_W0001_P0002_T0002\TR1_W0001_P0246\TR1_2_W0001_P0246_T0001_R1_P3_K1_Ch2-Ch1.zen
2.717990e+01	1.216671e+01	20151211_SCC1gfpc_Prometa\MitoSys2\LSM\SCC1gfpc_Noc\DE_W0001\DE_W0001_P0002\DE_2_W0001_P0002_T0002\TR1_W0001_P0246\TR1_2_W0001_P0246_T0001_R1_P3_K1_Ch2-Ch1.zen
2.723990e+01	1.070004e+01	20151211_SCC1gfpc_Prometa\MitoSys2\LSM\SCC1gfpc_Noc\DE_W0001\DE_W0001_P0002\DE_2_W0001_P0002_T0002\TR1_W0001_P0246\TR1_2_W0001_P0246_T0001_R1_P3_K1_Ch2-Ch1.zen
2.729990e+01	7.716700e+00	20151211_SCC1gfpc_Prometa\MitoSys2\LSM\SCC1gfpc_Noc\DE_W0001\DE_W0001_P0002\DE_2_W0001_P0002_T0002\TR1_W0001_P0246\TR1_2_W0001_P0246_T0001_R1_P3_K1_Ch2-Ch1.zen
2.735990e+01	9.350030e+00	20151211_SCC1gfpc_Prometa\MitoSys2\LSM\SCC1gfpc_Noc\DE_W0001\DE_W0001_P0002\DE_2_W0001_P0002_T0002\TR1_W0001_P0246\TR1_2_W0001_P0246_T0001_R1_P3_K1_Ch2-Ch1.zen
2.741990e+01	8.966700e+00	20151211_SCC1gfpc_Prometa\MitoSys2\LSM\SCC1gfpc_Noc\DE_W0001\DE_W0001_P0002\DE_2_W0001_P0002_T0002\TR1_W0001_P0246\TR1_2_W0001_P0246_T0001_R1_P3_K1_Ch2-Ch1.zen
2.747990e+01	8.766700e+00	20151211_SCC1gfpc_Prometa\MitoSys2\LSM\SCC1gfpc_Noc\DE_W0001\DE_W0001_P0002\DE_2_W0001_P0002_T0002\TR1_W0001_P0246\TR1_2_W0001_P0246_T0001_R1_P3_K1_Ch2-Ch1.zen
2.753990e+01	1.081671e+01	20151211_SCC1gfpc_Prometa\MitoSys2\LSM\SCC1gfpc_Noc\DE_W0001\DE_W0001_P0002\DE_2_W0001_P0002_T0002\TR1_W0001_P0246\TR1_2_W0001_P0246_T0001_R1_P3_K1_Ch2-Ch1.zen
2.759990e+01	1.155004e+01	20151211_SCC1gfpc_Prometa\MitoSys2\LSM\SCC1gfpc_Noc\DE_W0001\DE_W0001_P0002\DE_2_W0001_P0002_T0002\TR1_W0001_P0246\TR1_2_W0001_P0246_T0001_R1_P3_K1_Ch2-Ch1.zen
2.765990e+01	1.035004e+01	20151211_SCC1gfpc_Prometa\MitoSys2\LSM\SCC1gfpc_Noc\DE_W0001\DE_W0001_P0002\DE_2_W0001_P0002_T0002\TR1_W0001_P0246\TR1_2_W0001_P0246_T0001_R1_P3_K1_Ch2-Ch1.zen
2.771990e+01	1.226671e+01	20151211_SCC1gfpc_Prometa\MitoSys2\LSM\SCC1gfpc_Noc\DE_W0001\DE_W0001_P0002\DE_2_W0001_P0002_T0002\TR1_W0001_P0246\TR1_2_W0001_P0246_T0001_R1_P3_K1_Ch2-Ch1.zen
2.777990e+01	1.111671e+01	20151211_SCC1gfpc_Prometa\MitoSys2\LSM\SCC1gfpc_Noc\DE_W0001\DE_W0001_P0002\DE_2_W0001_P0002_T0002\TR1_W0001_P0246\TR1_2_W0001_P0246_T0001_R1_P3_K1_Ch2-Ch1.zen
2.783990e+01	1.350005e+01	20151211_SCC1gfpc_Prometa\MitoSys2\LSM\SCC1gfpc_Noc\DE_W0001\DE_W0001_P0002\DE_2_W0001_P0002_T0002\TR1_W0001_P0246\TR1_2_W0001_P0246_T0001_R1_P3_K1_Ch2-Ch1.zen
2.789989e+01	1.333338e+01	20151211_SCC1gfpc_Prometa\MitoSys2\LSM\SCC1gfpc_Noc\DE_W0001\DE_W0001_P0002\DE_2_W0001_P0002_T0002\TR1_W0001_P0246\TR1_2_W0001_P0246_T0001_R1_P3_K1_Ch2-Ch1.zen
2.795990e+01	9.400030e+00	20151211_SCC1gfpc_Prometa\MitoSys2\LSM\SCC1gfpc_Noc\DE_W0001\DE_W0001_P0002\DE_2_W0001_P0002_T0002\TR1_W0001_P0246\TR1_2_W0001_P0246_T0001_R1_P3_K1_Ch2-Ch1.zen
2.801990e+01	8.300030e+00	20151211_SCC1gfpc_Prometa\MitoSys2\LSM\SCC1gfpc_Noc\DE_W0001\DE_W0001_P0002\DE_2_W0001_P0002_T0002\TR1_W0001_P0246\TR1_2_W0001_P0246_T0001_R1_P3_K1_Ch2-Ch1.zen
2.807990e+01	1.048337e+01	20151211_SCC1gfpc_Prometa\MitoSys2\LSM\SCC1gfpc_Noc\DE_W0001\DE_W0001_P0002\DE_2_W0001_P0002_T0002\TR1_W0001_P0246\TR1_2_W0001_P0246_T0001_R1_P3_K1_Ch2-Ch1.zen
2.813989e+01	1.165004e+01	20151211_SCC1gfpc_Prometa\MitoSys2\LSM\SCC1gfpc_Noc\DE_W0001\DE_W0001_P0002\DE_2_W0001_P0002_T0002\TR1_W0001_P0246\TR1_2_W0001_P0246_T0001_R1_P3_K1_Ch2-Ch1.zen
2.819989e+01	1.031671e+01	20151211_SCC1gfpc_Prometa\MitoSys2\LSM\SCC1gfpc_Noc\DE_W0001\DE_W0001_P0002\DE_2_W0001_P0002_T0002\TR1_W0001_P0246\TR1_2_W0001_P0246_T0001_R1_P3_K1_Ch2-Ch1.zen
2.825989e+01	9.966700e+00	20151211_SCC1gfpc_Prometa\MitoSys2\LSM\SCC1gfpc_Noc\DE_W0001\DE_W0001_P0002\DE_2_W0001_P0002_T0002\TR1_W0001_P0246\TR1_2_W0001_P0246_T0001_R1_P3_K1_Ch2-Ch1.zen
2.831989e+01	1.073337e+01	20151211_SCC1gfpc_Prometa\MitoSys2\LSM\SCC1gfpc_Noc\DE_W0001\DE_W0001_P0002\DE_2_W0001_P0002_T0002\TR1_W0001_P0246\TR1_2_W0001_P0246_T0001_R1_P3_K1_Ch2-Ch1.zen
2.837989e+01	8.016700e+00	20151211_SCC1gfpc_Prometa\MitoSys2\LSM\SCC1gfpc_Noc\DE_W0001\DE_W0001_P0002\DE_2_W0001_P0002_T0002\TR1_W0001_P0246\TR1_2_W0001_P0246_T0001_R1_P3_K1_Ch2-Ch1.zen
2.843989e+01	7.766700e+00	20151211_SCC1gfpc_Prometa\MitoSys2\LSM\SCC1gfpc_Noc\DE_W0001\DE_W0001_P0002\DE_2_W0001_P0002_T0002\TR1_W0001_P0246\TR1_2_W0001_P0246_T0001_R1_P3_K1_Ch2-Ch1.zen
2.849989e+01	8.783370e+00	20151211_SCC1gfpc_Prometa\MitoSys2\LSM\SCC1gfpc_Noc\DE_W0001\DE_W0001_P0002\DE_2_W0001_P0002_T0002\TR1_W0001_P0246\TR1_2_W0001_P0246_T0001_R1_P3_K1_Ch2-Ch1.zen
2.855989e+01	9.450040e+00	20151211_SCC1gfpc_Prometa\MitoSys2\LSM\SCC1gfpc_Noc\DE_W0001\DE_W0001_P0002\DE_2_W0001_P0002_T0002\TR1_W0001_P0246\TR1_2_W0001_P0246_T0001_R1_P3_K1_Ch2-Ch1.zen
2.861989e+01	1.090004e+01	20151211_SCC1gfpc_Prometa\MitoSys2\LSM\SCC1gfpc_Noc\DE_W0001\DE_W0001_P0002\DE_2_W0001_P0002_T0002\TR1_W0001_P0246\TR1_2_W0001_P0246_T0001_R1_P3_K1_Ch2-Ch1.zen
2.867989e+01	9.900040e+00	20151211_SCC1gfpc_Prometa\MitoSys2\LSM\SCC1gfpc_Noc\DE_W0001\DE_W0001_P0002\DE_2_W0001_P0002_T0002\TR1_W0001_P0246\TR1_2_W0001_P0246_T0001_R1_P3_K1_Ch2-Ch1.zen
2.873989e+01	8.250030e+00	20151211_SCC1gfpc_Prometa\MitoSys2\LSM\SCC1gfpc_Noc\DE_W0001\DE_W0001_P0002\DE_2_W0001_P0002_T0002\TR1_W0001_P0246\TR1_2_W0001_P0246_T0001_R1_P3_K1_Ch2-Ch1.zen
2.879989e+01	9.283370e+00	20151211_SCC1gfpc_Prometa\MitoSys2\LSM\SCC1gfpc_Noc\DE_W0001\DE_W0001_P0002\DE_2_W0001_P0002_T0002\TR1_W0001_P0246\TR1_2_W0001_P0246_T0001_R1_P3_K1_Ch2-Ch1.zen
2.885989e+01	1.073337e+01	20151211_SCC1gfpc_Prometa\MitoSys2\LSM\SCC1gfpc_Noc\DE_W0001\DE_W0001_P0002\DE_2_W0001_P0002_T0002\TR1_W0001_P0246\TR1_2_W0001_P0246_T0001_R1_P3_K1_Ch2-Ch1.zen
2.891989e+01	1.183338e+01	20151211_SCC1gfpc_Prometa\MitoSys2\LSM\SCC1gfpc_Noc\DE_W0001\DE_W0001_P0002\DE_2_W0001_P0002_T0002\TR1_W0001_P0246\TR1_2_W0001_P0246_T0001_R1_P3_K1_Ch2-Ch1.zen
2.897989e+01	1.516672e+01	20151211_SCC1gfpc_Prometa\MitoSys2\LSM\SCC1gfpc_Noc\DE_W0001\DE_W0001_P0002\DE_2_W0001_P0002_T0002\TR1_W0001_P0246\TR1_2_W0001_P0246_T0001_R1_P3_K1_Ch2-Ch1.zen
2.903989e+01	9.550040e+00	20151211_SCC1gfpc_Prometa\MitoSys2\LSM\SCC1gfpc_Noc\DE_W0001\DE_W0001_P0002\DE_2_W0001_P0002_T0002\TR1_W0001_P0246\TR1_2_W0001_P0246_T0001_R1_P3_K1_Ch2-Ch1.zen
2.909989e+01	1.118338e+01	20151211_SCC1gfpc_Prometa\MitoSys2\LSM\SCC1gfpc_Noc\DE_W0001\DE_W0001_P0002\DE_2_W0001_P0002_T0002\TR1_W0001_P0246\TR1_2_W0001_P0246_T0001_R1_P3_K1_Ch2-Ch1.zen
2.915989e+01	1.186671e+01	20151211_SCC1gfpc_Prometa\MitoSys2\LSM\SCC1gfpc_Noc\DE_W0001\DE_W0001_P0002\DE_2_W0001_P0002_T0002\TR1_W0001_P0246\TR1_2_W0001_P0246_T0001_R1_P3_K1_Ch2-Ch1.zen
2.921989e+01	9.216700e+00	20151211_SCC1gfpc_Prometa\MitoSys2\LSM\SCC1gfpc_Noc\DE_W0001\DE_W0001_P0002\DE_2_W0001_P0002_T0002\TR1_W0001_P0246\TR1_2_W0001_P0246_T0001_R1_P3_K1_Ch2-Ch1.zen
2.927989e+01	9.333370e+00	20151211_SCC1gfpc_Prometa\MitoSys2\LSM\SCC1gfpc_Noc\DE_W0001\DE_W0001_P0002\DE_2_W0001_P0002_T0002\TR1_W0001_P0246\TR1_2_W0001_P0246_T0001_R1_P3_K1_Ch2-Ch1.zen
2.933989e+01	8.800030e+00	20151211_SCC1gfpc_Prometa\MitoSys2\LSM\SCC1gfpc_Noc\DE_W0001\DE_W0001_P0002\DE_2_W0001_P0002_T0002\TR1_W0001_P0246\TR1_2_W0001_P0246_T0001_R1_P3_K1_Ch2-Ch1.zen
2.939989e+01	1.363338e+01	20151211_SCC1gfpc_Prometa\MitoSys2\LSM\SCC1gfpc_Noc\DE_W0001\DE_W0001_P0002\DE_2_W0001_P0002_T0002\TR1_W0001_P0246\TR1_2_W0001_P0246_T0001_R1_P3_K1_Ch2-Ch1.zen
2.945989e+01	1.313338e+01	20151211_SCC1gfpc_Prometa\MitoSys2\LSM\SCC1gfpc_Noc\DE_W0001\DE_W0001_P0002\DE_2_W0001_P0002_T0002\TR1_W0001_P0246\TR1_2_W0001_P0246_T0001_R1_P3_K1_Ch2-Ch1.zen
2.951989e+01	1.245005e+01	20151211_SCC1gfpc_Prometa\MitoSys2\LSM\SCC1gfpc_Noc\DE_W0001\DE_W0001_P0002\DE_2_W0001_P0002_T0002\TR1_W0001_P0246\TR1_2_W0001_P0246_T0001_R1_P3_K1_Ch2-Ch1.zen
2.957989e+01	1.218338e+01	20151211_SCC1gfpc_Prometa\MitoSys2\LSM\SCC1gfpc_Noc\DE_W0001\DE_W0001_P0002\DE_2_W0001_P0002_T0002\TR1_W0001_P0246\TR1_2_W0001_P0246_T0001_R1_P3_K1_Ch2-Ch1.zen
2.963989e+01	1.216671e+01	20151211_SCC1gfpc_Prometa\MitoSys2\LSM\SCC1gfpc_Noc\DE_W0001\DE_W0001_P0002\DE_2_W0001_P0002_T0002\TR1_W0001_P0246\TR1_2_W0001_P0246_T0001_R1_P3_K1_Ch2-Ch1.zen
2.969989e+01	9.433370e+00	20151211_SCC1gfpc_Prometa\MitoSys2\LSM\SCC1gfpc_Noc\DE_W0001\DE_W0001_P0002\DE_2_W0001_P0002_T0002\TR1_W0001_P0246\TR1_2_W0001_P0246_T0001_R1_P3_K1_Ch2-Ch1.zen
2.975989e+01	1.026671e+01	20151211_SCC1gfpc_Prometa\MitoSys2\LSM\SCC1gfpc_Noc\DE_W0001\DE_W0001_P0002\DE_2_W0001_P0002_T0002\TR1_W0001_P0246\TR1_2_W0001_P0246_T0001_R1_P3_K1_Ch2-Ch1.zen
2.981989e+01	9.650040e+00	20151211_SCC1gfpc_Prometa\MitoSys2\LSM\SCC1gfpc_Noc\DE_W0001\DE_W0001_P0002\DE_2_W0001_P0002_T0002\TR1_W0001_P0246\TR1_2_W0001_P0246_T0001_R1_P3_K1_Ch2-Ch1.zen
2.987989e+01	9.550040e+00	20151211_SCC1gfpc_Prometa\MitoSys2\LSM\SCC1gfpc_Noc\DE_W0001\DE_W0001_P0002\DE_2_W0001_P0002_T0002\TR1_W0001_P0246\TR1_2_W0001_P0246_T0001_R1_P3_K1_Ch2-Ch1.zen
2.993989e+01	1.140004e+01	20151211_SCC1gfpc_Prometa\MitoSys2\LSM\SCC1gfpc_Noc\DE_W0001\DE_W0001_P0002\DE_2_W0001_P0002_T0002\TR1_W0001_P0246\TR1_2_W0001_P0246_T0001_R1_P3_K1_Ch2-Ch1.zen
0	1.566660e+01	20151211_SCC1gfpc_Prometa\MitoSys2\LSM\SCC1gfpc_Noc\DE_W0001\DE_W0001_P0002\DE_2_W0001_P0002_T0002\TR1_W0001_P0246\TR1_2_W0001_P0246_T0001_R1_P4_K1_Ch2-Ch1.zen
6.000020e-02	1.509994e+01	20151211_SCC1gfpc_Prometa\MitoSys2\LSM\SCC1gfpc_Noc\DE_W0001\DE_W0001_P0002\DE_2_W0001_P0002_T0002\TR1_W0001_P0246\TR1_2_W0001_P0246_T0001_R1_P4_K1_Ch2-Ch1.zen
1.200000e-01	1.489994e+01	20151211_SCC1gfpc_Prometa\MitoSys2\LSM\SCC1gfpc_Noc\DE_W0001\DE_W0001_P0002\DE_2_W0001_P0002_T0002\TR1_W0001_P0246\TR1_2_W0001_P0246_T0001_R1_P4_K1_Ch2-Ch1.zen
1.800000e-01	1.588327e+01	20151211_SCC1gfpc_Prometa\MitoSys2\LSM\SCC1gfpc_Noc\DE_W0001\DE_W0001_P0002\DE_2_W0001_P0002_T0002\TR1_W0001_P0246\TR1_2_W0001_P0246_T0001_R1_P4_K1_Ch2-Ch1.zen
2.400000e-01	1.739993e+01	20151211_SCC1gfpc_Prometa\MitoSys2\LSM\SCC1gfpc_Noc\DE_W0001\DE_W0001_P0002\DE_2_W0001_P0002_T0002\TR1_W0001_P0246\TR1_2_W0001_P0246_T0001_R1_P4_K1_Ch2-Ch1.zen
3.000000e-01	1.626660e+01	20151211_SCC1gfpc_Prometa\MitoSys2\LSM\SCC1gfpc_Noc\DE_W0001\DE_W0001_P0002\DE_2_W0001_P0002_T0002\TR1_W0001_P0246\TR1_2_W0001_P0246_T0001_R1_P4_K1_Ch2-Ch1.zen
3.600000e-01	1.559993e+01	20151211_SCC1gfpc_Prometa\MitoSys2\LSM\SCC1gfpc_Noc\DE_W0001\DE_W0001_P0002\DE_2_W0001_P0002_T0002\TR1_W0001_P0246\TR1_2_W0001_P0246_T0001_R1_P4_K1_Ch2-Ch1.zen
4.200000e-01	1.603327e+01	20151211_SCC1gfpc_Prometa\MitoSys2\LSM\SCC1gfpc_Noc\DE_W0001\DE_W0001_P0002\DE_2_W0001_P0002_T0002\TR1_W0001_P0246\TR1_2_W0001_P0246_T0001_R1_P4_K1_Ch2-Ch1.zen
4.800000e-01	1.721659e+01	20151211_SCC1gfpc_Prometa\MitoSys2\LSM\SCC1gfpc_Noc\DE_W0001\DE_W0001_P0002\DE_2_W0001_P0002_T0002\TR1_W0001_P0246\TR1_2_W0001_P0246_T0001_R1_P4_K1_Ch2-Ch1.zen
5.400000e-01	1.913325e+01	20151211_SCC1gfpc_Prometa\MitoSys2\LSM\SCC1gfpc_Noc\DE_W0001\DE_W0001_P0002\DE_2_W0001_P0002_T0002\TR1_W0001_P0246\TR1_2_W0001_P0246_T0001_R1_P4_K1_Ch2-Ch1.zen
6.000000e-01	1.553327e+01	20151211_SCC1gfpc_Prometa\MitoSys2\LSM\SCC1gfpc_Noc\DE_W0001\DE_W0001_P0002\DE_2_W0001_P0002_T0002\TR1_W0001_P0246\TR1_2_W0001_P0246_T0001_R1_P4_K1_Ch2-Ch1.zen
6.600000e-01	1.441661e+01	20151211_SCC1gfpc_Prometa\MitoSys2\LSM\SCC1gfpc_Noc\DE_W0001\DE_W0001_P0002\DE_2_W0001_P0002_T0002\TR1_W0001_P0246\TR1_2_W0001_P0246_T0001_R1_P4_K1_Ch2-Ch1.zen
7.200000e-01	1.529994e+01	20151211_SCC1gfpc_Prometa\MitoSys2\LSM\SCC1gfpc_Noc\DE_W0001\DE_W0001_P0002\DE_2_W0001_P0002_T0002\TR1_W0001_P0246\TR1_2_W0001_P0246_T0001_R1_P4_K1_Ch2-Ch1.zen
7.800000e-01	1.479994e+01	20151211_SCC1gfpc_Prometa\MitoSys2\LSM\SCC1gfpc_Noc\DE_W0001\DE_W0001_P0002\DE_2_W0001_P0002_T0002\TR1_W0001_P0246\TR1_2_W0001_P0246_T0001_R1_P4_K1_Ch2-Ch1.zen
8.400000e-01	1.311661e+01	20151211_SCC1gfpc_Prometa\MitoSys2\LSM\SCC1gfpc_Noc\DE_W0001\DE_W0001_P0002\DE_2_W0001_P0002_T0002\TR1_W0001_P0246\TR1_2_W0001_P0246_T0001_R1_P4_K1_Ch2-Ch1.zen
9.000000e-01	1.664993e+01	20151211_SCC1gfpc_Prometa\MitoSys2\LSM\SCC1gfpc_Noc\DE_W0001\DE_W0001_P0002\DE_2_W0001_P0002_T0002\TR1_W0001_P0246\TR1_2_W0001_P0246_T0001_R1_P4_K1_Ch2-Ch1.zen
9.600000e-01	1.414994e+01	20151211_SCC1gfpc_Prometa\MitoSys2\LSM\SCC1gfpc_Noc\DE_W0001\DE_W0001_P0002\DE_2_W0001_P0002_T0002\TR1_W0001_P0246\TR1_2_W0001_P0246_T0001_R1_P4_K1_Ch2-Ch1.zen
1.020000e+00	1.486660e+01	20151211_SCC1gfpc_Prometa\MitoSys2\LSM\SCC1gfpc_Noc\DE_W0001\DE_W0001_P0002\DE_2_W0001_P0002_T0002\TR1_W0001_P0246\TR1_2_W0001_P0246_T0001_R1_P4_K1_Ch2-Ch1.zen
1.080000e+00	1.701660e+01	20151211_SCC1gfpc_Prometa\MitoSys2\LSM\SCC1gfpc_Noc\DE_W0001\DE_W0001_P0002\DE_2_W0001_P0002_T0002\TR1_W0001_P0246\TR1_2_W0001_P0246_T0001_R1_P4_K1_Ch2-Ch1.zen
1.140000e+00	2.133324e+01	20151211_SCC1gfpc_Prometa\MitoSys2\LSM\SCC1gfpc_Noc\DE_W0001\DE_W0001_P0002\DE_2_W0001_P0002_T0002\TR1_W0001_P0246\TR1_2_W0001_P0246_T0001_R1_P4_K1_Ch2-Ch1.zen
1.200010e+00	1.938325e+01	20151211_SCC1gfpc_Prometa\MitoSys2\LSM\SCC1gfpc_Noc\DE_W0001\DE_W0001_P0002\DE_2_W0001_P0002_T0002\TR1_W0001_P0246\TR1_2_W0001_P0246_T0001_R1_P4_K1_Ch2-Ch1.zen
1.260010e+00	1.521660e+01	20151211_SCC1gfpc_Prometa\MitoSys2\LSM\SCC1gfpc_Noc\DE_W0001\DE_W0001_P0002\DE_2_W0001_P0002_T0002\TR1_W0001_P0246\TR1_2_W0001_P0246_T0001_R1_P4_K1_Ch2-Ch1.zen
1.320010e+00	1.771659e+01	20151211_SCC1gfpc_Prometa\MitoSys2\LSM\SCC1gfpc_Noc\DE_W0001\DE_W0001_P0002\DE_2_W0001_P0002_T0002\TR1_W0001_P0246\TR1_2_W0001_P0246_T0001_R1_P4_K1_Ch2-Ch1.zen
1.380010e+00	1.278328e+01	20151211_SCC1gfpc_Prometa\MitoSys2\LSM\SCC1gfpc_Noc\DE_W0001\DE_W0001_P0002\DE_2_W0001_P0002_T0002\TR1_W0001_P0246\TR1_2_W0001_P0246_T0001_R1_P4_K1_Ch2-Ch1.zen
1.440010e+00	1.346661e+01	20151211_SCC1gfpc_Prometa\MitoSys2\LSM\SCC1gfpc_Noc\DE_W0001\DE_W0001_P0002\DE_2_W0001_P0002_T0002\TR1_W0001_P0246\TR1_2_W0001_P0246_T0001_R1_P4_K1_Ch2-Ch1.zen
1.500010e+00	1.473327e+01	20151211_SCC1gfpc_Prometa\MitoSys2\LSM\SCC1gfpc_Noc\DE_W0001\DE_W0001_P0002\DE_2_W0001_P0002_T0002\TR1_W0001_P0246\TR1_2_W0001_P0246_T0001_R1_P4_K1_Ch2-Ch1.zen
1.560010e+00	1.393328e+01	20151211_SCC1gfpc_Prometa\MitoSys2\LSM\SCC1gfpc_Noc\DE_W0001\DE_W0001_P0002\DE_2_W0001_P0002_T0002\TR1_W0001_P0246\TR1_2_W0001_P0246_T0001_R1_P4_K1_Ch2-Ch1.zen
1.620010e+00	1.283328e+01	20151211_SCC1gfpc_Prometa\MitoSys2\LSM\SCC1gfpc_Noc\DE_W0001\DE_W0001_P0002\DE_2_W0001_P0002_T0002\TR1_W0001_P0246\TR1_2_W0001_P0246_T0001_R1_P4_K1_Ch2-Ch1.zen
1.680010e+00	1.494994e+01	20151211_SCC1gfpc_Prometa\MitoSys2\LSM\SCC1gfpc_Noc\DE_W0001\DE_W0001_P0002\DE_2_W0001_P0002_T0002\TR1_W0001_P0246\TR1_2_W0001_P0246_T0001_R1_P4_K1_Ch2-Ch1.zen
1.740010e+00	1.841659e+01	20151211_SCC1gfpc_Prometa\MitoSys2\LSM\SCC1gfpc_Noc\DE_W0001\DE_W0001_P0002\DE_2_W0001_P0002_T0002\TR1_W0001_P0246\TR1_2_W0001_P0246_T0001_R1_P4_K1_Ch2-Ch1.zen
1.800010e+00	1.518327e+01	20151211_SCC1gfpc_Prometa\MitoSys2\LSM\SCC1gfpc_Noc\DE_W0001\DE_W0001_P0002\DE_2_W0001_P0002_T0002\TR1_W0001_P0246\TR1_2_W0001_P0246_T0001_R1_P4_K1_Ch2-Ch1.zen
1.860010e+00	1.636660e+01	20151211_SCC1gfpc_Prometa\MitoSys2\LSM\SCC1gfpc_Noc\DE_W0001\DE_W0001_P0002\DE_2_W0001_P0002_T0002\TR1_W0001_P0246\TR1_2_W0001_P0246_T0001_R1_P4_K1_Ch2-Ch1.zen
1.920010e+00	1.308328e+01	20151211_SCC1gfpc_Prometa\MitoSys2\LSM\SCC1gfpc_Noc\DE_W0001\DE_W0001_P0002\DE_2_W0001_P0002_T0002\TR1_W0001_P0246\TR1_2_W0001_P0246_T0001_R1_P4_K1_Ch2-Ch1.zen
1.980010e+00	1.481660e+01	20151211_SCC1gfpc_Prometa\MitoSys2\LSM\SCC1gfpc_Noc\DE_W0001\DE_W0001_P0002\DE_2_W0001_P0002_T0002\TR1_W0001_P0246\TR1_2_W0001_P0246_T0001_R1_P4_K1_Ch2-Ch1.zen
2.040010e+00	1.173328e+01	20151211_SCC1gfpc_Prometa\MitoSys2\LSM\SCC1gfpc_Noc\DE_W0001\DE_W0001_P0002\DE_2_W0001_P0002_T0002\TR1_W0001_P0246\TR1_2_W0001_P0246_T0001_R1_P4_K1_Ch2-Ch1.zen
2.100010e+00	1.366661e+01	20151211_SCC1gfpc_Prometa\MitoSys2\LSM\SCC1gfpc_Noc\DE_W0001\DE_W0001_P0002\DE_2_W0001_P0002_T0002\TR1_W0001_P0246\TR1_2_W0001_P0246_T0001_R1_P4_K1_Ch2-Ch1.zen
2.160010e+00	1.521660e+01	20151211_SCC1gfpc_Prometa\MitoSys2\LSM\SCC1gfpc_Noc\DE_W0001\DE_W0001_P0002\DE_2_W0001_P0002_T0002\TR1_W0001_P0246\TR1_2_W0001_P0246_T0001_R1_P4_K1_Ch2-Ch1.zen
2.220010e+00	1.681660e+01	20151211_SCC1gfpc_Prometa\MitoSys2\LSM\SCC1gfpc_Noc\DE_W0001\DE_W0001_P0002\DE_2_W0001_P0002_T0002\TR1_W0001_P0246\TR1_2_W0001_P0246_T0001_R1_P4_K1_Ch2-Ch1.zen
2.280010e+00	1.486660e+01	20151211_SCC1gfpc_Prometa\MitoSys2\LSM\SCC1gfpc_Noc\DE_W0001\DE_W0001_P0002\DE_2_W0001_P0002_T0002\TR1_W0001_P0246\TR1_2_W0001_P0246_T0001_R1_P4_K1_Ch2-Ch1.zen
2.340010e+00	1.309995e+01	20151211_SCC1gfpc_Prometa\MitoSys2\LSM\SCC1gfpc_Noc\DE_W0001\DE_W0001_P0002\DE_2_W0001_P0002_T0002\TR1_W0001_P0246\TR1_2_W0001_P0246_T0001_R1_P4_K1_Ch2-Ch1.zen
2.400010e+00	1.391661e+01	20151211_SCC1gfpc_Prometa\MitoSys2\LSM\SCC1gfpc_Noc\DE_W0001\DE_W0001_P0002\DE_2_W0001_P0002_T0002\TR1_W0001_P0246\TR1_2_W0001_P0246_T0001_R1_P4_K1_Ch2-Ch1.zen
2.460010e+00	1.369994e+01	20151211_SCC1gfpc_Prometa\MitoSys2\LSM\SCC1gfpc_Noc\DE_W0001\DE_W0001_P0002\DE_2_W0001_P0002_T0002\TR1_W0001_P0246\TR1_2_W0001_P0246_T0001_R1_P4_K1_Ch2-Ch1.zen
2.520010e+00	1.454994e+01	20151211_SCC1gfpc_Prometa\MitoSys2\LSM\SCC1gfpc_Noc\DE_W0001\DE_W0001_P0002\DE_2_W0001_P0002_T0002\TR1_W0001_P0246\TR1_2_W0001_P0246_T0001_R1_P4_K1_Ch2-Ch1.zen
2.580010e+00	1.506660e+01	20151211_SCC1gfpc_Prometa\MitoSys2\LSM\SCC1gfpc_Noc\DE_W0001\DE_W0001_P0002\DE_2_W0001_P0002_T0002\TR1_W0001_P0246\TR1_2_W0001_P0246_T0001_R1_P4_K1_Ch2-Ch1.zen
2.640010e+00	1.209995e+01	20151211_SCC1gfpc_Prometa\MitoSys2\LSM\SCC1gfpc_Noc\DE_W0001\DE_W0001_P0002\DE_2_W0001_P0002_T0002\TR1_W0001_P0246\TR1_2_W0001_P0246_T0001_R1_P4_K1_Ch2-Ch1.zen
2.700010e+00	1.183328e+01	20151211_SCC1gfpc_Prometa\MitoSys2\LSM\SCC1gfpc_Noc\DE_W0001\DE_W0001_P0002\DE_2_W0001_P0002_T0002\TR1_W0001_P0246\TR1_2_W0001_P0246_T0001_R1_P4_K1_Ch2-Ch1.zen
2.760010e+00	1.363328e+01	20151211_SCC1gfpc_Prometa\MitoSys2\LSM\SCC1gfpc_Noc\DE_W0001\DE_W0001_P0002\DE_2_W0001_P0002_T0002\TR1_W0001_P0246\TR1_2_W0001_P0246_T0001_R1_P4_K1_Ch2-Ch1.zen
2.820010e+00	1.529994e+01	20151211_SCC1gfpc_Prometa\MitoSys2\LSM\SCC1gfpc_Noc\DE_W0001\DE_W0001_P0002\DE_2_W0001_P0002_T0002\TR1_W0001_P0246\TR1_2_W0001_P0246_T0001_R1_P4_K1_Ch2-Ch1.zen
2.880010e+00	1.429994e+01	20151211_SCC1gfpc_Prometa\MitoSys2\LSM\SCC1gfpc_Noc\DE_W0001\DE_W0001_P0002\DE_2_W0001_P0002_T0002\TR1_W0001_P0246\TR1_2_W0001_P0246_T0001_R1_P4_K1_Ch2-Ch1.zen
2.940010e+00	1.278328e+01	20151211_SCC1gfpc_Prometa\MitoSys2\LSM\SCC1gfpc_Noc\DE_W0001\DE_W0001_P0002\DE_2_W0001_P0002_T0002\TR1_W0001_P0246\TR1_2_W0001_P0246_T0001_R1_P4_K1_Ch2-Ch1.zen
3.000010e+00	1.431661e+01	20151211_SCC1gfpc_Prometa\MitoSys2\LSM\SCC1gfpc_Noc\DE_W0001\DE_W0001_P0002\DE_2_W0001_P0002_T0002\TR1_W0001_P0246\TR1_2_W0001_P0246_T0001_R1_P4_K1_Ch2-Ch1.zen
3.060010e+00	1.294995e+01	20151211_SCC1gfpc_Prometa\MitoSys2\LSM\SCC1gfpc_Noc\DE_W0001\DE_W0001_P0002\DE_2_W0001_P0002_T0002\TR1_W0001_P0246\TR1_2_W0001_P0246_T0001_R1_P4_K1_Ch2-Ch1.zen
3.120010e+00	1.489994e+01	20151211_SCC1gfpc_Prometa\MitoSys2\LSM\SCC1gfpc_Noc\DE_W0001\DE_W0001_P0002\DE_2_W0001_P0002_T0002\TR1_W0001_P0246\TR1_2_W0001_P0246_T0001_R1_P4_K1_Ch2-Ch1.zen
3.180010e+00	1.636660e+01	20151211_SCC1gfpc_Prometa\MitoSys2\LSM\SCC1gfpc_Noc\DE_W0001\DE_W0001_P0002\DE_2_W0001_P0002_T0002\TR1_W0001_P0246\TR1_2_W0001_P0246_T0001_R1_P4_K1_Ch2-Ch1.zen
3.240010e+00	1.406661e+01	20151211_SCC1gfpc_Prometa\MitoSys2\LSM\SCC1gfpc_Noc\DE_W0001\DE_W0001_P0002\DE_2_W0001_P0002_T0002\TR1_W0001_P0246\TR1_2_W0001_P0246_T0001_R1_P4_K1_Ch2-Ch1.zen
3.300010e+00	1.324994e+01	20151211_SCC1gfpc_Prometa\MitoSys2\LSM\SCC1gfpc_Noc\DE_W0001\DE_W0001_P0002\DE_2_W0001_P0002_T0002\TR1_W0001_P0246\TR1_2_W0001_P0246_T0001_R1_P4_K1_Ch2-Ch1.zen
3.360010e+00	1.199995e+01	20151211_SCC1gfpc_Prometa\MitoSys2\LSM\SCC1gfpc_Noc\DE_W0001\DE_W0001_P0002\DE_2_W0001_P0002_T0002\TR1_W0001_P0246\TR1_2_W0001_P0246_T0001_R1_P4_K1_Ch2-Ch1.zen
3.420010e+00	1.324994e+01	20151211_SCC1gfpc_Prometa\MitoSys2\LSM\SCC1gfpc_Noc\DE_W0001\DE_W0001_P0002\DE_2_W0001_P0002_T0002\TR1_W0001_P0246\TR1_2_W0001_P0246_T0001_R1_P4_K1_Ch2-Ch1.zen
3.480010e+00	1.361661e+01	20151211_SCC1gfpc_Prometa\MitoSys2\LSM\SCC1gfpc_Noc\DE_W0001\DE_W0001_P0002\DE_2_W0001_P0002_T0002\TR1_W0001_P0246\TR1_2_W0001_P0246_T0001_R1_P4_K1_Ch2-Ch1.zen
3.540010e+00	1.423327e+01	20151211_SCC1gfpc_Prometa\MitoSys2\LSM\SCC1gfpc_Noc\DE_W0001\DE_W0001_P0002\DE_2_W0001_P0002_T0002\TR1_W0001_P0246\TR1_2_W0001_P0246_T0001_R1_P4_K1_Ch2-Ch1.zen
3.600010e+00	1.686660e+01	20151211_SCC1gfpc_Prometa\MitoSys2\LSM\SCC1gfpc_Noc\DE_W0001\DE_W0001_P0002\DE_2_W0001_P0002_T0002\TR1_W0001_P0246\TR1_2_W0001_P0246_T0001_R1_P4_K1_Ch2-Ch1.zen
3.660020e+00	1.309995e+01	20151211_SCC1gfpc_Prometa\MitoSys2\LSM\SCC1gfpc_Noc\DE_W0001\DE_W0001_P0002\DE_2_W0001_P0002_T0002\TR1_W0001_P0246\TR1_2_W0001_P0246_T0001_R1_P4_K1_Ch2-Ch1.zen
3.720020e+00	1.389994e+01	20151211_SCC1gfpc_Prometa\MitoSys2\LSM\SCC1gfpc_Noc\DE_W0001\DE_W0001_P0002\DE_2_W0001_P0002_T0002\TR1_W0001_P0246\TR1_2_W0001_P0246_T0001_R1_P4_K1_Ch2-Ch1.zen
3.780020e+00	1.199995e+01	20151211_SCC1gfpc_Prometa\MitoSys2\LSM\SCC1gfpc_Noc\DE_W0001\DE_W0001_P0002\DE_2_W0001_P0002_T0002\TR1_W0001_P0246\TR1_2_W0001_P0246_T0001_R1_P4_K1_Ch2-Ch1.zen
3.840020e+00	1.053329e+01	20151211_SCC1gfpc_Prometa\MitoSys2\LSM\SCC1gfpc_Noc\DE_W0001\DE_W0001_P0002\DE_2_W0001_P0002_T0002\TR1_W0001_P0246\TR1_2_W0001_P0246_T0001_R1_P4_K1_Ch2-Ch1.zen
3.900020e+00	1.338328e+01	20151211_SCC1gfpc_Prometa\MitoSys2\LSM\SCC1gfpc_Noc\DE_W0001\DE_W0001_P0002\DE_2_W0001_P0002_T0002\TR1_W0001_P0246\TR1_2_W0001_P0246_T0001_R1_P4_K1_Ch2-Ch1.zen
3.960020e+00	1.061662e+01	20151211_SCC1gfpc_Prometa\MitoSys2\LSM\SCC1gfpc_Noc\DE_W0001\DE_W0001_P0002\DE_2_W0001_P0002_T0002\TR1_W0001_P0246\TR1_2_W0001_P0246_T0001_R1_P4_K1_Ch2-Ch1.zen
4.020020e+00	1.258328e+01	20151211_SCC1gfpc_Prometa\MitoSys2\LSM\SCC1gfpc_Noc\DE_W0001\DE_W0001_P0002\DE_2_W0001_P0002_T0002\TR1_W0001_P0246\TR1_2_W0001_P0246_T0001_R1_P4_K1_Ch2-Ch1.zen
4.080020e+00	1.059996e+01	20151211_SCC1gfpc_Prometa\MitoSys2\LSM\SCC1gfpc_Noc\DE_W0001\DE_W0001_P0002\DE_2_W0001_P0002_T0002\TR1_W0001_P0246\TR1_2_W0001_P0246_T0001_R1_P4_K1_Ch2-Ch1.zen
4.140020e+00	1.206662e+01	20151211_SCC1gfpc_Prometa\MitoSys2\LSM\SCC1gfpc_Noc\DE_W0001\DE_W0001_P0002\DE_2_W0001_P0002_T0002\TR1_W0001_P0246\TR1_2_W0001_P0246_T0001_R1_P4_K1_Ch2-Ch1.zen
4.200020e+00	1.369994e+01	20151211_SCC1gfpc_Prometa\MitoSys2\LSM\SCC1gfpc_Noc\DE_W0001\DE_W0001_P0002\DE_2_W0001_P0002_T0002\TR1_W0001_P0246\TR1_2_W0001_P0246_T0001_R1_P4_K1_Ch2-Ch1.zen
4.260020e+00	1.453327e+01	20151211_SCC1gfpc_Prometa\MitoSys2\LSM\SCC1gfpc_Noc\DE_W0001\DE_W0001_P0002\DE_2_W0001_P0002_T0002\TR1_W0001_P0246\TR1_2_W0001_P0246_T0001_R1_P4_K1_Ch2-Ch1.zen
4.320020e+00	1.194995e+01	20151211_SCC1gfpc_Prometa\MitoSys2\LSM\SCC1gfpc_Noc\DE_W0001\DE_W0001_P0002\DE_2_W0001_P0002_T0002\TR1_W0001_P0246\TR1_2_W0001_P0246_T0001_R1_P4_K1_Ch2-Ch1.zen
4.380020e+00	1.458327e+01	20151211_SCC1gfpc_Prometa\MitoSys2\LSM\SCC1gfpc_Noc\DE_W0001\DE_W0001_P0002\DE_2_W0001_P0002_T0002\TR1_W0001_P0246\TR1_2_W0001_P0246_T0001_R1_P4_K1_Ch2-Ch1.zen
4.440020e+00	1.361661e+01	20151211_SCC1gfpc_Prometa\MitoSys2\LSM\SCC1gfpc_Noc\DE_W0001\DE_W0001_P0002\DE_2_W0001_P0002_T0002\TR1_W0001_P0246\TR1_2_W0001_P0246_T0001_R1_P4_K1_Ch2-Ch1.zen
4.500020e+00	1.571660e+01	20151211_SCC1gfpc_Prometa\MitoSys2\LSM\SCC1gfpc_Noc\DE_W0001\DE_W0001_P0002\DE_2_W0001_P0002_T0002\TR1_W0001_P0246\TR1_2_W0001_P0246_T0001_R1_P4_K1_Ch2-Ch1.zen
4.560020e+00	1.454994e+01	20151211_SCC1gfpc_Prometa\MitoSys2\LSM\SCC1gfpc_Noc\DE_W0001\DE_W0001_P0002\DE_2_W0001_P0002_T0002\TR1_W0001_P0246\TR1_2_W0001_P0246_T0001_R1_P4_K1_Ch2-Ch1.zen
4.620020e+00	1.586660e+01	20151211_SCC1gfpc_Prometa\MitoSys2\LSM\SCC1gfpc_Noc\DE_W0001\DE_W0001_P0002\DE_2_W0001_P0002_T0002\TR1_W0001_P0246\TR1_2_W0001_P0246_T0001_R1_P4_K1_Ch2-Ch1.zen
4.680020e+00	1.341661e+01	20151211_SCC1gfpc_Prometa\MitoSys2\LSM\SCC1gfpc_Noc\DE_W0001\DE_W0001_P0002\DE_2_W0001_P0002_T0002\TR1_W0001_P0246\TR1_2_W0001_P0246_T0001_R1_P4_K1_Ch2-Ch1.zen
4.740020e+00	1.098329e+01	20151211_SCC1gfpc_Prometa\MitoSys2\LSM\SCC1gfpc_Noc\DE_W0001\DE_W0001_P0002\DE_2_W0001_P0002_T0002\TR1_W0001_P0246\TR1_2_W0001_P0246_T0001_R1_P4_K1_Ch2-Ch1.zen
4.800020e+00	1.221662e+01	20151211_SCC1gfpc_Prometa\MitoSys2\LSM\SCC1gfpc_Noc\DE_W0001\DE_W0001_P0002\DE_2_W0001_P0002_T0002\TR1_W0001_P0246\TR1_2_W0001_P0246_T0001_R1_P4_K1_Ch2-Ch1.zen
4.860020e+00	1.353328e+01	20151211_SCC1gfpc_Prometa\MitoSys2\LSM\SCC1gfpc_Noc\DE_W0001\DE_W0001_P0002\DE_2_W0001_P0002_T0002\TR1_W0001_P0246\TR1_2_W0001_P0246_T0001_R1_P4_K1_Ch2-Ch1.zen
4.920020e+00	1.378328e+01	20151211_SCC1gfpc_Prometa\MitoSys2\LSM\SCC1gfpc_Noc\DE_W0001\DE_W0001_P0002\DE_2_W0001_P0002_T0002\TR1_W0001_P0246\TR1_2_W0001_P0246_T0001_R1_P4_K1_Ch2-Ch1.zen
4.980020e+00	1.266661e+01	20151211_SCC1gfpc_Prometa\MitoSys2\LSM\SCC1gfpc_Noc\DE_W0001\DE_W0001_P0002\DE_2_W0001_P0002_T0002\TR1_W0001_P0246\TR1_2_W0001_P0246_T0001_R1_P4_K1_Ch2-Ch1.zen
5.040020e+00	1.238328e+01	20151211_SCC1gfpc_Prometa\MitoSys2\LSM\SCC1gfpc_Noc\DE_W0001\DE_W0001_P0002\DE_2_W0001_P0002_T0002\TR1_W0001_P0246\TR1_2_W0001_P0246_T0001_R1_P4_K1_Ch2-Ch1.zen
5.100020e+00	1.299995e+01	20151211_SCC1gfpc_Prometa\MitoSys2\LSM\SCC1gfpc_Noc\DE_W0001\DE_W0001_P0002\DE_2_W0001_P0002_T0002\TR1_W0001_P0246\TR1_2_W0001_P0246_T0001_R1_P4_K1_Ch2-Ch1.zen
5.160020e+00	1.231662e+01	20151211_SCC1gfpc_Prometa\MitoSys2\LSM\SCC1gfpc_Noc\DE_W0001\DE_W0001_P0002\DE_2_W0001_P0002_T0002\TR1_W0001_P0246\TR1_2_W0001_P0246_T0001_R1_P4_K1_Ch2-Ch1.zen
5.220020e+00	1.503327e+01	20151211_SCC1gfpc_Prometa\MitoSys2\LSM\SCC1gfpc_Noc\DE_W0001\DE_W0001_P0002\DE_2_W0001_P0002_T0002\TR1_W0001_P0246\TR1_2_W0001_P0246_T0001_R1_P4_K1_Ch2-Ch1.zen
5.280020e+00	1.399994e+01	20151211_SCC1gfpc_Prometa\MitoSys2\LSM\SCC1gfpc_Noc\DE_W0001\DE_W0001_P0002\DE_2_W0001_P0002_T0002\TR1_W0001_P0246\TR1_2_W0001_P0246_T0001_R1_P4_K1_Ch2-Ch1.zen
5.340020e+00	1.523327e+01	20151211_SCC1gfpc_Prometa\MitoSys2\LSM\SCC1gfpc_Noc\DE_W0001\DE_W0001_P0002\DE_2_W0001_P0002_T0002\TR1_W0001_P0246\TR1_2_W0001_P0246_T0001_R1_P4_K1_Ch2-Ch1.zen
5.400020e+00	1.524994e+01	20151211_SCC1gfpc_Prometa\MitoSys2\LSM\SCC1gfpc_Noc\DE_W0001\DE_W0001_P0002\DE_2_W0001_P0002_T0002\TR1_W0001_P0246\TR1_2_W0001_P0246_T0001_R1_P4_K1_Ch2-Ch1.zen
5.460020e+00	1.338328e+01	20151211_SCC1gfpc_Prometa\MitoSys2\LSM\SCC1gfpc_Noc\DE_W0001\DE_W0001_P0002\DE_2_W0001_P0002_T0002\TR1_W0001_P0246\TR1_2_W0001_P0246_T0001_R1_P4_K1_Ch2-Ch1.zen
5.520020e+00	1.353328e+01	20151211_SCC1gfpc_Prometa\MitoSys2\LSM\SCC1gfpc_Noc\DE_W0001\DE_W0001_P0002\DE_2_W0001_P0002_T0002\TR1_W0001_P0246\TR1_2_W0001_P0246_T0001_R1_P4_K1_Ch2-Ch1.zen
5.580020e+00	1.183328e+01	20151211_SCC1gfpc_Prometa\MitoSys2\LSM\SCC1gfpc_Noc\DE_W0001\DE_W0001_P0002\DE_2_W0001_P0002_T0002\TR1_W0001_P0246\TR1_2_W0001_P0246_T0001_R1_P4_K1_Ch2-Ch1.zen
5.640020e+00	1.341661e+01	20151211_SCC1gfpc_Prometa\MitoSys2\LSM\SCC1gfpc_Noc\DE_W0001\DE_W0001_P0002\DE_2_W0001_P0002_T0002\TR1_W0001_P0246\TR1_2_W0001_P0246_T0001_R1_P4_K1_Ch2-Ch1.zen
5.700020e+00	1.313328e+01	20151211_SCC1gfpc_Prometa\MitoSys2\LSM\SCC1gfpc_Noc\DE_W0001\DE_W0001_P0002\DE_2_W0001_P0002_T0002\TR1_W0001_P0246\TR1_2_W0001_P0246_T0001_R1_P4_K1_Ch2-Ch1.zen
5.760020e+00	1.163328e+01	20151211_SCC1gfpc_Prometa\MitoSys2\LSM\SCC1gfpc_Noc\DE_W0001\DE_W0001_P0002\DE_2_W0001_P0002_T0002\TR1_W0001_P0246\TR1_2_W0001_P0246_T0001_R1_P4_K1_Ch2-Ch1.zen
5.820020e+00	1.446661e+01	20151211_SCC1gfpc_Prometa\MitoSys2\LSM\SCC1gfpc_Noc\DE_W0001\DE_W0001_P0002\DE_2_W0001_P0002_T0002\TR1_W0001_P0246\TR1_2_W0001_P0246_T0001_R1_P4_K1_Ch2-Ch1.zen
5.880020e+00	1.241661e+01	20151211_SCC1gfpc_Prometa\MitoSys2\LSM\SCC1gfpc_Noc\DE_W0001\DE_W0001_P0002\DE_2_W0001_P0002_T0002\TR1_W0001_P0246\TR1_2_W0001_P0246_T0001_R1_P4_K1_Ch2-Ch1.zen
5.940020e+00	1.463327e+01	20151211_SCC1gfpc_Prometa\MitoSys2\LSM\SCC1gfpc_Noc\DE_W0001\DE_W0001_P0002\DE_2_W0001_P0002_T0002\TR1_W0001_P0246\TR1_2_W0001_P0246_T0001_R1_P4_K1_Ch2-Ch1.zen
6.000020e+00	1.413327e+01	20151211_SCC1gfpc_Prometa\MitoSys2\LSM\SCC1gfpc_Noc\DE_W0001\DE_W0001_P0002\DE_2_W0001_P0002_T0002\TR1_W0001_P0246\TR1_2_W0001_P0246_T0001_R1_P4_K1_Ch2-Ch1.zen
6.060030e+00	1.644993e+01	20151211_SCC1gfpc_Prometa\MitoSys2\LSM\SCC1gfpc_Noc\DE_W0001\DE_W0001_P0002\DE_2_W0001_P0002_T0002\TR1_W0001_P0246\TR1_2_W0001_P0246_T0001_R1_P4_K1_Ch2-Ch1.zen
6.120030e+00	1.501660e+01	20151211_SCC1gfpc_Prometa\MitoSys2\LSM\SCC1gfpc_Noc\DE_W0001\DE_W0001_P0002\DE_2_W0001_P0002_T0002\TR1_W0001_P0246\TR1_2_W0001_P0246_T0001_R1_P4_K1_Ch2-Ch1.zen
6.180030e+00	1.524994e+01	20151211_SCC1gfpc_Prometa\MitoSys2\LSM\SCC1gfpc_Noc\DE_W0001\DE_W0001_P0002\DE_2_W0001_P0002_T0002\TR1_W0001_P0246\TR1_2_W0001_P0246_T0001_R1_P4_K1_Ch2-Ch1.zen
6.240030e+00	1.438327e+01	20151211_SCC1gfpc_Prometa\MitoSys2\LSM\SCC1gfpc_Noc\DE_W0001\DE_W0001_P0002\DE_2_W0001_P0002_T0002\TR1_W0001_P0246\TR1_2_W0001_P0246_T0001_R1_P4_K1_Ch2-Ch1.zen
6.300030e+00	1.718326e+01	20151211_SCC1gfpc_Prometa\MitoSys2\LSM\SCC1gfpc_Noc\DE_W0001\DE_W0001_P0002\DE_2_W0001_P0002_T0002\TR1_W0001_P0246\TR1_2_W0001_P0246_T0001_R1_P4_K1_Ch2-Ch1.zen
6.360030e+00	1.489994e+01	20151211_SCC1gfpc_Prometa\MitoSys2\LSM\SCC1gfpc_Noc\DE_W0001\DE_W0001_P0002\DE_2_W0001_P0002_T0002\TR1_W0001_P0246\TR1_2_W0001_P0246_T0001_R1_P4_K1_Ch2-Ch1.zen
6.420030e+00	1.094995e+01	20151211_SCC1gfpc_Prometa\MitoSys2\LSM\SCC1gfpc_Noc\DE_W0001\DE_W0001_P0002\DE_2_W0001_P0002_T0002\TR1_W0001_P0246\TR1_2_W0001_P0246_T0001_R1_P4_K1_Ch2-Ch1.zen
6.480030e+00	1.298328e+01	20151211_SCC1gfpc_Prometa\MitoSys2\LSM\SCC1gfpc_Noc\DE_W0001\DE_W0001_P0002\DE_2_W0001_P0002_T0002\TR1_W0001_P0246\TR1_2_W0001_P0246_T0001_R1_P4_K1_Ch2-Ch1.zen
6.540030e+00	1.583327e+01	20151211_SCC1gfpc_Prometa\MitoSys2\LSM\SCC1gfpc_Noc\DE_W0001\DE_W0001_P0002\DE_2_W0001_P0002_T0002\TR1_W0001_P0246\TR1_2_W0001_P0246_T0001_R1_P4_K1_Ch2-Ch1.zen
6.600030e+00	1.478327e+01	20151211_SCC1gfpc_Prometa\MitoSys2\LSM\SCC1gfpc_Noc\DE_W0001\DE_W0001_P0002\DE_2_W0001_P0002_T0002\TR1_W0001_P0246\TR1_2_W0001_P0246_T0001_R1_P4_K1_Ch2-Ch1.zen
6.660030e+00	1.289995e+01	20151211_SCC1gfpc_Prometa\MitoSys2\LSM\SCC1gfpc_Noc\DE_W0001\DE_W0001_P0002\DE_2_W0001_P0002_T0002\TR1_W0001_P0246\TR1_2_W0001_P0246_T0001_R1_P4_K1_Ch2-Ch1.zen
6.720030e+00	1.518327e+01	20151211_SCC1gfpc_Prometa\MitoSys2\LSM\SCC1gfpc_Noc\DE_W0001\DE_W0001_P0002\DE_2_W0001_P0002_T0002\TR1_W0001_P0246\TR1_2_W0001_P0246_T0001_R1_P4_K1_Ch2-Ch1.zen
6.780030e+00	1.366661e+01	20151211_SCC1gfpc_Prometa\MitoSys2\LSM\SCC1gfpc_Noc\DE_W0001\DE_W0001_P0002\DE_2_W0001_P0002_T0002\TR1_W0001_P0246\TR1_2_W0001_P0246_T0001_R1_P4_K1_Ch2-Ch1.zen
6.840030e+00	1.471661e+01	20151211_SCC1gfpc_Prometa\MitoSys2\LSM\SCC1gfpc_Noc\DE_W0001\DE_W0001_P0002\DE_2_W0001_P0002_T0002\TR1_W0001_P0246\TR1_2_W0001_P0246_T0001_R1_P4_K1_Ch2-Ch1.zen
6.900030e+00	1.864992e+01	20151211_SCC1gfpc_Prometa\MitoSys2\LSM\SCC1gfpc_Noc\DE_W0001\DE_W0001_P0002\DE_2_W0001_P0002_T0002\TR1_W0001_P0246\TR1_2_W0001_P0246_T0001_R1_P4_K1_Ch2-Ch1.zen
6.960030e+00	1.633327e+01	20151211_SCC1gfpc_Prometa\MitoSys2\LSM\SCC1gfpc_Noc\DE_W0001\DE_W0001_P0002\DE_2_W0001_P0002_T0002\TR1_W0001_P0246\TR1_2_W0001_P0246_T0001_R1_P4_K1_Ch2-Ch1.zen
7.020030e+00	1.514994e+01	20151211_SCC1gfpc_Prometa\MitoSys2\LSM\SCC1gfpc_Noc\DE_W0001\DE_W0001_P0002\DE_2_W0001_P0002_T0002\TR1_W0001_P0246\TR1_2_W0001_P0246_T0001_R1_P4_K1_Ch2-Ch1.zen
7.080030e+00	1.533327e+01	20151211_SCC1gfpc_Prometa\MitoSys2\LSM\SCC1gfpc_Noc\DE_W0001\DE_W0001_P0002\DE_2_W0001_P0002_T0002\TR1_W0001_P0246\TR1_2_W0001_P0246_T0001_R1_P4_K1_Ch2-Ch1.zen
7.140030e+00	1.649993e+01	20151211_SCC1gfpc_Prometa\MitoSys2\LSM\SCC1gfpc_Noc\DE_W0001\DE_W0001_P0002\DE_2_W0001_P0002_T0002\TR1_W0001_P0246\TR1_2_W0001_P0246_T0001_R1_P4_K1_Ch2-Ch1.zen
7.200030e+00	1.719993e+01	20151211_SCC1gfpc_Prometa\MitoSys2\LSM\SCC1gfpc_Noc\DE_W0001\DE_W0001_P0002\DE_2_W0001_P0002_T0002\TR1_W0001_P0246\TR1_2_W0001_P0246_T0001_R1_P4_K1_Ch2-Ch1.zen
7.260030e+00	1.314995e+01	20151211_SCC1gfpc_Prometa\MitoSys2\LSM\SCC1gfpc_Noc\DE_W0001\DE_W0001_P0002\DE_2_W0001_P0002_T0002\TR1_W0001_P0246\TR1_2_W0001_P0246_T0001_R1_P4_K1_Ch2-Ch1.zen
7.320030e+00	1.291661e+01	20151211_SCC1gfpc_Prometa\MitoSys2\LSM\SCC1gfpc_Noc\DE_W0001\DE_W0001_P0002\DE_2_W0001_P0002_T0002\TR1_W0001_P0246\TR1_2_W0001_P0246_T0001_R1_P4_K1_Ch2-Ch1.zen
7.380030e+00	1.529994e+01	20151211_SCC1gfpc_Prometa\MitoSys2\LSM\SCC1gfpc_Noc\DE_W0001\DE_W0001_P0002\DE_2_W0001_P0002_T0002\TR1_W0001_P0246\TR1_2_W0001_P0246_T0001_R1_P4_K1_Ch2-Ch1.zen
7.440030e+00	1.483327e+01	20151211_SCC1gfpc_Prometa\MitoSys2\LSM\SCC1gfpc_Noc\DE_W0001\DE_W0001_P0002\DE_2_W0001_P0002_T0002\TR1_W0001_P0246\TR1_2_W0001_P0246_T0001_R1_P4_K1_Ch2-Ch1.zen
7.500030e+00	1.769993e+01	20151211_SCC1gfpc_Prometa\MitoSys2\LSM\SCC1gfpc_Noc\DE_W0001\DE_W0001_P0002\DE_2_W0001_P0002_T0002\TR1_W0001_P0246\TR1_2_W0001_P0246_T0001_R1_P4_K1_Ch2-Ch1.zen
7.560030e+00	1.711660e+01	20151211_SCC1gfpc_Prometa\MitoSys2\LSM\SCC1gfpc_Noc\DE_W0001\DE_W0001_P0002\DE_2_W0001_P0002_T0002\TR1_W0001_P0246\TR1_2_W0001_P0246_T0001_R1_P4_K1_Ch2-Ch1.zen
7.620030e+00	1.546660e+01	20151211_SCC1gfpc_Prometa\MitoSys2\LSM\SCC1gfpc_Noc\DE_W0001\DE_W0001_P0002\DE_2_W0001_P0002_T0002\TR1_W0001_P0246\TR1_2_W0001_P0246_T0001_R1_P4_K1_Ch2-Ch1.zen
7.680030e+00	1.834992e+01	20151211_SCC1gfpc_Prometa\MitoSys2\LSM\SCC1gfpc_Noc\DE_W0001\DE_W0001_P0002\DE_2_W0001_P0002_T0002\TR1_W0001_P0246\TR1_2_W0001_P0246_T0001_R1_P4_K1_Ch2-Ch1.zen
7.740030e+00	1.394994e+01	20151211_SCC1gfpc_Prometa\MitoSys2\LSM\SCC1gfpc_Noc\DE_W0001\DE_W0001_P0002\DE_2_W0001_P0002_T0002\TR1_W0001_P0246\TR1_2_W0001_P0246_T0001_R1_P4_K1_Ch2-Ch1.zen
7.800030e+00	1.381661e+01	20151211_SCC1gfpc_Prometa\MitoSys2\LSM\SCC1gfpc_Noc\DE_W0001\DE_W0001_P0002\DE_2_W0001_P0002_T0002\TR1_W0001_P0246\TR1_2_W0001_P0246_T0001_R1_P4_K1_Ch2-Ch1.zen
7.860030e+00	1.366661e+01	20151211_SCC1gfpc_Prometa\MitoSys2\LSM\SCC1gfpc_Noc\DE_W0001\DE_W0001_P0002\DE_2_W0001_P0002_T0002\TR1_W0001_P0246\TR1_2_W0001_P0246_T0001_R1_P4_K1_Ch2-Ch1.zen
7.920030e+00	1.233328e+01	20151211_SCC1gfpc_Prometa\MitoSys2\LSM\SCC1gfpc_Noc\DE_W0001\DE_W0001_P0002\DE_2_W0001_P0002_T0002\TR1_W0001_P0246\TR1_2_W0001_P0246_T0001_R1_P4_K1_Ch2-Ch1.zen
7.980030e+00	1.621660e+01	20151211_SCC1gfpc_Prometa\MitoSys2\LSM\SCC1gfpc_Noc\DE_W0001\DE_W0001_P0002\DE_2_W0001_P0002_T0002\TR1_W0001_P0246\TR1_2_W0001_P0246_T0001_R1_P4_K1_Ch2-Ch1.zen
8.040030e+00	1.631660e+01	20151211_SCC1gfpc_Prometa\MitoSys2\LSM\SCC1gfpc_Noc\DE_W0001\DE_W0001_P0002\DE_2_W0001_P0002_T0002\TR1_W0001_P0246\TR1_2_W0001_P0246_T0001_R1_P4_K1_Ch2-Ch1.zen
8.100030e+00	1.709993e+01	20151211_SCC1gfpc_Prometa\MitoSys2\LSM\SCC1gfpc_Noc\DE_W0001\DE_W0001_P0002\DE_2_W0001_P0002_T0002\TR1_W0001_P0246\TR1_2_W0001_P0246_T0001_R1_P4_K1_Ch2-Ch1.zen
8.160030e+00	1.554994e+01	20151211_SCC1gfpc_Prometa\MitoSys2\LSM\SCC1gfpc_Noc\DE_W0001\DE_W0001_P0002\DE_2_W0001_P0002_T0002\TR1_W0001_P0246\TR1_2_W0001_P0246_T0001_R1_P4_K1_Ch2-Ch1.zen
8.220030e+00	1.608327e+01	20151211_SCC1gfpc_Prometa\MitoSys2\LSM\SCC1gfpc_Noc\DE_W0001\DE_W0001_P0002\DE_2_W0001_P0002_T0002\TR1_W0001_P0246\TR1_2_W0001_P0246_T0001_R1_P4_K1_Ch2-Ch1.zen
8.280030e+00	1.253328e+01	20151211_SCC1gfpc_Prometa\MitoSys2\LSM\SCC1gfpc_Noc\DE_W0001\DE_W0001_P0002\DE_2_W0001_P0002_T0002\TR1_W0001_P0246\TR1_2_W0001_P0246_T0001_R1_P4_K1_Ch2-Ch1.zen
8.340030e+00	1.588327e+01	20151211_SCC1gfpc_Prometa\MitoSys2\LSM\SCC1gfpc_Noc\DE_W0001\DE_W0001_P0002\DE_2_W0001_P0002_T0002\TR1_W0001_P0246\TR1_2_W0001_P0246_T0001_R1_P4_K1_Ch2-Ch1.zen
8.400030e+00	1.618327e+01	20151211_SCC1gfpc_Prometa\MitoSys2\LSM\SCC1gfpc_Noc\DE_W0001\DE_W0001_P0002\DE_2_W0001_P0002_T0002\TR1_W0001_P0246\TR1_2_W0001_P0246_T0001_R1_P4_K1_Ch2-Ch1.zen
8.460040e+00	1.846659e+01	20151211_SCC1gfpc_Prometa\MitoSys2\LSM\SCC1gfpc_Noc\DE_W0001\DE_W0001_P0002\DE_2_W0001_P0002_T0002\TR1_W0001_P0246\TR1_2_W0001_P0246_T0001_R1_P4_K1_Ch2-Ch1.zen
8.520040e+00	1.294995e+01	20151211_SCC1gfpc_Prometa\MitoSys2\LSM\SCC1gfpc_Noc\DE_W0001\DE_W0001_P0002\DE_2_W0001_P0002_T0002\TR1_W0001_P0246\TR1_2_W0001_P0246_T0001_R1_P4_K1_Ch2-Ch1.zen
8.580040e+00	1.296661e+01	20151211_SCC1gfpc_Prometa\MitoSys2\LSM\SCC1gfpc_Noc\DE_W0001\DE_W0001_P0002\DE_2_W0001_P0002_T0002\TR1_W0001_P0246\TR1_2_W0001_P0246_T0001_R1_P4_K1_Ch2-Ch1.zen
8.640040e+00	1.431661e+01	20151211_SCC1gfpc_Prometa\MitoSys2\LSM\SCC1gfpc_Noc\DE_W0001\DE_W0001_P0002\DE_2_W0001_P0002_T0002\TR1_W0001_P0246\TR1_2_W0001_P0246_T0001_R1_P4_K1_Ch2-Ch1.zen
8.700040e+00	1.478327e+01	20151211_SCC1gfpc_Prometa\MitoSys2\LSM\SCC1gfpc_Noc\DE_W0001\DE_W0001_P0002\DE_2_W0001_P0002_T0002\TR1_W0001_P0246\TR1_2_W0001_P0246_T0001_R1_P4_K1_Ch2-Ch1.zen
8.760040e+00	1.561660e+01	20151211_SCC1gfpc_Prometa\MitoSys2\LSM\SCC1gfpc_Noc\DE_W0001\DE_W0001_P0002\DE_2_W0001_P0002_T0002\TR1_W0001_P0246\TR1_2_W0001_P0246_T0001_R1_P4_K1_Ch2-Ch1.zen
8.820040e+00	1.288328e+01	20151211_SCC1gfpc_Prometa\MitoSys2\LSM\SCC1gfpc_Noc\DE_W0001\DE_W0001_P0002\DE_2_W0001_P0002_T0002\TR1_W0001_P0246\TR1_2_W0001_P0246_T0001_R1_P4_K1_Ch2-Ch1.zen
8.880040e+00	1.168328e+01	20151211_SCC1gfpc_Prometa\MitoSys2\LSM\SCC1gfpc_Noc\DE_W0001\DE_W0001_P0002\DE_2_W0001_P0002_T0002\TR1_W0001_P0246\TR1_2_W0001_P0246_T0001_R1_P4_K1_Ch2-Ch1.zen
8.940040e+00	1.346661e+01	20151211_SCC1gfpc_Prometa\MitoSys2\LSM\SCC1gfpc_Noc\DE_W0001\DE_W0001_P0002\DE_2_W0001_P0002_T0002\TR1_W0001_P0246\TR1_2_W0001_P0246_T0001_R1_P4_K1_Ch2-Ch1.zen
9.000040e+00	1.486660e+01	20151211_SCC1gfpc_Prometa\MitoSys2\LSM\SCC1gfpc_Noc\DE_W0001\DE_W0001_P0002\DE_2_W0001_P0002_T0002\TR1_W0001_P0246\TR1_2_W0001_P0246_T0001_R1_P4_K1_Ch2-Ch1.zen
9.060040e+00	1.519994e+01	20151211_SCC1gfpc_Prometa\MitoSys2\LSM\SCC1gfpc_Noc\DE_W0001\DE_W0001_P0002\DE_2_W0001_P0002_T0002\TR1_W0001_P0246\TR1_2_W0001_P0246_T0001_R1_P4_K1_Ch2-Ch1.zen
9.120040e+00	1.651660e+01	20151211_SCC1gfpc_Prometa\MitoSys2\LSM\SCC1gfpc_Noc\DE_W0001\DE_W0001_P0002\DE_2_W0001_P0002_T0002\TR1_W0001_P0246\TR1_2_W0001_P0246_T0001_R1_P4_K1_Ch2-Ch1.zen
9.180040e+00	1.604993e+01	20151211_SCC1gfpc_Prometa\MitoSys2\LSM\SCC1gfpc_Noc\DE_W0001\DE_W0001_P0002\DE_2_W0001_P0002_T0002\TR1_W0001_P0246\TR1_2_W0001_P0246_T0001_R1_P4_K1_Ch2-Ch1.zen
9.240040e+00	1.716660e+01	20151211_SCC1gfpc_Prometa\MitoSys2\LSM\SCC1gfpc_Noc\DE_W0001\DE_W0001_P0002\DE_2_W0001_P0002_T0002\TR1_W0001_P0246\TR1_2_W0001_P0246_T0001_R1_P4_K1_Ch2-Ch1.zen
9.300040e+00	1.423327e+01	20151211_SCC1gfpc_Prometa\MitoSys2\LSM\SCC1gfpc_Noc\DE_W0001\DE_W0001_P0002\DE_2_W0001_P0002_T0002\TR1_W0001_P0246\TR1_2_W0001_P0246_T0001_R1_P4_K1_Ch2-Ch1.zen
9.360040e+00	1.583327e+01	20151211_SCC1gfpc_Prometa\MitoSys2\LSM\SCC1gfpc_Noc\DE_W0001\DE_W0001_P0002\DE_2_W0001_P0002_T0002\TR1_W0001_P0246\TR1_2_W0001_P0246_T0001_R1_P4_K1_Ch2-Ch1.zen
9.420040e+00	1.588327e+01	20151211_SCC1gfpc_Prometa\MitoSys2\LSM\SCC1gfpc_Noc\DE_W0001\DE_W0001_P0002\DE_2_W0001_P0002_T0002\TR1_W0001_P0246\TR1_2_W0001_P0246_T0001_R1_P4_K1_Ch2-Ch1.zen
9.480040e+00	1.374994e+01	20151211_SCC1gfpc_Prometa\MitoSys2\LSM\SCC1gfpc_Noc\DE_W0001\DE_W0001_P0002\DE_2_W0001_P0002_T0002\TR1_W0001_P0246\TR1_2_W0001_P0246_T0001_R1_P4_K1_Ch2-Ch1.zen
9.540040e+00	1.724993e+01	20151211_SCC1gfpc_Prometa\MitoSys2\LSM\SCC1gfpc_Noc\DE_W0001\DE_W0001_P0002\DE_2_W0001_P0002_T0002\TR1_W0001_P0246\TR1_2_W0001_P0246_T0001_R1_P4_K1_Ch2-Ch1.zen
9.600040e+00	1.533327e+01	20151211_SCC1gfpc_Prometa\MitoSys2\LSM\SCC1gfpc_Noc\DE_W0001\DE_W0001_P0002\DE_2_W0001_P0002_T0002\TR1_W0001_P0246\TR1_2_W0001_P0246_T0001_R1_P4_K1_Ch2-Ch1.zen
9.660040e+00	1.344994e+01	20151211_SCC1gfpc_Prometa\MitoSys2\LSM\SCC1gfpc_Noc\DE_W0001\DE_W0001_P0002\DE_2_W0001_P0002_T0002\TR1_W0001_P0246\TR1_2_W0001_P0246_T0001_R1_P4_K1_Ch2-Ch1.zen
9.720040e+00	1.549994e+01	20151211_SCC1gfpc_Prometa\MitoSys2\LSM\SCC1gfpc_Noc\DE_W0001\DE_W0001_P0002\DE_2_W0001_P0002_T0002\TR1_W0001_P0246\TR1_2_W0001_P0246_T0001_R1_P4_K1_Ch2-Ch1.zen
9.780040e+00	1.608327e+01	20151211_SCC1gfpc_Prometa\MitoSys2\LSM\SCC1gfpc_Noc\DE_W0001\DE_W0001_P0002\DE_2_W0001_P0002_T0002\TR1_W0001_P0246\TR1_2_W0001_P0246_T0001_R1_P4_K1_Ch2-Ch1.zen
9.840040e+00	1.159995e+01	20151211_SCC1gfpc_Prometa\MitoSys2\LSM\SCC1gfpc_Noc\DE_W0001\DE_W0001_P0002\DE_2_W0001_P0002_T0002\TR1_W0001_P0246\TR1_2_W0001_P0246_T0001_R1_P4_K1_Ch2-Ch1.zen
9.900040e+00	1.579993e+01	20151211_SCC1gfpc_Prometa\MitoSys2\LSM\SCC1gfpc_Noc\DE_W0001\DE_W0001_P0002\DE_2_W0001_P0002_T0002\TR1_W0001_P0246\TR1_2_W0001_P0246_T0001_R1_P4_K1_Ch2-Ch1.zen
9.960040e+00	1.578327e+01	20151211_SCC1gfpc_Prometa\MitoSys2\LSM\SCC1gfpc_Noc\DE_W0001\DE_W0001_P0002\DE_2_W0001_P0002_T0002\TR1_W0001_P0246\TR1_2_W0001_P0246_T0001_R1_P4_K1_Ch2-Ch1.zen
1.002004e+01	1.251661e+01	20151211_SCC1gfpc_Prometa\MitoSys2\LSM\SCC1gfpc_Noc\DE_W0001\DE_W0001_P0002\DE_2_W0001_P0002_T0002\TR1_W0001_P0246\TR1_2_W0001_P0246_T0001_R1_P4_K1_Ch2-Ch1.zen
1.008004e+01	1.196662e+01	20151211_SCC1gfpc_Prometa\MitoSys2\LSM\SCC1gfpc_Noc\DE_W0001\DE_W0001_P0002\DE_2_W0001_P0002_T0002\TR1_W0001_P0246\TR1_2_W0001_P0246_T0001_R1_P4_K1_Ch2-Ch1.zen
1.014004e+01	1.424994e+01	20151211_SCC1gfpc_Prometa\MitoSys2\LSM\SCC1gfpc_Noc\DE_W0001\DE_W0001_P0002\DE_2_W0001_P0002_T0002\TR1_W0001_P0246\TR1_2_W0001_P0246_T0001_R1_P4_K1_Ch2-Ch1.zen
1.020004e+01	1.363328e+01	20151211_SCC1gfpc_Prometa\MitoSys2\LSM\SCC1gfpc_Noc\DE_W0001\DE_W0001_P0002\DE_2_W0001_P0002_T0002\TR1_W0001_P0246\TR1_2_W0001_P0246_T0001_R1_P4_K1_Ch2-Ch1.zen
1.026004e+01	1.321661e+01	20151211_SCC1gfpc_Prometa\MitoSys2\LSM\SCC1gfpc_Noc\DE_W0001\DE_W0001_P0002\DE_2_W0001_P0002_T0002\TR1_W0001_P0246\TR1_2_W0001_P0246_T0001_R1_P4_K1_Ch2-Ch1.zen
1.032004e+01	1.471661e+01	20151211_SCC1gfpc_Prometa\MitoSys2\LSM\SCC1gfpc_Noc\DE_W0001\DE_W0001_P0002\DE_2_W0001_P0002_T0002\TR1_W0001_P0246\TR1_2_W0001_P0246_T0001_R1_P4_K1_Ch2-Ch1.zen
1.038004e+01	1.826659e+01	20151211_SCC1gfpc_Prometa\MitoSys2\LSM\SCC1gfpc_Noc\DE_W0001\DE_W0001_P0002\DE_2_W0001_P0002_T0002\TR1_W0001_P0246\TR1_2_W0001_P0246_T0001_R1_P4_K1_Ch2-Ch1.zen
1.044004e+01	1.444994e+01	20151211_SCC1gfpc_Prometa\MitoSys2\LSM\SCC1gfpc_Noc\DE_W0001\DE_W0001_P0002\DE_2_W0001_P0002_T0002\TR1_W0001_P0246\TR1_2_W0001_P0246_T0001_R1_P4_K1_Ch2-Ch1.zen
1.050004e+01	1.171662e+01	20151211_SCC1gfpc_Prometa\MitoSys2\LSM\SCC1gfpc_Noc\DE_W0001\DE_W0001_P0002\DE_2_W0001_P0002_T0002\TR1_W0001_P0246\TR1_2_W0001_P0246_T0001_R1_P4_K1_Ch2-Ch1.zen
1.056004e+01	1.124995e+01	20151211_SCC1gfpc_Prometa\MitoSys2\LSM\SCC1gfpc_Noc\DE_W0001\DE_W0001_P0002\DE_2_W0001_P0002_T0002\TR1_W0001_P0246\TR1_2_W0001_P0246_T0001_R1_P4_K1_Ch2-Ch1.zen
1.062004e+01	1.564993e+01	20151211_SCC1gfpc_Prometa\MitoSys2\LSM\SCC1gfpc_Noc\DE_W0001\DE_W0001_P0002\DE_2_W0001_P0002_T0002\TR1_W0001_P0246\TR1_2_W0001_P0246_T0001_R1_P4_K1_Ch2-Ch1.zen
1.068004e+01	1.433327e+01	20151211_SCC1gfpc_Prometa\MitoSys2\LSM\SCC1gfpc_Noc\DE_W0001\DE_W0001_P0002\DE_2_W0001_P0002_T0002\TR1_W0001_P0246\TR1_2_W0001_P0246_T0001_R1_P4_K1_Ch2-Ch1.zen
1.074004e+01	1.094995e+01	20151211_SCC1gfpc_Prometa\MitoSys2\LSM\SCC1gfpc_Noc\DE_W0001\DE_W0001_P0002\DE_2_W0001_P0002_T0002\TR1_W0001_P0246\TR1_2_W0001_P0246_T0001_R1_P4_K1_Ch2-Ch1.zen
1.080005e+01	1.144995e+01	20151211_SCC1gfpc_Prometa\MitoSys2\LSM\SCC1gfpc_Noc\DE_W0001\DE_W0001_P0002\DE_2_W0001_P0002_T0002\TR1_W0001_P0246\TR1_2_W0001_P0246_T0001_R1_P4_K1_Ch2-Ch1.zen
1.086005e+01	1.558327e+01	20151211_SCC1gfpc_Prometa\MitoSys2\LSM\SCC1gfpc_Noc\DE_W0001\DE_W0001_P0002\DE_2_W0001_P0002_T0002\TR1_W0001_P0246\TR1_2_W0001_P0246_T0001_R1_P4_K1_Ch2-Ch1.zen
1.092005e+01	1.339994e+01	20151211_SCC1gfpc_Prometa\MitoSys2\LSM\SCC1gfpc_Noc\DE_W0001\DE_W0001_P0002\DE_2_W0001_P0002_T0002\TR1_W0001_P0246\TR1_2_W0001_P0246_T0001_R1_P4_K1_Ch2-Ch1.zen
1.098005e+01	1.328328e+01	20151211_SCC1gfpc_Prometa\MitoSys2\LSM\SCC1gfpc_Noc\DE_W0001\DE_W0001_P0002\DE_2_W0001_P0002_T0002\TR1_W0001_P0246\TR1_2_W0001_P0246_T0001_R1_P4_K1_Ch2-Ch1.zen
1.104005e+01	1.354994e+01	20151211_SCC1gfpc_Prometa\MitoSys2\LSM\SCC1gfpc_Noc\DE_W0001\DE_W0001_P0002\DE_2_W0001_P0002_T0002\TR1_W0001_P0246\TR1_2_W0001_P0246_T0001_R1_P4_K1_Ch2-Ch1.zen
1.110005e+01	1.576660e+01	20151211_SCC1gfpc_Prometa\MitoSys2\LSM\SCC1gfpc_Noc\DE_W0001\DE_W0001_P0002\DE_2_W0001_P0002_T0002\TR1_W0001_P0246\TR1_2_W0001_P0246_T0001_R1_P4_K1_Ch2-Ch1.zen
1.116005e+01	1.573327e+01	20151211_SCC1gfpc_Prometa\MitoSys2\LSM\SCC1gfpc_Noc\DE_W0001\DE_W0001_P0002\DE_2_W0001_P0002_T0002\TR1_W0001_P0246\TR1_2_W0001_P0246_T0001_R1_P4_K1_Ch2-Ch1.zen
1.122005e+01	1.426661e+01	20151211_SCC1gfpc_Prometa\MitoSys2\LSM\SCC1gfpc_Noc\DE_W0001\DE_W0001_P0002\DE_2_W0001_P0002_T0002\TR1_W0001_P0246\TR1_2_W0001_P0246_T0001_R1_P4_K1_Ch2-Ch1.zen
1.128005e+01	1.363328e+01	20151211_SCC1gfpc_Prometa\MitoSys2\LSM\SCC1gfpc_Noc\DE_W0001\DE_W0001_P0002\DE_2_W0001_P0002_T0002\TR1_W0001_P0246\TR1_2_W0001_P0246_T0001_R1_P4_K1_Ch2-Ch1.zen
1.134005e+01	1.471661e+01	20151211_SCC1gfpc_Prometa\MitoSys2\LSM\SCC1gfpc_Noc\DE_W0001\DE_W0001_P0002\DE_2_W0001_P0002_T0002\TR1_W0001_P0246\TR1_2_W0001_P0246_T0001_R1_P4_K1_Ch2-Ch1.zen
1.140005e+01	1.499994e+01	20151211_SCC1gfpc_Prometa\MitoSys2\LSM\SCC1gfpc_Noc\DE_W0001\DE_W0001_P0002\DE_2_W0001_P0002_T0002\TR1_W0001_P0246\TR1_2_W0001_P0246_T0001_R1_P4_K1_Ch2-Ch1.zen
1.146005e+01	1.923325e+01	20151211_SCC1gfpc_Prometa\MitoSys2\LSM\SCC1gfpc_Noc\DE_W0001\DE_W0001_P0002\DE_2_W0001_P0002_T0002\TR1_W0001_P0246\TR1_2_W0001_P0246_T0001_R1_P4_K1_Ch2-Ch1.zen
1.152005e+01	1.596660e+01	20151211_SCC1gfpc_Prometa\MitoSys2\LSM\SCC1gfpc_Noc\DE_W0001\DE_W0001_P0002\DE_2_W0001_P0002_T0002\TR1_W0001_P0246\TR1_2_W0001_P0246_T0001_R1_P4_K1_Ch2-Ch1.zen
1.158005e+01	1.599993e+01	20151211_SCC1gfpc_Prometa\MitoSys2\LSM\SCC1gfpc_Noc\DE_W0001\DE_W0001_P0002\DE_2_W0001_P0002_T0002\TR1_W0001_P0246\TR1_2_W0001_P0246_T0001_R1_P4_K1_Ch2-Ch1.zen
1.164005e+01	1.311661e+01	20151211_SCC1gfpc_Prometa\MitoSys2\LSM\SCC1gfpc_Noc\DE_W0001\DE_W0001_P0002\DE_2_W0001_P0002_T0002\TR1_W0001_P0246\TR1_2_W0001_P0246_T0001_R1_P4_K1_Ch2-Ch1.zen
1.170005e+01	1.444994e+01	20151211_SCC1gfpc_Prometa\MitoSys2\LSM\SCC1gfpc_Noc\DE_W0001\DE_W0001_P0002\DE_2_W0001_P0002_T0002\TR1_W0001_P0246\TR1_2_W0001_P0246_T0001_R1_P4_K1_Ch2-Ch1.zen
1.176005e+01	1.543327e+01	20151211_SCC1gfpc_Prometa\MitoSys2\LSM\SCC1gfpc_Noc\DE_W0001\DE_W0001_P0002\DE_2_W0001_P0002_T0002\TR1_W0001_P0246\TR1_2_W0001_P0246_T0001_R1_P4_K1_Ch2-Ch1.zen
1.182005e+01	1.476661e+01	20151211_SCC1gfpc_Prometa\MitoSys2\LSM\SCC1gfpc_Noc\DE_W0001\DE_W0001_P0002\DE_2_W0001_P0002_T0002\TR1_W0001_P0246\TR1_2_W0001_P0246_T0001_R1_P4_K1_Ch2-Ch1.zen
1.188005e+01	1.294995e+01	20151211_SCC1gfpc_Prometa\MitoSys2\LSM\SCC1gfpc_Noc\DE_W0001\DE_W0001_P0002\DE_2_W0001_P0002_T0002\TR1_W0001_P0246\TR1_2_W0001_P0246_T0001_R1_P4_K1_Ch2-Ch1.zen
1.194005e+01	1.578327e+01	20151211_SCC1gfpc_Prometa\MitoSys2\LSM\SCC1gfpc_Noc\DE_W0001\DE_W0001_P0002\DE_2_W0001_P0002_T0002\TR1_W0001_P0246\TR1_2_W0001_P0246_T0001_R1_P4_K1_Ch2-Ch1.zen
1.200005e+01	1.469994e+01	20151211_SCC1gfpc_Prometa\MitoSys2\LSM\SCC1gfpc_Noc\DE_W0001\DE_W0001_P0002\DE_2_W0001_P0002_T0002\TR1_W0001_P0246\TR1_2_W0001_P0246_T0001_R1_P4_K1_Ch2-Ch1.zen
1.206005e+01	1.341661e+01	20151211_SCC1gfpc_Prometa\MitoSys2\LSM\SCC1gfpc_Noc\DE_W0001\DE_W0001_P0002\DE_2_W0001_P0002_T0002\TR1_W0001_P0246\TR1_2_W0001_P0246_T0001_R1_P4_K1_Ch2-Ch1.zen
1.212005e+01	1.188328e+01	20151211_SCC1gfpc_Prometa\MitoSys2\LSM\SCC1gfpc_Noc\DE_W0001\DE_W0001_P0002\DE_2_W0001_P0002_T0002\TR1_W0001_P0246\TR1_2_W0001_P0246_T0001_R1_P4_K1_Ch2-Ch1.zen
1.218005e+01	1.258328e+01	20151211_SCC1gfpc_Prometa\MitoSys2\LSM\SCC1gfpc_Noc\DE_W0001\DE_W0001_P0002\DE_2_W0001_P0002_T0002\TR1_W0001_P0246\TR1_2_W0001_P0246_T0001_R1_P4_K1_Ch2-Ch1.zen
1.224005e+01	1.576660e+01	20151211_SCC1gfpc_Prometa\MitoSys2\LSM\SCC1gfpc_Noc\DE_W0001\DE_W0001_P0002\DE_2_W0001_P0002_T0002\TR1_W0001_P0246\TR1_2_W0001_P0246_T0001_R1_P4_K1_Ch2-Ch1.zen
1.230005e+01	1.513327e+01	20151211_SCC1gfpc_Prometa\MitoSys2\LSM\SCC1gfpc_Noc\DE_W0001\DE_W0001_P0002\DE_2_W0001_P0002_T0002\TR1_W0001_P0246\TR1_2_W0001_P0246_T0001_R1_P4_K1_Ch2-Ch1.zen
1.236005e+01	1.218328e+01	20151211_SCC1gfpc_Prometa\MitoSys2\LSM\SCC1gfpc_Noc\DE_W0001\DE_W0001_P0002\DE_2_W0001_P0002_T0002\TR1_W0001_P0246\TR1_2_W0001_P0246_T0001_R1_P4_K1_Ch2-Ch1.zen
1.242005e+01	1.321661e+01	20151211_SCC1gfpc_Prometa\MitoSys2\LSM\SCC1gfpc_Noc\DE_W0001\DE_W0001_P0002\DE_2_W0001_P0002_T0002\TR1_W0001_P0246\TR1_2_W0001_P0246_T0001_R1_P4_K1_Ch2-Ch1.zen
1.248005e+01	1.338328e+01	20151211_SCC1gfpc_Prometa\MitoSys2\LSM\SCC1gfpc_Noc\DE_W0001\DE_W0001_P0002\DE_2_W0001_P0002_T0002\TR1_W0001_P0246\TR1_2_W0001_P0246_T0001_R1_P4_K1_Ch2-Ch1.zen
1.254005e+01	1.258328e+01	20151211_SCC1gfpc_Prometa\MitoSys2\LSM\SCC1gfpc_Noc\DE_W0001\DE_W0001_P0002\DE_2_W0001_P0002_T0002\TR1_W0001_P0246\TR1_2_W0001_P0246_T0001_R1_P4_K1_Ch2-Ch1.zen
1.260005e+01	1.391661e+01	20151211_SCC1gfpc_Prometa\MitoSys2\LSM\SCC1gfpc_Noc\DE_W0001\DE_W0001_P0002\DE_2_W0001_P0002_T0002\TR1_W0001_P0246\TR1_2_W0001_P0246_T0001_R1_P4_K1_Ch2-Ch1.zen
1.266005e+01	1.218328e+01	20151211_SCC1gfpc_Prometa\MitoSys2\LSM\SCC1gfpc_Noc\DE_W0001\DE_W0001_P0002\DE_2_W0001_P0002_T0002\TR1_W0001_P0246\TR1_2_W0001_P0246_T0001_R1_P4_K1_Ch2-Ch1.zen
1.272005e+01	1.286661e+01	20151211_SCC1gfpc_Prometa\MitoSys2\LSM\SCC1gfpc_Noc\DE_W0001\DE_W0001_P0002\DE_2_W0001_P0002_T0002\TR1_W0001_P0246\TR1_2_W0001_P0246_T0001_R1_P4_K1_Ch2-Ch1.zen
1.278005e+01	1.299995e+01	20151211_SCC1gfpc_Prometa\MitoSys2\LSM\SCC1gfpc_Noc\DE_W0001\DE_W0001_P0002\DE_2_W0001_P0002_T0002\TR1_W0001_P0246\TR1_2_W0001_P0246_T0001_R1_P4_K1_Ch2-Ch1.zen
1.284005e+01	1.381661e+01	20151211_SCC1gfpc_Prometa\MitoSys2\LSM\SCC1gfpc_Noc\DE_W0001\DE_W0001_P0002\DE_2_W0001_P0002_T0002\TR1_W0001_P0246\TR1_2_W0001_P0246_T0001_R1_P4_K1_Ch2-Ch1.zen
1.290005e+01	1.349994e+01	20151211_SCC1gfpc_Prometa\MitoSys2\LSM\SCC1gfpc_Noc\DE_W0001\DE_W0001_P0002\DE_2_W0001_P0002_T0002\TR1_W0001_P0246\TR1_2_W0001_P0246_T0001_R1_P4_K1_Ch2-Ch1.zen
1.296005e+01	1.428327e+01	20151211_SCC1gfpc_Prometa\MitoSys2\LSM\SCC1gfpc_Noc\DE_W0001\DE_W0001_P0002\DE_2_W0001_P0002_T0002\TR1_W0001_P0246\TR1_2_W0001_P0246_T0001_R1_P4_K1_Ch2-Ch1.zen
1.302005e+01	1.379994e+01	20151211_SCC1gfpc_Prometa\MitoSys2\LSM\SCC1gfpc_Noc\DE_W0001\DE_W0001_P0002\DE_2_W0001_P0002_T0002\TR1_W0001_P0246\TR1_2_W0001_P0246_T0001_R1_P4_K1_Ch2-Ch1.zen
1.308005e+01	1.371661e+01	20151211_SCC1gfpc_Prometa\MitoSys2\LSM\SCC1gfpc_Noc\DE_W0001\DE_W0001_P0002\DE_2_W0001_P0002_T0002\TR1_W0001_P0246\TR1_2_W0001_P0246_T0001_R1_P4_K1_Ch2-Ch1.zen
1.314005e+01	1.371661e+01	20151211_SCC1gfpc_Prometa\MitoSys2\LSM\SCC1gfpc_Noc\DE_W0001\DE_W0001_P0002\DE_2_W0001_P0002_T0002\TR1_W0001_P0246\TR1_2_W0001_P0246_T0001_R1_P4_K1_Ch2-Ch1.zen
1.320006e+01	1.563327e+01	20151211_SCC1gfpc_Prometa\MitoSys2\LSM\SCC1gfpc_Noc\DE_W0001\DE_W0001_P0002\DE_2_W0001_P0002_T0002\TR1_W0001_P0246\TR1_2_W0001_P0246_T0001_R1_P4_K1_Ch2-Ch1.zen
1.326006e+01	1.584993e+01	20151211_SCC1gfpc_Prometa\MitoSys2\LSM\SCC1gfpc_Noc\DE_W0001\DE_W0001_P0002\DE_2_W0001_P0002_T0002\TR1_W0001_P0246\TR1_2_W0001_P0246_T0001_R1_P4_K1_Ch2-Ch1.zen
1.332006e+01	1.343328e+01	20151211_SCC1gfpc_Prometa\MitoSys2\LSM\SCC1gfpc_Noc\DE_W0001\DE_W0001_P0002\DE_2_W0001_P0002_T0002\TR1_W0001_P0246\TR1_2_W0001_P0246_T0001_R1_P4_K1_Ch2-Ch1.zen
1.338006e+01	1.011662e+01	20151211_SCC1gfpc_Prometa\MitoSys2\LSM\SCC1gfpc_Noc\DE_W0001\DE_W0001_P0002\DE_2_W0001_P0002_T0002\TR1_W0001_P0246\TR1_2_W0001_P0246_T0001_R1_P4_K1_Ch2-Ch1.zen
1.344006e+01	1.173328e+01	20151211_SCC1gfpc_Prometa\MitoSys2\LSM\SCC1gfpc_Noc\DE_W0001\DE_W0001_P0002\DE_2_W0001_P0002_T0002\TR1_W0001_P0246\TR1_2_W0001_P0246_T0001_R1_P4_K1_Ch2-Ch1.zen
1.350006e+01	1.443327e+01	20151211_SCC1gfpc_Prometa\MitoSys2\LSM\SCC1gfpc_Noc\DE_W0001\DE_W0001_P0002\DE_2_W0001_P0002_T0002\TR1_W0001_P0246\TR1_2_W0001_P0246_T0001_R1_P4_K1_Ch2-Ch1.zen
1.356006e+01	1.081662e+01	20151211_SCC1gfpc_Prometa\MitoSys2\LSM\SCC1gfpc_Noc\DE_W0001\DE_W0001_P0002\DE_2_W0001_P0002_T0002\TR1_W0001_P0246\TR1_2_W0001_P0246_T0001_R1_P4_K1_Ch2-Ch1.zen
1.362006e+01	1.313328e+01	20151211_SCC1gfpc_Prometa\MitoSys2\LSM\SCC1gfpc_Noc\DE_W0001\DE_W0001_P0002\DE_2_W0001_P0002_T0002\TR1_W0001_P0246\TR1_2_W0001_P0246_T0001_R1_P4_K1_Ch2-Ch1.zen
1.368006e+01	1.491660e+01	20151211_SCC1gfpc_Prometa\MitoSys2\LSM\SCC1gfpc_Noc\DE_W0001\DE_W0001_P0002\DE_2_W0001_P0002_T0002\TR1_W0001_P0246\TR1_2_W0001_P0246_T0001_R1_P4_K1_Ch2-Ch1.zen
1.374006e+01	1.521660e+01	20151211_SCC1gfpc_Prometa\MitoSys2\LSM\SCC1gfpc_Noc\DE_W0001\DE_W0001_P0002\DE_2_W0001_P0002_T0002\TR1_W0001_P0246\TR1_2_W0001_P0246_T0001_R1_P4_K1_Ch2-Ch1.zen
1.380006e+01	1.424994e+01	20151211_SCC1gfpc_Prometa\MitoSys2\LSM\SCC1gfpc_Noc\DE_W0001\DE_W0001_P0002\DE_2_W0001_P0002_T0002\TR1_W0001_P0246\TR1_2_W0001_P0246_T0001_R1_P4_K1_Ch2-Ch1.zen
1.386006e+01	1.544994e+01	20151211_SCC1gfpc_Prometa\MitoSys2\LSM\SCC1gfpc_Noc\DE_W0001\DE_W0001_P0002\DE_2_W0001_P0002_T0002\TR1_W0001_P0246\TR1_2_W0001_P0246_T0001_R1_P4_K1_Ch2-Ch1.zen
1.392006e+01	1.546660e+01	20151211_SCC1gfpc_Prometa\MitoSys2\LSM\SCC1gfpc_Noc\DE_W0001\DE_W0001_P0002\DE_2_W0001_P0002_T0002\TR1_W0001_P0246\TR1_2_W0001_P0246_T0001_R1_P4_K1_Ch2-Ch1.zen
1.398006e+01	1.416661e+01	20151211_SCC1gfpc_Prometa\MitoSys2\LSM\SCC1gfpc_Noc\DE_W0001\DE_W0001_P0002\DE_2_W0001_P0002_T0002\TR1_W0001_P0246\TR1_2_W0001_P0246_T0001_R1_P4_K1_Ch2-Ch1.zen
1.404006e+01	1.299995e+01	20151211_SCC1gfpc_Prometa\MitoSys2\LSM\SCC1gfpc_Noc\DE_W0001\DE_W0001_P0002\DE_2_W0001_P0002_T0002\TR1_W0001_P0246\TR1_2_W0001_P0246_T0001_R1_P4_K1_Ch2-Ch1.zen
1.410006e+01	1.256661e+01	20151211_SCC1gfpc_Prometa\MitoSys2\LSM\SCC1gfpc_Noc\DE_W0001\DE_W0001_P0002\DE_2_W0001_P0002_T0002\TR1_W0001_P0246\TR1_2_W0001_P0246_T0001_R1_P4_K1_Ch2-Ch1.zen
1.416006e+01	1.516660e+01	20151211_SCC1gfpc_Prometa\MitoSys2\LSM\SCC1gfpc_Noc\DE_W0001\DE_W0001_P0002\DE_2_W0001_P0002_T0002\TR1_W0001_P0246\TR1_2_W0001_P0246_T0001_R1_P4_K1_Ch2-Ch1.zen
1.422006e+01	1.426661e+01	20151211_SCC1gfpc_Prometa\MitoSys2\LSM\SCC1gfpc_Noc\DE_W0001\DE_W0001_P0002\DE_2_W0001_P0002_T0002\TR1_W0001_P0246\TR1_2_W0001_P0246_T0001_R1_P4_K1_Ch2-Ch1.zen
1.428006e+01	1.296661e+01	20151211_SCC1gfpc_Prometa\MitoSys2\LSM\SCC1gfpc_Noc\DE_W0001\DE_W0001_P0002\DE_2_W0001_P0002_T0002\TR1_W0001_P0246\TR1_2_W0001_P0246_T0001_R1_P4_K1_Ch2-Ch1.zen
1.434006e+01	1.339994e+01	20151211_SCC1gfpc_Prometa\MitoSys2\LSM\SCC1gfpc_Noc\DE_W0001\DE_W0001_P0002\DE_2_W0001_P0002_T0002\TR1_W0001_P0246\TR1_2_W0001_P0246_T0001_R1_P4_K1_Ch2-Ch1.zen
1.440006e+01	1.254995e+01	20151211_SCC1gfpc_Prometa\MitoSys2\LSM\SCC1gfpc_Noc\DE_W0001\DE_W0001_P0002\DE_2_W0001_P0002_T0002\TR1_W0001_P0246\TR1_2_W0001_P0246_T0001_R1_P4_K1_Ch2-Ch1.zen
1.446006e+01	1.436661e+01	20151211_SCC1gfpc_Prometa\MitoSys2\LSM\SCC1gfpc_Noc\DE_W0001\DE_W0001_P0002\DE_2_W0001_P0002_T0002\TR1_W0001_P0246\TR1_2_W0001_P0246_T0001_R1_P4_K1_Ch2-Ch1.zen
1.452006e+01	1.213328e+01	20151211_SCC1gfpc_Prometa\MitoSys2\LSM\SCC1gfpc_Noc\DE_W0001\DE_W0001_P0002\DE_2_W0001_P0002_T0002\TR1_W0001_P0246\TR1_2_W0001_P0246_T0001_R1_P4_K1_Ch2-Ch1.zen
1.458006e+01	1.243328e+01	20151211_SCC1gfpc_Prometa\MitoSys2\LSM\SCC1gfpc_Noc\DE_W0001\DE_W0001_P0002\DE_2_W0001_P0002_T0002\TR1_W0001_P0246\TR1_2_W0001_P0246_T0001_R1_P4_K1_Ch2-Ch1.zen
1.464006e+01	1.019996e+01	20151211_SCC1gfpc_Prometa\MitoSys2\LSM\SCC1gfpc_Noc\DE_W0001\DE_W0001_P0002\DE_2_W0001_P0002_T0002\TR1_W0001_P0246\TR1_2_W0001_P0246_T0001_R1_P4_K1_Ch2-Ch1.zen
1.470006e+01	1.196662e+01	20151211_SCC1gfpc_Prometa\MitoSys2\LSM\SCC1gfpc_Noc\DE_W0001\DE_W0001_P0002\DE_2_W0001_P0002_T0002\TR1_W0001_P0246\TR1_2_W0001_P0246_T0001_R1_P4_K1_Ch2-Ch1.zen
1.476006e+01	1.159995e+01	20151211_SCC1gfpc_Prometa\MitoSys2\LSM\SCC1gfpc_Noc\DE_W0001\DE_W0001_P0002\DE_2_W0001_P0002_T0002\TR1_W0001_P0246\TR1_2_W0001_P0246_T0001_R1_P4_K1_Ch2-Ch1.zen
1.482006e+01	1.278328e+01	20151211_SCC1gfpc_Prometa\MitoSys2\LSM\SCC1gfpc_Noc\DE_W0001\DE_W0001_P0002\DE_2_W0001_P0002_T0002\TR1_W0001_P0246\TR1_2_W0001_P0246_T0001_R1_P4_K1_Ch2-Ch1.zen
1.488006e+01	1.439994e+01	20151211_SCC1gfpc_Prometa\MitoSys2\LSM\SCC1gfpc_Noc\DE_W0001\DE_W0001_P0002\DE_2_W0001_P0002_T0002\TR1_W0001_P0246\TR1_2_W0001_P0246_T0001_R1_P4_K1_Ch2-Ch1.zen
1.494006e+01	1.604993e+01	20151211_SCC1gfpc_Prometa\MitoSys2\LSM\SCC1gfpc_Noc\DE_W0001\DE_W0001_P0002\DE_2_W0001_P0002_T0002\TR1_W0001_P0246\TR1_2_W0001_P0246_T0001_R1_P4_K1_Ch2-Ch1.zen
1.500006e+01	1.419994e+01	20151211_SCC1gfpc_Prometa\MitoSys2\LSM\SCC1gfpc_Noc\DE_W0001\DE_W0001_P0002\DE_2_W0001_P0002_T0002\TR1_W0001_P0246\TR1_2_W0001_P0246_T0001_R1_P4_K1_Ch2-Ch1.zen
1.506006e+01	1.409994e+01	20151211_SCC1gfpc_Prometa\MitoSys2\LSM\SCC1gfpc_Noc\DE_W0001\DE_W0001_P0002\DE_2_W0001_P0002_T0002\TR1_W0001_P0246\TR1_2_W0001_P0246_T0001_R1_P4_K1_Ch2-Ch1.zen
1.512006e+01	1.669993e+01	20151211_SCC1gfpc_Prometa\MitoSys2\LSM\SCC1gfpc_Noc\DE_W0001\DE_W0001_P0002\DE_2_W0001_P0002_T0002\TR1_W0001_P0246\TR1_2_W0001_P0246_T0001_R1_P4_K1_Ch2-Ch1.zen
1.518006e+01	1.736659e+01	20151211_SCC1gfpc_Prometa\MitoSys2\LSM\SCC1gfpc_Noc\DE_W0001\DE_W0001_P0002\DE_2_W0001_P0002_T0002\TR1_W0001_P0246\TR1_2_W0001_P0246_T0001_R1_P4_K1_Ch2-Ch1.zen
1.524006e+01	1.484994e+01	20151211_SCC1gfpc_Prometa\MitoSys2\LSM\SCC1gfpc_Noc\DE_W0001\DE_W0001_P0002\DE_2_W0001_P0002_T0002\TR1_W0001_P0246\TR1_2_W0001_P0246_T0001_R1_P4_K1_Ch2-Ch1.zen
1.530006e+01	1.603327e+01	20151211_SCC1gfpc_Prometa\MitoSys2\LSM\SCC1gfpc_Noc\DE_W0001\DE_W0001_P0002\DE_2_W0001_P0002_T0002\TR1_W0001_P0246\TR1_2_W0001_P0246_T0001_R1_P4_K1_Ch2-Ch1.zen
1.536006e+01	1.536660e+01	20151211_SCC1gfpc_Prometa\MitoSys2\LSM\SCC1gfpc_Noc\DE_W0001\DE_W0001_P0002\DE_2_W0001_P0002_T0002\TR1_W0001_P0246\TR1_2_W0001_P0246_T0001_R1_P4_K1_Ch2-Ch1.zen
1.542006e+01	1.358328e+01	20151211_SCC1gfpc_Prometa\MitoSys2\LSM\SCC1gfpc_Noc\DE_W0001\DE_W0001_P0002\DE_2_W0001_P0002_T0002\TR1_W0001_P0246\TR1_2_W0001_P0246_T0001_R1_P4_K1_Ch2-Ch1.zen
1.548006e+01	1.413327e+01	20151211_SCC1gfpc_Prometa\MitoSys2\LSM\SCC1gfpc_Noc\DE_W0001\DE_W0001_P0002\DE_2_W0001_P0002_T0002\TR1_W0001_P0246\TR1_2_W0001_P0246_T0001_R1_P4_K1_Ch2-Ch1.zen
1.554006e+01	1.803326e+01	20151211_SCC1gfpc_Prometa\MitoSys2\LSM\SCC1gfpc_Noc\DE_W0001\DE_W0001_P0002\DE_2_W0001_P0002_T0002\TR1_W0001_P0246\TR1_2_W0001_P0246_T0001_R1_P4_K1_Ch2-Ch1.zen
1.560007e+01	1.531660e+01	20151211_SCC1gfpc_Prometa\MitoSys2\LSM\SCC1gfpc_Noc\DE_W0001\DE_W0001_P0002\DE_2_W0001_P0002_T0002\TR1_W0001_P0246\TR1_2_W0001_P0246_T0001_R1_P4_K1_Ch2-Ch1.zen
1.566007e+01	1.611660e+01	20151211_SCC1gfpc_Prometa\MitoSys2\LSM\SCC1gfpc_Noc\DE_W0001\DE_W0001_P0002\DE_2_W0001_P0002_T0002\TR1_W0001_P0246\TR1_2_W0001_P0246_T0001_R1_P4_K1_Ch2-Ch1.zen
1.572007e+01	1.586660e+01	20151211_SCC1gfpc_Prometa\MitoSys2\LSM\SCC1gfpc_Noc\DE_W0001\DE_W0001_P0002\DE_2_W0001_P0002_T0002\TR1_W0001_P0246\TR1_2_W0001_P0246_T0001_R1_P4_K1_Ch2-Ch1.zen
1.578007e+01	1.606660e+01	20151211_SCC1gfpc_Prometa\MitoSys2\LSM\SCC1gfpc_Noc\DE_W0001\DE_W0001_P0002\DE_2_W0001_P0002_T0002\TR1_W0001_P0246\TR1_2_W0001_P0246_T0001_R1_P4_K1_Ch2-Ch1.zen
1.584007e+01	1.434994e+01	20151211_SCC1gfpc_Prometa\MitoSys2\LSM\SCC1gfpc_Noc\DE_W0001\DE_W0001_P0002\DE_2_W0001_P0002_T0002\TR1_W0001_P0246\TR1_2_W0001_P0246_T0001_R1_P4_K1_Ch2-Ch1.zen
1.590007e+01	1.764993e+01	20151211_SCC1gfpc_Prometa\MitoSys2\LSM\SCC1gfpc_Noc\DE_W0001\DE_W0001_P0002\DE_2_W0001_P0002_T0002\TR1_W0001_P0246\TR1_2_W0001_P0246_T0001_R1_P4_K1_Ch2-Ch1.zen
1.596007e+01	1.396661e+01	20151211_SCC1gfpc_Prometa\MitoSys2\LSM\SCC1gfpc_Noc\DE_W0001\DE_W0001_P0002\DE_2_W0001_P0002_T0002\TR1_W0001_P0246\TR1_2_W0001_P0246_T0001_R1_P4_K1_Ch2-Ch1.zen
1.602007e+01	1.204995e+01	20151211_SCC1gfpc_Prometa\MitoSys2\LSM\SCC1gfpc_Noc\DE_W0001\DE_W0001_P0002\DE_2_W0001_P0002_T0002\TR1_W0001_P0246\TR1_2_W0001_P0246_T0001_R1_P4_K1_Ch2-Ch1.zen
1.608007e+01	1.548327e+01	20151211_SCC1gfpc_Prometa\MitoSys2\LSM\SCC1gfpc_Noc\DE_W0001\DE_W0001_P0002\DE_2_W0001_P0002_T0002\TR1_W0001_P0246\TR1_2_W0001_P0246_T0001_R1_P4_K1_Ch2-Ch1.zen
1.614007e+01	1.464994e+01	20151211_SCC1gfpc_Prometa\MitoSys2\LSM\SCC1gfpc_Noc\DE_W0001\DE_W0001_P0002\DE_2_W0001_P0002_T0002\TR1_W0001_P0246\TR1_2_W0001_P0246_T0001_R1_P4_K1_Ch2-Ch1.zen
1.620007e+01	1.721659e+01	20151211_SCC1gfpc_Prometa\MitoSys2\LSM\SCC1gfpc_Noc\DE_W0001\DE_W0001_P0002\DE_2_W0001_P0002_T0002\TR1_W0001_P0246\TR1_2_W0001_P0246_T0001_R1_P4_K1_Ch2-Ch1.zen
1.626007e+01	1.896659e+01	20151211_SCC1gfpc_Prometa\MitoSys2\LSM\SCC1gfpc_Noc\DE_W0001\DE_W0001_P0002\DE_2_W0001_P0002_T0002\TR1_W0001_P0246\TR1_2_W0001_P0246_T0001_R1_P4_K1_Ch2-Ch1.zen
1.632007e+01	1.511660e+01	20151211_SCC1gfpc_Prometa\MitoSys2\LSM\SCC1gfpc_Noc\DE_W0001\DE_W0001_P0002\DE_2_W0001_P0002_T0002\TR1_W0001_P0246\TR1_2_W0001_P0246_T0001_R1_P4_K1_Ch2-Ch1.zen
1.638007e+01	1.754993e+01	20151211_SCC1gfpc_Prometa\MitoSys2\LSM\SCC1gfpc_Noc\DE_W0001\DE_W0001_P0002\DE_2_W0001_P0002_T0002\TR1_W0001_P0246\TR1_2_W0001_P0246_T0001_R1_P4_K1_Ch2-Ch1.zen
1.644007e+01	1.443327e+01	20151211_SCC1gfpc_Prometa\MitoSys2\LSM\SCC1gfpc_Noc\DE_W0001\DE_W0001_P0002\DE_2_W0001_P0002_T0002\TR1_W0001_P0246\TR1_2_W0001_P0246_T0001_R1_P4_K1_Ch2-Ch1.zen
1.650007e+01	1.556660e+01	20151211_SCC1gfpc_Prometa\MitoSys2\LSM\SCC1gfpc_Noc\DE_W0001\DE_W0001_P0002\DE_2_W0001_P0002_T0002\TR1_W0001_P0246\TR1_2_W0001_P0246_T0001_R1_P4_K1_Ch2-Ch1.zen
1.656007e+01	1.333328e+01	20151211_SCC1gfpc_Prometa\MitoSys2\LSM\SCC1gfpc_Noc\DE_W0001\DE_W0001_P0002\DE_2_W0001_P0002_T0002\TR1_W0001_P0246\TR1_2_W0001_P0246_T0001_R1_P4_K1_Ch2-Ch1.zen
1.662007e+01	1.453327e+01	20151211_SCC1gfpc_Prometa\MitoSys2\LSM\SCC1gfpc_Noc\DE_W0001\DE_W0001_P0002\DE_2_W0001_P0002_T0002\TR1_W0001_P0246\TR1_2_W0001_P0246_T0001_R1_P4_K1_Ch2-Ch1.zen
1.668007e+01	1.708326e+01	20151211_SCC1gfpc_Prometa\MitoSys2\LSM\SCC1gfpc_Noc\DE_W0001\DE_W0001_P0002\DE_2_W0001_P0002_T0002\TR1_W0001_P0246\TR1_2_W0001_P0246_T0001_R1_P4_K1_Ch2-Ch1.zen
1.674007e+01	1.668326e+01	20151211_SCC1gfpc_Prometa\MitoSys2\LSM\SCC1gfpc_Noc\DE_W0001\DE_W0001_P0002\DE_2_W0001_P0002_T0002\TR1_W0001_P0246\TR1_2_W0001_P0246_T0001_R1_P4_K1_Ch2-Ch1.zen
1.680007e+01	1.298328e+01	20151211_SCC1gfpc_Prometa\MitoSys2\LSM\SCC1gfpc_Noc\DE_W0001\DE_W0001_P0002\DE_2_W0001_P0002_T0002\TR1_W0001_P0246\TR1_2_W0001_P0246_T0001_R1_P4_K1_Ch2-Ch1.zen
1.686007e+01	1.476661e+01	20151211_SCC1gfpc_Prometa\MitoSys2\LSM\SCC1gfpc_Noc\DE_W0001\DE_W0001_P0002\DE_2_W0001_P0002_T0002\TR1_W0001_P0246\TR1_2_W0001_P0246_T0001_R1_P4_K1_Ch2-Ch1.zen
1.692007e+01	1.441661e+01	20151211_SCC1gfpc_Prometa\MitoSys2\LSM\SCC1gfpc_Noc\DE_W0001\DE_W0001_P0002\DE_2_W0001_P0002_T0002\TR1_W0001_P0246\TR1_2_W0001_P0246_T0001_R1_P4_K1_Ch2-Ch1.zen
1.698007e+01	1.446661e+01	20151211_SCC1gfpc_Prometa\MitoSys2\LSM\SCC1gfpc_Noc\DE_W0001\DE_W0001_P0002\DE_2_W0001_P0002_T0002\TR1_W0001_P0246\TR1_2_W0001_P0246_T0001_R1_P4_K1_Ch2-Ch1.zen
1.704007e+01	1.838326e+01	20151211_SCC1gfpc_Prometa\MitoSys2\LSM\SCC1gfpc_Noc\DE_W0001\DE_W0001_P0002\DE_2_W0001_P0002_T0002\TR1_W0001_P0246\TR1_2_W0001_P0246_T0001_R1_P4_K1_Ch2-Ch1.zen
1.710007e+01	1.431661e+01	20151211_SCC1gfpc_Prometa\MitoSys2\LSM\SCC1gfpc_Noc\DE_W0001\DE_W0001_P0002\DE_2_W0001_P0002_T0002\TR1_W0001_P0246\TR1_2_W0001_P0246_T0001_R1_P4_K1_Ch2-Ch1.zen
1.716007e+01	1.649993e+01	20151211_SCC1gfpc_Prometa\MitoSys2\LSM\SCC1gfpc_Noc\DE_W0001\DE_W0001_P0002\DE_2_W0001_P0002_T0002\TR1_W0001_P0246\TR1_2_W0001_P0246_T0001_R1_P4_K1_Ch2-Ch1.zen
1.722007e+01	1.494994e+01	20151211_SCC1gfpc_Prometa\MitoSys2\LSM\SCC1gfpc_Noc\DE_W0001\DE_W0001_P0002\DE_2_W0001_P0002_T0002\TR1_W0001_P0246\TR1_2_W0001_P0246_T0001_R1_P4_K1_Ch2-Ch1.zen
1.728007e+01	1.304995e+01	20151211_SCC1gfpc_Prometa\MitoSys2\LSM\SCC1gfpc_Noc\DE_W0001\DE_W0001_P0002\DE_2_W0001_P0002_T0002\TR1_W0001_P0246\TR1_2_W0001_P0246_T0001_R1_P4_K1_Ch2-Ch1.zen
1.734007e+01	1.643327e+01	20151211_SCC1gfpc_Prometa\MitoSys2\LSM\SCC1gfpc_Noc\DE_W0001\DE_W0001_P0002\DE_2_W0001_P0002_T0002\TR1_W0001_P0246\TR1_2_W0001_P0246_T0001_R1_P4_K1_Ch2-Ch1.zen
1.740007e+01	1.204995e+01	20151211_SCC1gfpc_Prometa\MitoSys2\LSM\SCC1gfpc_Noc\DE_W0001\DE_W0001_P0002\DE_2_W0001_P0002_T0002\TR1_W0001_P0246\TR1_2_W0001_P0246_T0001_R1_P4_K1_Ch2-Ch1.zen
1.746007e+01	1.426661e+01	20151211_SCC1gfpc_Prometa\MitoSys2\LSM\SCC1gfpc_Noc\DE_W0001\DE_W0001_P0002\DE_2_W0001_P0002_T0002\TR1_W0001_P0246\TR1_2_W0001_P0246_T0001_R1_P4_K1_Ch2-Ch1.zen
1.752007e+01	1.254995e+01	20151211_SCC1gfpc_Prometa\MitoSys2\LSM\SCC1gfpc_Noc\DE_W0001\DE_W0001_P0002\DE_2_W0001_P0002_T0002\TR1_W0001_P0246\TR1_2_W0001_P0246_T0001_R1_P4_K1_Ch2-Ch1.zen
1.758007e+01	1.481660e+01	20151211_SCC1gfpc_Prometa\MitoSys2\LSM\SCC1gfpc_Noc\DE_W0001\DE_W0001_P0002\DE_2_W0001_P0002_T0002\TR1_W0001_P0246\TR1_2_W0001_P0246_T0001_R1_P4_K1_Ch2-Ch1.zen
1.764007e+01	1.491660e+01	20151211_SCC1gfpc_Prometa\MitoSys2\LSM\SCC1gfpc_Noc\DE_W0001\DE_W0001_P0002\DE_2_W0001_P0002_T0002\TR1_W0001_P0246\TR1_2_W0001_P0246_T0001_R1_P4_K1_Ch2-Ch1.zen
1.770007e+01	1.398328e+01	20151211_SCC1gfpc_Prometa\MitoSys2\LSM\SCC1gfpc_Noc\DE_W0001\DE_W0001_P0002\DE_2_W0001_P0002_T0002\TR1_W0001_P0246\TR1_2_W0001_P0246_T0001_R1_P4_K1_Ch2-Ch1.zen
1.776007e+01	1.611660e+01	20151211_SCC1gfpc_Prometa\MitoSys2\LSM\SCC1gfpc_Noc\DE_W0001\DE_W0001_P0002\DE_2_W0001_P0002_T0002\TR1_W0001_P0246\TR1_2_W0001_P0246_T0001_R1_P4_K1_Ch2-Ch1.zen
1.782007e+01	1.574993e+01	20151211_SCC1gfpc_Prometa\MitoSys2\LSM\SCC1gfpc_Noc\DE_W0001\DE_W0001_P0002\DE_2_W0001_P0002_T0002\TR1_W0001_P0246\TR1_2_W0001_P0246_T0001_R1_P4_K1_Ch2-Ch1.zen
1.788007e+01	1.616660e+01	20151211_SCC1gfpc_Prometa\MitoSys2\LSM\SCC1gfpc_Noc\DE_W0001\DE_W0001_P0002\DE_2_W0001_P0002_T0002\TR1_W0001_P0246\TR1_2_W0001_P0246_T0001_R1_P4_K1_Ch2-Ch1.zen
1.794007e+01	1.561660e+01	20151211_SCC1gfpc_Prometa\MitoSys2\LSM\SCC1gfpc_Noc\DE_W0001\DE_W0001_P0002\DE_2_W0001_P0002_T0002\TR1_W0001_P0246\TR1_2_W0001_P0246_T0001_R1_P4_K1_Ch2-Ch1.zen
1.800007e+01	1.398328e+01	20151211_SCC1gfpc_Prometa\MitoSys2\LSM\SCC1gfpc_Noc\DE_W0001\DE_W0001_P0002\DE_2_W0001_P0002_T0002\TR1_W0001_P0246\TR1_2_W0001_P0246_T0001_R1_P4_K1_Ch2-Ch1.zen
1.806008e+01	1.234995e+01	20151211_SCC1gfpc_Prometa\MitoSys2\LSM\SCC1gfpc_Noc\DE_W0001\DE_W0001_P0002\DE_2_W0001_P0002_T0002\TR1_W0001_P0246\TR1_2_W0001_P0246_T0001_R1_P4_K1_Ch2-Ch1.zen
1.812008e+01	1.251661e+01	20151211_SCC1gfpc_Prometa\MitoSys2\LSM\SCC1gfpc_Noc\DE_W0001\DE_W0001_P0002\DE_2_W0001_P0002_T0002\TR1_W0001_P0246\TR1_2_W0001_P0246_T0001_R1_P4_K1_Ch2-Ch1.zen
1.818008e+01	1.746659e+01	20151211_SCC1gfpc_Prometa\MitoSys2\LSM\SCC1gfpc_Noc\DE_W0001\DE_W0001_P0002\DE_2_W0001_P0002_T0002\TR1_W0001_P0246\TR1_2_W0001_P0246_T0001_R1_P4_K1_Ch2-Ch1.zen
1.824008e+01	1.429994e+01	20151211_SCC1gfpc_Prometa\MitoSys2\LSM\SCC1gfpc_Noc\DE_W0001\DE_W0001_P0002\DE_2_W0001_P0002_T0002\TR1_W0001_P0246\TR1_2_W0001_P0246_T0001_R1_P4_K1_Ch2-Ch1.zen
1.830008e+01	1.151662e+01	20151211_SCC1gfpc_Prometa\MitoSys2\LSM\SCC1gfpc_Noc\DE_W0001\DE_W0001_P0002\DE_2_W0001_P0002_T0002\TR1_W0001_P0246\TR1_2_W0001_P0246_T0001_R1_P4_K1_Ch2-Ch1.zen
1.836008e+01	1.196662e+01	20151211_SCC1gfpc_Prometa\MitoSys2\LSM\SCC1gfpc_Noc\DE_W0001\DE_W0001_P0002\DE_2_W0001_P0002_T0002\TR1_W0001_P0246\TR1_2_W0001_P0246_T0001_R1_P4_K1_Ch2-Ch1.zen
1.842008e+01	1.189995e+01	20151211_SCC1gfpc_Prometa\MitoSys2\LSM\SCC1gfpc_Noc\DE_W0001\DE_W0001_P0002\DE_2_W0001_P0002_T0002\TR1_W0001_P0246\TR1_2_W0001_P0246_T0001_R1_P4_K1_Ch2-Ch1.zen
1.848008e+01	1.508327e+01	20151211_SCC1gfpc_Prometa\MitoSys2\LSM\SCC1gfpc_Noc\DE_W0001\DE_W0001_P0002\DE_2_W0001_P0002_T0002\TR1_W0001_P0246\TR1_2_W0001_P0246_T0001_R1_P4_K1_Ch2-Ch1.zen
1.854008e+01	1.309995e+01	20151211_SCC1gfpc_Prometa\MitoSys2\LSM\SCC1gfpc_Noc\DE_W0001\DE_W0001_P0002\DE_2_W0001_P0002_T0002\TR1_W0001_P0246\TR1_2_W0001_P0246_T0001_R1_P4_K1_Ch2-Ch1.zen
1.860008e+01	1.386661e+01	20151211_SCC1gfpc_Prometa\MitoSys2\LSM\SCC1gfpc_Noc\DE_W0001\DE_W0001_P0002\DE_2_W0001_P0002_T0002\TR1_W0001_P0246\TR1_2_W0001_P0246_T0001_R1_P4_K1_Ch2-Ch1.zen
1.866008e+01	1.424994e+01	20151211_SCC1gfpc_Prometa\MitoSys2\LSM\SCC1gfpc_Noc\DE_W0001\DE_W0001_P0002\DE_2_W0001_P0002_T0002\TR1_W0001_P0246\TR1_2_W0001_P0246_T0001_R1_P4_K1_Ch2-Ch1.zen
1.872008e+01	1.374994e+01	20151211_SCC1gfpc_Prometa\MitoSys2\LSM\SCC1gfpc_Noc\DE_W0001\DE_W0001_P0002\DE_2_W0001_P0002_T0002\TR1_W0001_P0246\TR1_2_W0001_P0246_T0001_R1_P4_K1_Ch2-Ch1.zen
1.878008e+01	1.536660e+01	20151211_SCC1gfpc_Prometa\MitoSys2\LSM\SCC1gfpc_Noc\DE_W0001\DE_W0001_P0002\DE_2_W0001_P0002_T0002\TR1_W0001_P0246\TR1_2_W0001_P0246_T0001_R1_P4_K1_Ch2-Ch1.zen
1.884008e+01	1.593327e+01	20151211_SCC1gfpc_Prometa\MitoSys2\LSM\SCC1gfpc_Noc\DE_W0001\DE_W0001_P0002\DE_2_W0001_P0002_T0002\TR1_W0001_P0246\TR1_2_W0001_P0246_T0001_R1_P4_K1_Ch2-Ch1.zen
1.890008e+01	1.269995e+01	20151211_SCC1gfpc_Prometa\MitoSys2\LSM\SCC1gfpc_Noc\DE_W0001\DE_W0001_P0002\DE_2_W0001_P0002_T0002\TR1_W0001_P0246\TR1_2_W0001_P0246_T0001_R1_P4_K1_Ch2-Ch1.zen
1.896008e+01	1.309995e+01	20151211_SCC1gfpc_Prometa\MitoSys2\LSM\SCC1gfpc_Noc\DE_W0001\DE_W0001_P0002\DE_2_W0001_P0002_T0002\TR1_W0001_P0246\TR1_2_W0001_P0246_T0001_R1_P4_K1_Ch2-Ch1.zen
1.902008e+01	1.484994e+01	20151211_SCC1gfpc_Prometa\MitoSys2\LSM\SCC1gfpc_Noc\DE_W0001\DE_W0001_P0002\DE_2_W0001_P0002_T0002\TR1_W0001_P0246\TR1_2_W0001_P0246_T0001_R1_P4_K1_Ch2-Ch1.zen
1.908008e+01	1.521660e+01	20151211_SCC1gfpc_Prometa\MitoSys2\LSM\SCC1gfpc_Noc\DE_W0001\DE_W0001_P0002\DE_2_W0001_P0002_T0002\TR1_W0001_P0246\TR1_2_W0001_P0246_T0001_R1_P4_K1_Ch2-Ch1.zen
1.914008e+01	1.636660e+01	20151211_SCC1gfpc_Prometa\MitoSys2\LSM\SCC1gfpc_Noc\DE_W0001\DE_W0001_P0002\DE_2_W0001_P0002_T0002\TR1_W0001_P0246\TR1_2_W0001_P0246_T0001_R1_P4_K1_Ch2-Ch1.zen
1.920008e+01	1.496660e+01	20151211_SCC1gfpc_Prometa\MitoSys2\LSM\SCC1gfpc_Noc\DE_W0001\DE_W0001_P0002\DE_2_W0001_P0002_T0002\TR1_W0001_P0246\TR1_2_W0001_P0246_T0001_R1_P4_K1_Ch2-Ch1.zen
1.926008e+01	1.474994e+01	20151211_SCC1gfpc_Prometa\MitoSys2\LSM\SCC1gfpc_Noc\DE_W0001\DE_W0001_P0002\DE_2_W0001_P0002_T0002\TR1_W0001_P0246\TR1_2_W0001_P0246_T0001_R1_P4_K1_Ch2-Ch1.zen
1.932008e+01	1.239995e+01	20151211_SCC1gfpc_Prometa\MitoSys2\LSM\SCC1gfpc_Noc\DE_W0001\DE_W0001_P0002\DE_2_W0001_P0002_T0002\TR1_W0001_P0246\TR1_2_W0001_P0246_T0001_R1_P4_K1_Ch2-Ch1.zen
1.938008e+01	1.484994e+01	20151211_SCC1gfpc_Prometa\MitoSys2\LSM\SCC1gfpc_Noc\DE_W0001\DE_W0001_P0002\DE_2_W0001_P0002_T0002\TR1_W0001_P0246\TR1_2_W0001_P0246_T0001_R1_P4_K1_Ch2-Ch1.zen
1.944008e+01	1.386661e+01	20151211_SCC1gfpc_Prometa\MitoSys2\LSM\SCC1gfpc_Noc\DE_W0001\DE_W0001_P0002\DE_2_W0001_P0002_T0002\TR1_W0001_P0246\TR1_2_W0001_P0246_T0001_R1_P4_K1_Ch2-Ch1.zen
1.950008e+01	1.629993e+01	20151211_SCC1gfpc_Prometa\MitoSys2\LSM\SCC1gfpc_Noc\DE_W0001\DE_W0001_P0002\DE_2_W0001_P0002_T0002\TR1_W0001_P0246\TR1_2_W0001_P0246_T0001_R1_P4_K1_Ch2-Ch1.zen
1.956008e+01	1.641660e+01	20151211_SCC1gfpc_Prometa\MitoSys2\LSM\SCC1gfpc_Noc\DE_W0001\DE_W0001_P0002\DE_2_W0001_P0002_T0002\TR1_W0001_P0246\TR1_2_W0001_P0246_T0001_R1_P4_K1_Ch2-Ch1.zen
1.962008e+01	1.836659e+01	20151211_SCC1gfpc_Prometa\MitoSys2\LSM\SCC1gfpc_Noc\DE_W0001\DE_W0001_P0002\DE_2_W0001_P0002_T0002\TR1_W0001_P0246\TR1_2_W0001_P0246_T0001_R1_P4_K1_Ch2-Ch1.zen
1.968008e+01	1.378328e+01	20151211_SCC1gfpc_Prometa\MitoSys2\LSM\SCC1gfpc_Noc\DE_W0001\DE_W0001_P0002\DE_2_W0001_P0002_T0002\TR1_W0001_P0246\TR1_2_W0001_P0246_T0001_R1_P4_K1_Ch2-Ch1.zen
1.974008e+01	1.189995e+01	20151211_SCC1gfpc_Prometa\MitoSys2\LSM\SCC1gfpc_Noc\DE_W0001\DE_W0001_P0002\DE_2_W0001_P0002_T0002\TR1_W0001_P0246\TR1_2_W0001_P0246_T0001_R1_P4_K1_Ch2-Ch1.zen
1.980008e+01	1.504994e+01	20151211_SCC1gfpc_Prometa\MitoSys2\LSM\SCC1gfpc_Noc\DE_W0001\DE_W0001_P0002\DE_2_W0001_P0002_T0002\TR1_W0001_P0246\TR1_2_W0001_P0246_T0001_R1_P4_K1_Ch2-Ch1.zen
1.986008e+01	1.484994e+01	20151211_SCC1gfpc_Prometa\MitoSys2\LSM\SCC1gfpc_Noc\DE_W0001\DE_W0001_P0002\DE_2_W0001_P0002_T0002\TR1_W0001_P0246\TR1_2_W0001_P0246_T0001_R1_P4_K1_Ch2-Ch1.zen
1.992008e+01	1.506660e+01	20151211_SCC1gfpc_Prometa\MitoSys2\LSM\SCC1gfpc_Noc\DE_W0001\DE_W0001_P0002\DE_2_W0001_P0002_T0002\TR1_W0001_P0246\TR1_2_W0001_P0246_T0001_R1_P4_K1_Ch2-Ch1.zen
1.998008e+01	1.414994e+01	20151211_SCC1gfpc_Prometa\MitoSys2\LSM\SCC1gfpc_Noc\DE_W0001\DE_W0001_P0002\DE_2_W0001_P0002_T0002\TR1_W0001_P0246\TR1_2_W0001_P0246_T0001_R1_P4_K1_Ch2-Ch1.zen
2.004008e+01	1.314995e+01	20151211_SCC1gfpc_Prometa\MitoSys2\LSM\SCC1gfpc_Noc\DE_W0001\DE_W0001_P0002\DE_2_W0001_P0002_T0002\TR1_W0001_P0246\TR1_2_W0001_P0246_T0001_R1_P4_K1_Ch2-Ch1.zen
2.010008e+01	1.059996e+01	20151211_SCC1gfpc_Prometa\MitoSys2\LSM\SCC1gfpc_Noc\DE_W0001\DE_W0001_P0002\DE_2_W0001_P0002_T0002\TR1_W0001_P0246\TR1_2_W0001_P0246_T0001_R1_P4_K1_Ch2-Ch1.zen
2.016008e+01	1.533327e+01	20151211_SCC1gfpc_Prometa\MitoSys2\LSM\SCC1gfpc_Noc\DE_W0001\DE_W0001_P0002\DE_2_W0001_P0002_T0002\TR1_W0001_P0246\TR1_2_W0001_P0246_T0001_R1_P4_K1_Ch2-Ch1.zen
2.022009e+01	1.548327e+01	20151211_SCC1gfpc_Prometa\MitoSys2\LSM\SCC1gfpc_Noc\DE_W0001\DE_W0001_P0002\DE_2_W0001_P0002_T0002\TR1_W0001_P0246\TR1_2_W0001_P0246_T0001_R1_P4_K1_Ch2-Ch1.zen
2.028008e+01	1.388328e+01	20151211_SCC1gfpc_Prometa\MitoSys2\LSM\SCC1gfpc_Noc\DE_W0001\DE_W0001_P0002\DE_2_W0001_P0002_T0002\TR1_W0001_P0246\TR1_2_W0001_P0246_T0001_R1_P4_K1_Ch2-Ch1.zen
2.034008e+01	1.148329e+01	20151211_SCC1gfpc_Prometa\MitoSys2\LSM\SCC1gfpc_Noc\DE_W0001\DE_W0001_P0002\DE_2_W0001_P0002_T0002\TR1_W0001_P0246\TR1_2_W0001_P0246_T0001_R1_P4_K1_Ch2-Ch1.zen
2.040009e+01	1.303328e+01	20151211_SCC1gfpc_Prometa\MitoSys2\LSM\SCC1gfpc_Noc\DE_W0001\DE_W0001_P0002\DE_2_W0001_P0002_T0002\TR1_W0001_P0246\TR1_2_W0001_P0246_T0001_R1_P4_K1_Ch2-Ch1.zen
2.046008e+01	1.059996e+01	20151211_SCC1gfpc_Prometa\MitoSys2\LSM\SCC1gfpc_Noc\DE_W0001\DE_W0001_P0002\DE_2_W0001_P0002_T0002\TR1_W0001_P0246\TR1_2_W0001_P0246_T0001_R1_P4_K1_Ch2-Ch1.zen
2.052009e+01	1.441661e+01	20151211_SCC1gfpc_Prometa\MitoSys2\LSM\SCC1gfpc_Noc\DE_W0001\DE_W0001_P0002\DE_2_W0001_P0002_T0002\TR1_W0001_P0246\TR1_2_W0001_P0246_T0001_R1_P4_K1_Ch2-Ch1.zen
2.058009e+01	1.443327e+01	20151211_SCC1gfpc_Prometa\MitoSys2\LSM\SCC1gfpc_Noc\DE_W0001\DE_W0001_P0002\DE_2_W0001_P0002_T0002\TR1_W0001_P0246\TR1_2_W0001_P0246_T0001_R1_P4_K1_Ch2-Ch1.zen
2.064009e+01	1.654993e+01	20151211_SCC1gfpc_Prometa\MitoSys2\LSM\SCC1gfpc_Noc\DE_W0001\DE_W0001_P0002\DE_2_W0001_P0002_T0002\TR1_W0001_P0246\TR1_2_W0001_P0246_T0001_R1_P4_K1_Ch2-Ch1.zen
2.070009e+01	1.294995e+01	20151211_SCC1gfpc_Prometa\MitoSys2\LSM\SCC1gfpc_Noc\DE_W0001\DE_W0001_P0002\DE_2_W0001_P0002_T0002\TR1_W0001_P0246\TR1_2_W0001_P0246_T0001_R1_P4_K1_Ch2-Ch1.zen
2.076009e+01	1.269995e+01	20151211_SCC1gfpc_Prometa\MitoSys2\LSM\SCC1gfpc_Noc\DE_W0001\DE_W0001_P0002\DE_2_W0001_P0002_T0002\TR1_W0001_P0246\TR1_2_W0001_P0246_T0001_R1_P4_K1_Ch2-Ch1.zen
2.082009e+01	1.361661e+01	20151211_SCC1gfpc_Prometa\MitoSys2\LSM\SCC1gfpc_Noc\DE_W0001\DE_W0001_P0002\DE_2_W0001_P0002_T0002\TR1_W0001_P0246\TR1_2_W0001_P0246_T0001_R1_P4_K1_Ch2-Ch1.zen
2.088009e+01	1.569993e+01	20151211_SCC1gfpc_Prometa\MitoSys2\LSM\SCC1gfpc_Noc\DE_W0001\DE_W0001_P0002\DE_2_W0001_P0002_T0002\TR1_W0001_P0246\TR1_2_W0001_P0246_T0001_R1_P4_K1_Ch2-Ch1.zen
2.094009e+01	1.878325e+01	20151211_SCC1gfpc_Prometa\MitoSys2\LSM\SCC1gfpc_Noc\DE_W0001\DE_W0001_P0002\DE_2_W0001_P0002_T0002\TR1_W0001_P0246\TR1_2_W0001_P0246_T0001_R1_P4_K1_Ch2-Ch1.zen
2.100009e+01	1.518327e+01	20151211_SCC1gfpc_Prometa\MitoSys2\LSM\SCC1gfpc_Noc\DE_W0001\DE_W0001_P0002\DE_2_W0001_P0002_T0002\TR1_W0001_P0246\TR1_2_W0001_P0246_T0001_R1_P4_K1_Ch2-Ch1.zen
2.106009e+01	1.411661e+01	20151211_SCC1gfpc_Prometa\MitoSys2\LSM\SCC1gfpc_Noc\DE_W0001\DE_W0001_P0002\DE_2_W0001_P0002_T0002\TR1_W0001_P0246\TR1_2_W0001_P0246_T0001_R1_P4_K1_Ch2-Ch1.zen
2.112009e+01	1.321661e+01	20151211_SCC1gfpc_Prometa\MitoSys2\LSM\SCC1gfpc_Noc\DE_W0001\DE_W0001_P0002\DE_2_W0001_P0002_T0002\TR1_W0001_P0246\TR1_2_W0001_P0246_T0001_R1_P4_K1_Ch2-Ch1.zen
2.118009e+01	1.311661e+01	20151211_SCC1gfpc_Prometa\MitoSys2\LSM\SCC1gfpc_Noc\DE_W0001\DE_W0001_P0002\DE_2_W0001_P0002_T0002\TR1_W0001_P0246\TR1_2_W0001_P0246_T0001_R1_P4_K1_Ch2-Ch1.zen
2.124009e+01	1.429994e+01	20151211_SCC1gfpc_Prometa\MitoSys2\LSM\SCC1gfpc_Noc\DE_W0001\DE_W0001_P0002\DE_2_W0001_P0002_T0002\TR1_W0001_P0246\TR1_2_W0001_P0246_T0001_R1_P4_K1_Ch2-Ch1.zen
2.130009e+01	1.449994e+01	20151211_SCC1gfpc_Prometa\MitoSys2\LSM\SCC1gfpc_Noc\DE_W0001\DE_W0001_P0002\DE_2_W0001_P0002_T0002\TR1_W0001_P0246\TR1_2_W0001_P0246_T0001_R1_P4_K1_Ch2-Ch1.zen
2.136009e+01	1.896659e+01	20151211_SCC1gfpc_Prometa\MitoSys2\LSM\SCC1gfpc_Noc\DE_W0001\DE_W0001_P0002\DE_2_W0001_P0002_T0002\TR1_W0001_P0246\TR1_2_W0001_P0246_T0001_R1_P4_K1_Ch2-Ch1.zen
2.142009e+01	1.691660e+01	20151211_SCC1gfpc_Prometa\MitoSys2\LSM\SCC1gfpc_Noc\DE_W0001\DE_W0001_P0002\DE_2_W0001_P0002_T0002\TR1_W0001_P0246\TR1_2_W0001_P0246_T0001_R1_P4_K1_Ch2-Ch1.zen
2.148009e+01	1.459994e+01	20151211_SCC1gfpc_Prometa\MitoSys2\LSM\SCC1gfpc_Noc\DE_W0001\DE_W0001_P0002\DE_2_W0001_P0002_T0002\TR1_W0001_P0246\TR1_2_W0001_P0246_T0001_R1_P4_K1_Ch2-Ch1.zen
2.154009e+01	1.611660e+01	20151211_SCC1gfpc_Prometa\MitoSys2\LSM\SCC1gfpc_Noc\DE_W0001\DE_W0001_P0002\DE_2_W0001_P0002_T0002\TR1_W0001_P0246\TR1_2_W0001_P0246_T0001_R1_P4_K1_Ch2-Ch1.zen
2.160009e+01	1.499994e+01	20151211_SCC1gfpc_Prometa\MitoSys2\LSM\SCC1gfpc_Noc\DE_W0001\DE_W0001_P0002\DE_2_W0001_P0002_T0002\TR1_W0001_P0246\TR1_2_W0001_P0246_T0001_R1_P4_K1_Ch2-Ch1.zen
2.166009e+01	1.793326e+01	20151211_SCC1gfpc_Prometa\MitoSys2\LSM\SCC1gfpc_Noc\DE_W0001\DE_W0001_P0002\DE_2_W0001_P0002_T0002\TR1_W0001_P0246\TR1_2_W0001_P0246_T0001_R1_P4_K1_Ch2-Ch1.zen
2.172009e+01	1.291661e+01	20151211_SCC1gfpc_Prometa\MitoSys2\LSM\SCC1gfpc_Noc\DE_W0001\DE_W0001_P0002\DE_2_W0001_P0002_T0002\TR1_W0001_P0246\TR1_2_W0001_P0246_T0001_R1_P4_K1_Ch2-Ch1.zen
2.178009e+01	1.478327e+01	20151211_SCC1gfpc_Prometa\MitoSys2\LSM\SCC1gfpc_Noc\DE_W0001\DE_W0001_P0002\DE_2_W0001_P0002_T0002\TR1_W0001_P0246\TR1_2_W0001_P0246_T0001_R1_P4_K1_Ch2-Ch1.zen
2.184009e+01	1.688326e+01	20151211_SCC1gfpc_Prometa\MitoSys2\LSM\SCC1gfpc_Noc\DE_W0001\DE_W0001_P0002\DE_2_W0001_P0002_T0002\TR1_W0001_P0246\TR1_2_W0001_P0246_T0001_R1_P4_K1_Ch2-Ch1.zen
2.190009e+01	1.348328e+01	20151211_SCC1gfpc_Prometa\MitoSys2\LSM\SCC1gfpc_Noc\DE_W0001\DE_W0001_P0002\DE_2_W0001_P0002_T0002\TR1_W0001_P0246\TR1_2_W0001_P0246_T0001_R1_P4_K1_Ch2-Ch1.zen
2.196009e+01	1.531660e+01	20151211_SCC1gfpc_Prometa\MitoSys2\LSM\SCC1gfpc_Noc\DE_W0001\DE_W0001_P0002\DE_2_W0001_P0002_T0002\TR1_W0001_P0246\TR1_2_W0001_P0246_T0001_R1_P4_K1_Ch2-Ch1.zen
2.202009e+01	1.529994e+01	20151211_SCC1gfpc_Prometa\MitoSys2\LSM\SCC1gfpc_Noc\DE_W0001\DE_W0001_P0002\DE_2_W0001_P0002_T0002\TR1_W0001_P0246\TR1_2_W0001_P0246_T0001_R1_P4_K1_Ch2-Ch1.zen
2.208009e+01	1.331661e+01	20151211_SCC1gfpc_Prometa\MitoSys2\LSM\SCC1gfpc_Noc\DE_W0001\DE_W0001_P0002\DE_2_W0001_P0002_T0002\TR1_W0001_P0246\TR1_2_W0001_P0246_T0001_R1_P4_K1_Ch2-Ch1.zen
2.214009e+01	1.566660e+01	20151211_SCC1gfpc_Prometa\MitoSys2\LSM\SCC1gfpc_Noc\DE_W0001\DE_W0001_P0002\DE_2_W0001_P0002_T0002\TR1_W0001_P0246\TR1_2_W0001_P0246_T0001_R1_P4_K1_Ch2-Ch1.zen
2.220009e+01	1.724993e+01	20151211_SCC1gfpc_Prometa\MitoSys2\LSM\SCC1gfpc_Noc\DE_W0001\DE_W0001_P0002\DE_2_W0001_P0002_T0002\TR1_W0001_P0246\TR1_2_W0001_P0246_T0001_R1_P4_K1_Ch2-Ch1.zen
2.226009e+01	1.344994e+01	20151211_SCC1gfpc_Prometa\MitoSys2\LSM\SCC1gfpc_Noc\DE_W0001\DE_W0001_P0002\DE_2_W0001_P0002_T0002\TR1_W0001_P0246\TR1_2_W0001_P0246_T0001_R1_P4_K1_Ch2-Ch1.zen
2.232009e+01	1.406661e+01	20151211_SCC1gfpc_Prometa\MitoSys2\LSM\SCC1gfpc_Noc\DE_W0001\DE_W0001_P0002\DE_2_W0001_P0002_T0002\TR1_W0001_P0246\TR1_2_W0001_P0246_T0001_R1_P4_K1_Ch2-Ch1.zen
2.238009e+01	1.149995e+01	20151211_SCC1gfpc_Prometa\MitoSys2\LSM\SCC1gfpc_Noc\DE_W0001\DE_W0001_P0002\DE_2_W0001_P0002_T0002\TR1_W0001_P0246\TR1_2_W0001_P0246_T0001_R1_P4_K1_Ch2-Ch1.zen
2.244009e+01	1.329994e+01	20151211_SCC1gfpc_Prometa\MitoSys2\LSM\SCC1gfpc_Noc\DE_W0001\DE_W0001_P0002\DE_2_W0001_P0002_T0002\TR1_W0001_P0246\TR1_2_W0001_P0246_T0001_R1_P4_K1_Ch2-Ch1.zen
2.250009e+01	1.338328e+01	20151211_SCC1gfpc_Prometa\MitoSys2\LSM\SCC1gfpc_Noc\DE_W0001\DE_W0001_P0002\DE_2_W0001_P0002_T0002\TR1_W0001_P0246\TR1_2_W0001_P0246_T0001_R1_P4_K1_Ch2-Ch1.zen
2.256009e+01	1.618327e+01	20151211_SCC1gfpc_Prometa\MitoSys2\LSM\SCC1gfpc_Noc\DE_W0001\DE_W0001_P0002\DE_2_W0001_P0002_T0002\TR1_W0001_P0246\TR1_2_W0001_P0246_T0001_R1_P4_K1_Ch2-Ch1.zen
2.262009e+01	1.301661e+01	20151211_SCC1gfpc_Prometa\MitoSys2\LSM\SCC1gfpc_Noc\DE_W0001\DE_W0001_P0002\DE_2_W0001_P0002_T0002\TR1_W0001_P0246\TR1_2_W0001_P0246_T0001_R1_P4_K1_Ch2-Ch1.zen
2.268009e+01	1.193328e+01	20151211_SCC1gfpc_Prometa\MitoSys2\LSM\SCC1gfpc_Noc\DE_W0001\DE_W0001_P0002\DE_2_W0001_P0002_T0002\TR1_W0001_P0246\TR1_2_W0001_P0246_T0001_R1_P4_K1_Ch2-Ch1.zen
2.274010e+01	1.581660e+01	20151211_SCC1gfpc_Prometa\MitoSys2\LSM\SCC1gfpc_Noc\DE_W0001\DE_W0001_P0002\DE_2_W0001_P0002_T0002\TR1_W0001_P0246\TR1_2_W0001_P0246_T0001_R1_P4_K1_Ch2-Ch1.zen
2.280009e+01	1.348328e+01	20151211_SCC1gfpc_Prometa\MitoSys2\LSM\SCC1gfpc_Noc\DE_W0001\DE_W0001_P0002\DE_2_W0001_P0002_T0002\TR1_W0001_P0246\TR1_2_W0001_P0246_T0001_R1_P4_K1_Ch2-Ch1.zen
2.286010e+01	1.374994e+01	20151211_SCC1gfpc_Prometa\MitoSys2\LSM\SCC1gfpc_Noc\DE_W0001\DE_W0001_P0002\DE_2_W0001_P0002_T0002\TR1_W0001_P0246\TR1_2_W0001_P0246_T0001_R1_P4_K1_Ch2-Ch1.zen
2.292010e+01	1.299995e+01	20151211_SCC1gfpc_Prometa\MitoSys2\LSM\SCC1gfpc_Noc\DE_W0001\DE_W0001_P0002\DE_2_W0001_P0002_T0002\TR1_W0001_P0246\TR1_2_W0001_P0246_T0001_R1_P4_K1_Ch2-Ch1.zen
2.298009e+01	1.404994e+01	20151211_SCC1gfpc_Prometa\MitoSys2\LSM\SCC1gfpc_Noc\DE_W0001\DE_W0001_P0002\DE_2_W0001_P0002_T0002\TR1_W0001_P0246\TR1_2_W0001_P0246_T0001_R1_P4_K1_Ch2-Ch1.zen
2.304010e+01	1.283328e+01	20151211_SCC1gfpc_Prometa\MitoSys2\LSM\SCC1gfpc_Noc\DE_W0001\DE_W0001_P0002\DE_2_W0001_P0002_T0002\TR1_W0001_P0246\TR1_2_W0001_P0246_T0001_R1_P4_K1_Ch2-Ch1.zen
2.310010e+01	1.506660e+01	20151211_SCC1gfpc_Prometa\MitoSys2\LSM\SCC1gfpc_Noc\DE_W0001\DE_W0001_P0002\DE_2_W0001_P0002_T0002\TR1_W0001_P0246\TR1_2_W0001_P0246_T0001_R1_P4_K1_Ch2-Ch1.zen
2.316010e+01	1.483327e+01	20151211_SCC1gfpc_Prometa\MitoSys2\LSM\SCC1gfpc_Noc\DE_W0001\DE_W0001_P0002\DE_2_W0001_P0002_T0002\TR1_W0001_P0246\TR1_2_W0001_P0246_T0001_R1_P4_K1_Ch2-Ch1.zen
2.322010e+01	1.571660e+01	20151211_SCC1gfpc_Prometa\MitoSys2\LSM\SCC1gfpc_Noc\DE_W0001\DE_W0001_P0002\DE_2_W0001_P0002_T0002\TR1_W0001_P0246\TR1_2_W0001_P0246_T0001_R1_P4_K1_Ch2-Ch1.zen
2.328010e+01	1.464994e+01	20151211_SCC1gfpc_Prometa\MitoSys2\LSM\SCC1gfpc_Noc\DE_W0001\DE_W0001_P0002\DE_2_W0001_P0002_T0002\TR1_W0001_P0246\TR1_2_W0001_P0246_T0001_R1_P4_K1_Ch2-Ch1.zen
2.334010e+01	1.163328e+01	20151211_SCC1gfpc_Prometa\MitoSys2\LSM\SCC1gfpc_Noc\DE_W0001\DE_W0001_P0002\DE_2_W0001_P0002_T0002\TR1_W0001_P0246\TR1_2_W0001_P0246_T0001_R1_P4_K1_Ch2-Ch1.zen
2.340010e+01	1.673326e+01	20151211_SCC1gfpc_Prometa\MitoSys2\LSM\SCC1gfpc_Noc\DE_W0001\DE_W0001_P0002\DE_2_W0001_P0002_T0002\TR1_W0001_P0246\TR1_2_W0001_P0246_T0001_R1_P4_K1_Ch2-Ch1.zen
2.346010e+01	1.521660e+01	20151211_SCC1gfpc_Prometa\MitoSys2\LSM\SCC1gfpc_Noc\DE_W0001\DE_W0001_P0002\DE_2_W0001_P0002_T0002\TR1_W0001_P0246\TR1_2_W0001_P0246_T0001_R1_P4_K1_Ch2-Ch1.zen
2.352010e+01	1.556660e+01	20151211_SCC1gfpc_Prometa\MitoSys2\LSM\SCC1gfpc_Noc\DE_W0001\DE_W0001_P0002\DE_2_W0001_P0002_T0002\TR1_W0001_P0246\TR1_2_W0001_P0246_T0001_R1_P4_K1_Ch2-Ch1.zen
2.358010e+01	1.784993e+01	20151211_SCC1gfpc_Prometa\MitoSys2\LSM\SCC1gfpc_Noc\DE_W0001\DE_W0001_P0002\DE_2_W0001_P0002_T0002\TR1_W0001_P0246\TR1_2_W0001_P0246_T0001_R1_P4_K1_Ch2-Ch1.zen
2.364010e+01	1.421661e+01	20151211_SCC1gfpc_Prometa\MitoSys2\LSM\SCC1gfpc_Noc\DE_W0001\DE_W0001_P0002\DE_2_W0001_P0002_T0002\TR1_W0001_P0246\TR1_2_W0001_P0246_T0001_R1_P4_K1_Ch2-Ch1.zen
2.370010e+01	1.168328e+01	20151211_SCC1gfpc_Prometa\MitoSys2\LSM\SCC1gfpc_Noc\DE_W0001\DE_W0001_P0002\DE_2_W0001_P0002_T0002\TR1_W0001_P0246\TR1_2_W0001_P0246_T0001_R1_P4_K1_Ch2-Ch1.zen
2.376010e+01	1.396661e+01	20151211_SCC1gfpc_Prometa\MitoSys2\LSM\SCC1gfpc_Noc\DE_W0001\DE_W0001_P0002\DE_2_W0001_P0002_T0002\TR1_W0001_P0246\TR1_2_W0001_P0246_T0001_R1_P4_K1_Ch2-Ch1.zen
2.382010e+01	1.311661e+01	20151211_SCC1gfpc_Prometa\MitoSys2\LSM\SCC1gfpc_Noc\DE_W0001\DE_W0001_P0002\DE_2_W0001_P0002_T0002\TR1_W0001_P0246\TR1_2_W0001_P0246_T0001_R1_P4_K1_Ch2-Ch1.zen
2.388010e+01	1.734993e+01	20151211_SCC1gfpc_Prometa\MitoSys2\LSM\SCC1gfpc_Noc\DE_W0001\DE_W0001_P0002\DE_2_W0001_P0002_T0002\TR1_W0001_P0246\TR1_2_W0001_P0246_T0001_R1_P4_K1_Ch2-Ch1.zen
2.394010e+01	1.546660e+01	20151211_SCC1gfpc_Prometa\MitoSys2\LSM\SCC1gfpc_Noc\DE_W0001\DE_W0001_P0002\DE_2_W0001_P0002_T0002\TR1_W0001_P0246\TR1_2_W0001_P0246_T0001_R1_P4_K1_Ch2-Ch1.zen
2.400010e+01	1.308328e+01	20151211_SCC1gfpc_Prometa\MitoSys2\LSM\SCC1gfpc_Noc\DE_W0001\DE_W0001_P0002\DE_2_W0001_P0002_T0002\TR1_W0001_P0246\TR1_2_W0001_P0246_T0001_R1_P4_K1_Ch2-Ch1.zen
2.406010e+01	1.296661e+01	20151211_SCC1gfpc_Prometa\MitoSys2\LSM\SCC1gfpc_Noc\DE_W0001\DE_W0001_P0002\DE_2_W0001_P0002_T0002\TR1_W0001_P0246\TR1_2_W0001_P0246_T0001_R1_P4_K1_Ch2-Ch1.zen
2.412010e+01	1.481660e+01	20151211_SCC1gfpc_Prometa\MitoSys2\LSM\SCC1gfpc_Noc\DE_W0001\DE_W0001_P0002\DE_2_W0001_P0002_T0002\TR1_W0001_P0246\TR1_2_W0001_P0246_T0001_R1_P4_K1_Ch2-Ch1.zen
2.418010e+01	1.356661e+01	20151211_SCC1gfpc_Prometa\MitoSys2\LSM\SCC1gfpc_Noc\DE_W0001\DE_W0001_P0002\DE_2_W0001_P0002_T0002\TR1_W0001_P0246\TR1_2_W0001_P0246_T0001_R1_P4_K1_Ch2-Ch1.zen
2.424010e+01	1.301661e+01	20151211_SCC1gfpc_Prometa\MitoSys2\LSM\SCC1gfpc_Noc\DE_W0001\DE_W0001_P0002\DE_2_W0001_P0002_T0002\TR1_W0001_P0246\TR1_2_W0001_P0246_T0001_R1_P4_K1_Ch2-Ch1.zen
2.430010e+01	1.296661e+01	20151211_SCC1gfpc_Prometa\MitoSys2\LSM\SCC1gfpc_Noc\DE_W0001\DE_W0001_P0002\DE_2_W0001_P0002_T0002\TR1_W0001_P0246\TR1_2_W0001_P0246_T0001_R1_P4_K1_Ch2-Ch1.zen
2.436010e+01	1.499994e+01	20151211_SCC1gfpc_Prometa\MitoSys2\LSM\SCC1gfpc_Noc\DE_W0001\DE_W0001_P0002\DE_2_W0001_P0002_T0002\TR1_W0001_P0246\TR1_2_W0001_P0246_T0001_R1_P4_K1_Ch2-Ch1.zen
2.442010e+01	1.463327e+01	20151211_SCC1gfpc_Prometa\MitoSys2\LSM\SCC1gfpc_Noc\DE_W0001\DE_W0001_P0002\DE_2_W0001_P0002_T0002\TR1_W0001_P0246\TR1_2_W0001_P0246_T0001_R1_P4_K1_Ch2-Ch1.zen
2.448010e+01	1.344994e+01	20151211_SCC1gfpc_Prometa\MitoSys2\LSM\SCC1gfpc_Noc\DE_W0001\DE_W0001_P0002\DE_2_W0001_P0002_T0002\TR1_W0001_P0246\TR1_2_W0001_P0246_T0001_R1_P4_K1_Ch2-Ch1.zen
2.454010e+01	9.599960e+00	20151211_SCC1gfpc_Prometa\MitoSys2\LSM\SCC1gfpc_Noc\DE_W0001\DE_W0001_P0002\DE_2_W0001_P0002_T0002\TR1_W0001_P0246\TR1_2_W0001_P0246_T0001_R1_P4_K1_Ch2-Ch1.zen
2.460010e+01	1.279995e+01	20151211_SCC1gfpc_Prometa\MitoSys2\LSM\SCC1gfpc_Noc\DE_W0001\DE_W0001_P0002\DE_2_W0001_P0002_T0002\TR1_W0001_P0246\TR1_2_W0001_P0246_T0001_R1_P4_K1_Ch2-Ch1.zen
2.466010e+01	1.601660e+01	20151211_SCC1gfpc_Prometa\MitoSys2\LSM\SCC1gfpc_Noc\DE_W0001\DE_W0001_P0002\DE_2_W0001_P0002_T0002\TR1_W0001_P0246\TR1_2_W0001_P0246_T0001_R1_P4_K1_Ch2-Ch1.zen
2.472010e+01	1.374994e+01	20151211_SCC1gfpc_Prometa\MitoSys2\LSM\SCC1gfpc_Noc\DE_W0001\DE_W0001_P0002\DE_2_W0001_P0002_T0002\TR1_W0001_P0246\TR1_2_W0001_P0246_T0001_R1_P4_K1_Ch2-Ch1.zen
2.478010e+01	1.631660e+01	20151211_SCC1gfpc_Prometa\MitoSys2\LSM\SCC1gfpc_Noc\DE_W0001\DE_W0001_P0002\DE_2_W0001_P0002_T0002\TR1_W0001_P0246\TR1_2_W0001_P0246_T0001_R1_P4_K1_Ch2-Ch1.zen
2.484010e+01	1.541660e+01	20151211_SCC1gfpc_Prometa\MitoSys2\LSM\SCC1gfpc_Noc\DE_W0001\DE_W0001_P0002\DE_2_W0001_P0002_T0002\TR1_W0001_P0246\TR1_2_W0001_P0246_T0001_R1_P4_K1_Ch2-Ch1.zen
2.490010e+01	1.534994e+01	20151211_SCC1gfpc_Prometa\MitoSys2\LSM\SCC1gfpc_Noc\DE_W0001\DE_W0001_P0002\DE_2_W0001_P0002_T0002\TR1_W0001_P0246\TR1_2_W0001_P0246_T0001_R1_P4_K1_Ch2-Ch1.zen
2.496010e+01	1.478327e+01	20151211_SCC1gfpc_Prometa\MitoSys2\LSM\SCC1gfpc_Noc\DE_W0001\DE_W0001_P0002\DE_2_W0001_P0002_T0002\TR1_W0001_P0246\TR1_2_W0001_P0246_T0001_R1_P4_K1_Ch2-Ch1.zen
2.502010e+01	1.536660e+01	20151211_SCC1gfpc_Prometa\MitoSys2\LSM\SCC1gfpc_Noc\DE_W0001\DE_W0001_P0002\DE_2_W0001_P0002_T0002\TR1_W0001_P0246\TR1_2_W0001_P0246_T0001_R1_P4_K1_Ch2-Ch1.zen
2.508010e+01	1.234995e+01	20151211_SCC1gfpc_Prometa\MitoSys2\LSM\SCC1gfpc_Noc\DE_W0001\DE_W0001_P0002\DE_2_W0001_P0002_T0002\TR1_W0001_P0246\TR1_2_W0001_P0246_T0001_R1_P4_K1_Ch2-Ch1.zen
2.514010e+01	1.156662e+01	20151211_SCC1gfpc_Prometa\MitoSys2\LSM\SCC1gfpc_Noc\DE_W0001\DE_W0001_P0002\DE_2_W0001_P0002_T0002\TR1_W0001_P0246\TR1_2_W0001_P0246_T0001_R1_P4_K1_Ch2-Ch1.zen
2.520011e+01	1.164995e+01	20151211_SCC1gfpc_Prometa\MitoSys2\LSM\SCC1gfpc_Noc\DE_W0001\DE_W0001_P0002\DE_2_W0001_P0002_T0002\TR1_W0001_P0246\TR1_2_W0001_P0246_T0001_R1_P4_K1_Ch2-Ch1.zen
2.526011e+01	1.276661e+01	20151211_SCC1gfpc_Prometa\MitoSys2\LSM\SCC1gfpc_Noc\DE_W0001\DE_W0001_P0002\DE_2_W0001_P0002_T0002\TR1_W0001_P0246\TR1_2_W0001_P0246_T0001_R1_P4_K1_Ch2-Ch1.zen
2.532010e+01	1.231662e+01	20151211_SCC1gfpc_Prometa\MitoSys2\LSM\SCC1gfpc_Noc\DE_W0001\DE_W0001_P0002\DE_2_W0001_P0002_T0002\TR1_W0001_P0246\TR1_2_W0001_P0246_T0001_R1_P4_K1_Ch2-Ch1.zen
2.538011e+01	1.661660e+01	20151211_SCC1gfpc_Prometa\MitoSys2\LSM\SCC1gfpc_Noc\DE_W0001\DE_W0001_P0002\DE_2_W0001_P0002_T0002\TR1_W0001_P0246\TR1_2_W0001_P0246_T0001_R1_P4_K1_Ch2-Ch1.zen
2.544011e+01	1.446661e+01	20151211_SCC1gfpc_Prometa\MitoSys2\LSM\SCC1gfpc_Noc\DE_W0001\DE_W0001_P0002\DE_2_W0001_P0002_T0002\TR1_W0001_P0246\TR1_2_W0001_P0246_T0001_R1_P4_K1_Ch2-Ch1.zen
2.550011e+01	1.603327e+01	20151211_SCC1gfpc_Prometa\MitoSys2\LSM\SCC1gfpc_Noc\DE_W0001\DE_W0001_P0002\DE_2_W0001_P0002_T0002\TR1_W0001_P0246\TR1_2_W0001_P0246_T0001_R1_P4_K1_Ch2-Ch1.zen
2.556011e+01	1.331661e+01	20151211_SCC1gfpc_Prometa\MitoSys2\LSM\SCC1gfpc_Noc\DE_W0001\DE_W0001_P0002\DE_2_W0001_P0002_T0002\TR1_W0001_P0246\TR1_2_W0001_P0246_T0001_R1_P4_K1_Ch2-Ch1.zen
2.562011e+01	1.431661e+01	20151211_SCC1gfpc_Prometa\MitoSys2\LSM\SCC1gfpc_Noc\DE_W0001\DE_W0001_P0002\DE_2_W0001_P0002_T0002\TR1_W0001_P0246\TR1_2_W0001_P0246_T0001_R1_P4_K1_Ch2-Ch1.zen
2.568011e+01	1.156662e+01	20151211_SCC1gfpc_Prometa\MitoSys2\LSM\SCC1gfpc_Noc\DE_W0001\DE_W0001_P0002\DE_2_W0001_P0002_T0002\TR1_W0001_P0246\TR1_2_W0001_P0246_T0001_R1_P4_K1_Ch2-Ch1.zen
2.574011e+01	1.346661e+01	20151211_SCC1gfpc_Prometa\MitoSys2\LSM\SCC1gfpc_Noc\DE_W0001\DE_W0001_P0002\DE_2_W0001_P0002_T0002\TR1_W0001_P0246\TR1_2_W0001_P0246_T0001_R1_P4_K1_Ch2-Ch1.zen
2.580011e+01	1.186662e+01	20151211_SCC1gfpc_Prometa\MitoSys2\LSM\SCC1gfpc_Noc\DE_W0001\DE_W0001_P0002\DE_2_W0001_P0002_T0002\TR1_W0001_P0246\TR1_2_W0001_P0246_T0001_R1_P4_K1_Ch2-Ch1.zen
2.586011e+01	1.006662e+01	20151211_SCC1gfpc_Prometa\MitoSys2\LSM\SCC1gfpc_Noc\DE_W0001\DE_W0001_P0002\DE_2_W0001_P0002_T0002\TR1_W0001_P0246\TR1_2_W0001_P0246_T0001_R1_P4_K1_Ch2-Ch1.zen
2.592011e+01	1.114995e+01	20151211_SCC1gfpc_Prometa\MitoSys2\LSM\SCC1gfpc_Noc\DE_W0001\DE_W0001_P0002\DE_2_W0001_P0002_T0002\TR1_W0001_P0246\TR1_2_W0001_P0246_T0001_R1_P4_K1_Ch2-Ch1.zen
2.598011e+01	1.334994e+01	20151211_SCC1gfpc_Prometa\MitoSys2\LSM\SCC1gfpc_Noc\DE_W0001\DE_W0001_P0002\DE_2_W0001_P0002_T0002\TR1_W0001_P0246\TR1_2_W0001_P0246_T0001_R1_P4_K1_Ch2-Ch1.zen
2.604011e+01	1.333328e+01	20151211_SCC1gfpc_Prometa\MitoSys2\LSM\SCC1gfpc_Noc\DE_W0001\DE_W0001_P0002\DE_2_W0001_P0002_T0002\TR1_W0001_P0246\TR1_2_W0001_P0246_T0001_R1_P4_K1_Ch2-Ch1.zen
2.610011e+01	1.409994e+01	20151211_SCC1gfpc_Prometa\MitoSys2\LSM\SCC1gfpc_Noc\DE_W0001\DE_W0001_P0002\DE_2_W0001_P0002_T0002\TR1_W0001_P0246\TR1_2_W0001_P0246_T0001_R1_P4_K1_Ch2-Ch1.zen
2.616011e+01	1.371661e+01	20151211_SCC1gfpc_Prometa\MitoSys2\LSM\SCC1gfpc_Noc\DE_W0001\DE_W0001_P0002\DE_2_W0001_P0002_T0002\TR1_W0001_P0246\TR1_2_W0001_P0246_T0001_R1_P4_K1_Ch2-Ch1.zen
2.622011e+01	1.383328e+01	20151211_SCC1gfpc_Prometa\MitoSys2\LSM\SCC1gfpc_Noc\DE_W0001\DE_W0001_P0002\DE_2_W0001_P0002_T0002\TR1_W0001_P0246\TR1_2_W0001_P0246_T0001_R1_P4_K1_Ch2-Ch1.zen
2.628011e+01	9.549960e+00	20151211_SCC1gfpc_Prometa\MitoSys2\LSM\SCC1gfpc_Noc\DE_W0001\DE_W0001_P0002\DE_2_W0001_P0002_T0002\TR1_W0001_P0246\TR1_2_W0001_P0246_T0001_R1_P4_K1_Ch2-Ch1.zen
2.634011e+01	1.211662e+01	20151211_SCC1gfpc_Prometa\MitoSys2\LSM\SCC1gfpc_Noc\DE_W0001\DE_W0001_P0002\DE_2_W0001_P0002_T0002\TR1_W0001_P0246\TR1_2_W0001_P0246_T0001_R1_P4_K1_Ch2-Ch1.zen
2.640011e+01	1.371661e+01	20151211_SCC1gfpc_Prometa\MitoSys2\LSM\SCC1gfpc_Noc\DE_W0001\DE_W0001_P0002\DE_2_W0001_P0002_T0002\TR1_W0001_P0246\TR1_2_W0001_P0246_T0001_R1_P4_K1_Ch2-Ch1.zen
2.646011e+01	1.283328e+01	20151211_SCC1gfpc_Prometa\MitoSys2\LSM\SCC1gfpc_Noc\DE_W0001\DE_W0001_P0002\DE_2_W0001_P0002_T0002\TR1_W0001_P0246\TR1_2_W0001_P0246_T0001_R1_P4_K1_Ch2-Ch1.zen
2.652011e+01	1.564993e+01	20151211_SCC1gfpc_Prometa\MitoSys2\LSM\SCC1gfpc_Noc\DE_W0001\DE_W0001_P0002\DE_2_W0001_P0002_T0002\TR1_W0001_P0246\TR1_2_W0001_P0246_T0001_R1_P4_K1_Ch2-Ch1.zen
2.658011e+01	1.463327e+01	20151211_SCC1gfpc_Prometa\MitoSys2\LSM\SCC1gfpc_Noc\DE_W0001\DE_W0001_P0002\DE_2_W0001_P0002_T0002\TR1_W0001_P0246\TR1_2_W0001_P0246_T0001_R1_P4_K1_Ch2-Ch1.zen
2.664011e+01	1.368328e+01	20151211_SCC1gfpc_Prometa\MitoSys2\LSM\SCC1gfpc_Noc\DE_W0001\DE_W0001_P0002\DE_2_W0001_P0002_T0002\TR1_W0001_P0246\TR1_2_W0001_P0246_T0001_R1_P4_K1_Ch2-Ch1.zen
2.670011e+01	1.486660e+01	20151211_SCC1gfpc_Prometa\MitoSys2\LSM\SCC1gfpc_Noc\DE_W0001\DE_W0001_P0002\DE_2_W0001_P0002_T0002\TR1_W0001_P0246\TR1_2_W0001_P0246_T0001_R1_P4_K1_Ch2-Ch1.zen
2.676011e+01	1.388328e+01	20151211_SCC1gfpc_Prometa\MitoSys2\LSM\SCC1gfpc_Noc\DE_W0001\DE_W0001_P0002\DE_2_W0001_P0002_T0002\TR1_W0001_P0246\TR1_2_W0001_P0246_T0001_R1_P4_K1_Ch2-Ch1.zen
2.682011e+01	1.646660e+01	20151211_SCC1gfpc_Prometa\MitoSys2\LSM\SCC1gfpc_Noc\DE_W0001\DE_W0001_P0002\DE_2_W0001_P0002_T0002\TR1_W0001_P0246\TR1_2_W0001_P0246_T0001_R1_P4_K1_Ch2-Ch1.zen
2.688011e+01	1.434994e+01	20151211_SCC1gfpc_Prometa\MitoSys2\LSM\SCC1gfpc_Noc\DE_W0001\DE_W0001_P0002\DE_2_W0001_P0002_T0002\TR1_W0001_P0246\TR1_2_W0001_P0246_T0001_R1_P4_K1_Ch2-Ch1.zen
2.694011e+01	1.261661e+01	20151211_SCC1gfpc_Prometa\MitoSys2\LSM\SCC1gfpc_Noc\DE_W0001\DE_W0001_P0002\DE_2_W0001_P0002_T0002\TR1_W0001_P0246\TR1_2_W0001_P0246_T0001_R1_P4_K1_Ch2-Ch1.zen
2.700011e+01	1.259995e+01	20151211_SCC1gfpc_Prometa\MitoSys2\LSM\SCC1gfpc_Noc\DE_W0001\DE_W0001_P0002\DE_2_W0001_P0002_T0002\TR1_W0001_P0246\TR1_2_W0001_P0246_T0001_R1_P4_K1_Ch2-Ch1.zen
2.706011e+01	1.276661e+01	20151211_SCC1gfpc_Prometa\MitoSys2\LSM\SCC1gfpc_Noc\DE_W0001\DE_W0001_P0002\DE_2_W0001_P0002_T0002\TR1_W0001_P0246\TR1_2_W0001_P0246_T0001_R1_P4_K1_Ch2-Ch1.zen
2.712011e+01	1.386661e+01	20151211_SCC1gfpc_Prometa\MitoSys2\LSM\SCC1gfpc_Noc\DE_W0001\DE_W0001_P0002\DE_2_W0001_P0002_T0002\TR1_W0001_P0246\TR1_2_W0001_P0246_T0001_R1_P4_K1_Ch2-Ch1.zen
2.718011e+01	1.504994e+01	20151211_SCC1gfpc_Prometa\MitoSys2\LSM\SCC1gfpc_Noc\DE_W0001\DE_W0001_P0002\DE_2_W0001_P0002_T0002\TR1_W0001_P0246\TR1_2_W0001_P0246_T0001_R1_P4_K1_Ch2-Ch1.zen
2.724011e+01	1.181662e+01	20151211_SCC1gfpc_Prometa\MitoSys2\LSM\SCC1gfpc_Noc\DE_W0001\DE_W0001_P0002\DE_2_W0001_P0002_T0002\TR1_W0001_P0246\TR1_2_W0001_P0246_T0001_R1_P4_K1_Ch2-Ch1.zen
2.730011e+01	1.198328e+01	20151211_SCC1gfpc_Prometa\MitoSys2\LSM\SCC1gfpc_Noc\DE_W0001\DE_W0001_P0002\DE_2_W0001_P0002_T0002\TR1_W0001_P0246\TR1_2_W0001_P0246_T0001_R1_P4_K1_Ch2-Ch1.zen
2.736011e+01	1.429994e+01	20151211_SCC1gfpc_Prometa\MitoSys2\LSM\SCC1gfpc_Noc\DE_W0001\DE_W0001_P0002\DE_2_W0001_P0002_T0002\TR1_W0001_P0246\TR1_2_W0001_P0246_T0001_R1_P4_K1_Ch2-Ch1.zen
2.742011e+01	1.781659e+01	20151211_SCC1gfpc_Prometa\MitoSys2\LSM\SCC1gfpc_Noc\DE_W0001\DE_W0001_P0002\DE_2_W0001_P0002_T0002\TR1_W0001_P0246\TR1_2_W0001_P0246_T0001_R1_P4_K1_Ch2-Ch1.zen
2.748011e+01	1.218328e+01	20151211_SCC1gfpc_Prometa\MitoSys2\LSM\SCC1gfpc_Noc\DE_W0001\DE_W0001_P0002\DE_2_W0001_P0002_T0002\TR1_W0001_P0246\TR1_2_W0001_P0246_T0001_R1_P4_K1_Ch2-Ch1.zen
2.754012e+01	1.224995e+01	20151211_SCC1gfpc_Prometa\MitoSys2\LSM\SCC1gfpc_Noc\DE_W0001\DE_W0001_P0002\DE_2_W0001_P0002_T0002\TR1_W0001_P0246\TR1_2_W0001_P0246_T0001_R1_P4_K1_Ch2-Ch1.zen
2.760011e+01	1.228328e+01	20151211_SCC1gfpc_Prometa\MitoSys2\LSM\SCC1gfpc_Noc\DE_W0001\DE_W0001_P0002\DE_2_W0001_P0002_T0002\TR1_W0001_P0246\TR1_2_W0001_P0246_T0001_R1_P4_K1_Ch2-Ch1.zen
2.766012e+01	1.143329e+01	20151211_SCC1gfpc_Prometa\MitoSys2\LSM\SCC1gfpc_Noc\DE_W0001\DE_W0001_P0002\DE_2_W0001_P0002_T0002\TR1_W0001_P0246\TR1_2_W0001_P0246_T0001_R1_P4_K1_Ch2-Ch1.zen
2.772012e+01	1.371661e+01	20151211_SCC1gfpc_Prometa\MitoSys2\LSM\SCC1gfpc_Noc\DE_W0001\DE_W0001_P0002\DE_2_W0001_P0002_T0002\TR1_W0001_P0246\TR1_2_W0001_P0246_T0001_R1_P4_K1_Ch2-Ch1.zen
2.778012e+01	1.333328e+01	20151211_SCC1gfpc_Prometa\MitoSys2\LSM\SCC1gfpc_Noc\DE_W0001\DE_W0001_P0002\DE_2_W0001_P0002_T0002\TR1_W0001_P0246\TR1_2_W0001_P0246_T0001_R1_P4_K1_Ch2-Ch1.zen
2.784012e+01	1.233328e+01	20151211_SCC1gfpc_Prometa\MitoSys2\LSM\SCC1gfpc_Noc\DE_W0001\DE_W0001_P0002\DE_2_W0001_P0002_T0002\TR1_W0001_P0246\TR1_2_W0001_P0246_T0001_R1_P4_K1_Ch2-Ch1.zen
2.790012e+01	1.231662e+01	20151211_SCC1gfpc_Prometa\MitoSys2\LSM\SCC1gfpc_Noc\DE_W0001\DE_W0001_P0002\DE_2_W0001_P0002_T0002\TR1_W0001_P0246\TR1_2_W0001_P0246_T0001_R1_P4_K1_Ch2-Ch1.zen
2.796012e+01	1.169995e+01	20151211_SCC1gfpc_Prometa\MitoSys2\LSM\SCC1gfpc_Noc\DE_W0001\DE_W0001_P0002\DE_2_W0001_P0002_T0002\TR1_W0001_P0246\TR1_2_W0001_P0246_T0001_R1_P4_K1_Ch2-Ch1.zen
2.802012e+01	1.163328e+01	20151211_SCC1gfpc_Prometa\MitoSys2\LSM\SCC1gfpc_Noc\DE_W0001\DE_W0001_P0002\DE_2_W0001_P0002_T0002\TR1_W0001_P0246\TR1_2_W0001_P0246_T0001_R1_P4_K1_Ch2-Ch1.zen
2.808012e+01	1.236662e+01	20151211_SCC1gfpc_Prometa\MitoSys2\LSM\SCC1gfpc_Noc\DE_W0001\DE_W0001_P0002\DE_2_W0001_P0002_T0002\TR1_W0001_P0246\TR1_2_W0001_P0246_T0001_R1_P4_K1_Ch2-Ch1.zen
2.814012e+01	1.289995e+01	20151211_SCC1gfpc_Prometa\MitoSys2\LSM\SCC1gfpc_Noc\DE_W0001\DE_W0001_P0002\DE_2_W0001_P0002_T0002\TR1_W0001_P0246\TR1_2_W0001_P0246_T0001_R1_P4_K1_Ch2-Ch1.zen
2.820012e+01	1.291661e+01	20151211_SCC1gfpc_Prometa\MitoSys2\LSM\SCC1gfpc_Noc\DE_W0001\DE_W0001_P0002\DE_2_W0001_P0002_T0002\TR1_W0001_P0246\TR1_2_W0001_P0246_T0001_R1_P4_K1_Ch2-Ch1.zen
2.826012e+01	1.548327e+01	20151211_SCC1gfpc_Prometa\MitoSys2\LSM\SCC1gfpc_Noc\DE_W0001\DE_W0001_P0002\DE_2_W0001_P0002_T0002\TR1_W0001_P0246\TR1_2_W0001_P0246_T0001_R1_P4_K1_Ch2-Ch1.zen
2.832012e+01	1.479994e+01	20151211_SCC1gfpc_Prometa\MitoSys2\LSM\SCC1gfpc_Noc\DE_W0001\DE_W0001_P0002\DE_2_W0001_P0002_T0002\TR1_W0001_P0246\TR1_2_W0001_P0246_T0001_R1_P4_K1_Ch2-Ch1.zen
2.838012e+01	1.463327e+01	20151211_SCC1gfpc_Prometa\MitoSys2\LSM\SCC1gfpc_Noc\DE_W0001\DE_W0001_P0002\DE_2_W0001_P0002_T0002\TR1_W0001_P0246\TR1_2_W0001_P0246_T0001_R1_P4_K1_Ch2-Ch1.zen
2.844012e+01	1.399994e+01	20151211_SCC1gfpc_Prometa\MitoSys2\LSM\SCC1gfpc_Noc\DE_W0001\DE_W0001_P0002\DE_2_W0001_P0002_T0002\TR1_W0001_P0246\TR1_2_W0001_P0246_T0001_R1_P4_K1_Ch2-Ch1.zen
2.850012e+01	1.339994e+01	20151211_SCC1gfpc_Prometa\MitoSys2\LSM\SCC1gfpc_Noc\DE_W0001\DE_W0001_P0002\DE_2_W0001_P0002_T0002\TR1_W0001_P0246\TR1_2_W0001_P0246_T0001_R1_P4_K1_Ch2-Ch1.zen
2.856012e+01	1.259995e+01	20151211_SCC1gfpc_Prometa\MitoSys2\LSM\SCC1gfpc_Noc\DE_W0001\DE_W0001_P0002\DE_2_W0001_P0002_T0002\TR1_W0001_P0246\TR1_2_W0001_P0246_T0001_R1_P4_K1_Ch2-Ch1.zen
2.862012e+01	1.318328e+01	20151211_SCC1gfpc_Prometa\MitoSys2\LSM\SCC1gfpc_Noc\DE_W0001\DE_W0001_P0002\DE_2_W0001_P0002_T0002\TR1_W0001_P0246\TR1_2_W0001_P0246_T0001_R1_P4_K1_Ch2-Ch1.zen
2.868012e+01	1.411661e+01	20151211_SCC1gfpc_Prometa\MitoSys2\LSM\SCC1gfpc_Noc\DE_W0001\DE_W0001_P0002\DE_2_W0001_P0002_T0002\TR1_W0001_P0246\TR1_2_W0001_P0246_T0001_R1_P4_K1_Ch2-Ch1.zen
2.874012e+01	1.498327e+01	20151211_SCC1gfpc_Prometa\MitoSys2\LSM\SCC1gfpc_Noc\DE_W0001\DE_W0001_P0002\DE_2_W0001_P0002_T0002\TR1_W0001_P0246\TR1_2_W0001_P0246_T0001_R1_P4_K1_Ch2-Ch1.zen
2.880012e+01	1.376661e+01	20151211_SCC1gfpc_Prometa\MitoSys2\LSM\SCC1gfpc_Noc\DE_W0001\DE_W0001_P0002\DE_2_W0001_P0002_T0002\TR1_W0001_P0246\TR1_2_W0001_P0246_T0001_R1_P4_K1_Ch2-Ch1.zen
2.886012e+01	1.261661e+01	20151211_SCC1gfpc_Prometa\MitoSys2\LSM\SCC1gfpc_Noc\DE_W0001\DE_W0001_P0002\DE_2_W0001_P0002_T0002\TR1_W0001_P0246\TR1_2_W0001_P0246_T0001_R1_P4_K1_Ch2-Ch1.zen
2.892012e+01	1.376661e+01	20151211_SCC1gfpc_Prometa\MitoSys2\LSM\SCC1gfpc_Noc\DE_W0001\DE_W0001_P0002\DE_2_W0001_P0002_T0002\TR1_W0001_P0246\TR1_2_W0001_P0246_T0001_R1_P4_K1_Ch2-Ch1.zen
2.898012e+01	1.336661e+01	20151211_SCC1gfpc_Prometa\MitoSys2\LSM\SCC1gfpc_Noc\DE_W0001\DE_W0001_P0002\DE_2_W0001_P0002_T0002\TR1_W0001_P0246\TR1_2_W0001_P0246_T0001_R1_P4_K1_Ch2-Ch1.zen
2.904012e+01	1.163328e+01	20151211_SCC1gfpc_Prometa\MitoSys2\LSM\SCC1gfpc_Noc\DE_W0001\DE_W0001_P0002\DE_2_W0001_P0002_T0002\TR1_W0001_P0246\TR1_2_W0001_P0246_T0001_R1_P4_K1_Ch2-Ch1.zen
2.910012e+01	1.183328e+01	20151211_SCC1gfpc_Prometa\MitoSys2\LSM\SCC1gfpc_Noc\DE_W0001\DE_W0001_P0002\DE_2_W0001_P0002_T0002\TR1_W0001_P0246\TR1_2_W0001_P0246_T0001_R1_P4_K1_Ch2-Ch1.zen
2.916012e+01	1.153329e+01	20151211_SCC1gfpc_Prometa\MitoSys2\LSM\SCC1gfpc_Noc\DE_W0001\DE_W0001_P0002\DE_2_W0001_P0002_T0002\TR1_W0001_P0246\TR1_2_W0001_P0246_T0001_R1_P4_K1_Ch2-Ch1.zen
2.922012e+01	1.111662e+01	20151211_SCC1gfpc_Prometa\MitoSys2\LSM\SCC1gfpc_Noc\DE_W0001\DE_W0001_P0002\DE_2_W0001_P0002_T0002\TR1_W0001_P0246\TR1_2_W0001_P0246_T0001_R1_P4_K1_Ch2-Ch1.zen
2.928012e+01	1.038329e+01	20151211_SCC1gfpc_Prometa\MitoSys2\LSM\SCC1gfpc_Noc\DE_W0001\DE_W0001_P0002\DE_2_W0001_P0002_T0002\TR1_W0001_P0246\TR1_2_W0001_P0246_T0001_R1_P4_K1_Ch2-Ch1.zen
2.934012e+01	1.468327e+01	20151211_SCC1gfpc_Prometa\MitoSys2\LSM\SCC1gfpc_Noc\DE_W0001\DE_W0001_P0002\DE_2_W0001_P0002_T0002\TR1_W0001_P0246\TR1_2_W0001_P0246_T0001_R1_P4_K1_Ch2-Ch1.zen
2.940012e+01	1.394994e+01	20151211_SCC1gfpc_Prometa\MitoSys2\LSM\SCC1gfpc_Noc\DE_W0001\DE_W0001_P0002\DE_2_W0001_P0002_T0002\TR1_W0001_P0246\TR1_2_W0001_P0246_T0001_R1_P4_K1_Ch2-Ch1.zen
2.946012e+01	1.341661e+01	20151211_SCC1gfpc_Prometa\MitoSys2\LSM\SCC1gfpc_Noc\DE_W0001\DE_W0001_P0002\DE_2_W0001_P0002_T0002\TR1_W0001_P0246\TR1_2_W0001_P0246_T0001_R1_P4_K1_Ch2-Ch1.zen
2.952012e+01	1.281661e+01	20151211_SCC1gfpc_Prometa\MitoSys2\LSM\SCC1gfpc_Noc\DE_W0001\DE_W0001_P0002\DE_2_W0001_P0002_T0002\TR1_W0001_P0246\TR1_2_W0001_P0246_T0001_R1_P4_K1_Ch2-Ch1.zen
2.958012e+01	1.374994e+01	20151211_SCC1gfpc_Prometa\MitoSys2\LSM\SCC1gfpc_Noc\DE_W0001\DE_W0001_P0002\DE_2_W0001_P0002_T0002\TR1_W0001_P0246\TR1_2_W0001_P0246_T0001_R1_P4_K1_Ch2-Ch1.zen
2.964012e+01	1.419994e+01	20151211_SCC1gfpc_Prometa\MitoSys2\LSM\SCC1gfpc_Noc\DE_W0001\DE_W0001_P0002\DE_2_W0001_P0002_T0002\TR1_W0001_P0246\TR1_2_W0001_P0246_T0001_R1_P4_K1_Ch2-Ch1.zen
2.970012e+01	1.373328e+01	20151211_SCC1gfpc_Prometa\MitoSys2\LSM\SCC1gfpc_Noc\DE_W0001\DE_W0001_P0002\DE_2_W0001_P0002_T0002\TR1_W0001_P0246\TR1_2_W0001_P0246_T0001_R1_P4_K1_Ch2-Ch1.zen
2.976012e+01	1.311661e+01	20151211_SCC1gfpc_Prometa\MitoSys2\LSM\SCC1gfpc_Noc\DE_W0001\DE_W0001_P0002\DE_2_W0001_P0002_T0002\TR1_W0001_P0246\TR1_2_W0001_P0246_T0001_R1_P4_K1_Ch2-Ch1.zen
2.982012e+01	1.251661e+01	20151211_SCC1gfpc_Prometa\MitoSys2\LSM\SCC1gfpc_Noc\DE_W0001\DE_W0001_P0002\DE_2_W0001_P0002_T0002\TR1_W0001_P0246\TR1_2_W0001_P0246_T0001_R1_P4_K1_Ch2-Ch1.zen
2.988013e+01	1.379994e+01	20151211_SCC1gfpc_Prometa\MitoSys2\LSM\SCC1gfpc_Noc\DE_W0001\DE_W0001_P0002\DE_2_W0001_P0002_T0002\TR1_W0001_P0246\TR1_2_W0001_P0246_T0001_R1_P4_K1_Ch2-Ch1.zen
2.994012e+01	1.549994e+01	20151211_SCC1gfpc_Prometa\MitoSys2\LSM\SCC1gfpc_Noc\DE_W0001\DE_W0001_P0002\DE_2_W0001_P0002_T0002\TR1_W0001_P0246\TR1_2_W0001_P0246_T0001_R1_P4_K1_Ch2-Ch1.zen
0	1.818333e+01	20151211_SCC1gfpc_Prometa\MitoSys2\LSM\SCC1gfpc_Noc\DE_W0001\DE_W0001_P0002\DE_2_W0001_P0002_T0002\TR1_W0001_P0246\TR1_2_W0001_P0246_T0001_R1_P5_K1_Ch2-Ch1.zen
6.000000e-02	1.581667e+01	20151211_SCC1gfpc_Prometa\MitoSys2\LSM\SCC1gfpc_Noc\DE_W0001\DE_W0001_P0002\DE_2_W0001_P0002_T0002\TR1_W0001_P0246\TR1_2_W0001_P0246_T0001_R1_P5_K1_Ch2-Ch1.zen
1.200000e-01	1.565000e+01	20151211_SCC1gfpc_Prometa\MitoSys2\LSM\SCC1gfpc_Noc\DE_W0001\DE_W0001_P0002\DE_2_W0001_P0002_T0002\TR1_W0001_P0246\TR1_2_W0001_P0246_T0001_R1_P5_K1_Ch2-Ch1.zen
1.800000e-01	1.545000e+01	20151211_SCC1gfpc_Prometa\MitoSys2\LSM\SCC1gfpc_Noc\DE_W0001\DE_W0001_P0002\DE_2_W0001_P0002_T0002\TR1_W0001_P0246\TR1_2_W0001_P0246_T0001_R1_P5_K1_Ch2-Ch1.zen
2.400000e-01	1.463333e+01	20151211_SCC1gfpc_Prometa\MitoSys2\LSM\SCC1gfpc_Noc\DE_W0001\DE_W0001_P0002\DE_2_W0001_P0002_T0002\TR1_W0001_P0246\TR1_2_W0001_P0246_T0001_R1_P5_K1_Ch2-Ch1.zen
3.000000e-01	1.665000e+01	20151211_SCC1gfpc_Prometa\MitoSys2\LSM\SCC1gfpc_Noc\DE_W0001\DE_W0001_P0002\DE_2_W0001_P0002_T0002\TR1_W0001_P0246\TR1_2_W0001_P0246_T0001_R1_P5_K1_Ch2-Ch1.zen
3.600000e-01	1.433333e+01	20151211_SCC1gfpc_Prometa\MitoSys2\LSM\SCC1gfpc_Noc\DE_W0001\DE_W0001_P0002\DE_2_W0001_P0002_T0002\TR1_W0001_P0246\TR1_2_W0001_P0246_T0001_R1_P5_K1_Ch2-Ch1.zen
4.200000e-01	1.660000e+01	20151211_SCC1gfpc_Prometa\MitoSys2\LSM\SCC1gfpc_Noc\DE_W0001\DE_W0001_P0002\DE_2_W0001_P0002_T0002\TR1_W0001_P0246\TR1_2_W0001_P0246_T0001_R1_P5_K1_Ch2-Ch1.zen
4.800000e-01	1.610000e+01	20151211_SCC1gfpc_Prometa\MitoSys2\LSM\SCC1gfpc_Noc\DE_W0001\DE_W0001_P0002\DE_2_W0001_P0002_T0002\TR1_W0001_P0246\TR1_2_W0001_P0246_T0001_R1_P5_K1_Ch2-Ch1.zen
5.400000e-01	1.528333e+01	20151211_SCC1gfpc_Prometa\MitoSys2\LSM\SCC1gfpc_Noc\DE_W0001\DE_W0001_P0002\DE_2_W0001_P0002_T0002\TR1_W0001_P0246\TR1_2_W0001_P0246_T0001_R1_P5_K1_Ch2-Ch1.zen
6.000000e-01	1.643333e+01	20151211_SCC1gfpc_Prometa\MitoSys2\LSM\SCC1gfpc_Noc\DE_W0001\DE_W0001_P0002\DE_2_W0001_P0002_T0002\TR1_W0001_P0246\TR1_2_W0001_P0246_T0001_R1_P5_K1_Ch2-Ch1.zen
6.600000e-01	1.746667e+01	20151211_SCC1gfpc_Prometa\MitoSys2\LSM\SCC1gfpc_Noc\DE_W0001\DE_W0001_P0002\DE_2_W0001_P0002_T0002\TR1_W0001_P0246\TR1_2_W0001_P0246_T0001_R1_P5_K1_Ch2-Ch1.zen
7.200000e-01	1.405000e+01	20151211_SCC1gfpc_Prometa\MitoSys2\LSM\SCC1gfpc_Noc\DE_W0001\DE_W0001_P0002\DE_2_W0001_P0002_T0002\TR1_W0001_P0246\TR1_2_W0001_P0246_T0001_R1_P5_K1_Ch2-Ch1.zen
7.800000e-01	1.390000e+01	20151211_SCC1gfpc_Prometa\MitoSys2\LSM\SCC1gfpc_Noc\DE_W0001\DE_W0001_P0002\DE_2_W0001_P0002_T0002\TR1_W0001_P0246\TR1_2_W0001_P0246_T0001_R1_P5_K1_Ch2-Ch1.zen
8.400000e-01	1.621667e+01	20151211_SCC1gfpc_Prometa\MitoSys2\LSM\SCC1gfpc_Noc\DE_W0001\DE_W0001_P0002\DE_2_W0001_P0002_T0002\TR1_W0001_P0246\TR1_2_W0001_P0246_T0001_R1_P5_K1_Ch2-Ch1.zen
9.000000e-01	1.426667e+01	20151211_SCC1gfpc_Prometa\MitoSys2\LSM\SCC1gfpc_Noc\DE_W0001\DE_W0001_P0002\DE_2_W0001_P0002_T0002\TR1_W0001_P0246\TR1_2_W0001_P0246_T0001_R1_P5_K1_Ch2-Ch1.zen
9.600000e-01	1.535000e+01	20151211_SCC1gfpc_Prometa\MitoSys2\LSM\SCC1gfpc_Noc\DE_W0001\DE_W0001_P0002\DE_2_W0001_P0002_T0002\TR1_W0001_P0246\TR1_2_W0001_P0246_T0001_R1_P5_K1_Ch2-Ch1.zen
1.020000e+00	1.258333e+01	20151211_SCC1gfpc_Prometa\MitoSys2\LSM\SCC1gfpc_Noc\DE_W0001\DE_W0001_P0002\DE_2_W0001_P0002_T0002\TR1_W0001_P0246\TR1_2_W0001_P0246_T0001_R1_P5_K1_Ch2-Ch1.zen
1.080000e+00	1.445000e+01	20151211_SCC1gfpc_Prometa\MitoSys2\LSM\SCC1gfpc_Noc\DE_W0001\DE_W0001_P0002\DE_2_W0001_P0002_T0002\TR1_W0001_P0246\TR1_2_W0001_P0246_T0001_R1_P5_K1_Ch2-Ch1.zen
1.140000e+00	1.253333e+01	20151211_SCC1gfpc_Prometa\MitoSys2\LSM\SCC1gfpc_Noc\DE_W0001\DE_W0001_P0002\DE_2_W0001_P0002_T0002\TR1_W0001_P0246\TR1_2_W0001_P0246_T0001_R1_P5_K1_Ch2-Ch1.zen
1.200000e+00	1.491667e+01	20151211_SCC1gfpc_Prometa\MitoSys2\LSM\SCC1gfpc_Noc\DE_W0001\DE_W0001_P0002\DE_2_W0001_P0002_T0002\TR1_W0001_P0246\TR1_2_W0001_P0246_T0001_R1_P5_K1_Ch2-Ch1.zen
1.260000e+00	1.530000e+01	20151211_SCC1gfpc_Prometa\MitoSys2\LSM\SCC1gfpc_Noc\DE_W0001\DE_W0001_P0002\DE_2_W0001_P0002_T0002\TR1_W0001_P0246\TR1_2_W0001_P0246_T0001_R1_P5_K1_Ch2-Ch1.zen
1.320000e+00	1.498333e+01	20151211_SCC1gfpc_Prometa\MitoSys2\LSM\SCC1gfpc_Noc\DE_W0001\DE_W0001_P0002\DE_2_W0001_P0002_T0002\TR1_W0001_P0246\TR1_2_W0001_P0246_T0001_R1_P5_K1_Ch2-Ch1.zen
1.380000e+00	1.320000e+01	20151211_SCC1gfpc_Prometa\MitoSys2\LSM\SCC1gfpc_Noc\DE_W0001\DE_W0001_P0002\DE_2_W0001_P0002_T0002\TR1_W0001_P0246\TR1_2_W0001_P0246_T0001_R1_P5_K1_Ch2-Ch1.zen
1.440000e+00	1.323333e+01	20151211_SCC1gfpc_Prometa\MitoSys2\LSM\SCC1gfpc_Noc\DE_W0001\DE_W0001_P0002\DE_2_W0001_P0002_T0002\TR1_W0001_P0246\TR1_2_W0001_P0246_T0001_R1_P5_K1_Ch2-Ch1.zen
1.500000e+00	1.275000e+01	20151211_SCC1gfpc_Prometa\MitoSys2\LSM\SCC1gfpc_Noc\DE_W0001\DE_W0001_P0002\DE_2_W0001_P0002_T0002\TR1_W0001_P0246\TR1_2_W0001_P0246_T0001_R1_P5_K1_Ch2-Ch1.zen
1.560000e+00	1.183333e+01	20151211_SCC1gfpc_Prometa\MitoSys2\LSM\SCC1gfpc_Noc\DE_W0001\DE_W0001_P0002\DE_2_W0001_P0002_T0002\TR1_W0001_P0246\TR1_2_W0001_P0246_T0001_R1_P5_K1_Ch2-Ch1.zen
1.620000e+00	1.338333e+01	20151211_SCC1gfpc_Prometa\MitoSys2\LSM\SCC1gfpc_Noc\DE_W0001\DE_W0001_P0002\DE_2_W0001_P0002_T0002\TR1_W0001_P0246\TR1_2_W0001_P0246_T0001_R1_P5_K1_Ch2-Ch1.zen
1.680000e+00	1.050000e+01	20151211_SCC1gfpc_Prometa\MitoSys2\LSM\SCC1gfpc_Noc\DE_W0001\DE_W0001_P0002\DE_2_W0001_P0002_T0002\TR1_W0001_P0246\TR1_2_W0001_P0246_T0001_R1_P5_K1_Ch2-Ch1.zen
1.740000e+00	1.311667e+01	20151211_SCC1gfpc_Prometa\MitoSys2\LSM\SCC1gfpc_Noc\DE_W0001\DE_W0001_P0002\DE_2_W0001_P0002_T0002\TR1_W0001_P0246\TR1_2_W0001_P0246_T0001_R1_P5_K1_Ch2-Ch1.zen
1.800000e+00	1.100000e+01	20151211_SCC1gfpc_Prometa\MitoSys2\LSM\SCC1gfpc_Noc\DE_W0001\DE_W0001_P0002\DE_2_W0001_P0002_T0002\TR1_W0001_P0246\TR1_2_W0001_P0246_T0001_R1_P5_K1_Ch2-Ch1.zen
1.860000e+00	1.391667e+01	20151211_SCC1gfpc_Prometa\MitoSys2\LSM\SCC1gfpc_Noc\DE_W0001\DE_W0001_P0002\DE_2_W0001_P0002_T0002\TR1_W0001_P0246\TR1_2_W0001_P0246_T0001_R1_P5_K1_Ch2-Ch1.zen
1.920000e+00	1.380000e+01	20151211_SCC1gfpc_Prometa\MitoSys2\LSM\SCC1gfpc_Noc\DE_W0001\DE_W0001_P0002\DE_2_W0001_P0002_T0002\TR1_W0001_P0246\TR1_2_W0001_P0246_T0001_R1_P5_K1_Ch2-Ch1.zen
1.980000e+00	1.291667e+01	20151211_SCC1gfpc_Prometa\MitoSys2\LSM\SCC1gfpc_Noc\DE_W0001\DE_W0001_P0002\DE_2_W0001_P0002_T0002\TR1_W0001_P0246\TR1_2_W0001_P0246_T0001_R1_P5_K1_Ch2-Ch1.zen
2.040000e+00	1.340000e+01	20151211_SCC1gfpc_Prometa\MitoSys2\LSM\SCC1gfpc_Noc\DE_W0001\DE_W0001_P0002\DE_2_W0001_P0002_T0002\TR1_W0001_P0246\TR1_2_W0001_P0246_T0001_R1_P5_K1_Ch2-Ch1.zen
2.100000e+00	1.520000e+01	20151211_SCC1gfpc_Prometa\MitoSys2\LSM\SCC1gfpc_Noc\DE_W0001\DE_W0001_P0002\DE_2_W0001_P0002_T0002\TR1_W0001_P0246\TR1_2_W0001_P0246_T0001_R1_P5_K1_Ch2-Ch1.zen
2.160000e+00	1.858333e+01	20151211_SCC1gfpc_Prometa\MitoSys2\LSM\SCC1gfpc_Noc\DE_W0001\DE_W0001_P0002\DE_2_W0001_P0002_T0002\TR1_W0001_P0246\TR1_2_W0001_P0246_T0001_R1_P5_K1_Ch2-Ch1.zen
2.220000e+00	1.553333e+01	20151211_SCC1gfpc_Prometa\MitoSys2\LSM\SCC1gfpc_Noc\DE_W0001\DE_W0001_P0002\DE_2_W0001_P0002_T0002\TR1_W0001_P0246\TR1_2_W0001_P0246_T0001_R1_P5_K1_Ch2-Ch1.zen
2.280000e+00	1.261667e+01	20151211_SCC1gfpc_Prometa\MitoSys2\LSM\SCC1gfpc_Noc\DE_W0001\DE_W0001_P0002\DE_2_W0001_P0002_T0002\TR1_W0001_P0246\TR1_2_W0001_P0246_T0001_R1_P5_K1_Ch2-Ch1.zen
2.340000e+00	1.425000e+01	20151211_SCC1gfpc_Prometa\MitoSys2\LSM\SCC1gfpc_Noc\DE_W0001\DE_W0001_P0002\DE_2_W0001_P0002_T0002\TR1_W0001_P0246\TR1_2_W0001_P0246_T0001_R1_P5_K1_Ch2-Ch1.zen
2.400000e+00	1.280000e+01	20151211_SCC1gfpc_Prometa\MitoSys2\LSM\SCC1gfpc_Noc\DE_W0001\DE_W0001_P0002\DE_2_W0001_P0002_T0002\TR1_W0001_P0246\TR1_2_W0001_P0246_T0001_R1_P5_K1_Ch2-Ch1.zen
2.460000e+00	1.280000e+01	20151211_SCC1gfpc_Prometa\MitoSys2\LSM\SCC1gfpc_Noc\DE_W0001\DE_W0001_P0002\DE_2_W0001_P0002_T0002\TR1_W0001_P0246\TR1_2_W0001_P0246_T0001_R1_P5_K1_Ch2-Ch1.zen
2.520000e+00	1.450000e+01	20151211_SCC1gfpc_Prometa\MitoSys2\LSM\SCC1gfpc_Noc\DE_W0001\DE_W0001_P0002\DE_2_W0001_P0002_T0002\TR1_W0001_P0246\TR1_2_W0001_P0246_T0001_R1_P5_K1_Ch2-Ch1.zen
2.580000e+00	1.420000e+01	20151211_SCC1gfpc_Prometa\MitoSys2\LSM\SCC1gfpc_Noc\DE_W0001\DE_W0001_P0002\DE_2_W0001_P0002_T0002\TR1_W0001_P0246\TR1_2_W0001_P0246_T0001_R1_P5_K1_Ch2-Ch1.zen
2.640000e+00	1.410000e+01	20151211_SCC1gfpc_Prometa\MitoSys2\LSM\SCC1gfpc_Noc\DE_W0001\DE_W0001_P0002\DE_2_W0001_P0002_T0002\TR1_W0001_P0246\TR1_2_W0001_P0246_T0001_R1_P5_K1_Ch2-Ch1.zen
2.700000e+00	1.496667e+01	20151211_SCC1gfpc_Prometa\MitoSys2\LSM\SCC1gfpc_Noc\DE_W0001\DE_W0001_P0002\DE_2_W0001_P0002_T0002\TR1_W0001_P0246\TR1_2_W0001_P0246_T0001_R1_P5_K1_Ch2-Ch1.zen
2.760000e+00	1.450000e+01	20151211_SCC1gfpc_Prometa\MitoSys2\LSM\SCC1gfpc_Noc\DE_W0001\DE_W0001_P0002\DE_2_W0001_P0002_T0002\TR1_W0001_P0246\TR1_2_W0001_P0246_T0001_R1_P5_K1_Ch2-Ch1.zen
2.820000e+00	1.538333e+01	20151211_SCC1gfpc_Prometa\MitoSys2\LSM\SCC1gfpc_Noc\DE_W0001\DE_W0001_P0002\DE_2_W0001_P0002_T0002\TR1_W0001_P0246\TR1_2_W0001_P0246_T0001_R1_P5_K1_Ch2-Ch1.zen
2.880000e+00	1.613333e+01	20151211_SCC1gfpc_Prometa\MitoSys2\LSM\SCC1gfpc_Noc\DE_W0001\DE_W0001_P0002\DE_2_W0001_P0002_T0002\TR1_W0001_P0246\TR1_2_W0001_P0246_T0001_R1_P5_K1_Ch2-Ch1.zen
2.940000e+00	1.403333e+01	20151211_SCC1gfpc_Prometa\MitoSys2\LSM\SCC1gfpc_Noc\DE_W0001\DE_W0001_P0002\DE_2_W0001_P0002_T0002\TR1_W0001_P0246\TR1_2_W0001_P0246_T0001_R1_P5_K1_Ch2-Ch1.zen
3	1.456667e+01	20151211_SCC1gfpc_Prometa\MitoSys2\LSM\SCC1gfpc_Noc\DE_W0001\DE_W0001_P0002\DE_2_W0001_P0002_T0002\TR1_W0001_P0246\TR1_2_W0001_P0246_T0001_R1_P5_K1_Ch2-Ch1.zen
3.060000e+00	1.536667e+01	20151211_SCC1gfpc_Prometa\MitoSys2\LSM\SCC1gfpc_Noc\DE_W0001\DE_W0001_P0002\DE_2_W0001_P0002_T0002\TR1_W0001_P0246\TR1_2_W0001_P0246_T0001_R1_P5_K1_Ch2-Ch1.zen
3.120000e+00	1.643333e+01	20151211_SCC1gfpc_Prometa\MitoSys2\LSM\SCC1gfpc_Noc\DE_W0001\DE_W0001_P0002\DE_2_W0001_P0002_T0002\TR1_W0001_P0246\TR1_2_W0001_P0246_T0001_R1_P5_K1_Ch2-Ch1.zen
3.180000e+00	1.446667e+01	20151211_SCC1gfpc_Prometa\MitoSys2\LSM\SCC1gfpc_Noc\DE_W0001\DE_W0001_P0002\DE_2_W0001_P0002_T0002\TR1_W0001_P0246\TR1_2_W0001_P0246_T0001_R1_P5_K1_Ch2-Ch1.zen
3.240000e+00	1.380000e+01	20151211_SCC1gfpc_Prometa\MitoSys2\LSM\SCC1gfpc_Noc\DE_W0001\DE_W0001_P0002\DE_2_W0001_P0002_T0002\TR1_W0001_P0246\TR1_2_W0001_P0246_T0001_R1_P5_K1_Ch2-Ch1.zen
3.300000e+00	1.395000e+01	20151211_SCC1gfpc_Prometa\MitoSys2\LSM\SCC1gfpc_Noc\DE_W0001\DE_W0001_P0002\DE_2_W0001_P0002_T0002\TR1_W0001_P0246\TR1_2_W0001_P0246_T0001_R1_P5_K1_Ch2-Ch1.zen
3.360000e+00	1.125000e+01	20151211_SCC1gfpc_Prometa\MitoSys2\LSM\SCC1gfpc_Noc\DE_W0001\DE_W0001_P0002\DE_2_W0001_P0002_T0002\TR1_W0001_P0246\TR1_2_W0001_P0246_T0001_R1_P5_K1_Ch2-Ch1.zen
3.420000e+00	1.451667e+01	20151211_SCC1gfpc_Prometa\MitoSys2\LSM\SCC1gfpc_Noc\DE_W0001\DE_W0001_P0002\DE_2_W0001_P0002_T0002\TR1_W0001_P0246\TR1_2_W0001_P0246_T0001_R1_P5_K1_Ch2-Ch1.zen
3.480000e+00	1.408333e+01	20151211_SCC1gfpc_Prometa\MitoSys2\LSM\SCC1gfpc_Noc\DE_W0001\DE_W0001_P0002\DE_2_W0001_P0002_T0002\TR1_W0001_P0246\TR1_2_W0001_P0246_T0001_R1_P5_K1_Ch2-Ch1.zen
3.540000e+00	1.111667e+01	20151211_SCC1gfpc_Prometa\MitoSys2\LSM\SCC1gfpc_Noc\DE_W0001\DE_W0001_P0002\DE_2_W0001_P0002_T0002\TR1_W0001_P0246\TR1_2_W0001_P0246_T0001_R1_P5_K1_Ch2-Ch1.zen
3.600000e+00	1.285000e+01	20151211_SCC1gfpc_Prometa\MitoSys2\LSM\SCC1gfpc_Noc\DE_W0001\DE_W0001_P0002\DE_2_W0001_P0002_T0002\TR1_W0001_P0246\TR1_2_W0001_P0246_T0001_R1_P5_K1_Ch2-Ch1.zen
3.660000e+00	1.515000e+01	20151211_SCC1gfpc_Prometa\MitoSys2\LSM\SCC1gfpc_Noc\DE_W0001\DE_W0001_P0002\DE_2_W0001_P0002_T0002\TR1_W0001_P0246\TR1_2_W0001_P0246_T0001_R1_P5_K1_Ch2-Ch1.zen
3.720000e+00	1.193333e+01	20151211_SCC1gfpc_Prometa\MitoSys2\LSM\SCC1gfpc_Noc\DE_W0001\DE_W0001_P0002\DE_2_W0001_P0002_T0002\TR1_W0001_P0246\TR1_2_W0001_P0246_T0001_R1_P5_K1_Ch2-Ch1.zen
3.780000e+00	1.371667e+01	20151211_SCC1gfpc_Prometa\MitoSys2\LSM\SCC1gfpc_Noc\DE_W0001\DE_W0001_P0002\DE_2_W0001_P0002_T0002\TR1_W0001_P0246\TR1_2_W0001_P0246_T0001_R1_P5_K1_Ch2-Ch1.zen
3.840000e+00	1.538333e+01	20151211_SCC1gfpc_Prometa\MitoSys2\LSM\SCC1gfpc_Noc\DE_W0001\DE_W0001_P0002\DE_2_W0001_P0002_T0002\TR1_W0001_P0246\TR1_2_W0001_P0246_T0001_R1_P5_K1_Ch2-Ch1.zen
3.900000e+00	1.633333e+01	20151211_SCC1gfpc_Prometa\MitoSys2\LSM\SCC1gfpc_Noc\DE_W0001\DE_W0001_P0002\DE_2_W0001_P0002_T0002\TR1_W0001_P0246\TR1_2_W0001_P0246_T0001_R1_P5_K1_Ch2-Ch1.zen
3.960000e+00	1.508333e+01	20151211_SCC1gfpc_Prometa\MitoSys2\LSM\SCC1gfpc_Noc\DE_W0001\DE_W0001_P0002\DE_2_W0001_P0002_T0002\TR1_W0001_P0246\TR1_2_W0001_P0246_T0001_R1_P5_K1_Ch2-Ch1.zen
4.020000e+00	1.308333e+01	20151211_SCC1gfpc_Prometa\MitoSys2\LSM\SCC1gfpc_Noc\DE_W0001\DE_W0001_P0002\DE_2_W0001_P0002_T0002\TR1_W0001_P0246\TR1_2_W0001_P0246_T0001_R1_P5_K1_Ch2-Ch1.zen
4.080000e+00	1.131667e+01	20151211_SCC1gfpc_Prometa\MitoSys2\LSM\SCC1gfpc_Noc\DE_W0001\DE_W0001_P0002\DE_2_W0001_P0002_T0002\TR1_W0001_P0246\TR1_2_W0001_P0246_T0001_R1_P5_K1_Ch2-Ch1.zen
4.140000e+00	1.146667e+01	20151211_SCC1gfpc_Prometa\MitoSys2\LSM\SCC1gfpc_Noc\DE_W0001\DE_W0001_P0002\DE_2_W0001_P0002_T0002\TR1_W0001_P0246\TR1_2_W0001_P0246_T0001_R1_P5_K1_Ch2-Ch1.zen
4.200000e+00	1.561667e+01	20151211_SCC1gfpc_Prometa\MitoSys2\LSM\SCC1gfpc_Noc\DE_W0001\DE_W0001_P0002\DE_2_W0001_P0002_T0002\TR1_W0001_P0246\TR1_2_W0001_P0246_T0001_R1_P5_K1_Ch2-Ch1.zen
4.260000e+00	1.476667e+01	20151211_SCC1gfpc_Prometa\MitoSys2\LSM\SCC1gfpc_Noc\DE_W0001\DE_W0001_P0002\DE_2_W0001_P0002_T0002\TR1_W0001_P0246\TR1_2_W0001_P0246_T0001_R1_P5_K1_Ch2-Ch1.zen
4.320000e+00	1.463333e+01	20151211_SCC1gfpc_Prometa\MitoSys2\LSM\SCC1gfpc_Noc\DE_W0001\DE_W0001_P0002\DE_2_W0001_P0002_T0002\TR1_W0001_P0246\TR1_2_W0001_P0246_T0001_R1_P5_K1_Ch2-Ch1.zen
4.380000e+00	1.478333e+01	20151211_SCC1gfpc_Prometa\MitoSys2\LSM\SCC1gfpc_Noc\DE_W0001\DE_W0001_P0002\DE_2_W0001_P0002_T0002\TR1_W0001_P0246\TR1_2_W0001_P0246_T0001_R1_P5_K1_Ch2-Ch1.zen
4.440000e+00	1.400000e+01	20151211_SCC1gfpc_Prometa\MitoSys2\LSM\SCC1gfpc_Noc\DE_W0001\DE_W0001_P0002\DE_2_W0001_P0002_T0002\TR1_W0001_P0246\TR1_2_W0001_P0246_T0001_R1_P5_K1_Ch2-Ch1.zen
4.500000e+00	1.546667e+01	20151211_SCC1gfpc_Prometa\MitoSys2\LSM\SCC1gfpc_Noc\DE_W0001\DE_W0001_P0002\DE_2_W0001_P0002_T0002\TR1_W0001_P0246\TR1_2_W0001_P0246_T0001_R1_P5_K1_Ch2-Ch1.zen
4.560000e+00	1.708333e+01	20151211_SCC1gfpc_Prometa\MitoSys2\LSM\SCC1gfpc_Noc\DE_W0001\DE_W0001_P0002\DE_2_W0001_P0002_T0002\TR1_W0001_P0246\TR1_2_W0001_P0246_T0001_R1_P5_K1_Ch2-Ch1.zen
4.620000e+00	1.460000e+01	20151211_SCC1gfpc_Prometa\MitoSys2\LSM\SCC1gfpc_Noc\DE_W0001\DE_W0001_P0002\DE_2_W0001_P0002_T0002\TR1_W0001_P0246\TR1_2_W0001_P0246_T0001_R1_P5_K1_Ch2-Ch1.zen
4.680000e+00	1.501667e+01	20151211_SCC1gfpc_Prometa\MitoSys2\LSM\SCC1gfpc_Noc\DE_W0001\DE_W0001_P0002\DE_2_W0001_P0002_T0002\TR1_W0001_P0246\TR1_2_W0001_P0246_T0001_R1_P5_K1_Ch2-Ch1.zen
4.740000e+00	1.556667e+01	20151211_SCC1gfpc_Prometa\MitoSys2\LSM\SCC1gfpc_Noc\DE_W0001\DE_W0001_P0002\DE_2_W0001_P0002_T0002\TR1_W0001_P0246\TR1_2_W0001_P0246_T0001_R1_P5_K1_Ch2-Ch1.zen
4.800000e+00	1.491667e+01	20151211_SCC1gfpc_Prometa\MitoSys2\LSM\SCC1gfpc_Noc\DE_W0001\DE_W0001_P0002\DE_2_W0001_P0002_T0002\TR1_W0001_P0246\TR1_2_W0001_P0246_T0001_R1_P5_K1_Ch2-Ch1.zen
4.860000e+00	1.488333e+01	20151211_SCC1gfpc_Prometa\MitoSys2\LSM\SCC1gfpc_Noc\DE_W0001\DE_W0001_P0002\DE_2_W0001_P0002_T0002\TR1_W0001_P0246\TR1_2_W0001_P0246_T0001_R1_P5_K1_Ch2-Ch1.zen
4.920000e+00	1.483333e+01	20151211_SCC1gfpc_Prometa\MitoSys2\LSM\SCC1gfpc_Noc\DE_W0001\DE_W0001_P0002\DE_2_W0001_P0002_T0002\TR1_W0001_P0246\TR1_2_W0001_P0246_T0001_R1_P5_K1_Ch2-Ch1.zen
4.980000e+00	1.546667e+01	20151211_SCC1gfpc_Prometa\MitoSys2\LSM\SCC1gfpc_Noc\DE_W0001\DE_W0001_P0002\DE_2_W0001_P0002_T0002\TR1_W0001_P0246\TR1_2_W0001_P0246_T0001_R1_P5_K1_Ch2-Ch1.zen
5.040000e+00	1.746667e+01	20151211_SCC1gfpc_Prometa\MitoSys2\LSM\SCC1gfpc_Noc\DE_W0001\DE_W0001_P0002\DE_2_W0001_P0002_T0002\TR1_W0001_P0246\TR1_2_W0001_P0246_T0001_R1_P5_K1_Ch2-Ch1.zen
5.100000e+00	1.590000e+01	20151211_SCC1gfpc_Prometa\MitoSys2\LSM\SCC1gfpc_Noc\DE_W0001\DE_W0001_P0002\DE_2_W0001_P0002_T0002\TR1_W0001_P0246\TR1_2_W0001_P0246_T0001_R1_P5_K1_Ch2-Ch1.zen
5.160000e+00	1.741667e+01	20151211_SCC1gfpc_Prometa\MitoSys2\LSM\SCC1gfpc_Noc\DE_W0001\DE_W0001_P0002\DE_2_W0001_P0002_T0002\TR1_W0001_P0246\TR1_2_W0001_P0246_T0001_R1_P5_K1_Ch2-Ch1.zen
5.220000e+00	1.391667e+01	20151211_SCC1gfpc_Prometa\MitoSys2\LSM\SCC1gfpc_Noc\DE_W0001\DE_W0001_P0002\DE_2_W0001_P0002_T0002\TR1_W0001_P0246\TR1_2_W0001_P0246_T0001_R1_P5_K1_Ch2-Ch1.zen
5.280000e+00	1.471667e+01	20151211_SCC1gfpc_Prometa\MitoSys2\LSM\SCC1gfpc_Noc\DE_W0001\DE_W0001_P0002\DE_2_W0001_P0002_T0002\TR1_W0001_P0246\TR1_2_W0001_P0246_T0001_R1_P5_K1_Ch2-Ch1.zen
5.340000e+00	1.396667e+01	20151211_SCC1gfpc_Prometa\MitoSys2\LSM\SCC1gfpc_Noc\DE_W0001\DE_W0001_P0002\DE_2_W0001_P0002_T0002\TR1_W0001_P0246\TR1_2_W0001_P0246_T0001_R1_P5_K1_Ch2-Ch1.zen
5.400000e+00	1.336667e+01	20151211_SCC1gfpc_Prometa\MitoSys2\LSM\SCC1gfpc_Noc\DE_W0001\DE_W0001_P0002\DE_2_W0001_P0002_T0002\TR1_W0001_P0246\TR1_2_W0001_P0246_T0001_R1_P5_K1_Ch2-Ch1.zen
5.460000e+00	1.446667e+01	20151211_SCC1gfpc_Prometa\MitoSys2\LSM\SCC1gfpc_Noc\DE_W0001\DE_W0001_P0002\DE_2_W0001_P0002_T0002\TR1_W0001_P0246\TR1_2_W0001_P0246_T0001_R1_P5_K1_Ch2-Ch1.zen
5.520000e+00	1.555000e+01	20151211_SCC1gfpc_Prometa\MitoSys2\LSM\SCC1gfpc_Noc\DE_W0001\DE_W0001_P0002\DE_2_W0001_P0002_T0002\TR1_W0001_P0246\TR1_2_W0001_P0246_T0001_R1_P5_K1_Ch2-Ch1.zen
5.580000e+00	1.705000e+01	20151211_SCC1gfpc_Prometa\MitoSys2\LSM\SCC1gfpc_Noc\DE_W0001\DE_W0001_P0002\DE_2_W0001_P0002_T0002\TR1_W0001_P0246\TR1_2_W0001_P0246_T0001_R1_P5_K1_Ch2-Ch1.zen
5.640000e+00	1.580000e+01	20151211_SCC1gfpc_Prometa\MitoSys2\LSM\SCC1gfpc_Noc\DE_W0001\DE_W0001_P0002\DE_2_W0001_P0002_T0002\TR1_W0001_P0246\TR1_2_W0001_P0246_T0001_R1_P5_K1_Ch2-Ch1.zen
5.700000e+00	1.291667e+01	20151211_SCC1gfpc_Prometa\MitoSys2\LSM\SCC1gfpc_Noc\DE_W0001\DE_W0001_P0002\DE_2_W0001_P0002_T0002\TR1_W0001_P0246\TR1_2_W0001_P0246_T0001_R1_P5_K1_Ch2-Ch1.zen
5.760000e+00	1.403333e+01	20151211_SCC1gfpc_Prometa\MitoSys2\LSM\SCC1gfpc_Noc\DE_W0001\DE_W0001_P0002\DE_2_W0001_P0002_T0002\TR1_W0001_P0246\TR1_2_W0001_P0246_T0001_R1_P5_K1_Ch2-Ch1.zen
5.820000e+00	1.451667e+01	20151211_SCC1gfpc_Prometa\MitoSys2\LSM\SCC1gfpc_Noc\DE_W0001\DE_W0001_P0002\DE_2_W0001_P0002_T0002\TR1_W0001_P0246\TR1_2_W0001_P0246_T0001_R1_P5_K1_Ch2-Ch1.zen
5.880000e+00	1.350000e+01	20151211_SCC1gfpc_Prometa\MitoSys2\LSM\SCC1gfpc_Noc\DE_W0001\DE_W0001_P0002\DE_2_W0001_P0002_T0002\TR1_W0001_P0246\TR1_2_W0001_P0246_T0001_R1_P5_K1_Ch2-Ch1.zen
5.940000e+00	1.283333e+01	20151211_SCC1gfpc_Prometa\MitoSys2\LSM\SCC1gfpc_Noc\DE_W0001\DE_W0001_P0002\DE_2_W0001_P0002_T0002\TR1_W0001_P0246\TR1_2_W0001_P0246_T0001_R1_P5_K1_Ch2-Ch1.zen
6	1.258333e+01	20151211_SCC1gfpc_Prometa\MitoSys2\LSM\SCC1gfpc_Noc\DE_W0001\DE_W0001_P0002\DE_2_W0001_P0002_T0002\TR1_W0001_P0246\TR1_2_W0001_P0246_T0001_R1_P5_K1_Ch2-Ch1.zen
6.060000e+00	1.208333e+01	20151211_SCC1gfpc_Prometa\MitoSys2\LSM\SCC1gfpc_Noc\DE_W0001\DE_W0001_P0002\DE_2_W0001_P0002_T0002\TR1_W0001_P0246\TR1_2_W0001_P0246_T0001_R1_P5_K1_Ch2-Ch1.zen
6.120000e+00	1.536667e+01	20151211_SCC1gfpc_Prometa\MitoSys2\LSM\SCC1gfpc_Noc\DE_W0001\DE_W0001_P0002\DE_2_W0001_P0002_T0002\TR1_W0001_P0246\TR1_2_W0001_P0246_T0001_R1_P5_K1_Ch2-Ch1.zen
6.180000e+00	1.233333e+01	20151211_SCC1gfpc_Prometa\MitoSys2\LSM\SCC1gfpc_Noc\DE_W0001\DE_W0001_P0002\DE_2_W0001_P0002_T0002\TR1_W0001_P0246\TR1_2_W0001_P0246_T0001_R1_P5_K1_Ch2-Ch1.zen
6.240000e+00	1.278333e+01	20151211_SCC1gfpc_Prometa\MitoSys2\LSM\SCC1gfpc_Noc\DE_W0001\DE_W0001_P0002\DE_2_W0001_P0002_T0002\TR1_W0001_P0246\TR1_2_W0001_P0246_T0001_R1_P5_K1_Ch2-Ch1.zen
6.300000e+00	1.218333e+01	20151211_SCC1gfpc_Prometa\MitoSys2\LSM\SCC1gfpc_Noc\DE_W0001\DE_W0001_P0002\DE_2_W0001_P0002_T0002\TR1_W0001_P0246\TR1_2_W0001_P0246_T0001_R1_P5_K1_Ch2-Ch1.zen
6.360000e+00	1.495000e+01	20151211_SCC1gfpc_Prometa\MitoSys2\LSM\SCC1gfpc_Noc\DE_W0001\DE_W0001_P0002\DE_2_W0001_P0002_T0002\TR1_W0001_P0246\TR1_2_W0001_P0246_T0001_R1_P5_K1_Ch2-Ch1.zen
6.420000e+00	1.545000e+01	20151211_SCC1gfpc_Prometa\MitoSys2\LSM\SCC1gfpc_Noc\DE_W0001\DE_W0001_P0002\DE_2_W0001_P0002_T0002\TR1_W0001_P0246\TR1_2_W0001_P0246_T0001_R1_P5_K1_Ch2-Ch1.zen
6.480000e+00	1.516667e+01	20151211_SCC1gfpc_Prometa\MitoSys2\LSM\SCC1gfpc_Noc\DE_W0001\DE_W0001_P0002\DE_2_W0001_P0002_T0002\TR1_W0001_P0246\TR1_2_W0001_P0246_T0001_R1_P5_K1_Ch2-Ch1.zen
6.540000e+00	1.405000e+01	20151211_SCC1gfpc_Prometa\MitoSys2\LSM\SCC1gfpc_Noc\DE_W0001\DE_W0001_P0002\DE_2_W0001_P0002_T0002\TR1_W0001_P0246\TR1_2_W0001_P0246_T0001_R1_P5_K1_Ch2-Ch1.zen
6.600000e+00	1.333333e+01	20151211_SCC1gfpc_Prometa\MitoSys2\LSM\SCC1gfpc_Noc\DE_W0001\DE_W0001_P0002\DE_2_W0001_P0002_T0002\TR1_W0001_P0246\TR1_2_W0001_P0246_T0001_R1_P5_K1_Ch2-Ch1.zen
6.660000e+00	1.401667e+01	20151211_SCC1gfpc_Prometa\MitoSys2\LSM\SCC1gfpc_Noc\DE_W0001\DE_W0001_P0002\DE_2_W0001_P0002_T0002\TR1_W0001_P0246\TR1_2_W0001_P0246_T0001_R1_P5_K1_Ch2-Ch1.zen
6.720000e+00	1.406667e+01	20151211_SCC1gfpc_Prometa\MitoSys2\LSM\SCC1gfpc_Noc\DE_W0001\DE_W0001_P0002\DE_2_W0001_P0002_T0002\TR1_W0001_P0246\TR1_2_W0001_P0246_T0001_R1_P5_K1_Ch2-Ch1.zen
6.780000e+00	1.405000e+01	20151211_SCC1gfpc_Prometa\MitoSys2\LSM\SCC1gfpc_Noc\DE_W0001\DE_W0001_P0002\DE_2_W0001_P0002_T0002\TR1_W0001_P0246\TR1_2_W0001_P0246_T0001_R1_P5_K1_Ch2-Ch1.zen
6.840000e+00	1.616667e+01	20151211_SCC1gfpc_Prometa\MitoSys2\LSM\SCC1gfpc_Noc\DE_W0001\DE_W0001_P0002\DE_2_W0001_P0002_T0002\TR1_W0001_P0246\TR1_2_W0001_P0246_T0001_R1_P5_K1_Ch2-Ch1.zen
6.900000e+00	1.650000e+01	20151211_SCC1gfpc_Prometa\MitoSys2\LSM\SCC1gfpc_Noc\DE_W0001\DE_W0001_P0002\DE_2_W0001_P0002_T0002\TR1_W0001_P0246\TR1_2_W0001_P0246_T0001_R1_P5_K1_Ch2-Ch1.zen
6.960000e+00	1.360000e+01	20151211_SCC1gfpc_Prometa\MitoSys2\LSM\SCC1gfpc_Noc\DE_W0001\DE_W0001_P0002\DE_2_W0001_P0002_T0002\TR1_W0001_P0246\TR1_2_W0001_P0246_T0001_R1_P5_K1_Ch2-Ch1.zen
7.020000e+00	1.611667e+01	20151211_SCC1gfpc_Prometa\MitoSys2\LSM\SCC1gfpc_Noc\DE_W0001\DE_W0001_P0002\DE_2_W0001_P0002_T0002\TR1_W0001_P0246\TR1_2_W0001_P0246_T0001_R1_P5_K1_Ch2-Ch1.zen
7.080000e+00	1.231667e+01	20151211_SCC1gfpc_Prometa\MitoSys2\LSM\SCC1gfpc_Noc\DE_W0001\DE_W0001_P0002\DE_2_W0001_P0002_T0002\TR1_W0001_P0246\TR1_2_W0001_P0246_T0001_R1_P5_K1_Ch2-Ch1.zen
7.140000e+00	1.286667e+01	20151211_SCC1gfpc_Prometa\MitoSys2\LSM\SCC1gfpc_Noc\DE_W0001\DE_W0001_P0002\DE_2_W0001_P0002_T0002\TR1_W0001_P0246\TR1_2_W0001_P0246_T0001_R1_P5_K1_Ch2-Ch1.zen
7.200000e+00	1.240000e+01	20151211_SCC1gfpc_Prometa\MitoSys2\LSM\SCC1gfpc_Noc\DE_W0001\DE_W0001_P0002\DE_2_W0001_P0002_T0002\TR1_W0001_P0246\TR1_2_W0001_P0246_T0001_R1_P5_K1_Ch2-Ch1.zen
7.260000e+00	1.328333e+01	20151211_SCC1gfpc_Prometa\MitoSys2\LSM\SCC1gfpc_Noc\DE_W0001\DE_W0001_P0002\DE_2_W0001_P0002_T0002\TR1_W0001_P0246\TR1_2_W0001_P0246_T0001_R1_P5_K1_Ch2-Ch1.zen
7.320000e+00	1.343333e+01	20151211_SCC1gfpc_Prometa\MitoSys2\LSM\SCC1gfpc_Noc\DE_W0001\DE_W0001_P0002\DE_2_W0001_P0002_T0002\TR1_W0001_P0246\TR1_2_W0001_P0246_T0001_R1_P5_K1_Ch2-Ch1.zen
7.380000e+00	1.135000e+01	20151211_SCC1gfpc_Prometa\MitoSys2\LSM\SCC1gfpc_Noc\DE_W0001\DE_W0001_P0002\DE_2_W0001_P0002_T0002\TR1_W0001_P0246\TR1_2_W0001_P0246_T0001_R1_P5_K1_Ch2-Ch1.zen
7.440000e+00	1.511667e+01	20151211_SCC1gfpc_Prometa\MitoSys2\LSM\SCC1gfpc_Noc\DE_W0001\DE_W0001_P0002\DE_2_W0001_P0002_T0002\TR1_W0001_P0246\TR1_2_W0001_P0246_T0001_R1_P5_K1_Ch2-Ch1.zen
7.500000e+00	1.475000e+01	20151211_SCC1gfpc_Prometa\MitoSys2\LSM\SCC1gfpc_Noc\DE_W0001\DE_W0001_P0002\DE_2_W0001_P0002_T0002\TR1_W0001_P0246\TR1_2_W0001_P0246_T0001_R1_P5_K1_Ch2-Ch1.zen
7.560000e+00	1.471667e+01	20151211_SCC1gfpc_Prometa\MitoSys2\LSM\SCC1gfpc_Noc\DE_W0001\DE_W0001_P0002\DE_2_W0001_P0002_T0002\TR1_W0001_P0246\TR1_2_W0001_P0246_T0001_R1_P5_K1_Ch2-Ch1.zen
7.620000e+00	1.130000e+01	20151211_SCC1gfpc_Prometa\MitoSys2\LSM\SCC1gfpc_Noc\DE_W0001\DE_W0001_P0002\DE_2_W0001_P0002_T0002\TR1_W0001_P0246\TR1_2_W0001_P0246_T0001_R1_P5_K1_Ch2-Ch1.zen
7.680000e+00	1.308333e+01	20151211_SCC1gfpc_Prometa\MitoSys2\LSM\SCC1gfpc_Noc\DE_W0001\DE_W0001_P0002\DE_2_W0001_P0002_T0002\TR1_W0001_P0246\TR1_2_W0001_P0246_T0001_R1_P5_K1_Ch2-Ch1.zen
7.740000e+00	1.140000e+01	20151211_SCC1gfpc_Prometa\MitoSys2\LSM\SCC1gfpc_Noc\DE_W0001\DE_W0001_P0002\DE_2_W0001_P0002_T0002\TR1_W0001_P0246\TR1_2_W0001_P0246_T0001_R1_P5_K1_Ch2-Ch1.zen
7.800000e+00	1.661667e+01	20151211_SCC1gfpc_Prometa\MitoSys2\LSM\SCC1gfpc_Noc\DE_W0001\DE_W0001_P0002\DE_2_W0001_P0002_T0002\TR1_W0001_P0246\TR1_2_W0001_P0246_T0001_R1_P5_K1_Ch2-Ch1.zen
7.860000e+00	1.376667e+01	20151211_SCC1gfpc_Prometa\MitoSys2\LSM\SCC1gfpc_Noc\DE_W0001\DE_W0001_P0002\DE_2_W0001_P0002_T0002\TR1_W0001_P0246\TR1_2_W0001_P0246_T0001_R1_P5_K1_Ch2-Ch1.zen
7.920000e+00	1.493333e+01	20151211_SCC1gfpc_Prometa\MitoSys2\LSM\SCC1gfpc_Noc\DE_W0001\DE_W0001_P0002\DE_2_W0001_P0002_T0002\TR1_W0001_P0246\TR1_2_W0001_P0246_T0001_R1_P5_K1_Ch2-Ch1.zen
7.980000e+00	1.321667e+01	20151211_SCC1gfpc_Prometa\MitoSys2\LSM\SCC1gfpc_Noc\DE_W0001\DE_W0001_P0002\DE_2_W0001_P0002_T0002\TR1_W0001_P0246\TR1_2_W0001_P0246_T0001_R1_P5_K1_Ch2-Ch1.zen
8.040000e+00	1.108333e+01	20151211_SCC1gfpc_Prometa\MitoSys2\LSM\SCC1gfpc_Noc\DE_W0001\DE_W0001_P0002\DE_2_W0001_P0002_T0002\TR1_W0001_P0246\TR1_2_W0001_P0246_T0001_R1_P5_K1_Ch2-Ch1.zen
8.100000e+00	1.251667e+01	20151211_SCC1gfpc_Prometa\MitoSys2\LSM\SCC1gfpc_Noc\DE_W0001\DE_W0001_P0002\DE_2_W0001_P0002_T0002\TR1_W0001_P0246\TR1_2_W0001_P0246_T0001_R1_P5_K1_Ch2-Ch1.zen
8.160000e+00	1.153333e+01	20151211_SCC1gfpc_Prometa\MitoSys2\LSM\SCC1gfpc_Noc\DE_W0001\DE_W0001_P0002\DE_2_W0001_P0002_T0002\TR1_W0001_P0246\TR1_2_W0001_P0246_T0001_R1_P5_K1_Ch2-Ch1.zen
8.220000e+00	1.638333e+01	20151211_SCC1gfpc_Prometa\MitoSys2\LSM\SCC1gfpc_Noc\DE_W0001\DE_W0001_P0002\DE_2_W0001_P0002_T0002\TR1_W0001_P0246\TR1_2_W0001_P0246_T0001_R1_P5_K1_Ch2-Ch1.zen
8.280000e+00	1.393333e+01	20151211_SCC1gfpc_Prometa\MitoSys2\LSM\SCC1gfpc_Noc\DE_W0001\DE_W0001_P0002\DE_2_W0001_P0002_T0002\TR1_W0001_P0246\TR1_2_W0001_P0246_T0001_R1_P5_K1_Ch2-Ch1.zen
8.340000e+00	1.178333e+01	20151211_SCC1gfpc_Prometa\MitoSys2\LSM\SCC1gfpc_Noc\DE_W0001\DE_W0001_P0002\DE_2_W0001_P0002_T0002\TR1_W0001_P0246\TR1_2_W0001_P0246_T0001_R1_P5_K1_Ch2-Ch1.zen
8.400000e+00	1.596667e+01	20151211_SCC1gfpc_Prometa\MitoSys2\LSM\SCC1gfpc_Noc\DE_W0001\DE_W0001_P0002\DE_2_W0001_P0002_T0002\TR1_W0001_P0246\TR1_2_W0001_P0246_T0001_R1_P5_K1_Ch2-Ch1.zen
8.460000e+00	1.076667e+01	20151211_SCC1gfpc_Prometa\MitoSys2\LSM\SCC1gfpc_Noc\DE_W0001\DE_W0001_P0002\DE_2_W0001_P0002_T0002\TR1_W0001_P0246\TR1_2_W0001_P0246_T0001_R1_P5_K1_Ch2-Ch1.zen
8.520000e+00	1.268333e+01	20151211_SCC1gfpc_Prometa\MitoSys2\LSM\SCC1gfpc_Noc\DE_W0001\DE_W0001_P0002\DE_2_W0001_P0002_T0002\TR1_W0001_P0246\TR1_2_W0001_P0246_T0001_R1_P5_K1_Ch2-Ch1.zen
8.580000e+00	1.055000e+01	20151211_SCC1gfpc_Prometa\MitoSys2\LSM\SCC1gfpc_Noc\DE_W0001\DE_W0001_P0002\DE_2_W0001_P0002_T0002\TR1_W0001_P0246\TR1_2_W0001_P0246_T0001_R1_P5_K1_Ch2-Ch1.zen
8.640000e+00	1.185000e+01	20151211_SCC1gfpc_Prometa\MitoSys2\LSM\SCC1gfpc_Noc\DE_W0001\DE_W0001_P0002\DE_2_W0001_P0002_T0002\TR1_W0001_P0246\TR1_2_W0001_P0246_T0001_R1_P5_K1_Ch2-Ch1.zen
8.700000e+00	1.011667e+01	20151211_SCC1gfpc_Prometa\MitoSys2\LSM\SCC1gfpc_Noc\DE_W0001\DE_W0001_P0002\DE_2_W0001_P0002_T0002\TR1_W0001_P0246\TR1_2_W0001_P0246_T0001_R1_P5_K1_Ch2-Ch1.zen
8.760000e+00	1.710000e+01	20151211_SCC1gfpc_Prometa\MitoSys2\LSM\SCC1gfpc_Noc\DE_W0001\DE_W0001_P0002\DE_2_W0001_P0002_T0002\TR1_W0001_P0246\TR1_2_W0001_P0246_T0001_R1_P5_K1_Ch2-Ch1.zen
8.820000e+00	1.368333e+01	20151211_SCC1gfpc_Prometa\MitoSys2\LSM\SCC1gfpc_Noc\DE_W0001\DE_W0001_P0002\DE_2_W0001_P0002_T0002\TR1_W0001_P0246\TR1_2_W0001_P0246_T0001_R1_P5_K1_Ch2-Ch1.zen
8.880000e+00	1.610000e+01	20151211_SCC1gfpc_Prometa\MitoSys2\LSM\SCC1gfpc_Noc\DE_W0001\DE_W0001_P0002\DE_2_W0001_P0002_T0002\TR1_W0001_P0246\TR1_2_W0001_P0246_T0001_R1_P5_K1_Ch2-Ch1.zen
8.940000e+00	1.398333e+01	20151211_SCC1gfpc_Prometa\MitoSys2\LSM\SCC1gfpc_Noc\DE_W0001\DE_W0001_P0002\DE_2_W0001_P0002_T0002\TR1_W0001_P0246\TR1_2_W0001_P0246_T0001_R1_P5_K1_Ch2-Ch1.zen
9	1.338333e+01	20151211_SCC1gfpc_Prometa\MitoSys2\LSM\SCC1gfpc_Noc\DE_W0001\DE_W0001_P0002\DE_2_W0001_P0002_T0002\TR1_W0001_P0246\TR1_2_W0001_P0246_T0001_R1_P5_K1_Ch2-Ch1.zen
9.060000e+00	1.341667e+01	20151211_SCC1gfpc_Prometa\MitoSys2\LSM\SCC1gfpc_Noc\DE_W0001\DE_W0001_P0002\DE_2_W0001_P0002_T0002\TR1_W0001_P0246\TR1_2_W0001_P0246_T0001_R1_P5_K1_Ch2-Ch1.zen
9.120000e+00	1.326667e+01	20151211_SCC1gfpc_Prometa\MitoSys2\LSM\SCC1gfpc_Noc\DE_W0001\DE_W0001_P0002\DE_2_W0001_P0002_T0002\TR1_W0001_P0246\TR1_2_W0001_P0246_T0001_R1_P5_K1_Ch2-Ch1.zen
9.180000e+00	1.441667e+01	20151211_SCC1gfpc_Prometa\MitoSys2\LSM\SCC1gfpc_Noc\DE_W0001\DE_W0001_P0002\DE_2_W0001_P0002_T0002\TR1_W0001_P0246\TR1_2_W0001_P0246_T0001_R1_P5_K1_Ch2-Ch1.zen
9.240000e+00	1.288333e+01	20151211_SCC1gfpc_Prometa\MitoSys2\LSM\SCC1gfpc_Noc\DE_W0001\DE_W0001_P0002\DE_2_W0001_P0002_T0002\TR1_W0001_P0246\TR1_2_W0001_P0246_T0001_R1_P5_K1_Ch2-Ch1.zen
9.300000e+00	1.501667e+01	20151211_SCC1gfpc_Prometa\MitoSys2\LSM\SCC1gfpc_Noc\DE_W0001\DE_W0001_P0002\DE_2_W0001_P0002_T0002\TR1_W0001_P0246\TR1_2_W0001_P0246_T0001_R1_P5_K1_Ch2-Ch1.zen
9.360000e+00	1.346667e+01	20151211_SCC1gfpc_Prometa\MitoSys2\LSM\SCC1gfpc_Noc\DE_W0001\DE_W0001_P0002\DE_2_W0001_P0002_T0002\TR1_W0001_P0246\TR1_2_W0001_P0246_T0001_R1_P5_K1_Ch2-Ch1.zen
9.420000e+00	1.185000e+01	20151211_SCC1gfpc_Prometa\MitoSys2\LSM\SCC1gfpc_Noc\DE_W0001\DE_W0001_P0002\DE_2_W0001_P0002_T0002\TR1_W0001_P0246\TR1_2_W0001_P0246_T0001_R1_P5_K1_Ch2-Ch1.zen
9.480000e+00	1.295000e+01	20151211_SCC1gfpc_Prometa\MitoSys2\LSM\SCC1gfpc_Noc\DE_W0001\DE_W0001_P0002\DE_2_W0001_P0002_T0002\TR1_W0001_P0246\TR1_2_W0001_P0246_T0001_R1_P5_K1_Ch2-Ch1.zen
9.540000e+00	1.271667e+01	20151211_SCC1gfpc_Prometa\MitoSys2\LSM\SCC1gfpc_Noc\DE_W0001\DE_W0001_P0002\DE_2_W0001_P0002_T0002\TR1_W0001_P0246\TR1_2_W0001_P0246_T0001_R1_P5_K1_Ch2-Ch1.zen
9.600000e+00	1.163333e+01	20151211_SCC1gfpc_Prometa\MitoSys2\LSM\SCC1gfpc_Noc\DE_W0001\DE_W0001_P0002\DE_2_W0001_P0002_T0002\TR1_W0001_P0246\TR1_2_W0001_P0246_T0001_R1_P5_K1_Ch2-Ch1.zen
9.660000e+00	1.221667e+01	20151211_SCC1gfpc_Prometa\MitoSys2\LSM\SCC1gfpc_Noc\DE_W0001\DE_W0001_P0002\DE_2_W0001_P0002_T0002\TR1_W0001_P0246\TR1_2_W0001_P0246_T0001_R1_P5_K1_Ch2-Ch1.zen
9.720000e+00	1.388333e+01	20151211_SCC1gfpc_Prometa\MitoSys2\LSM\SCC1gfpc_Noc\DE_W0001\DE_W0001_P0002\DE_2_W0001_P0002_T0002\TR1_W0001_P0246\TR1_2_W0001_P0246_T0001_R1_P5_K1_Ch2-Ch1.zen
9.780000e+00	1.133333e+01	20151211_SCC1gfpc_Prometa\MitoSys2\LSM\SCC1gfpc_Noc\DE_W0001\DE_W0001_P0002\DE_2_W0001_P0002_T0002\TR1_W0001_P0246\TR1_2_W0001_P0246_T0001_R1_P5_K1_Ch2-Ch1.zen
9.840000e+00	1.283333e+01	20151211_SCC1gfpc_Prometa\MitoSys2\LSM\SCC1gfpc_Noc\DE_W0001\DE_W0001_P0002\DE_2_W0001_P0002_T0002\TR1_W0001_P0246\TR1_2_W0001_P0246_T0001_R1_P5_K1_Ch2-Ch1.zen
9.900000e+00	1.700000e+01	20151211_SCC1gfpc_Prometa\MitoSys2\LSM\SCC1gfpc_Noc\DE_W0001\DE_W0001_P0002\DE_2_W0001_P0002_T0002\TR1_W0001_P0246\TR1_2_W0001_P0246_T0001_R1_P5_K1_Ch2-Ch1.zen
9.960000e+00	1.065000e+01	20151211_SCC1gfpc_Prometa\MitoSys2\LSM\SCC1gfpc_Noc\DE_W0001\DE_W0001_P0002\DE_2_W0001_P0002_T0002\TR1_W0001_P0246\TR1_2_W0001_P0246_T0001_R1_P5_K1_Ch2-Ch1.zen
1.002000e+01	1.110000e+01	20151211_SCC1gfpc_Prometa\MitoSys2\LSM\SCC1gfpc_Noc\DE_W0001\DE_W0001_P0002\DE_2_W0001_P0002_T0002\TR1_W0001_P0246\TR1_2_W0001_P0246_T0001_R1_P5_K1_Ch2-Ch1.zen
1.008000e+01	1.153333e+01	20151211_SCC1gfpc_Prometa\MitoSys2\LSM\SCC1gfpc_Noc\DE_W0001\DE_W0001_P0002\DE_2_W0001_P0002_T0002\TR1_W0001_P0246\TR1_2_W0001_P0246_T0001_R1_P5_K1_Ch2-Ch1.zen
1.014000e+01	1.188333e+01	20151211_SCC1gfpc_Prometa\MitoSys2\LSM\SCC1gfpc_Noc\DE_W0001\DE_W0001_P0002\DE_2_W0001_P0002_T0002\TR1_W0001_P0246\TR1_2_W0001_P0246_T0001_R1_P5_K1_Ch2-Ch1.zen
1.020000e+01	1.483333e+01	20151211_SCC1gfpc_Prometa\MitoSys2\LSM\SCC1gfpc_Noc\DE_W0001\DE_W0001_P0002\DE_2_W0001_P0002_T0002\TR1_W0001_P0246\TR1_2_W0001_P0246_T0001_R1_P5_K1_Ch2-Ch1.zen
1.026000e+01	1.311667e+01	20151211_SCC1gfpc_Prometa\MitoSys2\LSM\SCC1gfpc_Noc\DE_W0001\DE_W0001_P0002\DE_2_W0001_P0002_T0002\TR1_W0001_P0246\TR1_2_W0001_P0246_T0001_R1_P5_K1_Ch2-Ch1.zen
1.032000e+01	1.410000e+01	20151211_SCC1gfpc_Prometa\MitoSys2\LSM\SCC1gfpc_Noc\DE_W0001\DE_W0001_P0002\DE_2_W0001_P0002_T0002\TR1_W0001_P0246\TR1_2_W0001_P0246_T0001_R1_P5_K1_Ch2-Ch1.zen
1.038000e+01	1.415000e+01	20151211_SCC1gfpc_Prometa\MitoSys2\LSM\SCC1gfpc_Noc\DE_W0001\DE_W0001_P0002\DE_2_W0001_P0002_T0002\TR1_W0001_P0246\TR1_2_W0001_P0246_T0001_R1_P5_K1_Ch2-Ch1.zen
1.044000e+01	1.438333e+01	20151211_SCC1gfpc_Prometa\MitoSys2\LSM\SCC1gfpc_Noc\DE_W0001\DE_W0001_P0002\DE_2_W0001_P0002_T0002\TR1_W0001_P0246\TR1_2_W0001_P0246_T0001_R1_P5_K1_Ch2-Ch1.zen
1.050000e+01	1.676667e+01	20151211_SCC1gfpc_Prometa\MitoSys2\LSM\SCC1gfpc_Noc\DE_W0001\DE_W0001_P0002\DE_2_W0001_P0002_T0002\TR1_W0001_P0246\TR1_2_W0001_P0246_T0001_R1_P5_K1_Ch2-Ch1.zen
1.056000e+01	1.435000e+01	20151211_SCC1gfpc_Prometa\MitoSys2\LSM\SCC1gfpc_Noc\DE_W0001\DE_W0001_P0002\DE_2_W0001_P0002_T0002\TR1_W0001_P0246\TR1_2_W0001_P0246_T0001_R1_P5_K1_Ch2-Ch1.zen
1.062000e+01	1.331667e+01	20151211_SCC1gfpc_Prometa\MitoSys2\LSM\SCC1gfpc_Noc\DE_W0001\DE_W0001_P0002\DE_2_W0001_P0002_T0002\TR1_W0001_P0246\TR1_2_W0001_P0246_T0001_R1_P5_K1_Ch2-Ch1.zen
1.068000e+01	1.240000e+01	20151211_SCC1gfpc_Prometa\MitoSys2\LSM\SCC1gfpc_Noc\DE_W0001\DE_W0001_P0002\DE_2_W0001_P0002_T0002\TR1_W0001_P0246\TR1_2_W0001_P0246_T0001_R1_P5_K1_Ch2-Ch1.zen
1.074000e+01	1.446667e+01	20151211_SCC1gfpc_Prometa\MitoSys2\LSM\SCC1gfpc_Noc\DE_W0001\DE_W0001_P0002\DE_2_W0001_P0002_T0002\TR1_W0001_P0246\TR1_2_W0001_P0246_T0001_R1_P5_K1_Ch2-Ch1.zen
1.080000e+01	1.478333e+01	20151211_SCC1gfpc_Prometa\MitoSys2\LSM\SCC1gfpc_Noc\DE_W0001\DE_W0001_P0002\DE_2_W0001_P0002_T0002\TR1_W0001_P0246\TR1_2_W0001_P0246_T0001_R1_P5_K1_Ch2-Ch1.zen
1.086000e+01	1.200000e+01	20151211_SCC1gfpc_Prometa\MitoSys2\LSM\SCC1gfpc_Noc\DE_W0001\DE_W0001_P0002\DE_2_W0001_P0002_T0002\TR1_W0001_P0246\TR1_2_W0001_P0246_T0001_R1_P5_K1_Ch2-Ch1.zen
1.092000e+01	1.196667e+01	20151211_SCC1gfpc_Prometa\MitoSys2\LSM\SCC1gfpc_Noc\DE_W0001\DE_W0001_P0002\DE_2_W0001_P0002_T0002\TR1_W0001_P0246\TR1_2_W0001_P0246_T0001_R1_P5_K1_Ch2-Ch1.zen
1.098000e+01	1.623333e+01	20151211_SCC1gfpc_Prometa\MitoSys2\LSM\SCC1gfpc_Noc\DE_W0001\DE_W0001_P0002\DE_2_W0001_P0002_T0002\TR1_W0001_P0246\TR1_2_W0001_P0246_T0001_R1_P5_K1_Ch2-Ch1.zen
1.104000e+01	1.443333e+01	20151211_SCC1gfpc_Prometa\MitoSys2\LSM\SCC1gfpc_Noc\DE_W0001\DE_W0001_P0002\DE_2_W0001_P0002_T0002\TR1_W0001_P0246\TR1_2_W0001_P0246_T0001_R1_P5_K1_Ch2-Ch1.zen
1.110000e+01	1.140000e+01	20151211_SCC1gfpc_Prometa\MitoSys2\LSM\SCC1gfpc_Noc\DE_W0001\DE_W0001_P0002\DE_2_W0001_P0002_T0002\TR1_W0001_P0246\TR1_2_W0001_P0246_T0001_R1_P5_K1_Ch2-Ch1.zen
1.116000e+01	1.126667e+01	20151211_SCC1gfpc_Prometa\MitoSys2\LSM\SCC1gfpc_Noc\DE_W0001\DE_W0001_P0002\DE_2_W0001_P0002_T0002\TR1_W0001_P0246\TR1_2_W0001_P0246_T0001_R1_P5_K1_Ch2-Ch1.zen
1.122000e+01	1.091667e+01	20151211_SCC1gfpc_Prometa\MitoSys2\LSM\SCC1gfpc_Noc\DE_W0001\DE_W0001_P0002\DE_2_W0001_P0002_T0002\TR1_W0001_P0246\TR1_2_W0001_P0246_T0001_R1_P5_K1_Ch2-Ch1.zen
1.128000e+01	8.433330e+00	20151211_SCC1gfpc_Prometa\MitoSys2\LSM\SCC1gfpc_Noc\DE_W0001\DE_W0001_P0002\DE_2_W0001_P0002_T0002\TR1_W0001_P0246\TR1_2_W0001_P0246_T0001_R1_P5_K1_Ch2-Ch1.zen
1.134000e+01	1.103333e+01	20151211_SCC1gfpc_Prometa\MitoSys2\LSM\SCC1gfpc_Noc\DE_W0001\DE_W0001_P0002\DE_2_W0001_P0002_T0002\TR1_W0001_P0246\TR1_2_W0001_P0246_T0001_R1_P5_K1_Ch2-Ch1.zen
1.140000e+01	9.950000e+00	20151211_SCC1gfpc_Prometa\MitoSys2\LSM\SCC1gfpc_Noc\DE_W0001\DE_W0001_P0002\DE_2_W0001_P0002_T0002\TR1_W0001_P0246\TR1_2_W0001_P0246_T0001_R1_P5_K1_Ch2-Ch1.zen
1.146000e+01	1.135000e+01	20151211_SCC1gfpc_Prometa\MitoSys2\LSM\SCC1gfpc_Noc\DE_W0001\DE_W0001_P0002\DE_2_W0001_P0002_T0002\TR1_W0001_P0246\TR1_2_W0001_P0246_T0001_R1_P5_K1_Ch2-Ch1.zen
1.152000e+01	1.196667e+01	20151211_SCC1gfpc_Prometa\MitoSys2\LSM\SCC1gfpc_Noc\DE_W0001\DE_W0001_P0002\DE_2_W0001_P0002_T0002\TR1_W0001_P0246\TR1_2_W0001_P0246_T0001_R1_P5_K1_Ch2-Ch1.zen
1.158000e+01	1.063333e+01	20151211_SCC1gfpc_Prometa\MitoSys2\LSM\SCC1gfpc_Noc\DE_W0001\DE_W0001_P0002\DE_2_W0001_P0002_T0002\TR1_W0001_P0246\TR1_2_W0001_P0246_T0001_R1_P5_K1_Ch2-Ch1.zen
1.164000e+01	1.256667e+01	20151211_SCC1gfpc_Prometa\MitoSys2\LSM\SCC1gfpc_Noc\DE_W0001\DE_W0001_P0002\DE_2_W0001_P0002_T0002\TR1_W0001_P0246\TR1_2_W0001_P0246_T0001_R1_P5_K1_Ch2-Ch1.zen
1.170000e+01	1.050000e+01	20151211_SCC1gfpc_Prometa\MitoSys2\LSM\SCC1gfpc_Noc\DE_W0001\DE_W0001_P0002\DE_2_W0001_P0002_T0002\TR1_W0001_P0246\TR1_2_W0001_P0246_T0001_R1_P5_K1_Ch2-Ch1.zen
1.176000e+01	9.633330e+00	20151211_SCC1gfpc_Prometa\MitoSys2\LSM\SCC1gfpc_Noc\DE_W0001\DE_W0001_P0002\DE_2_W0001_P0002_T0002\TR1_W0001_P0246\TR1_2_W0001_P0246_T0001_R1_P5_K1_Ch2-Ch1.zen
1.182000e+01	9.516670e+00	20151211_SCC1gfpc_Prometa\MitoSys2\LSM\SCC1gfpc_Noc\DE_W0001\DE_W0001_P0002\DE_2_W0001_P0002_T0002\TR1_W0001_P0246\TR1_2_W0001_P0246_T0001_R1_P5_K1_Ch2-Ch1.zen
1.188000e+01	1.233333e+01	20151211_SCC1gfpc_Prometa\MitoSys2\LSM\SCC1gfpc_Noc\DE_W0001\DE_W0001_P0002\DE_2_W0001_P0002_T0002\TR1_W0001_P0246\TR1_2_W0001_P0246_T0001_R1_P5_K1_Ch2-Ch1.zen
1.194000e+01	1.318333e+01	20151211_SCC1gfpc_Prometa\MitoSys2\LSM\SCC1gfpc_Noc\DE_W0001\DE_W0001_P0002\DE_2_W0001_P0002_T0002\TR1_W0001_P0246\TR1_2_W0001_P0246_T0001_R1_P5_K1_Ch2-Ch1.zen
12	9.850000e+00	20151211_SCC1gfpc_Prometa\MitoSys2\LSM\SCC1gfpc_Noc\DE_W0001\DE_W0001_P0002\DE_2_W0001_P0002_T0002\TR1_W0001_P0246\TR1_2_W0001_P0246_T0001_R1_P5_K1_Ch2-Ch1.zen
1.206000e+01	1.000000e+01	20151211_SCC1gfpc_Prometa\MitoSys2\LSM\SCC1gfpc_Noc\DE_W0001\DE_W0001_P0002\DE_2_W0001_P0002_T0002\TR1_W0001_P0246\TR1_2_W0001_P0246_T0001_R1_P5_K1_Ch2-Ch1.zen
1.212000e+01	1.035000e+01	20151211_SCC1gfpc_Prometa\MitoSys2\LSM\SCC1gfpc_Noc\DE_W0001\DE_W0001_P0002\DE_2_W0001_P0002_T0002\TR1_W0001_P0246\TR1_2_W0001_P0246_T0001_R1_P5_K1_Ch2-Ch1.zen
1.218000e+01	1.016667e+01	20151211_SCC1gfpc_Prometa\MitoSys2\LSM\SCC1gfpc_Noc\DE_W0001\DE_W0001_P0002\DE_2_W0001_P0002_T0002\TR1_W0001_P0246\TR1_2_W0001_P0246_T0001_R1_P5_K1_Ch2-Ch1.zen
1.224000e+01	1.248333e+01	20151211_SCC1gfpc_Prometa\MitoSys2\LSM\SCC1gfpc_Noc\DE_W0001\DE_W0001_P0002\DE_2_W0001_P0002_T0002\TR1_W0001_P0246\TR1_2_W0001_P0246_T0001_R1_P5_K1_Ch2-Ch1.zen
1.230000e+01	1.428333e+01	20151211_SCC1gfpc_Prometa\MitoSys2\LSM\SCC1gfpc_Noc\DE_W0001\DE_W0001_P0002\DE_2_W0001_P0002_T0002\TR1_W0001_P0246\TR1_2_W0001_P0246_T0001_R1_P5_K1_Ch2-Ch1.zen
1.236000e+01	1.143333e+01	20151211_SCC1gfpc_Prometa\MitoSys2\LSM\SCC1gfpc_Noc\DE_W0001\DE_W0001_P0002\DE_2_W0001_P0002_T0002\TR1_W0001_P0246\TR1_2_W0001_P0246_T0001_R1_P5_K1_Ch2-Ch1.zen
1.242000e+01	1.371667e+01	20151211_SCC1gfpc_Prometa\MitoSys2\LSM\SCC1gfpc_Noc\DE_W0001\DE_W0001_P0002\DE_2_W0001_P0002_T0002\TR1_W0001_P0246\TR1_2_W0001_P0246_T0001_R1_P5_K1_Ch2-Ch1.zen
1.248000e+01	1.091667e+01	20151211_SCC1gfpc_Prometa\MitoSys2\LSM\SCC1gfpc_Noc\DE_W0001\DE_W0001_P0002\DE_2_W0001_P0002_T0002\TR1_W0001_P0246\TR1_2_W0001_P0246_T0001_R1_P5_K1_Ch2-Ch1.zen
1.254000e+01	1.046667e+01	20151211_SCC1gfpc_Prometa\MitoSys2\LSM\SCC1gfpc_Noc\DE_W0001\DE_W0001_P0002\DE_2_W0001_P0002_T0002\TR1_W0001_P0246\TR1_2_W0001_P0246_T0001_R1_P5_K1_Ch2-Ch1.zen
1.260000e+01	1.376667e+01	20151211_SCC1gfpc_Prometa\MitoSys2\LSM\SCC1gfpc_Noc\DE_W0001\DE_W0001_P0002\DE_2_W0001_P0002_T0002\TR1_W0001_P0246\TR1_2_W0001_P0246_T0001_R1_P5_K1_Ch2-Ch1.zen
1.266000e+01	1.075000e+01	20151211_SCC1gfpc_Prometa\MitoSys2\LSM\SCC1gfpc_Noc\DE_W0001\DE_W0001_P0002\DE_2_W0001_P0002_T0002\TR1_W0001_P0246\TR1_2_W0001_P0246_T0001_R1_P5_K1_Ch2-Ch1.zen
1.272000e+01	9.933330e+00	20151211_SCC1gfpc_Prometa\MitoSys2\LSM\SCC1gfpc_Noc\DE_W0001\DE_W0001_P0002\DE_2_W0001_P0002_T0002\TR1_W0001_P0246\TR1_2_W0001_P0246_T0001_R1_P5_K1_Ch2-Ch1.zen
1.278000e+01	1.208333e+01	20151211_SCC1gfpc_Prometa\MitoSys2\LSM\SCC1gfpc_Noc\DE_W0001\DE_W0001_P0002\DE_2_W0001_P0002_T0002\TR1_W0001_P0246\TR1_2_W0001_P0246_T0001_R1_P5_K1_Ch2-Ch1.zen
1.284000e+01	9.533330e+00	20151211_SCC1gfpc_Prometa\MitoSys2\LSM\SCC1gfpc_Noc\DE_W0001\DE_W0001_P0002\DE_2_W0001_P0002_T0002\TR1_W0001_P0246\TR1_2_W0001_P0246_T0001_R1_P5_K1_Ch2-Ch1.zen
1.290000e+01	7.983330e+00	20151211_SCC1gfpc_Prometa\MitoSys2\LSM\SCC1gfpc_Noc\DE_W0001\DE_W0001_P0002\DE_2_W0001_P0002_T0002\TR1_W0001_P0246\TR1_2_W0001_P0246_T0001_R1_P5_K1_Ch2-Ch1.zen
1.296000e+01	1.125000e+01	20151211_SCC1gfpc_Prometa\MitoSys2\LSM\SCC1gfpc_Noc\DE_W0001\DE_W0001_P0002\DE_2_W0001_P0002_T0002\TR1_W0001_P0246\TR1_2_W0001_P0246_T0001_R1_P5_K1_Ch2-Ch1.zen
1.302000e+01	1.381667e+01	20151211_SCC1gfpc_Prometa\MitoSys2\LSM\SCC1gfpc_Noc\DE_W0001\DE_W0001_P0002\DE_2_W0001_P0002_T0002\TR1_W0001_P0246\TR1_2_W0001_P0246_T0001_R1_P5_K1_Ch2-Ch1.zen
1.308000e+01	1.125000e+01	20151211_SCC1gfpc_Prometa\MitoSys2\LSM\SCC1gfpc_Noc\DE_W0001\DE_W0001_P0002\DE_2_W0001_P0002_T0002\TR1_W0001_P0246\TR1_2_W0001_P0246_T0001_R1_P5_K1_Ch2-Ch1.zen
1.314000e+01	1.165000e+01	20151211_SCC1gfpc_Prometa\MitoSys2\LSM\SCC1gfpc_Noc\DE_W0001\DE_W0001_P0002\DE_2_W0001_P0002_T0002\TR1_W0001_P0246\TR1_2_W0001_P0246_T0001_R1_P5_K1_Ch2-Ch1.zen
1.320000e+01	1.161667e+01	20151211_SCC1gfpc_Prometa\MitoSys2\LSM\SCC1gfpc_Noc\DE_W0001\DE_W0001_P0002\DE_2_W0001_P0002_T0002\TR1_W0001_P0246\TR1_2_W0001_P0246_T0001_R1_P5_K1_Ch2-Ch1.zen
1.326000e+01	1.221667e+01	20151211_SCC1gfpc_Prometa\MitoSys2\LSM\SCC1gfpc_Noc\DE_W0001\DE_W0001_P0002\DE_2_W0001_P0002_T0002\TR1_W0001_P0246\TR1_2_W0001_P0246_T0001_R1_P5_K1_Ch2-Ch1.zen
1.332000e+01	1.428333e+01	20151211_SCC1gfpc_Prometa\MitoSys2\LSM\SCC1gfpc_Noc\DE_W0001\DE_W0001_P0002\DE_2_W0001_P0002_T0002\TR1_W0001_P0246\TR1_2_W0001_P0246_T0001_R1_P5_K1_Ch2-Ch1.zen
1.338000e+01	1.725000e+01	20151211_SCC1gfpc_Prometa\MitoSys2\LSM\SCC1gfpc_Noc\DE_W0001\DE_W0001_P0002\DE_2_W0001_P0002_T0002\TR1_W0001_P0246\TR1_2_W0001_P0246_T0001_R1_P5_K1_Ch2-Ch1.zen
1.344000e+01	1.431667e+01	20151211_SCC1gfpc_Prometa\MitoSys2\LSM\SCC1gfpc_Noc\DE_W0001\DE_W0001_P0002\DE_2_W0001_P0002_T0002\TR1_W0001_P0246\TR1_2_W0001_P0246_T0001_R1_P5_K1_Ch2-Ch1.zen
1.350000e+01	1.171667e+01	20151211_SCC1gfpc_Prometa\MitoSys2\LSM\SCC1gfpc_Noc\DE_W0001\DE_W0001_P0002\DE_2_W0001_P0002_T0002\TR1_W0001_P0246\TR1_2_W0001_P0246_T0001_R1_P5_K1_Ch2-Ch1.zen
1.356000e+01	1.181667e+01	20151211_SCC1gfpc_Prometa\MitoSys2\LSM\SCC1gfpc_Noc\DE_W0001\DE_W0001_P0002\DE_2_W0001_P0002_T0002\TR1_W0001_P0246\TR1_2_W0001_P0246_T0001_R1_P5_K1_Ch2-Ch1.zen
1.362000e+01	1.246667e+01	20151211_SCC1gfpc_Prometa\MitoSys2\LSM\SCC1gfpc_Noc\DE_W0001\DE_W0001_P0002\DE_2_W0001_P0002_T0002\TR1_W0001_P0246\TR1_2_W0001_P0246_T0001_R1_P5_K1_Ch2-Ch1.zen
1.368000e+01	1.081667e+01	20151211_SCC1gfpc_Prometa\MitoSys2\LSM\SCC1gfpc_Noc\DE_W0001\DE_W0001_P0002\DE_2_W0001_P0002_T0002\TR1_W0001_P0246\TR1_2_W0001_P0246_T0001_R1_P5_K1_Ch2-Ch1.zen
1.374000e+01	1.028333e+01	20151211_SCC1gfpc_Prometa\MitoSys2\LSM\SCC1gfpc_Noc\DE_W0001\DE_W0001_P0002\DE_2_W0001_P0002_T0002\TR1_W0001_P0246\TR1_2_W0001_P0246_T0001_R1_P5_K1_Ch2-Ch1.zen
1.380000e+01	1.200000e+01	20151211_SCC1gfpc_Prometa\MitoSys2\LSM\SCC1gfpc_Noc\DE_W0001\DE_W0001_P0002\DE_2_W0001_P0002_T0002\TR1_W0001_P0246\TR1_2_W0001_P0246_T0001_R1_P5_K1_Ch2-Ch1.zen
1.386000e+01	1.103333e+01	20151211_SCC1gfpc_Prometa\MitoSys2\LSM\SCC1gfpc_Noc\DE_W0001\DE_W0001_P0002\DE_2_W0001_P0002_T0002\TR1_W0001_P0246\TR1_2_W0001_P0246_T0001_R1_P5_K1_Ch2-Ch1.zen
1.392000e+01	9.416670e+00	20151211_SCC1gfpc_Prometa\MitoSys2\LSM\SCC1gfpc_Noc\DE_W0001\DE_W0001_P0002\DE_2_W0001_P0002_T0002\TR1_W0001_P0246\TR1_2_W0001_P0246_T0001_R1_P5_K1_Ch2-Ch1.zen
1.398000e+01	9.083330e+00	20151211_SCC1gfpc_Prometa\MitoSys2\LSM\SCC1gfpc_Noc\DE_W0001\DE_W0001_P0002\DE_2_W0001_P0002_T0002\TR1_W0001_P0246\TR1_2_W0001_P0246_T0001_R1_P5_K1_Ch2-Ch1.zen
1.404000e+01	9.666670e+00	20151211_SCC1gfpc_Prometa\MitoSys2\LSM\SCC1gfpc_Noc\DE_W0001\DE_W0001_P0002\DE_2_W0001_P0002_T0002\TR1_W0001_P0246\TR1_2_W0001_P0246_T0001_R1_P5_K1_Ch2-Ch1.zen
1.410000e+01	9.800000e+00	20151211_SCC1gfpc_Prometa\MitoSys2\LSM\SCC1gfpc_Noc\DE_W0001\DE_W0001_P0002\DE_2_W0001_P0002_T0002\TR1_W0001_P0246\TR1_2_W0001_P0246_T0001_R1_P5_K1_Ch2-Ch1.zen
1.416000e+01	1.033333e+01	20151211_SCC1gfpc_Prometa\MitoSys2\LSM\SCC1gfpc_Noc\DE_W0001\DE_W0001_P0002\DE_2_W0001_P0002_T0002\TR1_W0001_P0246\TR1_2_W0001_P0246_T0001_R1_P5_K1_Ch2-Ch1.zen
1.422000e+01	8.966670e+00	20151211_SCC1gfpc_Prometa\MitoSys2\LSM\SCC1gfpc_Noc\DE_W0001\DE_W0001_P0002\DE_2_W0001_P0002_T0002\TR1_W0001_P0246\TR1_2_W0001_P0246_T0001_R1_P5_K1_Ch2-Ch1.zen
1.428000e+01	1.133333e+01	20151211_SCC1gfpc_Prometa\MitoSys2\LSM\SCC1gfpc_Noc\DE_W0001\DE_W0001_P0002\DE_2_W0001_P0002_T0002\TR1_W0001_P0246\TR1_2_W0001_P0246_T0001_R1_P5_K1_Ch2-Ch1.zen
1.434000e+01	1.080000e+01	20151211_SCC1gfpc_Prometa\MitoSys2\LSM\SCC1gfpc_Noc\DE_W0001\DE_W0001_P0002\DE_2_W0001_P0002_T0002\TR1_W0001_P0246\TR1_2_W0001_P0246_T0001_R1_P5_K1_Ch2-Ch1.zen
1.440000e+01	1.230000e+01	20151211_SCC1gfpc_Prometa\MitoSys2\LSM\SCC1gfpc_Noc\DE_W0001\DE_W0001_P0002\DE_2_W0001_P0002_T0002\TR1_W0001_P0246\TR1_2_W0001_P0246_T0001_R1_P5_K1_Ch2-Ch1.zen
1.446000e+01	1.040000e+01	20151211_SCC1gfpc_Prometa\MitoSys2\LSM\SCC1gfpc_Noc\DE_W0001\DE_W0001_P0002\DE_2_W0001_P0002_T0002\TR1_W0001_P0246\TR1_2_W0001_P0246_T0001_R1_P5_K1_Ch2-Ch1.zen
1.452000e+01	1.020000e+01	20151211_SCC1gfpc_Prometa\MitoSys2\LSM\SCC1gfpc_Noc\DE_W0001\DE_W0001_P0002\DE_2_W0001_P0002_T0002\TR1_W0001_P0246\TR1_2_W0001_P0246_T0001_R1_P5_K1_Ch2-Ch1.zen
1.458000e+01	9.683330e+00	20151211_SCC1gfpc_Prometa\MitoSys2\LSM\SCC1gfpc_Noc\DE_W0001\DE_W0001_P0002\DE_2_W0001_P0002_T0002\TR1_W0001_P0246\TR1_2_W0001_P0246_T0001_R1_P5_K1_Ch2-Ch1.zen
1.464000e+01	1.178333e+01	20151211_SCC1gfpc_Prometa\MitoSys2\LSM\SCC1gfpc_Noc\DE_W0001\DE_W0001_P0002\DE_2_W0001_P0002_T0002\TR1_W0001_P0246\TR1_2_W0001_P0246_T0001_R1_P5_K1_Ch2-Ch1.zen
1.470000e+01	8.466670e+00	20151211_SCC1gfpc_Prometa\MitoSys2\LSM\SCC1gfpc_Noc\DE_W0001\DE_W0001_P0002\DE_2_W0001_P0002_T0002\TR1_W0001_P0246\TR1_2_W0001_P0246_T0001_R1_P5_K1_Ch2-Ch1.zen
1.476000e+01	9.383330e+00	20151211_SCC1gfpc_Prometa\MitoSys2\LSM\SCC1gfpc_Noc\DE_W0001\DE_W0001_P0002\DE_2_W0001_P0002_T0002\TR1_W0001_P0246\TR1_2_W0001_P0246_T0001_R1_P5_K1_Ch2-Ch1.zen
1.482000e+01	9.700000e+00	20151211_SCC1gfpc_Prometa\MitoSys2\LSM\SCC1gfpc_Noc\DE_W0001\DE_W0001_P0002\DE_2_W0001_P0002_T0002\TR1_W0001_P0246\TR1_2_W0001_P0246_T0001_R1_P5_K1_Ch2-Ch1.zen
1.488000e+01	9.966670e+00	20151211_SCC1gfpc_Prometa\MitoSys2\LSM\SCC1gfpc_Noc\DE_W0001\DE_W0001_P0002\DE_2_W0001_P0002_T0002\TR1_W0001_P0246\TR1_2_W0001_P0246_T0001_R1_P5_K1_Ch2-Ch1.zen
1.494000e+01	1.118333e+01	20151211_SCC1gfpc_Prometa\MitoSys2\LSM\SCC1gfpc_Noc\DE_W0001\DE_W0001_P0002\DE_2_W0001_P0002_T0002\TR1_W0001_P0246\TR1_2_W0001_P0246_T0001_R1_P5_K1_Ch2-Ch1.zen
15	1.106667e+01	20151211_SCC1gfpc_Prometa\MitoSys2\LSM\SCC1gfpc_Noc\DE_W0001\DE_W0001_P0002\DE_2_W0001_P0002_T0002\TR1_W0001_P0246\TR1_2_W0001_P0246_T0001_R1_P5_K1_Ch2-Ch1.zen
1.506000e+01	1.010000e+01	20151211_SCC1gfpc_Prometa\MitoSys2\LSM\SCC1gfpc_Noc\DE_W0001\DE_W0001_P0002\DE_2_W0001_P0002_T0002\TR1_W0001_P0246\TR1_2_W0001_P0246_T0001_R1_P5_K1_Ch2-Ch1.zen
1.512000e+01	1.080000e+01	20151211_SCC1gfpc_Prometa\MitoSys2\LSM\SCC1gfpc_Noc\DE_W0001\DE_W0001_P0002\DE_2_W0001_P0002_T0002\TR1_W0001_P0246\TR1_2_W0001_P0246_T0001_R1_P5_K1_Ch2-Ch1.zen
1.518000e+01	1.033333e+01	20151211_SCC1gfpc_Prometa\MitoSys2\LSM\SCC1gfpc_Noc\DE_W0001\DE_W0001_P0002\DE_2_W0001_P0002_T0002\TR1_W0001_P0246\TR1_2_W0001_P0246_T0001_R1_P5_K1_Ch2-Ch1.zen
1.524000e+01	9.350000e+00	20151211_SCC1gfpc_Prometa\MitoSys2\LSM\SCC1gfpc_Noc\DE_W0001\DE_W0001_P0002\DE_2_W0001_P0002_T0002\TR1_W0001_P0246\TR1_2_W0001_P0246_T0001_R1_P5_K1_Ch2-Ch1.zen
1.530000e+01	9.616670e+00	20151211_SCC1gfpc_Prometa\MitoSys2\LSM\SCC1gfpc_Noc\DE_W0001\DE_W0001_P0002\DE_2_W0001_P0002_T0002\TR1_W0001_P0246\TR1_2_W0001_P0246_T0001_R1_P5_K1_Ch2-Ch1.zen
1.536000e+01	1.126667e+01	20151211_SCC1gfpc_Prometa\MitoSys2\LSM\SCC1gfpc_Noc\DE_W0001\DE_W0001_P0002\DE_2_W0001_P0002_T0002\TR1_W0001_P0246\TR1_2_W0001_P0246_T0001_R1_P5_K1_Ch2-Ch1.zen
1.542000e+01	1.126667e+01	20151211_SCC1gfpc_Prometa\MitoSys2\LSM\SCC1gfpc_Noc\DE_W0001\DE_W0001_P0002\DE_2_W0001_P0002_T0002\TR1_W0001_P0246\TR1_2_W0001_P0246_T0001_R1_P5_K1_Ch2-Ch1.zen
1.548000e+01	1.185000e+01	20151211_SCC1gfpc_Prometa\MitoSys2\LSM\SCC1gfpc_Noc\DE_W0001\DE_W0001_P0002\DE_2_W0001_P0002_T0002\TR1_W0001_P0246\TR1_2_W0001_P0246_T0001_R1_P5_K1_Ch2-Ch1.zen
1.554000e+01	1.043333e+01	20151211_SCC1gfpc_Prometa\MitoSys2\LSM\SCC1gfpc_Noc\DE_W0001\DE_W0001_P0002\DE_2_W0001_P0002_T0002\TR1_W0001_P0246\TR1_2_W0001_P0246_T0001_R1_P5_K1_Ch2-Ch1.zen
1.560000e+01	1.426667e+01	20151211_SCC1gfpc_Prometa\MitoSys2\LSM\SCC1gfpc_Noc\DE_W0001\DE_W0001_P0002\DE_2_W0001_P0002_T0002\TR1_W0001_P0246\TR1_2_W0001_P0246_T0001_R1_P5_K1_Ch2-Ch1.zen
1.566000e+01	1.255000e+01	20151211_SCC1gfpc_Prometa\MitoSys2\LSM\SCC1gfpc_Noc\DE_W0001\DE_W0001_P0002\DE_2_W0001_P0002_T0002\TR1_W0001_P0246\TR1_2_W0001_P0246_T0001_R1_P5_K1_Ch2-Ch1.zen
1.572000e+01	1.248333e+01	20151211_SCC1gfpc_Prometa\MitoSys2\LSM\SCC1gfpc_Noc\DE_W0001\DE_W0001_P0002\DE_2_W0001_P0002_T0002\TR1_W0001_P0246\TR1_2_W0001_P0246_T0001_R1_P5_K1_Ch2-Ch1.zen
1.578000e+01	1.196667e+01	20151211_SCC1gfpc_Prometa\MitoSys2\LSM\SCC1gfpc_Noc\DE_W0001\DE_W0001_P0002\DE_2_W0001_P0002_T0002\TR1_W0001_P0246\TR1_2_W0001_P0246_T0001_R1_P5_K1_Ch2-Ch1.zen
1.584000e+01	1.061667e+01	20151211_SCC1gfpc_Prometa\MitoSys2\LSM\SCC1gfpc_Noc\DE_W0001\DE_W0001_P0002\DE_2_W0001_P0002_T0002\TR1_W0001_P0246\TR1_2_W0001_P0246_T0001_R1_P5_K1_Ch2-Ch1.zen
1.590000e+01	1.180000e+01	20151211_SCC1gfpc_Prometa\MitoSys2\LSM\SCC1gfpc_Noc\DE_W0001\DE_W0001_P0002\DE_2_W0001_P0002_T0002\TR1_W0001_P0246\TR1_2_W0001_P0246_T0001_R1_P5_K1_Ch2-Ch1.zen
1.596000e+01	1.246667e+01	20151211_SCC1gfpc_Prometa\MitoSys2\LSM\SCC1gfpc_Noc\DE_W0001\DE_W0001_P0002\DE_2_W0001_P0002_T0002\TR1_W0001_P0246\TR1_2_W0001_P0246_T0001_R1_P5_K1_Ch2-Ch1.zen
1.602000e+01	1.383333e+01	20151211_SCC1gfpc_Prometa\MitoSys2\LSM\SCC1gfpc_Noc\DE_W0001\DE_W0001_P0002\DE_2_W0001_P0002_T0002\TR1_W0001_P0246\TR1_2_W0001_P0246_T0001_R1_P5_K1_Ch2-Ch1.zen
1.608000e+01	1.440000e+01	20151211_SCC1gfpc_Prometa\MitoSys2\LSM\SCC1gfpc_Noc\DE_W0001\DE_W0001_P0002\DE_2_W0001_P0002_T0002\TR1_W0001_P0246\TR1_2_W0001_P0246_T0001_R1_P5_K1_Ch2-Ch1.zen
1.614000e+01	1.318333e+01	20151211_SCC1gfpc_Prometa\MitoSys2\LSM\SCC1gfpc_Noc\DE_W0001\DE_W0001_P0002\DE_2_W0001_P0002_T0002\TR1_W0001_P0246\TR1_2_W0001_P0246_T0001_R1_P5_K1_Ch2-Ch1.zen
1.620000e+01	9.950000e+00	20151211_SCC1gfpc_Prometa\MitoSys2\LSM\SCC1gfpc_Noc\DE_W0001\DE_W0001_P0002\DE_2_W0001_P0002_T0002\TR1_W0001_P0246\TR1_2_W0001_P0246_T0001_R1_P5_K1_Ch2-Ch1.zen
1.626000e+01	1.376667e+01	20151211_SCC1gfpc_Prometa\MitoSys2\LSM\SCC1gfpc_Noc\DE_W0001\DE_W0001_P0002\DE_2_W0001_P0002_T0002\TR1_W0001_P0246\TR1_2_W0001_P0246_T0001_R1_P5_K1_Ch2-Ch1.zen
1.632000e+01	1.408333e+01	20151211_SCC1gfpc_Prometa\MitoSys2\LSM\SCC1gfpc_Noc\DE_W0001\DE_W0001_P0002\DE_2_W0001_P0002_T0002\TR1_W0001_P0246\TR1_2_W0001_P0246_T0001_R1_P5_K1_Ch2-Ch1.zen
1.638000e+01	1.320000e+01	20151211_SCC1gfpc_Prometa\MitoSys2\LSM\SCC1gfpc_Noc\DE_W0001\DE_W0001_P0002\DE_2_W0001_P0002_T0002\TR1_W0001_P0246\TR1_2_W0001_P0246_T0001_R1_P5_K1_Ch2-Ch1.zen
1.644000e+01	1.388333e+01	20151211_SCC1gfpc_Prometa\MitoSys2\LSM\SCC1gfpc_Noc\DE_W0001\DE_W0001_P0002\DE_2_W0001_P0002_T0002\TR1_W0001_P0246\TR1_2_W0001_P0246_T0001_R1_P5_K1_Ch2-Ch1.zen
1.650000e+01	1.113333e+01	20151211_SCC1gfpc_Prometa\MitoSys2\LSM\SCC1gfpc_Noc\DE_W0001\DE_W0001_P0002\DE_2_W0001_P0002_T0002\TR1_W0001_P0246\TR1_2_W0001_P0246_T0001_R1_P5_K1_Ch2-Ch1.zen
1.656000e+01	1.370000e+01	20151211_SCC1gfpc_Prometa\MitoSys2\LSM\SCC1gfpc_Noc\DE_W0001\DE_W0001_P0002\DE_2_W0001_P0002_T0002\TR1_W0001_P0246\TR1_2_W0001_P0246_T0001_R1_P5_K1_Ch2-Ch1.zen
1.662000e+01	1.320000e+01	20151211_SCC1gfpc_Prometa\MitoSys2\LSM\SCC1gfpc_Noc\DE_W0001\DE_W0001_P0002\DE_2_W0001_P0002_T0002\TR1_W0001_P0246\TR1_2_W0001_P0246_T0001_R1_P5_K1_Ch2-Ch1.zen
1.668000e+01	1.230000e+01	20151211_SCC1gfpc_Prometa\MitoSys2\LSM\SCC1gfpc_Noc\DE_W0001\DE_W0001_P0002\DE_2_W0001_P0002_T0002\TR1_W0001_P0246\TR1_2_W0001_P0246_T0001_R1_P5_K1_Ch2-Ch1.zen
1.674000e+01	1.080000e+01	20151211_SCC1gfpc_Prometa\MitoSys2\LSM\SCC1gfpc_Noc\DE_W0001\DE_W0001_P0002\DE_2_W0001_P0002_T0002\TR1_W0001_P0246\TR1_2_W0001_P0246_T0001_R1_P5_K1_Ch2-Ch1.zen
1.680000e+01	1.380000e+01	20151211_SCC1gfpc_Prometa\MitoSys2\LSM\SCC1gfpc_Noc\DE_W0001\DE_W0001_P0002\DE_2_W0001_P0002_T0002\TR1_W0001_P0246\TR1_2_W0001_P0246_T0001_R1_P5_K1_Ch2-Ch1.zen
1.686000e+01	1.406667e+01	20151211_SCC1gfpc_Prometa\MitoSys2\LSM\SCC1gfpc_Noc\DE_W0001\DE_W0001_P0002\DE_2_W0001_P0002_T0002\TR1_W0001_P0246\TR1_2_W0001_P0246_T0001_R1_P5_K1_Ch2-Ch1.zen
1.692000e+01	1.391667e+01	20151211_SCC1gfpc_Prometa\MitoSys2\LSM\SCC1gfpc_Noc\DE_W0001\DE_W0001_P0002\DE_2_W0001_P0002_T0002\TR1_W0001_P0246\TR1_2_W0001_P0246_T0001_R1_P5_K1_Ch2-Ch1.zen
1.698000e+01	1.078333e+01	20151211_SCC1gfpc_Prometa\MitoSys2\LSM\SCC1gfpc_Noc\DE_W0001\DE_W0001_P0002\DE_2_W0001_P0002_T0002\TR1_W0001_P0246\TR1_2_W0001_P0246_T0001_R1_P5_K1_Ch2-Ch1.zen
1.704000e+01	1.248333e+01	20151211_SCC1gfpc_Prometa\MitoSys2\LSM\SCC1gfpc_Noc\DE_W0001\DE_W0001_P0002\DE_2_W0001_P0002_T0002\TR1_W0001_P0246\TR1_2_W0001_P0246_T0001_R1_P5_K1_Ch2-Ch1.zen
1.710000e+01	1.210000e+01	20151211_SCC1gfpc_Prometa\MitoSys2\LSM\SCC1gfpc_Noc\DE_W0001\DE_W0001_P0002\DE_2_W0001_P0002_T0002\TR1_W0001_P0246\TR1_2_W0001_P0246_T0001_R1_P5_K1_Ch2-Ch1.zen
1.716000e+01	1.275000e+01	20151211_SCC1gfpc_Prometa\MitoSys2\LSM\SCC1gfpc_Noc\DE_W0001\DE_W0001_P0002\DE_2_W0001_P0002_T0002\TR1_W0001_P0246\TR1_2_W0001_P0246_T0001_R1_P5_K1_Ch2-Ch1.zen
1.722000e+01	9.733330e+00	20151211_SCC1gfpc_Prometa\MitoSys2\LSM\SCC1gfpc_Noc\DE_W0001\DE_W0001_P0002\DE_2_W0001_P0002_T0002\TR1_W0001_P0246\TR1_2_W0001_P0246_T0001_R1_P5_K1_Ch2-Ch1.zen
1.728000e+01	1.205000e+01	20151211_SCC1gfpc_Prometa\MitoSys2\LSM\SCC1gfpc_Noc\DE_W0001\DE_W0001_P0002\DE_2_W0001_P0002_T0002\TR1_W0001_P0246\TR1_2_W0001_P0246_T0001_R1_P5_K1_Ch2-Ch1.zen
1.734000e+01	1.028333e+01	20151211_SCC1gfpc_Prometa\MitoSys2\LSM\SCC1gfpc_Noc\DE_W0001\DE_W0001_P0002\DE_2_W0001_P0002_T0002\TR1_W0001_P0246\TR1_2_W0001_P0246_T0001_R1_P5_K1_Ch2-Ch1.zen
1.740000e+01	1.143333e+01	20151211_SCC1gfpc_Prometa\MitoSys2\LSM\SCC1gfpc_Noc\DE_W0001\DE_W0001_P0002\DE_2_W0001_P0002_T0002\TR1_W0001_P0246\TR1_2_W0001_P0246_T0001_R1_P5_K1_Ch2-Ch1.zen
1.746000e+01	1.351667e+01	20151211_SCC1gfpc_Prometa\MitoSys2\LSM\SCC1gfpc_Noc\DE_W0001\DE_W0001_P0002\DE_2_W0001_P0002_T0002\TR1_W0001_P0246\TR1_2_W0001_P0246_T0001_R1_P5_K1_Ch2-Ch1.zen
1.752000e+01	1.200000e+01	20151211_SCC1gfpc_Prometa\MitoSys2\LSM\SCC1gfpc_Noc\DE_W0001\DE_W0001_P0002\DE_2_W0001_P0002_T0002\TR1_W0001_P0246\TR1_2_W0001_P0246_T0001_R1_P5_K1_Ch2-Ch1.zen
1.758000e+01	1.121667e+01	20151211_SCC1gfpc_Prometa\MitoSys2\LSM\SCC1gfpc_Noc\DE_W0001\DE_W0001_P0002\DE_2_W0001_P0002_T0002\TR1_W0001_P0246\TR1_2_W0001_P0246_T0001_R1_P5_K1_Ch2-Ch1.zen
1.764000e+01	1.141667e+01	20151211_SCC1gfpc_Prometa\MitoSys2\LSM\SCC1gfpc_Noc\DE_W0001\DE_W0001_P0002\DE_2_W0001_P0002_T0002\TR1_W0001_P0246\TR1_2_W0001_P0246_T0001_R1_P5_K1_Ch2-Ch1.zen
1.770000e+01	1.063333e+01	20151211_SCC1gfpc_Prometa\MitoSys2\LSM\SCC1gfpc_Noc\DE_W0001\DE_W0001_P0002\DE_2_W0001_P0002_T0002\TR1_W0001_P0246\TR1_2_W0001_P0246_T0001_R1_P5_K1_Ch2-Ch1.zen
1.776000e+01	1.206667e+01	20151211_SCC1gfpc_Prometa\MitoSys2\LSM\SCC1gfpc_Noc\DE_W0001\DE_W0001_P0002\DE_2_W0001_P0002_T0002\TR1_W0001_P0246\TR1_2_W0001_P0246_T0001_R1_P5_K1_Ch2-Ch1.zen
1.782000e+01	1.178333e+01	20151211_SCC1gfpc_Prometa\MitoSys2\LSM\SCC1gfpc_Noc\DE_W0001\DE_W0001_P0002\DE_2_W0001_P0002_T0002\TR1_W0001_P0246\TR1_2_W0001_P0246_T0001_R1_P5_K1_Ch2-Ch1.zen
1.788000e+01	1.285000e+01	20151211_SCC1gfpc_Prometa\MitoSys2\LSM\SCC1gfpc_Noc\DE_W0001\DE_W0001_P0002\DE_2_W0001_P0002_T0002\TR1_W0001_P0246\TR1_2_W0001_P0246_T0001_R1_P5_K1_Ch2-Ch1.zen
1.794000e+01	1.410000e+01	20151211_SCC1gfpc_Prometa\MitoSys2\LSM\SCC1gfpc_Noc\DE_W0001\DE_W0001_P0002\DE_2_W0001_P0002_T0002\TR1_W0001_P0246\TR1_2_W0001_P0246_T0001_R1_P5_K1_Ch2-Ch1.zen
18	1.416667e+01	20151211_SCC1gfpc_Prometa\MitoSys2\LSM\SCC1gfpc_Noc\DE_W0001\DE_W0001_P0002\DE_2_W0001_P0002_T0002\TR1_W0001_P0246\TR1_2_W0001_P0246_T0001_R1_P5_K1_Ch2-Ch1.zen
1.806000e+01	1.208333e+01	20151211_SCC1gfpc_Prometa\MitoSys2\LSM\SCC1gfpc_Noc\DE_W0001\DE_W0001_P0002\DE_2_W0001_P0002_T0002\TR1_W0001_P0246\TR1_2_W0001_P0246_T0001_R1_P5_K1_Ch2-Ch1.zen
1.812000e+01	1.281667e+01	20151211_SCC1gfpc_Prometa\MitoSys2\LSM\SCC1gfpc_Noc\DE_W0001\DE_W0001_P0002\DE_2_W0001_P0002_T0002\TR1_W0001_P0246\TR1_2_W0001_P0246_T0001_R1_P5_K1_Ch2-Ch1.zen
1.818000e+01	1.270000e+01	20151211_SCC1gfpc_Prometa\MitoSys2\LSM\SCC1gfpc_Noc\DE_W0001\DE_W0001_P0002\DE_2_W0001_P0002_T0002\TR1_W0001_P0246\TR1_2_W0001_P0246_T0001_R1_P5_K1_Ch2-Ch1.zen
1.824000e+01	9.366670e+00	20151211_SCC1gfpc_Prometa\MitoSys2\LSM\SCC1gfpc_Noc\DE_W0001\DE_W0001_P0002\DE_2_W0001_P0002_T0002\TR1_W0001_P0246\TR1_2_W0001_P0246_T0001_R1_P5_K1_Ch2-Ch1.zen
1.830000e+01	1.433333e+01	20151211_SCC1gfpc_Prometa\MitoSys2\LSM\SCC1gfpc_Noc\DE_W0001\DE_W0001_P0002\DE_2_W0001_P0002_T0002\TR1_W0001_P0246\TR1_2_W0001_P0246_T0001_R1_P5_K1_Ch2-Ch1.zen
1.836000e+01	1.333333e+01	20151211_SCC1gfpc_Prometa\MitoSys2\LSM\SCC1gfpc_Noc\DE_W0001\DE_W0001_P0002\DE_2_W0001_P0002_T0002\TR1_W0001_P0246\TR1_2_W0001_P0246_T0001_R1_P5_K1_Ch2-Ch1.zen
1.842000e+01	1.436667e+01	20151211_SCC1gfpc_Prometa\MitoSys2\LSM\SCC1gfpc_Noc\DE_W0001\DE_W0001_P0002\DE_2_W0001_P0002_T0002\TR1_W0001_P0246\TR1_2_W0001_P0246_T0001_R1_P5_K1_Ch2-Ch1.zen
1.848000e+01	1.085000e+01	20151211_SCC1gfpc_Prometa\MitoSys2\LSM\SCC1gfpc_Noc\DE_W0001\DE_W0001_P0002\DE_2_W0001_P0002_T0002\TR1_W0001_P0246\TR1_2_W0001_P0246_T0001_R1_P5_K1_Ch2-Ch1.zen
1.854000e+01	1.310000e+01	20151211_SCC1gfpc_Prometa\MitoSys2\LSM\SCC1gfpc_Noc\DE_W0001\DE_W0001_P0002\DE_2_W0001_P0002_T0002\TR1_W0001_P0246\TR1_2_W0001_P0246_T0001_R1_P5_K1_Ch2-Ch1.zen
1.860000e+01	1.303333e+01	20151211_SCC1gfpc_Prometa\MitoSys2\LSM\SCC1gfpc_Noc\DE_W0001\DE_W0001_P0002\DE_2_W0001_P0002_T0002\TR1_W0001_P0246\TR1_2_W0001_P0246_T0001_R1_P5_K1_Ch2-Ch1.zen
1.866000e+01	1.195000e+01	20151211_SCC1gfpc_Prometa\MitoSys2\LSM\SCC1gfpc_Noc\DE_W0001\DE_W0001_P0002\DE_2_W0001_P0002_T0002\TR1_W0001_P0246\TR1_2_W0001_P0246_T0001_R1_P5_K1_Ch2-Ch1.zen
1.872000e+01	1.033333e+01	20151211_SCC1gfpc_Prometa\MitoSys2\LSM\SCC1gfpc_Noc\DE_W0001\DE_W0001_P0002\DE_2_W0001_P0002_T0002\TR1_W0001_P0246\TR1_2_W0001_P0246_T0001_R1_P5_K1_Ch2-Ch1.zen
1.878000e+01	1.148333e+01	20151211_SCC1gfpc_Prometa\MitoSys2\LSM\SCC1gfpc_Noc\DE_W0001\DE_W0001_P0002\DE_2_W0001_P0002_T0002\TR1_W0001_P0246\TR1_2_W0001_P0246_T0001_R1_P5_K1_Ch2-Ch1.zen
1.884000e+01	1.256667e+01	20151211_SCC1gfpc_Prometa\MitoSys2\LSM\SCC1gfpc_Noc\DE_W0001\DE_W0001_P0002\DE_2_W0001_P0002_T0002\TR1_W0001_P0246\TR1_2_W0001_P0246_T0001_R1_P5_K1_Ch2-Ch1.zen
1.890000e+01	1.415000e+01	20151211_SCC1gfpc_Prometa\MitoSys2\LSM\SCC1gfpc_Noc\DE_W0001\DE_W0001_P0002\DE_2_W0001_P0002_T0002\TR1_W0001_P0246\TR1_2_W0001_P0246_T0001_R1_P5_K1_Ch2-Ch1.zen
1.896000e+01	1.260000e+01	20151211_SCC1gfpc_Prometa\MitoSys2\LSM\SCC1gfpc_Noc\DE_W0001\DE_W0001_P0002\DE_2_W0001_P0002_T0002\TR1_W0001_P0246\TR1_2_W0001_P0246_T0001_R1_P5_K1_Ch2-Ch1.zen
1.902000e+01	1.101667e+01	20151211_SCC1gfpc_Prometa\MitoSys2\LSM\SCC1gfpc_Noc\DE_W0001\DE_W0001_P0002\DE_2_W0001_P0002_T0002\TR1_W0001_P0246\TR1_2_W0001_P0246_T0001_R1_P5_K1_Ch2-Ch1.zen
1.908000e+01	1.148333e+01	20151211_SCC1gfpc_Prometa\MitoSys2\LSM\SCC1gfpc_Noc\DE_W0001\DE_W0001_P0002\DE_2_W0001_P0002_T0002\TR1_W0001_P0246\TR1_2_W0001_P0246_T0001_R1_P5_K1_Ch2-Ch1.zen
1.914000e+01	8.533330e+00	20151211_SCC1gfpc_Prometa\MitoSys2\LSM\SCC1gfpc_Noc\DE_W0001\DE_W0001_P0002\DE_2_W0001_P0002_T0002\TR1_W0001_P0246\TR1_2_W0001_P0246_T0001_R1_P5_K1_Ch2-Ch1.zen
1.920000e+01	1.038333e+01	20151211_SCC1gfpc_Prometa\MitoSys2\LSM\SCC1gfpc_Noc\DE_W0001\DE_W0001_P0002\DE_2_W0001_P0002_T0002\TR1_W0001_P0246\TR1_2_W0001_P0246_T0001_R1_P5_K1_Ch2-Ch1.zen
1.926000e+01	1.246667e+01	20151211_SCC1gfpc_Prometa\MitoSys2\LSM\SCC1gfpc_Noc\DE_W0001\DE_W0001_P0002\DE_2_W0001_P0002_T0002\TR1_W0001_P0246\TR1_2_W0001_P0246_T0001_R1_P5_K1_Ch2-Ch1.zen
1.932000e+01	1.136667e+01	20151211_SCC1gfpc_Prometa\MitoSys2\LSM\SCC1gfpc_Noc\DE_W0001\DE_W0001_P0002\DE_2_W0001_P0002_T0002\TR1_W0001_P0246\TR1_2_W0001_P0246_T0001_R1_P5_K1_Ch2-Ch1.zen
1.938000e+01	1.236667e+01	20151211_SCC1gfpc_Prometa\MitoSys2\LSM\SCC1gfpc_Noc\DE_W0001\DE_W0001_P0002\DE_2_W0001_P0002_T0002\TR1_W0001_P0246\TR1_2_W0001_P0246_T0001_R1_P5_K1_Ch2-Ch1.zen
1.944000e+01	1.295000e+01	20151211_SCC1gfpc_Prometa\MitoSys2\LSM\SCC1gfpc_Noc\DE_W0001\DE_W0001_P0002\DE_2_W0001_P0002_T0002\TR1_W0001_P0246\TR1_2_W0001_P0246_T0001_R1_P5_K1_Ch2-Ch1.zen
1.950000e+01	1.326667e+01	20151211_SCC1gfpc_Prometa\MitoSys2\LSM\SCC1gfpc_Noc\DE_W0001\DE_W0001_P0002\DE_2_W0001_P0002_T0002\TR1_W0001_P0246\TR1_2_W0001_P0246_T0001_R1_P5_K1_Ch2-Ch1.zen
1.956000e+01	1.021667e+01	20151211_SCC1gfpc_Prometa\MitoSys2\LSM\SCC1gfpc_Noc\DE_W0001\DE_W0001_P0002\DE_2_W0001_P0002_T0002\TR1_W0001_P0246\TR1_2_W0001_P0246_T0001_R1_P5_K1_Ch2-Ch1.zen
1.962000e+01	1.061667e+01	20151211_SCC1gfpc_Prometa\MitoSys2\LSM\SCC1gfpc_Noc\DE_W0001\DE_W0001_P0002\DE_2_W0001_P0002_T0002\TR1_W0001_P0246\TR1_2_W0001_P0246_T0001_R1_P5_K1_Ch2-Ch1.zen
1.968000e+01	1.270000e+01	20151211_SCC1gfpc_Prometa\MitoSys2\LSM\SCC1gfpc_Noc\DE_W0001\DE_W0001_P0002\DE_2_W0001_P0002_T0002\TR1_W0001_P0246\TR1_2_W0001_P0246_T0001_R1_P5_K1_Ch2-Ch1.zen
1.974000e+01	1.110000e+01	20151211_SCC1gfpc_Prometa\MitoSys2\LSM\SCC1gfpc_Noc\DE_W0001\DE_W0001_P0002\DE_2_W0001_P0002_T0002\TR1_W0001_P0246\TR1_2_W0001_P0246_T0001_R1_P5_K1_Ch2-Ch1.zen
1.980000e+01	1.183333e+01	20151211_SCC1gfpc_Prometa\MitoSys2\LSM\SCC1gfpc_Noc\DE_W0001\DE_W0001_P0002\DE_2_W0001_P0002_T0002\TR1_W0001_P0246\TR1_2_W0001_P0246_T0001_R1_P5_K1_Ch2-Ch1.zen
1.986000e+01	1.051667e+01	20151211_SCC1gfpc_Prometa\MitoSys2\LSM\SCC1gfpc_Noc\DE_W0001\DE_W0001_P0002\DE_2_W0001_P0002_T0002\TR1_W0001_P0246\TR1_2_W0001_P0246_T0001_R1_P5_K1_Ch2-Ch1.zen
1.992000e+01	1.161667e+01	20151211_SCC1gfpc_Prometa\MitoSys2\LSM\SCC1gfpc_Noc\DE_W0001\DE_W0001_P0002\DE_2_W0001_P0002_T0002\TR1_W0001_P0246\TR1_2_W0001_P0246_T0001_R1_P5_K1_Ch2-Ch1.zen
1.998000e+01	1.263333e+01	20151211_SCC1gfpc_Prometa\MitoSys2\LSM\SCC1gfpc_Noc\DE_W0001\DE_W0001_P0002\DE_2_W0001_P0002_T0002\TR1_W0001_P0246\TR1_2_W0001_P0246_T0001_R1_P5_K1_Ch2-Ch1.zen
2.004000e+01	1.065000e+01	20151211_SCC1gfpc_Prometa\MitoSys2\LSM\SCC1gfpc_Noc\DE_W0001\DE_W0001_P0002\DE_2_W0001_P0002_T0002\TR1_W0001_P0246\TR1_2_W0001_P0246_T0001_R1_P5_K1_Ch2-Ch1.zen
2.010000e+01	1.181667e+01	20151211_SCC1gfpc_Prometa\MitoSys2\LSM\SCC1gfpc_Noc\DE_W0001\DE_W0001_P0002\DE_2_W0001_P0002_T0002\TR1_W0001_P0246\TR1_2_W0001_P0246_T0001_R1_P5_K1_Ch2-Ch1.zen
2.016000e+01	1.040000e+01	20151211_SCC1gfpc_Prometa\MitoSys2\LSM\SCC1gfpc_Noc\DE_W0001\DE_W0001_P0002\DE_2_W0001_P0002_T0002\TR1_W0001_P0246\TR1_2_W0001_P0246_T0001_R1_P5_K1_Ch2-Ch1.zen
2.022000e+01	8.916670e+00	20151211_SCC1gfpc_Prometa\MitoSys2\LSM\SCC1gfpc_Noc\DE_W0001\DE_W0001_P0002\DE_2_W0001_P0002_T0002\TR1_W0001_P0246\TR1_2_W0001_P0246_T0001_R1_P5_K1_Ch2-Ch1.zen
2.028000e+01	1.068333e+01	20151211_SCC1gfpc_Prometa\MitoSys2\LSM\SCC1gfpc_Noc\DE_W0001\DE_W0001_P0002\DE_2_W0001_P0002_T0002\TR1_W0001_P0246\TR1_2_W0001_P0246_T0001_R1_P5_K1_Ch2-Ch1.zen
2.034000e+01	9.133330e+00	20151211_SCC1gfpc_Prometa\MitoSys2\LSM\SCC1gfpc_Noc\DE_W0001\DE_W0001_P0002\DE_2_W0001_P0002_T0002\TR1_W0001_P0246\TR1_2_W0001_P0246_T0001_R1_P5_K1_Ch2-Ch1.zen
2.040000e+01	1.138333e+01	20151211_SCC1gfpc_Prometa\MitoSys2\LSM\SCC1gfpc_Noc\DE_W0001\DE_W0001_P0002\DE_2_W0001_P0002_T0002\TR1_W0001_P0246\TR1_2_W0001_P0246_T0001_R1_P5_K1_Ch2-Ch1.zen
2.046000e+01	1.023333e+01	20151211_SCC1gfpc_Prometa\MitoSys2\LSM\SCC1gfpc_Noc\DE_W0001\DE_W0001_P0002\DE_2_W0001_P0002_T0002\TR1_W0001_P0246\TR1_2_W0001_P0246_T0001_R1_P5_K1_Ch2-Ch1.zen
2.052000e+01	1.055000e+01	20151211_SCC1gfpc_Prometa\MitoSys2\LSM\SCC1gfpc_Noc\DE_W0001\DE_W0001_P0002\DE_2_W0001_P0002_T0002\TR1_W0001_P0246\TR1_2_W0001_P0246_T0001_R1_P5_K1_Ch2-Ch1.zen
2.058000e+01	1.296667e+01	20151211_SCC1gfpc_Prometa\MitoSys2\LSM\SCC1gfpc_Noc\DE_W0001\DE_W0001_P0002\DE_2_W0001_P0002_T0002\TR1_W0001_P0246\TR1_2_W0001_P0246_T0001_R1_P5_K1_Ch2-Ch1.zen
2.064000e+01	1.550000e+01	20151211_SCC1gfpc_Prometa\MitoSys2\LSM\SCC1gfpc_Noc\DE_W0001\DE_W0001_P0002\DE_2_W0001_P0002_T0002\TR1_W0001_P0246\TR1_2_W0001_P0246_T0001_R1_P5_K1_Ch2-Ch1.zen
2.070000e+01	1.288333e+01	20151211_SCC1gfpc_Prometa\MitoSys2\LSM\SCC1gfpc_Noc\DE_W0001\DE_W0001_P0002\DE_2_W0001_P0002_T0002\TR1_W0001_P0246\TR1_2_W0001_P0246_T0001_R1_P5_K1_Ch2-Ch1.zen
2.076000e+01	1.213333e+01	20151211_SCC1gfpc_Prometa\MitoSys2\LSM\SCC1gfpc_Noc\DE_W0001\DE_W0001_P0002\DE_2_W0001_P0002_T0002\TR1_W0001_P0246\TR1_2_W0001_P0246_T0001_R1_P5_K1_Ch2-Ch1.zen
2.082000e+01	1.460000e+01	20151211_SCC1gfpc_Prometa\MitoSys2\LSM\SCC1gfpc_Noc\DE_W0001\DE_W0001_P0002\DE_2_W0001_P0002_T0002\TR1_W0001_P0246\TR1_2_W0001_P0246_T0001_R1_P5_K1_Ch2-Ch1.zen
2.088000e+01	1.286667e+01	20151211_SCC1gfpc_Prometa\MitoSys2\LSM\SCC1gfpc_Noc\DE_W0001\DE_W0001_P0002\DE_2_W0001_P0002_T0002\TR1_W0001_P0246\TR1_2_W0001_P0246_T0001_R1_P5_K1_Ch2-Ch1.zen
2.094000e+01	1.183333e+01	20151211_SCC1gfpc_Prometa\MitoSys2\LSM\SCC1gfpc_Noc\DE_W0001\DE_W0001_P0002\DE_2_W0001_P0002_T0002\TR1_W0001_P0246\TR1_2_W0001_P0246_T0001_R1_P5_K1_Ch2-Ch1.zen
21	1.636667e+01	20151211_SCC1gfpc_Prometa\MitoSys2\LSM\SCC1gfpc_Noc\DE_W0001\DE_W0001_P0002\DE_2_W0001_P0002_T0002\TR1_W0001_P0246\TR1_2_W0001_P0246_T0001_R1_P5_K1_Ch2-Ch1.zen
2.106000e+01	1.348333e+01	20151211_SCC1gfpc_Prometa\MitoSys2\LSM\SCC1gfpc_Noc\DE_W0001\DE_W0001_P0002\DE_2_W0001_P0002_T0002\TR1_W0001_P0246\TR1_2_W0001_P0246_T0001_R1_P5_K1_Ch2-Ch1.zen
2.112000e+01	1.048333e+01	20151211_SCC1gfpc_Prometa\MitoSys2\LSM\SCC1gfpc_Noc\DE_W0001\DE_W0001_P0002\DE_2_W0001_P0002_T0002\TR1_W0001_P0246\TR1_2_W0001_P0246_T0001_R1_P5_K1_Ch2-Ch1.zen
2.118000e+01	1.200000e+01	20151211_SCC1gfpc_Prometa\MitoSys2\LSM\SCC1gfpc_Noc\DE_W0001\DE_W0001_P0002\DE_2_W0001_P0002_T0002\TR1_W0001_P0246\TR1_2_W0001_P0246_T0001_R1_P5_K1_Ch2-Ch1.zen
2.124000e+01	1.041667e+01	20151211_SCC1gfpc_Prometa\MitoSys2\LSM\SCC1gfpc_Noc\DE_W0001\DE_W0001_P0002\DE_2_W0001_P0002_T0002\TR1_W0001_P0246\TR1_2_W0001_P0246_T0001_R1_P5_K1_Ch2-Ch1.zen
2.130000e+01	1.271667e+01	20151211_SCC1gfpc_Prometa\MitoSys2\LSM\SCC1gfpc_Noc\DE_W0001\DE_W0001_P0002\DE_2_W0001_P0002_T0002\TR1_W0001_P0246\TR1_2_W0001_P0246_T0001_R1_P5_K1_Ch2-Ch1.zen
2.136000e+01	1.216667e+01	20151211_SCC1gfpc_Prometa\MitoSys2\LSM\SCC1gfpc_Noc\DE_W0001\DE_W0001_P0002\DE_2_W0001_P0002_T0002\TR1_W0001_P0246\TR1_2_W0001_P0246_T0001_R1_P5_K1_Ch2-Ch1.zen
2.142000e+01	1.150000e+01	20151211_SCC1gfpc_Prometa\MitoSys2\LSM\SCC1gfpc_Noc\DE_W0001\DE_W0001_P0002\DE_2_W0001_P0002_T0002\TR1_W0001_P0246\TR1_2_W0001_P0246_T0001_R1_P5_K1_Ch2-Ch1.zen
2.148000e+01	1.583333e+01	20151211_SCC1gfpc_Prometa\MitoSys2\LSM\SCC1gfpc_Noc\DE_W0001\DE_W0001_P0002\DE_2_W0001_P0002_T0002\TR1_W0001_P0246\TR1_2_W0001_P0246_T0001_R1_P5_K1_Ch2-Ch1.zen
2.154000e+01	1.168333e+01	20151211_SCC1gfpc_Prometa\MitoSys2\LSM\SCC1gfpc_Noc\DE_W0001\DE_W0001_P0002\DE_2_W0001_P0002_T0002\TR1_W0001_P0246\TR1_2_W0001_P0246_T0001_R1_P5_K1_Ch2-Ch1.zen
2.160000e+01	1.478333e+01	20151211_SCC1gfpc_Prometa\MitoSys2\LSM\SCC1gfpc_Noc\DE_W0001\DE_W0001_P0002\DE_2_W0001_P0002_T0002\TR1_W0001_P0246\TR1_2_W0001_P0246_T0001_R1_P5_K1_Ch2-Ch1.zen
2.166000e+01	1.281667e+01	20151211_SCC1gfpc_Prometa\MitoSys2\LSM\SCC1gfpc_Noc\DE_W0001\DE_W0001_P0002\DE_2_W0001_P0002_T0002\TR1_W0001_P0246\TR1_2_W0001_P0246_T0001_R1_P5_K1_Ch2-Ch1.zen
2.172000e+01	1.393333e+01	20151211_SCC1gfpc_Prometa\MitoSys2\LSM\SCC1gfpc_Noc\DE_W0001\DE_W0001_P0002\DE_2_W0001_P0002_T0002\TR1_W0001_P0246\TR1_2_W0001_P0246_T0001_R1_P5_K1_Ch2-Ch1.zen
2.178000e+01	1.158333e+01	20151211_SCC1gfpc_Prometa\MitoSys2\LSM\SCC1gfpc_Noc\DE_W0001\DE_W0001_P0002\DE_2_W0001_P0002_T0002\TR1_W0001_P0246\TR1_2_W0001_P0246_T0001_R1_P5_K1_Ch2-Ch1.zen
2.184000e+01	1.318333e+01	20151211_SCC1gfpc_Prometa\MitoSys2\LSM\SCC1gfpc_Noc\DE_W0001\DE_W0001_P0002\DE_2_W0001_P0002_T0002\TR1_W0001_P0246\TR1_2_W0001_P0246_T0001_R1_P5_K1_Ch2-Ch1.zen
2.190000e+01	1.158333e+01	20151211_SCC1gfpc_Prometa\MitoSys2\LSM\SCC1gfpc_Noc\DE_W0001\DE_W0001_P0002\DE_2_W0001_P0002_T0002\TR1_W0001_P0246\TR1_2_W0001_P0246_T0001_R1_P5_K1_Ch2-Ch1.zen
2.196000e+01	1.190000e+01	20151211_SCC1gfpc_Prometa\MitoSys2\LSM\SCC1gfpc_Noc\DE_W0001\DE_W0001_P0002\DE_2_W0001_P0002_T0002\TR1_W0001_P0246\TR1_2_W0001_P0246_T0001_R1_P5_K1_Ch2-Ch1.zen
2.202000e+01	1.551667e+01	20151211_SCC1gfpc_Prometa\MitoSys2\LSM\SCC1gfpc_Noc\DE_W0001\DE_W0001_P0002\DE_2_W0001_P0002_T0002\TR1_W0001_P0246\TR1_2_W0001_P0246_T0001_R1_P5_K1_Ch2-Ch1.zen
2.208000e+01	1.308333e+01	20151211_SCC1gfpc_Prometa\MitoSys2\LSM\SCC1gfpc_Noc\DE_W0001\DE_W0001_P0002\DE_2_W0001_P0002_T0002\TR1_W0001_P0246\TR1_2_W0001_P0246_T0001_R1_P5_K1_Ch2-Ch1.zen
2.214000e+01	1.518333e+01	20151211_SCC1gfpc_Prometa\MitoSys2\LSM\SCC1gfpc_Noc\DE_W0001\DE_W0001_P0002\DE_2_W0001_P0002_T0002\TR1_W0001_P0246\TR1_2_W0001_P0246_T0001_R1_P5_K1_Ch2-Ch1.zen
2.220000e+01	1.465000e+01	20151211_SCC1gfpc_Prometa\MitoSys2\LSM\SCC1gfpc_Noc\DE_W0001\DE_W0001_P0002\DE_2_W0001_P0002_T0002\TR1_W0001_P0246\TR1_2_W0001_P0246_T0001_R1_P5_K1_Ch2-Ch1.zen
2.226000e+01	1.218333e+01	20151211_SCC1gfpc_Prometa\MitoSys2\LSM\SCC1gfpc_Noc\DE_W0001\DE_W0001_P0002\DE_2_W0001_P0002_T0002\TR1_W0001_P0246\TR1_2_W0001_P0246_T0001_R1_P5_K1_Ch2-Ch1.zen
2.232000e+01	1.191667e+01	20151211_SCC1gfpc_Prometa\MitoSys2\LSM\SCC1gfpc_Noc\DE_W0001\DE_W0001_P0002\DE_2_W0001_P0002_T0002\TR1_W0001_P0246\TR1_2_W0001_P0246_T0001_R1_P5_K1_Ch2-Ch1.zen
2.238000e+01	1.351667e+01	20151211_SCC1gfpc_Prometa\MitoSys2\LSM\SCC1gfpc_Noc\DE_W0001\DE_W0001_P0002\DE_2_W0001_P0002_T0002\TR1_W0001_P0246\TR1_2_W0001_P0246_T0001_R1_P5_K1_Ch2-Ch1.zen
2.244000e+01	1.691667e+01	20151211_SCC1gfpc_Prometa\MitoSys2\LSM\SCC1gfpc_Noc\DE_W0001\DE_W0001_P0002\DE_2_W0001_P0002_T0002\TR1_W0001_P0246\TR1_2_W0001_P0246_T0001_R1_P5_K1_Ch2-Ch1.zen
2.250000e+01	1.243333e+01	20151211_SCC1gfpc_Prometa\MitoSys2\LSM\SCC1gfpc_Noc\DE_W0001\DE_W0001_P0002\DE_2_W0001_P0002_T0002\TR1_W0001_P0246\TR1_2_W0001_P0246_T0001_R1_P5_K1_Ch2-Ch1.zen
2.256000e+01	1.380000e+01	20151211_SCC1gfpc_Prometa\MitoSys2\LSM\SCC1gfpc_Noc\DE_W0001\DE_W0001_P0002\DE_2_W0001_P0002_T0002\TR1_W0001_P0246\TR1_2_W0001_P0246_T0001_R1_P5_K1_Ch2-Ch1.zen
2.262000e+01	1.535000e+01	20151211_SCC1gfpc_Prometa\MitoSys2\LSM\SCC1gfpc_Noc\DE_W0001\DE_W0001_P0002\DE_2_W0001_P0002_T0002\TR1_W0001_P0246\TR1_2_W0001_P0246_T0001_R1_P5_K1_Ch2-Ch1.zen
2.268000e+01	1.091667e+01	20151211_SCC1gfpc_Prometa\MitoSys2\LSM\SCC1gfpc_Noc\DE_W0001\DE_W0001_P0002\DE_2_W0001_P0002_T0002\TR1_W0001_P0246\TR1_2_W0001_P0246_T0001_R1_P5_K1_Ch2-Ch1.zen
2.274000e+01	1.188333e+01	20151211_SCC1gfpc_Prometa\MitoSys2\LSM\SCC1gfpc_Noc\DE_W0001\DE_W0001_P0002\DE_2_W0001_P0002_T0002\TR1_W0001_P0246\TR1_2_W0001_P0246_T0001_R1_P5_K1_Ch2-Ch1.zen
2.280000e+01	1.046667e+01	20151211_SCC1gfpc_Prometa\MitoSys2\LSM\SCC1gfpc_Noc\DE_W0001\DE_W0001_P0002\DE_2_W0001_P0002_T0002\TR1_W0001_P0246\TR1_2_W0001_P0246_T0001_R1_P5_K1_Ch2-Ch1.zen
2.286000e+01	9.450000e+00	20151211_SCC1gfpc_Prometa\MitoSys2\LSM\SCC1gfpc_Noc\DE_W0001\DE_W0001_P0002\DE_2_W0001_P0002_T0002\TR1_W0001_P0246\TR1_2_W0001_P0246_T0001_R1_P5_K1_Ch2-Ch1.zen
2.292000e+01	1.406667e+01	20151211_SCC1gfpc_Prometa\MitoSys2\LSM\SCC1gfpc_Noc\DE_W0001\DE_W0001_P0002\DE_2_W0001_P0002_T0002\TR1_W0001_P0246\TR1_2_W0001_P0246_T0001_R1_P5_K1_Ch2-Ch1.zen
2.298000e+01	1.423333e+01	20151211_SCC1gfpc_Prometa\MitoSys2\LSM\SCC1gfpc_Noc\DE_W0001\DE_W0001_P0002\DE_2_W0001_P0002_T0002\TR1_W0001_P0246\TR1_2_W0001_P0246_T0001_R1_P5_K1_Ch2-Ch1.zen
2.304000e+01	1.505000e+01	20151211_SCC1gfpc_Prometa\MitoSys2\LSM\SCC1gfpc_Noc\DE_W0001\DE_W0001_P0002\DE_2_W0001_P0002_T0002\TR1_W0001_P0246\TR1_2_W0001_P0246_T0001_R1_P5_K1_Ch2-Ch1.zen
2.310000e+01	1.513333e+01	20151211_SCC1gfpc_Prometa\MitoSys2\LSM\SCC1gfpc_Noc\DE_W0001\DE_W0001_P0002\DE_2_W0001_P0002_T0002\TR1_W0001_P0246\TR1_2_W0001_P0246_T0001_R1_P5_K1_Ch2-Ch1.zen
2.316000e+01	1.270000e+01	20151211_SCC1gfpc_Prometa\MitoSys2\LSM\SCC1gfpc_Noc\DE_W0001\DE_W0001_P0002\DE_2_W0001_P0002_T0002\TR1_W0001_P0246\TR1_2_W0001_P0246_T0001_R1_P5_K1_Ch2-Ch1.zen
2.322000e+01	1.173333e+01	20151211_SCC1gfpc_Prometa\MitoSys2\LSM\SCC1gfpc_Noc\DE_W0001\DE_W0001_P0002\DE_2_W0001_P0002_T0002\TR1_W0001_P0246\TR1_2_W0001_P0246_T0001_R1_P5_K1_Ch2-Ch1.zen
2.328000e+01	1.266667e+01	20151211_SCC1gfpc_Prometa\MitoSys2\LSM\SCC1gfpc_Noc\DE_W0001\DE_W0001_P0002\DE_2_W0001_P0002_T0002\TR1_W0001_P0246\TR1_2_W0001_P0246_T0001_R1_P5_K1_Ch2-Ch1.zen
2.334000e+01	9.950000e+00	20151211_SCC1gfpc_Prometa\MitoSys2\LSM\SCC1gfpc_Noc\DE_W0001\DE_W0001_P0002\DE_2_W0001_P0002_T0002\TR1_W0001_P0246\TR1_2_W0001_P0246_T0001_R1_P5_K1_Ch2-Ch1.zen
2.340000e+01	1.286667e+01	20151211_SCC1gfpc_Prometa\MitoSys2\LSM\SCC1gfpc_Noc\DE_W0001\DE_W0001_P0002\DE_2_W0001_P0002_T0002\TR1_W0001_P0246\TR1_2_W0001_P0246_T0001_R1_P5_K1_Ch2-Ch1.zen
2.346000e+01	1.103333e+01	20151211_SCC1gfpc_Prometa\MitoSys2\LSM\SCC1gfpc_Noc\DE_W0001\DE_W0001_P0002\DE_2_W0001_P0002_T0002\TR1_W0001_P0246\TR1_2_W0001_P0246_T0001_R1_P5_K1_Ch2-Ch1.zen
2.352000e+01	1.080000e+01	20151211_SCC1gfpc_Prometa\MitoSys2\LSM\SCC1gfpc_Noc\DE_W0001\DE_W0001_P0002\DE_2_W0001_P0002_T0002\TR1_W0001_P0246\TR1_2_W0001_P0246_T0001_R1_P5_K1_Ch2-Ch1.zen
2.358000e+01	1.018333e+01	20151211_SCC1gfpc_Prometa\MitoSys2\LSM\SCC1gfpc_Noc\DE_W0001\DE_W0001_P0002\DE_2_W0001_P0002_T0002\TR1_W0001_P0246\TR1_2_W0001_P0246_T0001_R1_P5_K1_Ch2-Ch1.zen
2.364000e+01	1.278333e+01	20151211_SCC1gfpc_Prometa\MitoSys2\LSM\SCC1gfpc_Noc\DE_W0001\DE_W0001_P0002\DE_2_W0001_P0002_T0002\TR1_W0001_P0246\TR1_2_W0001_P0246_T0001_R1_P5_K1_Ch2-Ch1.zen
2.370000e+01	1.095000e+01	20151211_SCC1gfpc_Prometa\MitoSys2\LSM\SCC1gfpc_Noc\DE_W0001\DE_W0001_P0002\DE_2_W0001_P0002_T0002\TR1_W0001_P0246\TR1_2_W0001_P0246_T0001_R1_P5_K1_Ch2-Ch1.zen
2.376000e+01	9.483330e+00	20151211_SCC1gfpc_Prometa\MitoSys2\LSM\SCC1gfpc_Noc\DE_W0001\DE_W0001_P0002\DE_2_W0001_P0002_T0002\TR1_W0001_P0246\TR1_2_W0001_P0246_T0001_R1_P5_K1_Ch2-Ch1.zen
2.382000e+01	9.516670e+00	20151211_SCC1gfpc_Prometa\MitoSys2\LSM\SCC1gfpc_Noc\DE_W0001\DE_W0001_P0002\DE_2_W0001_P0002_T0002\TR1_W0001_P0246\TR1_2_W0001_P0246_T0001_R1_P5_K1_Ch2-Ch1.zen
2.388000e+01	1.010000e+01	20151211_SCC1gfpc_Prometa\MitoSys2\LSM\SCC1gfpc_Noc\DE_W0001\DE_W0001_P0002\DE_2_W0001_P0002_T0002\TR1_W0001_P0246\TR1_2_W0001_P0246_T0001_R1_P5_K1_Ch2-Ch1.zen
2.394000e+01	9.433330e+00	20151211_SCC1gfpc_Prometa\MitoSys2\LSM\SCC1gfpc_Noc\DE_W0001\DE_W0001_P0002\DE_2_W0001_P0002_T0002\TR1_W0001_P0246\TR1_2_W0001_P0246_T0001_R1_P5_K1_Ch2-Ch1.zen
24	1.088333e+01	20151211_SCC1gfpc_Prometa\MitoSys2\LSM\SCC1gfpc_Noc\DE_W0001\DE_W0001_P0002\DE_2_W0001_P0002_T0002\TR1_W0001_P0246\TR1_2_W0001_P0246_T0001_R1_P5_K1_Ch2-Ch1.zen
2.406000e+01	1.223333e+01	20151211_SCC1gfpc_Prometa\MitoSys2\LSM\SCC1gfpc_Noc\DE_W0001\DE_W0001_P0002\DE_2_W0001_P0002_T0002\TR1_W0001_P0246\TR1_2_W0001_P0246_T0001_R1_P5_K1_Ch2-Ch1.zen
2.412000e+01	1.381667e+01	20151211_SCC1gfpc_Prometa\MitoSys2\LSM\SCC1gfpc_Noc\DE_W0001\DE_W0001_P0002\DE_2_W0001_P0002_T0002\TR1_W0001_P0246\TR1_2_W0001_P0246_T0001_R1_P5_K1_Ch2-Ch1.zen
2.418000e+01	1.395000e+01	20151211_SCC1gfpc_Prometa\MitoSys2\LSM\SCC1gfpc_Noc\DE_W0001\DE_W0001_P0002\DE_2_W0001_P0002_T0002\TR1_W0001_P0246\TR1_2_W0001_P0246_T0001_R1_P5_K1_Ch2-Ch1.zen
2.424000e+01	1.236667e+01	20151211_SCC1gfpc_Prometa\MitoSys2\LSM\SCC1gfpc_Noc\DE_W0001\DE_W0001_P0002\DE_2_W0001_P0002_T0002\TR1_W0001_P0246\TR1_2_W0001_P0246_T0001_R1_P5_K1_Ch2-Ch1.zen
2.430000e+01	1.041667e+01	20151211_SCC1gfpc_Prometa\MitoSys2\LSM\SCC1gfpc_Noc\DE_W0001\DE_W0001_P0002\DE_2_W0001_P0002_T0002\TR1_W0001_P0246\TR1_2_W0001_P0246_T0001_R1_P5_K1_Ch2-Ch1.zen
2.436000e+01	1.366667e+01	20151211_SCC1gfpc_Prometa\MitoSys2\LSM\SCC1gfpc_Noc\DE_W0001\DE_W0001_P0002\DE_2_W0001_P0002_T0002\TR1_W0001_P0246\TR1_2_W0001_P0246_T0001_R1_P5_K1_Ch2-Ch1.zen
2.442000e+01	8.750000e+00	20151211_SCC1gfpc_Prometa\MitoSys2\LSM\SCC1gfpc_Noc\DE_W0001\DE_W0001_P0002\DE_2_W0001_P0002_T0002\TR1_W0001_P0246\TR1_2_W0001_P0246_T0001_R1_P5_K1_Ch2-Ch1.zen
2.448000e+01	1.035000e+01	20151211_SCC1gfpc_Prometa\MitoSys2\LSM\SCC1gfpc_Noc\DE_W0001\DE_W0001_P0002\DE_2_W0001_P0002_T0002\TR1_W0001_P0246\TR1_2_W0001_P0246_T0001_R1_P5_K1_Ch2-Ch1.zen
2.454000e+01	1.111667e+01	20151211_SCC1gfpc_Prometa\MitoSys2\LSM\SCC1gfpc_Noc\DE_W0001\DE_W0001_P0002\DE_2_W0001_P0002_T0002\TR1_W0001_P0246\TR1_2_W0001_P0246_T0001_R1_P5_K1_Ch2-Ch1.zen
2.460000e+01	1.000000e+01	20151211_SCC1gfpc_Prometa\MitoSys2\LSM\SCC1gfpc_Noc\DE_W0001\DE_W0001_P0002\DE_2_W0001_P0002_T0002\TR1_W0001_P0246\TR1_2_W0001_P0246_T0001_R1_P5_K1_Ch2-Ch1.zen
2.466000e+01	1.240000e+01	20151211_SCC1gfpc_Prometa\MitoSys2\LSM\SCC1gfpc_Noc\DE_W0001\DE_W0001_P0002\DE_2_W0001_P0002_T0002\TR1_W0001_P0246\TR1_2_W0001_P0246_T0001_R1_P5_K1_Ch2-Ch1.zen
2.472000e+01	9.916670e+00	20151211_SCC1gfpc_Prometa\MitoSys2\LSM\SCC1gfpc_Noc\DE_W0001\DE_W0001_P0002\DE_2_W0001_P0002_T0002\TR1_W0001_P0246\TR1_2_W0001_P0246_T0001_R1_P5_K1_Ch2-Ch1.zen
2.478000e+01	9.833330e+00	20151211_SCC1gfpc_Prometa\MitoSys2\LSM\SCC1gfpc_Noc\DE_W0001\DE_W0001_P0002\DE_2_W0001_P0002_T0002\TR1_W0001_P0246\TR1_2_W0001_P0246_T0001_R1_P5_K1_Ch2-Ch1.zen
2.484000e+01	1.128333e+01	20151211_SCC1gfpc_Prometa\MitoSys2\LSM\SCC1gfpc_Noc\DE_W0001\DE_W0001_P0002\DE_2_W0001_P0002_T0002\TR1_W0001_P0246\TR1_2_W0001_P0246_T0001_R1_P5_K1_Ch2-Ch1.zen
2.490000e+01	1.003333e+01	20151211_SCC1gfpc_Prometa\MitoSys2\LSM\SCC1gfpc_Noc\DE_W0001\DE_W0001_P0002\DE_2_W0001_P0002_T0002\TR1_W0001_P0246\TR1_2_W0001_P0246_T0001_R1_P5_K1_Ch2-Ch1.zen
2.496000e+01	9.683330e+00	20151211_SCC1gfpc_Prometa\MitoSys2\LSM\SCC1gfpc_Noc\DE_W0001\DE_W0001_P0002\DE_2_W0001_P0002_T0002\TR1_W0001_P0246\TR1_2_W0001_P0246_T0001_R1_P5_K1_Ch2-Ch1.zen
2.502000e+01	1.048333e+01	20151211_SCC1gfpc_Prometa\MitoSys2\LSM\SCC1gfpc_Noc\DE_W0001\DE_W0001_P0002\DE_2_W0001_P0002_T0002\TR1_W0001_P0246\TR1_2_W0001_P0246_T0001_R1_P5_K1_Ch2-Ch1.zen
2.508000e+01	1.035000e+01	20151211_SCC1gfpc_Prometa\MitoSys2\LSM\SCC1gfpc_Noc\DE_W0001\DE_W0001_P0002\DE_2_W0001_P0002_T0002\TR1_W0001_P0246\TR1_2_W0001_P0246_T0001_R1_P5_K1_Ch2-Ch1.zen
2.514000e+01	1.368333e+01	20151211_SCC1gfpc_Prometa\MitoSys2\LSM\SCC1gfpc_Noc\DE_W0001\DE_W0001_P0002\DE_2_W0001_P0002_T0002\TR1_W0001_P0246\TR1_2_W0001_P0246_T0001_R1_P5_K1_Ch2-Ch1.zen
2.520000e+01	1.111667e+01	20151211_SCC1gfpc_Prometa\MitoSys2\LSM\SCC1gfpc_Noc\DE_W0001\DE_W0001_P0002\DE_2_W0001_P0002_T0002\TR1_W0001_P0246\TR1_2_W0001_P0246_T0001_R1_P5_K1_Ch2-Ch1.zen
2.526000e+01	1.013333e+01	20151211_SCC1gfpc_Prometa\MitoSys2\LSM\SCC1gfpc_Noc\DE_W0001\DE_W0001_P0002\DE_2_W0001_P0002_T0002\TR1_W0001_P0246\TR1_2_W0001_P0246_T0001_R1_P5_K1_Ch2-Ch1.zen
2.532000e+01	9.483330e+00	20151211_SCC1gfpc_Prometa\MitoSys2\LSM\SCC1gfpc_Noc\DE_W0001\DE_W0001_P0002\DE_2_W0001_P0002_T0002\TR1_W0001_P0246\TR1_2_W0001_P0246_T0001_R1_P5_K1_Ch2-Ch1.zen
2.538000e+01	1.136667e+01	20151211_SCC1gfpc_Prometa\MitoSys2\LSM\SCC1gfpc_Noc\DE_W0001\DE_W0001_P0002\DE_2_W0001_P0002_T0002\TR1_W0001_P0246\TR1_2_W0001_P0246_T0001_R1_P5_K1_Ch2-Ch1.zen
2.544000e+01	1.393333e+01	20151211_SCC1gfpc_Prometa\MitoSys2\LSM\SCC1gfpc_Noc\DE_W0001\DE_W0001_P0002\DE_2_W0001_P0002_T0002\TR1_W0001_P0246\TR1_2_W0001_P0246_T0001_R1_P5_K1_Ch2-Ch1.zen
2.550000e+01	9.500000e+00	20151211_SCC1gfpc_Prometa\MitoSys2\LSM\SCC1gfpc_Noc\DE_W0001\DE_W0001_P0002\DE_2_W0001_P0002_T0002\TR1_W0001_P0246\TR1_2_W0001_P0246_T0001_R1_P5_K1_Ch2-Ch1.zen
2.556000e+01	9.200000e+00	20151211_SCC1gfpc_Prometa\MitoSys2\LSM\SCC1gfpc_Noc\DE_W0001\DE_W0001_P0002\DE_2_W0001_P0002_T0002\TR1_W0001_P0246\TR1_2_W0001_P0246_T0001_R1_P5_K1_Ch2-Ch1.zen
2.562000e+01	1.146667e+01	20151211_SCC1gfpc_Prometa\MitoSys2\LSM\SCC1gfpc_Noc\DE_W0001\DE_W0001_P0002\DE_2_W0001_P0002_T0002\TR1_W0001_P0246\TR1_2_W0001_P0246_T0001_R1_P5_K1_Ch2-Ch1.zen
2.568000e+01	1.080000e+01	20151211_SCC1gfpc_Prometa\MitoSys2\LSM\SCC1gfpc_Noc\DE_W0001\DE_W0001_P0002\DE_2_W0001_P0002_T0002\TR1_W0001_P0246\TR1_2_W0001_P0246_T0001_R1_P5_K1_Ch2-Ch1.zen
2.574000e+01	1.418333e+01	20151211_SCC1gfpc_Prometa\MitoSys2\LSM\SCC1gfpc_Noc\DE_W0001\DE_W0001_P0002\DE_2_W0001_P0002_T0002\TR1_W0001_P0246\TR1_2_W0001_P0246_T0001_R1_P5_K1_Ch2-Ch1.zen
2.580000e+01	1.298333e+01	20151211_SCC1gfpc_Prometa\MitoSys2\LSM\SCC1gfpc_Noc\DE_W0001\DE_W0001_P0002\DE_2_W0001_P0002_T0002\TR1_W0001_P0246\TR1_2_W0001_P0246_T0001_R1_P5_K1_Ch2-Ch1.zen
2.586000e+01	1.080000e+01	20151211_SCC1gfpc_Prometa\MitoSys2\LSM\SCC1gfpc_Noc\DE_W0001\DE_W0001_P0002\DE_2_W0001_P0002_T0002\TR1_W0001_P0246\TR1_2_W0001_P0246_T0001_R1_P5_K1_Ch2-Ch1.zen
2.592000e+01	1.040000e+01	20151211_SCC1gfpc_Prometa\MitoSys2\LSM\SCC1gfpc_Noc\DE_W0001\DE_W0001_P0002\DE_2_W0001_P0002_T0002\TR1_W0001_P0246\TR1_2_W0001_P0246_T0001_R1_P5_K1_Ch2-Ch1.zen
2.598000e+01	1.128333e+01	20151211_SCC1gfpc_Prometa\MitoSys2\LSM\SCC1gfpc_Noc\DE_W0001\DE_W0001_P0002\DE_2_W0001_P0002_T0002\TR1_W0001_P0246\TR1_2_W0001_P0246_T0001_R1_P5_K1_Ch2-Ch1.zen
2.604000e+01	1.323333e+01	20151211_SCC1gfpc_Prometa\MitoSys2\LSM\SCC1gfpc_Noc\DE_W0001\DE_W0001_P0002\DE_2_W0001_P0002_T0002\TR1_W0001_P0246\TR1_2_W0001_P0246_T0001_R1_P5_K1_Ch2-Ch1.zen
2.610000e+01	1.140000e+01	20151211_SCC1gfpc_Prometa\MitoSys2\LSM\SCC1gfpc_Noc\DE_W0001\DE_W0001_P0002\DE_2_W0001_P0002_T0002\TR1_W0001_P0246\TR1_2_W0001_P0246_T0001_R1_P5_K1_Ch2-Ch1.zen
2.616000e+01	1.346667e+01	20151211_SCC1gfpc_Prometa\MitoSys2\LSM\SCC1gfpc_Noc\DE_W0001\DE_W0001_P0002\DE_2_W0001_P0002_T0002\TR1_W0001_P0246\TR1_2_W0001_P0246_T0001_R1_P5_K1_Ch2-Ch1.zen
2.622000e+01	1.566667e+01	20151211_SCC1gfpc_Prometa\MitoSys2\LSM\SCC1gfpc_Noc\DE_W0001\DE_W0001_P0002\DE_2_W0001_P0002_T0002\TR1_W0001_P0246\TR1_2_W0001_P0246_T0001_R1_P5_K1_Ch2-Ch1.zen
2.628000e+01	1.495000e+01	20151211_SCC1gfpc_Prometa\MitoSys2\LSM\SCC1gfpc_Noc\DE_W0001\DE_W0001_P0002\DE_2_W0001_P0002_T0002\TR1_W0001_P0246\TR1_2_W0001_P0246_T0001_R1_P5_K1_Ch2-Ch1.zen
2.634000e+01	1.278333e+01	20151211_SCC1gfpc_Prometa\MitoSys2\LSM\SCC1gfpc_Noc\DE_W0001\DE_W0001_P0002\DE_2_W0001_P0002_T0002\TR1_W0001_P0246\TR1_2_W0001_P0246_T0001_R1_P5_K1_Ch2-Ch1.zen
2.640000e+01	1.188333e+01	20151211_SCC1gfpc_Prometa\MitoSys2\LSM\SCC1gfpc_Noc\DE_W0001\DE_W0001_P0002\DE_2_W0001_P0002_T0002\TR1_W0001_P0246\TR1_2_W0001_P0246_T0001_R1_P5_K1_Ch2-Ch1.zen
2.646000e+01	1.215000e+01	20151211_SCC1gfpc_Prometa\MitoSys2\LSM\SCC1gfpc_Noc\DE_W0001\DE_W0001_P0002\DE_2_W0001_P0002_T0002\TR1_W0001_P0246\TR1_2_W0001_P0246_T0001_R1_P5_K1_Ch2-Ch1.zen
2.652000e+01	1.150000e+01	20151211_SCC1gfpc_Prometa\MitoSys2\LSM\SCC1gfpc_Noc\DE_W0001\DE_W0001_P0002\DE_2_W0001_P0002_T0002\TR1_W0001_P0246\TR1_2_W0001_P0246_T0001_R1_P5_K1_Ch2-Ch1.zen
2.658000e+01	9.783330e+00	20151211_SCC1gfpc_Prometa\MitoSys2\LSM\SCC1gfpc_Noc\DE_W0001\DE_W0001_P0002\DE_2_W0001_P0002_T0002\TR1_W0001_P0246\TR1_2_W0001_P0246_T0001_R1_P5_K1_Ch2-Ch1.zen
2.664000e+01	1.183333e+01	20151211_SCC1gfpc_Prometa\MitoSys2\LSM\SCC1gfpc_Noc\DE_W0001\DE_W0001_P0002\DE_2_W0001_P0002_T0002\TR1_W0001_P0246\TR1_2_W0001_P0246_T0001_R1_P5_K1_Ch2-Ch1.zen
2.670000e+01	1.361667e+01	20151211_SCC1gfpc_Prometa\MitoSys2\LSM\SCC1gfpc_Noc\DE_W0001\DE_W0001_P0002\DE_2_W0001_P0002_T0002\TR1_W0001_P0246\TR1_2_W0001_P0246_T0001_R1_P5_K1_Ch2-Ch1.zen
2.676000e+01	1.220000e+01	20151211_SCC1gfpc_Prometa\MitoSys2\LSM\SCC1gfpc_Noc\DE_W0001\DE_W0001_P0002\DE_2_W0001_P0002_T0002\TR1_W0001_P0246\TR1_2_W0001_P0246_T0001_R1_P5_K1_Ch2-Ch1.zen
2.682000e+01	1.018333e+01	20151211_SCC1gfpc_Prometa\MitoSys2\LSM\SCC1gfpc_Noc\DE_W0001\DE_W0001_P0002\DE_2_W0001_P0002_T0002\TR1_W0001_P0246\TR1_2_W0001_P0246_T0001_R1_P5_K1_Ch2-Ch1.zen
2.688000e+01	1.291667e+01	20151211_SCC1gfpc_Prometa\MitoSys2\LSM\SCC1gfpc_Noc\DE_W0001\DE_W0001_P0002\DE_2_W0001_P0002_T0002\TR1_W0001_P0246\TR1_2_W0001_P0246_T0001_R1_P5_K1_Ch2-Ch1.zen
2.694000e+01	1.011667e+01	20151211_SCC1gfpc_Prometa\MitoSys2\LSM\SCC1gfpc_Noc\DE_W0001\DE_W0001_P0002\DE_2_W0001_P0002_T0002\TR1_W0001_P0246\TR1_2_W0001_P0246_T0001_R1_P5_K1_Ch2-Ch1.zen
27	1.106667e+01	20151211_SCC1gfpc_Prometa\MitoSys2\LSM\SCC1gfpc_Noc\DE_W0001\DE_W0001_P0002\DE_2_W0001_P0002_T0002\TR1_W0001_P0246\TR1_2_W0001_P0246_T0001_R1_P5_K1_Ch2-Ch1.zen
2.706000e+01	1.041667e+01	20151211_SCC1gfpc_Prometa\MitoSys2\LSM\SCC1gfpc_Noc\DE_W0001\DE_W0001_P0002\DE_2_W0001_P0002_T0002\TR1_W0001_P0246\TR1_2_W0001_P0246_T0001_R1_P5_K1_Ch2-Ch1.zen
2.712000e+01	1.293333e+01	20151211_SCC1gfpc_Prometa\MitoSys2\LSM\SCC1gfpc_Noc\DE_W0001\DE_W0001_P0002\DE_2_W0001_P0002_T0002\TR1_W0001_P0246\TR1_2_W0001_P0246_T0001_R1_P5_K1_Ch2-Ch1.zen
2.718000e+01	1.093333e+01	20151211_SCC1gfpc_Prometa\MitoSys2\LSM\SCC1gfpc_Noc\DE_W0001\DE_W0001_P0002\DE_2_W0001_P0002_T0002\TR1_W0001_P0246\TR1_2_W0001_P0246_T0001_R1_P5_K1_Ch2-Ch1.zen
2.724000e+01	1.280000e+01	20151211_SCC1gfpc_Prometa\MitoSys2\LSM\SCC1gfpc_Noc\DE_W0001\DE_W0001_P0002\DE_2_W0001_P0002_T0002\TR1_W0001_P0246\TR1_2_W0001_P0246_T0001_R1_P5_K1_Ch2-Ch1.zen
2.730000e+01	1.066667e+01	20151211_SCC1gfpc_Prometa\MitoSys2\LSM\SCC1gfpc_Noc\DE_W0001\DE_W0001_P0002\DE_2_W0001_P0002_T0002\TR1_W0001_P0246\TR1_2_W0001_P0246_T0001_R1_P5_K1_Ch2-Ch1.zen
2.736000e+01	1.216667e+01	20151211_SCC1gfpc_Prometa\MitoSys2\LSM\SCC1gfpc_Noc\DE_W0001\DE_W0001_P0002\DE_2_W0001_P0002_T0002\TR1_W0001_P0246\TR1_2_W0001_P0246_T0001_R1_P5_K1_Ch2-Ch1.zen
2.742000e+01	1.153333e+01	20151211_SCC1gfpc_Prometa\MitoSys2\LSM\SCC1gfpc_Noc\DE_W0001\DE_W0001_P0002\DE_2_W0001_P0002_T0002\TR1_W0001_P0246\TR1_2_W0001_P0246_T0001_R1_P5_K1_Ch2-Ch1.zen
2.748000e+01	1.130000e+01	20151211_SCC1gfpc_Prometa\MitoSys2\LSM\SCC1gfpc_Noc\DE_W0001\DE_W0001_P0002\DE_2_W0001_P0002_T0002\TR1_W0001_P0246\TR1_2_W0001_P0246_T0001_R1_P5_K1_Ch2-Ch1.zen
2.754000e+01	1.540000e+01	20151211_SCC1gfpc_Prometa\MitoSys2\LSM\SCC1gfpc_Noc\DE_W0001\DE_W0001_P0002\DE_2_W0001_P0002_T0002\TR1_W0001_P0246\TR1_2_W0001_P0246_T0001_R1_P5_K1_Ch2-Ch1.zen
2.760000e+01	1.378333e+01	20151211_SCC1gfpc_Prometa\MitoSys2\LSM\SCC1gfpc_Noc\DE_W0001\DE_W0001_P0002\DE_2_W0001_P0002_T0002\TR1_W0001_P0246\TR1_2_W0001_P0246_T0001_R1_P5_K1_Ch2-Ch1.zen
2.766000e+01	9.166670e+00	20151211_SCC1gfpc_Prometa\MitoSys2\LSM\SCC1gfpc_Noc\DE_W0001\DE_W0001_P0002\DE_2_W0001_P0002_T0002\TR1_W0001_P0246\TR1_2_W0001_P0246_T0001_R1_P5_K1_Ch2-Ch1.zen
2.772000e+01	1.065000e+01	20151211_SCC1gfpc_Prometa\MitoSys2\LSM\SCC1gfpc_Noc\DE_W0001\DE_W0001_P0002\DE_2_W0001_P0002_T0002\TR1_W0001_P0246\TR1_2_W0001_P0246_T0001_R1_P5_K1_Ch2-Ch1.zen
2.778000e+01	9.416670e+00	20151211_SCC1gfpc_Prometa\MitoSys2\LSM\SCC1gfpc_Noc\DE_W0001\DE_W0001_P0002\DE_2_W0001_P0002_T0002\TR1_W0001_P0246\TR1_2_W0001_P0246_T0001_R1_P5_K1_Ch2-Ch1.zen
2.784000e+01	1.206667e+01	20151211_SCC1gfpc_Prometa\MitoSys2\LSM\SCC1gfpc_Noc\DE_W0001\DE_W0001_P0002\DE_2_W0001_P0002_T0002\TR1_W0001_P0246\TR1_2_W0001_P0246_T0001_R1_P5_K1_Ch2-Ch1.zen
2.790000e+01	1.065000e+01	20151211_SCC1gfpc_Prometa\MitoSys2\LSM\SCC1gfpc_Noc\DE_W0001\DE_W0001_P0002\DE_2_W0001_P0002_T0002\TR1_W0001_P0246\TR1_2_W0001_P0246_T0001_R1_P5_K1_Ch2-Ch1.zen
2.796000e+01	1.125000e+01	20151211_SCC1gfpc_Prometa\MitoSys2\LSM\SCC1gfpc_Noc\DE_W0001\DE_W0001_P0002\DE_2_W0001_P0002_T0002\TR1_W0001_P0246\TR1_2_W0001_P0246_T0001_R1_P5_K1_Ch2-Ch1.zen
2.802000e+01	1.408333e+01	20151211_SCC1gfpc_Prometa\MitoSys2\LSM\SCC1gfpc_Noc\DE_W0001\DE_W0001_P0002\DE_2_W0001_P0002_T0002\TR1_W0001_P0246\TR1_2_W0001_P0246_T0001_R1_P5_K1_Ch2-Ch1.zen
2.808000e+01	1.251667e+01	20151211_SCC1gfpc_Prometa\MitoSys2\LSM\SCC1gfpc_Noc\DE_W0001\DE_W0001_P0002\DE_2_W0001_P0002_T0002\TR1_W0001_P0246\TR1_2_W0001_P0246_T0001_R1_P5_K1_Ch2-Ch1.zen
2.814000e+01	1.156667e+01	20151211_SCC1gfpc_Prometa\MitoSys2\LSM\SCC1gfpc_Noc\DE_W0001\DE_W0001_P0002\DE_2_W0001_P0002_T0002\TR1_W0001_P0246\TR1_2_W0001_P0246_T0001_R1_P5_K1_Ch2-Ch1.zen
2.820000e+01	1.076667e+01	20151211_SCC1gfpc_Prometa\MitoSys2\LSM\SCC1gfpc_Noc\DE_W0001\DE_W0001_P0002\DE_2_W0001_P0002_T0002\TR1_W0001_P0246\TR1_2_W0001_P0246_T0001_R1_P5_K1_Ch2-Ch1.zen
2.826000e+01	1.116667e+01	20151211_SCC1gfpc_Prometa\MitoSys2\LSM\SCC1gfpc_Noc\DE_W0001\DE_W0001_P0002\DE_2_W0001_P0002_T0002\TR1_W0001_P0246\TR1_2_W0001_P0246_T0001_R1_P5_K1_Ch2-Ch1.zen
2.832000e+01	1.148333e+01	20151211_SCC1gfpc_Prometa\MitoSys2\LSM\SCC1gfpc_Noc\DE_W0001\DE_W0001_P0002\DE_2_W0001_P0002_T0002\TR1_W0001_P0246\TR1_2_W0001_P0246_T0001_R1_P5_K1_Ch2-Ch1.zen
2.838000e+01	8.966670e+00	20151211_SCC1gfpc_Prometa\MitoSys2\LSM\SCC1gfpc_Noc\DE_W0001\DE_W0001_P0002\DE_2_W0001_P0002_T0002\TR1_W0001_P0246\TR1_2_W0001_P0246_T0001_R1_P5_K1_Ch2-Ch1.zen
2.844000e+01	1.265000e+01	20151211_SCC1gfpc_Prometa\MitoSys2\LSM\SCC1gfpc_Noc\DE_W0001\DE_W0001_P0002\DE_2_W0001_P0002_T0002\TR1_W0001_P0246\TR1_2_W0001_P0246_T0001_R1_P5_K1_Ch2-Ch1.zen
2.850000e+01	9.216670e+00	20151211_SCC1gfpc_Prometa\MitoSys2\LSM\SCC1gfpc_Noc\DE_W0001\DE_W0001_P0002\DE_2_W0001_P0002_T0002\TR1_W0001_P0246\TR1_2_W0001_P0246_T0001_R1_P5_K1_Ch2-Ch1.zen
2.856000e+01	9.833330e+00	20151211_SCC1gfpc_Prometa\MitoSys2\LSM\SCC1gfpc_Noc\DE_W0001\DE_W0001_P0002\DE_2_W0001_P0002_T0002\TR1_W0001_P0246\TR1_2_W0001_P0246_T0001_R1_P5_K1_Ch2-Ch1.zen
2.862000e+01	9.566670e+00	20151211_SCC1gfpc_Prometa\MitoSys2\LSM\SCC1gfpc_Noc\DE_W0001\DE_W0001_P0002\DE_2_W0001_P0002_T0002\TR1_W0001_P0246\TR1_2_W0001_P0246_T0001_R1_P5_K1_Ch2-Ch1.zen
2.868000e+01	9.600000e+00	20151211_SCC1gfpc_Prometa\MitoSys2\LSM\SCC1gfpc_Noc\DE_W0001\DE_W0001_P0002\DE_2_W0001_P0002_T0002\TR1_W0001_P0246\TR1_2_W0001_P0246_T0001_R1_P5_K1_Ch2-Ch1.zen
2.874000e+01	1.013333e+01	20151211_SCC1gfpc_Prometa\MitoSys2\LSM\SCC1gfpc_Noc\DE_W0001\DE_W0001_P0002\DE_2_W0001_P0002_T0002\TR1_W0001_P0246\TR1_2_W0001_P0246_T0001_R1_P5_K1_Ch2-Ch1.zen
2.880000e+01	1.133333e+01	20151211_SCC1gfpc_Prometa\MitoSys2\LSM\SCC1gfpc_Noc\DE_W0001\DE_W0001_P0002\DE_2_W0001_P0002_T0002\TR1_W0001_P0246\TR1_2_W0001_P0246_T0001_R1_P5_K1_Ch2-Ch1.zen
2.886000e+01	1.245000e+01	20151211_SCC1gfpc_Prometa\MitoSys2\LSM\SCC1gfpc_Noc\DE_W0001\DE_W0001_P0002\DE_2_W0001_P0002_T0002\TR1_W0001_P0246\TR1_2_W0001_P0246_T0001_R1_P5_K1_Ch2-Ch1.zen
2.892000e+01	1.128333e+01	20151211_SCC1gfpc_Prometa\MitoSys2\LSM\SCC1gfpc_Noc\DE_W0001\DE_W0001_P0002\DE_2_W0001_P0002_T0002\TR1_W0001_P0246\TR1_2_W0001_P0246_T0001_R1_P5_K1_Ch2-Ch1.zen
2.898000e+01	1.158333e+01	20151211_SCC1gfpc_Prometa\MitoSys2\LSM\SCC1gfpc_Noc\DE_W0001\DE_W0001_P0002\DE_2_W0001_P0002_T0002\TR1_W0001_P0246\TR1_2_W0001_P0246_T0001_R1_P5_K1_Ch2-Ch1.zen
2.904000e+01	1.121667e+01	20151211_SCC1gfpc_Prometa\MitoSys2\LSM\SCC1gfpc_Noc\DE_W0001\DE_W0001_P0002\DE_2_W0001_P0002_T0002\TR1_W0001_P0246\TR1_2_W0001_P0246_T0001_R1_P5_K1_Ch2-Ch1.zen
2.910000e+01	1.106667e+01	20151211_SCC1gfpc_Prometa\MitoSys2\LSM\SCC1gfpc_Noc\DE_W0001\DE_W0001_P0002\DE_2_W0001_P0002_T0002\TR1_W0001_P0246\TR1_2_W0001_P0246_T0001_R1_P5_K1_Ch2-Ch1.zen
2.916000e+01	1.110000e+01	20151211_SCC1gfpc_Prometa\MitoSys2\LSM\SCC1gfpc_Noc\DE_W0001\DE_W0001_P0002\DE_2_W0001_P0002_T0002\TR1_W0001_P0246\TR1_2_W0001_P0246_T0001_R1_P5_K1_Ch2-Ch1.zen
2.922000e+01	1.021667e+01	20151211_SCC1gfpc_Prometa\MitoSys2\LSM\SCC1gfpc_Noc\DE_W0001\DE_W0001_P0002\DE_2_W0001_P0002_T0002\TR1_W0001_P0246\TR1_2_W0001_P0246_T0001_R1_P5_K1_Ch2-Ch1.zen
2.928000e+01	9.700000e+00	20151211_SCC1gfpc_Prometa\MitoSys2\LSM\SCC1gfpc_Noc\DE_W0001\DE_W0001_P0002\DE_2_W0001_P0002_T0002\TR1_W0001_P0246\TR1_2_W0001_P0246_T0001_R1_P5_K1_Ch2-Ch1.zen
2.934000e+01	9.566670e+00	20151211_SCC1gfpc_Prometa\MitoSys2\LSM\SCC1gfpc_Noc\DE_W0001\DE_W0001_P0002\DE_2_W0001_P0002_T0002\TR1_W0001_P0246\TR1_2_W0001_P0246_T0001_R1_P5_K1_Ch2-Ch1.zen
2.940000e+01	1.093333e+01	20151211_SCC1gfpc_Prometa\MitoSys2\LSM\SCC1gfpc_Noc\DE_W0001\DE_W0001_P0002\DE_2_W0001_P0002_T0002\TR1_W0001_P0246\TR1_2_W0001_P0246_T0001_R1_P5_K1_Ch2-Ch1.zen
2.946000e+01	1.238333e+01	20151211_SCC1gfpc_Prometa\MitoSys2\LSM\SCC1gfpc_Noc\DE_W0001\DE_W0001_P0002\DE_2_W0001_P0002_T0002\TR1_W0001_P0246\TR1_2_W0001_P0246_T0001_R1_P5_K1_Ch2-Ch1.zen
2.952000e+01	9.400000e+00	20151211_SCC1gfpc_Prometa\MitoSys2\LSM\SCC1gfpc_Noc\DE_W0001\DE_W0001_P0002\DE_2_W0001_P0002_T0002\TR1_W0001_P0246\TR1_2_W0001_P0246_T0001_R1_P5_K1_Ch2-Ch1.zen
2.958000e+01	1.151667e+01	20151211_SCC1gfpc_Prometa\MitoSys2\LSM\SCC1gfpc_Noc\DE_W0001\DE_W0001_P0002\DE_2_W0001_P0002_T0002\TR1_W0001_P0246\TR1_2_W0001_P0246_T0001_R1_P5_K1_Ch2-Ch1.zen
2.964000e+01	1.138333e+01	20151211_SCC1gfpc_Prometa\MitoSys2\LSM\SCC1gfpc_Noc\DE_W0001\DE_W0001_P0002\DE_2_W0001_P0002_T0002\TR1_W0001_P0246\TR1_2_W0001_P0246_T0001_R1_P5_K1_Ch2-Ch1.zen
2.970000e+01	1.188333e+01	20151211_SCC1gfpc_Prometa\MitoSys2\LSM\SCC1gfpc_Noc\DE_W0001\DE_W0001_P0002\DE_2_W0001_P0002_T0002\TR1_W0001_P0246\TR1_2_W0001_P0246_T0001_R1_P5_K1_Ch2-Ch1.zen
2.976000e+01	1.098333e+01	20151211_SCC1gfpc_Prometa\MitoSys2\LSM\SCC1gfpc_Noc\DE_W0001\DE_W0001_P0002\DE_2_W0001_P0002_T0002\TR1_W0001_P0246\TR1_2_W0001_P0246_T0001_R1_P5_K1_Ch2-Ch1.zen
2.982000e+01	1.190000e+01	20151211_SCC1gfpc_Prometa\MitoSys2\LSM\SCC1gfpc_Noc\DE_W0001\DE_W0001_P0002\DE_2_W0001_P0002_T0002\TR1_W0001_P0246\TR1_2_W0001_P0246_T0001_R1_P5_K1_Ch2-Ch1.zen
2.988000e+01	1.216667e+01	20151211_SCC1gfpc_Prometa\MitoSys2\LSM\SCC1gfpc_Noc\DE_W0001\DE_W0001_P0002\DE_2_W0001_P0002_T0002\TR1_W0001_P0246\TR1_2_W0001_P0246_T0001_R1_P5_K1_Ch2-Ch1.zen
2.994000e+01	1.045000e+01	20151211_SCC1gfpc_Prometa\MitoSys2\LSM\SCC1gfpc_Noc\DE_W0001\DE_W0001_P0002\DE_2_W0001_P0002_T0002\TR1_W0001_P0246\TR1_2_W0001_P0246_T0001_R1_P5_K1_Ch2-Ch1.zen
0	2.379999e+01	20151211_SCC1gfpc_Prometa\MitoSys2\LSM\SCC1gfpc_Noc\DE_W0001\DE_W0001_P0008\DE_2_W0001_P0008_T0001\TR1_W0001_P0006\TR1_2_W0001_P0006_T0001_R1_P1_K1_Ch2-Ch1.zen
6.000000e-02	2.218333e+01	20151211_SCC1gfpc_Prometa\MitoSys2\LSM\SCC1gfpc_Noc\DE_W0001\DE_W0001_P0008\DE_2_W0001_P0008_T0001\TR1_W0001_P0006\TR1_2_W0001_P0006_T0001_R1_P1_K1_Ch2-Ch1.zen
1.200000e-01	1.773333e+01	20151211_SCC1gfpc_Prometa\MitoSys2\LSM\SCC1gfpc_Noc\DE_W0001\DE_W0001_P0008\DE_2_W0001_P0008_T0001\TR1_W0001_P0006\TR1_2_W0001_P0006_T0001_R1_P1_K1_Ch2-Ch1.zen
1.800000e-01	1.659999e+01	20151211_SCC1gfpc_Prometa\MitoSys2\LSM\SCC1gfpc_Noc\DE_W0001\DE_W0001_P0008\DE_2_W0001_P0008_T0001\TR1_W0001_P0006\TR1_2_W0001_P0006_T0001_R1_P1_K1_Ch2-Ch1.zen
2.400000e-01	1.678333e+01	20151211_SCC1gfpc_Prometa\MitoSys2\LSM\SCC1gfpc_Noc\DE_W0001\DE_W0001_P0008\DE_2_W0001_P0008_T0001\TR1_W0001_P0006\TR1_2_W0001_P0006_T0001_R1_P1_K1_Ch2-Ch1.zen
3.000000e-01	1.766666e+01	20151211_SCC1gfpc_Prometa\MitoSys2\LSM\SCC1gfpc_Noc\DE_W0001\DE_W0001_P0008\DE_2_W0001_P0008_T0001\TR1_W0001_P0006\TR1_2_W0001_P0006_T0001_R1_P1_K1_Ch2-Ch1.zen
3.600000e-01	2.058333e+01	20151211_SCC1gfpc_Prometa\MitoSys2\LSM\SCC1gfpc_Noc\DE_W0001\DE_W0001_P0008\DE_2_W0001_P0008_T0001\TR1_W0001_P0006\TR1_2_W0001_P0006_T0001_R1_P1_K1_Ch2-Ch1.zen
4.200000e-01	1.566666e+01	20151211_SCC1gfpc_Prometa\MitoSys2\LSM\SCC1gfpc_Noc\DE_W0001\DE_W0001_P0008\DE_2_W0001_P0008_T0001\TR1_W0001_P0006\TR1_2_W0001_P0006_T0001_R1_P1_K1_Ch2-Ch1.zen
4.800000e-01	1.648333e+01	20151211_SCC1gfpc_Prometa\MitoSys2\LSM\SCC1gfpc_Noc\DE_W0001\DE_W0001_P0008\DE_2_W0001_P0008_T0001\TR1_W0001_P0006\TR1_2_W0001_P0006_T0001_R1_P1_K1_Ch2-Ch1.zen
5.400000e-01	2.121666e+01	20151211_SCC1gfpc_Prometa\MitoSys2\LSM\SCC1gfpc_Noc\DE_W0001\DE_W0001_P0008\DE_2_W0001_P0008_T0001\TR1_W0001_P0006\TR1_2_W0001_P0006_T0001_R1_P1_K1_Ch2-Ch1.zen
6.000000e-01	2.224999e+01	20151211_SCC1gfpc_Prometa\MitoSys2\LSM\SCC1gfpc_Noc\DE_W0001\DE_W0001_P0008\DE_2_W0001_P0008_T0001\TR1_W0001_P0006\TR1_2_W0001_P0006_T0001_R1_P1_K1_Ch2-Ch1.zen
6.600000e-01	1.914999e+01	20151211_SCC1gfpc_Prometa\MitoSys2\LSM\SCC1gfpc_Noc\DE_W0001\DE_W0001_P0008\DE_2_W0001_P0008_T0001\TR1_W0001_P0006\TR1_2_W0001_P0006_T0001_R1_P1_K1_Ch2-Ch1.zen
7.200000e-01	2.083333e+01	20151211_SCC1gfpc_Prometa\MitoSys2\LSM\SCC1gfpc_Noc\DE_W0001\DE_W0001_P0008\DE_2_W0001_P0008_T0001\TR1_W0001_P0006\TR1_2_W0001_P0006_T0001_R1_P1_K1_Ch2-Ch1.zen
7.800000e-01	1.903333e+01	20151211_SCC1gfpc_Prometa\MitoSys2\LSM\SCC1gfpc_Noc\DE_W0001\DE_W0001_P0008\DE_2_W0001_P0008_T0001\TR1_W0001_P0006\TR1_2_W0001_P0006_T0001_R1_P1_K1_Ch2-Ch1.zen
8.400000e-01	1.864999e+01	20151211_SCC1gfpc_Prometa\MitoSys2\LSM\SCC1gfpc_Noc\DE_W0001\DE_W0001_P0008\DE_2_W0001_P0008_T0001\TR1_W0001_P0006\TR1_2_W0001_P0006_T0001_R1_P1_K1_Ch2-Ch1.zen
9.000000e-01	1.531666e+01	20151211_SCC1gfpc_Prometa\MitoSys2\LSM\SCC1gfpc_Noc\DE_W0001\DE_W0001_P0008\DE_2_W0001_P0008_T0001\TR1_W0001_P0006\TR1_2_W0001_P0006_T0001_R1_P1_K1_Ch2-Ch1.zen
9.600000e-01	1.605000e+01	20151211_SCC1gfpc_Prometa\MitoSys2\LSM\SCC1gfpc_Noc\DE_W0001\DE_W0001_P0008\DE_2_W0001_P0008_T0001\TR1_W0001_P0006\TR1_2_W0001_P0006_T0001_R1_P1_K1_Ch2-Ch1.zen
1.020000e+00	1.871666e+01	20151211_SCC1gfpc_Prometa\MitoSys2\LSM\SCC1gfpc_Noc\DE_W0001\DE_W0001_P0008\DE_2_W0001_P0008_T0001\TR1_W0001_P0006\TR1_2_W0001_P0006_T0001_R1_P1_K1_Ch2-Ch1.zen
1.080000e+00	1.646666e+01	20151211_SCC1gfpc_Prometa\MitoSys2\LSM\SCC1gfpc_Noc\DE_W0001\DE_W0001_P0008\DE_2_W0001_P0008_T0001\TR1_W0001_P0006\TR1_2_W0001_P0006_T0001_R1_P1_K1_Ch2-Ch1.zen
1.140000e+00	1.731666e+01	20151211_SCC1gfpc_Prometa\MitoSys2\LSM\SCC1gfpc_Noc\DE_W0001\DE_W0001_P0008\DE_2_W0001_P0008_T0001\TR1_W0001_P0006\TR1_2_W0001_P0006_T0001_R1_P1_K1_Ch2-Ch1.zen
1.200000e+00	1.938333e+01	20151211_SCC1gfpc_Prometa\MitoSys2\LSM\SCC1gfpc_Noc\DE_W0001\DE_W0001_P0008\DE_2_W0001_P0008_T0001\TR1_W0001_P0006\TR1_2_W0001_P0006_T0001_R1_P1_K1_Ch2-Ch1.zen
1.260000e+00	1.603333e+01	20151211_SCC1gfpc_Prometa\MitoSys2\LSM\SCC1gfpc_Noc\DE_W0001\DE_W0001_P0008\DE_2_W0001_P0008_T0001\TR1_W0001_P0006\TR1_2_W0001_P0006_T0001_R1_P1_K1_Ch2-Ch1.zen
1.320000e+00	2.309999e+01	20151211_SCC1gfpc_Prometa\MitoSys2\LSM\SCC1gfpc_Noc\DE_W0001\DE_W0001_P0008\DE_2_W0001_P0008_T0001\TR1_W0001_P0006\TR1_2_W0001_P0006_T0001_R1_P1_K1_Ch2-Ch1.zen
1.380000e+00	1.798333e+01	20151211_SCC1gfpc_Prometa\MitoSys2\LSM\SCC1gfpc_Noc\DE_W0001\DE_W0001_P0008\DE_2_W0001_P0008_T0001\TR1_W0001_P0006\TR1_2_W0001_P0006_T0001_R1_P1_K1_Ch2-Ch1.zen
1.440000e+00	1.884999e+01	20151211_SCC1gfpc_Prometa\MitoSys2\LSM\SCC1gfpc_Noc\DE_W0001\DE_W0001_P0008\DE_2_W0001_P0008_T0001\TR1_W0001_P0006\TR1_2_W0001_P0006_T0001_R1_P1_K1_Ch2-Ch1.zen
1.500000e+00	2.029999e+01	20151211_SCC1gfpc_Prometa\MitoSys2\LSM\SCC1gfpc_Noc\DE_W0001\DE_W0001_P0008\DE_2_W0001_P0008_T0001\TR1_W0001_P0006\TR1_2_W0001_P0006_T0001_R1_P1_K1_Ch2-Ch1.zen
1.560000e+00	1.961666e+01	20151211_SCC1gfpc_Prometa\MitoSys2\LSM\SCC1gfpc_Noc\DE_W0001\DE_W0001_P0008\DE_2_W0001_P0008_T0001\TR1_W0001_P0006\TR1_2_W0001_P0006_T0001_R1_P1_K1_Ch2-Ch1.zen
1.620000e+00	1.734999e+01	20151211_SCC1gfpc_Prometa\MitoSys2\LSM\SCC1gfpc_Noc\DE_W0001\DE_W0001_P0008\DE_2_W0001_P0008_T0001\TR1_W0001_P0006\TR1_2_W0001_P0006_T0001_R1_P1_K1_Ch2-Ch1.zen
1.680000e+00	1.674999e+01	20151211_SCC1gfpc_Prometa\MitoSys2\LSM\SCC1gfpc_Noc\DE_W0001\DE_W0001_P0008\DE_2_W0001_P0008_T0001\TR1_W0001_P0006\TR1_2_W0001_P0006_T0001_R1_P1_K1_Ch2-Ch1.zen
1.740000e+00	1.808333e+01	20151211_SCC1gfpc_Prometa\MitoSys2\LSM\SCC1gfpc_Noc\DE_W0001\DE_W0001_P0008\DE_2_W0001_P0008_T0001\TR1_W0001_P0006\TR1_2_W0001_P0006_T0001_R1_P1_K1_Ch2-Ch1.zen
1.800000e+00	1.771666e+01	20151211_SCC1gfpc_Prometa\MitoSys2\LSM\SCC1gfpc_Noc\DE_W0001\DE_W0001_P0008\DE_2_W0001_P0008_T0001\TR1_W0001_P0006\TR1_2_W0001_P0006_T0001_R1_P1_K1_Ch2-Ch1.zen
1.860000e+00	2.053333e+01	20151211_SCC1gfpc_Prometa\MitoSys2\LSM\SCC1gfpc_Noc\DE_W0001\DE_W0001_P0008\DE_2_W0001_P0008_T0001\TR1_W0001_P0006\TR1_2_W0001_P0006_T0001_R1_P1_K1_Ch2-Ch1.zen
1.920000e+00	1.863333e+01	20151211_SCC1gfpc_Prometa\MitoSys2\LSM\SCC1gfpc_Noc\DE_W0001\DE_W0001_P0008\DE_2_W0001_P0008_T0001\TR1_W0001_P0006\TR1_2_W0001_P0006_T0001_R1_P1_K1_Ch2-Ch1.zen
1.980000e+00	1.688333e+01	20151211_SCC1gfpc_Prometa\MitoSys2\LSM\SCC1gfpc_Noc\DE_W0001\DE_W0001_P0008\DE_2_W0001_P0008_T0001\TR1_W0001_P0006\TR1_2_W0001_P0006_T0001_R1_P1_K1_Ch2-Ch1.zen
2.040000e+00	1.631666e+01	20151211_SCC1gfpc_Prometa\MitoSys2\LSM\SCC1gfpc_Noc\DE_W0001\DE_W0001_P0008\DE_2_W0001_P0008_T0001\TR1_W0001_P0006\TR1_2_W0001_P0006_T0001_R1_P1_K1_Ch2-Ch1.zen
2.100000e+00	1.551666e+01	20151211_SCC1gfpc_Prometa\MitoSys2\LSM\SCC1gfpc_Noc\DE_W0001\DE_W0001_P0008\DE_2_W0001_P0008_T0001\TR1_W0001_P0006\TR1_2_W0001_P0006_T0001_R1_P1_K1_Ch2-Ch1.zen
2.160000e+00	1.816666e+01	20151211_SCC1gfpc_Prometa\MitoSys2\LSM\SCC1gfpc_Noc\DE_W0001\DE_W0001_P0008\DE_2_W0001_P0008_T0001\TR1_W0001_P0006\TR1_2_W0001_P0006_T0001_R1_P1_K1_Ch2-Ch1.zen
2.220000e+00	1.714999e+01	20151211_SCC1gfpc_Prometa\MitoSys2\LSM\SCC1gfpc_Noc\DE_W0001\DE_W0001_P0008\DE_2_W0001_P0008_T0001\TR1_W0001_P0006\TR1_2_W0001_P0006_T0001_R1_P1_K1_Ch2-Ch1.zen
2.280000e+00	1.944999e+01	20151211_SCC1gfpc_Prometa\MitoSys2\LSM\SCC1gfpc_Noc\DE_W0001\DE_W0001_P0008\DE_2_W0001_P0008_T0001\TR1_W0001_P0006\TR1_2_W0001_P0006_T0001_R1_P1_K1_Ch2-Ch1.zen
2.340000e+00	1.981666e+01	20151211_SCC1gfpc_Prometa\MitoSys2\LSM\SCC1gfpc_Noc\DE_W0001\DE_W0001_P0008\DE_2_W0001_P0008_T0001\TR1_W0001_P0006\TR1_2_W0001_P0006_T0001_R1_P1_K1_Ch2-Ch1.zen
2.400000e+00	1.538333e+01	20151211_SCC1gfpc_Prometa\MitoSys2\LSM\SCC1gfpc_Noc\DE_W0001\DE_W0001_P0008\DE_2_W0001_P0008_T0001\TR1_W0001_P0006\TR1_2_W0001_P0006_T0001_R1_P1_K1_Ch2-Ch1.zen
2.460000e+00	1.876666e+01	20151211_SCC1gfpc_Prometa\MitoSys2\LSM\SCC1gfpc_Noc\DE_W0001\DE_W0001_P0008\DE_2_W0001_P0008_T0001\TR1_W0001_P0006\TR1_2_W0001_P0006_T0001_R1_P1_K1_Ch2-Ch1.zen
2.520000e+00	1.693333e+01	20151211_SCC1gfpc_Prometa\MitoSys2\LSM\SCC1gfpc_Noc\DE_W0001\DE_W0001_P0008\DE_2_W0001_P0008_T0001\TR1_W0001_P0006\TR1_2_W0001_P0006_T0001_R1_P1_K1_Ch2-Ch1.zen
2.580000e+00	1.418333e+01	20151211_SCC1gfpc_Prometa\MitoSys2\LSM\SCC1gfpc_Noc\DE_W0001\DE_W0001_P0008\DE_2_W0001_P0008_T0001\TR1_W0001_P0006\TR1_2_W0001_P0006_T0001_R1_P1_K1_Ch2-Ch1.zen
2.640000e+00	1.809999e+01	20151211_SCC1gfpc_Prometa\MitoSys2\LSM\SCC1gfpc_Noc\DE_W0001\DE_W0001_P0008\DE_2_W0001_P0008_T0001\TR1_W0001_P0006\TR1_2_W0001_P0006_T0001_R1_P1_K1_Ch2-Ch1.zen
2.700000e+00	1.691666e+01	20151211_SCC1gfpc_Prometa\MitoSys2\LSM\SCC1gfpc_Noc\DE_W0001\DE_W0001_P0008\DE_2_W0001_P0008_T0001\TR1_W0001_P0006\TR1_2_W0001_P0006_T0001_R1_P1_K1_Ch2-Ch1.zen
2.760000e+00	1.686666e+01	20151211_SCC1gfpc_Prometa\MitoSys2\LSM\SCC1gfpc_Noc\DE_W0001\DE_W0001_P0008\DE_2_W0001_P0008_T0001\TR1_W0001_P0006\TR1_2_W0001_P0006_T0001_R1_P1_K1_Ch2-Ch1.zen
2.820000e+00	1.808333e+01	20151211_SCC1gfpc_Prometa\MitoSys2\LSM\SCC1gfpc_Noc\DE_W0001\DE_W0001_P0008\DE_2_W0001_P0008_T0001\TR1_W0001_P0006\TR1_2_W0001_P0006_T0001_R1_P1_K1_Ch2-Ch1.zen
2.880000e+00	1.621666e+01	20151211_SCC1gfpc_Prometa\MitoSys2\LSM\SCC1gfpc_Noc\DE_W0001\DE_W0001_P0008\DE_2_W0001_P0008_T0001\TR1_W0001_P0006\TR1_2_W0001_P0006_T0001_R1_P1_K1_Ch2-Ch1.zen
2.940000e+00	1.678333e+01	20151211_SCC1gfpc_Prometa\MitoSys2\LSM\SCC1gfpc_Noc\DE_W0001\DE_W0001_P0008\DE_2_W0001_P0008_T0001\TR1_W0001_P0006\TR1_2_W0001_P0006_T0001_R1_P1_K1_Ch2-Ch1.zen
3	1.871666e+01	20151211_SCC1gfpc_Prometa\MitoSys2\LSM\SCC1gfpc_Noc\DE_W0001\DE_W0001_P0008\DE_2_W0001_P0008_T0001\TR1_W0001_P0006\TR1_2_W0001_P0006_T0001_R1_P1_K1_Ch2-Ch1.zen
3.060000e+00	1.606666e+01	20151211_SCC1gfpc_Prometa\MitoSys2\LSM\SCC1gfpc_Noc\DE_W0001\DE_W0001_P0008\DE_2_W0001_P0008_T0001\TR1_W0001_P0006\TR1_2_W0001_P0006_T0001_R1_P1_K1_Ch2-Ch1.zen
3.120000e+00	1.476666e+01	20151211_SCC1gfpc_Prometa\MitoSys2\LSM\SCC1gfpc_Noc\DE_W0001\DE_W0001_P0008\DE_2_W0001_P0008_T0001\TR1_W0001_P0006\TR1_2_W0001_P0006_T0001_R1_P1_K1_Ch2-Ch1.zen
3.180000e+00	1.951666e+01	20151211_SCC1gfpc_Prometa\MitoSys2\LSM\SCC1gfpc_Noc\DE_W0001\DE_W0001_P0008\DE_2_W0001_P0008_T0001\TR1_W0001_P0006\TR1_2_W0001_P0006_T0001_R1_P1_K1_Ch2-Ch1.zen
3.240000e+00	1.823333e+01	20151211_SCC1gfpc_Prometa\MitoSys2\LSM\SCC1gfpc_Noc\DE_W0001\DE_W0001_P0008\DE_2_W0001_P0008_T0001\TR1_W0001_P0006\TR1_2_W0001_P0006_T0001_R1_P1_K1_Ch2-Ch1.zen
3.300000e+00	1.845000e+01	20151211_SCC1gfpc_Prometa\MitoSys2\LSM\SCC1gfpc_Noc\DE_W0001\DE_W0001_P0008\DE_2_W0001_P0008_T0001\TR1_W0001_P0006\TR1_2_W0001_P0006_T0001_R1_P1_K1_Ch2-Ch1.zen
3.360000e+00	1.701666e+01	20151211_SCC1gfpc_Prometa\MitoSys2\LSM\SCC1gfpc_Noc\DE_W0001\DE_W0001_P0008\DE_2_W0001_P0008_T0001\TR1_W0001_P0006\TR1_2_W0001_P0006_T0001_R1_P1_K1_Ch2-Ch1.zen
3.420000e+00	1.728333e+01	20151211_SCC1gfpc_Prometa\MitoSys2\LSM\SCC1gfpc_Noc\DE_W0001\DE_W0001_P0008\DE_2_W0001_P0008_T0001\TR1_W0001_P0006\TR1_2_W0001_P0006_T0001_R1_P1_K1_Ch2-Ch1.zen
3.480000e+00	1.779999e+01	20151211_SCC1gfpc_Prometa\MitoSys2\LSM\SCC1gfpc_Noc\DE_W0001\DE_W0001_P0008\DE_2_W0001_P0008_T0001\TR1_W0001_P0006\TR1_2_W0001_P0006_T0001_R1_P1_K1_Ch2-Ch1.zen
3.540000e+00	1.493333e+01	20151211_SCC1gfpc_Prometa\MitoSys2\LSM\SCC1gfpc_Noc\DE_W0001\DE_W0001_P0008\DE_2_W0001_P0008_T0001\TR1_W0001_P0006\TR1_2_W0001_P0006_T0001_R1_P1_K1_Ch2-Ch1.zen
3.600000e+00	1.889999e+01	20151211_SCC1gfpc_Prometa\MitoSys2\LSM\SCC1gfpc_Noc\DE_W0001\DE_W0001_P0008\DE_2_W0001_P0008_T0001\TR1_W0001_P0006\TR1_2_W0001_P0006_T0001_R1_P1_K1_Ch2-Ch1.zen
3.660000e+00	1.446666e+01	20151211_SCC1gfpc_Prometa\MitoSys2\LSM\SCC1gfpc_Noc\DE_W0001\DE_W0001_P0008\DE_2_W0001_P0008_T0001\TR1_W0001_P0006\TR1_2_W0001_P0006_T0001_R1_P1_K1_Ch2-Ch1.zen
3.720000e+00	1.743333e+01	20151211_SCC1gfpc_Prometa\MitoSys2\LSM\SCC1gfpc_Noc\DE_W0001\DE_W0001_P0008\DE_2_W0001_P0008_T0001\TR1_W0001_P0006\TR1_2_W0001_P0006_T0001_R1_P1_K1_Ch2-Ch1.zen
3.780000e+00	1.795000e+01	20151211_SCC1gfpc_Prometa\MitoSys2\LSM\SCC1gfpc_Noc\DE_W0001\DE_W0001_P0008\DE_2_W0001_P0008_T0001\TR1_W0001_P0006\TR1_2_W0001_P0006_T0001_R1_P1_K1_Ch2-Ch1.zen
3.840000e+00	1.496666e+01	20151211_SCC1gfpc_Prometa\MitoSys2\LSM\SCC1gfpc_Noc\DE_W0001\DE_W0001_P0008\DE_2_W0001_P0008_T0001\TR1_W0001_P0006\TR1_2_W0001_P0006_T0001_R1_P1_K1_Ch2-Ch1.zen
3.900000e+00	1.548333e+01	20151211_SCC1gfpc_Prometa\MitoSys2\LSM\SCC1gfpc_Noc\DE_W0001\DE_W0001_P0008\DE_2_W0001_P0008_T0001\TR1_W0001_P0006\TR1_2_W0001_P0006_T0001_R1_P1_K1_Ch2-Ch1.zen
3.960000e+00	1.415000e+01	20151211_SCC1gfpc_Prometa\MitoSys2\LSM\SCC1gfpc_Noc\DE_W0001\DE_W0001_P0008\DE_2_W0001_P0008_T0001\TR1_W0001_P0006\TR1_2_W0001_P0006_T0001_R1_P1_K1_Ch2-Ch1.zen
4.020000e+00	1.656666e+01	20151211_SCC1gfpc_Prometa\MitoSys2\LSM\SCC1gfpc_Noc\DE_W0001\DE_W0001_P0008\DE_2_W0001_P0008_T0001\TR1_W0001_P0006\TR1_2_W0001_P0006_T0001_R1_P1_K1_Ch2-Ch1.zen
4.080000e+00	1.505000e+01	20151211_SCC1gfpc_Prometa\MitoSys2\LSM\SCC1gfpc_Noc\DE_W0001\DE_W0001_P0008\DE_2_W0001_P0008_T0001\TR1_W0001_P0006\TR1_2_W0001_P0006_T0001_R1_P1_K1_Ch2-Ch1.zen
4.140000e+00	1.483333e+01	20151211_SCC1gfpc_Prometa\MitoSys2\LSM\SCC1gfpc_Noc\DE_W0001\DE_W0001_P0008\DE_2_W0001_P0008_T0001\TR1_W0001_P0006\TR1_2_W0001_P0006_T0001_R1_P1_K1_Ch2-Ch1.zen
4.200000e+00	1.701666e+01	20151211_SCC1gfpc_Prometa\MitoSys2\LSM\SCC1gfpc_Noc\DE_W0001\DE_W0001_P0008\DE_2_W0001_P0008_T0001\TR1_W0001_P0006\TR1_2_W0001_P0006_T0001_R1_P1_K1_Ch2-Ch1.zen
4.260000e+00	1.764999e+01	20151211_SCC1gfpc_Prometa\MitoSys2\LSM\SCC1gfpc_Noc\DE_W0001\DE_W0001_P0008\DE_2_W0001_P0008_T0001\TR1_W0001_P0006\TR1_2_W0001_P0006_T0001_R1_P1_K1_Ch2-Ch1.zen
4.320000e+00	1.821666e+01	20151211_SCC1gfpc_Prometa\MitoSys2\LSM\SCC1gfpc_Noc\DE_W0001\DE_W0001_P0008\DE_2_W0001_P0008_T0001\TR1_W0001_P0006\TR1_2_W0001_P0006_T0001_R1_P1_K1_Ch2-Ch1.zen
4.380000e+00	1.738333e+01	20151211_SCC1gfpc_Prometa\MitoSys2\LSM\SCC1gfpc_Noc\DE_W0001\DE_W0001_P0008\DE_2_W0001_P0008_T0001\TR1_W0001_P0006\TR1_2_W0001_P0006_T0001_R1_P1_K1_Ch2-Ch1.zen
4.440000e+00	1.948333e+01	20151211_SCC1gfpc_Prometa\MitoSys2\LSM\SCC1gfpc_Noc\DE_W0001\DE_W0001_P0008\DE_2_W0001_P0008_T0001\TR1_W0001_P0006\TR1_2_W0001_P0006_T0001_R1_P1_K1_Ch2-Ch1.zen
4.500000e+00	1.938333e+01	20151211_SCC1gfpc_Prometa\MitoSys2\LSM\SCC1gfpc_Noc\DE_W0001\DE_W0001_P0008\DE_2_W0001_P0008_T0001\TR1_W0001_P0006\TR1_2_W0001_P0006_T0001_R1_P1_K1_Ch2-Ch1.zen
4.560000e+00	1.899999e+01	20151211_SCC1gfpc_Prometa\MitoSys2\LSM\SCC1gfpc_Noc\DE_W0001\DE_W0001_P0008\DE_2_W0001_P0008_T0001\TR1_W0001_P0006\TR1_2_W0001_P0006_T0001_R1_P1_K1_Ch2-Ch1.zen
4.620000e+00	2.083333e+01	20151211_SCC1gfpc_Prometa\MitoSys2\LSM\SCC1gfpc_Noc\DE_W0001\DE_W0001_P0008\DE_2_W0001_P0008_T0001\TR1_W0001_P0006\TR1_2_W0001_P0006_T0001_R1_P1_K1_Ch2-Ch1.zen
4.680000e+00	1.689999e+01	20151211_SCC1gfpc_Prometa\MitoSys2\LSM\SCC1gfpc_Noc\DE_W0001\DE_W0001_P0008\DE_2_W0001_P0008_T0001\TR1_W0001_P0006\TR1_2_W0001_P0006_T0001_R1_P1_K1_Ch2-Ch1.zen
4.740000e+00	2.054999e+01	20151211_SCC1gfpc_Prometa\MitoSys2\LSM\SCC1gfpc_Noc\DE_W0001\DE_W0001_P0008\DE_2_W0001_P0008_T0001\TR1_W0001_P0006\TR1_2_W0001_P0006_T0001_R1_P1_K1_Ch2-Ch1.zen
4.800000e+00	1.405000e+01	20151211_SCC1gfpc_Prometa\MitoSys2\LSM\SCC1gfpc_Noc\DE_W0001\DE_W0001_P0008\DE_2_W0001_P0008_T0001\TR1_W0001_P0006\TR1_2_W0001_P0006_T0001_R1_P1_K1_Ch2-Ch1.zen
4.860000e+00	1.609999e+01	20151211_SCC1gfpc_Prometa\MitoSys2\LSM\SCC1gfpc_Noc\DE_W0001\DE_W0001_P0008\DE_2_W0001_P0008_T0001\TR1_W0001_P0006\TR1_2_W0001_P0006_T0001_R1_P1_K1_Ch2-Ch1.zen
4.920000e+00	1.568333e+01	20151211_SCC1gfpc_Prometa\MitoSys2\LSM\SCC1gfpc_Noc\DE_W0001\DE_W0001_P0008\DE_2_W0001_P0008_T0001\TR1_W0001_P0006\TR1_2_W0001_P0006_T0001_R1_P1_K1_Ch2-Ch1.zen
4.980000e+00	1.423333e+01	20151211_SCC1gfpc_Prometa\MitoSys2\LSM\SCC1gfpc_Noc\DE_W0001\DE_W0001_P0008\DE_2_W0001_P0008_T0001\TR1_W0001_P0006\TR1_2_W0001_P0006_T0001_R1_P1_K1_Ch2-Ch1.zen
5.040000e+00	1.613333e+01	20151211_SCC1gfpc_Prometa\MitoSys2\LSM\SCC1gfpc_Noc\DE_W0001\DE_W0001_P0008\DE_2_W0001_P0008_T0001\TR1_W0001_P0006\TR1_2_W0001_P0006_T0001_R1_P1_K1_Ch2-Ch1.zen
5.100000e+00	1.475000e+01	20151211_SCC1gfpc_Prometa\MitoSys2\LSM\SCC1gfpc_Noc\DE_W0001\DE_W0001_P0008\DE_2_W0001_P0008_T0001\TR1_W0001_P0006\TR1_2_W0001_P0006_T0001_R1_P1_K1_Ch2-Ch1.zen
5.160000e+00	1.593333e+01	20151211_SCC1gfpc_Prometa\MitoSys2\LSM\SCC1gfpc_Noc\DE_W0001\DE_W0001_P0008\DE_2_W0001_P0008_T0001\TR1_W0001_P0006\TR1_2_W0001_P0006_T0001_R1_P1_K1_Ch2-Ch1.zen
5.220000e+00	1.755000e+01	20151211_SCC1gfpc_Prometa\MitoSys2\LSM\SCC1gfpc_Noc\DE_W0001\DE_W0001_P0008\DE_2_W0001_P0008_T0001\TR1_W0001_P0006\TR1_2_W0001_P0006_T0001_R1_P1_K1_Ch2-Ch1.zen
5.280000e+00	1.634999e+01	20151211_SCC1gfpc_Prometa\MitoSys2\LSM\SCC1gfpc_Noc\DE_W0001\DE_W0001_P0008\DE_2_W0001_P0008_T0001\TR1_W0001_P0006\TR1_2_W0001_P0006_T0001_R1_P1_K1_Ch2-Ch1.zen
5.340000e+00	1.651666e+01	20151211_SCC1gfpc_Prometa\MitoSys2\LSM\SCC1gfpc_Noc\DE_W0001\DE_W0001_P0008\DE_2_W0001_P0008_T0001\TR1_W0001_P0006\TR1_2_W0001_P0006_T0001_R1_P1_K1_Ch2-Ch1.zen
5.400000e+00	1.413333e+01	20151211_SCC1gfpc_Prometa\MitoSys2\LSM\SCC1gfpc_Noc\DE_W0001\DE_W0001_P0008\DE_2_W0001_P0008_T0001\TR1_W0001_P0006\TR1_2_W0001_P0006_T0001_R1_P1_K1_Ch2-Ch1.zen
5.460000e+00	1.668333e+01	20151211_SCC1gfpc_Prometa\MitoSys2\LSM\SCC1gfpc_Noc\DE_W0001\DE_W0001_P0008\DE_2_W0001_P0008_T0001\TR1_W0001_P0006\TR1_2_W0001_P0006_T0001_R1_P1_K1_Ch2-Ch1.zen
5.520000e+00	1.630000e+01	20151211_SCC1gfpc_Prometa\MitoSys2\LSM\SCC1gfpc_Noc\DE_W0001\DE_W0001_P0008\DE_2_W0001_P0008_T0001\TR1_W0001_P0006\TR1_2_W0001_P0006_T0001_R1_P1_K1_Ch2-Ch1.zen
5.580000e+00	1.588333e+01	20151211_SCC1gfpc_Prometa\MitoSys2\LSM\SCC1gfpc_Noc\DE_W0001\DE_W0001_P0008\DE_2_W0001_P0008_T0001\TR1_W0001_P0006\TR1_2_W0001_P0006_T0001_R1_P1_K1_Ch2-Ch1.zen
5.640000e+00	1.646666e+01	20151211_SCC1gfpc_Prometa\MitoSys2\LSM\SCC1gfpc_Noc\DE_W0001\DE_W0001_P0008\DE_2_W0001_P0008_T0001\TR1_W0001_P0006\TR1_2_W0001_P0006_T0001_R1_P1_K1_Ch2-Ch1.zen
5.700000e+00	1.779999e+01	20151211_SCC1gfpc_Prometa\MitoSys2\LSM\SCC1gfpc_Noc\DE_W0001\DE_W0001_P0008\DE_2_W0001_P0008_T0001\TR1_W0001_P0006\TR1_2_W0001_P0006_T0001_R1_P1_K1_Ch2-Ch1.zen
5.760000e+00	1.441666e+01	20151211_SCC1gfpc_Prometa\MitoSys2\LSM\SCC1gfpc_Noc\DE_W0001\DE_W0001_P0008\DE_2_W0001_P0008_T0001\TR1_W0001_P0006\TR1_2_W0001_P0006_T0001_R1_P1_K1_Ch2-Ch1.zen
5.820000e+00	1.773333e+01	20151211_SCC1gfpc_Prometa\MitoSys2\LSM\SCC1gfpc_Noc\DE_W0001\DE_W0001_P0008\DE_2_W0001_P0008_T0001\TR1_W0001_P0006\TR1_2_W0001_P0006_T0001_R1_P1_K1_Ch2-Ch1.zen
5.880000e+00	1.466666e+01	20151211_SCC1gfpc_Prometa\MitoSys2\LSM\SCC1gfpc_Noc\DE_W0001\DE_W0001_P0008\DE_2_W0001_P0008_T0001\TR1_W0001_P0006\TR1_2_W0001_P0006_T0001_R1_P1_K1_Ch2-Ch1.zen
5.940000e+00	1.328333e+01	20151211_SCC1gfpc_Prometa\MitoSys2\LSM\SCC1gfpc_Noc\DE_W0001\DE_W0001_P0008\DE_2_W0001_P0008_T0001\TR1_W0001_P0006\TR1_2_W0001_P0006_T0001_R1_P1_K1_Ch2-Ch1.zen
6	1.899999e+01	20151211_SCC1gfpc_Prometa\MitoSys2\LSM\SCC1gfpc_Noc\DE_W0001\DE_W0001_P0008\DE_2_W0001_P0008_T0001\TR1_W0001_P0006\TR1_2_W0001_P0006_T0001_R1_P1_K1_Ch2-Ch1.zen
6.060000e+00	1.526666e+01	20151211_SCC1gfpc_Prometa\MitoSys2\LSM\SCC1gfpc_Noc\DE_W0001\DE_W0001_P0008\DE_2_W0001_P0008_T0001\TR1_W0001_P0006\TR1_2_W0001_P0006_T0001_R1_P1_K1_Ch2-Ch1.zen
6.120000e+00	1.496666e+01	20151211_SCC1gfpc_Prometa\MitoSys2\LSM\SCC1gfpc_Noc\DE_W0001\DE_W0001_P0008\DE_2_W0001_P0008_T0001\TR1_W0001_P0006\TR1_2_W0001_P0006_T0001_R1_P1_K1_Ch2-Ch1.zen
6.180000e+00	1.951666e+01	20151211_SCC1gfpc_Prometa\MitoSys2\LSM\SCC1gfpc_Noc\DE_W0001\DE_W0001_P0008\DE_2_W0001_P0008_T0001\TR1_W0001_P0006\TR1_2_W0001_P0006_T0001_R1_P1_K1_Ch2-Ch1.zen
6.240000e+00	1.663333e+01	20151211_SCC1gfpc_Prometa\MitoSys2\LSM\SCC1gfpc_Noc\DE_W0001\DE_W0001_P0008\DE_2_W0001_P0008_T0001\TR1_W0001_P0006\TR1_2_W0001_P0006_T0001_R1_P1_K1_Ch2-Ch1.zen
6.300000e+00	1.974999e+01	20151211_SCC1gfpc_Prometa\MitoSys2\LSM\SCC1gfpc_Noc\DE_W0001\DE_W0001_P0008\DE_2_W0001_P0008_T0001\TR1_W0001_P0006\TR1_2_W0001_P0006_T0001_R1_P1_K1_Ch2-Ch1.zen
6.360000e+00	2.009999e+01	20151211_SCC1gfpc_Prometa\MitoSys2\LSM\SCC1gfpc_Noc\DE_W0001\DE_W0001_P0008\DE_2_W0001_P0008_T0001\TR1_W0001_P0006\TR1_2_W0001_P0006_T0001_R1_P1_K1_Ch2-Ch1.zen
6.420000e+00	1.699999e+01	20151211_SCC1gfpc_Prometa\MitoSys2\LSM\SCC1gfpc_Noc\DE_W0001\DE_W0001_P0008\DE_2_W0001_P0008_T0001\TR1_W0001_P0006\TR1_2_W0001_P0006_T0001_R1_P1_K1_Ch2-Ch1.zen
6.480000e+00	1.989999e+01	20151211_SCC1gfpc_Prometa\MitoSys2\LSM\SCC1gfpc_Noc\DE_W0001\DE_W0001_P0008\DE_2_W0001_P0008_T0001\TR1_W0001_P0006\TR1_2_W0001_P0006_T0001_R1_P1_K1_Ch2-Ch1.zen
6.540000e+00	1.505000e+01	20151211_SCC1gfpc_Prometa\MitoSys2\LSM\SCC1gfpc_Noc\DE_W0001\DE_W0001_P0008\DE_2_W0001_P0008_T0001\TR1_W0001_P0006\TR1_2_W0001_P0006_T0001_R1_P1_K1_Ch2-Ch1.zen
6.600000e+00	1.566666e+01	20151211_SCC1gfpc_Prometa\MitoSys2\LSM\SCC1gfpc_Noc\DE_W0001\DE_W0001_P0008\DE_2_W0001_P0008_T0001\TR1_W0001_P0006\TR1_2_W0001_P0006_T0001_R1_P1_K1_Ch2-Ch1.zen
6.660000e+00	1.881666e+01	20151211_SCC1gfpc_Prometa\MitoSys2\LSM\SCC1gfpc_Noc\DE_W0001\DE_W0001_P0008\DE_2_W0001_P0008_T0001\TR1_W0001_P0006\TR1_2_W0001_P0006_T0001_R1_P1_K1_Ch2-Ch1.zen
6.720000e+00	2.456666e+01	20151211_SCC1gfpc_Prometa\MitoSys2\LSM\SCC1gfpc_Noc\DE_W0001\DE_W0001_P0008\DE_2_W0001_P0008_T0001\TR1_W0001_P0006\TR1_2_W0001_P0006_T0001_R1_P1_K1_Ch2-Ch1.zen
6.780000e+00	2.191666e+01	20151211_SCC1gfpc_Prometa\MitoSys2\LSM\SCC1gfpc_Noc\DE_W0001\DE_W0001_P0008\DE_2_W0001_P0008_T0001\TR1_W0001_P0006\TR1_2_W0001_P0006_T0001_R1_P1_K1_Ch2-Ch1.zen
6.840000e+00	1.809999e+01	20151211_SCC1gfpc_Prometa\MitoSys2\LSM\SCC1gfpc_Noc\DE_W0001\DE_W0001_P0008\DE_2_W0001_P0008_T0001\TR1_W0001_P0006\TR1_2_W0001_P0006_T0001_R1_P1_K1_Ch2-Ch1.zen
6.900000e+00	1.720000e+01	20151211_SCC1gfpc_Prometa\MitoSys2\LSM\SCC1gfpc_Noc\DE_W0001\DE_W0001_P0008\DE_2_W0001_P0008_T0001\TR1_W0001_P0006\TR1_2_W0001_P0006_T0001_R1_P1_K1_Ch2-Ch1.zen
6.960000e+00	2.054999e+01	20151211_SCC1gfpc_Prometa\MitoSys2\LSM\SCC1gfpc_Noc\DE_W0001\DE_W0001_P0008\DE_2_W0001_P0008_T0001\TR1_W0001_P0006\TR1_2_W0001_P0006_T0001_R1_P1_K1_Ch2-Ch1.zen
7.020000e+00	2.131666e+01	20151211_SCC1gfpc_Prometa\MitoSys2\LSM\SCC1gfpc_Noc\DE_W0001\DE_W0001_P0008\DE_2_W0001_P0008_T0001\TR1_W0001_P0006\TR1_2_W0001_P0006_T0001_R1_P1_K1_Ch2-Ch1.zen
7.080000e+00	1.854999e+01	20151211_SCC1gfpc_Prometa\MitoSys2\LSM\SCC1gfpc_Noc\DE_W0001\DE_W0001_P0008\DE_2_W0001_P0008_T0001\TR1_W0001_P0006\TR1_2_W0001_P0006_T0001_R1_P1_K1_Ch2-Ch1.zen
7.140000e+00	1.500000e+01	20151211_SCC1gfpc_Prometa\MitoSys2\LSM\SCC1gfpc_Noc\DE_W0001\DE_W0001_P0008\DE_2_W0001_P0008_T0001\TR1_W0001_P0006\TR1_2_W0001_P0006_T0001_R1_P1_K1_Ch2-Ch1.zen
7.200000e+00	1.693333e+01	20151211_SCC1gfpc_Prometa\MitoSys2\LSM\SCC1gfpc_Noc\DE_W0001\DE_W0001_P0008\DE_2_W0001_P0008_T0001\TR1_W0001_P0006\TR1_2_W0001_P0006_T0001_R1_P1_K1_Ch2-Ch1.zen
7.260000e+00	1.826666e+01	20151211_SCC1gfpc_Prometa\MitoSys2\LSM\SCC1gfpc_Noc\DE_W0001\DE_W0001_P0008\DE_2_W0001_P0008_T0001\TR1_W0001_P0006\TR1_2_W0001_P0006_T0001_R1_P1_K1_Ch2-Ch1.zen
7.320000e+00	1.998333e+01	20151211_SCC1gfpc_Prometa\MitoSys2\LSM\SCC1gfpc_Noc\DE_W0001\DE_W0001_P0008\DE_2_W0001_P0008_T0001\TR1_W0001_P0006\TR1_2_W0001_P0006_T0001_R1_P1_K1_Ch2-Ch1.zen
7.380000e+00	1.736666e+01	20151211_SCC1gfpc_Prometa\MitoSys2\LSM\SCC1gfpc_Noc\DE_W0001\DE_W0001_P0008\DE_2_W0001_P0008_T0001\TR1_W0001_P0006\TR1_2_W0001_P0006_T0001_R1_P1_K1_Ch2-Ch1.zen
7.440000e+00	1.701666e+01	20151211_SCC1gfpc_Prometa\MitoSys2\LSM\SCC1gfpc_Noc\DE_W0001\DE_W0001_P0008\DE_2_W0001_P0008_T0001\TR1_W0001_P0006\TR1_2_W0001_P0006_T0001_R1_P1_K1_Ch2-Ch1.zen
7.500000e+00	1.944999e+01	20151211_SCC1gfpc_Prometa\MitoSys2\LSM\SCC1gfpc_Noc\DE_W0001\DE_W0001_P0008\DE_2_W0001_P0008_T0001\TR1_W0001_P0006\TR1_2_W0001_P0006_T0001_R1_P1_K1_Ch2-Ch1.zen
7.560000e+00	1.879999e+01	20151211_SCC1gfpc_Prometa\MitoSys2\LSM\SCC1gfpc_Noc\DE_W0001\DE_W0001_P0008\DE_2_W0001_P0008_T0001\TR1_W0001_P0006\TR1_2_W0001_P0006_T0001_R1_P1_K1_Ch2-Ch1.zen
7.620000e+00	2.121666e+01	20151211_SCC1gfpc_Prometa\MitoSys2\LSM\SCC1gfpc_Noc\DE_W0001\DE_W0001_P0008\DE_2_W0001_P0008_T0001\TR1_W0001_P0006\TR1_2_W0001_P0006_T0001_R1_P1_K1_Ch2-Ch1.zen
7.680000e+00	2.034999e+01	20151211_SCC1gfpc_Prometa\MitoSys2\LSM\SCC1gfpc_Noc\DE_W0001\DE_W0001_P0008\DE_2_W0001_P0008_T0001\TR1_W0001_P0006\TR1_2_W0001_P0006_T0001_R1_P1_K1_Ch2-Ch1.zen
7.740000e+00	1.936666e+01	20151211_SCC1gfpc_Prometa\MitoSys2\LSM\SCC1gfpc_Noc\DE_W0001\DE_W0001_P0008\DE_2_W0001_P0008_T0001\TR1_W0001_P0006\TR1_2_W0001_P0006_T0001_R1_P1_K1_Ch2-Ch1.zen
7.800000e+00	1.933333e+01	20151211_SCC1gfpc_Prometa\MitoSys2\LSM\SCC1gfpc_Noc\DE_W0001\DE_W0001_P0008\DE_2_W0001_P0008_T0001\TR1_W0001_P0006\TR1_2_W0001_P0006_T0001_R1_P1_K1_Ch2-Ch1.zen
7.860000e+00	1.698333e+01	20151211_SCC1gfpc_Prometa\MitoSys2\LSM\SCC1gfpc_Noc\DE_W0001\DE_W0001_P0008\DE_2_W0001_P0008_T0001\TR1_W0001_P0006\TR1_2_W0001_P0006_T0001_R1_P1_K1_Ch2-Ch1.zen
7.920000e+00	1.918333e+01	20151211_SCC1gfpc_Prometa\MitoSys2\LSM\SCC1gfpc_Noc\DE_W0001\DE_W0001_P0008\DE_2_W0001_P0008_T0001\TR1_W0001_P0006\TR1_2_W0001_P0006_T0001_R1_P1_K1_Ch2-Ch1.zen
7.980000e+00	1.779999e+01	20151211_SCC1gfpc_Prometa\MitoSys2\LSM\SCC1gfpc_Noc\DE_W0001\DE_W0001_P0008\DE_2_W0001_P0008_T0001\TR1_W0001_P0006\TR1_2_W0001_P0006_T0001_R1_P1_K1_Ch2-Ch1.zen
8.040000e+00	2.099999e+01	20151211_SCC1gfpc_Prometa\MitoSys2\LSM\SCC1gfpc_Noc\DE_W0001\DE_W0001_P0008\DE_2_W0001_P0008_T0001\TR1_W0001_P0006\TR1_2_W0001_P0006_T0001_R1_P1_K1_Ch2-Ch1.zen
8.100000e+00	1.651666e+01	20151211_SCC1gfpc_Prometa\MitoSys2\LSM\SCC1gfpc_Noc\DE_W0001\DE_W0001_P0008\DE_2_W0001_P0008_T0001\TR1_W0001_P0006\TR1_2_W0001_P0006_T0001_R1_P1_K1_Ch2-Ch1.zen
8.160000e+00	1.918333e+01	20151211_SCC1gfpc_Prometa\MitoSys2\LSM\SCC1gfpc_Noc\DE_W0001\DE_W0001_P0008\DE_2_W0001_P0008_T0001\TR1_W0001_P0006\TR1_2_W0001_P0006_T0001_R1_P1_K1_Ch2-Ch1.zen
8.220000e+00	1.691666e+01	20151211_SCC1gfpc_Prometa\MitoSys2\LSM\SCC1gfpc_Noc\DE_W0001\DE_W0001_P0008\DE_2_W0001_P0008_T0001\TR1_W0001_P0006\TR1_2_W0001_P0006_T0001_R1_P1_K1_Ch2-Ch1.zen
8.280000e+00	1.583333e+01	20151211_SCC1gfpc_Prometa\MitoSys2\LSM\SCC1gfpc_Noc\DE_W0001\DE_W0001_P0008\DE_2_W0001_P0008_T0001\TR1_W0001_P0006\TR1_2_W0001_P0006_T0001_R1_P1_K1_Ch2-Ch1.zen
8.340000e+00	1.903333e+01	20151211_SCC1gfpc_Prometa\MitoSys2\LSM\SCC1gfpc_Noc\DE_W0001\DE_W0001_P0008\DE_2_W0001_P0008_T0001\TR1_W0001_P0006\TR1_2_W0001_P0006_T0001_R1_P1_K1_Ch2-Ch1.zen
8.400000e+00	2.049999e+01	20151211_SCC1gfpc_Prometa\MitoSys2\LSM\SCC1gfpc_Noc\DE_W0001\DE_W0001_P0008\DE_2_W0001_P0008_T0001\TR1_W0001_P0006\TR1_2_W0001_P0006_T0001_R1_P1_K1_Ch2-Ch1.zen
8.460000e+00	1.923333e+01	20151211_SCC1gfpc_Prometa\MitoSys2\LSM\SCC1gfpc_Noc\DE_W0001\DE_W0001_P0008\DE_2_W0001_P0008_T0001\TR1_W0001_P0006\TR1_2_W0001_P0006_T0001_R1_P1_K1_Ch2-Ch1.zen
8.520000e+00	1.755000e+01	20151211_SCC1gfpc_Prometa\MitoSys2\LSM\SCC1gfpc_Noc\DE_W0001\DE_W0001_P0008\DE_2_W0001_P0008_T0001\TR1_W0001_P0006\TR1_2_W0001_P0006_T0001_R1_P1_K1_Ch2-Ch1.zen
8.580000e+00	2.116666e+01	20151211_SCC1gfpc_Prometa\MitoSys2\LSM\SCC1gfpc_Noc\DE_W0001\DE_W0001_P0008\DE_2_W0001_P0008_T0001\TR1_W0001_P0006\TR1_2_W0001_P0006_T0001_R1_P1_K1_Ch2-Ch1.zen
8.640000e+00	1.831666e+01	20151211_SCC1gfpc_Prometa\MitoSys2\LSM\SCC1gfpc_Noc\DE_W0001\DE_W0001_P0008\DE_2_W0001_P0008_T0001\TR1_W0001_P0006\TR1_2_W0001_P0006_T0001_R1_P1_K1_Ch2-Ch1.zen
8.700000e+00	1.778333e+01	20151211_SCC1gfpc_Prometa\MitoSys2\LSM\SCC1gfpc_Noc\DE_W0001\DE_W0001_P0008\DE_2_W0001_P0008_T0001\TR1_W0001_P0006\TR1_2_W0001_P0006_T0001_R1_P1_K1_Ch2-Ch1.zen
8.760000e+00	1.788333e+01	20151211_SCC1gfpc_Prometa\MitoSys2\LSM\SCC1gfpc_Noc\DE_W0001\DE_W0001_P0008\DE_2_W0001_P0008_T0001\TR1_W0001_P0006\TR1_2_W0001_P0006_T0001_R1_P1_K1_Ch2-Ch1.zen
8.820000e+00	1.978333e+01	20151211_SCC1gfpc_Prometa\MitoSys2\LSM\SCC1gfpc_Noc\DE_W0001\DE_W0001_P0008\DE_2_W0001_P0008_T0001\TR1_W0001_P0006\TR1_2_W0001_P0006_T0001_R1_P1_K1_Ch2-Ch1.zen
8.880000e+00	2.134999e+01	20151211_SCC1gfpc_Prometa\MitoSys2\LSM\SCC1gfpc_Noc\DE_W0001\DE_W0001_P0008\DE_2_W0001_P0008_T0001\TR1_W0001_P0006\TR1_2_W0001_P0006_T0001_R1_P1_K1_Ch2-Ch1.zen
8.940000e+00	1.709999e+01	20151211_SCC1gfpc_Prometa\MitoSys2\LSM\SCC1gfpc_Noc\DE_W0001\DE_W0001_P0008\DE_2_W0001_P0008_T0001\TR1_W0001_P0006\TR1_2_W0001_P0006_T0001_R1_P1_K1_Ch2-Ch1.zen
9	1.465000e+01	20151211_SCC1gfpc_Prometa\MitoSys2\LSM\SCC1gfpc_Noc\DE_W0001\DE_W0001_P0008\DE_2_W0001_P0008_T0001\TR1_W0001_P0006\TR1_2_W0001_P0006_T0001_R1_P1_K1_Ch2-Ch1.zen
9.060000e+00	1.734999e+01	20151211_SCC1gfpc_Prometa\MitoSys2\LSM\SCC1gfpc_Noc\DE_W0001\DE_W0001_P0008\DE_2_W0001_P0008_T0001\TR1_W0001_P0006\TR1_2_W0001_P0006_T0001_R1_P1_K1_Ch2-Ch1.zen
9.120000e+00	1.591666e+01	20151211_SCC1gfpc_Prometa\MitoSys2\LSM\SCC1gfpc_Noc\DE_W0001\DE_W0001_P0008\DE_2_W0001_P0008_T0001\TR1_W0001_P0006\TR1_2_W0001_P0006_T0001_R1_P1_K1_Ch2-Ch1.zen
9.180000e+00	1.730000e+01	20151211_SCC1gfpc_Prometa\MitoSys2\LSM\SCC1gfpc_Noc\DE_W0001\DE_W0001_P0008\DE_2_W0001_P0008_T0001\TR1_W0001_P0006\TR1_2_W0001_P0006_T0001_R1_P1_K1_Ch2-Ch1.zen
9.240000e+00	1.948333e+01	20151211_SCC1gfpc_Prometa\MitoSys2\LSM\SCC1gfpc_Noc\DE_W0001\DE_W0001_P0008\DE_2_W0001_P0008_T0001\TR1_W0001_P0006\TR1_2_W0001_P0006_T0001_R1_P1_K1_Ch2-Ch1.zen
9.300000e+00	1.799999e+01	20151211_SCC1gfpc_Prometa\MitoSys2\LSM\SCC1gfpc_Noc\DE_W0001\DE_W0001_P0008\DE_2_W0001_P0008_T0001\TR1_W0001_P0006\TR1_2_W0001_P0006_T0001_R1_P1_K1_Ch2-Ch1.zen
9.360000e+00	2.166666e+01	20151211_SCC1gfpc_Prometa\MitoSys2\LSM\SCC1gfpc_Noc\DE_W0001\DE_W0001_P0008\DE_2_W0001_P0008_T0001\TR1_W0001_P0006\TR1_2_W0001_P0006_T0001_R1_P1_K1_Ch2-Ch1.zen
9.420000e+00	2.308333e+01	20151211_SCC1gfpc_Prometa\MitoSys2\LSM\SCC1gfpc_Noc\DE_W0001\DE_W0001_P0008\DE_2_W0001_P0008_T0001\TR1_W0001_P0006\TR1_2_W0001_P0006_T0001_R1_P1_K1_Ch2-Ch1.zen
9.480000e+00	1.916666e+01	20151211_SCC1gfpc_Prometa\MitoSys2\LSM\SCC1gfpc_Noc\DE_W0001\DE_W0001_P0008\DE_2_W0001_P0008_T0001\TR1_W0001_P0006\TR1_2_W0001_P0006_T0001_R1_P1_K1_Ch2-Ch1.zen
9.540000e+00	2.108333e+01	20151211_SCC1gfpc_Prometa\MitoSys2\LSM\SCC1gfpc_Noc\DE_W0001\DE_W0001_P0008\DE_2_W0001_P0008_T0001\TR1_W0001_P0006\TR1_2_W0001_P0006_T0001_R1_P1_K1_Ch2-Ch1.zen
9.600000e+00	1.773333e+01	20151211_SCC1gfpc_Prometa\MitoSys2\LSM\SCC1gfpc_Noc\DE_W0001\DE_W0001_P0008\DE_2_W0001_P0008_T0001\TR1_W0001_P0006\TR1_2_W0001_P0006_T0001_R1_P1_K1_Ch2-Ch1.zen
9.660000e+00	1.896666e+01	20151211_SCC1gfpc_Prometa\MitoSys2\LSM\SCC1gfpc_Noc\DE_W0001\DE_W0001_P0008\DE_2_W0001_P0008_T0001\TR1_W0001_P0006\TR1_2_W0001_P0006_T0001_R1_P1_K1_Ch2-Ch1.zen
9.720000e+00	1.838333e+01	20151211_SCC1gfpc_Prometa\MitoSys2\LSM\SCC1gfpc_Noc\DE_W0001\DE_W0001_P0008\DE_2_W0001_P0008_T0001\TR1_W0001_P0006\TR1_2_W0001_P0006_T0001_R1_P1_K1_Ch2-Ch1.zen
9.780000e+00	1.684999e+01	20151211_SCC1gfpc_Prometa\MitoSys2\LSM\SCC1gfpc_Noc\DE_W0001\DE_W0001_P0008\DE_2_W0001_P0008_T0001\TR1_W0001_P0006\TR1_2_W0001_P0006_T0001_R1_P1_K1_Ch2-Ch1.zen
9.840000e+00	1.721666e+01	20151211_SCC1gfpc_Prometa\MitoSys2\LSM\SCC1gfpc_Noc\DE_W0001\DE_W0001_P0008\DE_2_W0001_P0008_T0001\TR1_W0001_P0006\TR1_2_W0001_P0006_T0001_R1_P1_K1_Ch2-Ch1.zen
9.900000e+00	1.768333e+01	20151211_SCC1gfpc_Prometa\MitoSys2\LSM\SCC1gfpc_Noc\DE_W0001\DE_W0001_P0008\DE_2_W0001_P0008_T0001\TR1_W0001_P0006\TR1_2_W0001_P0006_T0001_R1_P1_K1_Ch2-Ch1.zen
9.960000e+00	1.745000e+01	20151211_SCC1gfpc_Prometa\MitoSys2\LSM\SCC1gfpc_Noc\DE_W0001\DE_W0001_P0008\DE_2_W0001_P0008_T0001\TR1_W0001_P0006\TR1_2_W0001_P0006_T0001_R1_P1_K1_Ch2-Ch1.zen
1.002000e+01	1.718333e+01	20151211_SCC1gfpc_Prometa\MitoSys2\LSM\SCC1gfpc_Noc\DE_W0001\DE_W0001_P0008\DE_2_W0001_P0008_T0001\TR1_W0001_P0006\TR1_2_W0001_P0006_T0001_R1_P1_K1_Ch2-Ch1.zen
1.008000e+01	1.746666e+01	20151211_SCC1gfpc_Prometa\MitoSys2\LSM\SCC1gfpc_Noc\DE_W0001\DE_W0001_P0008\DE_2_W0001_P0008_T0001\TR1_W0001_P0006\TR1_2_W0001_P0006_T0001_R1_P1_K1_Ch2-Ch1.zen
1.014000e+01	1.730000e+01	20151211_SCC1gfpc_Prometa\MitoSys2\LSM\SCC1gfpc_Noc\DE_W0001\DE_W0001_P0008\DE_2_W0001_P0008_T0001\TR1_W0001_P0006\TR1_2_W0001_P0006_T0001_R1_P1_K1_Ch2-Ch1.zen
1.020000e+01	1.854999e+01	20151211_SCC1gfpc_Prometa\MitoSys2\LSM\SCC1gfpc_Noc\DE_W0001\DE_W0001_P0008\DE_2_W0001_P0008_T0001\TR1_W0001_P0006\TR1_2_W0001_P0006_T0001_R1_P1_K1_Ch2-Ch1.zen
1.026000e+01	1.804999e+01	20151211_SCC1gfpc_Prometa\MitoSys2\LSM\SCC1gfpc_Noc\DE_W0001\DE_W0001_P0008\DE_2_W0001_P0008_T0001\TR1_W0001_P0006\TR1_2_W0001_P0006_T0001_R1_P1_K1_Ch2-Ch1.zen
1.032000e+01	1.631666e+01	20151211_SCC1gfpc_Prometa\MitoSys2\LSM\SCC1gfpc_Noc\DE_W0001\DE_W0001_P0008\DE_2_W0001_P0008_T0001\TR1_W0001_P0006\TR1_2_W0001_P0006_T0001_R1_P1_K1_Ch2-Ch1.zen
1.038000e+01	1.870000e+01	20151211_SCC1gfpc_Prometa\MitoSys2\LSM\SCC1gfpc_Noc\DE_W0001\DE_W0001_P0008\DE_2_W0001_P0008_T0001\TR1_W0001_P0006\TR1_2_W0001_P0006_T0001_R1_P1_K1_Ch2-Ch1.zen
1.044000e+01	1.666666e+01	20151211_SCC1gfpc_Prometa\MitoSys2\LSM\SCC1gfpc_Noc\DE_W0001\DE_W0001_P0008\DE_2_W0001_P0008_T0001\TR1_W0001_P0006\TR1_2_W0001_P0006_T0001_R1_P1_K1_Ch2-Ch1.zen
1.050000e+01	1.713333e+01	20151211_SCC1gfpc_Prometa\MitoSys2\LSM\SCC1gfpc_Noc\DE_W0001\DE_W0001_P0008\DE_2_W0001_P0008_T0001\TR1_W0001_P0006\TR1_2_W0001_P0006_T0001_R1_P1_K1_Ch2-Ch1.zen
1.056000e+01	1.724999e+01	20151211_SCC1gfpc_Prometa\MitoSys2\LSM\SCC1gfpc_Noc\DE_W0001\DE_W0001_P0008\DE_2_W0001_P0008_T0001\TR1_W0001_P0006\TR1_2_W0001_P0006_T0001_R1_P1_K1_Ch2-Ch1.zen
1.062000e+01	1.893333e+01	20151211_SCC1gfpc_Prometa\MitoSys2\LSM\SCC1gfpc_Noc\DE_W0001\DE_W0001_P0008\DE_2_W0001_P0008_T0001\TR1_W0001_P0006\TR1_2_W0001_P0006_T0001_R1_P1_K1_Ch2-Ch1.zen
1.068000e+01	2.193333e+01	20151211_SCC1gfpc_Prometa\MitoSys2\LSM\SCC1gfpc_Noc\DE_W0001\DE_W0001_P0008\DE_2_W0001_P0008_T0001\TR1_W0001_P0006\TR1_2_W0001_P0006_T0001_R1_P1_K1_Ch2-Ch1.zen
1.074000e+01	1.928333e+01	20151211_SCC1gfpc_Prometa\MitoSys2\LSM\SCC1gfpc_Noc\DE_W0001\DE_W0001_P0008\DE_2_W0001_P0008_T0001\TR1_W0001_P0006\TR1_2_W0001_P0006_T0001_R1_P1_K1_Ch2-Ch1.zen
1.080000e+01	1.851666e+01	20151211_SCC1gfpc_Prometa\MitoSys2\LSM\SCC1gfpc_Noc\DE_W0001\DE_W0001_P0008\DE_2_W0001_P0008_T0001\TR1_W0001_P0006\TR1_2_W0001_P0006_T0001_R1_P1_K1_Ch2-Ch1.zen
1.086000e+01	1.553333e+01	20151211_SCC1gfpc_Prometa\MitoSys2\LSM\SCC1gfpc_Noc\DE_W0001\DE_W0001_P0008\DE_2_W0001_P0008_T0001\TR1_W0001_P0006\TR1_2_W0001_P0006_T0001_R1_P1_K1_Ch2-Ch1.zen
1.092000e+01	1.606666e+01	20151211_SCC1gfpc_Prometa\MitoSys2\LSM\SCC1gfpc_Noc\DE_W0001\DE_W0001_P0008\DE_2_W0001_P0008_T0001\TR1_W0001_P0006\TR1_2_W0001_P0006_T0001_R1_P1_K1_Ch2-Ch1.zen
1.098000e+01	1.788333e+01	20151211_SCC1gfpc_Prometa\MitoSys2\LSM\SCC1gfpc_Noc\DE_W0001\DE_W0001_P0008\DE_2_W0001_P0008_T0001\TR1_W0001_P0006\TR1_2_W0001_P0006_T0001_R1_P1_K1_Ch2-Ch1.zen
1.104000e+01	1.779999e+01	20151211_SCC1gfpc_Prometa\MitoSys2\LSM\SCC1gfpc_Noc\DE_W0001\DE_W0001_P0008\DE_2_W0001_P0008_T0001\TR1_W0001_P0006\TR1_2_W0001_P0006_T0001_R1_P1_K1_Ch2-Ch1.zen
1.110000e+01	1.966666e+01	20151211_SCC1gfpc_Prometa\MitoSys2\LSM\SCC1gfpc_Noc\DE_W0001\DE_W0001_P0008\DE_2_W0001_P0008_T0001\TR1_W0001_P0006\TR1_2_W0001_P0006_T0001_R1_P1_K1_Ch2-Ch1.zen
1.116000e+01	2.003333e+01	20151211_SCC1gfpc_Prometa\MitoSys2\LSM\SCC1gfpc_Noc\DE_W0001\DE_W0001_P0008\DE_2_W0001_P0008_T0001\TR1_W0001_P0006\TR1_2_W0001_P0006_T0001_R1_P1_K1_Ch2-Ch1.zen
1.122000e+01	1.839999e+01	20151211_SCC1gfpc_Prometa\MitoSys2\LSM\SCC1gfpc_Noc\DE_W0001\DE_W0001_P0008\DE_2_W0001_P0008_T0001\TR1_W0001_P0006\TR1_2_W0001_P0006_T0001_R1_P1_K1_Ch2-Ch1.zen
1.128000e+01	1.536666e+01	20151211_SCC1gfpc_Prometa\MitoSys2\LSM\SCC1gfpc_Noc\DE_W0001\DE_W0001_P0008\DE_2_W0001_P0008_T0001\TR1_W0001_P0006\TR1_2_W0001_P0006_T0001_R1_P1_K1_Ch2-Ch1.zen
1.134000e+01	1.733333e+01	20151211_SCC1gfpc_Prometa\MitoSys2\LSM\SCC1gfpc_Noc\DE_W0001\DE_W0001_P0008\DE_2_W0001_P0008_T0001\TR1_W0001_P0006\TR1_2_W0001_P0006_T0001_R1_P1_K1_Ch2-Ch1.zen
1.140000e+01	1.658333e+01	20151211_SCC1gfpc_Prometa\MitoSys2\LSM\SCC1gfpc_Noc\DE_W0001\DE_W0001_P0008\DE_2_W0001_P0008_T0001\TR1_W0001_P0006\TR1_2_W0001_P0006_T0001_R1_P1_K1_Ch2-Ch1.zen
1.146000e+01	1.620000e+01	20151211_SCC1gfpc_Prometa\MitoSys2\LSM\SCC1gfpc_Noc\DE_W0001\DE_W0001_P0008\DE_2_W0001_P0008_T0001\TR1_W0001_P0006\TR1_2_W0001_P0006_T0001_R1_P1_K1_Ch2-Ch1.zen
1.152000e+01	1.711666e+01	20151211_SCC1gfpc_Prometa\MitoSys2\LSM\SCC1gfpc_Noc\DE_W0001\DE_W0001_P0008\DE_2_W0001_P0008_T0001\TR1_W0001_P0006\TR1_2_W0001_P0006_T0001_R1_P1_K1_Ch2-Ch1.zen
1.158000e+01	1.618333e+01	20151211_SCC1gfpc_Prometa\MitoSys2\LSM\SCC1gfpc_Noc\DE_W0001\DE_W0001_P0008\DE_2_W0001_P0008_T0001\TR1_W0001_P0006\TR1_2_W0001_P0006_T0001_R1_P1_K1_Ch2-Ch1.zen
1.164000e+01	1.531666e+01	20151211_SCC1gfpc_Prometa\MitoSys2\LSM\SCC1gfpc_Noc\DE_W0001\DE_W0001_P0008\DE_2_W0001_P0008_T0001\TR1_W0001_P0006\TR1_2_W0001_P0006_T0001_R1_P1_K1_Ch2-Ch1.zen
1.170000e+01	1.641666e+01	20151211_SCC1gfpc_Prometa\MitoSys2\LSM\SCC1gfpc_Noc\DE_W0001\DE_W0001_P0008\DE_2_W0001_P0008_T0001\TR1_W0001_P0006\TR1_2_W0001_P0006_T0001_R1_P1_K1_Ch2-Ch1.zen
1.176000e+01	1.770000e+01	20151211_SCC1gfpc_Prometa\MitoSys2\LSM\SCC1gfpc_Noc\DE_W0001\DE_W0001_P0008\DE_2_W0001_P0008_T0001\TR1_W0001_P0006\TR1_2_W0001_P0006_T0001_R1_P1_K1_Ch2-Ch1.zen
1.182000e+01	1.536666e+01	20151211_SCC1gfpc_Prometa\MitoSys2\LSM\SCC1gfpc_Noc\DE_W0001\DE_W0001_P0008\DE_2_W0001_P0008_T0001\TR1_W0001_P0006\TR1_2_W0001_P0006_T0001_R1_P1_K1_Ch2-Ch1.zen
1.188000e+01	1.498333e+01	20151211_SCC1gfpc_Prometa\MitoSys2\LSM\SCC1gfpc_Noc\DE_W0001\DE_W0001_P0008\DE_2_W0001_P0008_T0001\TR1_W0001_P0006\TR1_2_W0001_P0006_T0001_R1_P1_K1_Ch2-Ch1.zen
1.194000e+01	1.683333e+01	20151211_SCC1gfpc_Prometa\MitoSys2\LSM\SCC1gfpc_Noc\DE_W0001\DE_W0001_P0008\DE_2_W0001_P0008_T0001\TR1_W0001_P0006\TR1_2_W0001_P0006_T0001_R1_P1_K1_Ch2-Ch1.zen
12	1.749999e+01	20151211_SCC1gfpc_Prometa\MitoSys2\LSM\SCC1gfpc_Noc\DE_W0001\DE_W0001_P0008\DE_2_W0001_P0008_T0001\TR1_W0001_P0006\TR1_2_W0001_P0006_T0001_R1_P1_K1_Ch2-Ch1.zen
1.206000e+01	1.601666e+01	20151211_SCC1gfpc_Prometa\MitoSys2\LSM\SCC1gfpc_Noc\DE_W0001\DE_W0001_P0008\DE_2_W0001_P0008_T0001\TR1_W0001_P0006\TR1_2_W0001_P0006_T0001_R1_P1_K1_Ch2-Ch1.zen
1.212000e+01	1.456666e+01	20151211_SCC1gfpc_Prometa\MitoSys2\LSM\SCC1gfpc_Noc\DE_W0001\DE_W0001_P0008\DE_2_W0001_P0008_T0001\TR1_W0001_P0006\TR1_2_W0001_P0006_T0001_R1_P1_K1_Ch2-Ch1.zen
1.218000e+01	1.680000e+01	20151211_SCC1gfpc_Prometa\MitoSys2\LSM\SCC1gfpc_Noc\DE_W0001\DE_W0001_P0008\DE_2_W0001_P0008_T0001\TR1_W0001_P0006\TR1_2_W0001_P0006_T0001_R1_P1_K1_Ch2-Ch1.zen
1.224000e+01	1.714999e+01	20151211_SCC1gfpc_Prometa\MitoSys2\LSM\SCC1gfpc_Noc\DE_W0001\DE_W0001_P0008\DE_2_W0001_P0008_T0001\TR1_W0001_P0006\TR1_2_W0001_P0006_T0001_R1_P1_K1_Ch2-Ch1.zen
1.230000e+01	1.581666e+01	20151211_SCC1gfpc_Prometa\MitoSys2\LSM\SCC1gfpc_Noc\DE_W0001\DE_W0001_P0008\DE_2_W0001_P0008_T0001\TR1_W0001_P0006\TR1_2_W0001_P0006_T0001_R1_P1_K1_Ch2-Ch1.zen
1.236000e+01	1.611666e+01	20151211_SCC1gfpc_Prometa\MitoSys2\LSM\SCC1gfpc_Noc\DE_W0001\DE_W0001_P0008\DE_2_W0001_P0008_T0001\TR1_W0001_P0006\TR1_2_W0001_P0006_T0001_R1_P1_K1_Ch2-Ch1.zen
1.242000e+01	1.584999e+01	20151211_SCC1gfpc_Prometa\MitoSys2\LSM\SCC1gfpc_Noc\DE_W0001\DE_W0001_P0008\DE_2_W0001_P0008_T0001\TR1_W0001_P0006\TR1_2_W0001_P0006_T0001_R1_P1_K1_Ch2-Ch1.zen
1.248000e+01	2.103333e+01	20151211_SCC1gfpc_Prometa\MitoSys2\LSM\SCC1gfpc_Noc\DE_W0001\DE_W0001_P0008\DE_2_W0001_P0008_T0001\TR1_W0001_P0006\TR1_2_W0001_P0006_T0001_R1_P1_K1_Ch2-Ch1.zen
1.254000e+01	1.673333e+01	20151211_SCC1gfpc_Prometa\MitoSys2\LSM\SCC1gfpc_Noc\DE_W0001\DE_W0001_P0008\DE_2_W0001_P0008_T0001\TR1_W0001_P0006\TR1_2_W0001_P0006_T0001_R1_P1_K1_Ch2-Ch1.zen
1.260000e+01	1.480000e+01	20151211_SCC1gfpc_Prometa\MitoSys2\LSM\SCC1gfpc_Noc\DE_W0001\DE_W0001_P0008\DE_2_W0001_P0008_T0001\TR1_W0001_P0006\TR1_2_W0001_P0006_T0001_R1_P1_K1_Ch2-Ch1.zen
1.266000e+01	1.536666e+01	20151211_SCC1gfpc_Prometa\MitoSys2\LSM\SCC1gfpc_Noc\DE_W0001\DE_W0001_P0008\DE_2_W0001_P0008_T0001\TR1_W0001_P0006\TR1_2_W0001_P0006_T0001_R1_P1_K1_Ch2-Ch1.zen
1.272000e+01	1.645000e+01	20151211_SCC1gfpc_Prometa\MitoSys2\LSM\SCC1gfpc_Noc\DE_W0001\DE_W0001_P0008\DE_2_W0001_P0008_T0001\TR1_W0001_P0006\TR1_2_W0001_P0006_T0001_R1_P1_K1_Ch2-Ch1.zen
1.278000e+01	1.829999e+01	20151211_SCC1gfpc_Prometa\MitoSys2\LSM\SCC1gfpc_Noc\DE_W0001\DE_W0001_P0008\DE_2_W0001_P0008_T0001\TR1_W0001_P0006\TR1_2_W0001_P0006_T0001_R1_P1_K1_Ch2-Ch1.zen
1.284000e+01	1.789999e+01	20151211_SCC1gfpc_Prometa\MitoSys2\LSM\SCC1gfpc_Noc\DE_W0001\DE_W0001_P0008\DE_2_W0001_P0008_T0001\TR1_W0001_P0006\TR1_2_W0001_P0006_T0001_R1_P1_K1_Ch2-Ch1.zen
1.290000e+01	1.714999e+01	20151211_SCC1gfpc_Prometa\MitoSys2\LSM\SCC1gfpc_Noc\DE_W0001\DE_W0001_P0008\DE_2_W0001_P0008_T0001\TR1_W0001_P0006\TR1_2_W0001_P0006_T0001_R1_P1_K1_Ch2-Ch1.zen
1.296000e+01	1.733333e+01	20151211_SCC1gfpc_Prometa\MitoSys2\LSM\SCC1gfpc_Noc\DE_W0001\DE_W0001_P0008\DE_2_W0001_P0008_T0001\TR1_W0001_P0006\TR1_2_W0001_P0006_T0001_R1_P1_K1_Ch2-Ch1.zen
1.302000e+01	1.764999e+01	20151211_SCC1gfpc_Prometa\MitoSys2\LSM\SCC1gfpc_Noc\DE_W0001\DE_W0001_P0008\DE_2_W0001_P0008_T0001\TR1_W0001_P0006\TR1_2_W0001_P0006_T0001_R1_P1_K1_Ch2-Ch1.zen
1.308000e+01	1.628333e+01	20151211_SCC1gfpc_Prometa\MitoSys2\LSM\SCC1gfpc_Noc\DE_W0001\DE_W0001_P0008\DE_2_W0001_P0008_T0001\TR1_W0001_P0006\TR1_2_W0001_P0006_T0001_R1_P1_K1_Ch2-Ch1.zen
1.314000e+01	1.541666e+01	20151211_SCC1gfpc_Prometa\MitoSys2\LSM\SCC1gfpc_Noc\DE_W0001\DE_W0001_P0008\DE_2_W0001_P0008_T0001\TR1_W0001_P0006\TR1_2_W0001_P0006_T0001_R1_P1_K1_Ch2-Ch1.zen
1.320000e+01	1.936666e+01	20151211_SCC1gfpc_Prometa\MitoSys2\LSM\SCC1gfpc_Noc\DE_W0001\DE_W0001_P0008\DE_2_W0001_P0008_T0001\TR1_W0001_P0006\TR1_2_W0001_P0006_T0001_R1_P1_K1_Ch2-Ch1.zen
1.326000e+01	1.809999e+01	20151211_SCC1gfpc_Prometa\MitoSys2\LSM\SCC1gfpc_Noc\DE_W0001\DE_W0001_P0008\DE_2_W0001_P0008_T0001\TR1_W0001_P0006\TR1_2_W0001_P0006_T0001_R1_P1_K1_Ch2-Ch1.zen
1.332000e+01	1.576666e+01	20151211_SCC1gfpc_Prometa\MitoSys2\LSM\SCC1gfpc_Noc\DE_W0001\DE_W0001_P0008\DE_2_W0001_P0008_T0001\TR1_W0001_P0006\TR1_2_W0001_P0006_T0001_R1_P1_K1_Ch2-Ch1.zen
1.338000e+01	1.853333e+01	20151211_SCC1gfpc_Prometa\MitoSys2\LSM\SCC1gfpc_Noc\DE_W0001\DE_W0001_P0008\DE_2_W0001_P0008_T0001\TR1_W0001_P0006\TR1_2_W0001_P0006_T0001_R1_P1_K1_Ch2-Ch1.zen
1.344000e+01	1.788333e+01	20151211_SCC1gfpc_Prometa\MitoSys2\LSM\SCC1gfpc_Noc\DE_W0001\DE_W0001_P0008\DE_2_W0001_P0008_T0001\TR1_W0001_P0006\TR1_2_W0001_P0006_T0001_R1_P1_K1_Ch2-Ch1.zen
1.350000e+01	1.804999e+01	20151211_SCC1gfpc_Prometa\MitoSys2\LSM\SCC1gfpc_Noc\DE_W0001\DE_W0001_P0008\DE_2_W0001_P0008_T0001\TR1_W0001_P0006\TR1_2_W0001_P0006_T0001_R1_P1_K1_Ch2-Ch1.zen
1.356000e+01	1.771666e+01	20151211_SCC1gfpc_Prometa\MitoSys2\LSM\SCC1gfpc_Noc\DE_W0001\DE_W0001_P0008\DE_2_W0001_P0008_T0001\TR1_W0001_P0006\TR1_2_W0001_P0006_T0001_R1_P1_K1_Ch2-Ch1.zen
1.362000e+01	1.901666e+01	20151211_SCC1gfpc_Prometa\MitoSys2\LSM\SCC1gfpc_Noc\DE_W0001\DE_W0001_P0008\DE_2_W0001_P0008_T0001\TR1_W0001_P0006\TR1_2_W0001_P0006_T0001_R1_P1_K1_Ch2-Ch1.zen
1.368000e+01	1.516666e+01	20151211_SCC1gfpc_Prometa\MitoSys2\LSM\SCC1gfpc_Noc\DE_W0001\DE_W0001_P0008\DE_2_W0001_P0008_T0001\TR1_W0001_P0006\TR1_2_W0001_P0006_T0001_R1_P1_K1_Ch2-Ch1.zen
1.374000e+01	1.969999e+01	20151211_SCC1gfpc_Prometa\MitoSys2\LSM\SCC1gfpc_Noc\DE_W0001\DE_W0001_P0008\DE_2_W0001_P0008_T0001\TR1_W0001_P0006\TR1_2_W0001_P0006_T0001_R1_P1_K1_Ch2-Ch1.zen
1.380000e+01	2.051666e+01	20151211_SCC1gfpc_Prometa\MitoSys2\LSM\SCC1gfpc_Noc\DE_W0001\DE_W0001_P0008\DE_2_W0001_P0008_T0001\TR1_W0001_P0006\TR1_2_W0001_P0006_T0001_R1_P1_K1_Ch2-Ch1.zen
1.386000e+01	1.870000e+01	20151211_SCC1gfpc_Prometa\MitoSys2\LSM\SCC1gfpc_Noc\DE_W0001\DE_W0001_P0008\DE_2_W0001_P0008_T0001\TR1_W0001_P0006\TR1_2_W0001_P0006_T0001_R1_P1_K1_Ch2-Ch1.zen
1.392000e+01	1.771666e+01	20151211_SCC1gfpc_Prometa\MitoSys2\LSM\SCC1gfpc_Noc\DE_W0001\DE_W0001_P0008\DE_2_W0001_P0008_T0001\TR1_W0001_P0006\TR1_2_W0001_P0006_T0001_R1_P1_K1_Ch2-Ch1.zen
1.398000e+01	1.899999e+01	20151211_SCC1gfpc_Prometa\MitoSys2\LSM\SCC1gfpc_Noc\DE_W0001\DE_W0001_P0008\DE_2_W0001_P0008_T0001\TR1_W0001_P0006\TR1_2_W0001_P0006_T0001_R1_P1_K1_Ch2-Ch1.zen
1.404000e+01	1.949999e+01	20151211_SCC1gfpc_Prometa\MitoSys2\LSM\SCC1gfpc_Noc\DE_W0001\DE_W0001_P0008\DE_2_W0001_P0008_T0001\TR1_W0001_P0006\TR1_2_W0001_P0006_T0001_R1_P1_K1_Ch2-Ch1.zen
1.410000e+01	1.836666e+01	20151211_SCC1gfpc_Prometa\MitoSys2\LSM\SCC1gfpc_Noc\DE_W0001\DE_W0001_P0008\DE_2_W0001_P0008_T0001\TR1_W0001_P0006\TR1_2_W0001_P0006_T0001_R1_P1_K1_Ch2-Ch1.zen
1.416000e+01	1.513333e+01	20151211_SCC1gfpc_Prometa\MitoSys2\LSM\SCC1gfpc_Noc\DE_W0001\DE_W0001_P0008\DE_2_W0001_P0008_T0001\TR1_W0001_P0006\TR1_2_W0001_P0006_T0001_R1_P1_K1_Ch2-Ch1.zen
1.422000e+01	1.468333e+01	20151211_SCC1gfpc_Prometa\MitoSys2\LSM\SCC1gfpc_Noc\DE_W0001\DE_W0001_P0008\DE_2_W0001_P0008_T0001\TR1_W0001_P0006\TR1_2_W0001_P0006_T0001_R1_P1_K1_Ch2-Ch1.zen
1.428000e+01	1.746666e+01	20151211_SCC1gfpc_Prometa\MitoSys2\LSM\SCC1gfpc_Noc\DE_W0001\DE_W0001_P0008\DE_2_W0001_P0008_T0001\TR1_W0001_P0006\TR1_2_W0001_P0006_T0001_R1_P1_K1_Ch2-Ch1.zen
1.434000e+01	1.566666e+01	20151211_SCC1gfpc_Prometa\MitoSys2\LSM\SCC1gfpc_Noc\DE_W0001\DE_W0001_P0008\DE_2_W0001_P0008_T0001\TR1_W0001_P0006\TR1_2_W0001_P0006_T0001_R1_P1_K1_Ch2-Ch1.zen
1.440000e+01	1.976666e+01	20151211_SCC1gfpc_Prometa\MitoSys2\LSM\SCC1gfpc_Noc\DE_W0001\DE_W0001_P0008\DE_2_W0001_P0008_T0001\TR1_W0001_P0006\TR1_2_W0001_P0006_T0001_R1_P1_K1_Ch2-Ch1.zen
1.446000e+01	1.818333e+01	20151211_SCC1gfpc_Prometa\MitoSys2\LSM\SCC1gfpc_Noc\DE_W0001\DE_W0001_P0008\DE_2_W0001_P0008_T0001\TR1_W0001_P0006\TR1_2_W0001_P0006_T0001_R1_P1_K1_Ch2-Ch1.zen
1.452000e+01	1.746666e+01	20151211_SCC1gfpc_Prometa\MitoSys2\LSM\SCC1gfpc_Noc\DE_W0001\DE_W0001_P0008\DE_2_W0001_P0008_T0001\TR1_W0001_P0006\TR1_2_W0001_P0006_T0001_R1_P1_K1_Ch2-Ch1.zen
1.458000e+01	1.706666e+01	20151211_SCC1gfpc_Prometa\MitoSys2\LSM\SCC1gfpc_Noc\DE_W0001\DE_W0001_P0008\DE_2_W0001_P0008_T0001\TR1_W0001_P0006\TR1_2_W0001_P0006_T0001_R1_P1_K1_Ch2-Ch1.zen
1.464000e+01	1.698333e+01	20151211_SCC1gfpc_Prometa\MitoSys2\LSM\SCC1gfpc_Noc\DE_W0001\DE_W0001_P0008\DE_2_W0001_P0008_T0001\TR1_W0001_P0006\TR1_2_W0001_P0006_T0001_R1_P1_K1_Ch2-Ch1.zen
1.470000e+01	1.939999e+01	20151211_SCC1gfpc_Prometa\MitoSys2\LSM\SCC1gfpc_Noc\DE_W0001\DE_W0001_P0008\DE_2_W0001_P0008_T0001\TR1_W0001_P0006\TR1_2_W0001_P0006_T0001_R1_P1_K1_Ch2-Ch1.zen
1.476000e+01	1.689999e+01	20151211_SCC1gfpc_Prometa\MitoSys2\LSM\SCC1gfpc_Noc\DE_W0001\DE_W0001_P0008\DE_2_W0001_P0008_T0001\TR1_W0001_P0006\TR1_2_W0001_P0006_T0001_R1_P1_K1_Ch2-Ch1.zen
1.482000e+01	1.528333e+01	20151211_SCC1gfpc_Prometa\MitoSys2\LSM\SCC1gfpc_Noc\DE_W0001\DE_W0001_P0008\DE_2_W0001_P0008_T0001\TR1_W0001_P0006\TR1_2_W0001_P0006_T0001_R1_P1_K1_Ch2-Ch1.zen
1.488000e+01	1.501666e+01	20151211_SCC1gfpc_Prometa\MitoSys2\LSM\SCC1gfpc_Noc\DE_W0001\DE_W0001_P0008\DE_2_W0001_P0008_T0001\TR1_W0001_P0006\TR1_2_W0001_P0006_T0001_R1_P1_K1_Ch2-Ch1.zen
1.494000e+01	1.730000e+01	20151211_SCC1gfpc_Prometa\MitoSys2\LSM\SCC1gfpc_Noc\DE_W0001\DE_W0001_P0008\DE_2_W0001_P0008_T0001\TR1_W0001_P0006\TR1_2_W0001_P0006_T0001_R1_P1_K1_Ch2-Ch1.zen
15	1.553333e+01	20151211_SCC1gfpc_Prometa\MitoSys2\LSM\SCC1gfpc_Noc\DE_W0001\DE_W0001_P0008\DE_2_W0001_P0008_T0001\TR1_W0001_P0006\TR1_2_W0001_P0006_T0001_R1_P1_K1_Ch2-Ch1.zen
1.506000e+01	2.011666e+01	20151211_SCC1gfpc_Prometa\MitoSys2\LSM\SCC1gfpc_Noc\DE_W0001\DE_W0001_P0008\DE_2_W0001_P0008_T0001\TR1_W0001_P0006\TR1_2_W0001_P0006_T0001_R1_P1_K1_Ch2-Ch1.zen
1.512000e+01	1.799999e+01	20151211_SCC1gfpc_Prometa\MitoSys2\LSM\SCC1gfpc_Noc\DE_W0001\DE_W0001_P0008\DE_2_W0001_P0008_T0001\TR1_W0001_P0006\TR1_2_W0001_P0006_T0001_R1_P1_K1_Ch2-Ch1.zen
1.518001e+01	1.793333e+01	20151211_SCC1gfpc_Prometa\MitoSys2\LSM\SCC1gfpc_Noc\DE_W0001\DE_W0001_P0008\DE_2_W0001_P0008_T0001\TR1_W0001_P0006\TR1_2_W0001_P0006_T0001_R1_P1_K1_Ch2-Ch1.zen
1.524000e+01	1.506666e+01	20151211_SCC1gfpc_Prometa\MitoSys2\LSM\SCC1gfpc_Noc\DE_W0001\DE_W0001_P0008\DE_2_W0001_P0008_T0001\TR1_W0001_P0006\TR1_2_W0001_P0006_T0001_R1_P1_K1_Ch2-Ch1.zen
1.530000e+01	1.618333e+01	20151211_SCC1gfpc_Prometa\MitoSys2\LSM\SCC1gfpc_Noc\DE_W0001\DE_W0001_P0008\DE_2_W0001_P0008_T0001\TR1_W0001_P0006\TR1_2_W0001_P0006_T0001_R1_P1_K1_Ch2-Ch1.zen
1.536000e+01	1.878333e+01	20151211_SCC1gfpc_Prometa\MitoSys2\LSM\SCC1gfpc_Noc\DE_W0001\DE_W0001_P0008\DE_2_W0001_P0008_T0001\TR1_W0001_P0006\TR1_2_W0001_P0006_T0001_R1_P1_K1_Ch2-Ch1.zen
1.542000e+01	1.926666e+01	20151211_SCC1gfpc_Prometa\MitoSys2\LSM\SCC1gfpc_Noc\DE_W0001\DE_W0001_P0008\DE_2_W0001_P0008_T0001\TR1_W0001_P0006\TR1_2_W0001_P0006_T0001_R1_P1_K1_Ch2-Ch1.zen
1.548001e+01	1.966666e+01	20151211_SCC1gfpc_Prometa\MitoSys2\LSM\SCC1gfpc_Noc\DE_W0001\DE_W0001_P0008\DE_2_W0001_P0008_T0001\TR1_W0001_P0006\TR1_2_W0001_P0006_T0001_R1_P1_K1_Ch2-Ch1.zen
1.554000e+01	1.881666e+01	20151211_SCC1gfpc_Prometa\MitoSys2\LSM\SCC1gfpc_Noc\DE_W0001\DE_W0001_P0008\DE_2_W0001_P0008_T0001\TR1_W0001_P0006\TR1_2_W0001_P0006_T0001_R1_P1_K1_Ch2-Ch1.zen
1.560001e+01	1.763333e+01	20151211_SCC1gfpc_Prometa\MitoSys2\LSM\SCC1gfpc_Noc\DE_W0001\DE_W0001_P0008\DE_2_W0001_P0008_T0001\TR1_W0001_P0006\TR1_2_W0001_P0006_T0001_R1_P1_K1_Ch2-Ch1.zen
1.566000e+01	1.936666e+01	20151211_SCC1gfpc_Prometa\MitoSys2\LSM\SCC1gfpc_Noc\DE_W0001\DE_W0001_P0008\DE_2_W0001_P0008_T0001\TR1_W0001_P0006\TR1_2_W0001_P0006_T0001_R1_P1_K1_Ch2-Ch1.zen
1.572001e+01	1.528333e+01	20151211_SCC1gfpc_Prometa\MitoSys2\LSM\SCC1gfpc_Noc\DE_W0001\DE_W0001_P0008\DE_2_W0001_P0008_T0001\TR1_W0001_P0006\TR1_2_W0001_P0006_T0001_R1_P1_K1_Ch2-Ch1.zen
1.578000e+01	1.370000e+01	20151211_SCC1gfpc_Prometa\MitoSys2\LSM\SCC1gfpc_Noc\DE_W0001\DE_W0001_P0008\DE_2_W0001_P0008_T0001\TR1_W0001_P0006\TR1_2_W0001_P0006_T0001_R1_P1_K1_Ch2-Ch1.zen
1.584000e+01	1.416666e+01	20151211_SCC1gfpc_Prometa\MitoSys2\LSM\SCC1gfpc_Noc\DE_W0001\DE_W0001_P0008\DE_2_W0001_P0008_T0001\TR1_W0001_P0006\TR1_2_W0001_P0006_T0001_R1_P1_K1_Ch2-Ch1.zen
1.590001e+01	1.683333e+01	20151211_SCC1gfpc_Prometa\MitoSys2\LSM\SCC1gfpc_Noc\DE_W0001\DE_W0001_P0008\DE_2_W0001_P0008_T0001\TR1_W0001_P0006\TR1_2_W0001_P0006_T0001_R1_P1_K1_Ch2-Ch1.zen
1.596000e+01	1.678333e+01	20151211_SCC1gfpc_Prometa\MitoSys2\LSM\SCC1gfpc_Noc\DE_W0001\DE_W0001_P0008\DE_2_W0001_P0008_T0001\TR1_W0001_P0006\TR1_2_W0001_P0006_T0001_R1_P1_K1_Ch2-Ch1.zen
1.602000e+01	1.841666e+01	20151211_SCC1gfpc_Prometa\MitoSys2\LSM\SCC1gfpc_Noc\DE_W0001\DE_W0001_P0008\DE_2_W0001_P0008_T0001\TR1_W0001_P0006\TR1_2_W0001_P0006_T0001_R1_P1_K1_Ch2-Ch1.zen
1.608001e+01	1.514999e+01	20151211_SCC1gfpc_Prometa\MitoSys2\LSM\SCC1gfpc_Noc\DE_W0001\DE_W0001_P0008\DE_2_W0001_P0008_T0001\TR1_W0001_P0006\TR1_2_W0001_P0006_T0001_R1_P1_K1_Ch2-Ch1.zen
1.614001e+01	1.411666e+01	20151211_SCC1gfpc_Prometa\MitoSys2\LSM\SCC1gfpc_Noc\DE_W0001\DE_W0001_P0008\DE_2_W0001_P0008_T0001\TR1_W0001_P0006\TR1_2_W0001_P0006_T0001_R1_P1_K1_Ch2-Ch1.zen
1.620000e+01	1.803333e+01	20151211_SCC1gfpc_Prometa\MitoSys2\LSM\SCC1gfpc_Noc\DE_W0001\DE_W0001_P0008\DE_2_W0001_P0008_T0001\TR1_W0001_P0006\TR1_2_W0001_P0006_T0001_R1_P1_K1_Ch2-Ch1.zen
1.626001e+01	1.523333e+01	20151211_SCC1gfpc_Prometa\MitoSys2\LSM\SCC1gfpc_Noc\DE_W0001\DE_W0001_P0008\DE_2_W0001_P0008_T0001\TR1_W0001_P0006\TR1_2_W0001_P0006_T0001_R1_P1_K1_Ch2-Ch1.zen
1.632001e+01	1.718333e+01	20151211_SCC1gfpc_Prometa\MitoSys2\LSM\SCC1gfpc_Noc\DE_W0001\DE_W0001_P0008\DE_2_W0001_P0008_T0001\TR1_W0001_P0006\TR1_2_W0001_P0006_T0001_R1_P1_K1_Ch2-Ch1.zen
1.638000e+01	1.556666e+01	20151211_SCC1gfpc_Prometa\MitoSys2\LSM\SCC1gfpc_Noc\DE_W0001\DE_W0001_P0008\DE_2_W0001_P0008_T0001\TR1_W0001_P0006\TR1_2_W0001_P0006_T0001_R1_P1_K1_Ch2-Ch1.zen
1.644000e+01	1.446666e+01	20151211_SCC1gfpc_Prometa\MitoSys2\LSM\SCC1gfpc_Noc\DE_W0001\DE_W0001_P0008\DE_2_W0001_P0008_T0001\TR1_W0001_P0006\TR1_2_W0001_P0006_T0001_R1_P1_K1_Ch2-Ch1.zen
1.650001e+01	1.699999e+01	20151211_SCC1gfpc_Prometa\MitoSys2\LSM\SCC1gfpc_Noc\DE_W0001\DE_W0001_P0008\DE_2_W0001_P0008_T0001\TR1_W0001_P0006\TR1_2_W0001_P0006_T0001_R1_P1_K1_Ch2-Ch1.zen
1.656001e+01	1.871666e+01	20151211_SCC1gfpc_Prometa\MitoSys2\LSM\SCC1gfpc_Noc\DE_W0001\DE_W0001_P0008\DE_2_W0001_P0008_T0001\TR1_W0001_P0006\TR1_2_W0001_P0006_T0001_R1_P1_K1_Ch2-Ch1.zen
1.662000e+01	1.705000e+01	20151211_SCC1gfpc_Prometa\MitoSys2\LSM\SCC1gfpc_Noc\DE_W0001\DE_W0001_P0008\DE_2_W0001_P0008_T0001\TR1_W0001_P0006\TR1_2_W0001_P0006_T0001_R1_P1_K1_Ch2-Ch1.zen
1.668001e+01	1.456666e+01	20151211_SCC1gfpc_Prometa\MitoSys2\LSM\SCC1gfpc_Noc\DE_W0001\DE_W0001_P0008\DE_2_W0001_P0008_T0001\TR1_W0001_P0006\TR1_2_W0001_P0006_T0001_R1_P1_K1_Ch2-Ch1.zen
1.674001e+01	1.778333e+01	20151211_SCC1gfpc_Prometa\MitoSys2\LSM\SCC1gfpc_Noc\DE_W0001\DE_W0001_P0008\DE_2_W0001_P0008_T0001\TR1_W0001_P0006\TR1_2_W0001_P0006_T0001_R1_P1_K1_Ch2-Ch1.zen
1.680000e+01	1.764999e+01	20151211_SCC1gfpc_Prometa\MitoSys2\LSM\SCC1gfpc_Noc\DE_W0001\DE_W0001_P0008\DE_2_W0001_P0008_T0001\TR1_W0001_P0006\TR1_2_W0001_P0006_T0001_R1_P1_K1_Ch2-Ch1.zen
1.686000e+01	1.615000e+01	20151211_SCC1gfpc_Prometa\MitoSys2\LSM\SCC1gfpc_Noc\DE_W0001\DE_W0001_P0008\DE_2_W0001_P0008_T0001\TR1_W0001_P0006\TR1_2_W0001_P0006_T0001_R1_P1_K1_Ch2-Ch1.zen
1.692001e+01	1.909999e+01	20151211_SCC1gfpc_Prometa\MitoSys2\LSM\SCC1gfpc_Noc\DE_W0001\DE_W0001_P0008\DE_2_W0001_P0008_T0001\TR1_W0001_P0006\TR1_2_W0001_P0006_T0001_R1_P1_K1_Ch2-Ch1.zen
1.698001e+01	1.405000e+01	20151211_SCC1gfpc_Prometa\MitoSys2\LSM\SCC1gfpc_Noc\DE_W0001\DE_W0001_P0008\DE_2_W0001_P0008_T0001\TR1_W0001_P0006\TR1_2_W0001_P0006_T0001_R1_P1_K1_Ch2-Ch1.zen
1.704000e+01	1.668333e+01	20151211_SCC1gfpc_Prometa\MitoSys2\LSM\SCC1gfpc_Noc\DE_W0001\DE_W0001_P0008\DE_2_W0001_P0008_T0001\TR1_W0001_P0006\TR1_2_W0001_P0006_T0001_R1_P1_K1_Ch2-Ch1.zen
1.710001e+01	1.691666e+01	20151211_SCC1gfpc_Prometa\MitoSys2\LSM\SCC1gfpc_Noc\DE_W0001\DE_W0001_P0008\DE_2_W0001_P0008_T0001\TR1_W0001_P0006\TR1_2_W0001_P0006_T0001_R1_P1_K1_Ch2-Ch1.zen
1.716001e+01	1.575000e+01	20151211_SCC1gfpc_Prometa\MitoSys2\LSM\SCC1gfpc_Noc\DE_W0001\DE_W0001_P0008\DE_2_W0001_P0008_T0001\TR1_W0001_P0006\TR1_2_W0001_P0006_T0001_R1_P1_K1_Ch2-Ch1.zen
1.722001e+01	1.573333e+01	20151211_SCC1gfpc_Prometa\MitoSys2\LSM\SCC1gfpc_Noc\DE_W0001\DE_W0001_P0008\DE_2_W0001_P0008_T0001\TR1_W0001_P0006\TR1_2_W0001_P0006_T0001_R1_P1_K1_Ch2-Ch1.zen
1.728000e+01	1.559999e+01	20151211_SCC1gfpc_Prometa\MitoSys2\LSM\SCC1gfpc_Noc\DE_W0001\DE_W0001_P0008\DE_2_W0001_P0008_T0001\TR1_W0001_P0006\TR1_2_W0001_P0006_T0001_R1_P1_K1_Ch2-Ch1.zen
1.734001e+01	1.640000e+01	20151211_SCC1gfpc_Prometa\MitoSys2\LSM\SCC1gfpc_Noc\DE_W0001\DE_W0001_P0008\DE_2_W0001_P0008_T0001\TR1_W0001_P0006\TR1_2_W0001_P0006_T0001_R1_P1_K1_Ch2-Ch1.zen
1.740001e+01	1.435000e+01	20151211_SCC1gfpc_Prometa\MitoSys2\LSM\SCC1gfpc_Noc\DE_W0001\DE_W0001_P0008\DE_2_W0001_P0008_T0001\TR1_W0001_P0006\TR1_2_W0001_P0006_T0001_R1_P1_K1_Ch2-Ch1.zen
1.746000e+01	1.626666e+01	20151211_SCC1gfpc_Prometa\MitoSys2\LSM\SCC1gfpc_Noc\DE_W0001\DE_W0001_P0008\DE_2_W0001_P0008_T0001\TR1_W0001_P0006\TR1_2_W0001_P0006_T0001_R1_P1_K1_Ch2-Ch1.zen
1.752001e+01	1.601666e+01	20151211_SCC1gfpc_Prometa\MitoSys2\LSM\SCC1gfpc_Noc\DE_W0001\DE_W0001_P0008\DE_2_W0001_P0008_T0001\TR1_W0001_P0006\TR1_2_W0001_P0006_T0001_R1_P1_K1_Ch2-Ch1.zen
1.758001e+01	1.718333e+01	20151211_SCC1gfpc_Prometa\MitoSys2\LSM\SCC1gfpc_Noc\DE_W0001\DE_W0001_P0008\DE_2_W0001_P0008_T0001\TR1_W0001_P0006\TR1_2_W0001_P0006_T0001_R1_P1_K1_Ch2-Ch1.zen
1.764001e+01	1.924999e+01	20151211_SCC1gfpc_Prometa\MitoSys2\LSM\SCC1gfpc_Noc\DE_W0001\DE_W0001_P0008\DE_2_W0001_P0008_T0001\TR1_W0001_P0006\TR1_2_W0001_P0006_T0001_R1_P1_K1_Ch2-Ch1.zen
1.770000e+01	1.761666e+01	20151211_SCC1gfpc_Prometa\MitoSys2\LSM\SCC1gfpc_Noc\DE_W0001\DE_W0001_P0008\DE_2_W0001_P0008_T0001\TR1_W0001_P0006\TR1_2_W0001_P0006_T0001_R1_P1_K1_Ch2-Ch1.zen
1.776001e+01	1.445000e+01	20151211_SCC1gfpc_Prometa\MitoSys2\LSM\SCC1gfpc_Noc\DE_W0001\DE_W0001_P0008\DE_2_W0001_P0008_T0001\TR1_W0001_P0006\TR1_2_W0001_P0006_T0001_R1_P1_K1_Ch2-Ch1.zen
1.782001e+01	1.536666e+01	20151211_SCC1gfpc_Prometa\MitoSys2\LSM\SCC1gfpc_Noc\DE_W0001\DE_W0001_P0008\DE_2_W0001_P0008_T0001\TR1_W0001_P0006\TR1_2_W0001_P0006_T0001_R1_P1_K1_Ch2-Ch1.zen
1.788000e+01	1.640000e+01	20151211_SCC1gfpc_Prometa\MitoSys2\LSM\SCC1gfpc_Noc\DE_W0001\DE_W0001_P0008\DE_2_W0001_P0008_T0001\TR1_W0001_P0006\TR1_2_W0001_P0006_T0001_R1_P1_K1_Ch2-Ch1.zen
1.794001e+01	1.421666e+01	20151211_SCC1gfpc_Prometa\MitoSys2\LSM\SCC1gfpc_Noc\DE_W0001\DE_W0001_P0008\DE_2_W0001_P0008_T0001\TR1_W0001_P0006\TR1_2_W0001_P0006_T0001_R1_P1_K1_Ch2-Ch1.zen
1.800001e+01	1.425000e+01	20151211_SCC1gfpc_Prometa\MitoSys2\LSM\SCC1gfpc_Noc\DE_W0001\DE_W0001_P0008\DE_2_W0001_P0008_T0001\TR1_W0001_P0006\TR1_2_W0001_P0006_T0001_R1_P1_K1_Ch2-Ch1.zen
1.806001e+01	1.514999e+01	20151211_SCC1gfpc_Prometa\MitoSys2\LSM\SCC1gfpc_Noc\DE_W0001\DE_W0001_P0008\DE_2_W0001_P0008_T0001\TR1_W0001_P0006\TR1_2_W0001_P0006_T0001_R1_P1_K1_Ch2-Ch1.zen
1.812001e+01	1.616666e+01	20151211_SCC1gfpc_Prometa\MitoSys2\LSM\SCC1gfpc_Noc\DE_W0001\DE_W0001_P0008\DE_2_W0001_P0008_T0001\TR1_W0001_P0006\TR1_2_W0001_P0006_T0001_R1_P1_K1_Ch2-Ch1.zen
1.818001e+01	1.514999e+01	20151211_SCC1gfpc_Prometa\MitoSys2\LSM\SCC1gfpc_Noc\DE_W0001\DE_W0001_P0008\DE_2_W0001_P0008_T0001\TR1_W0001_P0006\TR1_2_W0001_P0006_T0001_R1_P1_K1_Ch2-Ch1.zen
1.824001e+01	1.616666e+01	20151211_SCC1gfpc_Prometa\MitoSys2\LSM\SCC1gfpc_Noc\DE_W0001\DE_W0001_P0008\DE_2_W0001_P0008_T0001\TR1_W0001_P0006\TR1_2_W0001_P0006_T0001_R1_P1_K1_Ch2-Ch1.zen
1.830000e+01	2.116666e+01	20151211_SCC1gfpc_Prometa\MitoSys2\LSM\SCC1gfpc_Noc\DE_W0001\DE_W0001_P0008\DE_2_W0001_P0008_T0001\TR1_W0001_P0006\TR1_2_W0001_P0006_T0001_R1_P1_K1_Ch2-Ch1.zen
1.836001e+01	1.755000e+01	20151211_SCC1gfpc_Prometa\MitoSys2\LSM\SCC1gfpc_Noc\DE_W0001\DE_W0001_P0008\DE_2_W0001_P0008_T0001\TR1_W0001_P0006\TR1_2_W0001_P0006_T0001_R1_P1_K1_Ch2-Ch1.zen
1.842001e+01	1.706666e+01	20151211_SCC1gfpc_Prometa\MitoSys2\LSM\SCC1gfpc_Noc\DE_W0001\DE_W0001_P0008\DE_2_W0001_P0008_T0001\TR1_W0001_P0006\TR1_2_W0001_P0006_T0001_R1_P1_K1_Ch2-Ch1.zen
1.848001e+01	1.571666e+01	20151211_SCC1gfpc_Prometa\MitoSys2\LSM\SCC1gfpc_Noc\DE_W0001\DE_W0001_P0008\DE_2_W0001_P0008_T0001\TR1_W0001_P0006\TR1_2_W0001_P0006_T0001_R1_P1_K1_Ch2-Ch1.zen
1.854001e+01	1.799999e+01	20151211_SCC1gfpc_Prometa\MitoSys2\LSM\SCC1gfpc_Noc\DE_W0001\DE_W0001_P0008\DE_2_W0001_P0008_T0001\TR1_W0001_P0006\TR1_2_W0001_P0006_T0001_R1_P1_K1_Ch2-Ch1.zen
1.860001e+01	1.583333e+01	20151211_SCC1gfpc_Prometa\MitoSys2\LSM\SCC1gfpc_Noc\DE_W0001\DE_W0001_P0008\DE_2_W0001_P0008_T0001\TR1_W0001_P0006\TR1_2_W0001_P0006_T0001_R1_P1_K1_Ch2-Ch1.zen
1.866001e+01	1.511666e+01	20151211_SCC1gfpc_Prometa\MitoSys2\LSM\SCC1gfpc_Noc\DE_W0001\DE_W0001_P0008\DE_2_W0001_P0008_T0001\TR1_W0001_P0006\TR1_2_W0001_P0006_T0001_R1_P1_K1_Ch2-Ch1.zen
1.872001e+01	1.541666e+01	20151211_SCC1gfpc_Prometa\MitoSys2\LSM\SCC1gfpc_Noc\DE_W0001\DE_W0001_P0008\DE_2_W0001_P0008_T0001\TR1_W0001_P0006\TR1_2_W0001_P0006_T0001_R1_P1_K1_Ch2-Ch1.zen
1.878001e+01	1.883333e+01	20151211_SCC1gfpc_Prometa\MitoSys2\LSM\SCC1gfpc_Noc\DE_W0001\DE_W0001_P0008\DE_2_W0001_P0008_T0001\TR1_W0001_P0006\TR1_2_W0001_P0006_T0001_R1_P1_K1_Ch2-Ch1.zen
1.884001e+01	1.684999e+01	20151211_SCC1gfpc_Prometa\MitoSys2\LSM\SCC1gfpc_Noc\DE_W0001\DE_W0001_P0008\DE_2_W0001_P0008_T0001\TR1_W0001_P0006\TR1_2_W0001_P0006_T0001_R1_P1_K1_Ch2-Ch1.zen
1.890001e+01	1.845000e+01	20151211_SCC1gfpc_Prometa\MitoSys2\LSM\SCC1gfpc_Noc\DE_W0001\DE_W0001_P0008\DE_2_W0001_P0008_T0001\TR1_W0001_P0006\TR1_2_W0001_P0006_T0001_R1_P1_K1_Ch2-Ch1.zen
1.896001e+01	1.556666e+01	20151211_SCC1gfpc_Prometa\MitoSys2\LSM\SCC1gfpc_Noc\DE_W0001\DE_W0001_P0008\DE_2_W0001_P0008_T0001\TR1_W0001_P0006\TR1_2_W0001_P0006_T0001_R1_P1_K1_Ch2-Ch1.zen
1.902001e+01	1.699999e+01	20151211_SCC1gfpc_Prometa\MitoSys2\LSM\SCC1gfpc_Noc\DE_W0001\DE_W0001_P0008\DE_2_W0001_P0008_T0001\TR1_W0001_P0006\TR1_2_W0001_P0006_T0001_R1_P1_K1_Ch2-Ch1.zen
1.908001e+01	1.403333e+01	20151211_SCC1gfpc_Prometa\MitoSys2\LSM\SCC1gfpc_Noc\DE_W0001\DE_W0001_P0008\DE_2_W0001_P0008_T0001\TR1_W0001_P0006\TR1_2_W0001_P0006_T0001_R1_P1_K1_Ch2-Ch1.zen
1.914001e+01	1.899999e+01	20151211_SCC1gfpc_Prometa\MitoSys2\LSM\SCC1gfpc_Noc\DE_W0001\DE_W0001_P0008\DE_2_W0001_P0008_T0001\TR1_W0001_P0006\TR1_2_W0001_P0006_T0001_R1_P1_K1_Ch2-Ch1.zen
1.920001e+01	1.591666e+01	20151211_SCC1gfpc_Prometa\MitoSys2\LSM\SCC1gfpc_Noc\DE_W0001\DE_W0001_P0008\DE_2_W0001_P0008_T0001\TR1_W0001_P0006\TR1_2_W0001_P0006_T0001_R1_P1_K1_Ch2-Ch1.zen
1.926001e+01	1.828333e+01	20151211_SCC1gfpc_Prometa\MitoSys2\LSM\SCC1gfpc_Noc\DE_W0001\DE_W0001_P0008\DE_2_W0001_P0008_T0001\TR1_W0001_P0006\TR1_2_W0001_P0006_T0001_R1_P1_K1_Ch2-Ch1.zen
1.932001e+01	1.771666e+01	20151211_SCC1gfpc_Prometa\MitoSys2\LSM\SCC1gfpc_Noc\DE_W0001\DE_W0001_P0008\DE_2_W0001_P0008_T0001\TR1_W0001_P0006\TR1_2_W0001_P0006_T0001_R1_P1_K1_Ch2-Ch1.zen
1.938001e+01	1.661666e+01	20151211_SCC1gfpc_Prometa\MitoSys2\LSM\SCC1gfpc_Noc\DE_W0001\DE_W0001_P0008\DE_2_W0001_P0008_T0001\TR1_W0001_P0006\TR1_2_W0001_P0006_T0001_R1_P1_K1_Ch2-Ch1.zen
1.944001e+01	1.525000e+01	20151211_SCC1gfpc_Prometa\MitoSys2\LSM\SCC1gfpc_Noc\DE_W0001\DE_W0001_P0008\DE_2_W0001_P0008_T0001\TR1_W0001_P0006\TR1_2_W0001_P0006_T0001_R1_P1_K1_Ch2-Ch1.zen
1.950001e+01	1.608333e+01	20151211_SCC1gfpc_Prometa\MitoSys2\LSM\SCC1gfpc_Noc\DE_W0001\DE_W0001_P0008\DE_2_W0001_P0008_T0001\TR1_W0001_P0006\TR1_2_W0001_P0006_T0001_R1_P1_K1_Ch2-Ch1.zen
1.956001e+01	1.703333e+01	20151211_SCC1gfpc_Prometa\MitoSys2\LSM\SCC1gfpc_Noc\DE_W0001\DE_W0001_P0008\DE_2_W0001_P0008_T0001\TR1_W0001_P0006\TR1_2_W0001_P0006_T0001_R1_P1_K1_Ch2-Ch1.zen
1.962001e+01	1.526666e+01	20151211_SCC1gfpc_Prometa\MitoSys2\LSM\SCC1gfpc_Noc\DE_W0001\DE_W0001_P0008\DE_2_W0001_P0008_T0001\TR1_W0001_P0006\TR1_2_W0001_P0006_T0001_R1_P1_K1_Ch2-Ch1.zen
1.968001e+01	1.318333e+01	20151211_SCC1gfpc_Prometa\MitoSys2\LSM\SCC1gfpc_Noc\DE_W0001\DE_W0001_P0008\DE_2_W0001_P0008_T0001\TR1_W0001_P0006\TR1_2_W0001_P0006_T0001_R1_P1_K1_Ch2-Ch1.zen
1.974001e+01	1.663333e+01	20151211_SCC1gfpc_Prometa\MitoSys2\LSM\SCC1gfpc_Noc\DE_W0001\DE_W0001_P0008\DE_2_W0001_P0008_T0001\TR1_W0001_P0006\TR1_2_W0001_P0006_T0001_R1_P1_K1_Ch2-Ch1.zen
1.980001e+01	1.908333e+01	20151211_SCC1gfpc_Prometa\MitoSys2\LSM\SCC1gfpc_Noc\DE_W0001\DE_W0001_P0008\DE_2_W0001_P0008_T0001\TR1_W0001_P0006\TR1_2_W0001_P0006_T0001_R1_P1_K1_Ch2-Ch1.zen
1.986001e+01	1.708333e+01	20151211_SCC1gfpc_Prometa\MitoSys2\LSM\SCC1gfpc_Noc\DE_W0001\DE_W0001_P0008\DE_2_W0001_P0008_T0001\TR1_W0001_P0006\TR1_2_W0001_P0006_T0001_R1_P1_K1_Ch2-Ch1.zen
1.992001e+01	1.556666e+01	20151211_SCC1gfpc_Prometa\MitoSys2\LSM\SCC1gfpc_Noc\DE_W0001\DE_W0001_P0008\DE_2_W0001_P0008_T0001\TR1_W0001_P0006\TR1_2_W0001_P0006_T0001_R1_P1_K1_Ch2-Ch1.zen
1.998001e+01	1.588333e+01	20151211_SCC1gfpc_Prometa\MitoSys2\LSM\SCC1gfpc_Noc\DE_W0001\DE_W0001_P0008\DE_2_W0001_P0008_T0001\TR1_W0001_P0006\TR1_2_W0001_P0006_T0001_R1_P1_K1_Ch2-Ch1.zen
2.004001e+01	1.736666e+01	20151211_SCC1gfpc_Prometa\MitoSys2\LSM\SCC1gfpc_Noc\DE_W0001\DE_W0001_P0008\DE_2_W0001_P0008_T0001\TR1_W0001_P0006\TR1_2_W0001_P0006_T0001_R1_P1_K1_Ch2-Ch1.zen
2.010001e+01	1.628333e+01	20151211_SCC1gfpc_Prometa\MitoSys2\LSM\SCC1gfpc_Noc\DE_W0001\DE_W0001_P0008\DE_2_W0001_P0008_T0001\TR1_W0001_P0006\TR1_2_W0001_P0006_T0001_R1_P1_K1_Ch2-Ch1.zen
2.016001e+01	1.488333e+01	20151211_SCC1gfpc_Prometa\MitoSys2\LSM\SCC1gfpc_Noc\DE_W0001\DE_W0001_P0008\DE_2_W0001_P0008_T0001\TR1_W0001_P0006\TR1_2_W0001_P0006_T0001_R1_P1_K1_Ch2-Ch1.zen
2.022001e+01	1.460000e+01	20151211_SCC1gfpc_Prometa\MitoSys2\LSM\SCC1gfpc_Noc\DE_W0001\DE_W0001_P0008\DE_2_W0001_P0008_T0001\TR1_W0001_P0006\TR1_2_W0001_P0006_T0001_R1_P1_K1_Ch2-Ch1.zen
2.028001e+01	1.656666e+01	20151211_SCC1gfpc_Prometa\MitoSys2\LSM\SCC1gfpc_Noc\DE_W0001\DE_W0001_P0008\DE_2_W0001_P0008_T0001\TR1_W0001_P0006\TR1_2_W0001_P0006_T0001_R1_P1_K1_Ch2-Ch1.zen
2.034001e+01	1.468333e+01	20151211_SCC1gfpc_Prometa\MitoSys2\LSM\SCC1gfpc_Noc\DE_W0001\DE_W0001_P0008\DE_2_W0001_P0008_T0001\TR1_W0001_P0006\TR1_2_W0001_P0006_T0001_R1_P1_K1_Ch2-Ch1.zen
2.040001e+01	1.378333e+01	20151211_SCC1gfpc_Prometa\MitoSys2\LSM\SCC1gfpc_Noc\DE_W0001\DE_W0001_P0008\DE_2_W0001_P0008_T0001\TR1_W0001_P0006\TR1_2_W0001_P0006_T0001_R1_P1_K1_Ch2-Ch1.zen
2.046001e+01	1.493333e+01	20151211_SCC1gfpc_Prometa\MitoSys2\LSM\SCC1gfpc_Noc\DE_W0001\DE_W0001_P0008\DE_2_W0001_P0008_T0001\TR1_W0001_P0006\TR1_2_W0001_P0006_T0001_R1_P1_K1_Ch2-Ch1.zen
2.052001e+01	1.453333e+01	20151211_SCC1gfpc_Prometa\MitoSys2\LSM\SCC1gfpc_Noc\DE_W0001\DE_W0001_P0008\DE_2_W0001_P0008_T0001\TR1_W0001_P0006\TR1_2_W0001_P0006_T0001_R1_P1_K1_Ch2-Ch1.zen
2.058001e+01	1.378333e+01	20151211_SCC1gfpc_Prometa\MitoSys2\LSM\SCC1gfpc_Noc\DE_W0001\DE_W0001_P0008\DE_2_W0001_P0008_T0001\TR1_W0001_P0006\TR1_2_W0001_P0006_T0001_R1_P1_K1_Ch2-Ch1.zen
2.064001e+01	1.538333e+01	20151211_SCC1gfpc_Prometa\MitoSys2\LSM\SCC1gfpc_Noc\DE_W0001\DE_W0001_P0008\DE_2_W0001_P0008_T0001\TR1_W0001_P0006\TR1_2_W0001_P0006_T0001_R1_P1_K1_Ch2-Ch1.zen
2.070001e+01	1.764999e+01	20151211_SCC1gfpc_Prometa\MitoSys2\LSM\SCC1gfpc_Noc\DE_W0001\DE_W0001_P0008\DE_2_W0001_P0008_T0001\TR1_W0001_P0006\TR1_2_W0001_P0006_T0001_R1_P1_K1_Ch2-Ch1.zen
2.076001e+01	1.655000e+01	20151211_SCC1gfpc_Prometa\MitoSys2\LSM\SCC1gfpc_Noc\DE_W0001\DE_W0001_P0008\DE_2_W0001_P0008_T0001\TR1_W0001_P0006\TR1_2_W0001_P0006_T0001_R1_P1_K1_Ch2-Ch1.zen
2.082001e+01	2.156666e+01	20151211_SCC1gfpc_Prometa\MitoSys2\LSM\SCC1gfpc_Noc\DE_W0001\DE_W0001_P0008\DE_2_W0001_P0008_T0001\TR1_W0001_P0006\TR1_2_W0001_P0006_T0001_R1_P1_K1_Ch2-Ch1.zen
2.088001e+01	1.846666e+01	20151211_SCC1gfpc_Prometa\MitoSys2\LSM\SCC1gfpc_Noc\DE_W0001\DE_W0001_P0008\DE_2_W0001_P0008_T0001\TR1_W0001_P0006\TR1_2_W0001_P0006_T0001_R1_P1_K1_Ch2-Ch1.zen
2.094001e+01	1.626666e+01	20151211_SCC1gfpc_Prometa\MitoSys2\LSM\SCC1gfpc_Noc\DE_W0001\DE_W0001_P0008\DE_2_W0001_P0008_T0001\TR1_W0001_P0006\TR1_2_W0001_P0006_T0001_R1_P1_K1_Ch2-Ch1.zen
2.100001e+01	1.453333e+01	20151211_SCC1gfpc_Prometa\MitoSys2\LSM\SCC1gfpc_Noc\DE_W0001\DE_W0001_P0008\DE_2_W0001_P0008_T0001\TR1_W0001_P0006\TR1_2_W0001_P0006_T0001_R1_P1_K1_Ch2-Ch1.zen
2.106001e+01	1.531666e+01	20151211_SCC1gfpc_Prometa\MitoSys2\LSM\SCC1gfpc_Noc\DE_W0001\DE_W0001_P0008\DE_2_W0001_P0008_T0001\TR1_W0001_P0006\TR1_2_W0001_P0006_T0001_R1_P1_K1_Ch2-Ch1.zen
2.112001e+01	1.676666e+01	20151211_SCC1gfpc_Prometa\MitoSys2\LSM\SCC1gfpc_Noc\DE_W0001\DE_W0001_P0008\DE_2_W0001_P0008_T0001\TR1_W0001_P0006\TR1_2_W0001_P0006_T0001_R1_P1_K1_Ch2-Ch1.zen
2.118001e+01	1.598333e+01	20151211_SCC1gfpc_Prometa\MitoSys2\LSM\SCC1gfpc_Noc\DE_W0001\DE_W0001_P0008\DE_2_W0001_P0008_T0001\TR1_W0001_P0006\TR1_2_W0001_P0006_T0001_R1_P1_K1_Ch2-Ch1.zen
2.124001e+01	1.648333e+01	20151211_SCC1gfpc_Prometa\MitoSys2\LSM\SCC1gfpc_Noc\DE_W0001\DE_W0001_P0008\DE_2_W0001_P0008_T0001\TR1_W0001_P0006\TR1_2_W0001_P0006_T0001_R1_P1_K1_Ch2-Ch1.zen
2.130001e+01	1.851666e+01	20151211_SCC1gfpc_Prometa\MitoSys2\LSM\SCC1gfpc_Noc\DE_W0001\DE_W0001_P0008\DE_2_W0001_P0008_T0001\TR1_W0001_P0006\TR1_2_W0001_P0006_T0001_R1_P1_K1_Ch2-Ch1.zen
2.136001e+01	1.789999e+01	20151211_SCC1gfpc_Prometa\MitoSys2\LSM\SCC1gfpc_Noc\DE_W0001\DE_W0001_P0008\DE_2_W0001_P0008_T0001\TR1_W0001_P0006\TR1_2_W0001_P0006_T0001_R1_P1_K1_Ch2-Ch1.zen
2.142001e+01	1.689999e+01	20151211_SCC1gfpc_Prometa\MitoSys2\LSM\SCC1gfpc_Noc\DE_W0001\DE_W0001_P0008\DE_2_W0001_P0008_T0001\TR1_W0001_P0006\TR1_2_W0001_P0006_T0001_R1_P1_K1_Ch2-Ch1.zen
2.148001e+01	1.476666e+01	20151211_SCC1gfpc_Prometa\MitoSys2\LSM\SCC1gfpc_Noc\DE_W0001\DE_W0001_P0008\DE_2_W0001_P0008_T0001\TR1_W0001_P0006\TR1_2_W0001_P0006_T0001_R1_P1_K1_Ch2-Ch1.zen
2.154001e+01	1.603333e+01	20151211_SCC1gfpc_Prometa\MitoSys2\LSM\SCC1gfpc_Noc\DE_W0001\DE_W0001_P0008\DE_2_W0001_P0008_T0001\TR1_W0001_P0006\TR1_2_W0001_P0006_T0001_R1_P1_K1_Ch2-Ch1.zen
2.160001e+01	1.584999e+01	20151211_SCC1gfpc_Prometa\MitoSys2\LSM\SCC1gfpc_Noc\DE_W0001\DE_W0001_P0008\DE_2_W0001_P0008_T0001\TR1_W0001_P0006\TR1_2_W0001_P0006_T0001_R1_P1_K1_Ch2-Ch1.zen
2.166001e+01	1.555000e+01	20151211_SCC1gfpc_Prometa\MitoSys2\LSM\SCC1gfpc_Noc\DE_W0001\DE_W0001_P0008\DE_2_W0001_P0008_T0001\TR1_W0001_P0006\TR1_2_W0001_P0006_T0001_R1_P1_K1_Ch2-Ch1.zen
2.172001e+01	1.483333e+01	20151211_SCC1gfpc_Prometa\MitoSys2\LSM\SCC1gfpc_Noc\DE_W0001\DE_W0001_P0008\DE_2_W0001_P0008_T0001\TR1_W0001_P0006\TR1_2_W0001_P0006_T0001_R1_P1_K1_Ch2-Ch1.zen
2.178001e+01	1.631666e+01	20151211_SCC1gfpc_Prometa\MitoSys2\LSM\SCC1gfpc_Noc\DE_W0001\DE_W0001_P0008\DE_2_W0001_P0008_T0001\TR1_W0001_P0006\TR1_2_W0001_P0006_T0001_R1_P1_K1_Ch2-Ch1.zen
2.184001e+01	1.878333e+01	20151211_SCC1gfpc_Prometa\MitoSys2\LSM\SCC1gfpc_Noc\DE_W0001\DE_W0001_P0008\DE_2_W0001_P0008_T0001\TR1_W0001_P0006\TR1_2_W0001_P0006_T0001_R1_P1_K1_Ch2-Ch1.zen
2.190001e+01	1.831666e+01	20151211_SCC1gfpc_Prometa\MitoSys2\LSM\SCC1gfpc_Noc\DE_W0001\DE_W0001_P0008\DE_2_W0001_P0008_T0001\TR1_W0001_P0006\TR1_2_W0001_P0006_T0001_R1_P1_K1_Ch2-Ch1.zen
2.196001e+01	1.475000e+01	20151211_SCC1gfpc_Prometa\MitoSys2\LSM\SCC1gfpc_Noc\DE_W0001\DE_W0001_P0008\DE_2_W0001_P0008_T0001\TR1_W0001_P0006\TR1_2_W0001_P0006_T0001_R1_P1_K1_Ch2-Ch1.zen
2.202001e+01	1.530000e+01	20151211_SCC1gfpc_Prometa\MitoSys2\LSM\SCC1gfpc_Noc\DE_W0001\DE_W0001_P0008\DE_2_W0001_P0008_T0001\TR1_W0001_P0006\TR1_2_W0001_P0006_T0001_R1_P1_K1_Ch2-Ch1.zen
2.208001e+01	1.381666e+01	20151211_SCC1gfpc_Prometa\MitoSys2\LSM\SCC1gfpc_Noc\DE_W0001\DE_W0001_P0008\DE_2_W0001_P0008_T0001\TR1_W0001_P0006\TR1_2_W0001_P0006_T0001_R1_P1_K1_Ch2-Ch1.zen
2.214001e+01	1.720000e+01	20151211_SCC1gfpc_Prometa\MitoSys2\LSM\SCC1gfpc_Noc\DE_W0001\DE_W0001_P0008\DE_2_W0001_P0008_T0001\TR1_W0001_P0006\TR1_2_W0001_P0006_T0001_R1_P1_K1_Ch2-Ch1.zen
2.220001e+01	1.711666e+01	20151211_SCC1gfpc_Prometa\MitoSys2\LSM\SCC1gfpc_Noc\DE_W0001\DE_W0001_P0008\DE_2_W0001_P0008_T0001\TR1_W0001_P0006\TR1_2_W0001_P0006_T0001_R1_P1_K1_Ch2-Ch1.zen
2.226001e+01	1.696666e+01	20151211_SCC1gfpc_Prometa\MitoSys2\LSM\SCC1gfpc_Noc\DE_W0001\DE_W0001_P0008\DE_2_W0001_P0008_T0001\TR1_W0001_P0006\TR1_2_W0001_P0006_T0001_R1_P1_K1_Ch2-Ch1.zen
2.232001e+01	1.423333e+01	20151211_SCC1gfpc_Prometa\MitoSys2\LSM\SCC1gfpc_Noc\DE_W0001\DE_W0001_P0008\DE_2_W0001_P0008_T0001\TR1_W0001_P0006\TR1_2_W0001_P0006_T0001_R1_P1_K1_Ch2-Ch1.zen
2.238001e+01	1.686666e+01	20151211_SCC1gfpc_Prometa\MitoSys2\LSM\SCC1gfpc_Noc\DE_W0001\DE_W0001_P0008\DE_2_W0001_P0008_T0001\TR1_W0001_P0006\TR1_2_W0001_P0006_T0001_R1_P1_K1_Ch2-Ch1.zen
2.244001e+01	1.433333e+01	20151211_SCC1gfpc_Prometa\MitoSys2\LSM\SCC1gfpc_Noc\DE_W0001\DE_W0001_P0008\DE_2_W0001_P0008_T0001\TR1_W0001_P0006\TR1_2_W0001_P0006_T0001_R1_P1_K1_Ch2-Ch1.zen
2.250001e+01	1.721666e+01	20151211_SCC1gfpc_Prometa\MitoSys2\LSM\SCC1gfpc_Noc\DE_W0001\DE_W0001_P0008\DE_2_W0001_P0008_T0001\TR1_W0001_P0006\TR1_2_W0001_P0006_T0001_R1_P1_K1_Ch2-Ch1.zen
2.256001e+01	1.816666e+01	20151211_SCC1gfpc_Prometa\MitoSys2\LSM\SCC1gfpc_Noc\DE_W0001\DE_W0001_P0008\DE_2_W0001_P0008_T0001\TR1_W0001_P0006\TR1_2_W0001_P0006_T0001_R1_P1_K1_Ch2-Ch1.zen
2.262001e+01	1.535000e+01	20151211_SCC1gfpc_Prometa\MitoSys2\LSM\SCC1gfpc_Noc\DE_W0001\DE_W0001_P0008\DE_2_W0001_P0008_T0001\TR1_W0001_P0006\TR1_2_W0001_P0006_T0001_R1_P1_K1_Ch2-Ch1.zen
2.268001e+01	1.410000e+01	20151211_SCC1gfpc_Prometa\MitoSys2\LSM\SCC1gfpc_Noc\DE_W0001\DE_W0001_P0008\DE_2_W0001_P0008_T0001\TR1_W0001_P0006\TR1_2_W0001_P0006_T0001_R1_P1_K1_Ch2-Ch1.zen
2.274001e+01	1.356666e+01	20151211_SCC1gfpc_Prometa\MitoSys2\LSM\SCC1gfpc_Noc\DE_W0001\DE_W0001_P0008\DE_2_W0001_P0008_T0001\TR1_W0001_P0006\TR1_2_W0001_P0006_T0001_R1_P1_K1_Ch2-Ch1.zen
2.280001e+01	1.528333e+01	20151211_SCC1gfpc_Prometa\MitoSys2\LSM\SCC1gfpc_Noc\DE_W0001\DE_W0001_P0008\DE_2_W0001_P0008_T0001\TR1_W0001_P0006\TR1_2_W0001_P0006_T0001_R1_P1_K1_Ch2-Ch1.zen
2.286001e+01	1.470000e+01	20151211_SCC1gfpc_Prometa\MitoSys2\LSM\SCC1gfpc_Noc\DE_W0001\DE_W0001_P0008\DE_2_W0001_P0008_T0001\TR1_W0001_P0006\TR1_2_W0001_P0006_T0001_R1_P1_K1_Ch2-Ch1.zen
2.292001e+01	1.556666e+01	20151211_SCC1gfpc_Prometa\MitoSys2\LSM\SCC1gfpc_Noc\DE_W0001\DE_W0001_P0008\DE_2_W0001_P0008_T0001\TR1_W0001_P0006\TR1_2_W0001_P0006_T0001_R1_P1_K1_Ch2-Ch1.zen
2.298001e+01	1.531666e+01	20151211_SCC1gfpc_Prometa\MitoSys2\LSM\SCC1gfpc_Noc\DE_W0001\DE_W0001_P0008\DE_2_W0001_P0008_T0001\TR1_W0001_P0006\TR1_2_W0001_P0006_T0001_R1_P1_K1_Ch2-Ch1.zen
2.304001e+01	1.656666e+01	20151211_SCC1gfpc_Prometa\MitoSys2\LSM\SCC1gfpc_Noc\DE_W0001\DE_W0001_P0008\DE_2_W0001_P0008_T0001\TR1_W0001_P0006\TR1_2_W0001_P0006_T0001_R1_P1_K1_Ch2-Ch1.zen
2.310001e+01	1.731666e+01	20151211_SCC1gfpc_Prometa\MitoSys2\LSM\SCC1gfpc_Noc\DE_W0001\DE_W0001_P0008\DE_2_W0001_P0008_T0001\TR1_W0001_P0006\TR1_2_W0001_P0006_T0001_R1_P1_K1_Ch2-Ch1.zen
2.316001e+01	1.475000e+01	20151211_SCC1gfpc_Prometa\MitoSys2\LSM\SCC1gfpc_Noc\DE_W0001\DE_W0001_P0008\DE_2_W0001_P0008_T0001\TR1_W0001_P0006\TR1_2_W0001_P0006_T0001_R1_P1_K1_Ch2-Ch1.zen
2.322001e+01	1.385000e+01	20151211_SCC1gfpc_Prometa\MitoSys2\LSM\SCC1gfpc_Noc\DE_W0001\DE_W0001_P0008\DE_2_W0001_P0008_T0001\TR1_W0001_P0006\TR1_2_W0001_P0006_T0001_R1_P1_K1_Ch2-Ch1.zen
2.328001e+01	1.296666e+01	20151211_SCC1gfpc_Prometa\MitoSys2\LSM\SCC1gfpc_Noc\DE_W0001\DE_W0001_P0008\DE_2_W0001_P0008_T0001\TR1_W0001_P0006\TR1_2_W0001_P0006_T0001_R1_P1_K1_Ch2-Ch1.zen
2.334001e+01	1.401666e+01	20151211_SCC1gfpc_Prometa\MitoSys2\LSM\SCC1gfpc_Noc\DE_W0001\DE_W0001_P0008\DE_2_W0001_P0008_T0001\TR1_W0001_P0006\TR1_2_W0001_P0006_T0001_R1_P1_K1_Ch2-Ch1.zen
2.340001e+01	1.461666e+01	20151211_SCC1gfpc_Prometa\MitoSys2\LSM\SCC1gfpc_Noc\DE_W0001\DE_W0001_P0008\DE_2_W0001_P0008_T0001\TR1_W0001_P0006\TR1_2_W0001_P0006_T0001_R1_P1_K1_Ch2-Ch1.zen
2.346001e+01	1.265000e+01	20151211_SCC1gfpc_Prometa\MitoSys2\LSM\SCC1gfpc_Noc\DE_W0001\DE_W0001_P0008\DE_2_W0001_P0008_T0001\TR1_W0001_P0006\TR1_2_W0001_P0006_T0001_R1_P1_K1_Ch2-Ch1.zen
2.352001e+01	1.443333e+01	20151211_SCC1gfpc_Prometa\MitoSys2\LSM\SCC1gfpc_Noc\DE_W0001\DE_W0001_P0008\DE_2_W0001_P0008_T0001\TR1_W0001_P0006\TR1_2_W0001_P0006_T0001_R1_P1_K1_Ch2-Ch1.zen
2.358001e+01	1.373333e+01	20151211_SCC1gfpc_Prometa\MitoSys2\LSM\SCC1gfpc_Noc\DE_W0001\DE_W0001_P0008\DE_2_W0001_P0008_T0001\TR1_W0001_P0006\TR1_2_W0001_P0006_T0001_R1_P1_K1_Ch2-Ch1.zen
2.364001e+01	1.693333e+01	20151211_SCC1gfpc_Prometa\MitoSys2\LSM\SCC1gfpc_Noc\DE_W0001\DE_W0001_P0008\DE_2_W0001_P0008_T0001\TR1_W0001_P0006\TR1_2_W0001_P0006_T0001_R1_P1_K1_Ch2-Ch1.zen
2.370001e+01	1.580000e+01	20151211_SCC1gfpc_Prometa\MitoSys2\LSM\SCC1gfpc_Noc\DE_W0001\DE_W0001_P0008\DE_2_W0001_P0008_T0001\TR1_W0001_P0006\TR1_2_W0001_P0006_T0001_R1_P1_K1_Ch2-Ch1.zen
2.376001e+01	1.768333e+01	20151211_SCC1gfpc_Prometa\MitoSys2\LSM\SCC1gfpc_Noc\DE_W0001\DE_W0001_P0008\DE_2_W0001_P0008_T0001\TR1_W0001_P0006\TR1_2_W0001_P0006_T0001_R1_P1_K1_Ch2-Ch1.zen
2.382001e+01	1.336666e+01	20151211_SCC1gfpc_Prometa\MitoSys2\LSM\SCC1gfpc_Noc\DE_W0001\DE_W0001_P0008\DE_2_W0001_P0008_T0001\TR1_W0001_P0006\TR1_2_W0001_P0006_T0001_R1_P1_K1_Ch2-Ch1.zen
2.388001e+01	1.260000e+01	20151211_SCC1gfpc_Prometa\MitoSys2\LSM\SCC1gfpc_Noc\DE_W0001\DE_W0001_P0008\DE_2_W0001_P0008_T0001\TR1_W0001_P0006\TR1_2_W0001_P0006_T0001_R1_P1_K1_Ch2-Ch1.zen
2.394001e+01	1.305000e+01	20151211_SCC1gfpc_Prometa\MitoSys2\LSM\SCC1gfpc_Noc\DE_W0001\DE_W0001_P0008\DE_2_W0001_P0008_T0001\TR1_W0001_P0006\TR1_2_W0001_P0006_T0001_R1_P1_K1_Ch2-Ch1.zen
2.400001e+01	1.413333e+01	20151211_SCC1gfpc_Prometa\MitoSys2\LSM\SCC1gfpc_Noc\DE_W0001\DE_W0001_P0008\DE_2_W0001_P0008_T0001\TR1_W0001_P0006\TR1_2_W0001_P0006_T0001_R1_P1_K1_Ch2-Ch1.zen
2.406001e+01	1.393333e+01	20151211_SCC1gfpc_Prometa\MitoSys2\LSM\SCC1gfpc_Noc\DE_W0001\DE_W0001_P0008\DE_2_W0001_P0008_T0001\TR1_W0001_P0006\TR1_2_W0001_P0006_T0001_R1_P1_K1_Ch2-Ch1.zen
2.412001e+01	1.273333e+01	20151211_SCC1gfpc_Prometa\MitoSys2\LSM\SCC1gfpc_Noc\DE_W0001\DE_W0001_P0008\DE_2_W0001_P0008_T0001\TR1_W0001_P0006\TR1_2_W0001_P0006_T0001_R1_P1_K1_Ch2-Ch1.zen
2.418001e+01	1.730000e+01	20151211_SCC1gfpc_Prometa\MitoSys2\LSM\SCC1gfpc_Noc\DE_W0001\DE_W0001_P0008\DE_2_W0001_P0008_T0001\TR1_W0001_P0006\TR1_2_W0001_P0006_T0001_R1_P1_K1_Ch2-Ch1.zen
2.424001e+01	1.361666e+01	20151211_SCC1gfpc_Prometa\MitoSys2\LSM\SCC1gfpc_Noc\DE_W0001\DE_W0001_P0008\DE_2_W0001_P0008_T0001\TR1_W0001_P0006\TR1_2_W0001_P0006_T0001_R1_P1_K1_Ch2-Ch1.zen
2.430001e+01	1.328333e+01	20151211_SCC1gfpc_Prometa\MitoSys2\LSM\SCC1gfpc_Noc\DE_W0001\DE_W0001_P0008\DE_2_W0001_P0008_T0001\TR1_W0001_P0006\TR1_2_W0001_P0006_T0001_R1_P1_K1_Ch2-Ch1.zen
2.436001e+01	1.659999e+01	20151211_SCC1gfpc_Prometa\MitoSys2\LSM\SCC1gfpc_Noc\DE_W0001\DE_W0001_P0008\DE_2_W0001_P0008_T0001\TR1_W0001_P0006\TR1_2_W0001_P0006_T0001_R1_P1_K1_Ch2-Ch1.zen
2.442001e+01	1.798333e+01	20151211_SCC1gfpc_Prometa\MitoSys2\LSM\SCC1gfpc_Noc\DE_W0001\DE_W0001_P0008\DE_2_W0001_P0008_T0001\TR1_W0001_P0006\TR1_2_W0001_P0006_T0001_R1_P1_K1_Ch2-Ch1.zen
2.448001e+01	1.401666e+01	20151211_SCC1gfpc_Prometa\MitoSys2\LSM\SCC1gfpc_Noc\DE_W0001\DE_W0001_P0008\DE_2_W0001_P0008_T0001\TR1_W0001_P0006\TR1_2_W0001_P0006_T0001_R1_P1_K1_Ch2-Ch1.zen
2.454001e+01	1.659999e+01	20151211_SCC1gfpc_Prometa\MitoSys2\LSM\SCC1gfpc_Noc\DE_W0001\DE_W0001_P0008\DE_2_W0001_P0008_T0001\TR1_W0001_P0006\TR1_2_W0001_P0006_T0001_R1_P1_K1_Ch2-Ch1.zen
2.460001e+01	1.683333e+01	20151211_SCC1gfpc_Prometa\MitoSys2\LSM\SCC1gfpc_Noc\DE_W0001\DE_W0001_P0008\DE_2_W0001_P0008_T0001\TR1_W0001_P0006\TR1_2_W0001_P0006_T0001_R1_P1_K1_Ch2-Ch1.zen
2.466001e+01	1.253333e+01	20151211_SCC1gfpc_Prometa\MitoSys2\LSM\SCC1gfpc_Noc\DE_W0001\DE_W0001_P0008\DE_2_W0001_P0008_T0001\TR1_W0001_P0006\TR1_2_W0001_P0006_T0001_R1_P1_K1_Ch2-Ch1.zen
2.472001e+01	1.505000e+01	20151211_SCC1gfpc_Prometa\MitoSys2\LSM\SCC1gfpc_Noc\DE_W0001\DE_W0001_P0008\DE_2_W0001_P0008_T0001\TR1_W0001_P0006\TR1_2_W0001_P0006_T0001_R1_P1_K1_Ch2-Ch1.zen
2.478001e+01	1.521666e+01	20151211_SCC1gfpc_Prometa\MitoSys2\LSM\SCC1gfpc_Noc\DE_W0001\DE_W0001_P0008\DE_2_W0001_P0008_T0001\TR1_W0001_P0006\TR1_2_W0001_P0006_T0001_R1_P1_K1_Ch2-Ch1.zen
2.484001e+01	1.341666e+01	20151211_SCC1gfpc_Prometa\MitoSys2\LSM\SCC1gfpc_Noc\DE_W0001\DE_W0001_P0008\DE_2_W0001_P0008_T0001\TR1_W0001_P0006\TR1_2_W0001_P0006_T0001_R1_P1_K1_Ch2-Ch1.zen
2.490001e+01	1.516666e+01	20151211_SCC1gfpc_Prometa\MitoSys2\LSM\SCC1gfpc_Noc\DE_W0001\DE_W0001_P0008\DE_2_W0001_P0008_T0001\TR1_W0001_P0006\TR1_2_W0001_P0006_T0001_R1_P1_K1_Ch2-Ch1.zen
2.496001e+01	1.728333e+01	20151211_SCC1gfpc_Prometa\MitoSys2\LSM\SCC1gfpc_Noc\DE_W0001\DE_W0001_P0008\DE_2_W0001_P0008_T0001\TR1_W0001_P0006\TR1_2_W0001_P0006_T0001_R1_P1_K1_Ch2-Ch1.zen
2.502001e+01	1.795000e+01	20151211_SCC1gfpc_Prometa\MitoSys2\LSM\SCC1gfpc_Noc\DE_W0001\DE_W0001_P0008\DE_2_W0001_P0008_T0001\TR1_W0001_P0006\TR1_2_W0001_P0006_T0001_R1_P1_K1_Ch2-Ch1.zen
2.508001e+01	1.671666e+01	20151211_SCC1gfpc_Prometa\MitoSys2\LSM\SCC1gfpc_Noc\DE_W0001\DE_W0001_P0008\DE_2_W0001_P0008_T0001\TR1_W0001_P0006\TR1_2_W0001_P0006_T0001_R1_P1_K1_Ch2-Ch1.zen
2.514001e+01	1.814999e+01	20151211_SCC1gfpc_Prometa\MitoSys2\LSM\SCC1gfpc_Noc\DE_W0001\DE_W0001_P0008\DE_2_W0001_P0008_T0001\TR1_W0001_P0006\TR1_2_W0001_P0006_T0001_R1_P1_K1_Ch2-Ch1.zen
2.520001e+01	1.543333e+01	20151211_SCC1gfpc_Prometa\MitoSys2\LSM\SCC1gfpc_Noc\DE_W0001\DE_W0001_P0008\DE_2_W0001_P0008_T0001\TR1_W0001_P0006\TR1_2_W0001_P0006_T0001_R1_P1_K1_Ch2-Ch1.zen
2.526001e+01	1.618333e+01	20151211_SCC1gfpc_Prometa\MitoSys2\LSM\SCC1gfpc_Noc\DE_W0001\DE_W0001_P0008\DE_2_W0001_P0008_T0001\TR1_W0001_P0006\TR1_2_W0001_P0006_T0001_R1_P1_K1_Ch2-Ch1.zen
2.532001e+01	1.503333e+01	20151211_SCC1gfpc_Prometa\MitoSys2\LSM\SCC1gfpc_Noc\DE_W0001\DE_W0001_P0008\DE_2_W0001_P0008_T0001\TR1_W0001_P0006\TR1_2_W0001_P0006_T0001_R1_P1_K1_Ch2-Ch1.zen
2.538001e+01	1.493333e+01	20151211_SCC1gfpc_Prometa\MitoSys2\LSM\SCC1gfpc_Noc\DE_W0001\DE_W0001_P0008\DE_2_W0001_P0008_T0001\TR1_W0001_P0006\TR1_2_W0001_P0006_T0001_R1_P1_K1_Ch2-Ch1.zen
2.544001e+01	1.251666e+01	20151211_SCC1gfpc_Prometa\MitoSys2\LSM\SCC1gfpc_Noc\DE_W0001\DE_W0001_P0008\DE_2_W0001_P0008_T0001\TR1_W0001_P0006\TR1_2_W0001_P0006_T0001_R1_P1_K1_Ch2-Ch1.zen
2.550001e+01	1.398333e+01	20151211_SCC1gfpc_Prometa\MitoSys2\LSM\SCC1gfpc_Noc\DE_W0001\DE_W0001_P0008\DE_2_W0001_P0008_T0001\TR1_W0001_P0006\TR1_2_W0001_P0006_T0001_R1_P1_K1_Ch2-Ch1.zen
2.556001e+01	1.421666e+01	20151211_SCC1gfpc_Prometa\MitoSys2\LSM\SCC1gfpc_Noc\DE_W0001\DE_W0001_P0008\DE_2_W0001_P0008_T0001\TR1_W0001_P0006\TR1_2_W0001_P0006_T0001_R1_P1_K1_Ch2-Ch1.zen
2.562001e+01	1.518333e+01	20151211_SCC1gfpc_Prometa\MitoSys2\LSM\SCC1gfpc_Noc\DE_W0001\DE_W0001_P0008\DE_2_W0001_P0008_T0001\TR1_W0001_P0006\TR1_2_W0001_P0006_T0001_R1_P1_K1_Ch2-Ch1.zen
2.568001e+01	1.406666e+01	20151211_SCC1gfpc_Prometa\MitoSys2\LSM\SCC1gfpc_Noc\DE_W0001\DE_W0001_P0008\DE_2_W0001_P0008_T0001\TR1_W0001_P0006\TR1_2_W0001_P0006_T0001_R1_P1_K1_Ch2-Ch1.zen
2.574001e+01	1.503333e+01	20151211_SCC1gfpc_Prometa\MitoSys2\LSM\SCC1gfpc_Noc\DE_W0001\DE_W0001_P0008\DE_2_W0001_P0008_T0001\TR1_W0001_P0006\TR1_2_W0001_P0006_T0001_R1_P1_K1_Ch2-Ch1.zen
2.580001e+01	1.433333e+01	20151211_SCC1gfpc_Prometa\MitoSys2\LSM\SCC1gfpc_Noc\DE_W0001\DE_W0001_P0008\DE_2_W0001_P0008_T0001\TR1_W0001_P0006\TR1_2_W0001_P0006_T0001_R1_P1_K1_Ch2-Ch1.zen
2.586001e+01	1.606666e+01	20151211_SCC1gfpc_Prometa\MitoSys2\LSM\SCC1gfpc_Noc\DE_W0001\DE_W0001_P0008\DE_2_W0001_P0008_T0001\TR1_W0001_P0006\TR1_2_W0001_P0006_T0001_R1_P1_K1_Ch2-Ch1.zen
2.592001e+01	2.028333e+01	20151211_SCC1gfpc_Prometa\MitoSys2\LSM\SCC1gfpc_Noc\DE_W0001\DE_W0001_P0008\DE_2_W0001_P0008_T0001\TR1_W0001_P0006\TR1_2_W0001_P0006_T0001_R1_P1_K1_Ch2-Ch1.zen
2.598001e+01	1.443333e+01	20151211_SCC1gfpc_Prometa\MitoSys2\LSM\SCC1gfpc_Noc\DE_W0001\DE_W0001_P0008\DE_2_W0001_P0008_T0001\TR1_W0001_P0006\TR1_2_W0001_P0006_T0001_R1_P1_K1_Ch2-Ch1.zen
2.604001e+01	1.615000e+01	20151211_SCC1gfpc_Prometa\MitoSys2\LSM\SCC1gfpc_Noc\DE_W0001\DE_W0001_P0008\DE_2_W0001_P0008_T0001\TR1_W0001_P0006\TR1_2_W0001_P0006_T0001_R1_P1_K1_Ch2-Ch1.zen
2.610001e+01	1.588333e+01	20151211_SCC1gfpc_Prometa\MitoSys2\LSM\SCC1gfpc_Noc\DE_W0001\DE_W0001_P0008\DE_2_W0001_P0008_T0001\TR1_W0001_P0006\TR1_2_W0001_P0006_T0001_R1_P1_K1_Ch2-Ch1.zen
2.616001e+01	1.365000e+01	20151211_SCC1gfpc_Prometa\MitoSys2\LSM\SCC1gfpc_Noc\DE_W0001\DE_W0001_P0008\DE_2_W0001_P0008_T0001\TR1_W0001_P0006\TR1_2_W0001_P0006_T0001_R1_P1_K1_Ch2-Ch1.zen
2.622001e+01	1.521666e+01	20151211_SCC1gfpc_Prometa\MitoSys2\LSM\SCC1gfpc_Noc\DE_W0001\DE_W0001_P0008\DE_2_W0001_P0008_T0001\TR1_W0001_P0006\TR1_2_W0001_P0006_T0001_R1_P1_K1_Ch2-Ch1.zen
2.628001e+01	1.638333e+01	20151211_SCC1gfpc_Prometa\MitoSys2\LSM\SCC1gfpc_Noc\DE_W0001\DE_W0001_P0008\DE_2_W0001_P0008_T0001\TR1_W0001_P0006\TR1_2_W0001_P0006_T0001_R1_P1_K1_Ch2-Ch1.zen
2.634001e+01	1.596666e+01	20151211_SCC1gfpc_Prometa\MitoSys2\LSM\SCC1gfpc_Noc\DE_W0001\DE_W0001_P0008\DE_2_W0001_P0008_T0001\TR1_W0001_P0006\TR1_2_W0001_P0006_T0001_R1_P1_K1_Ch2-Ch1.zen
2.640001e+01	1.745000e+01	20151211_SCC1gfpc_Prometa\MitoSys2\LSM\SCC1gfpc_Noc\DE_W0001\DE_W0001_P0008\DE_2_W0001_P0008_T0001\TR1_W0001_P0006\TR1_2_W0001_P0006_T0001_R1_P1_K1_Ch2-Ch1.zen
2.646001e+01	1.478333e+01	20151211_SCC1gfpc_Prometa\MitoSys2\LSM\SCC1gfpc_Noc\DE_W0001\DE_W0001_P0008\DE_2_W0001_P0008_T0001\TR1_W0001_P0006\TR1_2_W0001_P0006_T0001_R1_P1_K1_Ch2-Ch1.zen
2.652001e+01	2.078333e+01	20151211_SCC1gfpc_Prometa\MitoSys2\LSM\SCC1gfpc_Noc\DE_W0001\DE_W0001_P0008\DE_2_W0001_P0008_T0001\TR1_W0001_P0006\TR1_2_W0001_P0006_T0001_R1_P1_K1_Ch2-Ch1.zen
2.658001e+01	1.661666e+01	20151211_SCC1gfpc_Prometa\MitoSys2\LSM\SCC1gfpc_Noc\DE_W0001\DE_W0001_P0008\DE_2_W0001_P0008_T0001\TR1_W0001_P0006\TR1_2_W0001_P0006_T0001_R1_P1_K1_Ch2-Ch1.zen
2.664001e+01	1.398333e+01	20151211_SCC1gfpc_Prometa\MitoSys2\LSM\SCC1gfpc_Noc\DE_W0001\DE_W0001_P0008\DE_2_W0001_P0008_T0001\TR1_W0001_P0006\TR1_2_W0001_P0006_T0001_R1_P1_K1_Ch2-Ch1.zen
2.670001e+01	1.175000e+01	20151211_SCC1gfpc_Prometa\MitoSys2\LSM\SCC1gfpc_Noc\DE_W0001\DE_W0001_P0008\DE_2_W0001_P0008_T0001\TR1_W0001_P0006\TR1_2_W0001_P0006_T0001_R1_P1_K1_Ch2-Ch1.zen
2.676001e+01	1.445000e+01	20151211_SCC1gfpc_Prometa\MitoSys2\LSM\SCC1gfpc_Noc\DE_W0001\DE_W0001_P0008\DE_2_W0001_P0008_T0001\TR1_W0001_P0006\TR1_2_W0001_P0006_T0001_R1_P1_K1_Ch2-Ch1.zen
2.682001e+01	1.673333e+01	20151211_SCC1gfpc_Prometa\MitoSys2\LSM\SCC1gfpc_Noc\DE_W0001\DE_W0001_P0008\DE_2_W0001_P0008_T0001\TR1_W0001_P0006\TR1_2_W0001_P0006_T0001_R1_P1_K1_Ch2-Ch1.zen
2.688001e+01	1.425000e+01	20151211_SCC1gfpc_Prometa\MitoSys2\LSM\SCC1gfpc_Noc\DE_W0001\DE_W0001_P0008\DE_2_W0001_P0008_T0001\TR1_W0001_P0006\TR1_2_W0001_P0006_T0001_R1_P1_K1_Ch2-Ch1.zen
2.694001e+01	1.641666e+01	20151211_SCC1gfpc_Prometa\MitoSys2\LSM\SCC1gfpc_Noc\DE_W0001\DE_W0001_P0008\DE_2_W0001_P0008_T0001\TR1_W0001_P0006\TR1_2_W0001_P0006_T0001_R1_P1_K1_Ch2-Ch1.zen
2.700001e+01	1.340000e+01	20151211_SCC1gfpc_Prometa\MitoSys2\LSM\SCC1gfpc_Noc\DE_W0001\DE_W0001_P0008\DE_2_W0001_P0008_T0001\TR1_W0001_P0006\TR1_2_W0001_P0006_T0001_R1_P1_K1_Ch2-Ch1.zen
2.706001e+01	1.370000e+01	20151211_SCC1gfpc_Prometa\MitoSys2\LSM\SCC1gfpc_Noc\DE_W0001\DE_W0001_P0008\DE_2_W0001_P0008_T0001\TR1_W0001_P0006\TR1_2_W0001_P0006_T0001_R1_P1_K1_Ch2-Ch1.zen
2.712001e+01	1.620000e+01	20151211_SCC1gfpc_Prometa\MitoSys2\LSM\SCC1gfpc_Noc\DE_W0001\DE_W0001_P0008\DE_2_W0001_P0008_T0001\TR1_W0001_P0006\TR1_2_W0001_P0006_T0001_R1_P1_K1_Ch2-Ch1.zen
2.718001e+01	1.458333e+01	20151211_SCC1gfpc_Prometa\MitoSys2\LSM\SCC1gfpc_Noc\DE_W0001\DE_W0001_P0008\DE_2_W0001_P0008_T0001\TR1_W0001_P0006\TR1_2_W0001_P0006_T0001_R1_P1_K1_Ch2-Ch1.zen
2.724001e+01	1.581666e+01	20151211_SCC1gfpc_Prometa\MitoSys2\LSM\SCC1gfpc_Noc\DE_W0001\DE_W0001_P0008\DE_2_W0001_P0008_T0001\TR1_W0001_P0006\TR1_2_W0001_P0006_T0001_R1_P1_K1_Ch2-Ch1.zen
2.730001e+01	1.578333e+01	20151211_SCC1gfpc_Prometa\MitoSys2\LSM\SCC1gfpc_Noc\DE_W0001\DE_W0001_P0008\DE_2_W0001_P0008_T0001\TR1_W0001_P0006\TR1_2_W0001_P0006_T0001_R1_P1_K1_Ch2-Ch1.zen
2.736001e+01	1.446666e+01	20151211_SCC1gfpc_Prometa\MitoSys2\LSM\SCC1gfpc_Noc\DE_W0001\DE_W0001_P0008\DE_2_W0001_P0008_T0001\TR1_W0001_P0006\TR1_2_W0001_P0006_T0001_R1_P1_K1_Ch2-Ch1.zen
2.742001e+01	1.353333e+01	20151211_SCC1gfpc_Prometa\MitoSys2\LSM\SCC1gfpc_Noc\DE_W0001\DE_W0001_P0008\DE_2_W0001_P0008_T0001\TR1_W0001_P0006\TR1_2_W0001_P0006_T0001_R1_P1_K1_Ch2-Ch1.zen
2.748001e+01	1.363333e+01	20151211_SCC1gfpc_Prometa\MitoSys2\LSM\SCC1gfpc_Noc\DE_W0001\DE_W0001_P0008\DE_2_W0001_P0008_T0001\TR1_W0001_P0006\TR1_2_W0001_P0006_T0001_R1_P1_K1_Ch2-Ch1.zen
2.754001e+01	1.588333e+01	20151211_SCC1gfpc_Prometa\MitoSys2\LSM\SCC1gfpc_Noc\DE_W0001\DE_W0001_P0008\DE_2_W0001_P0008_T0001\TR1_W0001_P0006\TR1_2_W0001_P0006_T0001_R1_P1_K1_Ch2-Ch1.zen
2.760001e+01	1.523333e+01	20151211_SCC1gfpc_Prometa\MitoSys2\LSM\SCC1gfpc_Noc\DE_W0001\DE_W0001_P0008\DE_2_W0001_P0008_T0001\TR1_W0001_P0006\TR1_2_W0001_P0006_T0001_R1_P1_K1_Ch2-Ch1.zen
2.766001e+01	1.466666e+01	20151211_SCC1gfpc_Prometa\MitoSys2\LSM\SCC1gfpc_Noc\DE_W0001\DE_W0001_P0008\DE_2_W0001_P0008_T0001\TR1_W0001_P0006\TR1_2_W0001_P0006_T0001_R1_P1_K1_Ch2-Ch1.zen
2.772001e+01	1.185000e+01	20151211_SCC1gfpc_Prometa\MitoSys2\LSM\SCC1gfpc_Noc\DE_W0001\DE_W0001_P0008\DE_2_W0001_P0008_T0001\TR1_W0001_P0006\TR1_2_W0001_P0006_T0001_R1_P1_K1_Ch2-Ch1.zen
2.778001e+01	1.235000e+01	20151211_SCC1gfpc_Prometa\MitoSys2\LSM\SCC1gfpc_Noc\DE_W0001\DE_W0001_P0008\DE_2_W0001_P0008_T0001\TR1_W0001_P0006\TR1_2_W0001_P0006_T0001_R1_P1_K1_Ch2-Ch1.zen
2.784001e+01	1.506666e+01	20151211_SCC1gfpc_Prometa\MitoSys2\LSM\SCC1gfpc_Noc\DE_W0001\DE_W0001_P0008\DE_2_W0001_P0008_T0001\TR1_W0001_P0006\TR1_2_W0001_P0006_T0001_R1_P1_K1_Ch2-Ch1.zen
2.790001e+01	1.251666e+01	20151211_SCC1gfpc_Prometa\MitoSys2\LSM\SCC1gfpc_Noc\DE_W0001\DE_W0001_P0008\DE_2_W0001_P0008_T0001\TR1_W0001_P0006\TR1_2_W0001_P0006_T0001_R1_P1_K1_Ch2-Ch1.zen
2.796001e+01	1.646666e+01	20151211_SCC1gfpc_Prometa\MitoSys2\LSM\SCC1gfpc_Noc\DE_W0001\DE_W0001_P0008\DE_2_W0001_P0008_T0001\TR1_W0001_P0006\TR1_2_W0001_P0006_T0001_R1_P1_K1_Ch2-Ch1.zen
2.802001e+01	1.545000e+01	20151211_SCC1gfpc_Prometa\MitoSys2\LSM\SCC1gfpc_Noc\DE_W0001\DE_W0001_P0008\DE_2_W0001_P0008_T0001\TR1_W0001_P0006\TR1_2_W0001_P0006_T0001_R1_P1_K1_Ch2-Ch1.zen
2.808001e+01	1.438333e+01	20151211_SCC1gfpc_Prometa\MitoSys2\LSM\SCC1gfpc_Noc\DE_W0001\DE_W0001_P0008\DE_2_W0001_P0008_T0001\TR1_W0001_P0006\TR1_2_W0001_P0006_T0001_R1_P1_K1_Ch2-Ch1.zen
2.814001e+01	1.628333e+01	20151211_SCC1gfpc_Prometa\MitoSys2\LSM\SCC1gfpc_Noc\DE_W0001\DE_W0001_P0008\DE_2_W0001_P0008_T0001\TR1_W0001_P0006\TR1_2_W0001_P0006_T0001_R1_P1_K1_Ch2-Ch1.zen
2.820001e+01	1.463333e+01	20151211_SCC1gfpc_Prometa\MitoSys2\LSM\SCC1gfpc_Noc\DE_W0001\DE_W0001_P0008\DE_2_W0001_P0008_T0001\TR1_W0001_P0006\TR1_2_W0001_P0006_T0001_R1_P1_K1_Ch2-Ch1.zen
2.826001e+01	1.513333e+01	20151211_SCC1gfpc_Prometa\MitoSys2\LSM\SCC1gfpc_Noc\DE_W0001\DE_W0001_P0008\DE_2_W0001_P0008_T0001\TR1_W0001_P0006\TR1_2_W0001_P0006_T0001_R1_P1_K1_Ch2-Ch1.zen
2.832001e+01	1.475000e+01	20151211_SCC1gfpc_Prometa\MitoSys2\LSM\SCC1gfpc_Noc\DE_W0001\DE_W0001_P0008\DE_2_W0001_P0008_T0001\TR1_W0001_P0006\TR1_2_W0001_P0006_T0001_R1_P1_K1_Ch2-Ch1.zen
2.838001e+01	1.413333e+01	20151211_SCC1gfpc_Prometa\MitoSys2\LSM\SCC1gfpc_Noc\DE_W0001\DE_W0001_P0008\DE_2_W0001_P0008_T0001\TR1_W0001_P0006\TR1_2_W0001_P0006_T0001_R1_P1_K1_Ch2-Ch1.zen
2.844001e+01	1.653333e+01	20151211_SCC1gfpc_Prometa\MitoSys2\LSM\SCC1gfpc_Noc\DE_W0001\DE_W0001_P0008\DE_2_W0001_P0008_T0001\TR1_W0001_P0006\TR1_2_W0001_P0006_T0001_R1_P1_K1_Ch2-Ch1.zen
2.850001e+01	1.834999e+01	20151211_SCC1gfpc_Prometa\MitoSys2\LSM\SCC1gfpc_Noc\DE_W0001\DE_W0001_P0008\DE_2_W0001_P0008_T0001\TR1_W0001_P0006\TR1_2_W0001_P0006_T0001_R1_P1_K1_Ch2-Ch1.zen
2.856001e+01	1.804999e+01	20151211_SCC1gfpc_Prometa\MitoSys2\LSM\SCC1gfpc_Noc\DE_W0001\DE_W0001_P0008\DE_2_W0001_P0008_T0001\TR1_W0001_P0006\TR1_2_W0001_P0006_T0001_R1_P1_K1_Ch2-Ch1.zen
2.862001e+01	1.393333e+01	20151211_SCC1gfpc_Prometa\MitoSys2\LSM\SCC1gfpc_Noc\DE_W0001\DE_W0001_P0008\DE_2_W0001_P0008_T0001\TR1_W0001_P0006\TR1_2_W0001_P0006_T0001_R1_P1_K1_Ch2-Ch1.zen
2.868001e+01	1.338333e+01	20151211_SCC1gfpc_Prometa\MitoSys2\LSM\SCC1gfpc_Noc\DE_W0001\DE_W0001_P0008\DE_2_W0001_P0008_T0001\TR1_W0001_P0006\TR1_2_W0001_P0006_T0001_R1_P1_K1_Ch2-Ch1.zen
2.874001e+01	1.671666e+01	20151211_SCC1gfpc_Prometa\MitoSys2\LSM\SCC1gfpc_Noc\DE_W0001\DE_W0001_P0008\DE_2_W0001_P0008_T0001\TR1_W0001_P0006\TR1_2_W0001_P0006_T0001_R1_P1_K1_Ch2-Ch1.zen
2.880001e+01	1.450000e+01	20151211_SCC1gfpc_Prometa\MitoSys2\LSM\SCC1gfpc_Noc\DE_W0001\DE_W0001_P0008\DE_2_W0001_P0008_T0001\TR1_W0001_P0006\TR1_2_W0001_P0006_T0001_R1_P1_K1_Ch2-Ch1.zen
2.886001e+01	1.684999e+01	20151211_SCC1gfpc_Prometa\MitoSys2\LSM\SCC1gfpc_Noc\DE_W0001\DE_W0001_P0008\DE_2_W0001_P0008_T0001\TR1_W0001_P0006\TR1_2_W0001_P0006_T0001_R1_P1_K1_Ch2-Ch1.zen
2.892001e+01	1.746666e+01	20151211_SCC1gfpc_Prometa\MitoSys2\LSM\SCC1gfpc_Noc\DE_W0001\DE_W0001_P0008\DE_2_W0001_P0008_T0001\TR1_W0001_P0006\TR1_2_W0001_P0006_T0001_R1_P1_K1_Ch2-Ch1.zen
2.898001e+01	1.596666e+01	20151211_SCC1gfpc_Prometa\MitoSys2\LSM\SCC1gfpc_Noc\DE_W0001\DE_W0001_P0008\DE_2_W0001_P0008_T0001\TR1_W0001_P0006\TR1_2_W0001_P0006_T0001_R1_P1_K1_Ch2-Ch1.zen
2.904001e+01	1.598333e+01	20151211_SCC1gfpc_Prometa\MitoSys2\LSM\SCC1gfpc_Noc\DE_W0001\DE_W0001_P0008\DE_2_W0001_P0008_T0001\TR1_W0001_P0006\TR1_2_W0001_P0006_T0001_R1_P1_K1_Ch2-Ch1.zen
2.910001e+01	1.601666e+01	20151211_SCC1gfpc_Prometa\MitoSys2\LSM\SCC1gfpc_Noc\DE_W0001\DE_W0001_P0008\DE_2_W0001_P0008_T0001\TR1_W0001_P0006\TR1_2_W0001_P0006_T0001_R1_P1_K1_Ch2-Ch1.zen
2.916001e+01	1.455000e+01	20151211_SCC1gfpc_Prometa\MitoSys2\LSM\SCC1gfpc_Noc\DE_W0001\DE_W0001_P0008\DE_2_W0001_P0008_T0001\TR1_W0001_P0006\TR1_2_W0001_P0006_T0001_R1_P1_K1_Ch2-Ch1.zen
2.922001e+01	1.201666e+01	20151211_SCC1gfpc_Prometa\MitoSys2\LSM\SCC1gfpc_Noc\DE_W0001\DE_W0001_P0008\DE_2_W0001_P0008_T0001\TR1_W0001_P0006\TR1_2_W0001_P0006_T0001_R1_P1_K1_Ch2-Ch1.zen
2.928001e+01	1.525000e+01	20151211_SCC1gfpc_Prometa\MitoSys2\LSM\SCC1gfpc_Noc\DE_W0001\DE_W0001_P0008\DE_2_W0001_P0008_T0001\TR1_W0001_P0006\TR1_2_W0001_P0006_T0001_R1_P1_K1_Ch2-Ch1.zen
2.934001e+01	1.510000e+01	20151211_SCC1gfpc_Prometa\MitoSys2\LSM\SCC1gfpc_Noc\DE_W0001\DE_W0001_P0008\DE_2_W0001_P0008_T0001\TR1_W0001_P0006\TR1_2_W0001_P0006_T0001_R1_P1_K1_Ch2-Ch1.zen
2.940001e+01	1.445000e+01	20151211_SCC1gfpc_Prometa\MitoSys2\LSM\SCC1gfpc_Noc\DE_W0001\DE_W0001_P0008\DE_2_W0001_P0008_T0001\TR1_W0001_P0006\TR1_2_W0001_P0006_T0001_R1_P1_K1_Ch2-Ch1.zen
2.946001e+01	1.415000e+01	20151211_SCC1gfpc_Prometa\MitoSys2\LSM\SCC1gfpc_Noc\DE_W0001\DE_W0001_P0008\DE_2_W0001_P0008_T0001\TR1_W0001_P0006\TR1_2_W0001_P0006_T0001_R1_P1_K1_Ch2-Ch1.zen
2.952001e+01	1.346666e+01	20151211_SCC1gfpc_Prometa\MitoSys2\LSM\SCC1gfpc_Noc\DE_W0001\DE_W0001_P0008\DE_2_W0001_P0008_T0001\TR1_W0001_P0006\TR1_2_W0001_P0006_T0001_R1_P1_K1_Ch2-Ch1.zen
2.958001e+01	1.090000e+01	20151211_SCC1gfpc_Prometa\MitoSys2\LSM\SCC1gfpc_Noc\DE_W0001\DE_W0001_P0008\DE_2_W0001_P0008_T0001\TR1_W0001_P0006\TR1_2_W0001_P0006_T0001_R1_P1_K1_Ch2-Ch1.zen
2.964001e+01	1.441666e+01	20151211_SCC1gfpc_Prometa\MitoSys2\LSM\SCC1gfpc_Noc\DE_W0001\DE_W0001_P0008\DE_2_W0001_P0008_T0001\TR1_W0001_P0006\TR1_2_W0001_P0006_T0001_R1_P1_K1_Ch2-Ch1.zen
2.970001e+01	1.346666e+01	20151211_SCC1gfpc_Prometa\MitoSys2\LSM\SCC1gfpc_Noc\DE_W0001\DE_W0001_P0008\DE_2_W0001_P0008_T0001\TR1_W0001_P0006\TR1_2_W0001_P0006_T0001_R1_P1_K1_Ch2-Ch1.zen
2.976001e+01	1.405000e+01	20151211_SCC1gfpc_Prometa\MitoSys2\LSM\SCC1gfpc_Noc\DE_W0001\DE_W0001_P0008\DE_2_W0001_P0008_T0001\TR1_W0001_P0006\TR1_2_W0001_P0006_T0001_R1_P1_K1_Ch2-Ch1.zen
2.982001e+01	1.261666e+01	20151211_SCC1gfpc_Prometa\MitoSys2\LSM\SCC1gfpc_Noc\DE_W0001\DE_W0001_P0008\DE_2_W0001_P0008_T0001\TR1_W0001_P0006\TR1_2_W0001_P0006_T0001_R1_P1_K1_Ch2-Ch1.zen
2.988001e+01	1.510000e+01	20151211_SCC1gfpc_Prometa\MitoSys2\LSM\SCC1gfpc_Noc\DE_W0001\DE_W0001_P0008\DE_2_W0001_P0008_T0001\TR1_W0001_P0006\TR1_2_W0001_P0006_T0001_R1_P1_K1_Ch2-Ch1.zen
[truncated: 19,501 more rows]
