# Supplementary material for: Absolute quantification of cohesin, CTCF and their regulators in human cells
Source: eLife. 2019 Jun 17;8:e46269. doi: 10.7554/eLife.46269 (PMC6606026; doi:10.7554/eLife.46269)
Supplement: Figure 2—source data 1. [file elife-46269-fig2-data1.zip › Figure 2 - source data 1/20151211_STAG2gfpcf2_Prometa/2c_opt_time_col.res]

General								Correlation								Corrections
No	File name	Full path	Format	Clock	Duration	Channel mode	Annotation	Channel mode.1	Selection	1st	2nd	Frequency	Eval frequency	Mode	Detrend frequency	Offset Ch1	Amplitude Ch1	Rate Ch1	Offset Ch2	Amplitude Ch2	Rate Ch2	Xtalk Ch1	Xtalk Ch2	Labels Ch1	Labels Ch2	Interval1 1st	Interval1 2nd	Interval1 Ch1	Interval1 Ch2	Interval2 1st	Interval2 2nd	Interval2 Ch1	Interval2 Ch2	Bleaching Ch1	Bleaching Ch2	Bleaching Cross	BG Ch1	BG Ch2	BG Cross	Xtalk Ch1.1	Xtalk Ch2.1	Xtalk Cross	Total Ch1	Total Ch2	Total Cross	G0ave Ch1	G0std Ch1	G0ave Ch2	G0std Ch2
0	0001_R1_P1_K1_Ch2-Ch1.zen	20151211_STAG2gfpcf2_Prometa\MitoSys2\Calibration\mEGFPC1_Noc\0001_R1_P1_K1_Ch2-Ch1.zen	FA/ISS	20000	30.0	3		7	0	0	29.94	100000	2000	Scale	0	0.97	0	0.01	0.78	0	0.01	0.04	0	1	1	0	1	29.474	1.8119999999999998	0	1	29.474	1.8119999999999998	1.0317	1.0625	1	0.9348	0.3224	0.5488	1	0.1232	0.3506	0.9654	0.0033	-0.079	0.0035656	0.0052288000000000005	0.032931999999999996	0.12061
1	0001_R1_P2_K1_Ch2-Ch1.zen	20151211_STAG2gfpcf2_Prometa\MitoSys2\Calibration\mEGFPC1_Noc\0001_R1_P2_K1_Ch2-Ch1.zen	FA/ISS	20000	30.000999999999998	3		7	0	0	29.94	100000	2000	Scale	0	0.97	0	0.01	0.78	0	0.01	0.04	0	1	1	0	1	28.23	1.7009999999999998	0	1	28.23	1.7009999999999998	0.8758	1.0426	1	0.932	0.2878	0.5176	1	0.1103	0.3306	0.8119	0.0007	-0.1287	0.0049654	0.0061272	-0.021846	0.075001
2	0001_R1_P3_K1_Ch2-Ch1.zen	20151211_STAG2gfpcf2_Prometa\MitoSys2\Calibration\mEGFPC1_Noc\0001_R1_P3_K1_Ch2-Ch1.zen	FA/ISS	20000	30.0	3		7	0	0	29.94	100000	2000	Scale	0	0.97	0	0.01	0.78	0	0.01	0.04	0	1	1	0	1	40.909	2.419	0	1	40.909	2.419	0.9515	1.094	1	0.953	0.456	0.6592	1	0.10300000000000001	0.3191	0.9056	-0.0008	-0.0056	0.018509	0.004407899999999999	0.016083	0.1259
3	0001_R1_P4_K1_Ch2-Ch1.zen	20151211_STAG2gfpcf2_Prometa\MitoSys2\Calibration\mEGFPC1_Noc\0001_R1_P4_K1_Ch2-Ch1.zen	FA/ISS	20000	30.0	3		7	0	0	29.94	100000	2000	Scale	0	0.97	0	0.01	0.78	0	0.01	0.04	0	1	1	0	1	52.343999999999994	2.7680000000000002	0	1	52.343999999999994	2.7680000000000002	1.102	1.1466	1	0.9632	0.5135	0.7032	1	0.057999999999999996	0.2405	1.0633	-0.0011	-0.0422	0.010983	0.0036686	-0.0022481	0.07152599999999999
4	0002_R1_P1_K1_Ch2-Ch1.zen	20151211_STAG2gfpcf2_Prometa\MitoSys2\Calibration\mEGFPC1_Noc\0002_R1_P1_K1_Ch2-Ch1.zen	FA/ISS	20000	30.0	3		7	0	0	29.94	100000	2000	Scale	0	0.97	0	0.01	0.78	0	0.01	0.04	0	1	1	0	1	58.17100000000001	3.2489999999999997	0	1	58.17100000000001	3.2489999999999997	0.9376	1.0248	1	0.9670000000000001	0.5774	0.7472	1	0.08	0.2818	0.9056	0.0047	0.040999999999999995	0.012516	0.0035486999999999997	0.019788999999999998	0.063983
5	0002_R1_P2_K1_Ch2-Ch1.zen	20151211_STAG2gfpcf2_Prometa\MitoSys2\Calibration\mEGFPC1_Noc\0002_R1_P2_K1_Ch2-Ch1.zen	FA/ISS	20000	30.0	3		7	0	0	29.94	100000	2000	Scale	0	0.97	0	0.01	0.78	0	0.01	0.04	0	1	1	0	1	73.945	3.835	0	1	73.945	3.835	1.0677	1.1294	1	0.9739	0.6333	0.7853	1	0.0519	0.2268	1.0407	0.0021	0.0223	0.010912	0.0036733000000000004	0.021945	0.07510599999999999
6	0002_R1_P3_K1_Ch2-Ch1.zen	20151211_STAG2gfpcf2_Prometa\MitoSys2\Calibration\mEGFPC1_Noc\0002_R1_P3_K1_Ch2-Ch1.zen	FA/ISS	20000	30.0	3		7	0	0	29.94	100000	2000	Scale	0	0.97	0	0.01	0.78	0	0.01	0.04	0	1	1	0	1	70.278	3.888	0	1	70.278	3.888	1.0641	1.1849	1	0.9724	0.6369	0.7869	1	0.0765	0.2756	1.0356	0.0154	0.0726	0.014399	0.0040138000000000005	0.014171000000000001	0.064055
7	0002_R1_P4_K1_Ch2-Ch1.zen	20151211_STAG2gfpcf2_Prometa\MitoSys2\Calibration\mEGFPC1_Noc\0002_R1_P4_K1_Ch2-Ch1.zen	FA/ISS	20000	30.0	3		7	0	0	29.94	100000	2000	Scale	0	0.97	0	0.01	0.78	0	0.01	0.04	0	1	1	0	1	76.658	3.9530000000000003	0	1	76.658	3.9530000000000003	1.031	1.0805	1	0.9748	0.6425	0.7914	1	0.0492	0.2214	1.0054	0.0018	0.0226	0.012165	0.0019887	0.014657	0.063888
8	0003_R1_P1_K1_Ch2-Ch1.zen	20151211_STAG2gfpcf2_Prometa\MitoSys2\Calibration\mEGFPC1_Noc\0003_R1_P1_K1_Ch2-Ch1.zen	FA/ISS	20000	30.0	3		7	0	0	29.94	100000	2000	Scale	0	0.97	0	0.01	0.78	0	0.01	0.04	0	1	1	0	1	158.415	7.473	0	1	158.415	7.473	0.9985	1.0665	1	0.9878	0.8013	0.8897	1	0.0227	0.1497	0.9863	0.005	0.0445	0.0055722	0.001276	-4.2829e-05	0.020653
9	0003_R1_P2_K1_Ch2-Ch1.zen	20151211_STAG2gfpcf2_Prometa\MitoSys2\Calibration\mEGFPC1_Noc\0003_R1_P2_K1_Ch2-Ch1.zen	FA/ISS	20000	30.0	3		7	0	0	29.94	100000	2000	Scale	0	0.97	0	0.01	0.78	0	0.01	0.04	0	1	1	0	1	211.584	9.195	0	1	211.584	9.195	1.0212	1.04	1	0.9908	0.8372	0.9108	1	0.0062	0.0783	1.0119	-0.0001	-0.0066	0.004637	0.00037135	0.009362200000000001	0.017556
10	0003_R1_P3_K1_Ch2-Ch1.zen	20151211_STAG2gfpcf2_Prometa\MitoSys2\Calibration\mEGFPC1_Noc\0003_R1_P3_K1_Ch2-Ch1.zen	FA/ISS	20000	30.0	3		7	0	0	29.94	100000	2000	Scale	0	0.97	0	0.01	0.78	0	0.01	0.04	0	1	1	0	1	201.875	9.057	0	1	201.875	9.057	0.9918	1.1209	1	0.9904	0.8345	0.9091	1	0.0117	0.1043	0.9823	0.0024	0.0177	0.0050084	0.0014232000000000001	0.0057964	0.029546
11	0003_R1_P4_K1_Ch2-Ch1.zen	20151211_STAG2gfpcf2_Prometa\MitoSys2\Calibration\mEGFPC1_Noc\0003_R1_P4_K1_Ch2-Ch1.zen	FA/ISS	20000	30.0	3		7	0	0	29.94	100000	2000	Scale	0	0.97	0	0.01	0.78	0	0.01	0.04	0	1	1	0	1	174.28099999999998	7.995	0	1	174.28099999999998	7.995	1.0751	1.1139	1	0.9889	0.8138	0.8971	1	0.017	0.1268	1.0636	0.0021	0.0287	0.0055485	0.0012745999999999999	0.010699	0.034629
12	0004_R1_P1_K1_Ch2-Ch1.zen	20151211_STAG2gfpcf2_Prometa\MitoSys2\Calibration\mEGFPC1_Noc\0004_R1_P1_K1_Ch2-Ch1.zen	FA/ISS	20000	30.000999999999998	3		7	0	0	29.94	100000	2000	Scale	0	0.97	0	0.01	0.78	0	0.01	0.04	0	1	1	0	1	13.936	1.11	0	1	13.936	1.11	0.8518	0.9755	1	0.865	0.0892	0.2769	1	0.2492	0.4975	0.7267	0.0313	-0.1906	0.020493	0.015134	-0.0013318	0.20228
13	0004_R1_P2_K1_Ch2-Ch1.zen	20151211_STAG2gfpcf2_Prometa\MitoSys2\Calibration\mEGFPC1_Noc\0004_R1_P2_K1_Ch2-Ch1.zen	FA/ISS	20000	30.002	3		7	0	0	29.94	100000	2000	Scale	0	0.97	0	0.01	0.78	0	0.01	0.04	0	1	1	0	1	14.698	1.3	0	1	14.698	1.3	0.9982	1.1769	1	0.8728	0.1569	0.3669	1	0.2933	0.5406	0.8709	-0.0082	-0.0623	0.022859	0.010314	0.06837	0.097885
14	0004_R1_P3_K1_Ch2-Ch1.zen	20151211_STAG2gfpcf2_Prometa\MitoSys2\Calibration\mEGFPC1_Noc\0004_R1_P3_K1_Ch2-Ch1.zen	FA/ISS	20000	30.002	3		7	0	0	29.94	100000	2000	Scale	0	0.97	0	0.01	0.78	0	0.01	0.04	0	1	1	0	1	12.737	1.286	0	1	12.737	1.286	1.0307	1.2787	1	0.8543	0.1442	0.3489	1	0.3494	0.5909	0.8824	-0.0083	-0.0293	0.028048000000000003	0.0096072	0.019457	0.10478
15	0004_R1_P4_K1_Ch2-Ch1.zen	20151211_STAG2gfpcf2_Prometa\MitoSys2\Calibration\mEGFPC1_Noc\0004_R1_P4_K1_Ch2-Ch1.zen	FA/ISS	20000	30.0	3		7	0	0	29.94	100000	2000	Scale	0	0.97	0	0.01	0.78	0	0.01	0.04	0	1	1	0	1	14.238	1.1909999999999998	0	1	14.238	1.1909999999999998	1.1584	1.2997	1	0.867	0.1122	0.3084	1	0.2675	0.5168	1.0141	-0.0112	-0.1416	0.024546000000000002	0.009759799999999999	0.029508	0.17344
16	0005_R1_P1_K1_Ch2-Ch1.zen	20151211_STAG2gfpcf2_Prometa\MitoSys2\Calibration\mEGFPC1_Noc\0005_R1_P1_K1_Ch2-Ch1.zen	FA/ISS	20000	30.000999999999998	3		7	0	0	29.94	100000	2000	Scale	0	0.97	0	0.01	0.78	0	0.01	0.04	0	1	1	0	1	14.478	1.2329999999999999	0	1	14.478	1.2329999999999999	0.9932	1.2565	1	0.8702	0.1319	0.3363	1	0.2778	0.5257	0.8638	-0.0175	-0.1062	0.041433	0.018481	0.084382	0.20736
17	0005_R1_P2_K1_Ch2-Ch1.zen	20151211_STAG2gfpcf2_Prometa\MitoSys2\Calibration\mEGFPC1_Noc\0005_R1_P2_K1_Ch2-Ch1.zen	FA/ISS	20000	30.0	3		7	0	0	29.94	100000	2000	Scale	0	0.97	0	0.01	0.78	0	0.01	0.04	0	1	1	0	1	15.544	1.2830000000000001	0	1	15.544	1.2830000000000001	0.9941	1.1999	1	0.879	0.1501	0.3604	1	0.2611	0.5095	0.8733	-0.0109	-0.0995	0.038615	0.017358000000000002	0.08570900000000001	0.22275999999999999
18	0005_R1_P3_K1_Ch2-Ch1.zen	20151211_STAG2gfpcf2_Prometa\MitoSys2\Calibration\mEGFPC1_Noc\0005_R1_P3_K1_Ch2-Ch1.zen	FA/ISS	20000	30.0	3		7	0	0	29.94	100000	2000	Scale	0	0.97	0	0.01	0.78	0	0.01	0.04	0	1	1	0	1	16.17	1.432	0	1	16.17	1.432	0.9305	1.2507	1	0.8837	0.1994	0.4184	1	0.2913	0.5381	0.8183	-0.0057	-0.0159	0.036557	0.008737200000000002	0.069161	0.12087
19	0005_R1_P4_K1_Ch2-Ch1.zen	20151211_STAG2gfpcf2_Prometa\MitoSys2\Calibration\mEGFPC1_Noc\0005_R1_P4_K1_Ch2-Ch1.zen	FA/ISS	20000	30.000999999999998	3		7	0	0	29.94	100000	2000	Scale	0	0.97	0	0.01	0.78	0	0.01	0.04	0	1	1	0	1	13.429	1.499	0	1	13.429	1.499	1.0529	1.3888	1	0.8603	0.2161	0.4242	1	0.3972	0.6279	0.9093	0.028999999999999998	0.0791	0.033739	0.013483000000000002	0.056525	0.13185
20	0006_R1_P1_K1_Ch2-Ch1.zen	20151211_STAG2gfpcf2_Prometa\MitoSys2\Calibration\mEGFPC1_Noc\0006_R1_P1_K1_Ch2-Ch1.zen	FA/ISS	20000	30.0	3		7	0	0	29.94	100000	2000	Scale	0	0.97	0	0.01	0.78	0	0.01	0.04	0	1	1	0	1	26.42	1.9140000000000001	0	1	26.42	1.9140000000000001	1.0302	1.0887	1	0.9276	0.3506	0.57	1	0.2024	0.449	0.9567	0.0044	0.0393	0.0048911	0.0054357	0.013572	0.063595
21	0006_R1_P2_K1_Ch2-Ch1.zen	20151211_STAG2gfpcf2_Prometa\MitoSys2\Calibration\mEGFPC1_Noc\0006_R1_P2_K1_Ch2-Ch1.zen	FA/ISS	20000	30.0	3		7	0	0	29.94	100000	2000	Scale	0	0.97	0	0.01	0.78	0	0.01	0.04	0	1	1	0	1	36.908	1.9569999999999999	0	1	36.908	1.9569999999999999	1.0909	1.1805	1	0.9479	0.3567	0.5812	1	0.0586	0.2412	1.0363	0.0083	-0.1576	0.0024977	0.0043957	0.0070504999999999995	0.09156399999999999
22	0006_R1_P3_K1_Ch2-Ch1.zen	20151211_STAG2gfpcf2_Prometa\MitoSys2\Calibration\mEGFPC1_Noc\0006_R1_P3_K1_Ch2-Ch1.zen	FA/ISS	20000	30.0	3		7	0	0	29.94	100000	2000	Scale	0	0.97	0	0.01	0.78	0	0.01	0.04	0	1	1	0	1	27.794	1.579	0	1	27.794	1.579	1.193	1.2659	1	0.9308	0.2498	0.4808	1	0.0848	0.29100000000000004	1.1168	0.0174	-0.2033	0.0046995	0.0054339	0.088772	0.1481
23	0006_R1_P4_K1_Ch2-Ch1.zen	20151211_STAG2gfpcf2_Prometa\MitoSys2\Calibration\mEGFPC1_Noc\0006_R1_P4_K1_Ch2-Ch1.zen	FA/ISS	20000	30.0	3		7	0	0	29.94	100000	2000	Scale	0	0.97	0	0.01	0.78	0	0.01	0.04	0	1	1	0	1	168.705	7.441	0	1	168.705	7.441	0.9443	0.9713	1	0.9886	0.8014	0.8901	1	0.0084	0.0912	0.9332	-0.0001	-0.0134	0.006457899999999999	0.00092636	0.0096744	0.01914
24	0007_R1_P1_K1_Ch2-Ch1.zen	20151211_STAG2gfpcf2_Prometa\MitoSys2\Calibration\mEGFPC1_Noc\0007_R1_P1_K1_Ch2-Ch1.zen	FA/ISS	20000	30.0	3		7	0	0	29.94	100000	2000	Scale	0	0.97	0	0.01	0.78	0	0.01	0.04	0	1	1	0	1	55.669	3.075	0	1	55.669	3.075	0.9372	1.0458	1	0.9653	0.5549	0.7319	1	0.0754	0.2732	0.9036	0.002	0.0178	0.019008	0.002739	0.023504	0.071766
25	0007_R1_P2_K1_Ch2-Ch1.zen	20151211_STAG2gfpcf2_Prometa\MitoSys2\Calibration\mEGFPC1_Noc\0007_R1_P2_K1_Ch2-Ch1.zen	FA/ISS	20000	30.0	3		7	0	0	29.94	100000	2000	Scale	0	0.97	0	0.01	0.78	0	0.01	0.04	0	1	1	0	1	75.068	3.738	0	1	75.068	3.738	1.0082	1.1016	1	0.9743	0.6247	0.7802	1	0.0376	0.1933	0.9825	-0.0013	-0.0162	0.014371	0.0031253	0.026012	0.060514
26	0007_R1_P3_K1_Ch2-Ch1.zen	20151211_STAG2gfpcf2_Prometa\MitoSys2\Calibration\mEGFPC1_Noc\0007_R1_P3_K1_Ch2-Ch1.zen	FA/ISS	20000	30.0	3		7	0	0	29.94	100000	2000	Scale	0	0.97	0	0.01	0.78	0	0.01	0.04	0	1	1	0	1	73.888	4.1930000000000005	0	1	73.888	4.1930000000000005	0.9666	1.1967	1	0.9740000000000001	0.6586	0.8008	1	0.0832	0.2828	0.941	0.0284	0.09300000000000001	0.014804	0.0019844999999999997	0.042538	0.033582
27	0007_R1_P4_K1_Ch2-Ch1.zen	20151211_STAG2gfpcf2_Prometa\MitoSys2\Calibration\mEGFPC1_Noc\0007_R1_P4_K1_Ch2-Ch1.zen	FA/ISS	20000	30.000999999999998	3		7	0	0	29.94	100000	2000	Scale	0	0.97	0	0.01	0.78	0	0.01	0.04	0	1	1	0	1	69.973	3.4989999999999997	0	1	69.973	3.4989999999999997	1.0243	1.0564	1	0.9724	0.6029	0.7656	1	0.0396	0.1986	0.9963	-0.0003	-0.0247	0.014665000000000001	0.003783	0.047891	0.058373
28	0008_R1_P1_K1_Ch2-Ch1.zen	20151211_STAG2gfpcf2_Prometa\MitoSys2\Calibration\mEGFPC1_Noc\0008_R1_P1_K1_Ch2-Ch1.zen	FA/ISS	20000	30.0	3		7	0	0	29.94	100000	2000	Scale	0	0.97	0	0.01	0.78	0	0.01	0.04	0	1	1	0	1	147.093	6.739	0	1	147.093	6.739	1.0538	1.0839	1	0.9868	0.7814	0.8781	1	0.0159	0.1259	1.0403	0.0004	0.0098	0.0067264	0.0016201	0.004169300000000001	0.031414
29	0008_R1_P2_K1_Ch2-Ch1.zen	20151211_STAG2gfpcf2_Prometa\MitoSys2\Calibration\mEGFPC1_Noc\0008_R1_P2_K1_Ch2-Ch1.zen	FA/ISS	20000	30.0	3		7	0	0	29.94	100000	2000	Scale	0	0.97	0	0.01	0.78	0	0.01	0.04	0	1	1	0	1	149.721	6.872000000000001	0	1	149.721	6.872000000000001	0.9732	1.0032	1	0.9871	0.7856	0.8806	1	0.0165	0.1278	0.9605	0.0006	0.013999999999999999	0.0059057	0.001425	0.004665600000000001	0.037199
30	0008_R1_P3_K1_Ch2-Ch1.zen	20151211_STAG2gfpcf2_Prometa\MitoSys2\Calibration\mEGFPC1_Noc\0008_R1_P3_K1_Ch2-Ch1.zen	FA/ISS	20000	30.0	3		7	0	0	29.94	100000	2000	Scale	0	0.97	0	0.01	0.78	0	0.01	0.04	0	1	1	0	1	135.778	7.506	0	1	135.778	7.506	1.0031	1.0326	1	0.9858	0.8026	0.8895	1	0.0768	0.2753	0.9888	0.0342	0.17	0.0067431	0.0017875	0.013399000000000001	0.027354000000000003
31	0008_R1_P4_K1_Ch2-Ch1.zen	20151211_STAG2gfpcf2_Prometa\MitoSys2\Calibration\mEGFPC1_Noc\0008_R1_P4_K1_Ch2-Ch1.zen	FA/ISS	20000	30.0	3		7	0	0	29.94	100000	2000	Scale	0	0.97	0	0.01	0.78	0	0.01	0.04	0	1	1	0	1	118.053	6.965	0	1	118.053	6.965	0.9714	1.7176	1	0.9836	0.7823	0.877	1	0.1011	0.3022	0.9552	0.1581	0.185	0.0077793	0.00417	0.019227	0.067968
32	0001_R1_P1_K1_Ch2-Ch1.zen	20151211_STAG2gfpcf2_Prometa\MitoSys2\Calibration\mEGFPC1H2B_Noc\0001_R1_P1_K1_Ch2-Ch1.zen	FA/ISS	20000	30.0	3		7	0	0	29.94	100000	2000	Scale	0	0.97	0	0.01	0.78	0	0.01	0.04	0	1	1	0	1	74.943	130.205	0	1	74.943	130.205	1.1095	1.6156	1	0.9741	0.9874	0.9808	1	0.9528	0.9761	1.0821	1.5336	0.9572	0.010428	0.0034906	0.0011167999999999998	0.0019521
33	0001_R1_P2_K1_Ch2-Ch1.zen	20151211_STAG2gfpcf2_Prometa\MitoSys2\Calibration\mEGFPC1H2B_Noc\0001_R1_P2_K1_Ch2-Ch1.zen	FA/ISS	20000	30.0	3		7	0	0	29.94	100000	2000	Scale	0	0.97	0	0.01	0.78	0	0.01	0.04	0	1	1	0	1	61.034	130.445	0	1	61.034	130.445	1.1131	1.8030000000000002	1	0.9682	0.9872	0.9776	1	0.9607	0.9801	1.0795	1.7261	0.9581	0.011204	0.0022979	0.0024491	0.0021355999999999997
34	0001_R1_P3_K1_Ch2-Ch1.zen	20151211_STAG2gfpcf2_Prometa\MitoSys2\Calibration\mEGFPC1H2B_Noc\0001_R1_P3_K1_Ch2-Ch1.zen	FA/ISS	20000	30.002	3		7	0	0	29.94	100000	2000	Scale	0	0.97	0	0.01	0.78	0	0.01	0.04	0	1	1	0	1	60.953	3.7310000000000003	0	1	60.953	3.7310000000000003	1.0337	1.6645	1	0.9683	0.6174	0.7728	1	0.1144	0.3323	1.0015	0.081	0.1158	0.010533	0.0083331	0.0091071	0.11613
35	0001_R1_P4_K1_Ch2-Ch1.zen	20151211_STAG2gfpcf2_Prometa\MitoSys2\Calibration\mEGFPC1H2B_Noc\0001_R1_P4_K1_Ch2-Ch1.zen	FA/ISS	20000	30.000999999999998	3		7	0	0	29.94	100000	2000	Scale	0	0.97	0	0.01	0.78	0	0.01	0.04	0	1	1	0	1	50.336000000000006	3.1510000000000002	0	1	50.336000000000006	3.1510000000000002	1.0492	1.1562	1	0.9617	0.5631	0.7358	1	0.1285	0.3575	1.01	0.0245	0.1057	0.0085883	0.0032461999999999994	0.024433	0.046481
36	0002_R1_P1_K1_Ch2-Ch1.zen	20151211_STAG2gfpcf2_Prometa\MitoSys2\Calibration\mEGFPC1H2B_Noc\0002_R1_P1_K1_Ch2-Ch1.zen	FA/ISS	20000	30.0	3		7	0	0	29.94	100000	2000	Scale	0	0.97	0	0.01	0.78	0	0.01	0.04	0	1	1	0	1	255.563	374.344	0	1	255.563	374.344	1.0190000000000001	2.57	1	0.9924	0.9954	0.9939	1	0.9403	0.9697	1.0113	2.4479	0.9637	0.0032348	0.001784	0.0008523	0.0014349
37	0002_R1_P2_K1_Ch2-Ch1.zen	20151211_STAG2gfpcf2_Prometa\MitoSys2\Calibration\mEGFPC1H2B_Noc\0002_R1_P2_K1_Ch2-Ch1.zen	FA/ISS	20000	30.0	3		7	0	0	29.94	100000	2000	Scale	0	0.97	0	0.01	0.78	0	0.01	0.04	0	1	1	0	1	187.358	73.498	0	1	187.358	73.498	1.0264	1.3246	1	0.9896	0.9785	0.9840000000000001	1	0.8024	0.8956	1.0159	1.0652	0.8802	0.0050996	0.0023403	0.0013217	0.0053209
38	0002_R1_P3_K1_Ch2-Ch1.zen	20151211_STAG2gfpcf2_Prometa\MitoSys2\Calibration\mEGFPC1H2B_Noc\0002_R1_P3_K1_Ch2-Ch1.zen	FA/ISS	20000	30.0	3		7	0	0	29.94	100000	2000	Scale	0	0.97	0	0.01	0.78	0	0.01	0.04	0	1	1	0	1	203.52900000000002	9.91	0	1	203.52900000000002	9.91	1.0938	1.1312	1	0.9905	0.8479	0.9164	1	0.0311	0.1761	1.0838	0.0145	0.0965	0.0057856	0.00078684	0.014005000000000002	0.021056000000000002
39	0002_R1_P4_K1_Ch2-Ch1.zen	20151211_STAG2gfpcf2_Prometa\MitoSys2\Calibration\mEGFPC1H2B_Noc\0002_R1_P4_K1_Ch2-Ch1.zen	FA/ISS	20000	30.0	3		7	0	0	29.94	100000	2000	Scale	0	0.97	0	0.01	0.78	0	0.01	0.04	0	1	1	0	1	176.635	8.787	0	1	176.635	8.787	0.9792	1.0332	1	0.9891	0.8302	0.9062	1	0.0379	0.1942	0.9684	0.0163	0.1048	0.0048983	0.0008616	-0.0044137000000000004	0.026595999999999998
40	0003_R1_P1_K1_Ch2-Ch1.zen	20151211_STAG2gfpcf2_Prometa\MitoSys2\Calibration\mEGFPC1H2B_Noc\0003_R1_P1_K1_Ch2-Ch1.zen	FA/ISS	20000	30.0	3		7	0	0	29.94	100000	2000	Scale	0	0.97	0	0.01	0.78	0	0.01	0.04	0	1	1	0	1	8.92	56.882	0	1	8.92	56.882	1.0909	1.2398	1	0.7935	0.9723	0.8783	1	0.9874	0.9937	0.8739	1.1939	0.8727	0.0067631	0.024051	0.0017563	0.00367
41	0003_R1_P2_K1_Ch2-Ch1.zen	20151211_STAG2gfpcf2_Prometa\MitoSys2\Calibration\mEGFPC1H2B_Noc\0003_R1_P2_K1_Ch2-Ch1.zen	FA/ISS	20000	30.0	3		7	0	0	29.94	100000	2000	Scale	0	0.97	0	0.01	0.78	0	0.01	0.04	0	1	1	0	1	6.472	5.997999999999999	0	1	6.472	5.997999999999999	1.0711	1.0929	1	0.7224	0.7559	0.7390000000000001	1	0.9151	0.9566	0.782	0.7565	0.7021	0.016347	0.032556	0.008528200000000001	0.032869999999999996
42	0003_R1_P3_K1_Ch2-Ch1.zen	20151211_STAG2gfpcf2_Prometa\MitoSys2\Calibration\mEGFPC1H2B_Noc\0003_R1_P3_K1_Ch2-Ch1.zen	FA/ISS	20000	30.0	3		7	0	0	29.94	100000	2000	Scale	0	0.97	0	0.01	0.78	0	0.01	0.04	0	1	1	0	1	6.093999999999999	41.121	0	1	6.093999999999999	41.121	1.0383	1.0719	1	0.7069	0.9624	0.8248	1	0.9882	0.9941	0.7389	1.0206	0.8198	0.018555000000000002	0.052597000000000005	0.0014999	0.0081635
43	0003_R1_P4_K1_Ch2-Ch1.zen	20151211_STAG2gfpcf2_Prometa\MitoSys2\Calibration\mEGFPC1H2B_Noc\0003_R1_P4_K1_Ch2-Ch1.zen	FA/ISS	20000	30.0	3		7	0	0	29.94	100000	2000	Scale	0	0.97	0	0.01	0.78	0	0.01	0.04	0	1	1	0	1	4.7860000000000005	2.8680000000000003	0	1	4.7860000000000005	2.8680000000000003	1.1039	1.0812	1	0.6338	0.529	0.5789	1	0.8707	0.9331	0.7149	0.4854	0.5256	0.0007455	0.058336	-0.018864	0.10704000000000001
44	0004_R1_P1_K1_Ch2-Ch1.zen	20151211_STAG2gfpcf2_Prometa\MitoSys2\Calibration\mEGFPC1H2B_Noc\0004_R1_P1_K1_Ch2-Ch1.zen	FA/ISS	20000	30.006	3		7	0	0	29.94	100000	2000	Scale	0	0.97	0	0.01	0.78	0	0.01	0.04	0	1	1	0	1	4.546	0.6859999999999999	0	1	4.546	0.6859999999999999	1.0688	1.5124	1	0.618	0.0678	-0.1443	1	0.5274	0.7253	0.672	-0.0163	-0.3601	0.007629899999999999	0.054403	0.11068	0.49628999999999995
45	0004_R1_P2_K1_Ch2-Ch1.zen	20151211_STAG2gfpcf2_Prometa\MitoSys2\Calibration\mEGFPC1H2B_Noc\0004_R1_P2_K1_Ch2-Ch1.zen	FA/ISS	20000	30.0	3		7	0	0	29.94	100000	2000	Scale	0	0.97	0	0.01	0.78	0	0.01	0.04	0	1	1	0	1	7.5760000000000005	6.147	0	1	7.5760000000000005	6.147	1.0021	1.0402	1	0.7607	0.7623	0.7615	1	0.9036	0.9506	0.7624	0.7115	0.7184	-0.013318	0.013009999999999999	0.010853	0.036639
46	0004_R1_P3_K1_Ch2-Ch1.zen	20151211_STAG2gfpcf2_Prometa\MitoSys2\Calibration\mEGFPC1H2B_Noc\0004_R1_P3_K1_Ch2-Ch1.zen	FA/ISS	20000	30.002	3		7	0	0	29.94	100000	2000	Scale	0	0.97	0	0.01	0.78	0	0.01	0.04	0	1	1	0	1	4.285	0.7190000000000001	0	1	4.285	0.7190000000000001	1.1558	1.4017	1	0.5955	0.0458	-0.0944	1	0.5725	0.7563	0.7143	0.003	-0.282	0.013153	0.048586000000000004	0.049277	0.21725999999999998
47	0004_R1_P4_K1_Ch2-Ch1.zen	20151211_STAG2gfpcf2_Prometa\MitoSys2\Calibration\mEGFPC1H2B_Noc\0004_R1_P4_K1_Ch2-Ch1.zen	FA/ISS	20000	30.003	3		7	0	0	29.94	100000	2000	Scale	0	0.97	0	0.01	0.78	0	0.01	0.04	0	1	1	0	1	4.623	0.639	0	1	4.623	0.639	1.04	1.1995	1	0.6241	0.0618	-0.1847	1	0.5014	0.7079	0.6556	0.1805	-0.4154	0.0039704	0.038312	0.10910999999999998	0.40654
48	0005_R1_P1_K1_Ch2-Ch1.zen	20151211_STAG2gfpcf2_Prometa\MitoSys2\Calibration\mEGFPC1H2B_Noc\0005_R1_P1_K1_Ch2-Ch1.zen	FA/ISS	20000	30.0	3		7	0	0	29.94	100000	2000	Scale	0	0.97	0	0.01	0.78	0	0.01	0.04	0	1	1	0	1	10.542	10.196	0	1	10.542	10.196	1.088	1.125	1	0.8239	0.8521	0.8379	1	0.9189	0.9586	0.9034	0.8839	0.8003	-0.00265	0.02985	0.0028699000000000003	0.026781
49	0005_R1_P2_K1_Ch2-Ch1.zen	20151211_STAG2gfpcf2_Prometa\MitoSys2\Calibration\mEGFPC1H2B_Noc\0005_R1_P2_K1_Ch2-Ch1.zen	FA/ISS	20000	30.008000000000003	3		7	0	0	29.94	100000	2000	Scale	0	0.97	0	0.01	0.78	0	0.01	0.04	0	1	1	0	1	0.254	0.39799999999999996	0	1	0.254	0.39799999999999996	1.0708	1.3581	1	8.0024	1.0493	2.8676	1	0.9485	0.9739	7.7921	0.7106	2.9413	-0.15939	0.8229200000000001	0.33897	0.418
50	0005_R1_P3_K1_Ch2-Ch1.zen	20151211_STAG2gfpcf2_Prometa\MitoSys2\Calibration\mEGFPC1H2B_Noc\0005_R1_P3_K1_Ch2-Ch1.zen	FA/ISS	20000	30.004	3		7	0	0	29.94	100000	2000	Scale	0	0.97	0	0.01	0.78	0	0.01	0.04	0	1	1	0	1	0.301	0.47100000000000003	0	1	0.301	0.47100000000000003	1.1236	1.1159999999999999	1	5.0073	0.4499	1.4911	1	0.9494	0.9744	4.7224	0.4007	1.5482	-0.21693	0.82989	0.11299000000000001	0.60723
51	0005_R1_P4_K1_Ch2-Ch1.zen	20151211_STAG2gfpcf2_Prometa\MitoSys2\Calibration\mEGFPC1H2B_Noc\0005_R1_P4_K1_Ch2-Ch1.zen	FA/ISS	20000	30.000999999999998	3		7	0	0	29.94	100000	2000	Scale	0	0.97	0	0.01	0.78	0	0.01	0.04	0	1	1	0	1	4.494	0.72	0	1	4.494	0.72	0.9639	1.1146	1	0.6148	0.0113	-0.0708	1	0.5605	0.7485	0.5864	0.0751	-0.2681	0.028037	0.028136	0.089863	0.30603
52	0006_R1_P1_K1_Ch2-Ch1.zen	20151211_STAG2gfpcf2_Prometa\MitoSys2\Calibration\mEGFPC1H2B_Noc\0006_R1_P1_K1_Ch2-Ch1.zen	FA/ISS	20000	30.0	3		7	0	0	29.94	100000	2000	Scale	0	0.97	0	0.01	0.78	0	0.01	0.04	0	1	1	0	1	12.427999999999999	44.943000000000005	0	1	12.427999999999999	44.943000000000005	1.0754	1.088	1	0.8498	0.9656	0.9058	1	0.978	0.9889	0.9192	1.0286	0.8956	0.008074600000000001	0.015300999999999999	0.00022371	0.0035271
53	0006_R1_P2_K1_Ch2-Ch1.zen	20151211_STAG2gfpcf2_Prometa\MitoSys2\Calibration\mEGFPC1H2B_Noc\0006_R1_P2_K1_Ch2-Ch1.zen	FA/ISS	20000	30.0	3		7	0	0	29.94	100000	2000	Scale	0	0.97	0	0.01	0.78	0	0.01	0.04	0	1	1	0	1	10.232999999999999	31.854	0	1	10.232999999999999	31.854	1.0483	1.0589	1	0.8191	0.9515	0.8828	1	0.9745	0.9872	0.8627	0.9827	0.8712	0.0089742	0.0166	-0.00055957	0.0037652000000000002
54	0006_R1_P3_K1_Ch2-Ch1.zen	20151211_STAG2gfpcf2_Prometa\MitoSys2\Calibration\mEGFPC1H2B_Noc\0006_R1_P3_K1_Ch2-Ch1.zen	FA/ISS	20000	30.0	3		7	0	0	29.94	100000	2000	Scale	0	0.97	0	0.01	0.78	0	0.01	0.04	0	1	1	0	1	6.53	1.225	0	1	6.53	1.225	1.0936	1.0965	1	0.7236	0.1306	0.3066	1	0.6193	0.7869	0.8029999999999999	0.0326	0.1254	-0.0073155	0.030456	-0.026295	0.1479
55	0006_R1_P4_K1_Ch2-Ch1.zen	20151211_STAG2gfpcf2_Prometa\MitoSys2\Calibration\mEGFPC1H2B_Noc\0006_R1_P4_K1_Ch2-Ch1.zen	FA/ISS	20000	30.0	3		7	0	0	29.94	100000	2000	Scale	0	0.97	0	0.01	0.78	0	0.01	0.04	0	1	1	0	1	9.89	7.879	0	1	9.89	7.879	0.861	0.9614	1	0.8109	0.8116	0.8112	1	0.9026	0.9501	0.6848	0.6974	0.7662	0.010026	0.013937	0.0059068	0.019215
56	0007_R1_P1_K1_Ch2-Ch1.zen	20151211_STAG2gfpcf2_Prometa\MitoSys2\Calibration\mEGFPC1H2B_Noc\0007_R1_P1_K1_Ch2-Ch1.zen	FA/ISS	20000	30.0	3		7	0	0	29.94	100000	2000	Scale	0	0.97	0	0.01	0.78	0	0.01	0.04	0	1	1	0	1	265.563	192.304	0	1	265.563	192.304	1.0053	1.8494	1	0.9927	0.9913	0.992	1	0.8847	0.9405	0.9979	1.6655	0.9327	0.0031820999999999998	0.00081344	0.0017022000000000003	0.0012634
57	0007_R1_P2_K1_Ch2-Ch1.zen	20151211_STAG2gfpcf2_Prometa\MitoSys2\Calibration\mEGFPC1H2B_Noc\0007_R1_P2_K1_Ch2-Ch1.zen	FA/ISS	20000	30.0	3		7	0	0	29.94	100000	2000	Scale	0	0.97	0	0.01	0.78	0	0.01	0.04	0	1	1	0	1	47.555	2.5789999999999997	0	1	47.555	2.5789999999999997	1.2655	1.1849	1	0.9590000000000001	0.4839	0.6807	1	0.071	0.2649	1.2185	0.0019	-0.0393	0.0057995	0.007693800000000001	0.039477	0.13675
58	0007_R1_P3_K1_Ch2-Ch1.zen	20151211_STAG2gfpcf2_Prometa\MitoSys2\Calibration\mEGFPC1H2B_Noc\0007_R1_P3_K1_Ch2-Ch1.zen	FA/ISS	20000	30.0	3		7	0	0	29.94	100000	2000	Scale	0	0.97	0	0.01	0.78	0	0.01	0.04	0	1	1	0	1	184.378	155.799	0	1	184.378	155.799	1.0202	2.0037	1	0.9895	0.9892	0.9893	1	0.9003	0.9488	1.0096	1.8298	0.9384	0.0039195	0.0013275000000000001	0.0010379000000000002	0.0018637999999999999
59	0007_R1_P4_K1_Ch2-Ch1.zen	20151211_STAG2gfpcf2_Prometa\MitoSys2\Calibration\mEGFPC1H2B_Noc\0007_R1_P4_K1_Ch2-Ch1.zen	FA/ISS	20000	30.0	3		7	0	0	29.94	100000	2000	Scale	0	0.97	0	0.01	0.78	0	0.01	0.04	0	1	1	0	1	208.826	10.187000000000001	0	1	208.826	10.187000000000001	1.0361	1.0497	1	0.9907	0.8523	0.9189	1	0.0323	0.1794	1.0266	0.0126	0.1021	0.0040006	0.0007982	0.017188	0.015907
60	0008_R1_P1_K1_Ch2-Ch1.zen	20151211_STAG2gfpcf2_Prometa\MitoSys2\Calibration\mEGFPC1H2B_Noc\0008_R1_P1_K1_Ch2-Ch1.zen	FA/ISS	20000	30.0	3		7	0	0	29.94	100000	2000	Scale	0	0.97	0	0.01	0.78	0	0.01	0.04	0	1	1	0	1	434.195	381.06800000000004	0	1	434.195	381.06800000000004	1.0091	2.0923	1	0.9955	0.9954	0.9955	1	0.9006	0.9489	1.0046	1.9219	0.9445	0.001668	0.00038529	0.0017579999999999998	0.0021498000000000003
61	0008_R1_P2_K1_Ch2-Ch1.zen	20151211_STAG2gfpcf2_Prometa\MitoSys2\Calibration\mEGFPC1H2B_Noc\0008_R1_P2_K1_Ch2-Ch1.zen	FA/ISS	20000	30.0	3		7	0	0	29.94	100000	2000	Scale	0	0.97	0	0.01	0.78	0	0.01	0.04	0	1	1	0	1	436.161	308.339	0	1	436.161	308.339	0.9974	2.9733	1	0.9956	0.9941	0.9948	1	0.8731	0.9342	0.9929	2.6864	0.9292	0.0017452000000000001	0.00059985	0.0012413	0.0017768
62	0008_R1_P3_K1_Ch2-Ch1.zen	20151211_STAG2gfpcf2_Prometa\MitoSys2\Calibration\mEGFPC1H2B_Noc\0008_R1_P3_K1_Ch2-Ch1.zen	FA/ISS	20000	30.0	3		7	0	0	29.94	100000	2000	Scale	0	0.97	0	0.01	0.78	0	0.01	0.04	0	1	1	0	1	263.556	12.942	0	1	263.556	12.942	0.9909	1.0398	1	0.9926	0.883	0.9362	1	0.0347	0.1851	0.9835	0.0215	0.1243	0.002258	0.0016859000000000002	0.007568500000000001	0.025162999999999998
63	0008_R1_P4_K1_Ch2-Ch1.zen	20151211_STAG2gfpcf2_Prometa\MitoSys2\Calibration\mEGFPC1H2B_Noc\0008_R1_P4_K1_Ch2-Ch1.zen	FA/ISS	20000	30.0	3		7	0	0	29.94	100000	2000	Scale	0	0.97	0	0.01	0.78	0	0.01	0.04	0	1	1	0	1	369.583	16.599	0	1	369.583	16.599	0.9456	0.9616	1	0.9948	0.9082	0.9505	1	0.0115	0.107	0.9405	0.0042	0.0598	0.0023357	0.0006115000000000001	0.0068988	0.009085600000000001
64	0009_R1_P1_K1_Ch2-Ch1.zen	20151211_STAG2gfpcf2_Prometa\MitoSys2\Calibration\mEGFPC1H2B_Noc\0009_R1_P1_K1_Ch2-Ch1.zen	FA/ISS	20000	30.0	3		7	0	0	29.94	100000	2000	Scale	0	0.97	0	0.01	0.78	0	0.01	0.04	0	1	1	0	1	17.764	1.5230000000000001	0	1	17.764	1.5230000000000001	0.9755	1.0592	1	0.8903	0.23600000000000002	0.4575	1	0.2904	0.5358	0.8652	0.0021	0.0189	0.041063999999999996	0.017127	0.077445	0.19499
65	0009_R1_P2_K1_Ch2-Ch1.zen	20151211_STAG2gfpcf2_Prometa\MitoSys2\Calibration\mEGFPC1H2B_Noc\0009_R1_P2_K1_Ch2-Ch1.zen	FA/ISS	20000	30.0	3		7	0	0	29.94	100000	2000	Scale	0	0.97	0	0.01	0.78	0	0.01	0.04	0	1	1	0	1	69.035	3.702	0	1	69.035	3.702	2.4031	2.0201	1	0.9647	0.5825	0.745	1	0.0864	0.281	2.331	0.0057	0.0381	0.012411	0.0072273	0.0023965	0.084848
66	0009_R1_P3_K1_Ch2-Ch1.zen	20151211_STAG2gfpcf2_Prometa\MitoSys2\Calibration\mEGFPC1H2B_Noc\0009_R1_P3_K1_Ch2-Ch1.zen	FA/ISS	20000	30.0	3		7	0	0	29.94	100000	2000	Scale	0	0.97	0	0.01	0.78	0	0.01	0.04	0	1	1	0	1	10.607000000000001	2.5610000000000004	0	1	10.607000000000001	2.5610000000000004	1.1496	1.6474	1	0.8246	0.4612	0.613	1	0.6825	0.8255	0.9599	0.5304	0.4546	0.06812	0.027375999999999998	0.043720999999999996	0.16477
67	0009_R1_P4_K1_Ch2-Ch1.zen	20151211_STAG2gfpcf2_Prometa\MitoSys2\Calibration\mEGFPC1H2B_Noc\0009_R1_P4_K1_Ch2-Ch1.zen	FA/ISS	20000	30.0	3		7	0	0	29.94	100000	2000	Scale	0	0.97	0	0.01	0.78	0	0.01	0.04	0	1	1	0	1	291.772	439.44699999999995	0	1	291.772	439.44699999999995	1.0061	2.5303	1	0.9934	0.996	0.9947	1	0.9411	0.9701	0.9995	2.4118	0.9648	0.0026743	0.0010939	0.00038503	0.0014083
68	0010_R1_P1_K1_Ch2-Ch1.zen	20151211_STAG2gfpcf2_Prometa\MitoSys2\Calibration\mEGFPC1H2B_Noc\0010_R1_P1_K1_Ch2-Ch1.zen	FA/ISS	20000	30.0	3		7	0	0	29.94	100000	2000	Scale	0	0.97	0	0.01	0.78	0	0.01	0.04	0	1	1	0	1	32.12	5.038	0	1	32.12	5.038	0.9653	1.7105	1	0.9404	0.6808	0.7984	1	0.5079	0.7058	0.9067	0.6056	0.513	0.027069	0.0162	0.027894	0.08620900000000001
69	0010_R1_P2_K1_Ch2-Ch1.zen	20151211_STAG2gfpcf2_Prometa\MitoSys2\Calibration\mEGFPC1H2B_Noc\0010_R1_P2_K1_Ch2-Ch1.zen	FA/ISS	20000	30.0	3		7	0	0	29.94	100000	2000	Scale	0	0.97	0	0.01	0.78	0	0.01	0.04	0	1	1	0	1	33.038000000000004	4.928999999999999	0	1	33.038000000000004	4.928999999999999	1.0259	1.0991	1	0.9420000000000001	0.7070000000000001	0.8161	1	0.534	0.7307	0.9671	0.379	0.5547	0.020107	0.0038911	0.025397	0.027556999999999998
70	0010_R1_P3_K1_Ch2-Ch1.zen	20151211_STAG2gfpcf2_Prometa\MitoSys2\Calibration\mEGFPC1H2B_Noc\0010_R1_P3_K1_Ch2-Ch1.zen	FA/ISS	20000	30.0	3		7	0	0	29.94	100000	2000	Scale	0	0.97	0	0.01	0.78	0	0.01	0.04	0	1	1	0	1	37.283	381.094	0	1	37.283	381.094	1.0312	1.8871	1	0.9486	0.9955	0.9718	1	0.9915	0.9957	0.9790000000000001	1.8676	0.9676	0.020525	0.0042585	0.0013085999999999998	0.0016691
71	0010_R1_P4_K1_Ch2-Ch1.zen	20151211_STAG2gfpcf2_Prometa\MitoSys2\Calibration\mEGFPC1H2B_Noc\0010_R1_P4_K1_Ch2-Ch1.zen	FA/ISS	20000	30.0	3		7	0	0	29.94	100000	2000	Scale	0	0.97	0	0.01	0.78	0	0.01	0.04	0	1	1	0	1	37.501999999999995	88.314	0	1	37.501999999999995	88.314	0.9956	1.777	1	0.9489	0.9814	0.965	1	0.9644	0.982	0.9446	1.7	0.9475	0.021483000000000002	0.0067645	0.003607	0.0035443000000000007
72	0011_R1_P1_K1_Ch2-Ch1.zen	20151211_STAG2gfpcf2_Prometa\MitoSys2\Calibration\mEGFPC1H2B_Noc\0011_R1_P1_K1_Ch2-Ch1.zen	FA/ISS	20000	30.0	3		7	0	0	29.94	100000	2000	Scale	0	0.97	0	0.01	0.78	0	0.01	0.04	0	1	1	0	1	157.778	322.539	0	1	157.778	322.539	1.0097	2.1451	1	0.9877	0.9946	0.9912	1	0.9566	0.978	0.9974	2.0643	0.9693	0.0044504	0.0015954	0.0018702000000000002	0.0027050999999999998
73	0011_R1_P2_K1_Ch2-Ch1.zen	20151211_STAG2gfpcf2_Prometa\MitoSys2\Calibration\mEGFPC1H2B_Noc\0011_R1_P2_K1_Ch2-Ch1.zen	FA/ISS	20000	30.0	3		7	0	0	29.94	100000	2000	Scale	0	0.97	0	0.01	0.78	0	0.01	0.04	0	1	1	0	1	147.29	237.602	0	1	147.29	237.602	1.0036	2.2996	1	0.9869	0.9926	0.9897	1	0.945	0.9721	0.9904	2.1912	0.9620000000000001	0.005763399999999999	0.0013199000000000002	0.0016591999999999998	0.0020222
74	0011_R1_P3_K1_Ch2-Ch1.zen	20151211_STAG2gfpcf2_Prometa\MitoSys2\Calibration\mEGFPC1H2B_Noc\0011_R1_P3_K1_Ch2-Ch1.zen	FA/ISS	20000	30.0	3		7	0	0	29.94	100000	2000	Scale	0	0.97	0	0.01	0.78	0	0.01	0.04	0	1	1	0	1	136.903	9.349	0	1	136.903	9.349	0.9727	1.0044	1	0.9859	0.8397	0.9099	1	0.1715	0.4131	0.9587	0.115	0.3271	0.0059702	0.0029135000000000003	0.012264	0.051009
75	0011_R1_P4_K1_Ch2-Ch1.zen	20151211_STAG2gfpcf2_Prometa\MitoSys2\Calibration\mEGFPC1H2B_Noc\0011_R1_P4_K1_Ch2-Ch1.zen	FA/ISS	20000	30.0	3		7	0	0	29.94	100000	2000	Scale	0	0.97	0	0.01	0.78	0	0.01	0.04	0	1	1	0	1	157.047	225.65599999999998	0	1	157.047	225.65599999999998	0.9971	1.8996	1	0.9877	0.9924	0.99	1	0.9395	0.9693	0.9849	1.7976	0.9595	0.0039012	0.00097778	0.003878	0.004605
76	0012_R1_P1_K1_Ch2-Ch1.zen	20151211_STAG2gfpcf2_Prometa\MitoSys2\Calibration\mEGFPC1H2B_Noc\0012_R1_P1_K1_Ch2-Ch1.zen	FA/ISS	20000	30.0	3		7	0	0	29.94	100000	2000	Scale	0	0.97	0	0.01	0.78	0	0.01	0.04	0	1	1	0	1	228.985	250.262	0	1	228.985	250.262	0.9994	1.9373	1	0.9915	0.9932	0.9924	1	0.9215	0.9599	0.9909	1.8069	0.9524	0.0030386999999999996	0.0008177999999999999	0.0019307999999999999	0.0019125999999999998
77	0012_R1_P2_K1_Ch2-Ch1.zen	20151211_STAG2gfpcf2_Prometa\MitoSys2\Calibration\mEGFPC1H2B_Noc\0012_R1_P2_K1_Ch2-Ch1.zen	FA/ISS	20000	30.0	3		7	0	0	29.94	100000	2000	Scale	0	0.97	0	0.01	0.78	0	0.01	0.04	0	1	1	0	1	187.63299999999998	208.67700000000002	0	1	187.63299999999998	208.67700000000002	1.0086	2.1214	1	0.9897	0.9918	0.9908	1	0.9229	0.9606	0.9982	1.9825	0.9516	0.0037446	0.0010178	0.0010892	0.0020513000000000003
78	0012_R1_P3_K1_Ch2-Ch1.zen	20151211_STAG2gfpcf2_Prometa\MitoSys2\Calibration\mEGFPC1H2B_Noc\0012_R1_P3_K1_Ch2-Ch1.zen	FA/ISS	20000	30.0	3		7	0	0	29.94	100000	2000	Scale	0	0.97	0	0.01	0.78	0	0.01	0.04	0	1	1	0	1	92.705	4.684	0	1	92.705	4.684	0.8425	0.8828	1	0.9791	0.6942	0.8244	1	0.0437	0.2081	0.8232	0.0021	0.0408	0.007884100000000002	0.0024351999999999998	0.020429	0.039897
79	0012_R1_P4_K1_Ch2-Ch1.zen	20151211_STAG2gfpcf2_Prometa\MitoSys2\Calibration\mEGFPC1H2B_Noc\0012_R1_P4_K1_Ch2-Ch1.zen	FA/ISS	20000	30.0	3		7	0	0	29.94	100000	2000	Scale	0	0.97	0	0.01	0.78	0	0.01	0.04	0	1	1	0	1	173.421	9.432	0	1	173.421	9.432	0.9774	1.0265	1	0.9888	0.8411	0.912	1	0.0702	0.2643	0.9664	0.0407	0.1804	0.0037503	0.0026763000000000004	0.0077661	0.050013
80	0001_R1_P1_K1_Ch2-Ch1.zen	20151211_STAG2gfpcf2_Prometa\MitoSys2\Calibration\WT\0001_R1_P1_K1_Ch2-Ch1.zen	FA/ISS	20000	30.000999999999998	3		7	0	0	30.000999999999998	100000	2000	Scale	0	0.0	0	0.01	0.0	0	0.01	0.0	0	1	1	0	1	1.357	0.873	0	1	1.357	0.873	1.0801	1.0447	1	1.0	1.0	1.0	1	1.0	1.0	1.0801	1.0447	1.0	0.025581	0.31914000000000003	-0.015953	0.6096600000000001
81	0001_R1_P2_K1_Ch2-Ch1.zen	20151211_STAG2gfpcf2_Prometa\MitoSys2\Calibration\WT\0001_R1_P2_K1_Ch2-Ch1.zen	FA/ISS	20000	30.0	3		7	0	0	30.0	100000	2000	Scale	0	0.0	0	0.01	0.0	0	0.01	0.0	0	1	1	0	1	1.2790000000000001	0.853	0	1	1.2790000000000001	0.853	1.0818	1.112	1	1.0	1.0	1.0	1	1.0	1.0	1.0818	1.112	1.0	0.13246	0.3549	-0.014569	0.46937
82	0001_R1_P3_K1_Ch2-Ch1.zen	20151211_STAG2gfpcf2_Prometa\MitoSys2\Calibration\WT\0001_R1_P3_K1_Ch2-Ch1.zen	FA/ISS	20000	30.0	3		7	0	0	30.0	100000	2000	Scale	0	0.0	0	0.01	0.0	0	0.01	0.0	0	1	1	0	1	0.701	0.8370000000000001	0	1	0.701	0.8370000000000001	1.1831	1.1640000000000001	1	1.0	1.0	1.0	1	1.0	1.0	1.1831	1.1640000000000001	1.0	0.056325	0.72395	0.10812999999999999	0.5445399999999999
83	0001_R1_P4_K1_Ch2-Ch1.zen	20151211_STAG2gfpcf2_Prometa\MitoSys2\Calibration\WT\0001_R1_P4_K1_Ch2-Ch1.zen	FA/ISS	20000	30.0	3		7	0	0	30.0	100000	2000	Scale	0	0.0	0	0.01	0.0	0	0.01	0.0	0	1	1	0	1	0.7929999999999999	0.846	0	1	0.7929999999999999	0.846	1.0216	0.9846	1	1.0	1.0	1.0	1	1.0	1.0	1.0216	0.9846	1.0	0.16687000000000002	0.60106	0.041881	0.6079399999999999
84	0002_R1_P1_K1_Ch2-Ch1.zen	20151211_STAG2gfpcf2_Prometa\MitoSys2\Calibration\WT\0002_R1_P1_K1_Ch2-Ch1.zen	FA/ISS	20000	30.000999999999998	3		7	0	0	30.000999999999998	100000	2000	Scale	0	0.0	0	0.01	0.0	0	0.01	0.0	0	1	1	0	1	0.26899999999999996	0.396	0	1	0.26899999999999996	0.396	1.5224	1.3448	1	1.0	1.0	1.0	1	1.0	1.0	1.5224	1.3448	1.0	0.36706	2.0226	-0.027491	1.0597
85	0002_R1_P2_K1_Ch2-Ch1.zen	20151211_STAG2gfpcf2_Prometa\MitoSys2\Calibration\WT\0002_R1_P2_K1_Ch2-Ch1.zen	FA/ISS	20000	30.005	3		7	0	0	30.005	100000	2000	Scale	0	0.0	0	0.01	0.0	0	0.01	0.0	0	1	1	0	1	0.262	0.389	0	1	0.262	0.389	1.1984	1.3993	1	1.0	1.0	1.0	1	1.0	1.0	1.1984	1.3993	1.0	-0.13552	1.6011	0.22329000000000002	1.1809
86	0002_R1_P3_K1_Ch2-Ch1.zen	20151211_STAG2gfpcf2_Prometa\MitoSys2\Calibration\WT\0002_R1_P3_K1_Ch2-Ch1.zen	FA/ISS	20000	30.0	3		7	0	0	30.0	100000	2000	Scale	0	0.0	0	0.01	0.0	0	0.01	0.0	0	1	1	0	1	0.35	0.544	0	1	0.35	0.544	1.1504	1.3130000000000002	1	1.0	1.0	1.0	1	1.0	1.0	1.1504	1.3130000000000002	1.0	0.095658	1.3389	-0.059547	0.78713
87	0002_R1_P4_K1_Ch2-Ch1.zen	20151211_STAG2gfpcf2_Prometa\MitoSys2\Calibration\WT\0002_R1_P4_K1_Ch2-Ch1.zen	FA/ISS	20000	30.0	3		7	0	0	30.0	100000	2000	Scale	0	0.0	0	0.01	0.0	0	0.01	0.0	0	1	1	0	1	0.245	0.36	0	1	0.245	0.36	1.3073	1.4547	1	1.0	1.0	1.0	1	1.0	1.0	1.3073	1.4547	1.0	0.20369	2.0301	0.086158	1.2101
88	0003_R1_P1_K1_Ch2-Ch1.zen	20151211_STAG2gfpcf2_Prometa\MitoSys2\Calibration\WT\0003_R1_P1_K1_Ch2-Ch1.zen	FA/ISS	20000	30.002	3		7	0	0	30.002	100000	2000	Scale	0	0.0	0	0.01	0.0	0	0.01	0.0	0	1	1	0	1	0.883	0.826	0	1	0.883	0.826	1.2351	1.56	1	1.0	1.0	1.0	1	1.0	1.0	1.2351	1.56	1.0	0.05224500000000001	0.54291	0.20334000000000002	0.51965
89	0003_R1_P2_K1_Ch2-Ch1.zen	20151211_STAG2gfpcf2_Prometa\MitoSys2\Calibration\WT\0003_R1_P2_K1_Ch2-Ch1.zen	FA/ISS	20000	30.000999999999998	3		7	0	0	30.000999999999998	100000	2000	Scale	0	0.0	0	0.01	0.0	0	0.01	0.0	0	1	1	0	1	0.852	0.772	0	1	0.852	0.772	1.2922	2.3255	1	1.0	1.0	1.0	1	1.0	1.0	1.2922	2.3255	1.0	0.14401	0.51074	0.20414000000000002	0.63803
90	0003_R1_P3_K1_Ch2-Ch1.zen	20151211_STAG2gfpcf2_Prometa\MitoSys2\Calibration\WT\0003_R1_P3_K1_Ch2-Ch1.zen	FA/ISS	20000	30.0	3		7	0	0	30.0	100000	2000	Scale	0	0.0	0	0.01	0.0	0	0.01	0.0	0	1	1	0	1	0.86	0.772	0	1	0.86	0.772	1.1948	1.9447	1	1.0	1.0	1.0	1	1.0	1.0	1.1948	1.9447	1.0	0.027594	0.6085699999999999	0.005240600000000001	0.62045
91	0003_R1_P4_K1_Ch2-Ch1.zen	20151211_STAG2gfpcf2_Prometa\MitoSys2\Calibration\WT\0003_R1_P4_K1_Ch2-Ch1.zen	FA/ISS	20000	30.000999999999998	3		7	0	0	30.000999999999998	100000	2000	Scale	0	0.0	0	0.01	0.0	0	0.01	0.0	0	1	1	0	1	0.889	0.929	0	1	0.889	0.929	1.1412	4.9443	1	1.0	1.0	1.0	1	1.0	1.0	1.1412	4.9443	1.0	0.1136	0.6219100000000001	0.015102	0.64456
92	0004_R1_P1_K1_Ch2-Ch1.zen	20151211_STAG2gfpcf2_Prometa\MitoSys2\Calibration\WT\0004_R1_P1_K1_Ch2-Ch1.zen	FA/ISS	20000	30.0	3		7	0	0	30.0	100000	2000	Scale	0	0.0	0	0.01	0.0	0	0.01	0.0	0	1	1	0	1	1.32	0.953	0	1	1.32	0.953	1.1147	1.4604	1	1.0	1.0	1.0	1	1.0	1.0	1.1147	1.4604	1.0	0.090706	0.37431	0.028589	0.4359
93	0004_R1_P2_K1_Ch2-Ch1.zen	20151211_STAG2gfpcf2_Prometa\MitoSys2\Calibration\WT\0004_R1_P2_K1_Ch2-Ch1.zen	FA/ISS	20000	30.000999999999998	3		7	0	0	30.000999999999998	100000	2000	Scale	0	0.0	0	0.01	0.0	0	0.01	0.0	0	1	1	0	1	1.094	0.773	0	1	1.094	0.773	1.0657	1.1922	1	1.0	1.0	1.0	1	1.0	1.0	1.0657	1.1922	1.0	0.08001599999999999	0.44748000000000004	0.03265	0.5240100000000001
94	0004_R1_P3_K1_Ch2-Ch1.zen	20151211_STAG2gfpcf2_Prometa\MitoSys2\Calibration\WT\0004_R1_P3_K1_Ch2-Ch1.zen	FA/ISS	20000	30.0	3		7	0	0	30.0	100000	2000	Scale	0	0.0	0	0.01	0.0	0	0.01	0.0	0	1	1	0	1	1.099	0.807	0	1	1.099	0.807	1.0561	1.1636	1	1.0	1.0	1.0	1	1.0	1.0	1.0561	1.1636	1.0	0.072719	0.39859	0.052023	0.64863
95	0004_R1_P4_K1_Ch2-Ch1.zen	20151211_STAG2gfpcf2_Prometa\MitoSys2\Calibration\WT\0004_R1_P4_K1_Ch2-Ch1.zen	FA/ISS	20000	29.999000000000002	3		7	0	0	29.999000000000002	100000	2000	Scale	0	0.0	0	0.01	0.0	0	0.01	0.0	0	1	1	0	1	2.142	1.274	0	1	2.142	1.274	1.254	1.2798	1	1.0	1.0	1.0	1	1.0	1.0	1.254	1.2798	1.0	0.05575	0.21073000000000003	0.097249	0.37692
96	0005_R1_P1_K1_Ch2-Ch1.zen	20151211_STAG2gfpcf2_Prometa\MitoSys2\Calibration\WT\0005_R1_P1_K1_Ch2-Ch1.zen	FA/ISS	20000	30.0	3		7	0	0	30.0	100000	2000	Scale	0	0.0	0	0.01	0.0	0	0.01	0.0	0	1	1	0	1	1.205	0.835	0	1	1.205	0.835	1.0547	1.1613	1	1.0	1.0	1.0	1	1.0	1.0	1.0547	1.1613	1.0	0.027228	0.37756999999999996	0.10092999999999999	0.56655
97	0005_R1_P2_K1_Ch2-Ch1.zen	20151211_STAG2gfpcf2_Prometa\MitoSys2\Calibration\WT\0005_R1_P2_K1_Ch2-Ch1.zen	FA/ISS	20000	30.004	3		7	0	0	30.004	100000	2000	Scale	0	0.0	0	0.01	0.0	0	0.01	0.0	0	1	1	0	1	1.125	0.7859999999999999	0	1	1.125	0.7859999999999999	1.0539	1.1231	1	1.0	1.0	1.0	1	1.0	1.0	1.0539	1.1231	1.0	0.13322	0.45636000000000004	0.092203	0.58182
98	0005_R1_P3_K1_Ch2-Ch1.zen	20151211_STAG2gfpcf2_Prometa\MitoSys2\Calibration\WT\0005_R1_P3_K1_Ch2-Ch1.zen	FA/ISS	20000	30.0	3		7	0	0	30.0	100000	2000	Scale	0	0.0	0	0.01	0.0	0	0.01	0.0	0	1	1	0	1	1.548	1.005	0	1	1.548	1.005	1.8071	1.5954	1	1.0	1.0	1.0	1	1.0	1.0	1.8071	1.5954	1.0	0.05157899999999999	0.28888	0.1343	0.50308
99	0005_R1_P4_K1_Ch2-Ch1.zen	20151211_STAG2gfpcf2_Prometa\MitoSys2\Calibration\WT\0005_R1_P4_K1_Ch2-Ch1.zen	FA/ISS	20000	30.000999999999998	3		7	0	0	30.000999999999998	100000	2000	Scale	0	0.0	0	0.01	0.0	0	0.01	0.0	0	1	1	0	1	1.126	0.8590000000000001	0	1	1.126	0.8590000000000001	1.1301	1.2371	1	1.0	1.0	1.0	1	1.0	1.0	1.1301	1.2371	1.0	0.097316	0.42688000000000004	0.039706	0.55782
100	TR1_2_W0001_P0001_T0001_R1_P1_K1_Ch2-Ch1.zen	20151211_STAG2gfpcf2_Prometa\MitoSys2\LSM\STAG2gfpcf2_Noc\DE_W0003\DE_W0003_P0001\DE_2_W0003_P0001_T0001\TR1_W0001_P0001\TR1_2_W0001_P0001_T0001_R1_P1_K1_Ch2-Ch1.zen	FA/ISS	20000	30.0	3		7	0	0	29.94	100000	2000	Scale	0	0.97	0	0.01	0.78	0	0.01	0.04	0	1	1	0	1	27.808000000000003	384.454	0	1	27.808000000000003	384.454	1.0817	1.4679	1	0.9313	0.9958	0.963	1	0.9940000000000001	0.997	1.0102	1.4548	0.9601	0.031041000000000003	0.017319	0.0027921	0.0024941
101	TR1_2_W0001_P0001_T0001_R1_P2_K1_Ch2-Ch1.zen	20151211_STAG2gfpcf2_Prometa\MitoSys2\LSM\STAG2gfpcf2_Noc\DE_W0003\DE_W0003_P0001\DE_2_W0003_P0001_T0001\TR1_W0001_P0001\TR1_2_W0001_P0001_T0001_R1_P2_K1_Ch2-Ch1.zen	FA/ISS	20000	30.0	3		7	0	0	29.94	100000	2000	Scale	0	0.97	0	0.01	0.78	0	0.01	0.04	0	1	1	0	1	28.474	203.398	0	1	28.474	203.398	1.0043	1.0972	1	0.9329999999999999	0.9917	0.9619	1	0.9879	0.9939	0.9371	1.075	0.956	0.030129000000000003	0.016481	0.0031428000000000003	0.005343
102	TR1_2_W0001_P0001_T0001_R1_P3_K1_Ch2-Ch1.zen	20151211_STAG2gfpcf2_Prometa\MitoSys2\LSM\STAG2gfpcf2_Noc\DE_W0003\DE_W0003_P0001\DE_2_W0003_P0001_T0001\TR1_W0001_P0001\TR1_2_W0001_P0001_T0001_R1_P3_K1_Ch2-Ch1.zen	FA/ISS	20000	30.0	3		7	0	0	29.94	100000	2000	Scale	0	0.97	0	0.01	0.78	0	0.01	0.04	0	1	1	0	1	25.772	643.698	0	1	25.772	643.698	1.0982	2.3231	1	0.9257	0.9966	0.9605	1	0.9954	0.9977	1.0201	2.3069	0.9583	0.0334	0.020378999999999998	0.0038453000000000003	0.0030388999999999998
103	TR1_2_W0001_P0001_T0001_R1_P4_K1_Ch2-Ch1.zen	20151211_STAG2gfpcf2_Prometa\MitoSys2\LSM\STAG2gfpcf2_Noc\DE_W0003\DE_W0003_P0001\DE_2_W0003_P0001_T0001\TR1_W0001_P0001\TR1_2_W0001_P0001_T0001_R1_P4_K1_Ch2-Ch1.zen	FA/ISS	20000	30.0	3		7	0	0	29.94	100000	2000	Scale	0	0.97	0	0.01	0.78	0	0.01	0.04	0	1	1	0	1	20.096	17.632	0	1	20.096	17.632	1.052	0.9984	1	0.9054	0.9136	0.9095	1	0.9114	0.9547	0.9548	0.8254	0.8664	0.037071	0.0039655	0.0054286000000000004	0.010449
104	TR1_2_W0001_P0001_T0001_R1_P5_K1_Ch2-Ch1.zen	20151211_STAG2gfpcf2_Prometa\MitoSys2\LSM\STAG2gfpcf2_Noc\DE_W0003\DE_W0003_P0001\DE_2_W0003_P0001_T0001\TR1_W0001_P0001\TR1_2_W0001_P0001_T0001_R1_P5_K1_Ch2-Ch1.zen	FA/ISS	20000	30.0	3		7	0	0	29.94	100000	2000	Scale	0	0.97	0	0.01	0.78	0	0.01	0.04	0	1	1	0	1	19.955	14.89	0	1	19.955	14.89	0.9777	0.9475	1	0.9054	0.8983	0.9019	1	0.8957	0.9464	0.8842	0.7537	0.8509	0.034671	0.009317200000000001	0.014875999999999999	0.013844
105	TR1_2_W0001_P0247_T0001_R1_P1_K1_Ch2-Ch1.zen	20151211_STAG2gfpcf2_Prometa\MitoSys2\LSM\STAG2gfpcf2_Noc\DE_W0003\DE_W0003_P0002\DE_2_W0003_P0002_T0002\TR1_W0001_P0247\TR1_2_W0001_P0247_T0001_R1_P1_K1_Ch2-Ch1.zen	FA/ISS	20000	30.0	3		7	0	0	29.94	100000	2000	Scale	0	0.97	0	0.01	0.78	0	0.01	0.04	0	1	1	0	1	17.014	917.062	0	1	17.014	917.062	0.914	2.2986	1	0.8891	0.998	0.9420000000000001	1	0.9983	0.9991	0.8078	2.2922	0.9412	0.040558	0.028756999999999998	0.0053306000000000004	0.0028756
106	TR1_2_W0001_P0247_T0001_R1_P2_K1_Ch2-Ch1.zen	20151211_STAG2gfpcf2_Prometa\MitoSys2\LSM\STAG2gfpcf2_Noc\DE_W0003\DE_W0003_P0002\DE_2_W0003_P0002_T0002\TR1_W0001_P0247\TR1_2_W0001_P0247_T0001_R1_P2_K1_Ch2-Ch1.zen	FA/ISS	20000	30.0	3		7	0	0	29.94	100000	2000	Scale	0	0.97	0	0.01	0.78	0	0.01	0.04	0	1	1	0	1	14.935	958.196	0	1	14.935	958.196	1.0905	2.55	1	0.8731	0.998	0.9334	1	0.9984	0.9992	0.9572	2.5425	0.9327	0.028136	0.029987	0.0039605	0.0029546999999999998
107	TR1_2_W0001_P0247_T0001_R1_P3_K1_Ch2-Ch1.zen	20151211_STAG2gfpcf2_Prometa\MitoSys2\LSM\STAG2gfpcf2_Noc\DE_W0003\DE_W0003_P0002\DE_2_W0003_P0002_T0002\TR1_W0001_P0247\TR1_2_W0001_P0247_T0001_R1_P3_K1_Ch2-Ch1.zen	FA/ISS	20000	30.0	3		7	0	0	29.94	100000	2000	Scale	0	0.97	0	0.01	0.78	0	0.01	0.04	0	1	1	0	1	19.555999999999997	618.898	0	1	19.555999999999997	618.898	1.057	1.0635	1	0.9029	0.9971	0.9488	1	0.9971	0.9985	0.9568	1.0571	0.9474	0.050256999999999996	0.02815	0.0074516999999999995	0.0044945
108	TR1_2_W0001_P0247_T0001_R1_P4_K1_Ch2-Ch1.zen	20151211_STAG2gfpcf2_Prometa\MitoSys2\LSM\STAG2gfpcf2_Noc\DE_W0003\DE_W0003_P0002\DE_2_W0003_P0002_T0002\TR1_W0001_P0247\TR1_2_W0001_P0247_T0001_R1_P4_K1_Ch2-Ch1.zen	FA/ISS	20000	30.0	3		7	0	0	29.94	100000	2000	Scale	0	0.97	0	0.01	0.78	0	0.01	0.04	0	1	1	0	1	16.483	17.895	0	1	16.483	17.895	1.0329	1.0331	1	0.8855	0.9146	0.8999	1	0.9277	0.9632	0.9164	0.8747	0.8653	0.043233	0.012537000000000001	0.015156000000000001	0.008607799999999999
109	TR1_2_W0001_P0247_T0001_R1_P5_K1_Ch2-Ch1.zen	20151211_STAG2gfpcf2_Prometa\MitoSys2\LSM\STAG2gfpcf2_Noc\DE_W0003\DE_W0003_P0002\DE_2_W0003_P0002_T0002\TR1_W0001_P0247\TR1_2_W0001_P0247_T0001_R1_P5_K1_Ch2-Ch1.zen	FA/ISS	20000	30.0	3		7	0	0	29.94	100000	2000	Scale	0	0.97	0	0.01	0.78	0	0.01	0.04	0	1	1	0	1	17.233	25.964000000000002	0	1	17.233	25.964000000000002	0.9293	0.9275	1	0.8904	0.9409	0.9153	1	0.9476	0.9734	0.8236	0.8234	0.8902	0.048451	0.01973	0.009192200000000001	0.01275
110	TR1_2_W0001_P0249_T0001_R1_P1_K1_Ch2-Ch1.zen	20151211_STAG2gfpcf2_Prometa\MitoSys2\LSM\STAG2gfpcf2_Noc\DE_W0003\DE_W0003_P0003\DE_2_W0003_P0003_T0002\TR1_W0001_P0249\TR1_2_W0001_P0249_T0001_R1_P1_K1_Ch2-Ch1.zen	FA/ISS	20000	30.0	3		7	0	0	29.94	100000	2000	Scale	0	0.97	0	0.01	0.78	0	0.01	0.04	0	1	1	0	1	13.719000000000001	868.2280000000001	0	1	13.719000000000001	868.2280000000001	1.0778	2.7602	1	0.8632	0.9979	0.9281	1	0.9985	0.9993	0.9353	2.7529	0.9274	0.030537	0.030996	0.0043235	0.0024484000000000003
111	TR1_2_W0001_P0249_T0001_R1_P2_K1_Ch2-Ch1.zen	20151211_STAG2gfpcf2_Prometa\MitoSys2\LSM\STAG2gfpcf2_Noc\DE_W0003\DE_W0003_P0003\DE_2_W0003_P0003_T0002\TR1_W0001_P0249\TR1_2_W0001_P0249_T0001_R1_P2_K1_Ch2-Ch1.zen	FA/ISS	20000	30.0	3		7	0	0	29.94	100000	2000	Scale	0	0.97	0	0.01	0.78	0	0.01	0.04	0	1	1	0	1	17.408	542.856	0	1	17.408	542.856	0.9747	3.0195	1	0.8913	0.9967	0.9425	1	0.997	0.9985	0.8673	3.0060000000000002	0.9411	0.042710000000000005	0.027052	0.0036423000000000002	0.0033739000000000004
112	TR1_2_W0001_P0249_T0001_R1_P3_K1_Ch2-Ch1.zen	20151211_STAG2gfpcf2_Prometa\MitoSys2\LSM\STAG2gfpcf2_Noc\DE_W0003\DE_W0003_P0003\DE_2_W0003_P0003_T0002\TR1_W0001_P0249\TR1_2_W0001_P0249_T0001_R1_P3_K1_Ch2-Ch1.zen	FA/ISS	20000	30.0	3		7	0	0	29.94	100000	2000	Scale	0	0.97	0	0.01	0.78	0	0.01	0.04	0	1	1	0	1	18.402	539.064	0	1	18.402	539.064	0.9124	3.3089999999999997	1	0.8971	0.9968	0.9456	1	0.9969	0.9985	0.8140000000000001	3.2946	0.9442	0.047284	0.024334	0.0067429000000000005	0.0058691
113	TR1_2_W0001_P0249_T0001_R1_P4_K1_Ch2-Ch1.zen	20151211_STAG2gfpcf2_Prometa\MitoSys2\LSM\STAG2gfpcf2_Noc\DE_W0003\DE_W0003_P0003\DE_2_W0003_P0003_T0002\TR1_W0001_P0249\TR1_2_W0001_P0249_T0001_R1_P4_K1_Ch2-Ch1.zen	FA/ISS	20000	30.0	3		7	0	0	29.94	100000	2000	Scale	0	0.97	0	0.01	0.78	0	0.01	0.04	0	1	1	0	1	17.422	18.688	0	1	17.422	18.688	1.0002	0.9911	1	0.8918	0.9184	0.905	1	0.9268	0.9627	0.8919	0.8401	0.8698	0.055809000000000004	0.015024000000000001	0.010024	0.0090957
114	TR1_2_W0001_P0249_T0001_R1_P5_K1_Ch2-Ch1.zen	20151211_STAG2gfpcf2_Prometa\MitoSys2\LSM\STAG2gfpcf2_Noc\DE_W0003\DE_W0003_P0003\DE_2_W0003_P0003_T0002\TR1_W0001_P0249\TR1_2_W0001_P0249_T0001_R1_P5_K1_Ch2-Ch1.zen	FA/ISS	20000	30.0	3		7	0	0	29.94	100000	2000	Scale	0	0.97	0	0.01	0.78	0	0.01	0.04	0	1	1	0	1	17.742	22.281	0	1	17.742	22.281	0.9725	1.0192	1	0.8936	0.9312	0.9122	1	0.9372	0.9681	0.8676	0.8893	0.8821	0.052080999999999995	0.013097	0.007525399999999999	0.0078346
115	TR1_2_W0001_P0009_T0001_R1_P1_K1_Ch2-Ch1.zen	20151211_STAG2gfpcf2_Prometa\MitoSys2\LSM\STAG2gfpcf2_Noc\DE_W0003\DE_W0003_P0009\DE_2_W0003_P0009_T0001\TR1_W0001_P0009\TR1_2_W0001_P0009_T0001_R1_P1_K1_Ch2-Ch1.zen	FA/ISS	20000	30.0	3		7	0	0	29.94	100000	2000	Scale	0	0.97	0	0.01	0.78	0	0.01	0.04	0	1	1	0	1	15.222999999999999	1148.546	0	1	15.222999999999999	1148.546	1.0712	3.0139	1	0.8755	0.9984	0.9349	1	0.9988	0.9994	0.9415	3.0078	0.9344	0.030213	0.034276	0.0036135	0.0034137
116	TR1_2_W0001_P0009_T0001_R1_P2_K1_Ch2-Ch1.zen	20151211_STAG2gfpcf2_Prometa\MitoSys2\LSM\STAG2gfpcf2_Noc\DE_W0003\DE_W0003_P0009\DE_2_W0003_P0009_T0001\TR1_W0001_P0009\TR1_2_W0001_P0009_T0001_R1_P2_K1_Ch2-Ch1.zen	FA/ISS	20000	30.0	3		7	0	0	29.94	100000	2000	Scale	0	0.97	0	0.01	0.78	0	0.01	0.04	0	1	1	0	1	18.457	698.415	0	1	18.457	698.415	0.9756	1.2121	1	0.8975	0.9975	0.9462	1	0.9977	0.9988	0.8742	1.2065	0.9451	0.051491999999999996	0.025903	0.0044098	0.0025393
117	TR1_2_W0001_P0009_T0001_R1_P3_K1_Ch2-Ch1.zen	20151211_STAG2gfpcf2_Prometa\MitoSys2\LSM\STAG2gfpcf2_Noc\DE_W0003\DE_W0003_P0009\DE_2_W0003_P0009_T0001\TR1_W0001_P0009\TR1_2_W0001_P0009_T0001_R1_P3_K1_Ch2-Ch1.zen	FA/ISS	20000	30.0	3		7	0	0	29.94	100000	2000	Scale	0	0.97	0	0.01	0.78	0	0.01	0.04	0	1	1	0	1	16.528	723.7660000000001	0	1	16.528	723.7660000000001	1.0545	1.7092	1	0.8857	0.9971	0.9397	1	0.9975	0.9988	0.9369	1.7009	0.9386	0.035948	0.021828	0.021796	0.019548
118	TR1_2_W0001_P0009_T0001_R1_P4_K1_Ch2-Ch1.zen	20151211_STAG2gfpcf2_Prometa\MitoSys2\LSM\STAG2gfpcf2_Noc\DE_W0003\DE_W0003_P0009\DE_2_W0003_P0009_T0001\TR1_W0001_P0009\TR1_2_W0001_P0009_T0001_R1_P4_K1_Ch2-Ch1.zen	FA/ISS	20000	30.0	3		7	0	0	29.94	100000	2000	Scale	0	0.97	0	0.01	0.78	0	0.01	0.04	0	1	1	0	1	13.267000000000001	21.557	0	1	13.267000000000001	21.557	1.1282	1.0659999999999998	1	0.8584	0.9289	0.893	1	0.9516	0.9755	0.9768	0.9412	0.8702	0.061622	0.013361000000000001	0.010943000000000001	0.0099174
119	TR1_2_W0001_P0009_T0001_R1_P5_K1_Ch2-Ch1.zen	20151211_STAG2gfpcf2_Prometa\MitoSys2\LSM\STAG2gfpcf2_Noc\DE_W0003\DE_W0003_P0009\DE_2_W0003_P0009_T0001\TR1_W0001_P0009\TR1_2_W0001_P0009_T0001_R1_P5_K1_Ch2-Ch1.zen	FA/ISS	20000	30.0	3		7	0	0	29.94	100000	2000	Scale	0	0.97	0	0.01	0.78	0	0.01	0.04	0	1	1	0	1	11.793	38.628	0	1	11.793	38.628	1.0446	1.1056	1	0.8423	0.9599	0.8991	1	0.9756	0.9877	0.883	1.0375	0.8879	0.061521000000000006	0.024566	0.0027846999999999998	0.004241600000000001
120	TR1_2_W0001_P0011_T0001_R1_P1_K1_Ch2-Ch1.zen	20151211_STAG2gfpcf2_Prometa\MitoSys2\LSM\STAG2gfpcf2_Noc\DE_W0003\DE_W0003_P0010\DE_2_W0003_P0010_T0001\TR1_W0001_P0011\TR1_2_W0001_P0011_T0001_R1_P1_K1_Ch2-Ch1.zen	FA/ISS	20000	30.0	3		7	0	0	29.94	100000	2000	Scale	0	0.97	0	0.01	0.78	0	0.01	0.04	0	1	1	0	1	19.951	706.299	0	1	19.951	706.299	1.008	1.7355	1	0.905	0.9976	0.9501	1	0.9975	0.9987	0.9125	1.7284	0.9489	0.048886	0.012003	0.023354	0.017303
121	TR1_2_W0001_P0011_T0001_R1_P2_K1_Ch2-Ch1.zen	20151211_STAG2gfpcf2_Prometa\MitoSys2\LSM\STAG2gfpcf2_Noc\DE_W0003\DE_W0003_P0010\DE_2_W0003_P0010_T0001\TR1_W0001_P0011\TR1_2_W0001_P0011_T0001_R1_P2_K1_Ch2-Ch1.zen	FA/ISS	20000	30.0	3		7	0	0	29.94	100000	2000	Scale	0	0.97	0	0.01	0.78	0	0.01	0.04	0	1	1	0	1	18.488	897.805	0	1	18.488	897.805	0.9843	4.0994	1	0.8975	0.9977	0.9463	1	0.9978	0.9989	0.8824	4.0862	0.9452	0.037311000000000004	0.02445	0.0046651	0.0038891999999999998
122	TR1_2_W0001_P0011_T0001_R1_P3_K1_Ch2-Ch1.zen	20151211_STAG2gfpcf2_Prometa\MitoSys2\LSM\STAG2gfpcf2_Noc\DE_W0003\DE_W0003_P0010\DE_2_W0003_P0010_T0001\TR1_W0001_P0011\TR1_2_W0001_P0011_T0001_R1_P3_K1_Ch2-Ch1.zen	FA/ISS	20000	30.0	3		7	0	0	29.94	100000	2000	Scale	0	0.97	0	0.01	0.78	0	0.01	0.04	0	1	1	0	1	19.773	880.2389999999999	0	1	19.773	880.2389999999999	0.9721	1.2089	1	0.9042	0.9982	0.95	1	0.9981	0.9991	0.8776	1.2047	0.9491	0.049973000000000004	0.018463999999999998	0.0033726	0.0029281
123	TR1_2_W0001_P0011_T0001_R1_P4_K1_Ch2-Ch1.zen	20151211_STAG2gfpcf2_Prometa\MitoSys2\LSM\STAG2gfpcf2_Noc\DE_W0003\DE_W0003_P0010\DE_2_W0003_P0010_T0001\TR1_W0001_P0011\TR1_2_W0001_P0011_T0001_R1_P4_K1_Ch2-Ch1.zen	FA/ISS	20000	30.0	3		7	0	0	29.94	100000	2000	Scale	0	0.97	0	0.01	0.78	0	0.01	0.04	0	1	1	0	1	3.156	8.374	0	1	3.156	8.374	0.8223	0.888	1	0.4807	0.8223	0.6285	1	0.97	0.9849	0.3563	0.6973	0.618	0.062887	0.064111	0.0053071	0.023191999999999997
124	TR1_2_W0001_P0011_T0001_R1_P5_K1_Ch2-Ch1.zen	20151211_STAG2gfpcf2_Prometa\MitoSys2\LSM\STAG2gfpcf2_Noc\DE_W0003\DE_W0003_P0010\DE_2_W0003_P0010_T0001\TR1_W0001_P0011\TR1_2_W0001_P0011_T0001_R1_P5_K1_Ch2-Ch1.zen	FA/ISS	20000	30.0	3		7	0	0	29.94	100000	2000	Scale	0	0.97	0	0.01	0.78	0	0.01	0.04	0	1	1	0	1	15.712	34.111999999999995	0	1	15.712	34.111999999999995	1.1303	1.052	1	0.8796	0.9547	0.9164	1	0.9636	0.9816	1.0015	0.9667	0.8991	0.069925	0.022809	0.0017172	0.009535799999999999
125	TR1_2_W0001_P0027_T0001_R1_P1_K1_Ch2-Ch1.zen	20151211_STAG2gfpcf2_Prometa\MitoSys2\LSM\STAG2gfpcf2_Noc\DE_W0003\DE_W0003_P0011\DE_2_W0003_P0011_T0001\TR1_W0001_P0027\TR1_2_W0001_P0027_T0001_R1_P1_K1_Ch2-Ch1.zen	FA/ISS	20000	30.0	3		7	0	0	29.94	100000	2000	Scale	0	0.97	0	0.01	0.78	0	0.01	0.04	0	1	1	0	1	24.499000000000002	900.077	0	1	24.499000000000002	900.077	1.2056	1.3717	1	0.9216	0.9982	0.9591	1	0.9977	0.9988	1.1184	1.3664	0.958	0.032083	0.019972	0.009776100000000001	0.0073467
126	TR1_2_W0001_P0027_T0001_R1_P2_K1_Ch2-Ch1.zen	20151211_STAG2gfpcf2_Prometa\MitoSys2\LSM\STAG2gfpcf2_Noc\DE_W0003\DE_W0003_P0011\DE_2_W0003_P0011_T0001\TR1_W0001_P0027\TR1_2_W0001_P0027_T0001_R1_P2_K1_Ch2-Ch1.zen	FA/ISS	20000	30.0	3		7	0	0	29.94	100000	2000	Scale	0	0.97	0	0.01	0.78	0	0.01	0.04	0	1	1	0	1	23.853	758.571	0	1	23.853	758.571	1.0284	2.6495	1	0.92	0.9977	0.958	1	0.9972	0.9986	0.9469	2.6396	0.9567	0.031235000000000002	0.01786	0.006857600000000001	0.006578399999999999
127	TR1_2_W0001_P0027_T0001_R1_P3_K1_Ch2-Ch1.zen	20151211_STAG2gfpcf2_Prometa\MitoSys2\LSM\STAG2gfpcf2_Noc\DE_W0003\DE_W0003_P0011\DE_2_W0003_P0011_T0001\TR1_W0001_P0027\TR1_2_W0001_P0027_T0001_R1_P3_K1_Ch2-Ch1.zen	FA/ISS	20000	30.0	3		7	0	0	29.94	100000	2000	Scale	0	0.97	0	0.01	0.78	0	0.01	0.04	0	1	1	0	1	27.805999999999997	299.04900000000004	0	1	27.805999999999997	299.04900000000004	0.953	3.0549	1	0.9314	0.9940000000000001	0.9622	1	0.9915	0.9957	0.8861	3.0243	0.9581	0.034242	0.0097926	0.0053736999999999995	0.0056758
128	TR1_2_W0001_P0027_T0001_R1_P4_K1_Ch2-Ch1.zen	20151211_STAG2gfpcf2_Prometa\MitoSys2\LSM\STAG2gfpcf2_Noc\DE_W0003\DE_W0003_P0011\DE_2_W0003_P0011_T0001\TR1_W0001_P0027\TR1_2_W0001_P0027_T0001_R1_P4_K1_Ch2-Ch1.zen	FA/ISS	20000	30.0	3		7	0	0	29.94	100000	2000	Scale	0	0.97	0	0.01	0.78	0	0.01	0.04	0	1	1	0	1	20.23	15.714	0	1	20.23	15.714	0.9265	1.0437	1	0.9062	0.9029	0.9045	1	0.8994	0.9484	0.836	0.8501	0.8554	0.04747	0.011429	0.010213	0.016822999999999998
129	TR1_2_W0001_P0027_T0001_R1_P5_K1_Ch2-Ch1.zen	20151211_STAG2gfpcf2_Prometa\MitoSys2\LSM\STAG2gfpcf2_Noc\DE_W0003\DE_W0003_P0011\DE_2_W0003_P0011_T0001\TR1_W0001_P0027\TR1_2_W0001_P0027_T0001_R1_P5_K1_Ch2-Ch1.zen	FA/ISS	20000	30.0	3		7	0	0	29.94	100000	2000	Scale	0	0.97	0	0.01	0.78	0	0.01	0.04	0	1	1	0	1	20.259	16.864	0	1	20.259	16.864	1.0113	0.9918	1	0.9063	0.9096	0.9079	1	0.9063	0.9520000000000001	0.9169	0.8124	0.8622	0.048951	0.020106	0.0083613	0.018747999999999997
130	TR1_2_W0001_P0024_T0001_R1_P1_K1_Ch2-Ch1.zen	20151211_STAG2gfpcf2_Prometa\MitoSys2\LSM\STAG2gfpcf2_Noc\DE_W0003\DE_W0003_P0012\DE_2_W0003_P0012_T0001\TR1_W0001_P0024\TR1_2_W0001_P0024_T0001_R1_P1_K1_Ch2-Ch1.zen	FA/ISS	20000	30.0	3		7	0	0	29.94	100000	2000	Scale	0	0.97	0	0.01	0.78	0	0.01	0.04	0	1	1	0	1	16.134	585.384	0	1	16.134	585.384	1.2056	2.519	1	0.8826	0.9972	0.9381	1	0.9977	0.9988	1.0753	2.5095	0.937	0.060508000000000006	0.026336000000000002	0.003655	0.0024841
131	TR1_2_W0001_P0024_T0001_R1_P2_K1_Ch2-Ch1.zen	20151211_STAG2gfpcf2_Prometa\MitoSys2\LSM\STAG2gfpcf2_Noc\DE_W0003\DE_W0003_P0012\DE_2_W0003_P0012_T0001\TR1_W0001_P0024\TR1_2_W0001_P0024_T0001_R1_P2_K1_Ch2-Ch1.zen	FA/ISS	20000	30.0	3		7	0	0	29.94	100000	2000	Scale	0	0.97	0	0.01	0.78	0	0.01	0.04	0	1	1	0	1	14.122	500.245	0	1	14.122	500.245	0.9287	2.4337	1	0.8666	0.9963	0.9292	1	0.9973	0.9986	0.7999	2.4213	0.9279	0.052962	0.032217	0.0045744	0.0043262
132	TR1_2_W0001_P0024_T0001_R1_P3_K1_Ch2-Ch1.zen	20151211_STAG2gfpcf2_Prometa\MitoSys2\LSM\STAG2gfpcf2_Noc\DE_W0003\DE_W0003_P0012\DE_2_W0003_P0012_T0001\TR1_W0001_P0024\TR1_2_W0001_P0024_T0001_R1_P3_K1_Ch2-Ch1.zen	FA/ISS	20000	30.0	3		7	0	0	29.94	100000	2000	Scale	0	0.97	0	0.01	0.78	0	0.01	0.04	0	1	1	0	1	14.581	1397.3729999999998	0	1	14.581	1397.3729999999998	1.4846	3.1608	1	0.8669	0.9986	0.9304	1	0.9990000000000001	0.9995	1.3151	3.155	0.9299	0.037931	0.029636000000000003	0.0044309	0.0036622
133	TR1_2_W0001_P0024_T0001_R1_P4_K1_Ch2-Ch1.zen	20151211_STAG2gfpcf2_Prometa\MitoSys2\LSM\STAG2gfpcf2_Noc\DE_W0003\DE_W0003_P0012\DE_2_W0003_P0012_T0001\TR1_W0001_P0024\TR1_2_W0001_P0024_T0001_R1_P4_K1_Ch2-Ch1.zen	FA/ISS	20000	30.000999999999998	3		7	0	0	29.94	100000	2000	Scale	0	0.97	0	0.01	0.78	0	0.01	0.04	0	1	1	0	1	1.929	7.684	0	1	1.929	7.684	0.9849	0.9564	1	0.2472	0.8069	0.4464	1	0.98	0.9899	0.2392	0.7502	0.4414	0.093359	0.07937899999999999	0.0054677	0.019868
134	TR1_2_W0001_P0024_T0001_R1_P5_K1_Ch2-Ch1.zen	20151211_STAG2gfpcf2_Prometa\MitoSys2\LSM\STAG2gfpcf2_Noc\DE_W0003\DE_W0003_P0012\DE_2_W0003_P0012_T0001\TR1_W0001_P0024\TR1_2_W0001_P0024_T0001_R1_P5_K1_Ch2-Ch1.zen	FA/ISS	20000	30.0	3		7	0	0	29.94	100000	2000	Scale	0	0.97	0	0.01	0.78	0	0.01	0.04	0	1	1	0	1	1.0170000000000001	3.3160000000000003	0	1	1.0170000000000001	3.3160000000000003	1.0109	0.9478	1	0.0026	0.5857	0.0363	1	0.9756	0.9877	0.0028	0.5275	0.0357	0.039367	0.13797	-0.021502	0.049115
135	TR1_2_W0001_P0021_T0001_R1_P1_K1_Ch2-Ch1.zen	20151211_STAG2gfpcf2_Prometa\MitoSys2\LSM\STAG2gfpcf2_Noc\DE_W0003\DE_W0003_P0015\DE_2_W0003_P0015_T0001\TR1_W0001_P0021\TR1_2_W0001_P0021_T0001_R1_P1_K1_Ch2-Ch1.zen	FA/ISS	20000	30.0	3		7	0	0	29.94	100000	2000	Scale	0	0.97	0	0.01	0.78	0	0.01	0.04	0	1	1	0	1	12.732000000000001	498.408	0	1	12.732000000000001	498.408	1.0242	0.6525	1	0.8531	0.9966	0.922	1	0.9977	0.9989	0.8752	0.6476	0.9209999999999999	0.030579000000000002	0.033144	0.009294	0.0059166
136	TR1_2_W0001_P0021_T0001_R1_P2_K1_Ch2-Ch1.zen	20151211_STAG2gfpcf2_Prometa\MitoSys2\LSM\STAG2gfpcf2_Noc\DE_W0003\DE_W0003_P0015\DE_2_W0003_P0015_T0001\TR1_W0001_P0021\TR1_2_W0001_P0021_T0001_R1_P2_K1_Ch2-Ch1.zen	FA/ISS	20000	30.0	3		7	0	0	29.94	100000	2000	Scale	0	0.97	0	0.01	0.78	0	0.01	0.04	0	1	1	0	1	15.182	810.9060000000001	0	1	15.182	810.9060000000001	1.0035	1.9243	1	0.8761	0.9979	0.935	1	0.9984	0.9992	0.8792	1.9188	0.9343	0.045016	0.029782	0.002696	0.0018294000000000001
137	TR1_2_W0001_P0021_T0001_R1_P3_K1_Ch2-Ch1.zen	20151211_STAG2gfpcf2_Prometa\MitoSys2\LSM\STAG2gfpcf2_Noc\DE_W0003\DE_W0003_P0015\DE_2_W0003_P0015_T0001\TR1_W0001_P0021\TR1_2_W0001_P0021_T0001_R1_P3_K1_Ch2-Ch1.zen	FA/ISS	20000	30.0	3		7	0	0	29.94	100000	2000	Scale	0	0.97	0	0.01	0.78	0	0.01	0.04	0	1	1	0	1	14.071	629.216	0	1	14.071	629.216	0.8512	4.9612	1	0.8666	0.9967	0.9294	1	0.9976	0.9988	0.7278	4.9417	0.9282	0.042249	0.033194	0.0079565	0.0065127
138	TR1_2_W0001_P0021_T0001_R1_P4_K1_Ch2-Ch1.zen	20151211_STAG2gfpcf2_Prometa\MitoSys2\LSM\STAG2gfpcf2_Noc\DE_W0003\DE_W0003_P0015\DE_2_W0003_P0015_T0001\TR1_W0001_P0021\TR1_2_W0001_P0021_T0001_R1_P4_K1_Ch2-Ch1.zen	FA/ISS	20000	30.0	3		7	0	0	29.94	100000	2000	Scale	0	0.97	0	0.01	0.78	0	0.01	0.04	0	1	1	0	1	15.181	53.95399999999999	0	1	15.181	53.95399999999999	1.0635	0.9998	1	0.8761	0.9712	0.9224	1	0.9776	0.9887	0.9354	0.9481	0.9119	0.059161	0.023497	0.0011192	0.0059981999999999995
139	TR1_2_W0001_P0021_T0001_R1_P5_K1_Ch2-Ch1.zen	20151211_STAG2gfpcf2_Prometa\MitoSys2\LSM\STAG2gfpcf2_Noc\DE_W0003\DE_W0003_P0015\DE_2_W0003_P0015_T0001\TR1_W0001_P0021\TR1_2_W0001_P0021_T0001_R1_P5_K1_Ch2-Ch1.zen	FA/ISS	20000	30.0	3		7	0	0	29.94	100000	2000	Scale	0	0.97	0	0.01	0.78	0	0.01	0.04	0	1	1	0	1	13.107999999999999	37.887	0	1	13.107999999999999	37.887	1.1722	1.1907	1	0.8565	0.9588	0.9062	1	0.9724	0.9861	1.0154	1.1133	0.8933	0.057815	0.018758	0.0026179000000000003	0.0065628
140	TR1_2_W0001_P0019_T0001_R1_P1_K1_Ch2-Ch1.zen	20151211_STAG2gfpcf2_Prometa\MitoSys2\LSM\STAG2gfpcf2_Noc\DE_W0003\DE_W0003_P0016\DE_2_W0003_P0016_T0001\TR1_W0001_P0019\TR1_2_W0001_P0019_T0001_R1_P1_K1_Ch2-Ch1.zen	FA/ISS	20000	30.0	3		7	0	0	29.94	100000	2000	Scale	0	0.97	0	0.01	0.78	0	0.01	0.04	0	1	1	0	1	16.09	912.451	0	1	16.09	912.451	1.0123	1.1605	1	0.8829	0.9982	0.9388	1	0.9985	0.9993	0.8943	1.157	0.9381	0.055796000000000005	0.029787	0.0048041	0.0042763
141	TR1_2_W0001_P0019_T0001_R1_P2_K1_Ch2-Ch1.zen	20151211_STAG2gfpcf2_Prometa\MitoSys2\LSM\STAG2gfpcf2_Noc\DE_W0003\DE_W0003_P0016\DE_2_W0003_P0016_T0001\TR1_W0001_P0019\TR1_2_W0001_P0019_T0001_R1_P2_K1_Ch2-Ch1.zen	FA/ISS	20000	30.0	3		7	0	0	29.94	100000	2000	Scale	0	0.97	0	0.01	0.78	0	0.01	0.04	0	1	1	0	1	14.964	546.634	0	1	14.964	546.634	0.9754	1.7448	1	0.8743	0.9968	0.9335	1	0.9975	0.9988	0.8512	1.7366	0.9324	0.036472000000000004	0.029452	0.0062391999999999994	0.0047215
142	TR1_2_W0001_P0019_T0001_R1_P3_K1_Ch2-Ch1.zen	20151211_STAG2gfpcf2_Prometa\MitoSys2\LSM\STAG2gfpcf2_Noc\DE_W0003\DE_W0003_P0016\DE_2_W0003_P0016_T0001\TR1_W0001_P0019\TR1_2_W0001_P0019_T0001_R1_P3_K1_Ch2-Ch1.zen	FA/ISS	20000	30.0	3		7	0	0	29.94	100000	2000	Scale	0	0.97	0	0.01	0.78	0	0.01	0.04	0	1	1	0	1	16.069000000000003	857.193	0	1	16.069000000000003	857.193	1.0257	1.9821	1	0.8827	0.998	0.9385	1	0.9983	0.9992	0.9067	1.9763	0.9378	0.053091	0.029452	0.0034459000000000004	0.0035043
143	TR1_2_W0001_P0019_T0001_R1_P4_K1_Ch2-Ch1.zen	20151211_STAG2gfpcf2_Prometa\MitoSys2\LSM\STAG2gfpcf2_Noc\DE_W0003\DE_W0003_P0016\DE_2_W0003_P0016_T0001\TR1_W0001_P0019\TR1_2_W0001_P0019_T0001_R1_P4_K1_Ch2-Ch1.zen	FA/ISS	20000	30.0	3		7	0	0	29.94	100000	2000	Scale	0	0.97	0	0.01	0.78	0	0.01	0.04	0	1	1	0	1	6.001	26.322	0	1	6.001	26.322	1.0036	0.9896	1	0.6970000000000001	0.9412	0.8098	1	0.982	0.991	0.6983	0.9137	0.8023	0.07005700000000001	0.028544	0.0016675000000000001	0.0055815
144	TR1_2_W0001_P0019_T0001_R1_P5_K1_Ch2-Ch1.zen	20151211_STAG2gfpcf2_Prometa\MitoSys2\LSM\STAG2gfpcf2_Noc\DE_W0003\DE_W0003_P0016\DE_2_W0003_P0016_T0001\TR1_W0001_P0019\TR1_2_W0001_P0019_T0001_R1_P5_K1_Ch2-Ch1.zen	FA/ISS	20000	30.0	3		7	0	0	29.94	100000	2000	Scale	0	0.97	0	0.01	0.78	0	0.01	0.04	0	1	1	0	1	12.599	38.52	0	1	12.599	38.52	1.0373	0.9372	1	0.8516	0.9597	0.904	1	0.9739	0.9869	0.8859	0.8729	0.8919	0.05268	0.025416	0.0034714	0.0069288
145	TR1_2_W0001_P0017_T0001_R1_P1_K1_Ch2-Ch1.zen	20151211_STAG2gfpcf2_Prometa\MitoSys2\LSM\STAG2gfpcf2_Noc\DE_W0003\DE_W0003_P0017\DE_2_W0003_P0017_T0001\TR1_W0001_P0017\TR1_2_W0001_P0017_T0001_R1_P1_K1_Ch2-Ch1.zen	FA/ISS	20000	30.0	3		7	0	0	29.94	100000	2000	Scale	0	0.97	0	0.01	0.78	0	0.01	0.04	0	1	1	0	1	19.149	754.735	0	1	19.149	754.735	1.0166	4.1074	1	0.9009	0.997	0.9477	1	0.997	0.9985	0.9165	4.0882	0.9463	0.040401	0.025705000000000002	0.013172999999999999	0.014824
146	TR1_2_W0001_P0017_T0001_R1_P2_K1_Ch2-Ch1.zen	20151211_STAG2gfpcf2_Prometa\MitoSys2\LSM\STAG2gfpcf2_Noc\DE_W0003\DE_W0003_P0017\DE_2_W0003_P0017_T0001\TR1_W0001_P0017\TR1_2_W0001_P0017_T0001_R1_P2_K1_Ch2-Ch1.zen	FA/ISS	20000	30.0	3		7	0	0	29.94	100000	2000	Scale	0	0.97	0	0.01	0.78	0	0.01	0.04	0	1	1	0	1	19.834	963.51	0	1	19.834	963.51	1.0633	2.5933	1	0.904	0.9982	0.9499	1	0.9982	0.9991	0.9638	2.5861	0.9491	0.040052	0.029017	0.0044426000000000005	0.0041174
147	TR1_2_W0001_P0017_T0001_R1_P3_K1_Ch2-Ch1.zen	20151211_STAG2gfpcf2_Prometa\MitoSys2\LSM\STAG2gfpcf2_Noc\DE_W0003\DE_W0003_P0017\DE_2_W0003_P0017_T0001\TR1_W0001_P0017\TR1_2_W0001_P0017_T0001_R1_P3_K1_Ch2-Ch1.zen	FA/ISS	20000	30.0	3		7	0	0	29.94	100000	2000	Scale	0	0.97	0	0.01	0.78	0	0.01	0.04	0	1	1	0	1	18.865	807.539	0	1	18.865	807.539	1.0386	2.7524	1	0.8993	0.9973	0.9470000000000001	1	0.9974	0.9987	0.9356	2.7395	0.9458	0.038198	0.029581	0.010927	0.0058027999999999995
148	TR1_2_W0001_P0017_T0001_R1_P4_K1_Ch2-Ch1.zen	20151211_STAG2gfpcf2_Prometa\MitoSys2\LSM\STAG2gfpcf2_Noc\DE_W0003\DE_W0003_P0017\DE_2_W0003_P0017_T0001\TR1_W0001_P0017\TR1_2_W0001_P0017_T0001_R1_P4_K1_Ch2-Ch1.zen	FA/ISS	20000	30.0	3		7	0	0	29.94	100000	2000	Scale	0	0.97	0	0.01	0.78	0	0.01	0.04	0	1	1	0	1	12.200999999999999	14.059000000000001	0	1	12.200999999999999	14.059000000000001	1.0349	1.0422	1	0.8469	0.8919	0.8691	1	0.9317	0.9653	0.8789	0.8648	0.8371	0.039323000000000004	0.02489	0.0057317	0.014284999999999999
149	TR1_2_W0001_P0017_T0001_R1_P5_K1_Ch2-Ch1.zen	20151211_STAG2gfpcf2_Prometa\MitoSys2\LSM\STAG2gfpcf2_Noc\DE_W0003\DE_W0003_P0017\DE_2_W0003_P0017_T0001\TR1_W0001_P0017\TR1_2_W0001_P0017_T0001_R1_P5_K1_Ch2-Ch1.zen	FA/ISS	20000	30.0	3		7	0	0	29.94	100000	2000	Scale	0	0.97	0	0.01	0.78	0	0.01	0.04	0	1	1	0	1	19.27	21.024	0	1	19.27	21.024	1.0804	1.0381	1	0.9016	0.9271	0.9143	1	0.9281	0.9634	0.9779	0.8906	0.8795	0.053642999999999996	0.016263999999999997	0.013217	0.013715999999999999
150	TR1_2_W0001_P0015_T0001_R1_P1_K1_Ch2-Ch1.zen	20151211_STAG2gfpcf2_Prometa\MitoSys2\LSM\STAG2gfpcf2_Noc\DE_W0003\DE_W0003_P0018\DE_2_W0003_P0018_T0001\TR1_W0001_P0015\TR1_2_W0001_P0015_T0001_R1_P1_K1_Ch2-Ch1.zen	FA/ISS	20000	30.0	3		7	0	0	29.94	100000	2000	Scale	0	0.97	0	0.01	0.78	0	0.01	0.04	0	1	1	0	1	16.66	732.7330000000001	0	1	16.66	732.7330000000001	0.9075	4.7002	1	0.8865	0.997	0.9401	1	0.9974	0.9987	0.7991	4.6806	0.9389	0.040516	0.028088	0.0081601	0.0069699
151	TR1_2_W0001_P0015_T0001_R1_P2_K1_Ch2-Ch1.zen	20151211_STAG2gfpcf2_Prometa\MitoSys2\LSM\STAG2gfpcf2_Noc\DE_W0003\DE_W0003_P0018\DE_2_W0003_P0018_T0001\TR1_W0001_P0015\TR1_2_W0001_P0015_T0001_R1_P2_K1_Ch2-Ch1.zen	FA/ISS	20000	30.0	3		7	0	0	29.94	100000	2000	Scale	0	0.97	0	0.01	0.78	0	0.01	0.04	0	1	1	0	1	17.967	569.87	0	1	17.967	569.87	0.9418	2.7421	1	0.8948	0.997	0.9445	1	0.9972	0.9986	0.8396	2.7308	0.9432	0.05869	0.024678	0.007459100000000001	0.0053695
152	TR1_2_W0001_P0015_T0001_R1_P3_K1_Ch2-Ch1.zen	20151211_STAG2gfpcf2_Prometa\MitoSys2\LSM\STAG2gfpcf2_Noc\DE_W0003\DE_W0003_P0018\DE_2_W0003_P0018_T0001\TR1_W0001_P0015\TR1_2_W0001_P0015_T0001_R1_P3_K1_Ch2-Ch1.zen	FA/ISS	20000	30.0	3		7	0	0	29.94	100000	2000	Scale	0	0.97	0	0.01	0.78	0	0.01	0.04	0	1	1	0	1	17.355	823.2339999999999	0	1	17.355	823.2339999999999	0.9589	3.1571	1	0.8912	0.9976	0.9429	1	0.9979	0.9989	0.8522	3.1463	0.9418	0.050313	0.031556	0.0066719	0.0060475
153	TR1_2_W0001_P0015_T0001_R1_P4_K1_Ch2-Ch1.zen	20151211_STAG2gfpcf2_Prometa\MitoSys2\LSM\STAG2gfpcf2_Noc\DE_W0003\DE_W0003_P0018\DE_2_W0003_P0018_T0001\TR1_W0001_P0015\TR1_2_W0001_P0015_T0001_R1_P4_K1_Ch2-Ch1.zen	FA/ISS	20000	30.0	3		7	0	0	29.94	100000	2000	Scale	0	0.97	0	0.01	0.78	0	0.01	0.04	0	1	1	0	1	11.501	22.47	0	1	11.501	22.47	1.0971	0.9898	1	0.8373	0.9316	0.8832	1	0.9596	0.9796	0.9259	0.8809999999999999	0.8645	0.064876	0.020594	0.010231	0.011011
154	TR1_2_W0001_P0015_T0001_R1_P5_K1_Ch2-Ch1.zen	20151211_STAG2gfpcf2_Prometa\MitoSys2\LSM\STAG2gfpcf2_Noc\DE_W0003\DE_W0003_P0018\DE_2_W0003_P0018_T0001\TR1_W0001_P0015\TR1_2_W0001_P0015_T0001_R1_P5_K1_Ch2-Ch1.zen	FA/ISS	20000	30.000999999999998	3		7	0	0	29.94	100000	2000	Scale	0	0.97	0	0.01	0.78	0	0.01	0.04	0	1	1	0	1	0.971	1.861	0	1	0.971	1.861	1.2011	1.2656	1	0.003	0.3319	-0.0031	1	0.9585	0.9791	-0.0023	0.4464	-0.0029	0.040833999999999995	0.21236999999999998	-0.024855000000000002	0.1418
155	TR1_2_W0001_P0013_T0001_R1_P1_K1_Ch2-Ch1.zen	20151211_STAG2gfpcf2_Prometa\MitoSys2\LSM\STAG2gfpcf2_Noc\DE_W0003\DE_W0003_P0019\DE_2_W0003_P0019_T0001\TR1_W0001_P0013\TR1_2_W0001_P0013_T0001_R1_P1_K1_Ch2-Ch1.zen	FA/ISS	20000	30.0	3		7	0	0	29.94	100000	2000	Scale	0	0.97	0	0.01	0.78	0	0.01	0.04	0	1	1	0	1	21.0	793.951	0	1	21.0	793.951	1.2790000000000001	3.6492	1	0.9085	0.9974	0.9519	1	0.9973	0.9986	1.1737	3.6348	0.9506	0.029999	0.014922	0.0039443	0.0034368000000000003
156	TR1_2_W0001_P0013_T0001_R1_P2_K1_Ch2-Ch1.zen	20151211_STAG2gfpcf2_Prometa\MitoSys2\LSM\STAG2gfpcf2_Noc\DE_W0003\DE_W0003_P0019\DE_2_W0003_P0019_T0001\TR1_W0001_P0013\TR1_2_W0001_P0013_T0001_R1_P2_K1_Ch2-Ch1.zen	FA/ISS	20000	30.0	3		7	0	0	29.94	100000	2000	Scale	0	0.97	0	0.01	0.78	0	0.01	0.04	0	1	1	0	1	23.096	1108.5910000000001	0	1	23.096	1108.5910000000001	0.9464	1.4340000000000002	1	0.9176	0.9985	0.9572	1	0.9983	0.9991	0.8661	1.4301	0.9564	0.039968000000000004	0.020383000000000002	0.0038025999999999997	0.0039767
157	TR1_2_W0001_P0013_T0001_R1_P3_K1_Ch2-Ch1.zen	20151211_STAG2gfpcf2_Prometa\MitoSys2\LSM\STAG2gfpcf2_Noc\DE_W0003\DE_W0003_P0019\DE_2_W0003_P0019_T0001\TR1_W0001_P0013\TR1_2_W0001_P0013_T0001_R1_P3_K1_Ch2-Ch1.zen	FA/ISS	20000	30.0	3		7	0	0	29.94	100000	2000	Scale	0	0.97	0	0.01	0.78	0	0.01	0.04	0	1	1	0	1	20.11	763.437	0	1	20.11	763.437	0.9091	3.4917	1	0.9056	0.9975	0.9504	1	0.9973	0.9987	0.8190000000000001	3.4785	0.9492	0.037381	0.023574	0.0025629000000000003	0.0018262999999999999
158	TR1_2_W0001_P0013_T0001_R1_P4_K1_Ch2-Ch1.zen	20151211_STAG2gfpcf2_Prometa\MitoSys2\LSM\STAG2gfpcf2_Noc\DE_W0003\DE_W0003_P0019\DE_2_W0003_P0019_T0001\TR1_W0001_P0013\TR1_2_W0001_P0013_T0001_R1_P4_K1_Ch2-Ch1.zen	FA/ISS	20000	30.0	3		7	0	0	29.94	100000	2000	Scale	0	0.97	0	0.01	0.78	0	0.01	0.04	0	1	1	0	1	19.547	22.826	0	1	19.547	22.826	1.031	1.0005	1	0.9028	0.9327	0.9176	1	0.9327	0.9658	0.9322	0.8672	0.8851	0.053470000000000004	0.012662	0.007563800000000001	0.011343
159	TR1_2_W0001_P0013_T0001_R1_P5_K1_Ch2-Ch1.zen	20151211_STAG2gfpcf2_Prometa\MitoSys2\LSM\STAG2gfpcf2_Noc\DE_W0003\DE_W0003_P0019\DE_2_W0003_P0019_T0001\TR1_W0001_P0013\TR1_2_W0001_P0013_T0001_R1_P5_K1_Ch2-Ch1.zen	FA/ISS	20000	30.0	3		7	0	0	29.94	100000	2000	Scale	0	0.97	0	0.01	0.78	0	0.01	0.04	0	1	1	0	1	20.171	27.284000000000002	0	1	20.171	27.284000000000002	1.0479	1.0313	1	0.9062	0.9437	0.9247	1	0.9417	0.9704	0.9517	0.9152	0.8966	0.045629	0.010561	0.0074611	0.0069328
160	TR1_2_W0001_P0030_T0001_R1_P1_K1_Ch2-Ch1.zen	20151211_STAG2gfpcf2_Prometa\MitoSys2\LSM\STAG2gfpcf2_Noc\DE_W0003\DE_W0003_P0021\DE_2_W0003_P0021_T0001\TR1_W0001_P0030\TR1_2_W0001_P0030_T0001_R1_P1_K1_Ch2-Ch1.zen	FA/ISS	20000	30.0	3		7	0	0	29.94	100000	2000	Scale	0	0.97	0	0.01	0.78	0	0.01	0.04	0	1	1	0	1	14.275	858.2239999999999	0	1	14.275	858.2239999999999	1.1215	2.3621	1	0.8675	0.998	0.9305	1	0.9986	0.9993	0.98	2.3561	0.9298	0.051711	0.037202	0.0051928	0.0048726
161	TR1_2_W0001_P0030_T0001_R1_P2_K1_Ch2-Ch1.zen	20151211_STAG2gfpcf2_Prometa\MitoSys2\LSM\STAG2gfpcf2_Noc\DE_W0003\DE_W0003_P0021\DE_2_W0003_P0021_T0001\TR1_W0001_P0030\TR1_2_W0001_P0030_T0001_R1_P2_K1_Ch2-Ch1.zen	FA/ISS	20000	30.0	3		7	0	0	29.94	100000	2000	Scale	0	0.97	0	0.01	0.78	0	0.01	0.04	0	1	1	0	1	13.954	395.213	0	1	13.954	395.213	0.9852	2.2498	1	0.8654	0.9956	0.9282	1	0.9968	0.9984	0.8515	2.2364	0.9267	0.059538	0.037382	0.0075379999999999996	0.0063893
162	TR1_2_W0001_P0030_T0001_R1_P3_K1_Ch2-Ch1.zen	20151211_STAG2gfpcf2_Prometa\MitoSys2\LSM\STAG2gfpcf2_Noc\DE_W0003\DE_W0003_P0021\DE_2_W0003_P0021_T0001\TR1_W0001_P0030\TR1_2_W0001_P0030_T0001_R1_P3_K1_Ch2-Ch1.zen	FA/ISS	20000	30.0	3		7	0	0	29.94	100000	2000	Scale	0	0.97	0	0.01	0.78	0	0.01	0.04	0	1	1	0	1	14.08	932.935	0	1	14.08	932.935	1.0406	2.3531	1	0.8659	0.9982	0.9296	1	0.9987	0.9993	0.9029	2.3474	0.929	0.060007000000000005	0.036005	0.010314	0.008477
163	TR1_2_W0001_P0030_T0001_R1_P4_K1_Ch2-Ch1.zen	20151211_STAG2gfpcf2_Prometa\MitoSys2\LSM\STAG2gfpcf2_Noc\DE_W0003\DE_W0003_P0021\DE_2_W0003_P0021_T0001\TR1_W0001_P0030\TR1_2_W0001_P0030_T0001_R1_P4_K1_Ch2-Ch1.zen	FA/ISS	20000	30.0	3		7	0	0	29.94	100000	2000	Scale	0	0.97	0	0.01	0.78	0	0.01	0.04	0	1	1	0	1	12.748	152.006	0	1	12.748	152.006	1.0384	8.9156	1	0.8531	0.9862	0.9172	1	0.991	0.9955	0.8884	8.792	0.9129999999999999	0.06188	0.03607	0.0098291	0.0093771
164	TR1_2_W0001_P0030_T0001_R1_P5_K1_Ch2-Ch1.zen	20151211_STAG2gfpcf2_Prometa\MitoSys2\LSM\STAG2gfpcf2_Noc\DE_W0003\DE_W0003_P0021\DE_2_W0003_P0021_T0001\TR1_W0001_P0030\TR1_2_W0001_P0030_T0001_R1_P5_K1_Ch2-Ch1.zen	FA/ISS	20000	30.0	3		7	0	0	29.94	100000	2000	Scale	0	0.97	0	0.01	0.78	0	0.01	0.04	0	1	1	0	1	1.787	4.194	0	1	1.787	4.194	0.9677	0.9642	1	0.2011	0.6569	0.361	1	0.9662	0.983	0.1804	0.6002	0.3534	0.09259500000000001	0.13542	0.050263999999999996	0.034069
165	TR1_2_W0001_P0292_T0001_R1_P1_K1_Ch2-Ch1.zen	20151211_STAG2gfpcf2_Prometa\MitoSys2\LSM\STAG2gfpcf2_Noc\DE_W0003\DE_W0003_P0022\DE_2_W0003_P0022_T0002\TR1_W0001_P0292\TR1_2_W0001_P0292_T0001_R1_P1_K1_Ch2-Ch1.zen	FA/ISS	20000	30.0	3		7	0	0	29.94	100000	2000	Scale	0	0.97	0	0.01	0.78	0	0.01	0.04	0	1	1	0	1	10.347000000000001	1013.48	0	1	10.347000000000001	1013.48	0.8922	3.4301	1	0.8192	0.9979	0.9041	1	0.9988	0.9994	0.7206	3.4205	0.9035	0.032727	0.045599	0.0015956	0.0016524
166	TR1_2_W0001_P0292_T0001_R1_P2_K1_Ch2-Ch1.zen	20151211_STAG2gfpcf2_Prometa\MitoSys2\LSM\STAG2gfpcf2_Noc\DE_W0003\DE_W0003_P0022\DE_2_W0003_P0022_T0002\TR1_W0001_P0292\TR1_2_W0001_P0292_T0001_R1_P2_K1_Ch2-Ch1.zen	FA/ISS	20000	30.0	3		7	0	0	29.94	100000	2000	Scale	0	0.97	0	0.01	0.78	0	0.01	0.04	0	1	1	0	1	12.458	797.2330000000001	0	1	12.458	797.2330000000001	0.9232	2.201	1	0.8501	0.9979	0.9209999999999999	1	0.9986	0.9993	0.7791	2.1952	0.9204	0.040479	0.03899	0.0027890999999999997	0.0021173000000000003
167	TR1_2_W0001_P0292_T0001_R1_P3_K1_Ch2-Ch1.zen	20151211_STAG2gfpcf2_Prometa\MitoSys2\LSM\STAG2gfpcf2_Noc\DE_W0003\DE_W0003_P0022\DE_2_W0003_P0022_T0002\TR1_W0001_P0292\TR1_2_W0001_P0292_T0001_R1_P3_K1_Ch2-Ch1.zen	FA/ISS	20000	30.0	3		7	0	0	29.94	100000	2000	Scale	0	0.97	0	0.01	0.78	0	0.01	0.04	0	1	1	0	1	9.946	866.191	0	1	9.946	866.191	0.9266	2.3619	1	0.8141	0.9981	0.9014	1	0.9990000000000001	0.9995	0.7476	2.3569	0.9009	0.032737	0.042431	0.0038393	0.0030231
168	TR1_2_W0001_P0292_T0001_R1_P4_K1_Ch2-Ch1.zen	20151211_STAG2gfpcf2_Prometa\MitoSys2\LSM\STAG2gfpcf2_Noc\DE_W0003\DE_W0003_P0022\DE_2_W0003_P0022_T0002\TR1_W0001_P0292\TR1_2_W0001_P0292_T0001_R1_P4_K1_Ch2-Ch1.zen	FA/ISS	20000	30.0	3		7	0	0	29.94	100000	2000	Scale	0	0.97	0	0.01	0.78	0	0.01	0.04	0	1	1	0	1	9.399	9.62	0	1	9.399	9.62	1.0029	1.0469	1	0.8035	0.8440000000000001	0.8235	1	0.9234	0.9609	0.8057	0.8148	0.7885	0.045594	0.032576999999999995	0.011911	0.020803
169	TR1_2_W0001_P0292_T0001_R1_P5_K1_Ch2-Ch1.zen	20151211_STAG2gfpcf2_Prometa\MitoSys2\LSM\STAG2gfpcf2_Noc\DE_W0003\DE_W0003_P0022\DE_2_W0003_P0022_T0002\TR1_W0001_P0292\TR1_2_W0001_P0292_T0001_R1_P5_K1_Ch2-Ch1.zen	FA/ISS	20000	30.0	3		7	0	0	29.94	100000	2000	Scale	0	0.97	0	0.01	0.78	0	0.01	0.04	0	1	1	0	1	1.008	3.242	0	1	1.008	3.242	1.0988	0.9854	1	0.0022	0.5756	0.0205	1	0.9754	0.9876	0.0032	0.5451	0.0202	0.043293	0.20526999999999998	-0.009729600000000001	0.029960000000000004
170	TR1_2_W0001_P0036_T0001_R1_P1_K1_Ch2-Ch1.zen	20151211_STAG2gfpcf2_Prometa\MitoSys2\LSM\STAG2gfpcf2_Noc\DE_W0003\DE_W0003_P0023\DE_2_W0003_P0023_T0001\TR1_W0001_P0036\TR1_2_W0001_P0036_T0001_R1_P1_K1_Ch2-Ch1.zen	FA/ISS	20000	30.0	3		7	0	0	29.94	100000	2000	Scale	0	0.97	0	0.01	0.78	0	0.01	0.04	0	1	1	0	1	20.373	333.475	0	1	20.373	333.475	1.0395	2.7307	1	0.9067	0.9941	0.9494	1	0.9938	0.9969	0.9441	2.7039999999999997	0.9464	0.034516000000000005	0.025511000000000002	0.011056	0.011090000000000001
171	TR1_2_W0001_P0036_T0001_R1_P2_K1_Ch2-Ch1.zen	20151211_STAG2gfpcf2_Prometa\MitoSys2\LSM\STAG2gfpcf2_Noc\DE_W0003\DE_W0003_P0023\DE_2_W0003_P0023_T0001\TR1_W0001_P0036\TR1_2_W0001_P0036_T0001_R1_P2_K1_Ch2-Ch1.zen	FA/ISS	20000	30.0	3		7	0	0	29.94	100000	2000	Scale	0	0.97	0	0.01	0.78	0	0.01	0.04	0	1	1	0	1	21.274	526.964	0	1	21.274	526.964	1.0592	4.7669999999999995	1	0.9105	0.9963	0.9524	1	0.9959	0.998	0.9668	4.7425	0.9505	0.040856	0.017582	0.0070866	0.0060684
172	TR1_2_W0001_P0036_T0001_R1_P3_K1_Ch2-Ch1.zen	20151211_STAG2gfpcf2_Prometa\MitoSys2\LSM\STAG2gfpcf2_Noc\DE_W0003\DE_W0003_P0023\DE_2_W0003_P0023_T0001\TR1_W0001_P0036\TR1_2_W0001_P0036_T0001_R1_P3_K1_Ch2-Ch1.zen	FA/ISS	20000	30.0	3		7	0	0	29.94	100000	2000	Scale	0	0.97	0	0.01	0.78	0	0.01	0.04	0	1	1	0	1	20.708000000000002	616.7959999999999	0	1	20.708000000000002	616.7959999999999	0.8985	3.5234	1	0.9083	0.9967	0.9514	1	0.9964	0.9982	0.8113	3.5058	0.9497	0.037922000000000004	0.023668	0.0033626	0.0025284
173	TR1_2_W0001_P0036_T0001_R1_P4_K1_Ch2-Ch1.zen	20151211_STAG2gfpcf2_Prometa\MitoSys2\LSM\STAG2gfpcf2_Noc\DE_W0003\DE_W0003_P0023\DE_2_W0003_P0023_T0001\TR1_W0001_P0036\TR1_2_W0001_P0036_T0001_R1_P4_K1_Ch2-Ch1.zen	FA/ISS	20000	30.0	3		7	0	0	29.94	100000	2000	Scale	0	0.97	0	0.01	0.78	0	0.01	0.04	0	1	1	0	1	18.48	16.225	0	1	18.48	16.225	1.1265	1.0464	1	0.8974	0.9061	0.9017	1	0.9111	0.9545	1.0171	0.8584	0.8586	0.045745999999999995	0.013151	0.006413200000000001	0.016064
174	TR1_2_W0001_P0036_T0001_R1_P5_K1_Ch2-Ch1.zen	20151211_STAG2gfpcf2_Prometa\MitoSys2\LSM\STAG2gfpcf2_Noc\DE_W0003\DE_W0003_P0023\DE_2_W0003_P0023_T0001\TR1_W0001_P0036\TR1_2_W0001_P0036_T0001_R1_P5_K1_Ch2-Ch1.zen	FA/ISS	20000	30.0	3		7	0	0	29.94	100000	2000	Scale	0	0.97	0	0.01	0.78	0	0.01	0.04	0	1	1	0	1	17.682000000000002	26.878	0	1	17.682000000000002	26.878	0.9536	0.8590000000000001	1	0.8931	0.9424	0.9174	1	0.9477	0.9735	0.8491	0.7593	0.8923	0.05369500000000001	0.018143	0.010786	0.011207
175	TR1_2_W0001_P0039_T0001_R1_P1_K1_Ch2-Ch1.zen	20151211_STAG2gfpcf2_Prometa\MitoSys2\LSM\STAG2gfpcf2_Noc\DE_W0003\DE_W0003_P0024\DE_2_W0003_P0024_T0001\TR1_W0001_P0039\TR1_2_W0001_P0039_T0001_R1_P1_K1_Ch2-Ch1.zen	FA/ISS	20000	30.0	3		7	0	0	29.94	100000	2000	Scale	0	0.97	0	0.01	0.78	0	0.01	0.04	0	1	1	0	1	18.366	825.4689999999999	0	1	18.366	825.4689999999999	0.9577	3.5408	1	0.8965	0.9975	0.9456	1	0.9976	0.9988	0.8561	3.5276	0.9445	0.038498000000000004	0.026083999999999996	0.0055839	0.0050161
176	TR1_2_W0001_P0039_T0001_R1_P2_K1_Ch2-Ch1.zen	20151211_STAG2gfpcf2_Prometa\MitoSys2\LSM\STAG2gfpcf2_Noc\DE_W0003\DE_W0003_P0024\DE_2_W0003_P0024_T0001\TR1_W0001_P0039\TR1_2_W0001_P0039_T0001_R1_P2_K1_Ch2-Ch1.zen	FA/ISS	20000	30.0	3		7	0	0	29.94	100000	2000	Scale	0	0.97	0	0.01	0.78	0	0.01	0.04	0	1	1	0	1	19.613	315.91700000000003	0	1	19.613	315.91700000000003	1.2255	0.9531	1	0.9014	0.995	0.9470000000000001	1	0.9949	0.9974	1.1139	0.9426	0.9445	0.038995	0.024891	0.0012782	0.0017651
177	TR1_2_W0001_P0039_T0001_R1_P3_K1_Ch2-Ch1.zen	20151211_STAG2gfpcf2_Prometa\MitoSys2\LSM\STAG2gfpcf2_Noc\DE_W0003\DE_W0003_P0024\DE_2_W0003_P0024_T0001\TR1_W0001_P0039\TR1_2_W0001_P0039_T0001_R1_P3_K1_Ch2-Ch1.zen	FA/ISS	20000	30.0	3		7	0	0	29.94	100000	2000	Scale	0	0.97	0	0.01	0.78	0	0.01	0.04	0	1	1	0	1	21.584	588.886	0	1	21.584	588.886	0.9919	2.6224	1	0.912	0.9969	0.9535	1	0.9965	0.9983	0.9041	2.6096	0.9518	0.046222000000000006	0.017785	0.003937899999999999	0.0046963000000000005
178	TR1_2_W0001_P0039_T0001_R1_P4_K1_Ch2-Ch1.zen	20151211_STAG2gfpcf2_Prometa\MitoSys2\LSM\STAG2gfpcf2_Noc\DE_W0003\DE_W0003_P0024\DE_2_W0003_P0024_T0001\TR1_W0001_P0039\TR1_2_W0001_P0039_T0001_R1_P4_K1_Ch2-Ch1.zen	FA/ISS	20000	30.0	3		7	0	0	29.94	100000	2000	Scale	0	0.97	0	0.01	0.78	0	0.01	0.04	0	1	1	0	1	16.355	16.448	0	1	16.355	16.448	0.9978	1.0113	1	0.8841	0.9071	0.8955	1	0.9222	0.9603	0.8819	0.8435	0.8582	0.055527	0.0096566	0.015662	0.015046
179	TR1_2_W0001_P0039_T0001_R1_P5_K1_Ch2-Ch1.zen	20151211_STAG2gfpcf2_Prometa\MitoSys2\LSM\STAG2gfpcf2_Noc\DE_W0003\DE_W0003_P0024\DE_2_W0003_P0024_T0001\TR1_W0001_P0039\TR1_2_W0001_P0039_T0001_R1_P5_K1_Ch2-Ch1.zen	FA/ISS	20000	30.0	3		7	0	0	29.94	100000	2000	Scale	0	0.97	0	0.01	0.78	0	0.01	0.04	0	1	1	0	1	16.575	19.587	0	1	16.575	19.587	1.0151	1.0242	1	0.8864	0.922	0.904	1	0.9334	0.9661	0.9004	0.88	0.8721	0.061107	0.009333200000000002	0.0099549	0.009058700000000001
180	TR1_2_W0001_P0042_T0001_R1_P1_K1_Ch2-Ch1.zen	20151211_STAG2gfpcf2_Prometa\MitoSys2\LSM\STAG2gfpcf2_Noc\DE_W0003\DE_W0003_P0025\DE_2_W0003_P0025_T0001\TR1_W0001_P0042\TR1_2_W0001_P0042_T0001_R1_P1_K1_Ch2-Ch1.zen	FA/ISS	20000	30.0	3		7	0	0	29.94	100000	2000	Scale	0	0.97	0	0.01	0.78	0	0.01	0.04	0	1	1	0	1	23.122	429.86300000000006	0	1	23.122	429.86300000000006	1.0397	1.9296	1	0.9176	0.9959	0.956	1	0.9951	0.9976	0.9554	1.9154	0.9536	0.034123	0.019816999999999998	0.006072	0.0042896
181	TR1_2_W0001_P0042_T0001_R1_P2_K1_Ch2-Ch1.zen	20151211_STAG2gfpcf2_Prometa\MitoSys2\LSM\STAG2gfpcf2_Noc\DE_W0003\DE_W0003_P0025\DE_2_W0003_P0025_T0001\TR1_W0001_P0042\TR1_2_W0001_P0042_T0001_R1_P2_K1_Ch2-Ch1.zen	FA/ISS	20000	30.0	3		7	0	0	29.94	100000	2000	Scale	0	0.97	0	0.01	0.78	0	0.01	0.04	0	1	1	0	1	24.381	325.502	0	1	24.381	325.502	1.006	1.0295	1	0.9219	0.995	0.9577	1	0.9937	0.9968	0.9276	1.0177	0.9547	0.038604	0.017499	0.014459	0.013603
182	TR1_2_W0001_P0042_T0001_R1_P3_K1_Ch2-Ch1.zen	20151211_STAG2gfpcf2_Prometa\MitoSys2\LSM\STAG2gfpcf2_Noc\DE_W0003\DE_W0003_P0025\DE_2_W0003_P0025_T0001\TR1_W0001_P0042\TR1_2_W0001_P0042_T0001_R1_P3_K1_Ch2-Ch1.zen	FA/ISS	20000	30.0	3		7	0	0	29.94	100000	2000	Scale	0	0.97	0	0.01	0.78	0	0.01	0.04	0	1	1	0	1	24.22	35.069	0	1	24.22	35.069	1.0583	1.9067	1	0.9213	0.9542	0.9376	1	0.9434	0.9713	0.9772	1.7543	0.91	0.040964999999999994	0.019658000000000002	0.0088413	0.013438999999999998
183	TR1_2_W0001_P0042_T0001_R1_P4_K1_Ch2-Ch1.zen	20151211_STAG2gfpcf2_Prometa\MitoSys2\LSM\STAG2gfpcf2_Noc\DE_W0003\DE_W0003_P0025\DE_2_W0003_P0025_T0001\TR1_W0001_P0042\TR1_2_W0001_P0042_T0001_R1_P4_K1_Ch2-Ch1.zen	FA/ISS	20000	30.0	3		7	0	0	29.94	100000	2000	Scale	0	0.97	0	0.01	0.78	0	0.01	0.04	0	1	1	0	1	17.521	9.956	0	1	17.521	9.956	0.9679	0.9605	1	0.8921	0.8493	0.8704	1	0.8642	0.9296	0.8617	0.6929	0.804	0.064262	0.012711	0.030212	0.021046000000000002
184	TR1_2_W0001_P0042_T0001_R1_P5_K1_Ch2-Ch1.zen	20151211_STAG2gfpcf2_Prometa\MitoSys2\LSM\STAG2gfpcf2_Noc\DE_W0003\DE_W0003_P0025\DE_2_W0003_P0025_T0001\TR1_W0001_P0042\TR1_2_W0001_P0042_T0001_R1_P5_K1_Ch2-Ch1.zen	FA/ISS	20000	30.0	3		7	0	0	29.94	100000	2000	Scale	0	0.97	0	0.01	0.78	0	0.01	0.04	0	1	1	0	1	19.009	34.839	0	1	19.009	34.839	1.0547	0.9251	1	0.9003	0.9557	0.9276	1	0.9568	0.9781	0.9520000000000001	0.8408	0.9069	0.057451	0.01317	0.0017552	0.0084414
185	TR1_2_W0001_P0310_T0001_R1_P1_K1_Ch2-Ch1.zen	20151211_STAG2gfpcf2_Prometa\MitoSys2\LSM\STAG2gfpcf2_Noc\DE_W0003\DE_W0003_P0028\DE_2_W0003_P0028_T0002\TR1_W0001_P0310\TR1_2_W0001_P0310_T0001_R1_P1_K1_Ch2-Ch1.zen	FA/ISS	20000	30.0	3		7	0	0	29.94	100000	2000	Scale	0	0.97	0	0.01	0.78	0	0.01	0.04	0	1	1	0	1	19.711	894.003	0	1	19.711	894.003	1.0225	1.4369999999999998	1	0.9036	0.9981	0.9497	1	0.9981	0.9991	0.9248	1.4323	0.9488	0.043954	0.027360000000000002	0.001032	0.0012125
186	TR1_2_W0001_P0310_T0001_R1_P2_K1_Ch2-Ch1.zen	20151211_STAG2gfpcf2_Prometa\MitoSys2\LSM\STAG2gfpcf2_Noc\DE_W0003\DE_W0003_P0028\DE_2_W0003_P0028_T0002\TR1_W0001_P0310\TR1_2_W0001_P0310_T0001_R1_P2_K1_Ch2-Ch1.zen	FA/ISS	20000	30.0	3		7	0	0	29.94	100000	2000	Scale	0	0.97	0	0.01	0.78	0	0.01	0.04	0	1	1	0	1	19.95	771.206	0	1	19.95	771.206	1.1645	1.9622	1	0.9045	0.9978	0.95	1	0.9978	0.9989	1.0605	1.9552	0.9489	0.040411	0.024094	0.011628	0.0067163
187	TR1_2_W0001_P0310_T0001_R1_P3_K1_Ch2-Ch1.zen	20151211_STAG2gfpcf2_Prometa\MitoSys2\LSM\STAG2gfpcf2_Noc\DE_W0003\DE_W0003_P0028\DE_2_W0003_P0028_T0002\TR1_W0001_P0310\TR1_2_W0001_P0310_T0001_R1_P3_K1_Ch2-Ch1.zen	FA/ISS	20000	30.0	3		7	0	0	29.94	100000	2000	Scale	0	0.97	0	0.01	0.78	0	0.01	0.04	0	1	1	0	1	17.840999999999998	1017.4810000000001	0	1	17.840999999999998	1017.4810000000001	0.9004	2.6981	1	0.8939	0.9983	0.9446	1	0.9984	0.9992	0.7995	2.6917	0.9439	0.040263	0.025031	0.0027892	0.0019911
188	TR1_2_W0001_P0310_T0001_R1_P4_K1_Ch2-Ch1.zen	20151211_STAG2gfpcf2_Prometa\MitoSys2\LSM\STAG2gfpcf2_Noc\DE_W0003\DE_W0003_P0028\DE_2_W0003_P0028_T0002\TR1_W0001_P0310\TR1_2_W0001_P0310_T0001_R1_P4_K1_Ch2-Ch1.zen	FA/ISS	20000	30.0	3		7	0	0	29.94	100000	2000	Scale	0	0.97	0	0.01	0.78	0	0.01	0.04	0	1	1	0	1	11.700999999999999	15.684000000000001	0	1	11.700999999999999	15.684000000000001	1.0046	0.9995	1	0.8403	0.9032	0.8712	1	0.9413	0.9702	0.8438	0.847	0.8438	0.062153999999999994	0.022466999999999997	0.011394	0.011317
189	TR1_2_W0001_P0310_T0001_R1_P5_K1_Ch2-Ch1.zen	20151211_STAG2gfpcf2_Prometa\MitoSys2\LSM\STAG2gfpcf2_Noc\DE_W0003\DE_W0003_P0028\DE_2_W0003_P0028_T0002\TR1_W0001_P0310\TR1_2_W0001_P0310_T0001_R1_P5_K1_Ch2-Ch1.zen	FA/ISS	20000	30.0	3		7	0	0	29.94	100000	2000	Scale	0	0.97	0	0.01	0.78	0	0.01	0.04	0	1	1	0	1	11.05	16.137999999999998	0	1	11.05	16.137999999999998	1.0665	1.0749	1	0.8317	0.9055	0.8678	1	0.9459	0.9726	0.8921	0.9216	0.8428	0.073042	0.021029	0.014422999999999998	0.013904
190	TR1_2_W0001_P0056_T0001_R1_P1_K1_Ch2-Ch1.zen	20151211_STAG2gfpcf2_Prometa\MitoSys2\LSM\STAG2gfpcf2_Noc\DE_W0003\DE_W0003_P0030\DE_2_W0003_P0030_T0001\TR1_W0001_P0056\TR1_2_W0001_P0056_T0001_R1_P1_K1_Ch2-Ch1.zen	FA/ISS	20000	30.0	3		7	0	0	29.94	100000	2000	Scale	0	0.97	0	0.01	0.78	0	0.01	0.04	0	1	1	0	1	15.718	963.559	0	1	15.718	963.559	1.0891	2.6741	1	0.8799	0.9981	0.9372	1	0.9985	0.9993	0.9632	2.6674	0.9365	0.03038	0.026926	0.0015236	0.0010368
191	TR1_2_W0001_P0056_T0001_R1_P2_K1_Ch2-Ch1.zen	20151211_STAG2gfpcf2_Prometa\MitoSys2\LSM\STAG2gfpcf2_Noc\DE_W0003\DE_W0003_P0030\DE_2_W0003_P0030_T0001\TR1_W0001_P0056\TR1_2_W0001_P0056_T0001_R1_P2_K1_Ch2-Ch1.zen	FA/ISS	20000	30.0	3		7	0	0	29.94	100000	2000	Scale	0	0.97	0	0.01	0.78	0	0.01	0.04	0	1	1	0	1	18.298	671.795	0	1	18.298	671.795	0.9893	2.5152	1	0.8959	0.9975	0.9453	1	0.9976	0.9988	0.8854	2.5062	0.9442	0.031777	0.0292	0.0018646000000000001	0.0019254
192	TR1_2_W0001_P0056_T0001_R1_P3_K1_Ch2-Ch1.zen	20151211_STAG2gfpcf2_Prometa\MitoSys2\LSM\STAG2gfpcf2_Noc\DE_W0003\DE_W0003_P0030\DE_2_W0003_P0030_T0001\TR1_W0001_P0056\TR1_2_W0001_P0056_T0001_R1_P3_K1_Ch2-Ch1.zen	FA/ISS	20000	30.0	3		7	0	0	29.94	100000	2000	Scale	0	0.97	0	0.01	0.78	0	0.01	0.04	0	1	1	0	1	20.642	879.937	0	1	20.642	879.937	0.945	1.9701	1	0.9081	0.9981	0.9520000000000001	1	0.998	0.9990000000000001	0.8556	1.9643	0.9511	0.046044999999999996	0.01927	0.0019187000000000002	0.0014845000000000001
193	TR1_2_W0001_P0056_T0001_R1_P4_K1_Ch2-Ch1.zen	20151211_STAG2gfpcf2_Prometa\MitoSys2\LSM\STAG2gfpcf2_Noc\DE_W0003\DE_W0003_P0030\DE_2_W0003_P0030_T0001\TR1_W0001_P0056\TR1_2_W0001_P0056_T0001_R1_P4_K1_Ch2-Ch1.zen	FA/ISS	20000	30.0	3		7	0	0	29.94	100000	2000	Scale	0	0.97	0	0.01	0.78	0	0.01	0.04	0	1	1	0	1	20.152	15.374	0	1	20.152	15.374	1.0973	1.0723	1	0.9053	0.9008	0.9031	1	0.8981	0.9477	0.9977	0.8647	0.8533	0.045181	0.012641	0.013461	0.01065
194	TR1_2_W0001_P0056_T0001_R1_P5_K1_Ch2-Ch1.zen	20151211_STAG2gfpcf2_Prometa\MitoSys2\LSM\STAG2gfpcf2_Noc\DE_W0003\DE_W0003_P0030\DE_2_W0003_P0030_T0001\TR1_W0001_P0056\TR1_2_W0001_P0056_T0001_R1_P5_K1_Ch2-Ch1.zen	FA/ISS	20000	30.0	3		7	0	0	29.94	100000	2000	Scale	0	0.97	0	0.01	0.78	0	0.01	0.04	0	1	1	0	1	18.532	33.896	0	1	18.532	33.896	1.3485	1.1633	1	0.8963	0.9543	0.9248	1	0.9569	0.9782	1.2252	1.0612	0.9042	0.033513	0.02132	0.0052703	0.0088335
195	TR1_2_W0001_P0084_T0001_R1_P1_K1_Ch2-Ch1.zen	20151211_STAG2gfpcf2_Prometa\MitoSys2\LSM\STAG2gfpcf2_Noc\DE_W0003\DE_W0003_P0031\DE_2_W0003_P0031_T0001\TR1_W0001_P0084\TR1_2_W0001_P0084_T0001_R1_P1_K1_Ch2-Ch1.zen	FA/ISS	20000	30.0	3		7	0	0	29.94	100000	2000	Scale	0	0.97	0	0.01	0.78	0	0.01	0.04	0	1	1	0	1	19.889	917.197	0	1	19.889	917.197	0.8641	3.7494	1	0.9039	0.9979	0.9497	1	0.9979	0.9989	0.7741	3.7384	0.9487	0.039423	0.024954	0.0066848	0.004794
196	TR1_2_W0001_P0084_T0001_R1_P2_K1_Ch2-Ch1.zen	20151211_STAG2gfpcf2_Prometa\MitoSys2\LSM\STAG2gfpcf2_Noc\DE_W0003\DE_W0003_P0031\DE_2_W0003_P0031_T0001\TR1_W0001_P0084\TR1_2_W0001_P0084_T0001_R1_P2_K1_Ch2-Ch1.zen	FA/ISS	20000	30.0	3		7	0	0	29.94	100000	2000	Scale	0	0.97	0	0.01	0.78	0	0.01	0.04	0	1	1	0	1	22.535999999999998	652.368	0	1	22.535999999999998	652.368	0.9551	2.5129	1	0.9148	0.9968	0.9549	1	0.9962	0.9981	0.8714	2.4987	0.9531	0.038945	0.013350999999999998	0.0062905	0.004542
197	TR1_2_W0001_P0084_T0001_R1_P3_K1_Ch2-Ch1.zen	20151211_STAG2gfpcf2_Prometa\MitoSys2\LSM\STAG2gfpcf2_Noc\DE_W0003\DE_W0003_P0031\DE_2_W0003_P0031_T0001\TR1_W0001_P0084\TR1_2_W0001_P0084_T0001_R1_P3_K1_Ch2-Ch1.zen	FA/ISS	20000	30.0	3		7	0	0	29.94	100000	2000	Scale	0	0.97	0	0.01	0.78	0	0.01	0.04	0	1	1	0	1	24.101999999999997	377.577	0	1	24.101999999999997	377.577	0.9158	3.2901	1	0.9209999999999999	0.9954	0.9575	1	0.9943	0.9971	0.8401	3.2672	0.9547	0.04548	0.020558	0.0032597999999999998	0.0040088
198	TR1_2_W0001_P0084_T0001_R1_P4_K1_Ch2-Ch1.zen	20151211_STAG2gfpcf2_Prometa\MitoSys2\LSM\STAG2gfpcf2_Noc\DE_W0003\DE_W0003_P0031\DE_2_W0003_P0031_T0001\TR1_W0001_P0084\TR1_2_W0001_P0084_T0001_R1_P4_K1_Ch2-Ch1.zen	FA/ISS	20000	30.0	3		7	0	0	29.94	100000	2000	Scale	0	0.97	0	0.01	0.78	0	0.01	0.04	0	1	1	0	1	22.013	30.561	0	1	22.013	30.561	0.9284	0.9606	1	0.9137	0.9497	0.9315	1	0.9433	0.9712	0.8452	0.8591	0.904	0.036707	0.0089079	0.0022741	0.0047698
199	TR1_2_W0001_P0084_T0001_R1_P5_K1_Ch2-Ch1.zen	20151211_STAG2gfpcf2_Prometa\MitoSys2\LSM\STAG2gfpcf2_Noc\DE_W0003\DE_W0003_P0031\DE_2_W0003_P0031_T0001\TR1_W0001_P0084\TR1_2_W0001_P0084_T0001_R1_P5_K1_Ch2-Ch1.zen	FA/ISS	20000	30.0	3		7	0	0	29.94	100000	2000	Scale	0	0.97	0	0.01	0.78	0	0.01	0.04	0	1	1	0	1	18.855999999999998	18.294	0	1	18.855999999999998	18.294	1.0016	0.9784	1	0.8988	0.9163	0.9075	1	0.9196	0.9589	0.9001	0.8195	0.8686	0.061561000000000005	0.012617	0.014693000000000001	0.0118
200	TR1_2_W0001_P0081_T0001_R1_P1_K1_Ch2-Ch1.zen	20151211_STAG2gfpcf2_Prometa\MitoSys2\LSM\STAG2gfpcf2_Noc\DE_W0003\DE_W0003_P0032\DE_2_W0003_P0032_T0001\TR1_W0001_P0081\TR1_2_W0001_P0081_T0001_R1_P1_K1_Ch2-Ch1.zen	FA/ISS	20000	30.0	3		7	0	0	29.94	100000	2000	Scale	0	0.97	0	0.01	0.78	0	0.01	0.04	0	1	1	0	1	24.1	475.536	0	1	24.1	475.536	0.9745	1.8641	1	0.9212	0.9964	0.9581	1	0.9955	0.9978	0.8967	1.8524	0.9559	0.039564	0.007036700000000001	0.004195	0.0038899
201	TR1_2_W0001_P0081_T0001_R1_P2_K1_Ch2-Ch1.zen	20151211_STAG2gfpcf2_Prometa\MitoSys2\LSM\STAG2gfpcf2_Noc\DE_W0003\DE_W0003_P0032\DE_2_W0003_P0032_T0001\TR1_W0001_P0081\TR1_2_W0001_P0081_T0001_R1_P2_K1_Ch2-Ch1.zen	FA/ISS	20000	30.0	3		7	0	0	29.94	100000	2000	Scale	0	0.97	0	0.01	0.78	0	0.01	0.04	0	1	1	0	1	23.366	400.76300000000003	0	1	23.366	400.76300000000003	0.8396	3.5558	1	0.9187	0.9954	0.9563	1	0.9944	0.9972	0.7648	3.5317	0.9536	0.045334	0.011925	0.0034484999999999997	0.005508399999999999
202	TR1_2_W0001_P0081_T0001_R1_P3_K1_Ch2-Ch1.zen	20151211_STAG2gfpcf2_Prometa\MitoSys2\LSM\STAG2gfpcf2_Noc\DE_W0003\DE_W0003_P0032\DE_2_W0003_P0032_T0001\TR1_W0001_P0081\TR1_2_W0001_P0081_T0001_R1_P3_K1_Ch2-Ch1.zen	FA/ISS	20000	30.0	3		7	0	0	29.94	100000	2000	Scale	0	0.97	0	0.01	0.78	0	0.01	0.04	0	1	1	0	1	18.377	607.867	0	1	18.377	607.867	1.213	1.7421	1	0.8959	0.9973	0.9452	1	0.9974	0.9987	1.0967	1.7343	0.9440000000000001	0.038341	0.021179	0.0065319	0.0043663999999999994
203	TR1_2_W0001_P0081_T0001_R1_P4_K1_Ch2-Ch1.zen	20151211_STAG2gfpcf2_Prometa\MitoSys2\LSM\STAG2gfpcf2_Noc\DE_W0003\DE_W0003_P0032\DE_2_W0003_P0032_T0001\TR1_W0001_P0081\TR1_2_W0001_P0081_T0001_R1_P4_K1_Ch2-Ch1.zen	FA/ISS	20000	30.0	3		7	0	0	29.94	100000	2000	Scale	0	0.97	0	0.01	0.78	0	0.01	0.04	0	1	1	0	1	26.541999999999998	95.542	0	1	26.541999999999998	95.542	1.0176	1.012	1	0.9282	0.9835	0.9554	1	0.9776	0.9887	0.945	0.9726	0.9446	0.038112	0.01791	0.00068165	0.004388800000000001
204	TR1_2_W0001_P0081_T0001_R1_P5_K1_Ch2-Ch1.zen	20151211_STAG2gfpcf2_Prometa\MitoSys2\LSM\STAG2gfpcf2_Noc\DE_W0003\DE_W0003_P0032\DE_2_W0003_P0032_T0001\TR1_W0001_P0081\TR1_2_W0001_P0081_T0001_R1_P5_K1_Ch2-Ch1.zen	FA/ISS	20000	30.0	3		7	0	0	29.94	100000	2000	Scale	0	0.97	0	0.01	0.78	0	0.01	0.04	0	1	1	0	1	19.487000000000002	29.028000000000002	0	1	19.487000000000002	29.028000000000002	0.9826	0.9568	1	0.9027	0.9470000000000001	0.9246	1	0.9470000000000001	0.9731	0.8859999999999999	0.8551	0.8991	0.056992999999999995	0.013103	0.0094	0.0074156000000000005
205	TR1_2_W0001_P0078_T0001_R1_P1_K1_Ch2-Ch1.zen	20151211_STAG2gfpcf2_Prometa\MitoSys2\LSM\STAG2gfpcf2_Noc\DE_W0003\DE_W0003_P0033\DE_2_W0003_P0033_T0001\TR1_W0001_P0078\TR1_2_W0001_P0078_T0001_R1_P1_K1_Ch2-Ch1.zen	FA/ISS	20000	30.0	3		7	0	0	29.94	100000	2000	Scale	0	0.97	0	0.01	0.78	0	0.01	0.04	0	1	1	0	1	23.636999999999997	303.275	0	1	23.636999999999997	303.275	0.9877	1.1805	1	0.9194	0.9947	0.9563	1	0.9936	0.9968	0.9075	1.1677	0.9532	0.038227	0.020794	0.0012759	0.0021969000000000003
206	TR1_2_W0001_P0078_T0001_R1_P2_K1_Ch2-Ch1.zen	20151211_STAG2gfpcf2_Prometa\MitoSys2\LSM\STAG2gfpcf2_Noc\DE_W0003\DE_W0003_P0033\DE_2_W0003_P0033_T0001\TR1_W0001_P0078\TR1_2_W0001_P0078_T0001_R1_P2_K1_Ch2-Ch1.zen	FA/ISS	20000	30.0	3		7	0	0	29.94	100000	2000	Scale	0	0.97	0	0.01	0.78	0	0.01	0.04	0	1	1	0	1	23.16	268.142	0	1	23.16	268.142	1.0322	1.9241	1	0.9178	0.9939	0.9551	1	0.9927	0.9964	0.9485	1.9039	0.9516	0.042638	0.021562	0.0026545	0.0027115999999999998
207	TR1_2_W0001_P0078_T0001_R1_P3_K1_Ch2-Ch1.zen	20151211_STAG2gfpcf2_Prometa\MitoSys2\LSM\STAG2gfpcf2_Noc\DE_W0003\DE_W0003_P0033\DE_2_W0003_P0033_T0001\TR1_W0001_P0078\TR1_2_W0001_P0078_T0001_R1_P3_K1_Ch2-Ch1.zen	FA/ISS	20000	30.0	3		7	0	0	29.94	100000	2000	Scale	0	0.97	0	0.01	0.78	0	0.01	0.04	0	1	1	0	1	16.317999999999998	1048.335	0	1	16.317999999999998	1048.335	1.2232	1.7631	1	0.8828	0.9983	0.9388	1	0.9986	0.9993	1.0919	1.7582	0.9381	0.030185000000000003	0.020474000000000003	0.017731	0.015681999999999998
208	TR1_2_W0001_P0078_T0001_R1_P4_K1_Ch2-Ch1.zen	20151211_STAG2gfpcf2_Prometa\MitoSys2\LSM\STAG2gfpcf2_Noc\DE_W0003\DE_W0003_P0033\DE_2_W0003_P0033_T0001\TR1_W0001_P0078\TR1_2_W0001_P0078_T0001_R1_P4_K1_Ch2-Ch1.zen	FA/ISS	20000	30.0	3		7	0	0	29.94	100000	2000	Scale	0	0.97	0	0.01	0.78	0	0.01	0.04	0	1	1	0	1	20.471	27.204	0	1	20.471	27.204	0.9665	0.9708	1	0.9072	0.9434	0.9252	1	0.9407	0.9699	0.8752	0.8594	0.8965	0.042907	0.014778	0.009285	0.012861000000000001
209	TR1_2_W0001_P0078_T0001_R1_P5_K1_Ch2-Ch1.zen	20151211_STAG2gfpcf2_Prometa\MitoSys2\LSM\STAG2gfpcf2_Noc\DE_W0003\DE_W0003_P0033\DE_2_W0003_P0033_T0001\TR1_W0001_P0078\TR1_2_W0001_P0078_T0001_R1_P5_K1_Ch2-Ch1.zen	FA/ISS	20000	30.0	3		7	0	0	29.94	100000	2000	Scale	0	0.97	0	0.01	0.78	0	0.01	0.04	0	1	1	0	1	17.982	35.49	0	1	17.982	35.49	1.207	1.0946	1	0.889	0.9558	0.9218	1	0.9604	0.98	1.0798	1.0043	0.9029	0.041589	0.031428	0.0033173	0.011616
210	TR1_2_W0001_P0075_T0001_R1_P1_K1_Ch2-Ch1.zen	20151211_STAG2gfpcf2_Prometa\MitoSys2\LSM\STAG2gfpcf2_Noc\DE_W0003\DE_W0003_P0034\DE_2_W0003_P0034_T0001\TR1_W0001_P0075\TR1_2_W0001_P0075_T0001_R1_P1_K1_Ch2-Ch1.zen	FA/ISS	20000	30.0	3		7	0	0	29.94	100000	2000	Scale	0	0.97	0	0.01	0.78	0	0.01	0.04	0	1	1	0	1	21.783	491.60400000000004	0	1	21.783	491.60400000000004	1.0436	2.1688	1	0.9123	0.9964	0.9534	1	0.9959	0.9979	0.9536	2.155	0.9514	0.03688	0.022175999999999998	0.005917100000000001	0.004505100000000001
211	TR1_2_W0001_P0075_T0001_R1_P2_K1_Ch2-Ch1.zen	20151211_STAG2gfpcf2_Prometa\MitoSys2\LSM\STAG2gfpcf2_Noc\DE_W0003\DE_W0003_P0034\DE_2_W0003_P0034_T0001\TR1_W0001_P0075\TR1_2_W0001_P0075_T0001_R1_P2_K1_Ch2-Ch1.zen	FA/ISS	20000	30.0	3		7	0	0	29.94	100000	2000	Scale	0	0.97	0	0.01	0.78	0	0.01	0.04	0	1	1	0	1	20.34	648.014	0	1	20.34	648.014	1.0806	1.5335	1	0.9065	0.9975	0.9509	1	0.9974	0.9987	0.9831	1.5265	0.9496	0.036942	0.024595	0.0027221	0.0023125999999999997
212	TR1_2_W0001_P0075_T0001_R1_P3_K1_Ch2-Ch1.zen	20151211_STAG2gfpcf2_Prometa\MitoSys2\LSM\STAG2gfpcf2_Noc\DE_W0003\DE_W0003_P0034\DE_2_W0003_P0034_T0001\TR1_W0001_P0075\TR1_2_W0001_P0075_T0001_R1_P3_K1_Ch2-Ch1.zen	FA/ISS	20000	30.0	3		7	0	0	29.94	100000	2000	Scale	0	0.97	0	0.01	0.78	0	0.01	0.04	0	1	1	0	1	21.694000000000003	626.51	0	1	21.694000000000003	626.51	0.8975	3.0123	1	0.9113	0.997	0.9532	1	0.9965	0.9982	0.8128	2.9974	0.9515	0.033513	0.022542	0.0020859999999999997	0.0020259
213	TR1_2_W0001_P0075_T0001_R1_P4_K1_Ch2-Ch1.zen	20151211_STAG2gfpcf2_Prometa\MitoSys2\LSM\STAG2gfpcf2_Noc\DE_W0003\DE_W0003_P0034\DE_2_W0003_P0034_T0001\TR1_W0001_P0075\TR1_2_W0001_P0075_T0001_R1_P4_K1_Ch2-Ch1.zen	FA/ISS	20000	30.0	3		7	0	0	29.94	100000	2000	Scale	0	0.97	0	0.01	0.78	0	0.01	0.04	0	1	1	0	1	17.075	15.44	0	1	17.075	15.44	1.166	1.0908	1	0.8888	0.9012	0.895	1	0.9136	0.9558	1.045	0.8947	0.8533	0.05664400000000001	0.020286000000000002	0.0080043	0.023802
214	TR1_2_W0001_P0075_T0001_R1_P5_K1_Ch2-Ch1.zen	20151211_STAG2gfpcf2_Prometa\MitoSys2\LSM\STAG2gfpcf2_Noc\DE_W0003\DE_W0003_P0034\DE_2_W0003_P0034_T0001\TR1_W0001_P0075\TR1_2_W0001_P0075_T0001_R1_P5_K1_Ch2-Ch1.zen	FA/ISS	20000	29.999000000000002	3		7	0	0	29.94	100000	2000	Scale	0	0.97	0	0.01	0.78	0	0.01	0.04	0	1	1	0	1	1.837	2.7539999999999996	0	1	1.837	2.7539999999999996	1.0485	1.0499	1	0.2255	0.5147	0.3405	1	0.9473	0.9733	0.2466	0.5091	0.3278	-0.016523	0.074925	0.021853	0.03497
215	TR1_2_W0001_P0072_T0001_R1_P1_K1_Ch2-Ch1.zen	20151211_STAG2gfpcf2_Prometa\MitoSys2\LSM\STAG2gfpcf2_Noc\DE_W0003\DE_W0003_P0035\DE_2_W0003_P0035_T0001\TR1_W0001_P0072\TR1_2_W0001_P0072_T0001_R1_P1_K1_Ch2-Ch1.zen	FA/ISS	20000	30.0	3		7	0	0	29.94	100000	2000	Scale	0	0.97	0	0.01	0.78	0	0.01	0.04	0	1	1	0	1	17.627	678.627	0	1	17.627	678.627	1.1915	1.5031	1	0.8909999999999999	0.9976	0.9427	1	0.9978	0.9989	1.0705	1.4968	0.9417	0.04716	0.0275	0.0040371	0.0039651
216	TR1_2_W0001_P0072_T0001_R1_P2_K1_Ch2-Ch1.zen	20151211_STAG2gfpcf2_Prometa\MitoSys2\LSM\STAG2gfpcf2_Noc\DE_W0003\DE_W0003_P0035\DE_2_W0003_P0035_T0001\TR1_W0001_P0072\TR1_2_W0001_P0072_T0001_R1_P2_K1_Ch2-Ch1.zen	FA/ISS	20000	30.0	3		7	0	0	29.94	100000	2000	Scale	0	0.97	0	0.01	0.78	0	0.01	0.04	0	1	1	0	1	14.334000000000001	518.967	0	1	14.334000000000001	518.967	1.1881	3.8754	1	0.8683	0.9963	0.9301	1	0.9973	0.9986	1.0431	3.8576	0.9288	0.031238	0.033195	0.0039253	0.0034613
217	TR1_2_W0001_P0072_T0001_R1_P3_K1_Ch2-Ch1.zen	20151211_STAG2gfpcf2_Prometa\MitoSys2\LSM\STAG2gfpcf2_Noc\DE_W0003\DE_W0003_P0035\DE_2_W0003_P0035_T0001\TR1_W0001_P0072\TR1_2_W0001_P0072_T0001_R1_P3_K1_Ch2-Ch1.zen	FA/ISS	20000	30.0	3		7	0	0	29.94	100000	2000	Scale	0	0.97	0	0.01	0.78	0	0.01	0.04	0	1	1	0	1	20.805999999999997	395.149	0	1	20.805999999999997	395.149	0.9818	1.3038	1	0.9087	0.9955	0.9511	1	0.9952	0.9976	0.8912	1.2925	0.9488	0.05271699999999999	0.024837	0.0070521	0.007330500000000001
218	TR1_2_W0001_P0072_T0001_R1_P4_K1_Ch2-Ch1.zen	20151211_STAG2gfpcf2_Prometa\MitoSys2\LSM\STAG2gfpcf2_Noc\DE_W0003\DE_W0003_P0035\DE_2_W0003_P0035_T0001\TR1_W0001_P0072\TR1_2_W0001_P0072_T0001_R1_P4_K1_Ch2-Ch1.zen	FA/ISS	20000	30.0	3		7	0	0	29.94	100000	2000	Scale	0	0.97	0	0.01	0.78	0	0.01	0.04	0	1	1	0	1	17.528	36.859	0	1	17.528	36.859	1.1557	1.0144	1	0.8917	0.958	0.9243	1	0.9623	0.981	1.0384	0.9321	0.9063	0.049571	0.027018	0.0038225	0.011191
219	TR1_2_W0001_P0072_T0001_R1_P5_K1_Ch2-Ch1.zen	20151211_STAG2gfpcf2_Prometa\MitoSys2\LSM\STAG2gfpcf2_Noc\DE_W0003\DE_W0003_P0035\DE_2_W0003_P0035_T0001\TR1_W0001_P0072\TR1_2_W0001_P0072_T0001_R1_P5_K1_Ch2-Ch1.zen	FA/ISS	20000	30.0	3		7	0	0	29.94	100000	2000	Scale	0	0.97	0	0.01	0.78	0	0.01	0.04	0	1	1	0	1	21.28	18.437	0	1	21.28	18.437	0.9944	0.998	1	0.9107	0.9171	0.9139	1	0.9098	0.9538	0.9054	0.8291	0.8698	0.041444999999999996	0.020019	0.007982	0.022715
220	TR1_2_W0001_P0067_T0001_R1_P1_K1_Ch2-Ch1.zen	20151211_STAG2gfpcf2_Prometa\MitoSys2\LSM\STAG2gfpcf2_Noc\DE_W0003\DE_W0003_P0037\DE_2_W0003_P0037_T0001\TR1_W0001_P0067\TR1_2_W0001_P0067_T0001_R1_P1_K1_Ch2-Ch1.zen	FA/ISS	20000	30.0	3		7	0	0	29.94	100000	2000	Scale	0	0.97	0	0.01	0.78	0	0.01	0.04	0	1	1	0	1	17.805	890.329	0	1	17.805	890.329	0.97	2.8606	1	0.8933	0.9979	0.9441	1	0.998	0.9990000000000001	0.8645	2.852	0.9432	0.037783	0.024256	0.0090654	0.008388799999999998
221	TR1_2_W0001_P0067_T0001_R1_P2_K1_Ch2-Ch1.zen	20151211_STAG2gfpcf2_Prometa\MitoSys2\LSM\STAG2gfpcf2_Noc\DE_W0003\DE_W0003_P0037\DE_2_W0003_P0037_T0001\TR1_W0001_P0067\TR1_2_W0001_P0067_T0001_R1_P2_K1_Ch2-Ch1.zen	FA/ISS	20000	30.0	3		7	0	0	29.94	100000	2000	Scale	0	0.97	0	0.01	0.78	0	0.01	0.04	0	1	1	0	1	21.596999999999998	612.759	0	1	21.596999999999998	612.759	0.9617	3.2163	1	0.9119	0.997	0.9535	1	0.9967	0.9983	0.8751	3.2019	0.9519	0.041210000000000004	0.020128	0.0032566	0.0023956
222	TR1_2_W0001_P0067_T0001_R1_P3_K1_Ch2-Ch1.zen	20151211_STAG2gfpcf2_Prometa\MitoSys2\LSM\STAG2gfpcf2_Noc\DE_W0003\DE_W0003_P0037\DE_2_W0003_P0037_T0001\TR1_W0001_P0067\TR1_2_W0001_P0067_T0001_R1_P3_K1_Ch2-Ch1.zen	FA/ISS	20000	30.0	3		7	0	0	29.94	100000	2000	Scale	0	0.97	0	0.01	0.78	0	0.01	0.04	0	1	1	0	1	19.992	812.3789999999999	0	1	19.992	812.3789999999999	0.9747	2.2233	1	0.9048	0.9979	0.9502	1	0.9979	0.9989	0.8805	2.2162	0.9492	0.034614	0.025194	0.0024013000000000003	0.0028805
223	TR1_2_W0001_P0067_T0001_R1_P4_K1_Ch2-Ch1.zen	20151211_STAG2gfpcf2_Prometa\MitoSys2\LSM\STAG2gfpcf2_Noc\DE_W0003\DE_W0003_P0037\DE_2_W0003_P0037_T0001\TR1_W0001_P0067\TR1_2_W0001_P0067_T0001_R1_P4_K1_Ch2-Ch1.zen	FA/ISS	20000	30.0	3		7	0	0	29.94	100000	2000	Scale	0	0.97	0	0.01	0.78	0	0.01	0.04	0	1	1	0	1	20.534000000000002	15.397	0	1	20.534000000000002	15.397	1.0506	1.0279	1	0.9076	0.9011	0.9043	1	0.8961	0.9466	0.9557	0.8251	0.8535	0.045837	0.010665000000000001	0.012889	0.0085369
224	TR1_2_W0001_P0067_T0001_R1_P5_K1_Ch2-Ch1.zen	20151211_STAG2gfpcf2_Prometa\MitoSys2\LSM\STAG2gfpcf2_Noc\DE_W0003\DE_W0003_P0037\DE_2_W0003_P0037_T0001\TR1_W0001_P0067\TR1_2_W0001_P0067_T0001_R1_P5_K1_Ch2-Ch1.zen	FA/ISS	20000	30.0	3		7	0	0	29.94	100000	2000	Scale	0	0.97	0	0.01	0.78	0	0.01	0.04	0	1	1	0	1	2.812	2.806	0	1	2.812	2.806	1.5853	1.4047	1	0.4065	0.5081	0.4537	1	0.9225	0.9604	0.7465	0.6966	0.4286	0.034525	0.07333300000000001	0.011108	0.093327
225	TR1_2_W0001_P0064_T0001_R1_P1_K1_Ch2-Ch1.zen	20151211_STAG2gfpcf2_Prometa\MitoSys2\LSM\STAG2gfpcf2_Noc\DE_W0003\DE_W0003_P0038\DE_2_W0003_P0038_T0001\TR1_W0001_P0064\TR1_2_W0001_P0064_T0001_R1_P1_K1_Ch2-Ch1.zen	FA/ISS	20000	30.0	3		7	0	0	29.94	100000	2000	Scale	0	0.97	0	0.01	0.78	0	0.01	0.04	0	1	1	0	1	17.357	918.561	0	1	17.357	918.561	1.3642	1.2711	1	0.8901	0.998	0.9425	1	0.9983	0.9991	1.2333	1.2662	0.9417	0.033964	0.020071000000000002	0.0096285	0.007404300000000001
226	TR1_2_W0001_P0064_T0001_R1_P2_K1_Ch2-Ch1.zen	20151211_STAG2gfpcf2_Prometa\MitoSys2\LSM\STAG2gfpcf2_Noc\DE_W0003\DE_W0003_P0038\DE_2_W0003_P0038_T0001\TR1_W0001_P0064\TR1_2_W0001_P0064_T0001_R1_P2_K1_Ch2-Ch1.zen	FA/ISS	20000	30.0	3		7	0	0	29.94	100000	2000	Scale	0	0.97	0	0.01	0.78	0	0.01	0.04	0	1	1	0	1	19.629	1291.6689999999999	0	1	19.629	1291.6689999999999	0.9866	2.2389	1	0.9032	0.9986	0.9497	1	0.9985	0.9993	0.8902	2.2336	0.9490000000000001	0.038669	0.015475999999999998	0.0072691000000000006	0.0056451
227	TR1_2_W0001_P0064_T0001_R1_P3_K1_Ch2-Ch1.zen	20151211_STAG2gfpcf2_Prometa\MitoSys2\LSM\STAG2gfpcf2_Noc\DE_W0003\DE_W0003_P0038\DE_2_W0003_P0038_T0001\TR1_W0001_P0064\TR1_2_W0001_P0064_T0001_R1_P3_K1_Ch2-Ch1.zen	FA/ISS	20000	30.0	3		7	0	0	29.94	100000	2000	Scale	0	0.97	0	0.01	0.78	0	0.01	0.04	0	1	1	0	1	23.339000000000002	595.654	0	1	23.339000000000002	595.654	1.0325	2.4692	1	0.9185	0.9972	0.9570000000000001	1	0.9966	0.9983	0.9495	2.4581	0.9554	0.040575	0.022744999999999998	0.0028815	0.0024385
228	TR1_2_W0001_P0064_T0001_R1_P4_K1_Ch2-Ch1.zen	20151211_STAG2gfpcf2_Prometa\MitoSys2\LSM\STAG2gfpcf2_Noc\DE_W0003\DE_W0003_P0038\DE_2_W0003_P0038_T0001\TR1_W0001_P0064\TR1_2_W0001_P0064_T0001_R1_P4_K1_Ch2-Ch1.zen	FA/ISS	20000	30.0	3		7	0	0	29.94	100000	2000	Scale	0	0.97	0	0.01	0.78	0	0.01	0.04	0	1	1	0	1	23.596999999999998	535.847	0	1	23.596999999999998	535.847	0.965	1.5749	1	0.9193	0.9969	0.9573	1	0.9963	0.9981	0.8857	1.5659	0.9555	0.046915	0.020577	0.0032210999999999997	0.0034522
229	TR1_2_W0001_P0064_T0001_R1_P5_K1_Ch2-Ch1.zen	20151211_STAG2gfpcf2_Prometa\MitoSys2\LSM\STAG2gfpcf2_Noc\DE_W0003\DE_W0003_P0038\DE_2_W0003_P0038_T0001\TR1_W0001_P0064\TR1_2_W0001_P0064_T0001_R1_P5_K1_Ch2-Ch1.zen	FA/ISS	20000	30.0	3		7	0	0	29.94	100000	2000	Scale	0	0.97	0	0.01	0.78	0	0.01	0.04	0	1	1	0	1	18.154	40.675	0	1	18.154	40.675	0.8802	0.9202	1	0.8955	0.9620000000000001	0.9281	1	0.9646	0.9821	0.7818	0.8525	0.9112	0.056471	0.010701	0.0039639	0.0052608
230	TR1_2_W0001_P0059_T0001_R1_P1_K1_Ch2-Ch1.zen	20151211_STAG2gfpcf2_Prometa\MitoSys2\LSM\STAG2gfpcf2_Noc\DE_W0003\DE_W0003_P0040\DE_2_W0003_P0040_T0001\TR1_W0001_P0059\TR1_2_W0001_P0059_T0001_R1_P1_K1_Ch2-Ch1.zen	FA/ISS	20000	30.0	3		7	0	0	29.94	100000	2000	Scale	0	0.97	0	0.01	0.78	0	0.01	0.04	0	1	1	0	1	26.869	584.1519999999999	0	1	26.869	584.1519999999999	1.0979	0.9856	1	0.9289	0.9973	0.9625	1	0.9962	0.9981	1.0231	0.9788	0.9606	0.034338	0.015775	0.006683700000000001	0.004211100000000001
231	TR1_2_W0001_P0059_T0001_R1_P2_K1_Ch2-Ch1.zen	20151211_STAG2gfpcf2_Prometa\MitoSys2\LSM\STAG2gfpcf2_Noc\DE_W0003\DE_W0003_P0040\DE_2_W0003_P0040_T0001\TR1_W0001_P0059\TR1_2_W0001_P0059_T0001_R1_P2_K1_Ch2-Ch1.zen	FA/ISS	20000	30.0	3		7	0	0	29.94	100000	2000	Scale	0	0.97	0	0.01	0.78	0	0.01	0.04	0	1	1	0	1	21.256999999999998	1180.431	0	1	21.256999999999998	1180.431	1.2707	1.0466	1	0.9081	0.9984	0.9522	1	0.9982	0.9991	1.1643	1.0427	0.9513	0.033527	0.021938	0.0036771	0.0030616999999999997
232	TR1_2_W0001_P0059_T0001_R1_P3_K1_Ch2-Ch1.zen	20151211_STAG2gfpcf2_Prometa\MitoSys2\LSM\STAG2gfpcf2_Noc\DE_W0003\DE_W0003_P0040\DE_2_W0003_P0040_T0001\TR1_W0001_P0059\TR1_2_W0001_P0059_T0001_R1_P3_K1_Ch2-Ch1.zen	FA/ISS	20000	30.0	3		7	0	0	29.94	100000	2000	Scale	0	0.97	0	0.01	0.78	0	0.01	0.04	0	1	1	0	1	15.956	1021.571	0	1	15.956	1021.571	0.9825	2.4489	1	0.8815	0.9984	0.9381	1	0.9987	0.9993	0.8648	2.4435	0.9375	0.028779000000000002	0.030400999999999997	0.0056129	0.0038748000000000003
233	TR1_2_W0001_P0059_T0001_R1_P4_K1_Ch2-Ch1.zen	20151211_STAG2gfpcf2_Prometa\MitoSys2\LSM\STAG2gfpcf2_Noc\DE_W0003\DE_W0003_P0040\DE_2_W0003_P0040_T0001\TR1_W0001_P0059\TR1_2_W0001_P0059_T0001_R1_P4_K1_Ch2-Ch1.zen	FA/ISS	20000	30.0	3		7	0	0	29.94	100000	2000	Scale	0	0.97	0	0.01	0.78	0	0.01	0.04	0	1	1	0	1	18.554000000000002	130.064	0	1	18.554000000000002	130.064	0.9594	1.1122	1	0.8979	0.9878	0.9418	1	0.9885	0.9942	0.8593	1.0873	0.9363	0.042201999999999996	0.028225	0.00064661	0.0037406999999999996
234	TR1_2_W0001_P0059_T0001_R1_P5_K1_Ch2-Ch1.zen	20151211_STAG2gfpcf2_Prometa\MitoSys2\LSM\STAG2gfpcf2_Noc\DE_W0003\DE_W0003_P0040\DE_2_W0003_P0040_T0001\TR1_W0001_P0059\TR1_2_W0001_P0059_T0001_R1_P5_K1_Ch2-Ch1.zen	FA/ISS	20000	30.0	3		7	0	0	29.94	100000	2000	Scale	0	0.97	0	0.01	0.78	0	0.01	0.04	0	1	1	0	1	24.44	164.93400000000003	0	1	24.44	164.93400000000003	1.1263	0.8714	1	0.922	0.9905	0.9556	1	0.9881	0.9940000000000001	1.0431	0.8507	0.9499	0.036304	0.021887	0.0012047	0.0026019000000000003
235	TR1_2_W0001_P0087_T0001_R1_P1_K1_Ch2-Ch1.zen	20151211_STAG2gfpcf2_Prometa\MitoSys2\LSM\STAG2gfpcf2_Noc\DE_W0003\DE_W0003_P0041\DE_2_W0003_P0041_T0001\TR1_W0001_P0087\TR1_2_W0001_P0087_T0001_R1_P1_K1_Ch2-Ch1.zen	FA/ISS	20000	30.0	3		7	0	0	29.94	100000	2000	Scale	0	0.97	0	0.01	0.78	0	0.01	0.04	0	1	1	0	1	21.374000000000002	422.04699999999997	0	1	21.374000000000002	422.04699999999997	1.0013	1.2543	1	0.9111	0.9962	0.9527	1	0.9958	0.9979	0.9122	1.2452	0.9507	0.038952	0.020324000000000002	0.0019534	0.0013579
236	TR1_2_W0001_P0087_T0001_R1_P2_K1_Ch2-Ch1.zen	20151211_STAG2gfpcf2_Prometa\MitoSys2\LSM\STAG2gfpcf2_Noc\DE_W0003\DE_W0003_P0041\DE_2_W0003_P0041_T0001\TR1_W0001_P0087\TR1_2_W0001_P0087_T0001_R1_P2_K1_Ch2-Ch1.zen	FA/ISS	20000	30.0	3		7	0	0	29.94	100000	2000	Scale	0	0.97	0	0.01	0.78	0	0.01	0.04	0	1	1	0	1	18.368	611.533	0	1	18.368	611.533	0.9694	1.719	1	0.8971	0.9973	0.9459	1	0.9974	0.9987	0.8681	1.7115	0.9446	0.036847000000000005	0.023666999999999997	0.0010172	0.0011064999999999998
237	TR1_2_W0001_P0087_T0001_R1_P3_K1_Ch2-Ch1.zen	20151211_STAG2gfpcf2_Prometa\MitoSys2\LSM\STAG2gfpcf2_Noc\DE_W0003\DE_W0003_P0041\DE_2_W0003_P0041_T0001\TR1_W0001_P0087\TR1_2_W0001_P0087_T0001_R1_P3_K1_Ch2-Ch1.zen	FA/ISS	20000	30.0	3		7	0	0	29.94	100000	2000	Scale	0	0.97	0	0.01	0.78	0	0.01	0.04	0	1	1	0	1	16.503	784.709	0	1	16.503	784.709	0.9834	2.2608	1	0.8853	0.9979	0.9399	1	0.9982	0.9991	0.8693	2.2543	0.9390000000000001	0.032139	0.030012999999999998	0.0071549	0.0058431
238	TR1_2_W0001_P0087_T0001_R1_P4_K1_Ch2-Ch1.zen	20151211_STAG2gfpcf2_Prometa\MitoSys2\LSM\STAG2gfpcf2_Noc\DE_W0003\DE_W0003_P0041\DE_2_W0003_P0041_T0001\TR1_W0001_P0087\TR1_2_W0001_P0087_T0001_R1_P4_K1_Ch2-Ch1.zen	FA/ISS	20000	30.0	3		7	0	0	29.94	100000	2000	Scale	0	0.97	0	0.01	0.78	0	0.01	0.04	0	1	1	0	1	15.18	53.798	0	1	15.18	53.798	0.981	0.9835	1	0.8761	0.9712	0.9224	1	0.9775	0.9887	0.8582	0.9332	0.9119	0.055213	0.015744	0.0022444	0.005089100000000001
239	TR1_2_W0001_P0087_T0001_R1_P5_K1_Ch2-Ch1.zen	20151211_STAG2gfpcf2_Prometa\MitoSys2\LSM\STAG2gfpcf2_Noc\DE_W0003\DE_W0003_P0041\DE_2_W0003_P0041_T0001\TR1_W0001_P0087\TR1_2_W0001_P0087_T0001_R1_P5_K1_Ch2-Ch1.zen	FA/ISS	20000	30.0	3		7	0	0	29.94	100000	2000	Scale	0	0.97	0	0.01	0.78	0	0.01	0.04	0	1	1	0	1	16.855999999999998	25.343000000000004	0	1	16.855999999999998	25.343000000000004	0.9324	1.0047	1	0.8885	0.9394	0.9136	1	0.9473	0.9733	0.8247	0.8945	0.8884	0.05754	0.016697999999999998	0.006891800000000001	0.009565
240	TR1_2_W0001_P0090_T0001_R1_P1_K1_Ch2-Ch1.zen	20151211_STAG2gfpcf2_Prometa\MitoSys2\LSM\STAG2gfpcf2_Noc\DE_W0003\DE_W0003_P0042\DE_2_W0003_P0042_T0001\TR1_W0001_P0090\TR1_2_W0001_P0090_T0001_R1_P1_K1_Ch2-Ch1.zen	FA/ISS	20000	30.0	3		7	0	0	29.94	100000	2000	Scale	0	0.97	0	0.01	0.78	0	0.01	0.04	0	1	1	0	1	22.401999999999997	408.47	0	1	22.401999999999997	408.47	0.9077	1.9113	1	0.9151	0.9959	0.9547	1	0.9953	0.9977	0.8267	1.8984	0.9524	0.046975	0.020950999999999997	0.0044394	0.0033805999999999997
241	TR1_2_W0001_P0090_T0001_R1_P2_K1_Ch2-Ch1.zen	20151211_STAG2gfpcf2_Prometa\MitoSys2\LSM\STAG2gfpcf2_Noc\DE_W0003\DE_W0003_P0042\DE_2_W0003_P0042_T0001\TR1_W0001_P0090\TR1_2_W0001_P0090_T0001_R1_P2_K1_Ch2-Ch1.zen	FA/ISS	20000	30.0	3		7	0	0	29.94	100000	2000	Scale	0	0.97	0	0.01	0.78	0	0.01	0.04	0	1	1	0	1	18.209	705.435	0	1	18.209	705.435	0.9263	2.8428	1	0.8954	0.9975	0.9451	1	0.9976	0.9988	0.8252	2.833	0.9440000000000001	0.045258	0.027951	0.0025115	0.0024919
242	TR1_2_W0001_P0090_T0001_R1_P3_K1_Ch2-Ch1.zen	20151211_STAG2gfpcf2_Prometa\MitoSys2\LSM\STAG2gfpcf2_Noc\DE_W0003\DE_W0003_P0042\DE_2_W0003_P0042_T0001\TR1_W0001_P0090\TR1_2_W0001_P0090_T0001_R1_P3_K1_Ch2-Ch1.zen	FA/ISS	20000	30.0	3		7	0	0	29.94	100000	2000	Scale	0	0.97	0	0.01	0.78	0	0.01	0.04	0	1	1	0	1	18.87	484.043	0	1	18.87	484.043	0.9696	2.8603	1	0.8986	0.9962	0.9461	1	0.9962	0.9981	0.8690000000000001	2.8437	0.9443	0.043429	0.029786	0.005075199999999999	0.0036799
243	TR1_2_W0001_P0090_T0001_R1_P4_K1_Ch2-Ch1.zen	20151211_STAG2gfpcf2_Prometa\MitoSys2\LSM\STAG2gfpcf2_Noc\DE_W0003\DE_W0003_P0042\DE_2_W0003_P0042_T0001\TR1_W0001_P0090\TR1_2_W0001_P0090_T0001_R1_P4_K1_Ch2-Ch1.zen	FA/ISS	20000	30.0	3		7	0	0	29.94	100000	2000	Scale	0	0.97	0	0.01	0.78	0	0.01	0.04	0	1	1	0	1	18.166	29.425	0	1	18.166	29.425	0.9344	0.9603	1	0.8952	0.9475	0.9209	1	0.9513	0.9753	0.8326	0.8640000000000001	0.8976	0.049510000000000005	0.013344	0.0061618	0.00713
244	TR1_2_W0001_P0090_T0001_R1_P5_K1_Ch2-Ch1.zen	20151211_STAG2gfpcf2_Prometa\MitoSys2\LSM\STAG2gfpcf2_Noc\DE_W0003\DE_W0003_P0042\DE_2_W0003_P0042_T0001\TR1_W0001_P0090\TR1_2_W0001_P0090_T0001_R1_P5_K1_Ch2-Ch1.zen	FA/ISS	20000	30.0	3		7	0	0	29.94	100000	2000	Scale	0	0.97	0	0.01	0.78	0	0.01	0.04	0	1	1	0	1	16.77	25.125999999999998	0	1	16.77	25.125999999999998	1.1368	1.0675	1	0.8872	0.9388	0.9126	1	0.9473	0.9733	1.0158	0.948	0.8875	0.05628	0.01757	0.010129	0.011287
245	TR1_2_W0001_P0093_T0001_R1_P1_K1_Ch2-Ch1.zen	20151211_STAG2gfpcf2_Prometa\MitoSys2\LSM\STAG2gfpcf2_Noc\DE_W0003\DE_W0003_P0043\DE_2_W0003_P0043_T0001\TR1_W0001_P0093\TR1_2_W0001_P0093_T0001_R1_P1_K1_Ch2-Ch1.zen	FA/ISS	20000	30.0	3		7	0	0	29.94	100000	2000	Scale	0	0.97	0	0.01	0.78	0	0.01	0.04	0	1	1	0	1	18.68	554.261	0	1	18.68	554.261	1.2758	1.5634	1	0.897	0.9971	0.9457	1	0.9972	0.9986	1.157	1.5555	0.9444	0.042935	0.027707	0.0021241	0.0011149
246	TR1_2_W0001_P0093_T0001_R1_P2_K1_Ch2-Ch1.zen	20151211_STAG2gfpcf2_Prometa\MitoSys2\LSM\STAG2gfpcf2_Noc\DE_W0003\DE_W0003_P0043\DE_2_W0003_P0043_T0001\TR1_W0001_P0093\TR1_2_W0001_P0093_T0001_R1_P2_K1_Ch2-Ch1.zen	FA/ISS	20000	30.0	3		7	0	0	29.94	100000	2000	Scale	0	0.97	0	0.01	0.78	0	0.01	0.04	0	1	1	0	1	19.17	576.021	0	1	19.17	576.021	0.7829999999999999	2.8932	1	0.9004	0.997	0.9475	1	0.997	0.9985	0.6941	2.8809	0.946	0.042834	0.027436000000000002	0.0018289	0.0016549
247	TR1_2_W0001_P0093_T0001_R1_P3_K1_Ch2-Ch1.zen	20151211_STAG2gfpcf2_Prometa\MitoSys2\LSM\STAG2gfpcf2_Noc\DE_W0003\DE_W0003_P0043\DE_2_W0003_P0043_T0001\TR1_W0001_P0093\TR1_2_W0001_P0093_T0001_R1_P3_K1_Ch2-Ch1.zen	FA/ISS	20000	30.0	3		7	0	0	29.94	100000	2000	Scale	0	0.97	0	0.01	0.78	0	0.01	0.04	0	1	1	0	1	13.355	631.124	0	1	13.355	631.124	0.981	2.8844	1	0.8596	0.9971	0.9258	1	0.998	0.9990000000000001	0.8417	2.8743	0.9249	0.029749	0.033304	0.0021679000000000004	0.001596
248	TR1_2_W0001_P0093_T0001_R1_P4_K1_Ch2-Ch1.zen	20151211_STAG2gfpcf2_Prometa\MitoSys2\LSM\STAG2gfpcf2_Noc\DE_W0003\DE_W0003_P0043\DE_2_W0003_P0043_T0001\TR1_W0001_P0093\TR1_2_W0001_P0093_T0001_R1_P4_K1_Ch2-Ch1.zen	FA/ISS	20000	30.0	3		7	0	0	29.94	100000	2000	Scale	0	0.97	0	0.01	0.78	0	0.01	0.04	0	1	1	0	1	16.84	529.3340000000001	0	1	16.84	529.3340000000001	0.7927	3.9258	1	0.8868	0.9964	0.94	1	0.9968	0.9984	0.691	3.9075	0.9385	0.046551	0.028031999999999998	0.0040137	0.0031642
249	TR1_2_W0001_P0093_T0001_R1_P5_K1_Ch2-Ch1.zen	20151211_STAG2gfpcf2_Prometa\MitoSys2\LSM\STAG2gfpcf2_Noc\DE_W0003\DE_W0003_P0043\DE_2_W0003_P0043_T0001\TR1_W0001_P0093\TR1_2_W0001_P0093_T0001_R1_P5_K1_Ch2-Ch1.zen	FA/ISS	20000	30.0	3		7	0	0	29.94	100000	2000	Scale	0	0.97	0	0.01	0.78	0	0.01	0.04	0	1	1	0	1	17.518	25.739	0	1	17.518	25.739	0.9342	0.9698	1	0.8923	0.9403	0.9159	1	0.9462	0.9727	0.8298	0.8614	0.8902	0.063541	0.015653999999999998	0.008652600000000002	0.01018
250	TR1_2_W0001_P0135_T0001_R1_P1_K1_Ch2-Ch1.zen	20151211_STAG2gfpcf2_Prometa\MitoSys2\LSM\STAG2gfpcf2_Noc\DE_W0003\DE_W0003_P0052\DE_2_W0003_P0052_T0001\TR1_W0001_P0135\TR1_2_W0001_P0135_T0001_R1_P1_K1_Ch2-Ch1.zen	FA/ISS	20000	30.0	3		7	0	0	29.94	100000	2000	Scale	0	0.97	0	0.01	0.78	0	0.01	0.04	0	1	1	0	1	19.701	492.30699999999996	0	1	19.701	492.30699999999996	1.0268	2.9265	1	0.9034	0.9965	0.9488	1	0.9965	0.9983	0.9286	2.9123	0.9472	0.031811	0.020093	0.0064462	0.0036207
251	TR1_2_W0001_P0135_T0001_R1_P2_K1_Ch2-Ch1.zen	20151211_STAG2gfpcf2_Prometa\MitoSys2\LSM\STAG2gfpcf2_Noc\DE_W0003\DE_W0003_P0052\DE_2_W0003_P0052_T0001\TR1_W0001_P0135\TR1_2_W0001_P0135_T0001_R1_P2_K1_Ch2-Ch1.zen	FA/ISS	20000	30.0	3		7	0	0	29.94	100000	2000	Scale	0	0.97	0	0.01	0.78	0	0.01	0.04	0	1	1	0	1	18.176	877.2589999999999	0	1	18.176	877.2589999999999	1.0924	1.6897	1	0.8954	0.9981	0.9453	1	0.9982	0.9991	0.9825	1.6844	0.9445	0.038715	0.027801	0.0072048	0.0068286
252	TR1_2_W0001_P0135_T0001_R1_P3_K1_Ch2-Ch1.zen	20151211_STAG2gfpcf2_Prometa\MitoSys2\LSM\STAG2gfpcf2_Noc\DE_W0003\DE_W0003_P0052\DE_2_W0003_P0052_T0001\TR1_W0001_P0135\TR1_2_W0001_P0135_T0001_R1_P3_K1_Ch2-Ch1.zen	FA/ISS	20000	30.0	3		7	0	0	29.94	100000	2000	Scale	0	0.97	0	0.01	0.78	0	0.01	0.04	0	1	1	0	1	22.395	390.42699999999996	0	1	22.395	390.42699999999996	1.0228	2.2325	1	0.9151	0.9927	0.9531	1	0.9914	0.9957	0.9368	2.1939	0.9490000000000001	0.046275	0.02087	0.0055644	0.0057103
253	TR1_2_W0001_P0135_T0001_R1_P4_K1_Ch2-Ch1.zen	20151211_STAG2gfpcf2_Prometa\MitoSys2\LSM\STAG2gfpcf2_Noc\DE_W0003\DE_W0003_P0052\DE_2_W0003_P0052_T0001\TR1_W0001_P0135\TR1_2_W0001_P0135_T0001_R1_P4_K1_Ch2-Ch1.zen	FA/ISS	20000	30.0	3		7	0	0	29.94	100000	2000	Scale	0	0.97	0	0.01	0.78	0	0.01	0.04	0	1	1	0	1	16.435	17.74	0	1	16.435	17.74	1.0607	1.0467	1	0.8854	0.9139	0.8995	1	0.9271	0.9629	0.9424	0.885	0.8646	0.054401	0.016583	0.007520399999999999	0.016047
254	TR1_2_W0001_P0135_T0001_R1_P5_K1_Ch2-Ch1.zen	20151211_STAG2gfpcf2_Prometa\MitoSys2\LSM\STAG2gfpcf2_Noc\DE_W0003\DE_W0003_P0052\DE_2_W0003_P0052_T0001\TR1_W0001_P0135\TR1_2_W0001_P0135_T0001_R1_P5_K1_Ch2-Ch1.zen	FA/ISS	20000	30.0	3		7	0	0	29.94	100000	2000	Scale	0	0.97	0	0.01	0.78	0	0.01	0.04	0	1	1	0	1	17.176	19.889	0	1	17.176	19.889	1.0019	1.0418	1	0.8904	0.9228	0.9064	1	0.9316	0.9652	0.8921	0.8958	0.8736	0.051379999999999995	0.017908	0.0091667	0.0076967
255	TR1_2_W0001_P0132_T0001_R1_P1_K1_Ch2-Ch1.zen	20151211_STAG2gfpcf2_Prometa\MitoSys2\LSM\STAG2gfpcf2_Noc\DE_W0003\DE_W0003_P0053\DE_2_W0003_P0053_T0001\TR1_W0001_P0132\TR1_2_W0001_P0132_T0001_R1_P1_K1_Ch2-Ch1.zen	FA/ISS	20000	30.0	3		7	0	0	29.94	100000	2000	Scale	0	0.97	0	0.01	0.78	0	0.01	0.04	0	1	1	0	1	27.607	1049.464	0	1	27.607	1049.464	1.0096	1.8995	1	0.9308	0.9984	0.9640000000000001	1	0.9978	0.9989	0.9399	1.8938	0.9629	0.037269	0.018409000000000002	0.0015325	0.0017430999999999998
256	TR1_2_W0001_P0132_T0001_R1_P2_K1_Ch2-Ch1.zen	20151211_STAG2gfpcf2_Prometa\MitoSys2\LSM\STAG2gfpcf2_Noc\DE_W0003\DE_W0003_P0053\DE_2_W0003_P0053_T0001\TR1_W0001_P0132\TR1_2_W0001_P0132_T0001_R1_P2_K1_Ch2-Ch1.zen	FA/ISS	20000	30.0	3		7	0	0	29.94	100000	2000	Scale	0	0.97	0	0.01	0.78	0	0.01	0.04	0	1	1	0	1	28.096	579.036	0	1	28.096	579.036	1.0356	1.0607	1	0.9316	0.9962	0.9634	1	0.9944	0.9972	0.9656	1.0495	0.9606	0.039008	0.017769999999999998	0.0054104	0.008140399999999999
257	TR1_2_W0001_P0132_T0001_R1_P3_K1_Ch2-Ch1.zen	20151211_STAG2gfpcf2_Prometa\MitoSys2\LSM\STAG2gfpcf2_Noc\DE_W0003\DE_W0003_P0053\DE_2_W0003_P0053_T0001\TR1_W0001_P0132\TR1_2_W0001_P0132_T0001_R1_P3_K1_Ch2-Ch1.zen	FA/ISS	20000	30.0	3		7	0	0	29.94	100000	2000	Scale	0	0.97	0	0.01	0.78	0	0.01	0.04	0	1	1	0	1	28.703000000000003	458.80400000000003	0	1	28.703000000000003	458.80400000000003	0.9949	1.8743	1	0.9335	0.9964	0.9644	1	0.9947	0.9974	0.9286	1.8612	0.9619	0.036459	0.015724000000000002	0.0027039	0.0039421
258	TR1_2_W0001_P0132_T0001_R1_P4_K1_Ch2-Ch1.zen	20151211_STAG2gfpcf2_Prometa\MitoSys2\LSM\STAG2gfpcf2_Noc\DE_W0003\DE_W0003_P0053\DE_2_W0003_P0053_T0001\TR1_W0001_P0132\TR1_2_W0001_P0132_T0001_R1_P4_K1_Ch2-Ch1.zen	FA/ISS	20000	30.0	3		7	0	0	29.94	100000	2000	Scale	0	0.97	0	0.01	0.78	0	0.01	0.04	0	1	1	0	1	24.544	37.958	0	1	24.544	37.958	1.012	1.021	1	0.9224	0.9593	0.9407	1	0.9490000000000001	0.9742	0.9338	0.9291	0.9158	0.04027	0.01146	0.0037743000000000004	0.0055889
259	TR1_2_W0001_P0132_T0001_R1_P5_K1_Ch2-Ch1.zen	20151211_STAG2gfpcf2_Prometa\MitoSys2\LSM\STAG2gfpcf2_Noc\DE_W0003\DE_W0003_P0053\DE_2_W0003_P0053_T0001\TR1_W0001_P0132\TR1_2_W0001_P0132_T0001_R1_P5_K1_Ch2-Ch1.zen	FA/ISS	20000	30.0	3		7	0	0	29.94	100000	2000	Scale	0	0.97	0	0.01	0.78	0	0.01	0.04	0	1	1	0	1	21.903000000000002	31.259	0	1	21.903000000000002	31.259	1.0108	1.0586	1	0.9132	0.9506	0.9317	1	0.9447	0.9719	0.9234	0.9518	0.9049	0.045531999999999996	0.014446	0.006954600000000001	0.0089673
260	TR1_2_W0001_P0126_T0001_R1_P1_K1_Ch2-Ch1.zen	20151211_STAG2gfpcf2_Prometa\MitoSys2\LSM\STAG2gfpcf2_Noc\DE_W0003\DE_W0003_P0055\DE_2_W0003_P0055_T0001\TR1_W0001_P0126\TR1_2_W0001_P0126_T0001_R1_P1_K1_Ch2-Ch1.zen	FA/ISS	20000	30.0	3		7	0	0	29.94	100000	2000	Scale	0	0.97	0	0.01	0.78	0	0.01	0.04	0	1	1	0	1	18.455	802.99	0	1	18.455	802.99	1.1054	2.0046	1	0.8972	0.9979	0.9462	1	0.9981	0.9990000000000001	0.9969	1.9983	0.9453	0.049079000000000005	0.017726	0.0053018	0.0023390999999999998
261	TR1_2_W0001_P0126_T0001_R1_P2_K1_Ch2-Ch1.zen	20151211_STAG2gfpcf2_Prometa\MitoSys2\LSM\STAG2gfpcf2_Noc\DE_W0003\DE_W0003_P0055\DE_2_W0003_P0055_T0001\TR1_W0001_P0126\TR1_2_W0001_P0126_T0001_R1_P2_K1_Ch2-Ch1.zen	FA/ISS	20000	30.0	3		7	0	0	29.94	100000	2000	Scale	0	0.97	0	0.01	0.78	0	0.01	0.04	0	1	1	0	1	19.785	350.68199999999996	0	1	19.785	350.68199999999996	1.0412	2.0787	1	0.904	0.9952	0.9485	1	0.9952	0.9976	0.943	2.0634	0.9462	0.043643	0.023972999999999998	0.0023914	0.0021711
262	TR1_2_W0001_P0126_T0001_R1_P3_K1_Ch2-Ch1.zen	20151211_STAG2gfpcf2_Prometa\MitoSys2\LSM\STAG2gfpcf2_Noc\DE_W0003\DE_W0003_P0055\DE_2_W0003_P0055_T0001\TR1_W0001_P0126\TR1_2_W0001_P0126_T0001_R1_P3_K1_Ch2-Ch1.zen	FA/ISS	20000	30.0	3		7	0	0	29.94	100000	2000	Scale	0	0.97	0	0.01	0.78	0	0.01	0.04	0	1	1	0	1	15.46	881.2689999999999	0	1	15.46	881.2689999999999	1.0221	3.3056	1	0.8773	0.9978	0.9356	1	0.9983	0.9992	0.8972	3.2961	0.9348	0.025447	0.018597	0.0068898	0.0045323
263	TR1_2_W0001_P0126_T0001_R1_P4_K1_Ch2-Ch1.zen	20151211_STAG2gfpcf2_Prometa\MitoSys2\LSM\STAG2gfpcf2_Noc\DE_W0003\DE_W0003_P0055\DE_2_W0003_P0055_T0001\TR1_W0001_P0126\TR1_2_W0001_P0126_T0001_R1_P4_K1_Ch2-Ch1.zen	FA/ISS	20000	30.0	3		7	0	0	29.94	100000	2000	Scale	0	0.97	0	0.01	0.78	0	0.01	0.04	0	1	1	0	1	15.302	10.174	0	1	15.302	10.174	1.1015	1.0561	1	0.8768	0.8523	0.8645	1	0.8834	0.9399	0.9716	0.7879999999999999	0.8082	0.06472	0.024153	0.024723	0.033033
264	TR1_2_W0001_P0126_T0001_R1_P5_K1_Ch2-Ch1.zen	20151211_STAG2gfpcf2_Prometa\MitoSys2\LSM\STAG2gfpcf2_Noc\DE_W0003\DE_W0003_P0055\DE_2_W0003_P0055_T0001\TR1_W0001_P0126\TR1_2_W0001_P0126_T0001_R1_P5_K1_Ch2-Ch1.zen	FA/ISS	20000	30.0	3		7	0	0	29.94	100000	2000	Scale	0	0.97	0	0.01	0.78	0	0.01	0.04	0	1	1	0	1	14.472999999999999	12.668	0	1	14.472999999999999	12.668	1.0738	1.0363	1	0.8694	0.8807	0.875	1	0.9114	0.9547	0.9382	0.8270000000000001	0.8327	0.060867	0.0092458	0.0050581	0.021039
265	TR1_2_W0001_P0117_T0001_R1_P1_K1_Ch2-Ch1.zen	20151211_STAG2gfpcf2_Prometa\MitoSys2\LSM\STAG2gfpcf2_Noc\DE_W0003\DE_W0003_P0059\DE_2_W0003_P0059_T0001\TR1_W0001_P0117\TR1_2_W0001_P0117_T0001_R1_P1_K1_Ch2-Ch1.zen	FA/ISS	20000	30.0	3		7	0	0	29.94	100000	2000	Scale	0	0.97	0	0.01	0.78	0	0.01	0.04	0	1	1	0	1	16.182000000000002	446.277	0	1	16.182000000000002	446.277	1.1499	2.2839	1	0.8823	0.9962	0.9375	1	0.9969	0.9985	1.0224	2.272	0.9361	0.051487	0.030601999999999997	0.0033667000000000002	0.0021698
266	TR1_2_W0001_P0117_T0001_R1_P2_K1_Ch2-Ch1.zen	20151211_STAG2gfpcf2_Prometa\MitoSys2\LSM\STAG2gfpcf2_Noc\DE_W0003\DE_W0003_P0059\DE_2_W0003_P0059_T0001\TR1_W0001_P0117\TR1_2_W0001_P0117_T0001_R1_P2_K1_Ch2-Ch1.zen	FA/ISS	20000	30.0	3		7	0	0	29.94	100000	2000	Scale	0	0.97	0	0.01	0.78	0	0.01	0.04	0	1	1	0	1	19.673	316.317	0	1	19.673	316.317	0.8626	2.4141	1	0.9036	0.9947	0.9481	1	0.9946	0.9973	0.7729	2.3956	0.9455	0.055063	0.028379	0.0031686999999999996	0.0027491
267	TR1_2_W0001_P0117_T0001_R1_P3_K1_Ch2-Ch1.zen	20151211_STAG2gfpcf2_Prometa\MitoSys2\LSM\STAG2gfpcf2_Noc\DE_W0003\DE_W0003_P0059\DE_2_W0003_P0059_T0001\TR1_W0001_P0117\TR1_2_W0001_P0117_T0001_R1_P3_K1_Ch2-Ch1.zen	FA/ISS	20000	30.0	3		7	0	0	29.94	100000	2000	Scale	0	0.97	0	0.01	0.78	0	0.01	0.04	0	1	1	0	1	16.633	475.754	0	1	16.633	475.754	1.0713	2.7101	1	0.8858	0.9963	0.9394	1	0.9969	0.9984	0.9524	2.6964	0.9379	0.049293000000000003	0.027946	0.0012814	0.0017004000000000001
268	TR1_2_W0001_P0117_T0001_R1_P4_K1_Ch2-Ch1.zen	20151211_STAG2gfpcf2_Prometa\MitoSys2\LSM\STAG2gfpcf2_Noc\DE_W0003\DE_W0003_P0059\DE_2_W0003_P0059_T0001\TR1_W0001_P0117\TR1_2_W0001_P0117_T0001_R1_P4_K1_Ch2-Ch1.zen	FA/ISS	20000	30.0	3		7	0	0	29.94	100000	2000	Scale	0	0.97	0	0.01	0.78	0	0.01	0.04	0	1	1	0	1	15.370999999999999	24.764	0	1	15.370999999999999	24.764	1.0811	0.5579999999999999	1	0.8751	0.919	0.8965	1	0.9373	0.968	0.9491	0.435	0.8666	0.054604999999999994	0.022453	0.025908999999999998	0.023634
269	TR1_2_W0001_P0117_T0001_R1_P5_K1_Ch2-Ch1.zen	20151211_STAG2gfpcf2_Prometa\MitoSys2\LSM\STAG2gfpcf2_Noc\DE_W0003\DE_W0003_P0059\DE_2_W0003_P0059_T0001\TR1_W0001_P0117\TR1_2_W0001_P0117_T0001_R1_P5_K1_Ch2-Ch1.zen	FA/ISS	20000	30.0	3		7	0	0	29.94	100000	2000	Scale	0	0.97	0	0.01	0.78	0	0.01	0.04	0	1	1	0	1	17.611	20.8	0	1	17.611	20.8	1.0151	1.7384	1	0.8925	0.9222	0.9072	1	0.9294	0.9640000000000001	0.9065	1.53	0.8732	0.041318	0.019896	0.0017768	0.012373
270	TR1_2_W0001_P0114_T0001_R1_P1_K1_Ch2-Ch1.zen	20151211_STAG2gfpcf2_Prometa\MitoSys2\LSM\STAG2gfpcf2_Noc\DE_W0003\DE_W0003_P0060\DE_2_W0003_P0060_T0001\TR1_W0001_P0114\TR1_2_W0001_P0114_T0001_R1_P1_K1_Ch2-Ch1.zen	FA/ISS	20000	30.0	3		7	0	0	29.94	100000	2000	Scale	0	0.97	0	0.01	0.78	0	0.01	0.04	0	1	1	0	1	18.342	369.691	0	1	18.342	369.691	1.0397	2.0048	1	0.8966	0.9946	0.9443	1	0.9948	0.9974	0.934	1.9859	0.9419	0.04924	0.024906	0.004195399999999999	0.0046243000000000005
271	TR1_2_W0001_P0114_T0001_R1_P2_K1_Ch2-Ch1.zen	20151211_STAG2gfpcf2_Prometa\MitoSys2\LSM\STAG2gfpcf2_Noc\DE_W0003\DE_W0003_P0060\DE_2_W0003_P0060_T0001\TR1_W0001_P0114\TR1_2_W0001_P0114_T0001_R1_P2_K1_Ch2-Ch1.zen	FA/ISS	20000	30.0	3		7	0	0	29.94	100000	2000	Scale	0	0.97	0	0.01	0.78	0	0.01	0.04	0	1	1	0	1	13.523	537.014	0	1	13.523	537.014	1.0899	1.9787	1	0.861	0.9969	0.9265	1	0.9978	0.9989	0.9440000000000001	1.9704	0.9254	0.036057	0.035944	0.0021385	0.0023856
272	TR1_2_W0001_P0114_T0001_R1_P3_K1_Ch2-Ch1.zen	20151211_STAG2gfpcf2_Prometa\MitoSys2\LSM\STAG2gfpcf2_Noc\DE_W0003\DE_W0003_P0060\DE_2_W0003_P0060_T0001\TR1_W0001_P0114\TR1_2_W0001_P0114_T0001_R1_P3_K1_Ch2-Ch1.zen	FA/ISS	20000	30.0	3		7	0	0	29.94	100000	2000	Scale	0	0.97	0	0.01	0.78	0	0.01	0.04	0	1	1	0	1	18.637	267.684	0	1	18.637	267.684	1.0146	1.0767	1	0.8985	0.9940000000000001	0.9451	1	0.9943	0.9972	0.9123	1.0645	0.9424	0.043514	0.025279	0.0010576	0.0022164999999999997
273	TR1_2_W0001_P0114_T0001_R1_P4_K1_Ch2-Ch1.zen	20151211_STAG2gfpcf2_Prometa\MitoSys2\LSM\STAG2gfpcf2_Noc\DE_W0003\DE_W0003_P0060\DE_2_W0003_P0060_T0001\TR1_W0001_P0114\TR1_2_W0001_P0114_T0001_R1_P4_K1_Ch2-Ch1.zen	FA/ISS	20000	30.0	3		7	0	0	29.94	100000	2000	Scale	0	0.97	0	0.01	0.78	0	0.01	0.04	0	1	1	0	1	14.040999999999999	10.911	0	1	14.040999999999999	10.911	1.187	1.0812	1	0.8649	0.8608	0.8629	1	0.8994	0.9483	1.0379	0.8301	0.8148	0.046337	0.023324	0.013856	0.024275
274	TR1_2_W0001_P0114_T0001_R1_P5_K1_Ch2-Ch1.zen	20151211_STAG2gfpcf2_Prometa\MitoSys2\LSM\STAG2gfpcf2_Noc\DE_W0003\DE_W0003_P0060\DE_2_W0003_P0060_T0001\TR1_W0001_P0114\TR1_2_W0001_P0114_T0001_R1_P5_K1_Ch2-Ch1.zen	FA/ISS	20000	30.0	3		7	0	0	29.94	100000	2000	Scale	0	0.97	0	0.01	0.78	0	0.01	0.04	0	1	1	0	1	18.336	105.523	0	1	18.336	105.523	1.0342	2.2102	1	0.8966	0.9834	0.9390000000000001	1	0.9845	0.9922	0.9288	2.1544	0.9316	0.049506	0.026220999999999998	0.0053698999999999995	0.007547800000000001
275	TR1_2_W0001_P0145_T0001_R1_P1_K1_Ch2-Ch1.zen	20151211_STAG2gfpcf2_Prometa\MitoSys2\LSM\STAG2gfpcf2_Noc\DE_W0003\DE_W0003_P0063\DE_2_W0003_P0063_T0001\TR1_W0001_P0145\TR1_2_W0001_P0145_T0001_R1_P1_K1_Ch2-Ch1.zen	FA/ISS	20000	30.0	3		7	0	0	29.94	100000	2000	Scale	0	0.97	0	0.01	0.78	0	0.01	0.04	0	1	1	0	1	25.428	869.209	0	1	25.428	869.209	1.0964	1.6251	1	0.9249	0.9981	0.9608	1	0.9976	0.9988	1.0174	1.6193	0.9596	0.042783999999999996	0.018525	0.0023566	0.0023715999999999997
276	TR1_2_W0001_P0145_T0001_R1_P2_K1_Ch2-Ch1.zen	20151211_STAG2gfpcf2_Prometa\MitoSys2\LSM\STAG2gfpcf2_Noc\DE_W0003\DE_W0003_P0063\DE_2_W0003_P0063_T0001\TR1_W0001_P0145\TR1_2_W0001_P0145_T0001_R1_P2_K1_Ch2-Ch1.zen	FA/ISS	20000	30.0	3		7	0	0	29.94	100000	2000	Scale	0	0.97	0	0.01	0.78	0	0.01	0.04	0	1	1	0	1	24.908	1021.4910000000001	0	1	24.908	1021.4910000000001	0.9791	1.7723	1	0.9242	0.9983	0.9605	1	0.9979	0.9989	0.9041	1.7669	0.9595	0.033527999999999995	0.0053269	0.0065348	0.0092293
277	TR1_2_W0001_P0145_T0001_R1_P3_K1_Ch2-Ch1.zen	20151211_STAG2gfpcf2_Prometa\MitoSys2\LSM\STAG2gfpcf2_Noc\DE_W0003\DE_W0003_P0063\DE_2_W0003_P0063_T0001\TR1_W0001_P0145\TR1_2_W0001_P0145_T0001_R1_P3_K1_Ch2-Ch1.zen	FA/ISS	20000	30.0	3		7	0	0	29.94	100000	2000	Scale	0	0.97	0	0.01	0.78	0	0.01	0.04	0	1	1	0	1	24.203000000000003	907.034	0	1	24.203000000000003	907.034	0.9288	2.0291	1	0.9214	0.9982	0.9590000000000001	1	0.9978	0.9989	0.853	2.0229	0.9579	0.044059	0.017969	0.0029186999999999998	0.0012372
278	TR1_2_W0001_P0145_T0001_R1_P4_K1_Ch2-Ch1.zen	20151211_STAG2gfpcf2_Prometa\MitoSys2\LSM\STAG2gfpcf2_Noc\DE_W0003\DE_W0003_P0063\DE_2_W0003_P0063_T0001\TR1_W0001_P0145\TR1_2_W0001_P0145_T0001_R1_P4_K1_Ch2-Ch1.zen	FA/ISS	20000	30.0	3		7	0	0	29.94	100000	2000	Scale	0	0.97	0	0.01	0.78	0	0.01	0.04	0	1	1	0	1	24.953000000000003	69.727	0	1	24.953000000000003	69.727	0.9831	1.0874	1	0.9236	0.9777	0.9503	1	0.9715	0.9856	0.9073	1.0349	0.9365	0.035443999999999996	0.012990999999999999	0.0014725	0.0047947
279	TR1_2_W0001_P0145_T0001_R1_P5_K1_Ch2-Ch1.zen	20151211_STAG2gfpcf2_Prometa\MitoSys2\LSM\STAG2gfpcf2_Noc\DE_W0003\DE_W0003_P0063\DE_2_W0003_P0063_T0001\TR1_W0001_P0145\TR1_2_W0001_P0145_T0001_R1_P5_K1_Ch2-Ch1.zen	FA/ISS	20000	30.0	3		7	0	0	29.94	100000	2000	Scale	0	0.97	0	0.01	0.78	0	0.01	0.04	0	1	1	0	1	21.014	24.898000000000003	0	1	21.014	24.898000000000003	0.9231	1.0025	1	0.9097	0.9384	0.9239	1	0.9336	0.9662	0.8363	0.8789	0.8917	0.040727	0.013105	0.0073956000000000004	0.010484
280	TR1_2_W0001_P0148_T0001_R1_P1_K1_Ch2-Ch1.zen	20151211_STAG2gfpcf2_Prometa\MitoSys2\LSM\STAG2gfpcf2_Noc\DE_W0003\DE_W0003_P0064\DE_2_W0003_P0064_T0001\TR1_W0001_P0148\TR1_2_W0001_P0148_T0001_R1_P1_K1_Ch2-Ch1.zen	FA/ISS	20000	30.0	3		7	0	0	29.94	100000	2000	Scale	0	0.97	0	0.01	0.78	0	0.01	0.04	0	1	1	0	1	23.342	514.566	0	1	23.342	514.566	0.8961	5.5623	1	0.9178	0.9954	0.9558	1	0.9942	0.9971	0.8179	5.5174	0.953	0.032359	0.019593	0.005529999999999999	0.006056499999999999
281	TR1_2_W0001_P0148_T0001_R1_P2_K1_Ch2-Ch1.zen	20151211_STAG2gfpcf2_Prometa\MitoSys2\LSM\STAG2gfpcf2_Noc\DE_W0003\DE_W0003_P0064\DE_2_W0003_P0064_T0001\TR1_W0001_P0148\TR1_2_W0001_P0148_T0001_R1_P2_K1_Ch2-Ch1.zen	FA/ISS	20000	30.0	3		7	0	0	29.94	100000	2000	Scale	0	0.97	0	0.01	0.78	0	0.01	0.04	0	1	1	0	1	23.531	439.336	0	1	23.531	439.336	0.98	1.6639	1	0.9192	0.9958	0.9567	1	0.9949	0.9975	0.8999	1.6505	0.9543	0.036696	0.020446000000000002	0.0055506	0.0049124
282	TR1_2_W0001_P0148_T0001_R1_P3_K1_Ch2-Ch1.zen	20151211_STAG2gfpcf2_Prometa\MitoSys2\LSM\STAG2gfpcf2_Noc\DE_W0003\DE_W0003_P0064\DE_2_W0003_P0064_T0001\TR1_W0001_P0148\TR1_2_W0001_P0148_T0001_R1_P3_K1_Ch2-Ch1.zen	FA/ISS	20000	30.0	3		7	0	0	29.94	100000	2000	Scale	0	0.97	0	0.01	0.78	0	0.01	0.04	0	1	1	0	1	19.437	855.285	0	1	19.437	855.285	0.8933	3.6747	1	0.902	0.9976	0.9486	1	0.9975	0.9988	0.8002	3.6614	0.9474	0.033879	0.023728	0.0024171	0.0027531999999999995
283	TR1_2_W0001_P0148_T0001_R1_P4_K1_Ch2-Ch1.zen	20151211_STAG2gfpcf2_Prometa\MitoSys2\LSM\STAG2gfpcf2_Noc\DE_W0003\DE_W0003_P0064\DE_2_W0003_P0064_T0001\TR1_W0001_P0148\TR1_2_W0001_P0148_T0001_R1_P4_K1_Ch2-Ch1.zen	FA/ISS	20000	30.0	3		7	0	0	29.94	100000	2000	Scale	0	0.97	0	0.01	0.78	0	0.01	0.04	0	1	1	0	1	14.005	15.847000000000001	0	1	14.005	15.847000000000001	1.0659999999999998	1.0352	1	0.8654	0.9039	0.8845	1	0.9308	0.9648	0.9266	0.8684	0.8517	0.049281	0.012985	0.009875499999999999	0.011341
284	TR1_2_W0001_P0148_T0001_R1_P5_K1_Ch2-Ch1.zen	20151211_STAG2gfpcf2_Prometa\MitoSys2\LSM\STAG2gfpcf2_Noc\DE_W0003\DE_W0003_P0064\DE_2_W0003_P0064_T0001\TR1_W0001_P0148\TR1_2_W0001_P0148_T0001_R1_P5_K1_Ch2-Ch1.zen	FA/ISS	20000	30.0	3		7	0	0	29.94	100000	2000	Scale	0	0.97	0	0.01	0.78	0	0.01	0.04	0	1	1	0	1	1.035	1.3880000000000001	0	1	1.035	1.3880000000000001	1.0096	1.0155	1	0.0064	0.1914	0.0275	1	0.941	0.9701	0.0041	0.1699	0.0257	0.05416	0.35149	0.008636	0.19724
285	TR1_2_W0001_P0157_T0001_R1_P1_K1_Ch2-Ch1.zen	20151211_STAG2gfpcf2_Prometa\MitoSys2\LSM\STAG2gfpcf2_Noc\DE_W0003\DE_W0003_P0067\DE_2_W0003_P0067_T0001\TR1_W0001_P0157\TR1_2_W0001_P0157_T0001_R1_P1_K1_Ch2-Ch1.zen	FA/ISS	20000	30.0	3		7	0	0	29.94	100000	2000	Scale	0	0.97	0	0.01	0.78	0	0.01	0.04	0	1	1	0	1	20.296	649.817	0	1	20.296	649.817	1.0689	1.1645	1	0.9065	0.9975	0.9509	1	0.9974	0.9987	0.972	1.1589	0.9497	0.048463	0.02036	0.0035086999999999996	0.0024308000000000003
286	TR1_2_W0001_P0157_T0001_R1_P2_K1_Ch2-Ch1.zen	20151211_STAG2gfpcf2_Prometa\MitoSys2\LSM\STAG2gfpcf2_Noc\DE_W0003\DE_W0003_P0067\DE_2_W0003_P0067_T0001\TR1_W0001_P0157\TR1_2_W0001_P0157_T0001_R1_P2_K1_Ch2-Ch1.zen	FA/ISS	20000	30.0	3		7	0	0	29.94	100000	2000	Scale	0	0.97	0	0.01	0.78	0	0.01	0.04	0	1	1	0	1	18.534000000000002	1157.076	0	1	18.534000000000002	1157.076	0.9744	1.694	1	0.8979	0.9985	0.9469	1	0.9986	0.9993	0.8735	1.69	0.9462	0.053565999999999996	0.030945	0.0058292000000000005	0.0050865
287	TR1_2_W0001_P0157_T0001_R1_P3_K1_Ch2-Ch1.zen	20151211_STAG2gfpcf2_Prometa\MitoSys2\LSM\STAG2gfpcf2_Noc\DE_W0003\DE_W0003_P0067\DE_2_W0003_P0067_T0001\TR1_W0001_P0157\TR1_2_W0001_P0157_T0001_R1_P3_K1_Ch2-Ch1.zen	FA/ISS	20000	30.0	3		7	0	0	29.94	100000	2000	Scale	0	0.97	0	0.01	0.78	0	0.01	0.04	0	1	1	0	1	16.903	1419.3970000000002	0	1	16.903	1419.3970000000002	0.9871	2.1167	1	0.8882	0.9988	0.9419	1	0.9990000000000001	0.9995	0.8759	2.1131	0.9414	0.048105	0.020418000000000002	0.0078589	0.006107199999999999
288	TR1_2_W0001_P0157_T0001_R1_P4_K1_Ch2-Ch1.zen	20151211_STAG2gfpcf2_Prometa\MitoSys2\LSM\STAG2gfpcf2_Noc\DE_W0003\DE_W0003_P0067\DE_2_W0003_P0067_T0001\TR1_W0001_P0157\TR1_2_W0001_P0157_T0001_R1_P4_K1_Ch2-Ch1.zen	FA/ISS	20000	30.0	3		7	0	0	29.94	100000	2000	Scale	0	0.97	0	0.01	0.78	0	0.01	0.04	0	1	1	0	1	18.725	270.095	0	1	18.725	270.095	1.0142	3.7259	1	0.8989	0.9931	0.9448	1	0.9933	0.9967	0.9123	3.6914	0.9417	0.049074	0.02918	0.0059648	0.0079714
289	TR1_2_W0001_P0157_T0001_R1_P5_K1_Ch2-Ch1.zen	20151211_STAG2gfpcf2_Prometa\MitoSys2\LSM\STAG2gfpcf2_Noc\DE_W0003\DE_W0003_P0067\DE_2_W0003_P0067_T0001\TR1_W0001_P0157\TR1_2_W0001_P0157_T0001_R1_P5_K1_Ch2-Ch1.zen	FA/ISS	20000	30.0	3		7	0	0	29.94	100000	2000	Scale	0	0.97	0	0.01	0.78	0	0.01	0.04	0	1	1	0	1	15.135	36.391999999999996	0	1	15.135	36.391999999999996	0.987	1.1148	1	0.8761	0.9574	0.9158	1	0.9668	0.9832	0.8639	1.0353	0.9002	0.046972	0.011427	0.0037116999999999996	0.007085800000000001
290	TR1_2_W0001_P0163_T0001_R1_P1_K1_Ch2-Ch1.zen	20151211_STAG2gfpcf2_Prometa\MitoSys2\LSM\STAG2gfpcf2_Noc\DE_W0003\DE_W0003_P0069\DE_2_W0003_P0069_T0001\TR1_W0001_P0163\TR1_2_W0001_P0163_T0001_R1_P1_K1_Ch2-Ch1.zen	FA/ISS	20000	30.0	3		7	0	0	29.94	100000	2000	Scale	0	0.97	0	0.01	0.78	0	0.01	0.04	0	1	1	0	1	11.044	851.0169999999999	0	1	11.044	851.0169999999999	0.9726	2.2891	1	0.831	0.998	0.9107	1	0.9989	0.9994	0.8056	2.2838	0.9102	0.042408999999999995	0.04235	0.0011185000000000001	0.0010496
291	TR1_2_W0001_P0163_T0001_R1_P2_K1_Ch2-Ch1.zen	20151211_STAG2gfpcf2_Prometa\MitoSys2\LSM\STAG2gfpcf2_Noc\DE_W0003\DE_W0003_P0069\DE_2_W0003_P0069_T0001\TR1_W0001_P0163\TR1_2_W0001_P0163_T0001_R1_P2_K1_Ch2-Ch1.zen	FA/ISS	20000	30.0	3		7	0	0	29.94	100000	2000	Scale	0	0.97	0	0.01	0.78	0	0.01	0.04	0	1	1	0	1	12.109000000000002	680.275	0	1	12.109000000000002	680.275	0.9621	0.7674	1	0.8453	0.9973	0.9181	1	0.9983	0.9992	0.8098	0.7633	0.9174	0.06729299999999999	0.040875999999999996	0.0057334	0.0027297
292	TR1_2_W0001_P0163_T0001_R1_P3_K1_Ch2-Ch1.zen	20151211_STAG2gfpcf2_Prometa\MitoSys2\LSM\STAG2gfpcf2_Noc\DE_W0003\DE_W0003_P0069\DE_2_W0003_P0069_T0001\TR1_W0001_P0163\TR1_2_W0001_P0163_T0001_R1_P3_K1_Ch2-Ch1.zen	FA/ISS	20000	30.0	3		7	0	0	29.94	100000	2000	Scale	0	0.97	0	0.01	0.78	0	0.01	0.04	0	1	1	0	1	12.31	170.05200000000002	0	1	12.31	170.05200000000002	0.9829	1.0354	1	0.8483	0.99	0.9164	1	0.9936	0.9968	0.8323	1.0183	0.9134	0.08312699999999999	0.026243	0.009241899999999999	0.015732
293	TR1_2_W0001_P0163_T0001_R1_P4_K1_Ch2-Ch1.zen	20151211_STAG2gfpcf2_Prometa\MitoSys2\LSM\STAG2gfpcf2_Noc\DE_W0003\DE_W0003_P0069\DE_2_W0003_P0069_T0001\TR1_W0001_P0163\TR1_2_W0001_P0163_T0001_R1_P4_K1_Ch2-Ch1.zen	FA/ISS	20000	30.0	3		7	0	0	29.94	100000	2000	Scale	0	0.97	0	0.01	0.78	0	0.01	0.04	0	1	1	0	1	11.09	19.825	0	1	11.09	19.825	1.0017	1.0154	1	0.8323	0.9226	0.8763	1	0.9557	0.9776	0.8338	0.8945	0.8558	0.073046	0.014884999999999999	0.011675	0.0080076
294	TR1_2_W0001_P0163_T0001_R1_P5_K1_Ch2-Ch1.zen	20151211_STAG2gfpcf2_Prometa\MitoSys2\LSM\STAG2gfpcf2_Noc\DE_W0003\DE_W0003_P0069\DE_2_W0003_P0069_T0001\TR1_W0001_P0163\TR1_2_W0001_P0163_T0001_R1_P5_K1_Ch2-Ch1.zen	FA/ISS	20000	30.0	3		7	0	0	29.94	100000	2000	Scale	0	0.97	0	0.01	0.78	0	0.01	0.04	0	1	1	0	1	12.152000000000001	37.075	0	1	12.152000000000001	37.075	0.9974	1.056	1	0.8464	0.9582	0.9006	1	0.9739	0.9868	0.8439	0.9867	0.8885	0.080318	0.014728	0.0020463	0.0051451
295	TR1_2_W0001_P0190_T0001_R1_P1_K1_Ch2-Ch1.zen	20151211_STAG2gfpcf2_Prometa\MitoSys2\LSM\STAG2gfpcf2_Noc\DE_W0003\DE_W0003_P0072\DE_2_W0003_P0072_T0001\TR1_W0001_P0190\TR1_2_W0001_P0190_T0001_R1_P1_K1_Ch2-Ch1.zen	FA/ISS	20000	30.0	3		7	0	0	29.94	100000	2000	Scale	0	0.97	0	0.01	0.78	0	0.01	0.04	0	1	1	0	1	15.315	1246.288	0	1	15.315	1246.288	0.9886	2.4119	1	0.8768	0.9986	0.9357	1	0.9989	0.9995	0.8659	2.4076	0.9352	0.023814	0.01466	0.0031103999999999997	0.0015038
296	TR1_2_W0001_P0190_T0001_R1_P2_K1_Ch2-Ch1.zen	20151211_STAG2gfpcf2_Prometa\MitoSys2\LSM\STAG2gfpcf2_Noc\DE_W0003\DE_W0003_P0072\DE_2_W0003_P0072_T0001\TR1_W0001_P0190\TR1_2_W0001_P0190_T0001_R1_P2_K1_Ch2-Ch1.zen	FA/ISS	20000	30.0	3		7	0	0	29.94	100000	2000	Scale	0	0.97	0	0.01	0.78	0	0.01	0.04	0	1	1	0	1	17.424	904.8330000000001	0	1	17.424	904.8330000000001	0.9420000000000001	1.9895	1	0.8916	0.9981	0.9434	1	0.9983	0.9992	0.8367	1.984	0.9426	0.041972	0.016291999999999997	0.0017305	0.00099087
297	TR1_2_W0001_P0190_T0001_R1_P3_K1_Ch2-Ch1.zen	20151211_STAG2gfpcf2_Prometa\MitoSys2\LSM\STAG2gfpcf2_Noc\DE_W0003\DE_W0003_P0072\DE_2_W0003_P0072_T0001\TR1_W0001_P0190\TR1_2_W0001_P0190_T0001_R1_P3_K1_Ch2-Ch1.zen	FA/ISS	20000	30.0	3		7	0	0	29.94	100000	2000	Scale	0	0.97	0	0.01	0.78	0	0.01	0.04	0	1	1	0	1	17.329	1032.232	0	1	17.329	1032.232	0.9005	3.3345	1	0.8911	0.9982	0.9431	1	0.9984	0.9992	0.797	3.3268	0.9424	0.047368	0.021212	0.0021919	0.0012255999999999999
298	TR1_2_W0001_P0190_T0001_R1_P4_K1_Ch2-Ch1.zen	20151211_STAG2gfpcf2_Prometa\MitoSys2\LSM\STAG2gfpcf2_Noc\DE_W0003\DE_W0003_P0072\DE_2_W0003_P0072_T0001\TR1_W0001_P0190\TR1_2_W0001_P0190_T0001_R1_P4_K1_Ch2-Ch1.zen	FA/ISS	20000	30.0	3		7	0	0	29.94	100000	2000	Scale	0	0.97	0	0.01	0.78	0	0.01	0.04	0	1	1	0	1	14.573	49.854	0	1	14.573	49.854	1.0089	0.9703	1	0.8714	0.9690000000000001	0.9189	1	0.9767	0.9883	0.8796	0.9171	0.9079	0.025353	0.017769999999999998	0.00038573	0.0027046
299	TR1_2_W0001_P0190_T0001_R1_P5_K1_Ch2-Ch1.zen	20151211_STAG2gfpcf2_Prometa\MitoSys2\LSM\STAG2gfpcf2_Noc\DE_W0003\DE_W0003_P0072\DE_2_W0003_P0072_T0001\TR1_W0001_P0190\TR1_2_W0001_P0190_T0001_R1_P5_K1_Ch2-Ch1.zen	FA/ISS	20000	30.0	3		7	0	0	29.94	100000	2000	Scale	0	0.97	0	0.01	0.78	0	0.01	0.04	0	1	1	0	1	16.279	51.71	0	1	16.279	51.71	1.0831	1.0091	1	0.884	0.9701	0.9261	1	0.975	0.9874	0.9621	0.9534	0.9142	0.047726	0.017072	0.0038343000000000006	0.006552
300	TR1_2_W0001_P0187_T0001_R1_P1_K1_Ch2-Ch1.zen	20151211_STAG2gfpcf2_Prometa\MitoSys2\LSM\STAG2gfpcf2_Noc\DE_W0003\DE_W0003_P0073\DE_2_W0003_P0073_T0001\TR1_W0001_P0187\TR1_2_W0001_P0187_T0001_R1_P1_K1_Ch2-Ch1.zen	FA/ISS	20000	30.0	3		7	0	0	29.94	100000	2000	Scale	0	0.97	0	0.01	0.78	0	0.01	0.04	0	1	1	0	1	16.971	840.284	0	1	16.971	840.284	1.0939	2.4743	1	0.8878	0.9979	0.9412	1	0.9982	0.9991	0.9756	2.4673	0.9404	0.023615	0.02936	0.004275	0.0026714000000000004
301	TR1_2_W0001_P0187_T0001_R1_P2_K1_Ch2-Ch1.zen	20151211_STAG2gfpcf2_Prometa\MitoSys2\LSM\STAG2gfpcf2_Noc\DE_W0003\DE_W0003_P0073\DE_2_W0003_P0073_T0001\TR1_W0001_P0187\TR1_2_W0001_P0187_T0001_R1_P2_K1_Ch2-Ch1.zen	FA/ISS	20000	30.0	3		7	0	0	29.94	100000	2000	Scale	0	0.97	0	0.01	0.78	0	0.01	0.04	0	1	1	0	1	23.802	364.102	0	1	23.802	364.102	0.8754	5.0163	1	0.92	0.9943	0.9564	1	0.9929	0.9964	0.8003	4.9709	0.953	0.035254	0.020322	0.014773	0.0098137
302	TR1_2_W0001_P0187_T0001_R1_P3_K1_Ch2-Ch1.zen	20151211_STAG2gfpcf2_Prometa\MitoSys2\LSM\STAG2gfpcf2_Noc\DE_W0003\DE_W0003_P0073\DE_2_W0003_P0073_T0001\TR1_W0001_P0187\TR1_2_W0001_P0187_T0001_R1_P3_K1_Ch2-Ch1.zen	FA/ISS	20000	30.0	3		7	0	0	29.94	100000	2000	Scale	0	0.97	0	0.01	0.78	0	0.01	0.04	0	1	1	0	1	15.573	933.694	0	1	15.573	933.694	1.1561	3.678	1	0.8785	0.998	0.9363	1	0.9984	0.9992	1.0243	3.6687	0.9356	0.015583000000000001	0.030364999999999996	0.0037798000000000003	0.0028872
303	TR1_2_W0001_P0187_T0001_R1_P4_K1_Ch2-Ch1.zen	20151211_STAG2gfpcf2_Prometa\MitoSys2\LSM\STAG2gfpcf2_Noc\DE_W0003\DE_W0003_P0073\DE_2_W0003_P0073_T0001\TR1_W0001_P0187\TR1_2_W0001_P0187_T0001_R1_P4_K1_Ch2-Ch1.zen	FA/ISS	20000	30.0	3		7	0	0	29.94	100000	2000	Scale	0	0.97	0	0.01	0.78	0	0.01	0.04	0	1	1	0	1	15.204	19.358	0	1	15.204	19.358	0.9973	1.1149	1	0.8761	0.9207	0.8981	1	0.938	0.9685	0.8731	0.9677	0.8686	0.041344	0.0092734	0.0076876	0.0087917
304	TR1_2_W0001_P0187_T0001_R1_P5_K1_Ch2-Ch1.zen	20151211_STAG2gfpcf2_Prometa\MitoSys2\LSM\STAG2gfpcf2_Noc\DE_W0003\DE_W0003_P0073\DE_2_W0003_P0073_T0001\TR1_W0001_P0187\TR1_2_W0001_P0187_T0001_R1_P5_K1_Ch2-Ch1.zen	FA/ISS	20000	30.0	3		7	0	0	29.94	100000	2000	Scale	0	0.97	0	0.01	0.78	0	0.01	0.04	0	1	1	0	1	16.323	18.421	0	1	16.323	18.421	1.0619	1.0222	1	0.8844	0.9171	0.9006	1	0.9303	0.9645	0.9424	0.8690000000000001	0.8673	0.039258999999999995	0.016279	0.0088141	0.013244999999999998
305	TR1_2_W0001_P0184_T0001_R1_P1_K1_Ch2-Ch1.zen	20151211_STAG2gfpcf2_Prometa\MitoSys2\LSM\STAG2gfpcf2_Noc\DE_W0003\DE_W0003_P0074\DE_2_W0003_P0074_T0001\TR1_W0001_P0184\TR1_2_W0001_P0184_T0001_R1_P1_K1_Ch2-Ch1.zen	FA/ISS	20000	30.0	3		7	0	0	29.94	100000	2000	Scale	0	0.97	0	0.01	0.78	0	0.01	0.04	0	1	1	0	1	22.741	695.8330000000001	0	1	22.741	695.8330000000001	0.9989	1.963	1	0.9164	0.9976	0.9561	1	0.9972	0.9986	0.9153	1.955	0.9548	0.040244999999999996	0.021854	0.0030773000000000003	0.0022238
306	TR1_2_W0001_P0184_T0001_R1_P2_K1_Ch2-Ch1.zen	20151211_STAG2gfpcf2_Prometa\MitoSys2\LSM\STAG2gfpcf2_Noc\DE_W0003\DE_W0003_P0074\DE_2_W0003_P0074_T0001\TR1_W0001_P0184\TR1_2_W0001_P0184_T0001_R1_P2_K1_Ch2-Ch1.zen	FA/ISS	20000	30.0	3		7	0	0	29.94	100000	2000	Scale	0	0.97	0	0.01	0.78	0	0.01	0.04	0	1	1	0	1	22.116999999999997	560.877	0	1	22.116999999999997	560.877	0.975	3.4863	1	0.914	0.9967	0.9544	1	0.9962	0.9981	0.89	3.4689	0.9526	0.044531	0.020236	0.0030699	0.0017467
307	TR1_2_W0001_P0184_T0001_R1_P3_K1_Ch2-Ch1.zen	20151211_STAG2gfpcf2_Prometa\MitoSys2\LSM\STAG2gfpcf2_Noc\DE_W0003\DE_W0003_P0074\DE_2_W0003_P0074_T0001\TR1_W0001_P0184\TR1_2_W0001_P0184_T0001_R1_P3_K1_Ch2-Ch1.zen	FA/ISS	20000	30.0	3		7	0	0	29.94	100000	2000	Scale	0	0.97	0	0.01	0.78	0	0.01	0.04	0	1	1	0	1	16.584	1134.5	0	1	16.584	1134.5	0.9	2.8494	1	0.8863	0.9984	0.9407	1	0.9987	0.9993	0.792	2.8434	0.94	0.040543	0.028117000000000003	0.0029131	0.0016801
308	TR1_2_W0001_P0184_T0001_R1_P4_K1_Ch2-Ch1.zen	20151211_STAG2gfpcf2_Prometa\MitoSys2\LSM\STAG2gfpcf2_Noc\DE_W0003\DE_W0003_P0074\DE_2_W0003_P0074_T0001\TR1_W0001_P0184\TR1_2_W0001_P0184_T0001_R1_P4_K1_Ch2-Ch1.zen	FA/ISS	20000	30.0	3		7	0	0	29.94	100000	2000	Scale	0	0.97	0	0.01	0.78	0	0.01	0.04	0	1	1	0	1	19.424	104.554	0	1	19.424	104.554	0.9914	1.0727	1	0.9019	0.9851	0.9426	1	0.9851	0.9925	0.8934	1.0419	0.9355	0.046169	0.019530000000000002	0.00067331	0.0032147
309	TR1_2_W0001_P0184_T0001_R1_P5_K1_Ch2-Ch1.zen	20151211_STAG2gfpcf2_Prometa\MitoSys2\LSM\STAG2gfpcf2_Noc\DE_W0003\DE_W0003_P0074\DE_2_W0003_P0074_T0001\TR1_W0001_P0184\TR1_2_W0001_P0184_T0001_R1_P5_K1_Ch2-Ch1.zen	FA/ISS	20000	30.0	3		7	0	0	29.94	100000	2000	Scale	0	0.97	0	0.01	0.78	0	0.01	0.04	0	1	1	0	1	19.542	864.1560000000001	0	1	19.542	864.1560000000001	1.021	2.7558	1	0.903	0.9979	0.9493	1	0.9979	0.9989	0.9229	2.7471	0.9482	0.043475	0.019601	0.0052538	0.0046165
310	TR1_2_W0001_P0169_T0001_R1_P1_K1_Ch2-Ch1.zen	20151211_STAG2gfpcf2_Prometa\MitoSys2\LSM\STAG2gfpcf2_Noc\DE_W0003\DE_W0003_P0080\DE_2_W0003_P0080_T0001\TR1_W0001_P0169\TR1_2_W0001_P0169_T0001_R1_P1_K1_Ch2-Ch1.zen	FA/ISS	20000	30.0	3		7	0	0	29.94	100000	2000	Scale	0	0.97	0	0.01	0.78	0	0.01	0.04	0	1	1	0	1	20.158	936.903	0	1	20.158	936.903	1.0201	2.0442	1	0.9056	0.9982	0.9508	1	0.9982	0.9991	0.9245	2.0385	0.9499	0.049194	0.023668	0.0011929	0.00115
311	TR1_2_W0001_P0169_T0001_R1_P2_K1_Ch2-Ch1.zen	20151211_STAG2gfpcf2_Prometa\MitoSys2\LSM\STAG2gfpcf2_Noc\DE_W0003\DE_W0003_P0080\DE_2_W0003_P0080_T0001\TR1_W0001_P0169\TR1_2_W0001_P0169_T0001_R1_P2_K1_Ch2-Ch1.zen	FA/ISS	20000	30.0	3		7	0	0	29.94	100000	2000	Scale	0	0.97	0	0.01	0.78	0	0.01	0.04	0	1	1	0	1	20.975	744.628	0	1	20.975	744.628	0.9825	2.8427	1	0.9094	0.9976	0.9525	1	0.9975	0.9987	0.8925	2.8327	0.9513	0.041213	0.024294999999999997	0.0029256	0.0026328000000000002
312	TR1_2_W0001_P0169_T0001_R1_P3_K1_Ch2-Ch1.zen	20151211_STAG2gfpcf2_Prometa\MitoSys2\LSM\STAG2gfpcf2_Noc\DE_W0003\DE_W0003_P0080\DE_2_W0003_P0080_T0001\TR1_W0001_P0169\TR1_2_W0001_P0169_T0001_R1_P3_K1_Ch2-Ch1.zen	FA/ISS	20000	30.0	3		7	0	0	29.94	100000	2000	Scale	0	0.97	0	0.01	0.78	0	0.01	0.04	0	1	1	0	1	16.381	1223.489	0	1	16.381	1223.489	0.9549	2.1817	1	0.8849	0.9985	0.94	1	0.9988	0.9994	0.8423	2.1771	0.9394	0.032327999999999996	0.0099351	0.006467199999999999	0.0043942
313	TR1_2_W0001_P0169_T0001_R1_P4_K1_Ch2-Ch1.zen	20151211_STAG2gfpcf2_Prometa\MitoSys2\LSM\STAG2gfpcf2_Noc\DE_W0003\DE_W0003_P0080\DE_2_W0003_P0080_T0001\TR1_W0001_P0169\TR1_2_W0001_P0169_T0001_R1_P4_K1_Ch2-Ch1.zen	FA/ISS	20000	30.0	3		7	0	0	29.94	100000	2000	Scale	0	0.97	0	0.01	0.78	0	0.01	0.04	0	1	1	0	1	15.472000000000001	30.644000000000002	0	1	15.472000000000001	30.644000000000002	1.0418	1.0487	1	0.8779	0.9495	0.9129999999999999	1	0.96	0.9798	0.917	0.9562	0.8941	0.049716	0.011646	0.009114	0.0085506
314	TR1_2_W0001_P0169_T0001_R1_P5_K1_Ch2-Ch1.zen	20151211_STAG2gfpcf2_Prometa\MitoSys2\LSM\STAG2gfpcf2_Noc\DE_W0003\DE_W0003_P0080\DE_2_W0003_P0080_T0001\TR1_W0001_P0169\TR1_2_W0001_P0169_T0001_R1_P5_K1_Ch2-Ch1.zen	FA/ISS	20000	30.0	3		7	0	0	29.94	100000	2000	Scale	0	0.97	0	0.01	0.78	0	0.01	0.04	0	1	1	0	1	15.677	41.562	0	1	15.677	41.562	0.963	1.1537	1	0.8798	0.9625	0.9202	1	0.9698	0.9848	0.845	1.0815	0.9059	0.050385	0.017592	0.0036579	0.0073828
315	TR1_2_W0001_P0197_T0001_R1_P1_K1_Ch2-Ch1.zen	20151211_STAG2gfpcf2_Prometa\MitoSys2\LSM\STAG2gfpcf2_Noc\DE_W0003\DE_W0003_P0082\DE_2_W0003_P0082_T0001\TR1_W0001_P0197\TR1_2_W0001_P0197_T0001_R1_P1_K1_Ch2-Ch1.zen	FA/ISS	20000	30.0	3		7	0	0	29.94	100000	2000	Scale	0	0.97	0	0.01	0.78	0	0.01	0.04	0	1	1	0	1	15.939	815.5139999999999	0	1	15.939	815.5139999999999	0.9159	2.6173	1	0.8814	0.9977	0.9377	1	0.9981	0.9990000000000001	0.802	2.6089	0.9368	0.052771000000000005	0.034230000000000003	0.0010279999999999998	0.0010782
316	TR1_2_W0001_P0197_T0001_R1_P2_K1_Ch2-Ch1.zen	20151211_STAG2gfpcf2_Prometa\MitoSys2\LSM\STAG2gfpcf2_Noc\DE_W0003\DE_W0003_P0082\DE_2_W0003_P0082_T0001\TR1_W0001_P0197\TR1_2_W0001_P0197_T0001_R1_P2_K1_Ch2-Ch1.zen	FA/ISS	20000	30.0	3		7	0	0	29.94	100000	2000	Scale	0	0.97	0	0.01	0.78	0	0.01	0.04	0	1	1	0	1	16.889	709.9060000000001	0	1	16.889	709.9060000000001	1.1308	2.0203	1	0.8872	0.9975	0.9407	1	0.9979	0.9989	1.0097	2.0126	0.9397	0.053578	0.03306	0.0070297	0.0034838
317	TR1_2_W0001_P0197_T0001_R1_P3_K1_Ch2-Ch1.zen	20151211_STAG2gfpcf2_Prometa\MitoSys2\LSM\STAG2gfpcf2_Noc\DE_W0003\DE_W0003_P0082\DE_2_W0003_P0082_T0001\TR1_W0001_P0197\TR1_2_W0001_P0197_T0001_R1_P3_K1_Ch2-Ch1.zen	FA/ISS	20000	30.0	3		7	0	0	29.94	100000	2000	Scale	0	0.97	0	0.01	0.78	0	0.01	0.04	0	1	1	0	1	16.449	499.343	0	1	16.449	499.343	0.8975	5.0679	1	0.8849	0.9952	0.9384	1	0.9958	0.9979	0.7882	5.0359	0.9364	0.047178	0.018883	0.006496899999999999	0.0059426999999999995
318	TR1_2_W0001_P0197_T0001_R1_P4_K1_Ch2-Ch1.zen	20151211_STAG2gfpcf2_Prometa\MitoSys2\LSM\STAG2gfpcf2_Noc\DE_W0003\DE_W0003_P0082\DE_2_W0003_P0082_T0001\TR1_W0001_P0197\TR1_2_W0001_P0197_T0001_R1_P4_K1_Ch2-Ch1.zen	FA/ISS	20000	30.0	3		7	0	0	29.94	100000	2000	Scale	0	0.97	0	0.01	0.78	0	0.01	0.04	0	1	1	0	1	12.089	16.912	0	1	12.089	16.912	1.0555	1.0531	1	0.8453	0.9098	0.8769	1	0.9437	0.9715	0.8962	0.9038	0.8507	0.074126	0.014446	0.0041990000000000005	0.010046
319	TR1_2_W0001_P0197_T0001_R1_P5_K1_Ch2-Ch1.zen	20151211_STAG2gfpcf2_Prometa\MitoSys2\LSM\STAG2gfpcf2_Noc\DE_W0003\DE_W0003_P0082\DE_2_W0003_P0082_T0001\TR1_W0001_P0197\TR1_2_W0001_P0197_T0001_R1_P5_K1_Ch2-Ch1.zen	FA/ISS	20000	30.0	3		7	0	0	29.94	100000	2000	Scale	0	0.97	0	0.01	0.78	0	0.01	0.04	0	1	1	0	1	10.251	14.55	0	1	10.251	14.55	1.0156	1.004	1	0.8194	0.8957	0.8567	1	0.9445	0.9719	0.8335	0.8465	0.8313	0.060514	0.019114	0.009426799999999999	0.014281
320	TR1_2_W0001_P0213_T0001_R1_P1_K1_Ch2-Ch1.zen	20151211_STAG2gfpcf2_Prometa\MitoSys2\LSM\STAG2gfpcf2_Noc\DE_W0003\DE_W0003_P0089\DE_2_W0003_P0089_T0001\TR1_W0001_P0213\TR1_2_W0001_P0213_T0001_R1_P1_K1_Ch2-Ch1.zen	FA/ISS	20000	30.0	3		7	0	0	29.94	100000	2000	Scale	0	0.97	0	0.01	0.78	0	0.01	0.04	0	1	1	0	1	14.697000000000001	651.725	0	1	14.697000000000001	651.725	0.9951	3.0321	1	0.8712	0.997	0.932	1	0.9978	0.9989	0.8662	3.0202	0.9309999999999999	0.039198000000000004	0.032435000000000005	0.0031550000000000003	0.0029524
321	TR1_2_W0001_P0213_T0001_R1_P2_K1_Ch2-Ch1.zen	20151211_STAG2gfpcf2_Prometa\MitoSys2\LSM\STAG2gfpcf2_Noc\DE_W0003\DE_W0003_P0089\DE_2_W0003_P0089_T0001\TR1_W0001_P0213\TR1_2_W0001_P0213_T0001_R1_P2_K1_Ch2-Ch1.zen	FA/ISS	20000	30.0	3		7	0	0	29.94	100000	2000	Scale	0	0.97	0	0.01	0.78	0	0.01	0.04	0	1	1	0	1	17.986	568.249	0	1	17.986	568.249	1.0873	1.9691	1	0.8944	0.9971	0.9443	1	0.9973	0.9987	0.9766	1.9604	0.943	0.054797000000000005	0.023585	0.0018397	0.0014628
322	TR1_2_W0001_P0213_T0001_R1_P3_K1_Ch2-Ch1.zen	20151211_STAG2gfpcf2_Prometa\MitoSys2\LSM\STAG2gfpcf2_Noc\DE_W0003\DE_W0003_P0089\DE_2_W0003_P0089_T0001\TR1_W0001_P0213\TR1_2_W0001_P0213_T0001_R1_P3_K1_Ch2-Ch1.zen	FA/ISS	20000	30.0	3		7	0	0	29.94	100000	2000	Scale	0	0.97	0	0.01	0.78	0	0.01	0.04	0	1	1	0	1	11.579	815.403	0	1	11.579	815.403	0.973	2.677	1	0.8389	0.9979	0.9149	1	0.9987	0.9994	0.8139	2.6705	0.9144	0.035677	0.038948	0.0019324000000000001	0.0018917
323	TR1_2_W0001_P0213_T0001_R1_P4_K1_Ch2-Ch1.zen	20151211_STAG2gfpcf2_Prometa\MitoSys2\LSM\STAG2gfpcf2_Noc\DE_W0003\DE_W0003_P0089\DE_2_W0003_P0089_T0001\TR1_W0001_P0213\TR1_2_W0001_P0213_T0001_R1_P4_K1_Ch2-Ch1.zen	FA/ISS	20000	30.0	3		7	0	0	29.94	100000	2000	Scale	0	0.97	0	0.01	0.78	0	0.01	0.04	0	1	1	0	1	14.788	17.349	0	1	14.788	17.349	1.2204	1.1867	1	0.8718	0.9109999999999999	0.8912	1	0.9321	0.9655	1.0766	1.0114	0.8589	0.057013	0.017039	0.0037064999999999997	0.014452000000000001
324	TR1_2_W0001_P0213_T0001_R1_P5_K1_Ch2-Ch1.zen	20151211_STAG2gfpcf2_Prometa\MitoSys2\LSM\STAG2gfpcf2_Noc\DE_W0003\DE_W0003_P0089\DE_2_W0003_P0089_T0001\TR1_W0001_P0213\TR1_2_W0001_P0213_T0001_R1_P5_K1_Ch2-Ch1.zen	FA/ISS	20000	30.0	3		7	0	0	29.94	100000	2000	Scale	0	0.97	0	0.01	0.78	0	0.01	0.04	0	1	1	0	1	17.676	14.689	0	1	17.676	14.689	1.0238	1.1582	1	0.8928	0.8959	0.8944	1	0.9057	0.9517	0.9152	0.9473	0.8487	0.054545	0.014957	0.006417699999999999	0.018167
325	TR1_2_W0001_P0215_T0001_R1_P1_K1_Ch2-Ch1.zen	20151211_STAG2gfpcf2_Prometa\MitoSys2\LSM\STAG2gfpcf2_Noc\DE_W0003\DE_W0003_P0090\DE_2_W0003_P0090_T0001\TR1_W0001_P0215\TR1_2_W0001_P0215_T0001_R1_P1_K1_Ch2-Ch1.zen	FA/ISS	20000	30.0	3		7	0	0	29.94	100000	2000	Scale	0	0.97	0	0.01	0.78	0	0.01	0.04	0	1	1	0	1	12.247	779.78	0	1	12.247	779.78	1.0356	2.9963	1	0.8472	0.9976	0.9193	1	0.9985	0.9992	0.8797	2.9874	0.9186	0.038195	0.042456	0.0027806	0.0023144000000000003
326	TR1_2_W0001_P0215_T0001_R1_P2_K1_Ch2-Ch1.zen	20151211_STAG2gfpcf2_Prometa\MitoSys2\LSM\STAG2gfpcf2_Noc\DE_W0003\DE_W0003_P0090\DE_2_W0003_P0090_T0001\TR1_W0001_P0215\TR1_2_W0001_P0215_T0001_R1_P2_K1_Ch2-Ch1.zen	FA/ISS	20000	30.0	3		7	0	0	29.94	100000	2000	Scale	0	0.97	0	0.01	0.78	0	0.01	0.04	0	1	1	0	1	18.87	607.864	0	1	18.87	607.864	0.9809	1.6912	1	0.8993	0.9973	0.9471	1	0.9974	0.9987	0.8809999999999999	1.6839	0.9458	0.05341	0.023252000000000002	0.0012378	0.0008914999999999999
327	TR1_2_W0001_P0215_T0001_R1_P3_K1_Ch2-Ch1.zen	20151211_STAG2gfpcf2_Prometa\MitoSys2\LSM\STAG2gfpcf2_Noc\DE_W0003\DE_W0003_P0090\DE_2_W0003_P0090_T0001\TR1_W0001_P0215\TR1_2_W0001_P0215_T0001_R1_P3_K1_Ch2-Ch1.zen	FA/ISS	20000	30.0	3		7	0	0	29.94	100000	2000	Scale	0	0.97	0	0.01	0.78	0	0.01	0.04	0	1	1	0	1	13.124	700.306	0	1	13.124	700.306	1.0807	3.0089	1	0.8559	0.9974	0.9239	1	0.9983	0.9991	0.9296	2.9995	0.9231	0.050581	0.036149	0.0009505000000000001	0.0010335999999999998
328	TR1_2_W0001_P0215_T0001_R1_P4_K1_Ch2-Ch1.zen	20151211_STAG2gfpcf2_Prometa\MitoSys2\LSM\STAG2gfpcf2_Noc\DE_W0003\DE_W0003_P0090\DE_2_W0003_P0090_T0001\TR1_W0001_P0215\TR1_2_W0001_P0215_T0001_R1_P4_K1_Ch2-Ch1.zen	FA/ISS	20000	30.0	3		7	0	0	29.94	100000	2000	Scale	0	0.97	0	0.01	0.78	0	0.01	0.04	0	1	1	0	1	16.438	5.215	0	1	16.438	5.215	0.9872	1.0101	1	0.8853	0.7224	0.7997	1	0.7632	0.8736	0.8733	0.5319	0.6808	0.057510000000000006	0.015487	0.027791000000000003	0.048625
329	TR1_2_W0001_P0215_T0001_R1_P5_K1_Ch2-Ch1.zen	20151211_STAG2gfpcf2_Prometa\MitoSys2\LSM\STAG2gfpcf2_Noc\DE_W0003\DE_W0003_P0090\DE_2_W0003_P0090_T0001\TR1_W0001_P0215\TR1_2_W0001_P0215_T0001_R1_P5_K1_Ch2-Ch1.zen	FA/ISS	20000	30.0	3		7	0	0	29.94	100000	2000	Scale	0	0.97	0	0.01	0.78	0	0.01	0.04	0	1	1	0	1	14.945	8.58	0	1	14.945	8.58	1.0065	1.0397	1	0.8741	0.8264	0.8499	1	0.8656	0.9304	0.8802	0.7376	0.7848	0.062657	0.012066	0.021728	0.020691
330	TR1_2_W0001_P0237_T0001_R1_P1_K1_Ch2-Ch1.zen	20151211_STAG2gfpcf2_Prometa\MitoSys2\LSM\STAG2gfpcf2_Noc\DE_W0003\DE_W0003_P0093\DE_2_W0003_P0093_T0001\TR1_W0001_P0237\TR1_2_W0001_P0237_T0001_R1_P1_K1_Ch2-Ch1.zen	FA/ISS	20000	30.0	3		7	0	0	29.94	100000	2000	Scale	0	0.97	0	0.01	0.78	0	0.01	0.04	0	1	1	0	1	24.221	412.259	0	1	24.221	412.259	0.9303	1.6988	1	0.9214	0.9961	0.958	1	0.9951	0.9975	0.8544	1.6868	0.9557	0.040426	0.017715	0.0022778000000000004	0.0025278
331	TR1_2_W0001_P0237_T0001_R1_P2_K1_Ch2-Ch1.zen	20151211_STAG2gfpcf2_Prometa\MitoSys2\LSM\STAG2gfpcf2_Noc\DE_W0003\DE_W0003_P0093\DE_2_W0003_P0093_T0001\TR1_W0001_P0237\TR1_2_W0001_P0237_T0001_R1_P2_K1_Ch2-Ch1.zen	FA/ISS	20000	30.0	3		7	0	0	29.94	100000	2000	Scale	0	0.97	0	0.01	0.78	0	0.01	0.04	0	1	1	0	1	17.494	1154.705	0	1	17.494	1154.705	0.9871	2.5632	1	0.8913	0.9985	0.9434	1	0.9987	0.9993	0.8786	2.5580000000000003	0.9427	0.034629	0.023844	0.0040929	0.0033869
332	TR1_2_W0001_P0237_T0001_R1_P3_K1_Ch2-Ch1.zen	20151211_STAG2gfpcf2_Prometa\MitoSys2\LSM\STAG2gfpcf2_Noc\DE_W0003\DE_W0003_P0093\DE_2_W0003_P0093_T0001\TR1_W0001_P0237\TR1_2_W0001_P0237_T0001_R1_P3_K1_Ch2-Ch1.zen	FA/ISS	20000	30.0	3		7	0	0	29.94	100000	2000	Scale	0	0.97	0	0.01	0.78	0	0.01	0.04	0	1	1	0	1	23.603	302.964	0	1	23.603	302.964	0.9908	0.6756	1	0.9193	0.9948	0.9563	1	0.9937	0.9968	0.9105	0.6658	0.9533	0.035768	0.017196	0.00092254	0.0017021
333	TR1_2_W0001_P0237_T0001_R1_P4_K1_Ch2-Ch1.zen	20151211_STAG2gfpcf2_Prometa\MitoSys2\LSM\STAG2gfpcf2_Noc\DE_W0003\DE_W0003_P0093\DE_2_W0003_P0093_T0001\TR1_W0001_P0237\TR1_2_W0001_P0237_T0001_R1_P4_K1_Ch2-Ch1.zen	FA/ISS	20000	30.0	3		7	0	0	29.94	100000	2000	Scale	0	0.97	0	0.01	0.78	0	0.01	0.04	0	1	1	0	1	17.479	29.288	0	1	17.479	29.288	0.9279	1.1475	1	0.8918	0.9467	0.9188	1	0.9521	0.9757	0.8233	1.041	0.8959	0.05563200000000001	0.020030000000000003	0.0069828	0.013122
334	TR1_2_W0001_P0237_T0001_R1_P5_K1_Ch2-Ch1.zen	20151211_STAG2gfpcf2_Prometa\MitoSys2\LSM\STAG2gfpcf2_Noc\DE_W0003\DE_W0003_P0093\DE_2_W0003_P0093_T0001\TR1_W0001_P0237\TR1_2_W0001_P0237_T0001_R1_P5_K1_Ch2-Ch1.zen	FA/ISS	20000	30.0	3		7	0	0	29.94	100000	2000	Scale	0	0.97	0	0.01	0.78	0	0.01	0.04	0	1	1	0	1	21.807	166.998	0	1	21.807	166.998	1.0279	1.0852	1	0.9127	0.9906	0.9509	1	0.9895	0.9947	0.9393	1.0643	0.9458	0.039165	0.016737000000000002	0.00052735	0.0019307999999999999
335	TR1_2_W0001_P0234_T0001_R1_P1_K1_Ch2-Ch1.zen	20151211_STAG2gfpcf2_Prometa\MitoSys2\LSM\STAG2gfpcf2_Noc\DE_W0003\DE_W0003_P0094\DE_2_W0003_P0094_T0001\TR1_W0001_P0234\TR1_2_W0001_P0234_T0001_R1_P1_K1_Ch2-Ch1.zen	FA/ISS	20000	30.0	3		7	0	0	29.94	100000	2000	Scale	0	0.97	0	0.01	0.78	0	0.01	0.04	0	1	1	0	1	17.585	646.941	0	1	17.585	646.941	0.925	2.7754	1	0.8924	0.997	0.9432	1	0.9973	0.9986	0.8213	2.7628	0.9420000000000001	0.023089	0.026116000000000004	0.004208399999999999	0.0040014000000000004
336	TR1_2_W0001_P0234_T0001_R1_P2_K1_Ch2-Ch1.zen	20151211_STAG2gfpcf2_Prometa\MitoSys2\LSM\STAG2gfpcf2_Noc\DE_W0003\DE_W0003_P0094\DE_2_W0003_P0094_T0001\TR1_W0001_P0234\TR1_2_W0001_P0234_T0001_R1_P2_K1_Ch2-Ch1.zen	FA/ISS	20000	30.0	3		7	0	0	29.94	100000	2000	Scale	0	0.97	0	0.01	0.78	0	0.01	0.04	0	1	1	0	1	17.605999999999998	520.794	0	1	17.605999999999998	520.794	0.998	2.095	1	0.8922	0.9964	0.9428	1	0.9966	0.9983	0.8899	2.0831	0.9412	0.029192000000000003	0.025824	0.0026059	0.0029028
337	TR1_2_W0001_P0234_T0001_R1_P3_K1_Ch2-Ch1.zen	20151211_STAG2gfpcf2_Prometa\MitoSys2\LSM\STAG2gfpcf2_Noc\DE_W0003\DE_W0003_P0094\DE_2_W0003_P0094_T0001\TR1_W0001_P0234\TR1_2_W0001_P0234_T0001_R1_P3_K1_Ch2-Ch1.zen	FA/ISS	20000	30.0	3		7	0	0	29.94	100000	2000	Scale	0	0.97	0	0.01	0.78	0	0.01	0.04	0	1	1	0	1	18.207	1038.106	0	1	18.207	1038.106	0.7951	2.9189	1	0.8947	0.9982	0.945	1	0.9983	0.9991	0.7001	2.9115	0.9442	0.029917000000000003	0.029679	0.001634	0.0013076
338	TR1_2_W0001_P0234_T0001_R1_P4_K1_Ch2-Ch1.zen	20151211_STAG2gfpcf2_Prometa\MitoSys2\LSM\STAG2gfpcf2_Noc\DE_W0003\DE_W0003_P0094\DE_2_W0003_P0094_T0001\TR1_W0001_P0234\TR1_2_W0001_P0234_T0001_R1_P4_K1_Ch2-Ch1.zen	FA/ISS	20000	30.0	3		7	0	0	29.94	100000	2000	Scale	0	0.97	0	0.01	0.78	0	0.01	0.04	0	1	1	0	1	23.796999999999997	172.32299999999998	0	1	23.796999999999997	172.32299999999998	1.0152	1.0527	1	0.92	0.9909	0.9548	1	0.9889	0.9944	0.9345	1.0318	0.9494	0.039434	0.0248	0.0021834	0.0036068000000000003
339	TR1_2_W0001_P0234_T0001_R1_P5_K1_Ch2-Ch1.zen	20151211_STAG2gfpcf2_Prometa\MitoSys2\LSM\STAG2gfpcf2_Noc\DE_W0003\DE_W0003_P0094\DE_2_W0003_P0094_T0001\TR1_W0001_P0234\TR1_2_W0001_P0234_T0001_R1_P5_K1_Ch2-Ch1.zen	FA/ISS	20000	30.0	3		7	0	0	29.94	100000	2000	Scale	0	0.97	0	0.01	0.78	0	0.01	0.04	0	1	1	0	1	18.225	49.466	0	1	18.225	49.466	1.0824	1.3874	1	0.8962	0.9633	0.9291	1	0.9661	0.9829	0.9741	1.2945	0.9129	0.031055000000000003	0.014302	0.042824	0.030064999999999998
340	TR1_2_W0001_P0228_T0001_R1_P1_K1_Ch2-Ch1.zen	20151211_STAG2gfpcf2_Prometa\MitoSys2\LSM\STAG2gfpcf2_Noc\DE_W0003\DE_W0003_P0096\DE_2_W0003_P0096_T0001\TR1_W0001_P0228\TR1_2_W0001_P0228_T0001_R1_P1_K1_Ch2-Ch1.zen	FA/ISS	20000	30.0	3		7	0	0	29.94	100000	2000	Scale	0	0.97	0	0.01	0.78	0	0.01	0.04	0	1	1	0	1	18.840999999999998	162.506	0	1	18.840999999999998	162.506	1.2543	2.4073	1	0.8982	0.9895	0.9427	1	0.99	0.995	1.1386	2.3696	0.938	0.037742000000000005	0.023992	0.0036529	0.0039134
341	TR1_2_W0001_P0228_T0001_R1_P2_K1_Ch2-Ch1.zen	20151211_STAG2gfpcf2_Prometa\MitoSys2\LSM\STAG2gfpcf2_Noc\DE_W0003\DE_W0003_P0096\DE_2_W0003_P0096_T0001\TR1_W0001_P0228\TR1_2_W0001_P0228_T0001_R1_P2_K1_Ch2-Ch1.zen	FA/ISS	20000	30.0	3		7	0	0	29.94	100000	2000	Scale	0	0.97	0	0.01	0.78	0	0.01	0.04	0	1	1	0	1	22.455	84.46799999999999	0	1	22.455	84.46799999999999	1.0516	1.9354	1	0.9152	0.9809	0.9475	1	0.9782	0.9890000000000001	0.9642	1.8735	0.9369	0.047857	0.02076	0.0021529	0.0091208
342	TR1_2_W0001_P0228_T0001_R1_P3_K1_Ch2-Ch1.zen	20151211_STAG2gfpcf2_Prometa\MitoSys2\LSM\STAG2gfpcf2_Noc\DE_W0003\DE_W0003_P0096\DE_2_W0003_P0096_T0001\TR1_W0001_P0228\TR1_2_W0001_P0228_T0001_R1_P3_K1_Ch2-Ch1.zen	FA/ISS	20000	30.0	3		7	0	0	29.94	100000	2000	Scale	0	0.97	0	0.01	0.78	0	0.01	0.04	0	1	1	0	1	0.76	1.1320000000000001	0	1	0.76	1.1320000000000001	1.2349	1.1914	1	0.0952	0.0948	-0.0816	1	0.9469	0.9731	0.0175	0.121	-0.0736	0.15625	0.36448	0.15333	0.24298000000000003
343	TR1_2_W0001_P0228_T0001_R1_P4_K1_Ch2-Ch1.zen	20151211_STAG2gfpcf2_Prometa\MitoSys2\LSM\STAG2gfpcf2_Noc\DE_W0003\DE_W0003_P0096\DE_2_W0003_P0096_T0001\TR1_W0001_P0228\TR1_2_W0001_P0228_T0001_R1_P4_K1_Ch2-Ch1.zen	FA/ISS	20000	30.0	3		7	0	0	29.94	100000	2000	Scale	0	0.97	0	0.01	0.78	0	0.01	0.04	0	1	1	0	1	18.984	936.743	0	1	18.984	936.743	1.0131	1.9997	1	0.9	0.9981	0.9478	1	0.9982	0.9991	0.9121	1.9936	0.9469	0.053264	0.030338999999999998	0.0026704	0.0024514
344	TR1_2_W0001_P0228_T0001_R1_P5_K1_Ch2-Ch1.zen	20151211_STAG2gfpcf2_Prometa\MitoSys2\LSM\STAG2gfpcf2_Noc\DE_W0003\DE_W0003_P0096\DE_2_W0003_P0096_T0001\TR1_W0001_P0228\TR1_2_W0001_P0228_T0001_R1_P5_K1_Ch2-Ch1.zen	FA/ISS	20000	30.002	3		7	0	0	29.94	100000	2000	Scale	0	0.97	0	0.01	0.78	0	0.01	0.04	0	1	1	0	1	0.632	0.797	0	1	0.632	0.797	1.0032	1.0032	1	0.2907	0.0011	-0.0118	1	0.9377	0.9683	0.28800000000000003	0.0001	0.0052	0.10701	0.2875	0.011717	0.28984
345	TR1_2_W0001_P0221_T0001_R1_P1_K1_Ch2-Ch1.zen	20151211_STAG2gfpcf2_Prometa\MitoSys2\LSM\STAG2gfpcf2_Noc\DE_W0003\DE_W0003_P0099\DE_2_W0003_P0099_T0001\TR1_W0001_P0221\TR1_2_W0001_P0221_T0001_R1_P1_K1_Ch2-Ch1.zen	FA/ISS	20000	30.0	3		7	0	0	29.94	100000	2000	Scale	0	0.97	0	0.01	0.78	0	0.01	0.04	0	1	1	0	1	20.294	987.9169999999999	0	1	20.294	987.9169999999999	1.0138	2.708	1	0.9064	0.9982	0.9512	1	0.9982	0.9991	0.9192	2.701	0.9503	0.043019	0.02559	0.0034478	0.0030039999999999997
346	TR1_2_W0001_P0221_T0001_R1_P2_K1_Ch2-Ch1.zen	20151211_STAG2gfpcf2_Prometa\MitoSys2\LSM\STAG2gfpcf2_Noc\DE_W0003\DE_W0003_P0099\DE_2_W0003_P0099_T0001\TR1_W0001_P0221\TR1_2_W0001_P0221_T0001_R1_P2_K1_Ch2-Ch1.zen	FA/ISS	20000	30.0	3		7	0	0	29.94	100000	2000	Scale	0	0.97	0	0.01	0.78	0	0.01	0.04	0	1	1	0	1	19.797	904.184	0	1	19.797	904.184	1.0439	3.0478	1	0.903	0.9977	0.9491	1	0.9975	0.9988	0.9440000000000001	3.0359	0.948	0.035352999999999996	0.02677	0.0042354	0.0026858
347	TR1_2_W0001_P0221_T0001_R1_P3_K1_Ch2-Ch1.zen	20151211_STAG2gfpcf2_Prometa\MitoSys2\LSM\STAG2gfpcf2_Noc\DE_W0003\DE_W0003_P0099\DE_2_W0003_P0099_T0001\TR1_W0001_P0221\TR1_2_W0001_P0221_T0001_R1_P3_K1_Ch2-Ch1.zen	FA/ISS	20000	30.0	3		7	0	0	29.94	100000	2000	Scale	0	0.97	0	0.01	0.78	0	0.01	0.04	0	1	1	0	1	17.729	1278.496	0	1	17.729	1278.496	0.9618	2.5034	1	0.8927	0.9986	0.9442	1	0.9987	0.9994	0.8564	2.4984	0.9436	0.041033999999999994	0.018437000000000002	0.007684999999999999	0.0088265
348	TR1_2_W0001_P0221_T0001_R1_P4_K1_Ch2-Ch1.zen	20151211_STAG2gfpcf2_Prometa\MitoSys2\LSM\STAG2gfpcf2_Noc\DE_W0003\DE_W0003_P0099\DE_2_W0003_P0099_T0001\TR1_W0001_P0221\TR1_2_W0001_P0221_T0001_R1_P4_K1_Ch2-Ch1.zen	FA/ISS	20000	30.0	3		7	0	0	29.94	100000	2000	Scale	0	0.97	0	0.01	0.78	0	0.01	0.04	0	1	1	0	1	12.655	24.529	0	1	12.655	24.529	1.4621	0.9441	1	0.8492	0.9344	0.8907	1	0.9576	0.9786	1.273	0.8295	0.8709	0.048951	0.040353	0.0043279	0.020156
349	TR1_2_W0001_P0221_T0001_R1_P5_K1_Ch2-Ch1.zen	20151211_STAG2gfpcf2_Prometa\MitoSys2\LSM\STAG2gfpcf2_Noc\DE_W0003\DE_W0003_P0099\DE_2_W0003_P0099_T0001\TR1_W0001_P0221\TR1_2_W0001_P0221_T0001_R1_P5_K1_Ch2-Ch1.zen	FA/ISS	20000	30.0	3		7	0	0	29.94	100000	2000	Scale	0	0.97	0	0.01	0.78	0	0.01	0.04	0	1	1	0	1	11.725999999999999	61.603	0	1	11.725999999999999	61.603	0.914	1.0189	1	0.8408	0.9745	0.9052	1	0.9846	0.9923	0.7616	0.9781	0.8981	0.049554	0.041102	0.00056556	0.0069101
350	TR1_2_W0001_P0218_T0001_R1_P1_K1_Ch2-Ch1.zen	20151211_STAG2gfpcf2_Prometa\MitoSys2\LSM\STAG2gfpcf2_Noc\DE_W0003\DE_W0003_P0100\DE_2_W0003_P0100_T0001\TR1_W0001_P0218\TR1_2_W0001_P0218_T0001_R1_P1_K1_Ch2-Ch1.zen	FA/ISS	20000	30.0	3		7	0	0	29.94	100000	2000	Scale	0	0.97	0	0.01	0.78	0	0.01	0.04	0	1	1	0	1	20.403	385.93300000000005	0	1	20.403	385.93300000000005	0.9802	2.241	1	0.9052	0.9957	0.9494	1	0.9954	0.9977	0.8853	2.2261	0.9472	0.038064999999999995	0.023441	0.0042262	0.0028991
351	TR1_2_W0001_P0218_T0001_R1_P2_K1_Ch2-Ch1.zen	20151211_STAG2gfpcf2_Prometa\MitoSys2\LSM\STAG2gfpcf2_Noc\DE_W0003\DE_W0003_P0100\DE_2_W0003_P0100_T0001\TR1_W0001_P0218\TR1_2_W0001_P0218_T0001_R1_P2_K1_Ch2-Ch1.zen	FA/ISS	20000	30.0	3		7	0	0	29.94	100000	2000	Scale	0	0.97	0	0.01	0.78	0	0.01	0.04	0	1	1	0	1	17.118	518.472	0	1	17.118	518.472	0.9079999999999999	2.8545	1	0.889	0.9967	0.9413	1	0.9971	0.9985	0.8019	2.8418	0.9399	0.036736000000000005	0.02593	0.0031092	0.0020476
352	TR1_2_W0001_P0218_T0001_R1_P3_K1_Ch2-Ch1.zen	20151211_STAG2gfpcf2_Prometa\MitoSys2\LSM\STAG2gfpcf2_Noc\DE_W0003\DE_W0003_P0100\DE_2_W0003_P0100_T0001\TR1_W0001_P0218\TR1_2_W0001_P0218_T0001_R1_P3_K1_Ch2-Ch1.zen	FA/ISS	20000	30.0	3		7	0	0	29.94	100000	2000	Scale	0	0.97	0	0.01	0.78	0	0.01	0.04	0	1	1	0	1	22.043000000000003	435.39099999999996	0	1	22.043000000000003	435.39099999999996	0.9463	2.6258	1	0.9136	0.9961	0.9539	1	0.9955	0.9978	0.8621	2.6101	0.9518	0.044911	0.022036	0.0028879	0.0018341999999999998
353	TR1_2_W0001_P0218_T0001_R1_P4_K1_Ch2-Ch1.zen	20151211_STAG2gfpcf2_Prometa\MitoSys2\LSM\STAG2gfpcf2_Noc\DE_W0003\DE_W0003_P0100\DE_2_W0003_P0100_T0001\TR1_W0001_P0218\TR1_2_W0001_P0218_T0001_R1_P4_K1_Ch2-Ch1.zen	FA/ISS	20000	30.0	3		7	0	0	29.94	100000	2000	Scale	0	0.97	0	0.01	0.78	0	0.01	0.04	0	1	1	0	1	25.180999999999997	46.387	0	1	25.180999999999997	46.387	0.9554	0.5841	1	0.9243	0.902	0.9124	1	0.8749	0.9342	0.8813	0.3888	0.8492	0.032049	0.020427	0.049078	0.06767000000000001
354	TR1_2_W0001_P0218_T0001_R1_P5_K1_Ch2-Ch1.zen	20151211_STAG2gfpcf2_Prometa\MitoSys2\LSM\STAG2gfpcf2_Noc\DE_W0003\DE_W0003_P0100\DE_2_W0003_P0100_T0001\TR1_W0001_P0218\TR1_2_W0001_P0218_T0001_R1_P5_K1_Ch2-Ch1.zen	FA/ISS	20000	30.0	3		7	0	0	29.94	100000	2000	Scale	0	0.97	0	0.01	0.78	0	0.01	0.04	0	1	1	0	1	20.093	7.789	0	1	20.093	7.789	1.0606	1.0227	1	0.9053	0.8095	0.8561	1	0.8046	0.897	0.9629	0.6479	0.7581	0.043157	0.010106	0.029068	0.031793
[truncated: 101 more columns]
