# Supplementary material for: Absolute quantification of cohesin, CTCF and their regulators in human cells
Source: eLife. 2019 Jun 17;8:e46269. doi: 10.7554/eLife.46269 (PMC6606026; doi:10.7554/eLife.46269)
Supplement: Figure 2—source data 1. [file elife-46269-fig2-data1.zip › Figure 2 - source data 1/20151211_STAG2gfpcf2_Prometa/2c_opt_time_col_cf_Ch1.txt]

tau_us	Ch1	Ch1_std	Ch1_fit	path
10	5.444199e-03	1.742915e-03	4.936000e-03	20151211_STAG2gfpcf2_Prometa\MitoSys2\Calibration\mEGFPC1_Noc\0003_R1_P1_K1_Ch2-Ch1.zen
20	4.830560e-03	1.823979e-03	4.772700e-03	20151211_STAG2gfpcf2_Prometa\MitoSys2\Calibration\mEGFPC1_Noc\0003_R1_P1_K1_Ch2-Ch1.zen
30	4.056688e-03	1.757565e-03	4.619100e-03	20151211_STAG2gfpcf2_Prometa\MitoSys2\Calibration\mEGFPC1_Noc\0003_R1_P1_K1_Ch2-Ch1.zen
40	4.536106e-03	1.964447e-03	4.475500e-03	20151211_STAG2gfpcf2_Prometa\MitoSys2\Calibration\mEGFPC1_Noc\0003_R1_P1_K1_Ch2-Ch1.zen
50	4.618613e-03	1.959645e-03	4.341300e-03	20151211_STAG2gfpcf2_Prometa\MitoSys2\Calibration\mEGFPC1_Noc\0003_R1_P1_K1_Ch2-Ch1.zen
60	4.515046e-03	1.898093e-03	4.216000e-03	20151211_STAG2gfpcf2_Prometa\MitoSys2\Calibration\mEGFPC1_Noc\0003_R1_P1_K1_Ch2-Ch1.zen
70	3.969812e-03	1.756014e-03	4.099000e-03	20151211_STAG2gfpcf2_Prometa\MitoSys2\Calibration\mEGFPC1_Noc\0003_R1_P1_K1_Ch2-Ch1.zen
80	3.168653e-03	1.397140e-03	3.989500e-03	20151211_STAG2gfpcf2_Prometa\MitoSys2\Calibration\mEGFPC1_Noc\0003_R1_P1_K1_Ch2-Ch1.zen
90	3.694445e-03	1.645013e-03	3.886900e-03	20151211_STAG2gfpcf2_Prometa\MitoSys2\Calibration\mEGFPC1_Noc\0003_R1_P1_K1_Ch2-Ch1.zen
100	3.493169e-03	1.102568e-03	3.790700e-03	20151211_STAG2gfpcf2_Prometa\MitoSys2\Calibration\mEGFPC1_Noc\0003_R1_P1_K1_Ch2-Ch1.zen
120	3.871843e-03	1.276682e-03	3.615200e-03	20151211_STAG2gfpcf2_Prometa\MitoSys2\Calibration\mEGFPC1_Noc\0003_R1_P1_K1_Ch2-Ch1.zen
140	3.326808e-03	1.421886e-03	3.459200e-03	20151211_STAG2gfpcf2_Prometa\MitoSys2\Calibration\mEGFPC1_Noc\0003_R1_P1_K1_Ch2-Ch1.zen
160	3.420766e-03	1.134238e-03	3.319500e-03	20151211_STAG2gfpcf2_Prometa\MitoSys2\Calibration\mEGFPC1_Noc\0003_R1_P1_K1_Ch2-Ch1.zen
180	3.480690e-03	9.809952e-04	3.193500e-03	20151211_STAG2gfpcf2_Prometa\MitoSys2\Calibration\mEGFPC1_Noc\0003_R1_P1_K1_Ch2-Ch1.zen
200	3.315431e-03	1.409916e-03	3.079100e-03	20151211_STAG2gfpcf2_Prometa\MitoSys2\Calibration\mEGFPC1_Noc\0003_R1_P1_K1_Ch2-Ch1.zen
220	2.594793e-03	1.393179e-03	2.974600e-03	20151211_STAG2gfpcf2_Prometa\MitoSys2\Calibration\mEGFPC1_Noc\0003_R1_P1_K1_Ch2-Ch1.zen
240	2.970076e-03	1.279256e-03	2.878600e-03	20151211_STAG2gfpcf2_Prometa\MitoSys2\Calibration\mEGFPC1_Noc\0003_R1_P1_K1_Ch2-Ch1.zen
260	3.209424e-03	1.069022e-03	2.789900e-03	20151211_STAG2gfpcf2_Prometa\MitoSys2\Calibration\mEGFPC1_Noc\0003_R1_P1_K1_Ch2-Ch1.zen
280	2.656241e-03	1.482759e-03	2.707600e-03	20151211_STAG2gfpcf2_Prometa\MitoSys2\Calibration\mEGFPC1_Noc\0003_R1_P1_K1_Ch2-Ch1.zen
300	2.893495e-03	9.885513e-04	2.630800e-03	20151211_STAG2gfpcf2_Prometa\MitoSys2\Calibration\mEGFPC1_Noc\0003_R1_P1_K1_Ch2-Ch1.zen
340	2.584954e-03	1.025032e-03	2.491400e-03	20151211_STAG2gfpcf2_Prometa\MitoSys2\Calibration\mEGFPC1_Noc\0003_R1_P1_K1_Ch2-Ch1.zen
380	2.385271e-03	8.493559e-04	2.367500e-03	20151211_STAG2gfpcf2_Prometa\MitoSys2\Calibration\mEGFPC1_Noc\0003_R1_P1_K1_Ch2-Ch1.zen
420	2.256691e-03	9.188972e-04	2.256400e-03	20151211_STAG2gfpcf2_Prometa\MitoSys2\Calibration\mEGFPC1_Noc\0003_R1_P1_K1_Ch2-Ch1.zen
460	2.144955e-03	1.156840e-03	2.155800e-03	20151211_STAG2gfpcf2_Prometa\MitoSys2\Calibration\mEGFPC1_Noc\0003_R1_P1_K1_Ch2-Ch1.zen
500	1.887238e-03	8.006164e-04	2.064100e-03	20151211_STAG2gfpcf2_Prometa\MitoSys2\Calibration\mEGFPC1_Noc\0003_R1_P1_K1_Ch2-Ch1.zen
540	2.203553e-03	9.857473e-04	1.980000e-03	20151211_STAG2gfpcf2_Prometa\MitoSys2\Calibration\mEGFPC1_Noc\0003_R1_P1_K1_Ch2-Ch1.zen
580	1.914559e-03	1.045741e-03	1.902600e-03	20151211_STAG2gfpcf2_Prometa\MitoSys2\Calibration\mEGFPC1_Noc\0003_R1_P1_K1_Ch2-Ch1.zen
620	1.734555e-03	7.864525e-04	1.831000e-03	20151211_STAG2gfpcf2_Prometa\MitoSys2\Calibration\mEGFPC1_Noc\0003_R1_P1_K1_Ch2-Ch1.zen
660	1.872320e-03	9.536221e-04	1.764700e-03	20151211_STAG2gfpcf2_Prometa\MitoSys2\Calibration\mEGFPC1_Noc\0003_R1_P1_K1_Ch2-Ch1.zen
700	1.473404e-03	5.672806e-04	1.703000e-03	20151211_STAG2gfpcf2_Prometa\MitoSys2\Calibration\mEGFPC1_Noc\0003_R1_P1_K1_Ch2-Ch1.zen
780	1.515820e-03	6.480916e-04	1.591700e-03	20151211_STAG2gfpcf2_Prometa\MitoSys2\Calibration\mEGFPC1_Noc\0003_R1_P1_K1_Ch2-Ch1.zen
860	1.350468e-03	7.839544e-04	1.494100e-03	20151211_STAG2gfpcf2_Prometa\MitoSys2\Calibration\mEGFPC1_Noc\0003_R1_P1_K1_Ch2-Ch1.zen
940	1.380636e-03	5.033080e-04	1.407800e-03	20151211_STAG2gfpcf2_Prometa\MitoSys2\Calibration\mEGFPC1_Noc\0003_R1_P1_K1_Ch2-Ch1.zen
1020	1.489040e-03	7.898807e-04	1.331100e-03	20151211_STAG2gfpcf2_Prometa\MitoSys2\Calibration\mEGFPC1_Noc\0003_R1_P1_K1_Ch2-Ch1.zen
1100	1.018757e-03	6.667459e-04	1.262500e-03	20151211_STAG2gfpcf2_Prometa\MitoSys2\Calibration\mEGFPC1_Noc\0003_R1_P1_K1_Ch2-Ch1.zen
1180	1.121117e-03	8.165137e-04	1.200800e-03	20151211_STAG2gfpcf2_Prometa\MitoSys2\Calibration\mEGFPC1_Noc\0003_R1_P1_K1_Ch2-Ch1.zen
1260	1.251054e-03	8.806734e-04	1.145100e-03	20151211_STAG2gfpcf2_Prometa\MitoSys2\Calibration\mEGFPC1_Noc\0003_R1_P1_K1_Ch2-Ch1.zen
1340	1.121316e-03	6.451623e-04	1.094500e-03	20151211_STAG2gfpcf2_Prometa\MitoSys2\Calibration\mEGFPC1_Noc\0003_R1_P1_K1_Ch2-Ch1.zen
1420	1.216354e-03	6.008302e-04	1.048400e-03	20151211_STAG2gfpcf2_Prometa\MitoSys2\Calibration\mEGFPC1_Noc\0003_R1_P1_K1_Ch2-Ch1.zen
1500	1.056461e-03	6.845788e-04	1.006300e-03	20151211_STAG2gfpcf2_Prometa\MitoSys2\Calibration\mEGFPC1_Noc\0003_R1_P1_K1_Ch2-Ch1.zen
1660	1.025411e-03	4.670209e-04	9.320400e-04	20151211_STAG2gfpcf2_Prometa\MitoSys2\Calibration\mEGFPC1_Noc\0003_R1_P1_K1_Ch2-Ch1.zen
1820	1.005339e-03	6.142951e-04	8.687400e-04	20151211_STAG2gfpcf2_Prometa\MitoSys2\Calibration\mEGFPC1_Noc\0003_R1_P1_K1_Ch2-Ch1.zen
1980	6.482254e-04	5.429385e-04	8.142300e-04	20151211_STAG2gfpcf2_Prometa\MitoSys2\Calibration\mEGFPC1_Noc\0003_R1_P1_K1_Ch2-Ch1.zen
2140	6.839513e-04	5.061581e-04	7.668300e-04	20151211_STAG2gfpcf2_Prometa\MitoSys2\Calibration\mEGFPC1_Noc\0003_R1_P1_K1_Ch2-Ch1.zen
2300	7.273964e-04	5.653452e-04	7.252700e-04	20151211_STAG2gfpcf2_Prometa\MitoSys2\Calibration\mEGFPC1_Noc\0003_R1_P1_K1_Ch2-Ch1.zen
2460	6.138213e-04	4.637510e-04	6.885800e-04	20151211_STAG2gfpcf2_Prometa\MitoSys2\Calibration\mEGFPC1_Noc\0003_R1_P1_K1_Ch2-Ch1.zen
2620	6.139166e-04	4.105648e-04	6.559600e-04	20151211_STAG2gfpcf2_Prometa\MitoSys2\Calibration\mEGFPC1_Noc\0003_R1_P1_K1_Ch2-Ch1.zen
2780	6.757672e-04	5.332697e-04	6.268000e-04	20151211_STAG2gfpcf2_Prometa\MitoSys2\Calibration\mEGFPC1_Noc\0003_R1_P1_K1_Ch2-Ch1.zen
2940	6.316351e-04	4.611646e-04	6.005900e-04	20151211_STAG2gfpcf2_Prometa\MitoSys2\Calibration\mEGFPC1_Noc\0003_R1_P1_K1_Ch2-Ch1.zen
3100	4.927087e-04	4.567342e-04	5.769100e-04	20151211_STAG2gfpcf2_Prometa\MitoSys2\Calibration\mEGFPC1_Noc\0003_R1_P1_K1_Ch2-Ch1.zen
3420	4.448349e-04	4.233985e-04	5.358600e-04	20151211_STAG2gfpcf2_Prometa\MitoSys2\Calibration\mEGFPC1_Noc\0003_R1_P1_K1_Ch2-Ch1.zen
3740	4.447585e-04	3.525444e-04	5.015600e-04	20151211_STAG2gfpcf2_Prometa\MitoSys2\Calibration\mEGFPC1_Noc\0003_R1_P1_K1_Ch2-Ch1.zen
4060	5.628134e-04	5.301886e-04	4.725100e-04	20151211_STAG2gfpcf2_Prometa\MitoSys2\Calibration\mEGFPC1_Noc\0003_R1_P1_K1_Ch2-Ch1.zen
4380	2.162507e-04	4.008036e-04	4.476300e-04	20151211_STAG2gfpcf2_Prometa\MitoSys2\Calibration\mEGFPC1_Noc\0003_R1_P1_K1_Ch2-Ch1.zen
4700	3.553937e-04	3.714826e-04	4.260900e-04	20151211_STAG2gfpcf2_Prometa\MitoSys2\Calibration\mEGFPC1_Noc\0003_R1_P1_K1_Ch2-Ch1.zen
5020	3.166757e-04	3.608629e-04	4.073000e-04	20151211_STAG2gfpcf2_Prometa\MitoSys2\Calibration\mEGFPC1_Noc\0003_R1_P1_K1_Ch2-Ch1.zen
5340	3.033258e-04	3.689512e-04	3.907600e-04	20151211_STAG2gfpcf2_Prometa\MitoSys2\Calibration\mEGFPC1_Noc\0003_R1_P1_K1_Ch2-Ch1.zen
5660	4.524717e-04	4.806806e-04	3.761200e-04	20151211_STAG2gfpcf2_Prometa\MitoSys2\Calibration\mEGFPC1_Noc\0003_R1_P1_K1_Ch2-Ch1.zen
5980	3.113995e-04	3.870166e-04	3.630600e-04	20151211_STAG2gfpcf2_Prometa\MitoSys2\Calibration\mEGFPC1_Noc\0003_R1_P1_K1_Ch2-Ch1.zen
6300	4.492064e-04	3.371215e-04	3.513500e-04	20151211_STAG2gfpcf2_Prometa\MitoSys2\Calibration\mEGFPC1_Noc\0003_R1_P1_K1_Ch2-Ch1.zen
6940	4.340252e-04	4.121331e-04	3.312300e-04	20151211_STAG2gfpcf2_Prometa\MitoSys2\Calibration\mEGFPC1_Noc\0003_R1_P1_K1_Ch2-Ch1.zen
7580	3.812340e-04	2.786880e-04	3.145900e-04	20151211_STAG2gfpcf2_Prometa\MitoSys2\Calibration\mEGFPC1_Noc\0003_R1_P1_K1_Ch2-Ch1.zen
8220	2.872881e-04	3.550974e-04	3.006000e-04	20151211_STAG2gfpcf2_Prometa\MitoSys2\Calibration\mEGFPC1_Noc\0003_R1_P1_K1_Ch2-Ch1.zen
8860	3.000049e-04	2.569136e-04	2.886800e-04	20151211_STAG2gfpcf2_Prometa\MitoSys2\Calibration\mEGFPC1_Noc\0003_R1_P1_K1_Ch2-Ch1.zen
9500	3.248564e-04	2.830438e-04	2.784000e-04	20151211_STAG2gfpcf2_Prometa\MitoSys2\Calibration\mEGFPC1_Noc\0003_R1_P1_K1_Ch2-Ch1.zen
10140	3.302395e-04	3.553621e-04	2.694300e-04	20151211_STAG2gfpcf2_Prometa\MitoSys2\Calibration\mEGFPC1_Noc\0003_R1_P1_K1_Ch2-Ch1.zen
10780	4.086540e-04	2.620529e-04	2.615400e-04	20151211_STAG2gfpcf2_Prometa\MitoSys2\Calibration\mEGFPC1_Noc\0003_R1_P1_K1_Ch2-Ch1.zen
11420	3.652412e-04	3.725996e-04	2.545300e-04	20151211_STAG2gfpcf2_Prometa\MitoSys2\Calibration\mEGFPC1_Noc\0003_R1_P1_K1_Ch2-Ch1.zen
12060	3.312653e-04	4.079315e-04	2.482500e-04	20151211_STAG2gfpcf2_Prometa\MitoSys2\Calibration\mEGFPC1_Noc\0003_R1_P1_K1_Ch2-Ch1.zen
12700	2.365942e-04	2.505432e-04	2.425800e-04	20151211_STAG2gfpcf2_Prometa\MitoSys2\Calibration\mEGFPC1_Noc\0003_R1_P1_K1_Ch2-Ch1.zen
13980	2.176114e-04	2.066324e-04	2.327400e-04	20151211_STAG2gfpcf2_Prometa\MitoSys2\Calibration\mEGFPC1_Noc\0003_R1_P1_K1_Ch2-Ch1.zen
15260	2.006019e-04	2.434359e-04	2.244200e-04	20151211_STAG2gfpcf2_Prometa\MitoSys2\Calibration\mEGFPC1_Noc\0003_R1_P1_K1_Ch2-Ch1.zen
16540	2.607630e-04	2.928303e-04	2.172500e-04	20151211_STAG2gfpcf2_Prometa\MitoSys2\Calibration\mEGFPC1_Noc\0003_R1_P1_K1_Ch2-Ch1.zen
17820	3.322303e-04	2.408251e-04	2.109500e-04	20151211_STAG2gfpcf2_Prometa\MitoSys2\Calibration\mEGFPC1_Noc\0003_R1_P1_K1_Ch2-Ch1.zen
19100	3.646011e-04	2.537486e-04	2.053300e-04	20151211_STAG2gfpcf2_Prometa\MitoSys2\Calibration\mEGFPC1_Noc\0003_R1_P1_K1_Ch2-Ch1.zen
20380	2.595202e-04	1.755257e-04	2.002500e-04	20151211_STAG2gfpcf2_Prometa\MitoSys2\Calibration\mEGFPC1_Noc\0003_R1_P1_K1_Ch2-Ch1.zen
21660	9.466803e-05	2.730099e-04	1.956000e-04	20151211_STAG2gfpcf2_Prometa\MitoSys2\Calibration\mEGFPC1_Noc\0003_R1_P1_K1_Ch2-Ch1.zen
22940	6.225739e-05	2.588578e-04	1.913000e-04	20151211_STAG2gfpcf2_Prometa\MitoSys2\Calibration\mEGFPC1_Noc\0003_R1_P1_K1_Ch2-Ch1.zen
24220	1.633683e-04	3.003993e-04	1.872900e-04	20151211_STAG2gfpcf2_Prometa\MitoSys2\Calibration\mEGFPC1_Noc\0003_R1_P1_K1_Ch2-Ch1.zen
25500	1.879588e-04	2.710735e-04	1.835200e-04	20151211_STAG2gfpcf2_Prometa\MitoSys2\Calibration\mEGFPC1_Noc\0003_R1_P1_K1_Ch2-Ch1.zen
28060	2.469571e-04	2.311481e-04	1.765700e-04	20151211_STAG2gfpcf2_Prometa\MitoSys2\Calibration\mEGFPC1_Noc\0003_R1_P1_K1_Ch2-Ch1.zen
30620	7.346543e-05	2.576629e-04	1.702200e-04	20151211_STAG2gfpcf2_Prometa\MitoSys2\Calibration\mEGFPC1_Noc\0003_R1_P1_K1_Ch2-Ch1.zen
33180	7.590182e-05	1.839209e-04	1.643400e-04	20151211_STAG2gfpcf2_Prometa\MitoSys2\Calibration\mEGFPC1_Noc\0003_R1_P1_K1_Ch2-Ch1.zen
35740	2.457010e-04	2.096645e-04	1.588300e-04	20151211_STAG2gfpcf2_Prometa\MitoSys2\Calibration\mEGFPC1_Noc\0003_R1_P1_K1_Ch2-Ch1.zen
38300	1.074213e-04	2.521084e-04	1.536200e-04	20151211_STAG2gfpcf2_Prometa\MitoSys2\Calibration\mEGFPC1_Noc\0003_R1_P1_K1_Ch2-Ch1.zen
40860	5.320642e-05	1.787352e-04	1.486800e-04	20151211_STAG2gfpcf2_Prometa\MitoSys2\Calibration\mEGFPC1_Noc\0003_R1_P1_K1_Ch2-Ch1.zen
43420	1.535591e-04	2.620092e-04	1.439600e-04	20151211_STAG2gfpcf2_Prometa\MitoSys2\Calibration\mEGFPC1_Noc\0003_R1_P1_K1_Ch2-Ch1.zen
45980	2.197841e-04	2.206939e-04	1.394400e-04	20151211_STAG2gfpcf2_Prometa\MitoSys2\Calibration\mEGFPC1_Noc\0003_R1_P1_K1_Ch2-Ch1.zen
48540	9.686317e-05	2.391303e-04	1.351200e-04	20151211_STAG2gfpcf2_Prometa\MitoSys2\Calibration\mEGFPC1_Noc\0003_R1_P1_K1_Ch2-Ch1.zen
51100	1.404592e-04	1.546183e-04	1.309600e-04	20151211_STAG2gfpcf2_Prometa\MitoSys2\Calibration\mEGFPC1_Noc\0003_R1_P1_K1_Ch2-Ch1.zen
56220	2.052415e-04	2.358917e-04	1.231300e-04	20151211_STAG2gfpcf2_Prometa\MitoSys2\Calibration\mEGFPC1_Noc\0003_R1_P1_K1_Ch2-Ch1.zen
61340	1.209628e-04	2.212034e-04	1.158700e-04	20151211_STAG2gfpcf2_Prometa\MitoSys2\Calibration\mEGFPC1_Noc\0003_R1_P1_K1_Ch2-Ch1.zen
66460	1.327955e-04	1.946110e-04	1.091400e-04	20151211_STAG2gfpcf2_Prometa\MitoSys2\Calibration\mEGFPC1_Noc\0003_R1_P1_K1_Ch2-Ch1.zen
71580	5.406647e-05	1.953143e-04	1.028900e-04	20151211_STAG2gfpcf2_Prometa\MitoSys2\Calibration\mEGFPC1_Noc\0003_R1_P1_K1_Ch2-Ch1.zen
76700	1.139861e-04	1.980877e-04	9.709400e-05	20151211_STAG2gfpcf2_Prometa\MitoSys2\Calibration\mEGFPC1_Noc\0003_R1_P1_K1_Ch2-Ch1.zen
81820	7.610832e-05	1.568923e-04	9.170900e-05	20151211_STAG2gfpcf2_Prometa\MitoSys2\Calibration\mEGFPC1_Noc\0003_R1_P1_K1_Ch2-Ch1.zen
86940	7.006506e-05	1.624853e-04	8.670500e-05	20151211_STAG2gfpcf2_Prometa\MitoSys2\Calibration\mEGFPC1_Noc\0003_R1_P1_K1_Ch2-Ch1.zen
92060	4.088826e-05	2.597247e-04	8.205400e-05	20151211_STAG2gfpcf2_Prometa\MitoSys2\Calibration\mEGFPC1_Noc\0003_R1_P1_K1_Ch2-Ch1.zen
97180	9.006840e-05	2.572402e-04	7.772800e-05	20151211_STAG2gfpcf2_Prometa\MitoSys2\Calibration\mEGFPC1_Noc\0003_R1_P1_K1_Ch2-Ch1.zen
102300	8.965978e-05	2.057869e-04	7.370200e-05	20151211_STAG2gfpcf2_Prometa\MitoSys2\Calibration\mEGFPC1_Noc\0003_R1_P1_K1_Ch2-Ch1.zen
112540	6.263089e-05	1.575482e-04	6.645700e-05	20151211_STAG2gfpcf2_Prometa\MitoSys2\Calibration\mEGFPC1_Noc\0003_R1_P1_K1_Ch2-Ch1.zen
122780	7.158704e-05	1.962714e-04	6.015200e-05	20151211_STAG2gfpcf2_Prometa\MitoSys2\Calibration\mEGFPC1_Noc\0003_R1_P1_K1_Ch2-Ch1.zen
133020	6.645257e-05	1.690170e-04	5.464400e-05	20151211_STAG2gfpcf2_Prometa\MitoSys2\Calibration\mEGFPC1_Noc\0003_R1_P1_K1_Ch2-Ch1.zen
143260	5.082665e-05	1.601521e-04	4.981500e-05	20151211_STAG2gfpcf2_Prometa\MitoSys2\Calibration\mEGFPC1_Noc\0003_R1_P1_K1_Ch2-Ch1.zen
153500	4.889229e-05	1.777814e-04	4.556400e-05	20151211_STAG2gfpcf2_Prometa\MitoSys2\Calibration\mEGFPC1_Noc\0003_R1_P1_K1_Ch2-Ch1.zen
163740	1.162238e-05	1.652869e-04	4.180800e-05	20151211_STAG2gfpcf2_Prometa\MitoSys2\Calibration\mEGFPC1_Noc\0003_R1_P1_K1_Ch2-Ch1.zen
173980	1.166586e-06	2.004030e-04	3.847500e-05	20151211_STAG2gfpcf2_Prometa\MitoSys2\Calibration\mEGFPC1_Noc\0003_R1_P1_K1_Ch2-Ch1.zen
184220	1.822686e-05	1.663509e-04	3.550700e-05	20151211_STAG2gfpcf2_Prometa\MitoSys2\Calibration\mEGFPC1_Noc\0003_R1_P1_K1_Ch2-Ch1.zen
194460	2.842158e-05	1.276921e-04	3.285400e-05	20151211_STAG2gfpcf2_Prometa\MitoSys2\Calibration\mEGFPC1_Noc\0003_R1_P1_K1_Ch2-Ch1.zen
204700	3.542299e-05	1.257761e-04	3.047400e-05	20151211_STAG2gfpcf2_Prometa\MitoSys2\Calibration\mEGFPC1_Noc\0003_R1_P1_K1_Ch2-Ch1.zen
225180	-2.064148e-06	1.417648e-04	2.640100e-05	20151211_STAG2gfpcf2_Prometa\MitoSys2\Calibration\mEGFPC1_Noc\0003_R1_P1_K1_Ch2-Ch1.zen
245660	2.153697e-05	1.182481e-04	2.306100e-05	20151211_STAG2gfpcf2_Prometa\MitoSys2\Calibration\mEGFPC1_Noc\0003_R1_P1_K1_Ch2-Ch1.zen
266140	1.983851e-05	1.504668e-04	2.029300e-05	20151211_STAG2gfpcf2_Prometa\MitoSys2\Calibration\mEGFPC1_Noc\0003_R1_P1_K1_Ch2-Ch1.zen
286620	4.463181e-05	1.517269e-04	1.797600e-05	20151211_STAG2gfpcf2_Prometa\MitoSys2\Calibration\mEGFPC1_Noc\0003_R1_P1_K1_Ch2-Ch1.zen
307100	2.051538e-05	1.246569e-04	1.601700e-05	20151211_STAG2gfpcf2_Prometa\MitoSys2\Calibration\mEGFPC1_Noc\0003_R1_P1_K1_Ch2-Ch1.zen
327580	4.168281e-07	1.485847e-04	1.434800e-05	20151211_STAG2gfpcf2_Prometa\MitoSys2\Calibration\mEGFPC1_Noc\0003_R1_P1_K1_Ch2-Ch1.zen
348060	-3.856274e-06	1.689699e-04	1.291600e-05	20151211_STAG2gfpcf2_Prometa\MitoSys2\Calibration\mEGFPC1_Noc\0003_R1_P1_K1_Ch2-Ch1.zen
368540	-2.457826e-07	1.537436e-04	1.167800e-05	20151211_STAG2gfpcf2_Prometa\MitoSys2\Calibration\mEGFPC1_Noc\0003_R1_P1_K1_Ch2-Ch1.zen
389020	6.304436e-06	8.480982e-05	1.060200e-05	20151211_STAG2gfpcf2_Prometa\MitoSys2\Calibration\mEGFPC1_Noc\0003_R1_P1_K1_Ch2-Ch1.zen
409500	-8.251268e-06	8.511171e-05	9.660400e-06	20151211_STAG2gfpcf2_Prometa\MitoSys2\Calibration\mEGFPC1_Noc\0003_R1_P1_K1_Ch2-Ch1.zen
450460	6.793229e-06	1.011677e-04	8.101800e-06	20151211_STAG2gfpcf2_Prometa\MitoSys2\Calibration\mEGFPC1_Noc\0003_R1_P1_K1_Ch2-Ch1.zen
491420	-1.754345e-05	9.610143e-05	6.875300e-06	20151211_STAG2gfpcf2_Prometa\MitoSys2\Calibration\mEGFPC1_Noc\0003_R1_P1_K1_Ch2-Ch1.zen
532380	-4.774536e-05	9.463750e-05	5.894700e-06	20151211_STAG2gfpcf2_Prometa\MitoSys2\Calibration\mEGFPC1_Noc\0003_R1_P1_K1_Ch2-Ch1.zen
573340	-2.743329e-05	9.347420e-05	5.099800e-06	20151211_STAG2gfpcf2_Prometa\MitoSys2\Calibration\mEGFPC1_Noc\0003_R1_P1_K1_Ch2-Ch1.zen
614300	-3.029204e-05	1.049854e-04	4.447500e-06	20151211_STAG2gfpcf2_Prometa\MitoSys2\Calibration\mEGFPC1_Noc\0003_R1_P1_K1_Ch2-Ch1.zen
655260	1.117112e-05	1.230016e-04	3.906400e-06	20151211_STAG2gfpcf2_Prometa\MitoSys2\Calibration\mEGFPC1_Noc\0003_R1_P1_K1_Ch2-Ch1.zen
696220	1.980248e-05	1.249312e-04	3.453300e-06	20151211_STAG2gfpcf2_Prometa\MitoSys2\Calibration\mEGFPC1_Noc\0003_R1_P1_K1_Ch2-Ch1.zen
737180	-1.786229e-05	8.237130e-05	3.070600e-06	20151211_STAG2gfpcf2_Prometa\MitoSys2\Calibration\mEGFPC1_Noc\0003_R1_P1_K1_Ch2-Ch1.zen
778140	-4.903117e-05	1.240555e-04	2.744800e-06	20151211_STAG2gfpcf2_Prometa\MitoSys2\Calibration\mEGFPC1_Noc\0003_R1_P1_K1_Ch2-Ch1.zen
819100	-5.992461e-05	9.050436e-05	2.465400e-06	20151211_STAG2gfpcf2_Prometa\MitoSys2\Calibration\mEGFPC1_Noc\0003_R1_P1_K1_Ch2-Ch1.zen
901020	-4.542408e-05	1.064652e-04	2.015100e-06	20151211_STAG2gfpcf2_Prometa\MitoSys2\Calibration\mEGFPC1_Noc\0003_R1_P1_K1_Ch2-Ch1.zen
982940	-1.256987e-05	1.042707e-04	1.672200e-06	20151211_STAG2gfpcf2_Prometa\MitoSys2\Calibration\mEGFPC1_Noc\0003_R1_P1_K1_Ch2-Ch1.zen
1064860	1.540314e-05	9.165170e-05	1.406000e-06	20151211_STAG2gfpcf2_Prometa\MitoSys2\Calibration\mEGFPC1_Noc\0003_R1_P1_K1_Ch2-Ch1.zen
1146780	-1.836999e-05	1.103990e-04	1.195600e-06	20151211_STAG2gfpcf2_Prometa\MitoSys2\Calibration\mEGFPC1_Noc\0003_R1_P1_K1_Ch2-Ch1.zen
1228700	-3.109777e-06	1.046886e-04	1.027000e-06	20151211_STAG2gfpcf2_Prometa\MitoSys2\Calibration\mEGFPC1_Noc\0003_R1_P1_K1_Ch2-Ch1.zen
1310620	9.530888e-06	1.073530e-04	8.899900e-07	20151211_STAG2gfpcf2_Prometa\MitoSys2\Calibration\mEGFPC1_Noc\0003_R1_P1_K1_Ch2-Ch1.zen
1392540	-1.471523e-05	1.004644e-04	7.774000e-07	20151211_STAG2gfpcf2_Prometa\MitoSys2\Calibration\mEGFPC1_Noc\0003_R1_P1_K1_Ch2-Ch1.zen
1474460	-8.766246e-06	9.714614e-05	6.839000e-07	20151211_STAG2gfpcf2_Prometa\MitoSys2\Calibration\mEGFPC1_Noc\0003_R1_P1_K1_Ch2-Ch1.zen
1556380	4.284621e-06	9.264202e-05	6.055200e-07	20151211_STAG2gfpcf2_Prometa\MitoSys2\Calibration\mEGFPC1_Noc\0003_R1_P1_K1_Ch2-Ch1.zen
10	4.153808e-02	1.901723e-02	2.907100e-02	20151211_STAG2gfpcf2_Prometa\MitoSys2\Calibration\mEGFPC1_Noc\0005_R1_P1_K1_Ch2-Ch1.zen
20	2.564589e-02	1.755306e-02	2.810600e-02	20151211_STAG2gfpcf2_Prometa\MitoSys2\Calibration\mEGFPC1_Noc\0005_R1_P1_K1_Ch2-Ch1.zen
30	2.009213e-02	1.877379e-02	2.721600e-02	20151211_STAG2gfpcf2_Prometa\MitoSys2\Calibration\mEGFPC1_Noc\0005_R1_P1_K1_Ch2-Ch1.zen
40	2.594582e-02	2.012516e-02	2.639300e-02	20151211_STAG2gfpcf2_Prometa\MitoSys2\Calibration\mEGFPC1_Noc\0005_R1_P1_K1_Ch2-Ch1.zen
50	1.702979e-02	2.031624e-02	2.563200e-02	20151211_STAG2gfpcf2_Prometa\MitoSys2\Calibration\mEGFPC1_Noc\0005_R1_P1_K1_Ch2-Ch1.zen
60	3.003512e-02	1.630279e-02	2.492600e-02	20151211_STAG2gfpcf2_Prometa\MitoSys2\Calibration\mEGFPC1_Noc\0005_R1_P1_K1_Ch2-Ch1.zen
70	2.289422e-02	1.848156e-02	2.427000e-02	20151211_STAG2gfpcf2_Prometa\MitoSys2\Calibration\mEGFPC1_Noc\0005_R1_P1_K1_Ch2-Ch1.zen
80	1.769747e-02	1.654754e-02	2.365900e-02	20151211_STAG2gfpcf2_Prometa\MitoSys2\Calibration\mEGFPC1_Noc\0005_R1_P1_K1_Ch2-Ch1.zen
90	2.530086e-02	2.135697e-02	2.308900e-02	20151211_STAG2gfpcf2_Prometa\MitoSys2\Calibration\mEGFPC1_Noc\0005_R1_P1_K1_Ch2-Ch1.zen
100	2.617440e-02	1.688575e-02	2.255600e-02	20151211_STAG2gfpcf2_Prometa\MitoSys2\Calibration\mEGFPC1_Noc\0005_R1_P1_K1_Ch2-Ch1.zen
120	1.587443e-02	1.487587e-02	2.158700e-02	20151211_STAG2gfpcf2_Prometa\MitoSys2\Calibration\mEGFPC1_Noc\0005_R1_P1_K1_Ch2-Ch1.zen
140	2.075502e-02	1.389703e-02	2.072800e-02	20151211_STAG2gfpcf2_Prometa\MitoSys2\Calibration\mEGFPC1_Noc\0005_R1_P1_K1_Ch2-Ch1.zen
160	2.306205e-02	1.111603e-02	1.996100e-02	20151211_STAG2gfpcf2_Prometa\MitoSys2\Calibration\mEGFPC1_Noc\0005_R1_P1_K1_Ch2-Ch1.zen
180	2.073197e-02	1.431155e-02	1.927000e-02	20151211_STAG2gfpcf2_Prometa\MitoSys2\Calibration\mEGFPC1_Noc\0005_R1_P1_K1_Ch2-Ch1.zen
200	2.379065e-02	1.674558e-02	1.864400e-02	20151211_STAG2gfpcf2_Prometa\MitoSys2\Calibration\mEGFPC1_Noc\0005_R1_P1_K1_Ch2-Ch1.zen
220	1.883387e-02	1.896008e-02	1.807200e-02	20151211_STAG2gfpcf2_Prometa\MitoSys2\Calibration\mEGFPC1_Noc\0005_R1_P1_K1_Ch2-Ch1.zen
240	1.618820e-02	1.221667e-02	1.754600e-02	20151211_STAG2gfpcf2_Prometa\MitoSys2\Calibration\mEGFPC1_Noc\0005_R1_P1_K1_Ch2-Ch1.zen
260	1.406879e-02	1.360964e-02	1.706000e-02	20151211_STAG2gfpcf2_Prometa\MitoSys2\Calibration\mEGFPC1_Noc\0005_R1_P1_K1_Ch2-Ch1.zen
280	1.859243e-02	1.626859e-02	1.660800e-02	20151211_STAG2gfpcf2_Prometa\MitoSys2\Calibration\mEGFPC1_Noc\0005_R1_P1_K1_Ch2-Ch1.zen
300	1.558003e-02	1.236231e-02	1.618700e-02	20151211_STAG2gfpcf2_Prometa\MitoSys2\Calibration\mEGFPC1_Noc\0005_R1_P1_K1_Ch2-Ch1.zen
340	1.538064e-02	9.489601e-03	1.541800e-02	20151211_STAG2gfpcf2_Prometa\MitoSys2\Calibration\mEGFPC1_Noc\0005_R1_P1_K1_Ch2-Ch1.zen
380	1.528991e-02	9.745479e-03	1.473300e-02	20151211_STAG2gfpcf2_Prometa\MitoSys2\Calibration\mEGFPC1_Noc\0005_R1_P1_K1_Ch2-Ch1.zen
420	1.530177e-02	1.041773e-02	1.411500e-02	20151211_STAG2gfpcf2_Prometa\MitoSys2\Calibration\mEGFPC1_Noc\0005_R1_P1_K1_Ch2-Ch1.zen
460	1.668047e-02	1.013978e-02	1.355200e-02	20151211_STAG2gfpcf2_Prometa\MitoSys2\Calibration\mEGFPC1_Noc\0005_R1_P1_K1_Ch2-Ch1.zen
500	1.151771e-02	1.310108e-02	1.303600e-02	20151211_STAG2gfpcf2_Prometa\MitoSys2\Calibration\mEGFPC1_Noc\0005_R1_P1_K1_Ch2-Ch1.zen
540	1.269200e-02	9.254298e-03	1.256000e-02	20151211_STAG2gfpcf2_Prometa\MitoSys2\Calibration\mEGFPC1_Noc\0005_R1_P1_K1_Ch2-Ch1.zen
580	9.977398e-03	8.194876e-03	1.211900e-02	20151211_STAG2gfpcf2_Prometa\MitoSys2\Calibration\mEGFPC1_Noc\0005_R1_P1_K1_Ch2-Ch1.zen
620	1.155390e-02	1.100885e-02	1.170800e-02	20151211_STAG2gfpcf2_Prometa\MitoSys2\Calibration\mEGFPC1_Noc\0005_R1_P1_K1_Ch2-Ch1.zen
660	1.409848e-02	8.872438e-03	1.132500e-02	20151211_STAG2gfpcf2_Prometa\MitoSys2\Calibration\mEGFPC1_Noc\0005_R1_P1_K1_Ch2-Ch1.zen
700	1.040310e-02	6.737444e-03	1.096600e-02	20151211_STAG2gfpcf2_Prometa\MitoSys2\Calibration\mEGFPC1_Noc\0005_R1_P1_K1_Ch2-Ch1.zen
780	1.138003e-02	7.229437e-03	1.031400e-02	20151211_STAG2gfpcf2_Prometa\MitoSys2\Calibration\mEGFPC1_Noc\0005_R1_P1_K1_Ch2-Ch1.zen
860	8.653983e-03	7.385950e-03	9.734300e-03	20151211_STAG2gfpcf2_Prometa\MitoSys2\Calibration\mEGFPC1_Noc\0005_R1_P1_K1_Ch2-Ch1.zen
940	1.005214e-02	8.264256e-03	9.216300e-03	20151211_STAG2gfpcf2_Prometa\MitoSys2\Calibration\mEGFPC1_Noc\0005_R1_P1_K1_Ch2-Ch1.zen
1020	8.215808e-03	7.746578e-03	8.750600e-03	20151211_STAG2gfpcf2_Prometa\MitoSys2\Calibration\mEGFPC1_Noc\0005_R1_P1_K1_Ch2-Ch1.zen
1100	9.803678e-03	6.504397e-03	8.329400e-03	20151211_STAG2gfpcf2_Prometa\MitoSys2\Calibration\mEGFPC1_Noc\0005_R1_P1_K1_Ch2-Ch1.zen
1180	6.715768e-03	5.700326e-03	7.946900e-03	20151211_STAG2gfpcf2_Prometa\MitoSys2\Calibration\mEGFPC1_Noc\0005_R1_P1_K1_Ch2-Ch1.zen
1260	8.019270e-03	8.804058e-03	7.597800e-03	20151211_STAG2gfpcf2_Prometa\MitoSys2\Calibration\mEGFPC1_Noc\0005_R1_P1_K1_Ch2-Ch1.zen
1340	8.420957e-03	9.621004e-03	7.278100e-03	20151211_STAG2gfpcf2_Prometa\MitoSys2\Calibration\mEGFPC1_Noc\0005_R1_P1_K1_Ch2-Ch1.zen
1420	4.918332e-03	5.758266e-03	6.984200e-03	20151211_STAG2gfpcf2_Prometa\MitoSys2\Calibration\mEGFPC1_Noc\0005_R1_P1_K1_Ch2-Ch1.zen
1500	6.879629e-03	4.271029e-03	6.713200e-03	20151211_STAG2gfpcf2_Prometa\MitoSys2\Calibration\mEGFPC1_Noc\0005_R1_P1_K1_Ch2-Ch1.zen
1660	5.218018e-03	5.701717e-03	6.229700e-03	20151211_STAG2gfpcf2_Prometa\MitoSys2\Calibration\mEGFPC1_Noc\0005_R1_P1_K1_Ch2-Ch1.zen
1820	4.820424e-03	5.189598e-03	5.811500e-03	20151211_STAG2gfpcf2_Prometa\MitoSys2\Calibration\mEGFPC1_Noc\0005_R1_P1_K1_Ch2-Ch1.zen
1980	4.397342e-03	5.723747e-03	5.446300e-03	20151211_STAG2gfpcf2_Prometa\MitoSys2\Calibration\mEGFPC1_Noc\0005_R1_P1_K1_Ch2-Ch1.zen
2140	4.918847e-03	4.954277e-03	5.124700e-03	20151211_STAG2gfpcf2_Prometa\MitoSys2\Calibration\mEGFPC1_Noc\0005_R1_P1_K1_Ch2-Ch1.zen
2300	5.101156e-03	5.187086e-03	4.839300e-03	20151211_STAG2gfpcf2_Prometa\MitoSys2\Calibration\mEGFPC1_Noc\0005_R1_P1_K1_Ch2-Ch1.zen
2460	3.199769e-03	5.518555e-03	4.584500e-03	20151211_STAG2gfpcf2_Prometa\MitoSys2\Calibration\mEGFPC1_Noc\0005_R1_P1_K1_Ch2-Ch1.zen
2620	3.632615e-03	6.050735e-03	4.355700e-03	20151211_STAG2gfpcf2_Prometa\MitoSys2\Calibration\mEGFPC1_Noc\0005_R1_P1_K1_Ch2-Ch1.zen
2780	4.652465e-03	5.364660e-03	4.149000e-03	20151211_STAG2gfpcf2_Prometa\MitoSys2\Calibration\mEGFPC1_Noc\0005_R1_P1_K1_Ch2-Ch1.zen
2940	2.468298e-03	6.822672e-03	3.961600e-03	20151211_STAG2gfpcf2_Prometa\MitoSys2\Calibration\mEGFPC1_Noc\0005_R1_P1_K1_Ch2-Ch1.zen
3100	4.078255e-03	3.375059e-03	3.790800e-03	20151211_STAG2gfpcf2_Prometa\MitoSys2\Calibration\mEGFPC1_Noc\0005_R1_P1_K1_Ch2-Ch1.zen
3420	2.633540e-03	3.418296e-03	3.491100e-03	20151211_STAG2gfpcf2_Prometa\MitoSys2\Calibration\mEGFPC1_Noc\0005_R1_P1_K1_Ch2-Ch1.zen
3740	4.309715e-03	3.943657e-03	3.236900e-03	20151211_STAG2gfpcf2_Prometa\MitoSys2\Calibration\mEGFPC1_Noc\0005_R1_P1_K1_Ch2-Ch1.zen
4060	2.709094e-03	3.895949e-03	3.018700e-03	20151211_STAG2gfpcf2_Prometa\MitoSys2\Calibration\mEGFPC1_Noc\0005_R1_P1_K1_Ch2-Ch1.zen
4380	1.456908e-03	3.669657e-03	2.829500e-03	20151211_STAG2gfpcf2_Prometa\MitoSys2\Calibration\mEGFPC1_Noc\0005_R1_P1_K1_Ch2-Ch1.zen
4700	2.016425e-03	3.265789e-03	2.663900e-03	20151211_STAG2gfpcf2_Prometa\MitoSys2\Calibration\mEGFPC1_Noc\0005_R1_P1_K1_Ch2-Ch1.zen
5020	3.188084e-03	4.254609e-03	2.517900e-03	20151211_STAG2gfpcf2_Prometa\MitoSys2\Calibration\mEGFPC1_Noc\0005_R1_P1_K1_Ch2-Ch1.zen
5340	1.801483e-03	4.093934e-03	2.388200e-03	20151211_STAG2gfpcf2_Prometa\MitoSys2\Calibration\mEGFPC1_Noc\0005_R1_P1_K1_Ch2-Ch1.zen
5660	2.184750e-03	3.063622e-03	2.272400e-03	20151211_STAG2gfpcf2_Prometa\MitoSys2\Calibration\mEGFPC1_Noc\0005_R1_P1_K1_Ch2-Ch1.zen
5980	1.998698e-03	3.498176e-03	2.168300e-03	20151211_STAG2gfpcf2_Prometa\MitoSys2\Calibration\mEGFPC1_Noc\0005_R1_P1_K1_Ch2-Ch1.zen
6300	2.956028e-03	3.104370e-03	2.074200e-03	20151211_STAG2gfpcf2_Prometa\MitoSys2\Calibration\mEGFPC1_Noc\0005_R1_P1_K1_Ch2-Ch1.zen
6940	1.639663e-03	3.608175e-03	1.911200e-03	20151211_STAG2gfpcf2_Prometa\MitoSys2\Calibration\mEGFPC1_Noc\0005_R1_P1_K1_Ch2-Ch1.zen
7580	1.259216e-03	2.888349e-03	1.775000e-03	20151211_STAG2gfpcf2_Prometa\MitoSys2\Calibration\mEGFPC1_Noc\0005_R1_P1_K1_Ch2-Ch1.zen
8220	2.688651e-03	2.892030e-03	1.659500e-03	20151211_STAG2gfpcf2_Prometa\MitoSys2\Calibration\mEGFPC1_Noc\0005_R1_P1_K1_Ch2-Ch1.zen
8860	2.726376e-03	3.218346e-03	1.560500e-03	20151211_STAG2gfpcf2_Prometa\MitoSys2\Calibration\mEGFPC1_Noc\0005_R1_P1_K1_Ch2-Ch1.zen
9500	2.189510e-03	2.207447e-03	1.474700e-03	20151211_STAG2gfpcf2_Prometa\MitoSys2\Calibration\mEGFPC1_Noc\0005_R1_P1_K1_Ch2-Ch1.zen
10140	2.502401e-03	2.683125e-03	1.399800e-03	20151211_STAG2gfpcf2_Prometa\MitoSys2\Calibration\mEGFPC1_Noc\0005_R1_P1_K1_Ch2-Ch1.zen
10780	1.294846e-03	4.137777e-03	1.333800e-03	20151211_STAG2gfpcf2_Prometa\MitoSys2\Calibration\mEGFPC1_Noc\0005_R1_P1_K1_Ch2-Ch1.zen
11420	1.473182e-03	2.745052e-03	1.275200e-03	20151211_STAG2gfpcf2_Prometa\MitoSys2\Calibration\mEGFPC1_Noc\0005_R1_P1_K1_Ch2-Ch1.zen
12060	1.147600e-03	2.699479e-03	1.223000e-03	20151211_STAG2gfpcf2_Prometa\MitoSys2\Calibration\mEGFPC1_Noc\0005_R1_P1_K1_Ch2-Ch1.zen
12700	1.412006e-03	2.356006e-03	1.176100e-03	20151211_STAG2gfpcf2_Prometa\MitoSys2\Calibration\mEGFPC1_Noc\0005_R1_P1_K1_Ch2-Ch1.zen
13980	6.479060e-04	2.443047e-03	1.095400e-03	20151211_STAG2gfpcf2_Prometa\MitoSys2\Calibration\mEGFPC1_Noc\0005_R1_P1_K1_Ch2-Ch1.zen
15260	1.604562e-03	2.047660e-03	1.028600e-03	20151211_STAG2gfpcf2_Prometa\MitoSys2\Calibration\mEGFPC1_Noc\0005_R1_P1_K1_Ch2-Ch1.zen
16540	1.614402e-03	2.693628e-03	9.722800e-04	20151211_STAG2gfpcf2_Prometa\MitoSys2\Calibration\mEGFPC1_Noc\0005_R1_P1_K1_Ch2-Ch1.zen
17820	1.406484e-03	2.153817e-03	9.242300e-04	20151211_STAG2gfpcf2_Prometa\MitoSys2\Calibration\mEGFPC1_Noc\0005_R1_P1_K1_Ch2-Ch1.zen
19100	1.225820e-03	2.180693e-03	8.827300e-04	20151211_STAG2gfpcf2_Prometa\MitoSys2\Calibration\mEGFPC1_Noc\0005_R1_P1_K1_Ch2-Ch1.zen
20380	5.373019e-04	2.396372e-03	8.465000e-04	20151211_STAG2gfpcf2_Prometa\MitoSys2\Calibration\mEGFPC1_Noc\0005_R1_P1_K1_Ch2-Ch1.zen
21660	2.892150e-04	2.448467e-03	8.145600e-04	20151211_STAG2gfpcf2_Prometa\MitoSys2\Calibration\mEGFPC1_Noc\0005_R1_P1_K1_Ch2-Ch1.zen
22940	4.946535e-05	2.292807e-03	7.861700e-04	20151211_STAG2gfpcf2_Prometa\MitoSys2\Calibration\mEGFPC1_Noc\0005_R1_P1_K1_Ch2-Ch1.zen
24220	7.348805e-04	1.900251e-03	7.607300e-04	20151211_STAG2gfpcf2_Prometa\MitoSys2\Calibration\mEGFPC1_Noc\0005_R1_P1_K1_Ch2-Ch1.zen
25500	1.478723e-03	1.434120e-03	7.377600e-04	20151211_STAG2gfpcf2_Prometa\MitoSys2\Calibration\mEGFPC1_Noc\0005_R1_P1_K1_Ch2-Ch1.zen
28060	1.333358e-03	2.156171e-03	6.978200e-04	20151211_STAG2gfpcf2_Prometa\MitoSys2\Calibration\mEGFPC1_Noc\0005_R1_P1_K1_Ch2-Ch1.zen
30620	-9.512303e-05	1.576850e-03	6.640600e-04	20151211_STAG2gfpcf2_Prometa\MitoSys2\Calibration\mEGFPC1_Noc\0005_R1_P1_K1_Ch2-Ch1.zen
33180	8.495491e-04	1.903561e-03	6.349500e-04	20151211_STAG2gfpcf2_Prometa\MitoSys2\Calibration\mEGFPC1_Noc\0005_R1_P1_K1_Ch2-Ch1.zen
35740	8.744837e-04	1.634396e-03	6.093800e-04	20151211_STAG2gfpcf2_Prometa\MitoSys2\Calibration\mEGFPC1_Noc\0005_R1_P1_K1_Ch2-Ch1.zen
38300	5.484621e-04	1.287224e-03	5.865900e-04	20151211_STAG2gfpcf2_Prometa\MitoSys2\Calibration\mEGFPC1_Noc\0005_R1_P1_K1_Ch2-Ch1.zen
40860	5.641075e-04	2.402794e-03	5.659900e-04	20151211_STAG2gfpcf2_Prometa\MitoSys2\Calibration\mEGFPC1_Noc\0005_R1_P1_K1_Ch2-Ch1.zen
43420	8.928344e-04	1.849048e-03	5.471700e-04	20151211_STAG2gfpcf2_Prometa\MitoSys2\Calibration\mEGFPC1_Noc\0005_R1_P1_K1_Ch2-Ch1.zen
45980	7.022247e-04	2.518382e-03	5.297900e-04	20151211_STAG2gfpcf2_Prometa\MitoSys2\Calibration\mEGFPC1_Noc\0005_R1_P1_K1_Ch2-Ch1.zen
48540	3.822730e-04	1.937511e-03	5.136200e-04	20151211_STAG2gfpcf2_Prometa\MitoSys2\Calibration\mEGFPC1_Noc\0005_R1_P1_K1_Ch2-Ch1.zen
51100	8.544502e-04	1.522587e-03	4.984500e-04	20151211_STAG2gfpcf2_Prometa\MitoSys2\Calibration\mEGFPC1_Noc\0005_R1_P1_K1_Ch2-Ch1.zen
56220	5.182110e-04	1.289037e-03	4.705900e-04	20151211_STAG2gfpcf2_Prometa\MitoSys2\Calibration\mEGFPC1_Noc\0005_R1_P1_K1_Ch2-Ch1.zen
61340	1.010709e-04	1.087075e-03	4.453200e-04	20151211_STAG2gfpcf2_Prometa\MitoSys2\Calibration\mEGFPC1_Noc\0005_R1_P1_K1_Ch2-Ch1.zen
66460	-1.598458e-04	1.870282e-03	4.221200e-04	20151211_STAG2gfpcf2_Prometa\MitoSys2\Calibration\mEGFPC1_Noc\0005_R1_P1_K1_Ch2-Ch1.zen
71580	4.151302e-04	1.608913e-03	4.006000e-04	20151211_STAG2gfpcf2_Prometa\MitoSys2\Calibration\mEGFPC1_Noc\0005_R1_P1_K1_Ch2-Ch1.zen
76700	4.054329e-04	2.370199e-03	3.805200e-04	20151211_STAG2gfpcf2_Prometa\MitoSys2\Calibration\mEGFPC1_Noc\0005_R1_P1_K1_Ch2-Ch1.zen
81820	4.999284e-04	1.362835e-03	3.617000e-04	20151211_STAG2gfpcf2_Prometa\MitoSys2\Calibration\mEGFPC1_Noc\0005_R1_P1_K1_Ch2-Ch1.zen
86940	5.957645e-04	1.482981e-03	3.440100e-04	20151211_STAG2gfpcf2_Prometa\MitoSys2\Calibration\mEGFPC1_Noc\0005_R1_P1_K1_Ch2-Ch1.zen
92060	5.516808e-04	1.826045e-03	3.273600e-04	20151211_STAG2gfpcf2_Prometa\MitoSys2\Calibration\mEGFPC1_Noc\0005_R1_P1_K1_Ch2-Ch1.zen
97180	1.091998e-03	1.311057e-03	3.116600e-04	20151211_STAG2gfpcf2_Prometa\MitoSys2\Calibration\mEGFPC1_Noc\0005_R1_P1_K1_Ch2-Ch1.zen
102300	3.682895e-04	1.234384e-03	2.968500e-04	20151211_STAG2gfpcf2_Prometa\MitoSys2\Calibration\mEGFPC1_Noc\0005_R1_P1_K1_Ch2-Ch1.zen
112540	-1.533943e-04	1.107283e-03	2.696700e-04	20151211_STAG2gfpcf2_Prometa\MitoSys2\Calibration\mEGFPC1_Noc\0005_R1_P1_K1_Ch2-Ch1.zen
122780	2.072973e-04	1.393213e-03	2.454300e-04	20151211_STAG2gfpcf2_Prometa\MitoSys2\Calibration\mEGFPC1_Noc\0005_R1_P1_K1_Ch2-Ch1.zen
133020	1.858980e-04	1.099782e-03	2.238000e-04	20151211_STAG2gfpcf2_Prometa\MitoSys2\Calibration\mEGFPC1_Noc\0005_R1_P1_K1_Ch2-Ch1.zen
143260	1.572676e-04	8.902071e-04	2.044800e-04	20151211_STAG2gfpcf2_Prometa\MitoSys2\Calibration\mEGFPC1_Noc\0005_R1_P1_K1_Ch2-Ch1.zen
153500	5.627915e-05	1.325688e-03	1.872200e-04	20151211_STAG2gfpcf2_Prometa\MitoSys2\Calibration\mEGFPC1_Noc\0005_R1_P1_K1_Ch2-Ch1.zen
163740	-1.029613e-04	1.082707e-03	1.717700e-04	20151211_STAG2gfpcf2_Prometa\MitoSys2\Calibration\mEGFPC1_Noc\0005_R1_P1_K1_Ch2-Ch1.zen
173980	-3.402758e-04	1.326476e-03	1.579200e-04	20151211_STAG2gfpcf2_Prometa\MitoSys2\Calibration\mEGFPC1_Noc\0005_R1_P1_K1_Ch2-Ch1.zen
184220	-1.120688e-05	1.107939e-03	1.455000e-04	20151211_STAG2gfpcf2_Prometa\MitoSys2\Calibration\mEGFPC1_Noc\0005_R1_P1_K1_Ch2-Ch1.zen
194460	2.414292e-05	1.323229e-03	1.343200e-04	20151211_STAG2gfpcf2_Prometa\MitoSys2\Calibration\mEGFPC1_Noc\0005_R1_P1_K1_Ch2-Ch1.zen
204700	-3.412756e-04	9.529648e-04	1.242500e-04	20151211_STAG2gfpcf2_Prometa\MitoSys2\Calibration\mEGFPC1_Noc\0005_R1_P1_K1_Ch2-Ch1.zen
225180	1.574247e-04	9.763457e-04	1.069400e-04	20151211_STAG2gfpcf2_Prometa\MitoSys2\Calibration\mEGFPC1_Noc\0005_R1_P1_K1_Ch2-Ch1.zen
245660	2.580329e-05	1.070764e-03	9.270900e-05	20151211_STAG2gfpcf2_Prometa\MitoSys2\Calibration\mEGFPC1_Noc\0005_R1_P1_K1_Ch2-Ch1.zen
266140	1.586050e-04	1.211780e-03	8.092000e-05	20151211_STAG2gfpcf2_Prometa\MitoSys2\Calibration\mEGFPC1_Noc\0005_R1_P1_K1_Ch2-Ch1.zen
286620	-3.471310e-05	9.898651e-04	7.107300e-05	20151211_STAG2gfpcf2_Prometa\MitoSys2\Calibration\mEGFPC1_Noc\0005_R1_P1_K1_Ch2-Ch1.zen
307100	4.378113e-06	9.197321e-04	6.278600e-05	20151211_STAG2gfpcf2_Prometa\MitoSys2\Calibration\mEGFPC1_Noc\0005_R1_P1_K1_Ch2-Ch1.zen
327580	-2.116883e-04	9.353672e-04	5.576200e-05	20151211_STAG2gfpcf2_Prometa\MitoSys2\Calibration\mEGFPC1_Noc\0005_R1_P1_K1_Ch2-Ch1.zen
348060	-8.944658e-05	8.024082e-04	4.976600e-05	20151211_STAG2gfpcf2_Prometa\MitoSys2\Calibration\mEGFPC1_Noc\0005_R1_P1_K1_Ch2-Ch1.zen
368540	2.031309e-05	7.518515e-04	4.461800e-05	20151211_STAG2gfpcf2_Prometa\MitoSys2\Calibration\mEGFPC1_Noc\0005_R1_P1_K1_Ch2-Ch1.zen
389020	-5.475442e-05	6.826575e-04	4.017000e-05	20151211_STAG2gfpcf2_Prometa\MitoSys2\Calibration\mEGFPC1_Noc\0005_R1_P1_K1_Ch2-Ch1.zen
409500	-9.481638e-05	6.140692e-04	3.630700e-05	20151211_STAG2gfpcf2_Prometa\MitoSys2\Calibration\mEGFPC1_Noc\0005_R1_P1_K1_Ch2-Ch1.zen
450460	4.373027e-05	7.844902e-04	2.997600e-05	20151211_STAG2gfpcf2_Prometa\MitoSys2\Calibration\mEGFPC1_Noc\0005_R1_P1_K1_Ch2-Ch1.zen
491420	-1.834247e-04	1.137941e-03	2.506500e-05	20151211_STAG2gfpcf2_Prometa\MitoSys2\Calibration\mEGFPC1_Noc\0005_R1_P1_K1_Ch2-Ch1.zen
532380	-9.456563e-05	7.215772e-04	2.119400e-05	20151211_STAG2gfpcf2_Prometa\MitoSys2\Calibration\mEGFPC1_Noc\0005_R1_P1_K1_Ch2-Ch1.zen
573340	3.284887e-05	8.934334e-04	1.809900e-05	20151211_STAG2gfpcf2_Prometa\MitoSys2\Calibration\mEGFPC1_Noc\0005_R1_P1_K1_Ch2-Ch1.zen
614300	-2.741990e-04	7.504875e-04	1.559400e-05	20151211_STAG2gfpcf2_Prometa\MitoSys2\Calibration\mEGFPC1_Noc\0005_R1_P1_K1_Ch2-Ch1.zen
655260	-7.036035e-05	7.556767e-04	1.354300e-05	20151211_STAG2gfpcf2_Prometa\MitoSys2\Calibration\mEGFPC1_Noc\0005_R1_P1_K1_Ch2-Ch1.zen
696220	-3.097753e-04	9.284407e-04	1.184700e-05	20151211_STAG2gfpcf2_Prometa\MitoSys2\Calibration\mEGFPC1_Noc\0005_R1_P1_K1_Ch2-Ch1.zen
737180	-9.524963e-05	1.017197e-03	1.043300e-05	20151211_STAG2gfpcf2_Prometa\MitoSys2\Calibration\mEGFPC1_Noc\0005_R1_P1_K1_Ch2-Ch1.zen
778140	-2.714310e-04	9.629433e-04	9.242400e-06	20151211_STAG2gfpcf2_Prometa\MitoSys2\Calibration\mEGFPC1_Noc\0005_R1_P1_K1_Ch2-Ch1.zen
819100	-1.258075e-04	8.618588e-04	8.233500e-06	20151211_STAG2gfpcf2_Prometa\MitoSys2\Calibration\mEGFPC1_Noc\0005_R1_P1_K1_Ch2-Ch1.zen
901020	-1.346207e-04	6.786617e-04	6.632800e-06	20151211_STAG2gfpcf2_Prometa\MitoSys2\Calibration\mEGFPC1_Noc\0005_R1_P1_K1_Ch2-Ch1.zen
982940	-1.097573e-04	6.561548e-04	5.438100e-06	20151211_STAG2gfpcf2_Prometa\MitoSys2\Calibration\mEGFPC1_Noc\0005_R1_P1_K1_Ch2-Ch1.zen
1064860	-1.296212e-04	6.686973e-04	4.527200e-06	20151211_STAG2gfpcf2_Prometa\MitoSys2\Calibration\mEGFPC1_Noc\0005_R1_P1_K1_Ch2-Ch1.zen
1146780	-1.797076e-04	7.300245e-04	3.819400e-06	20151211_STAG2gfpcf2_Prometa\MitoSys2\Calibration\mEGFPC1_Noc\0005_R1_P1_K1_Ch2-Ch1.zen
1228700	-3.009423e-04	5.882159e-04	3.260500e-06	20151211_STAG2gfpcf2_Prometa\MitoSys2\Calibration\mEGFPC1_Noc\0005_R1_P1_K1_Ch2-Ch1.zen
1310620	-3.419430e-04	5.779789e-04	2.812500e-06	20151211_STAG2gfpcf2_Prometa\MitoSys2\Calibration\mEGFPC1_Noc\0005_R1_P1_K1_Ch2-Ch1.zen
1392540	-1.297921e-04	5.388338e-04	2.448700e-06	20151211_STAG2gfpcf2_Prometa\MitoSys2\Calibration\mEGFPC1_Noc\0005_R1_P1_K1_Ch2-Ch1.zen
1474460	2.688656e-05	5.630461e-04	2.149800e-06	20151211_STAG2gfpcf2_Prometa\MitoSys2\Calibration\mEGFPC1_Noc\0005_R1_P1_K1_Ch2-Ch1.zen
1556380	1.147580e-04	4.777525e-04	1.901600e-06	20151211_STAG2gfpcf2_Prometa\MitoSys2\Calibration\mEGFPC1_Noc\0005_R1_P1_K1_Ch2-Ch1.zen
10	3.624199e-02	1.662851e-02	3.637300e-02	20151211_STAG2gfpcf2_Prometa\MitoSys2\Calibration\mEGFPC1_Noc\0005_R1_P3_K1_Ch2-Ch1.zen
20	3.132898e-02	2.061285e-02	3.516200e-02	20151211_STAG2gfpcf2_Prometa\MitoSys2\Calibration\mEGFPC1_Noc\0005_R1_P3_K1_Ch2-Ch1.zen
30	3.703808e-02	2.366387e-02	3.402300e-02	20151211_STAG2gfpcf2_Prometa\MitoSys2\Calibration\mEGFPC1_Noc\0005_R1_P3_K1_Ch2-Ch1.zen
40	3.659902e-02	1.881547e-02	3.295800e-02	20151211_STAG2gfpcf2_Prometa\MitoSys2\Calibration\mEGFPC1_Noc\0005_R1_P3_K1_Ch2-Ch1.zen
50	2.938502e-02	1.187312e-02	3.196500e-02	20151211_STAG2gfpcf2_Prometa\MitoSys2\Calibration\mEGFPC1_Noc\0005_R1_P3_K1_Ch2-Ch1.zen
60	3.057867e-02	2.074747e-02	3.104000e-02	20151211_STAG2gfpcf2_Prometa\MitoSys2\Calibration\mEGFPC1_Noc\0005_R1_P3_K1_Ch2-Ch1.zen
70	3.312172e-02	1.205890e-02	3.017800e-02	20151211_STAG2gfpcf2_Prometa\MitoSys2\Calibration\mEGFPC1_Noc\0005_R1_P3_K1_Ch2-Ch1.zen
80	2.345545e-02	1.947567e-02	2.937400e-02	20151211_STAG2gfpcf2_Prometa\MitoSys2\Calibration\mEGFPC1_Noc\0005_R1_P3_K1_Ch2-Ch1.zen
90	3.460284e-02	2.083256e-02	2.862300e-02	20151211_STAG2gfpcf2_Prometa\MitoSys2\Calibration\mEGFPC1_Noc\0005_R1_P3_K1_Ch2-Ch1.zen
100	2.942838e-02	1.296461e-02	2.792000e-02	20151211_STAG2gfpcf2_Prometa\MitoSys2\Calibration\mEGFPC1_Noc\0005_R1_P3_K1_Ch2-Ch1.zen
120	2.690126e-02	1.387246e-02	2.664500e-02	20151211_STAG2gfpcf2_Prometa\MitoSys2\Calibration\mEGFPC1_Noc\0005_R1_P3_K1_Ch2-Ch1.zen
140	2.355662e-02	1.387031e-02	2.551900e-02	20151211_STAG2gfpcf2_Prometa\MitoSys2\Calibration\mEGFPC1_Noc\0005_R1_P3_K1_Ch2-Ch1.zen
160	2.260869e-02	9.475535e-03	2.451700e-02	20151211_STAG2gfpcf2_Prometa\MitoSys2\Calibration\mEGFPC1_Noc\0005_R1_P3_K1_Ch2-Ch1.zen
180	2.558408e-02	9.931733e-03	2.361900e-02	20151211_STAG2gfpcf2_Prometa\MitoSys2\Calibration\mEGFPC1_Noc\0005_R1_P3_K1_Ch2-Ch1.zen
200	2.101529e-02	1.117157e-02	2.280700e-02	20151211_STAG2gfpcf2_Prometa\MitoSys2\Calibration\mEGFPC1_Noc\0005_R1_P3_K1_Ch2-Ch1.zen
220	2.004854e-02	9.782095e-03	2.206800e-02	20151211_STAG2gfpcf2_Prometa\MitoSys2\Calibration\mEGFPC1_Noc\0005_R1_P3_K1_Ch2-Ch1.zen
240	2.217481e-02	8.923529e-03	2.139200e-02	20151211_STAG2gfpcf2_Prometa\MitoSys2\Calibration\mEGFPC1_Noc\0005_R1_P3_K1_Ch2-Ch1.zen
260	2.268602e-02	1.087387e-02	2.076800e-02	20151211_STAG2gfpcf2_Prometa\MitoSys2\Calibration\mEGFPC1_Noc\0005_R1_P3_K1_Ch2-Ch1.zen
280	1.758827e-02	1.370814e-02	2.018900e-02	20151211_STAG2gfpcf2_Prometa\MitoSys2\Calibration\mEGFPC1_Noc\0005_R1_P3_K1_Ch2-Ch1.zen
300	1.959007e-02	9.702273e-03	1.964900e-02	20151211_STAG2gfpcf2_Prometa\MitoSys2\Calibration\mEGFPC1_Noc\0005_R1_P3_K1_Ch2-Ch1.zen
340	2.066410e-02	7.928842e-03	1.866800e-02	20151211_STAG2gfpcf2_Prometa\MitoSys2\Calibration\mEGFPC1_Noc\0005_R1_P3_K1_Ch2-Ch1.zen
380	1.603109e-02	1.141529e-02	1.779400e-02	20151211_STAG2gfpcf2_Prometa\MitoSys2\Calibration\mEGFPC1_Noc\0005_R1_P3_K1_Ch2-Ch1.zen
420	1.693198e-02	9.478368e-03	1.700500e-02	20151211_STAG2gfpcf2_Prometa\MitoSys2\Calibration\mEGFPC1_Noc\0005_R1_P3_K1_Ch2-Ch1.zen
460	1.880489e-02	8.033611e-03	1.628600e-02	20151211_STAG2gfpcf2_Prometa\MitoSys2\Calibration\mEGFPC1_Noc\0005_R1_P3_K1_Ch2-Ch1.zen
500	1.397540e-02	8.558764e-03	1.562700e-02	20151211_STAG2gfpcf2_Prometa\MitoSys2\Calibration\mEGFPC1_Noc\0005_R1_P3_K1_Ch2-Ch1.zen
540	1.759796e-02	8.632928e-03	1.501900e-02	20151211_STAG2gfpcf2_Prometa\MitoSys2\Calibration\mEGFPC1_Noc\0005_R1_P3_K1_Ch2-Ch1.zen
580	1.321137e-02	7.920021e-03	1.445500e-02	20151211_STAG2gfpcf2_Prometa\MitoSys2\Calibration\mEGFPC1_Noc\0005_R1_P3_K1_Ch2-Ch1.zen
620	1.365546e-02	8.751760e-03	1.393100e-02	20151211_STAG2gfpcf2_Prometa\MitoSys2\Calibration\mEGFPC1_Noc\0005_R1_P3_K1_Ch2-Ch1.zen
660	1.400405e-02	8.513341e-03	1.344200e-02	20151211_STAG2gfpcf2_Prometa\MitoSys2\Calibration\mEGFPC1_Noc\0005_R1_P3_K1_Ch2-Ch1.zen
700	1.293601e-02	6.767306e-03	1.298600e-02	20151211_STAG2gfpcf2_Prometa\MitoSys2\Calibration\mEGFPC1_Noc\0005_R1_P3_K1_Ch2-Ch1.zen
780	1.232920e-02	7.401904e-03	1.215600e-02	20151211_STAG2gfpcf2_Prometa\MitoSys2\Calibration\mEGFPC1_Noc\0005_R1_P3_K1_Ch2-Ch1.zen
860	1.363064e-02	7.004890e-03	1.142300e-02	20151211_STAG2gfpcf2_Prometa\MitoSys2\Calibration\mEGFPC1_Noc\0005_R1_P3_K1_Ch2-Ch1.zen
940	7.756328e-03	7.019175e-03	1.077100e-02	20151211_STAG2gfpcf2_Prometa\MitoSys2\Calibration\mEGFPC1_Noc\0005_R1_P3_K1_Ch2-Ch1.zen
1020	8.961703e-03	6.313808e-03	1.018800e-02	20151211_STAG2gfpcf2_Prometa\MitoSys2\Calibration\mEGFPC1_Noc\0005_R1_P3_K1_Ch2-Ch1.zen
1100	1.015513e-02	7.268402e-03	9.664900e-03	20151211_STAG2gfpcf2_Prometa\MitoSys2\Calibration\mEGFPC1_Noc\0005_R1_P3_K1_Ch2-Ch1.zen
1180	9.977688e-03	6.476032e-03	9.192400e-03	20151211_STAG2gfpcf2_Prometa\MitoSys2\Calibration\mEGFPC1_Noc\0005_R1_P3_K1_Ch2-Ch1.zen
1260	9.829415e-03	6.848921e-03	8.764200e-03	20151211_STAG2gfpcf2_Prometa\MitoSys2\Calibration\mEGFPC1_Noc\0005_R1_P3_K1_Ch2-Ch1.zen
1340	9.232999e-03	5.315832e-03	8.374600e-03	20151211_STAG2gfpcf2_Prometa\MitoSys2\Calibration\mEGFPC1_Noc\0005_R1_P3_K1_Ch2-Ch1.zen
1420	7.169740e-03	5.463341e-03	8.018700e-03	20151211_STAG2gfpcf2_Prometa\MitoSys2\Calibration\mEGFPC1_Noc\0005_R1_P3_K1_Ch2-Ch1.zen
1500	6.598211e-03	5.090068e-03	7.692500e-03	20151211_STAG2gfpcf2_Prometa\MitoSys2\Calibration\mEGFPC1_Noc\0005_R1_P3_K1_Ch2-Ch1.zen
1660	9.205620e-03	4.912623e-03	7.115900e-03	20151211_STAG2gfpcf2_Prometa\MitoSys2\Calibration\mEGFPC1_Noc\0005_R1_P3_K1_Ch2-Ch1.zen
1820	5.612607e-03	5.018320e-03	6.622500e-03	20151211_STAG2gfpcf2_Prometa\MitoSys2\Calibration\mEGFPC1_Noc\0005_R1_P3_K1_Ch2-Ch1.zen
1980	4.866630e-03	4.300339e-03	6.195700e-03	20151211_STAG2gfpcf2_Prometa\MitoSys2\Calibration\mEGFPC1_Noc\0005_R1_P3_K1_Ch2-Ch1.zen
2140	6.530285e-03	5.524014e-03	5.823200e-03	20151211_STAG2gfpcf2_Prometa\MitoSys2\Calibration\mEGFPC1_Noc\0005_R1_P3_K1_Ch2-Ch1.zen
2300	5.363255e-03	6.073966e-03	5.495100e-03	20151211_STAG2gfpcf2_Prometa\MitoSys2\Calibration\mEGFPC1_Noc\0005_R1_P3_K1_Ch2-Ch1.zen
2460	4.334662e-03	5.010596e-03	5.203900e-03	20151211_STAG2gfpcf2_Prometa\MitoSys2\Calibration\mEGFPC1_Noc\0005_R1_P3_K1_Ch2-Ch1.zen
2620	3.835736e-03	5.717411e-03	4.943800e-03	20151211_STAG2gfpcf2_Prometa\MitoSys2\Calibration\mEGFPC1_Noc\0005_R1_P3_K1_Ch2-Ch1.zen
2780	4.203109e-03	5.365343e-03	4.709900e-03	20151211_STAG2gfpcf2_Prometa\MitoSys2\Calibration\mEGFPC1_Noc\0005_R1_P3_K1_Ch2-Ch1.zen
2940	2.982889e-03	4.655292e-03	4.498300e-03	20151211_STAG2gfpcf2_Prometa\MitoSys2\Calibration\mEGFPC1_Noc\0005_R1_P3_K1_Ch2-Ch1.zen
3100	4.365350e-03	2.462564e-03	4.306000e-03	20151211_STAG2gfpcf2_Prometa\MitoSys2\Calibration\mEGFPC1_Noc\0005_R1_P3_K1_Ch2-Ch1.zen
3420	4.831981e-03	3.556427e-03	3.969000e-03	20151211_STAG2gfpcf2_Prometa\MitoSys2\Calibration\mEGFPC1_Noc\0005_R1_P3_K1_Ch2-Ch1.zen
3740	4.978832e-03	4.741223e-03	3.683100e-03	20151211_STAG2gfpcf2_Prometa\MitoSys2\Calibration\mEGFPC1_Noc\0005_R1_P3_K1_Ch2-Ch1.zen
4060	3.444576e-03	3.551725e-03	3.436900e-03	20151211_STAG2gfpcf2_Prometa\MitoSys2\Calibration\mEGFPC1_Noc\0005_R1_P3_K1_Ch2-Ch1.zen
4380	3.093158e-03	3.337732e-03	3.222300e-03	20151211_STAG2gfpcf2_Prometa\MitoSys2\Calibration\mEGFPC1_Noc\0005_R1_P3_K1_Ch2-Ch1.zen
4700	3.635768e-03	4.064259e-03	3.033200e-03	20151211_STAG2gfpcf2_Prometa\MitoSys2\Calibration\mEGFPC1_Noc\0005_R1_P3_K1_Ch2-Ch1.zen
5020	2.318562e-03	4.260542e-03	2.865100e-03	20151211_STAG2gfpcf2_Prometa\MitoSys2\Calibration\mEGFPC1_Noc\0005_R1_P3_K1_Ch2-Ch1.zen
5340	2.644045e-03	4.143427e-03	2.714300e-03	20151211_STAG2gfpcf2_Prometa\MitoSys2\Calibration\mEGFPC1_Noc\0005_R1_P3_K1_Ch2-Ch1.zen
5660	2.129179e-03	3.753437e-03	2.578200e-03	20151211_STAG2gfpcf2_Prometa\MitoSys2\Calibration\mEGFPC1_Noc\0005_R1_P3_K1_Ch2-Ch1.zen
5980	3.739346e-03	4.566856e-03	2.454500e-03	20151211_STAG2gfpcf2_Prometa\MitoSys2\Calibration\mEGFPC1_Noc\0005_R1_P3_K1_Ch2-Ch1.zen
6300	2.300005e-03	2.764843e-03	2.341500e-03	20151211_STAG2gfpcf2_Prometa\MitoSys2\Calibration\mEGFPC1_Noc\0005_R1_P3_K1_Ch2-Ch1.zen
6940	2.062065e-03	2.130188e-03	2.142100e-03	20151211_STAG2gfpcf2_Prometa\MitoSys2\Calibration\mEGFPC1_Noc\0005_R1_P3_K1_Ch2-Ch1.zen
7580	1.276823e-03	3.614894e-03	1.971300e-03	20151211_STAG2gfpcf2_Prometa\MitoSys2\Calibration\mEGFPC1_Noc\0005_R1_P3_K1_Ch2-Ch1.zen
8220	2.015323e-03	2.932998e-03	1.823200e-03	20151211_STAG2gfpcf2_Prometa\MitoSys2\Calibration\mEGFPC1_Noc\0005_R1_P3_K1_Ch2-Ch1.zen
8860	1.556869e-03	2.218774e-03	1.693200e-03	20151211_STAG2gfpcf2_Prometa\MitoSys2\Calibration\mEGFPC1_Noc\0005_R1_P3_K1_Ch2-Ch1.zen
9500	2.603635e-03	3.662354e-03	1.578100e-03	20151211_STAG2gfpcf2_Prometa\MitoSys2\Calibration\mEGFPC1_Noc\0005_R1_P3_K1_Ch2-Ch1.zen
10140	1.265017e-03	3.409338e-03	1.475500e-03	20151211_STAG2gfpcf2_Prometa\MitoSys2\Calibration\mEGFPC1_Noc\0005_R1_P3_K1_Ch2-Ch1.zen
10780	1.377050e-03	3.587646e-03	1.383400e-03	20151211_STAG2gfpcf2_Prometa\MitoSys2\Calibration\mEGFPC1_Noc\0005_R1_P3_K1_Ch2-Ch1.zen
11420	1.009845e-03	2.846777e-03	1.300300e-03	20151211_STAG2gfpcf2_Prometa\MitoSys2\Calibration\mEGFPC1_Noc\0005_R1_P3_K1_Ch2-Ch1.zen
12060	1.022447e-03	3.239451e-03	1.225000e-03	20151211_STAG2gfpcf2_Prometa\MitoSys2\Calibration\mEGFPC1_Noc\0005_R1_P3_K1_Ch2-Ch1.zen
12700	8.661830e-04	2.512758e-03	1.156400e-03	20151211_STAG2gfpcf2_Prometa\MitoSys2\Calibration\mEGFPC1_Noc\0005_R1_P3_K1_Ch2-Ch1.zen
13980	3.768025e-04	2.170424e-03	1.036200e-03	20151211_STAG2gfpcf2_Prometa\MitoSys2\Calibration\mEGFPC1_Noc\0005_R1_P3_K1_Ch2-Ch1.zen
15260	3.790732e-04	2.339081e-03	9.346100e-04	20151211_STAG2gfpcf2_Prometa\MitoSys2\Calibration\mEGFPC1_Noc\0005_R1_P3_K1_Ch2-Ch1.zen
16540	1.133281e-03	2.048022e-03	8.477300e-04	20151211_STAG2gfpcf2_Prometa\MitoSys2\Calibration\mEGFPC1_Noc\0005_R1_P3_K1_Ch2-Ch1.zen
17820	1.400327e-03	2.648805e-03	7.727700e-04	20151211_STAG2gfpcf2_Prometa\MitoSys2\Calibration\mEGFPC1_Noc\0005_R1_P3_K1_Ch2-Ch1.zen
19100	1.366624e-03	2.559488e-03	7.075800e-04	20151211_STAG2gfpcf2_Prometa\MitoSys2\Calibration\mEGFPC1_Noc\0005_R1_P3_K1_Ch2-Ch1.zen
20380	5.169736e-04	1.647240e-03	6.504900e-04	20151211_STAG2gfpcf2_Prometa\MitoSys2\Calibration\mEGFPC1_Noc\0005_R1_P3_K1_Ch2-Ch1.zen
21660	-8.707796e-05	2.266131e-03	6.001800e-04	20151211_STAG2gfpcf2_Prometa\MitoSys2\Calibration\mEGFPC1_Noc\0005_R1_P3_K1_Ch2-Ch1.zen
22940	-4.694036e-04	2.763039e-03	5.556000e-04	20151211_STAG2gfpcf2_Prometa\MitoSys2\Calibration\mEGFPC1_Noc\0005_R1_P3_K1_Ch2-Ch1.zen
24220	7.766975e-04	1.834865e-03	5.158900e-04	20151211_STAG2gfpcf2_Prometa\MitoSys2\Calibration\mEGFPC1_Noc\0005_R1_P3_K1_Ch2-Ch1.zen
25500	6.434558e-04	2.591764e-03	4.803500e-04	20151211_STAG2gfpcf2_Prometa\MitoSys2\Calibration\mEGFPC1_Noc\0005_R1_P3_K1_Ch2-Ch1.zen
28060	3.317809e-04	2.214714e-03	4.195900e-04	20151211_STAG2gfpcf2_Prometa\MitoSys2\Calibration\mEGFPC1_Noc\0005_R1_P3_K1_Ch2-Ch1.zen
30620	2.230018e-05	1.656505e-03	3.697700e-04	20151211_STAG2gfpcf2_Prometa\MitoSys2\Calibration\mEGFPC1_Noc\0005_R1_P3_K1_Ch2-Ch1.zen
33180	-1.623765e-04	1.761077e-03	3.283900e-04	20151211_STAG2gfpcf2_Prometa\MitoSys2\Calibration\mEGFPC1_Noc\0005_R1_P3_K1_Ch2-Ch1.zen
35740	6.589262e-04	1.711266e-03	2.936200e-04	20151211_STAG2gfpcf2_Prometa\MitoSys2\Calibration\mEGFPC1_Noc\0005_R1_P3_K1_Ch2-Ch1.zen
38300	3.382586e-04	2.184169e-03	2.641000e-04	20151211_STAG2gfpcf2_Prometa\MitoSys2\Calibration\mEGFPC1_Noc\0005_R1_P3_K1_Ch2-Ch1.zen
40860	1.838639e-04	2.179126e-03	2.388300e-04	20151211_STAG2gfpcf2_Prometa\MitoSys2\Calibration\mEGFPC1_Noc\0005_R1_P3_K1_Ch2-Ch1.zen
43420	1.859593e-04	2.187289e-03	2.170100e-04	20151211_STAG2gfpcf2_Prometa\MitoSys2\Calibration\mEGFPC1_Noc\0005_R1_P3_K1_Ch2-Ch1.zen
45980	5.838717e-04	1.770940e-03	1.980400e-04	20151211_STAG2gfpcf2_Prometa\MitoSys2\Calibration\mEGFPC1_Noc\0005_R1_P3_K1_Ch2-Ch1.zen
48540	-2.313020e-04	2.124693e-03	1.814400e-04	20151211_STAG2gfpcf2_Prometa\MitoSys2\Calibration\mEGFPC1_Noc\0005_R1_P3_K1_Ch2-Ch1.zen
51100	5.392591e-04	1.595592e-03	1.668300e-04	20151211_STAG2gfpcf2_Prometa\MitoSys2\Calibration\mEGFPC1_Noc\0005_R1_P3_K1_Ch2-Ch1.zen
56220	6.485865e-04	1.162318e-03	1.424100e-04	20151211_STAG2gfpcf2_Prometa\MitoSys2\Calibration\mEGFPC1_Noc\0005_R1_P3_K1_Ch2-Ch1.zen
61340	1.174771e-04	1.200492e-03	1.229300e-04	20151211_STAG2gfpcf2_Prometa\MitoSys2\Calibration\mEGFPC1_Noc\0005_R1_P3_K1_Ch2-Ch1.zen
66460	-1.343032e-04	1.859069e-03	1.071500e-04	20151211_STAG2gfpcf2_Prometa\MitoSys2\Calibration\mEGFPC1_Noc\0005_R1_P3_K1_Ch2-Ch1.zen
71580	1.955300e-05	1.661271e-03	9.417400e-05	20151211_STAG2gfpcf2_Prometa\MitoSys2\Calibration\mEGFPC1_Noc\0005_R1_P3_K1_Ch2-Ch1.zen
76700	2.314125e-04	1.457332e-03	8.338800e-05	20151211_STAG2gfpcf2_Prometa\MitoSys2\Calibration\mEGFPC1_Noc\0005_R1_P3_K1_Ch2-Ch1.zen
81820	-1.904507e-04	1.399025e-03	7.432300e-05	20151211_STAG2gfpcf2_Prometa\MitoSys2\Calibration\mEGFPC1_Noc\0005_R1_P3_K1_Ch2-Ch1.zen
86940	1.459667e-04	1.663307e-03	6.663400e-05	20151211_STAG2gfpcf2_Prometa\MitoSys2\Calibration\mEGFPC1_Noc\0005_R1_P3_K1_Ch2-Ch1.zen
92060	2.571381e-04	1.395862e-03	6.005700e-05	20151211_STAG2gfpcf2_Prometa\MitoSys2\Calibration\mEGFPC1_Noc\0005_R1_P3_K1_Ch2-Ch1.zen
97180	3.046756e-04	2.076789e-03	5.438800e-05	20151211_STAG2gfpcf2_Prometa\MitoSys2\Calibration\mEGFPC1_Noc\0005_R1_P3_K1_Ch2-Ch1.zen
102300	-1.046711e-04	1.269001e-03	4.947000e-05	20151211_STAG2gfpcf2_Prometa\MitoSys2\Calibration\mEGFPC1_Noc\0005_R1_P3_K1_Ch2-Ch1.zen
112540	-3.376968e-04	9.455077e-04	4.140500e-05	20151211_STAG2gfpcf2_Prometa\MitoSys2\Calibration\mEGFPC1_Noc\0005_R1_P3_K1_Ch2-Ch1.zen
122780	2.405581e-04	1.478819e-03	3.512800e-05	20151211_STAG2gfpcf2_Prometa\MitoSys2\Calibration\mEGFPC1_Noc\0005_R1_P3_K1_Ch2-Ch1.zen
133020	-3.872044e-04	1.092095e-03	3.015000e-05	20151211_STAG2gfpcf2_Prometa\MitoSys2\Calibration\mEGFPC1_Noc\0005_R1_P3_K1_Ch2-Ch1.zen
143260	2.696682e-05	1.623442e-03	2.613900e-05	20151211_STAG2gfpcf2_Prometa\MitoSys2\Calibration\mEGFPC1_Noc\0005_R1_P3_K1_Ch2-Ch1.zen
153500	-5.951501e-05	1.545156e-03	2.286300e-05	20151211_STAG2gfpcf2_Prometa\MitoSys2\Calibration\mEGFPC1_Noc\0005_R1_P3_K1_Ch2-Ch1.zen
163740	-1.033198e-04	1.354479e-03	2.015400e-05	20151211_STAG2gfpcf2_Prometa\MitoSys2\Calibration\mEGFPC1_Noc\0005_R1_P3_K1_Ch2-Ch1.zen
173980	-2.795187e-05	9.256637e-04	1.789100e-05	20151211_STAG2gfpcf2_Prometa\MitoSys2\Calibration\mEGFPC1_Noc\0005_R1_P3_K1_Ch2-Ch1.zen
184220	4.233214e-04	1.106522e-03	1.598100e-05	20151211_STAG2gfpcf2_Prometa\MitoSys2\Calibration\mEGFPC1_Noc\0005_R1_P3_K1_Ch2-Ch1.zen
194460	5.401359e-05	1.168269e-03	1.435500e-05	20151211_STAG2gfpcf2_Prometa\MitoSys2\Calibration\mEGFPC1_Noc\0005_R1_P3_K1_Ch2-Ch1.zen
204700	-2.046176e-05	9.139283e-04	1.296100e-05	20151211_STAG2gfpcf2_Prometa\MitoSys2\Calibration\mEGFPC1_Noc\0005_R1_P3_K1_Ch2-Ch1.zen
225180	9.764934e-05	1.080912e-03	1.071000e-05	20151211_STAG2gfpcf2_Prometa\MitoSys2\Calibration\mEGFPC1_Noc\0005_R1_P3_K1_Ch2-Ch1.zen
245660	1.355441e-04	1.050467e-03	8.988600e-06	20151211_STAG2gfpcf2_Prometa\MitoSys2\Calibration\mEGFPC1_Noc\0005_R1_P3_K1_Ch2-Ch1.zen
266140	3.738697e-04	8.824923e-04	7.645200e-06	20151211_STAG2gfpcf2_Prometa\MitoSys2\Calibration\mEGFPC1_Noc\0005_R1_P3_K1_Ch2-Ch1.zen
286620	1.155459e-04	8.024765e-04	6.577400e-06	20151211_STAG2gfpcf2_Prometa\MitoSys2\Calibration\mEGFPC1_Noc\0005_R1_P3_K1_Ch2-Ch1.zen
307100	-1.487587e-04	9.341133e-04	5.715500e-06	20151211_STAG2gfpcf2_Prometa\MitoSys2\Calibration\mEGFPC1_Noc\0005_R1_P3_K1_Ch2-Ch1.zen
327580	-3.750812e-04	8.321010e-04	5.010100e-06	20151211_STAG2gfpcf2_Prometa\MitoSys2\Calibration\mEGFPC1_Noc\0005_R1_P3_K1_Ch2-Ch1.zen
348060	-1.300113e-04	1.144699e-03	4.425900e-06	20151211_STAG2gfpcf2_Prometa\MitoSys2\Calibration\mEGFPC1_Noc\0005_R1_P3_K1_Ch2-Ch1.zen
368540	-3.964384e-04	7.895341e-04	3.936900e-06	20151211_STAG2gfpcf2_Prometa\MitoSys2\Calibration\mEGFPC1_Noc\0005_R1_P3_K1_Ch2-Ch1.zen
389020	-6.219852e-04	8.171255e-04	3.523600e-06	20151211_STAG2gfpcf2_Prometa\MitoSys2\Calibration\mEGFPC1_Noc\0005_R1_P3_K1_Ch2-Ch1.zen
409500	-1.863288e-04	6.610072e-04	3.171300e-06	20151211_STAG2gfpcf2_Prometa\MitoSys2\Calibration\mEGFPC1_Noc\0005_R1_P3_K1_Ch2-Ch1.zen
450460	1.314814e-04	6.872588e-04	2.606800e-06	20151211_STAG2gfpcf2_Prometa\MitoSys2\Calibration\mEGFPC1_Noc\0005_R1_P3_K1_Ch2-Ch1.zen
491420	3.602648e-05	8.376762e-04	2.179200e-06	20151211_STAG2gfpcf2_Prometa\MitoSys2\Calibration\mEGFPC1_Noc\0005_R1_P3_K1_Ch2-Ch1.zen
532380	-8.321059e-05	7.712980e-04	1.847800e-06	20151211_STAG2gfpcf2_Prometa\MitoSys2\Calibration\mEGFPC1_Noc\0005_R1_P3_K1_Ch2-Ch1.zen
573340	1.083216e-04	6.261927e-04	1.585900e-06	20151211_STAG2gfpcf2_Prometa\MitoSys2\Calibration\mEGFPC1_Noc\0005_R1_P3_K1_Ch2-Ch1.zen
614300	-6.467731e-05	7.743659e-04	1.375500e-06	20151211_STAG2gfpcf2_Prometa\MitoSys2\Calibration\mEGFPC1_Noc\0005_R1_P3_K1_Ch2-Ch1.zen
655260	-3.626004e-06	5.450356e-04	1.204000e-06	20151211_STAG2gfpcf2_Prometa\MitoSys2\Calibration\mEGFPC1_Noc\0005_R1_P3_K1_Ch2-Ch1.zen
696220	1.708307e-04	6.969414e-04	1.062500e-06	20151211_STAG2gfpcf2_Prometa\MitoSys2\Calibration\mEGFPC1_Noc\0005_R1_P3_K1_Ch2-Ch1.zen
737180	-9.179601e-05	8.232503e-04	9.442900e-07	20151211_STAG2gfpcf2_Prometa\MitoSys2\Calibration\mEGFPC1_Noc\0005_R1_P3_K1_Ch2-Ch1.zen
778140	1.668767e-05	8.477947e-04	8.446500e-07	20151211_STAG2gfpcf2_Prometa\MitoSys2\Calibration\mEGFPC1_Noc\0005_R1_P3_K1_Ch2-Ch1.zen
819100	-9.853237e-05	5.864473e-04	7.598800e-07	20151211_STAG2gfpcf2_Prometa\MitoSys2\Calibration\mEGFPC1_Noc\0005_R1_P3_K1_Ch2-Ch1.zen
901020	-4.855217e-05	3.612722e-04	6.243500e-07	20151211_STAG2gfpcf2_Prometa\MitoSys2\Calibration\mEGFPC1_Noc\0005_R1_P3_K1_Ch2-Ch1.zen
982940	2.387649e-05	6.377364e-04	5.219200e-07	20151211_STAG2gfpcf2_Prometa\MitoSys2\Calibration\mEGFPC1_Noc\0005_R1_P3_K1_Ch2-Ch1.zen
1064860	6.668236e-05	7.410628e-04	4.426600e-07	20151211_STAG2gfpcf2_Prometa\MitoSys2\Calibration\mEGFPC1_Noc\0005_R1_P3_K1_Ch2-Ch1.zen
1146780	-5.287920e-05	5.685704e-04	3.801000e-07	20151211_STAG2gfpcf2_Prometa\MitoSys2\Calibration\mEGFPC1_Noc\0005_R1_P3_K1_Ch2-Ch1.zen
1228700	-1.081129e-04	4.735692e-04	3.298700e-07	20151211_STAG2gfpcf2_Prometa\MitoSys2\Calibration\mEGFPC1_Noc\0005_R1_P3_K1_Ch2-Ch1.zen
1310620	1.603115e-04	6.149770e-04	2.889400e-07	20151211_STAG2gfpcf2_Prometa\MitoSys2\Calibration\mEGFPC1_Noc\0005_R1_P3_K1_Ch2-Ch1.zen
1392540	-6.996142e-05	7.578318e-04	2.551700e-07	20151211_STAG2gfpcf2_Prometa\MitoSys2\Calibration\mEGFPC1_Noc\0005_R1_P3_K1_Ch2-Ch1.zen
1474460	-1.587004e-04	4.793049e-04	2.269700e-07	20151211_STAG2gfpcf2_Prometa\MitoSys2\Calibration\mEGFPC1_Noc\0005_R1_P3_K1_Ch2-Ch1.zen
1556380	-7.426348e-05	5.224083e-04	2.031900e-07	20151211_STAG2gfpcf2_Prometa\MitoSys2\Calibration\mEGFPC1_Noc\0005_R1_P3_K1_Ch2-Ch1.zen
10	6.505289e-03	2.185611e-03	6.444100e-03	20151211_STAG2gfpcf2_Prometa\MitoSys2\Calibration\mEGFPC1_Noc\0006_R1_P4_K1_Ch2-Ch1.zen
20	6.374485e-03	1.823697e-03	6.221100e-03	20151211_STAG2gfpcf2_Prometa\MitoSys2\Calibration\mEGFPC1_Noc\0006_R1_P4_K1_Ch2-Ch1.zen
30	5.643627e-03	1.546343e-03	6.014600e-03	20151211_STAG2gfpcf2_Prometa\MitoSys2\Calibration\mEGFPC1_Noc\0006_R1_P4_K1_Ch2-Ch1.zen
40	6.279417e-03	1.406292e-03	5.823600e-03	20151211_STAG2gfpcf2_Prometa\MitoSys2\Calibration\mEGFPC1_Noc\0006_R1_P4_K1_Ch2-Ch1.zen
50	5.162235e-03	1.938886e-03	5.646500e-03	20151211_STAG2gfpcf2_Prometa\MitoSys2\Calibration\mEGFPC1_Noc\0006_R1_P4_K1_Ch2-Ch1.zen
60	5.196123e-03	2.052952e-03	5.482100e-03	20151211_STAG2gfpcf2_Prometa\MitoSys2\Calibration\mEGFPC1_Noc\0006_R1_P4_K1_Ch2-Ch1.zen
70	5.392597e-03	1.724543e-03	5.329300e-03	20151211_STAG2gfpcf2_Prometa\MitoSys2\Calibration\mEGFPC1_Noc\0006_R1_P4_K1_Ch2-Ch1.zen
80	5.533674e-03	1.872344e-03	5.186900e-03	20151211_STAG2gfpcf2_Prometa\MitoSys2\Calibration\mEGFPC1_Noc\0006_R1_P4_K1_Ch2-Ch1.zen
90	4.833811e-03	1.159933e-03	5.054000e-03	20151211_STAG2gfpcf2_Prometa\MitoSys2\Calibration\mEGFPC1_Noc\0006_R1_P4_K1_Ch2-Ch1.zen
100	4.889200e-03	9.161536e-04	4.929600e-03	20151211_STAG2gfpcf2_Prometa\MitoSys2\Calibration\mEGFPC1_Noc\0006_R1_P4_K1_Ch2-Ch1.zen
120	4.982085e-03	1.023441e-03	4.703600e-03	20151211_STAG2gfpcf2_Prometa\MitoSys2\Calibration\mEGFPC1_Noc\0006_R1_P4_K1_Ch2-Ch1.zen
140	4.772204e-03	1.444081e-03	4.503400e-03	20151211_STAG2gfpcf2_Prometa\MitoSys2\Calibration\mEGFPC1_Noc\0006_R1_P4_K1_Ch2-Ch1.zen
160	4.507785e-03	1.429813e-03	4.324600e-03	20151211_STAG2gfpcf2_Prometa\MitoSys2\Calibration\mEGFPC1_Noc\0006_R1_P4_K1_Ch2-Ch1.zen
180	4.310185e-03	1.442734e-03	4.163700e-03	20151211_STAG2gfpcf2_Prometa\MitoSys2\Calibration\mEGFPC1_Noc\0006_R1_P4_K1_Ch2-Ch1.zen
200	4.266324e-03	1.154144e-03	4.018000e-03	20151211_STAG2gfpcf2_Prometa\MitoSys2\Calibration\mEGFPC1_Noc\0006_R1_P4_K1_Ch2-Ch1.zen
220	3.905414e-03	1.428854e-03	3.885000e-03	20151211_STAG2gfpcf2_Prometa\MitoSys2\Calibration\mEGFPC1_Noc\0006_R1_P4_K1_Ch2-Ch1.zen
240	3.760248e-03	1.145044e-03	3.763000e-03	20151211_STAG2gfpcf2_Prometa\MitoSys2\Calibration\mEGFPC1_Noc\0006_R1_P4_K1_Ch2-Ch1.zen
260	3.351733e-03	1.382653e-03	3.650400e-03	20151211_STAG2gfpcf2_Prometa\MitoSys2\Calibration\mEGFPC1_Noc\0006_R1_P4_K1_Ch2-Ch1.zen
280	2.835826e-03	1.336866e-03	3.545900e-03	20151211_STAG2gfpcf2_Prometa\MitoSys2\Calibration\mEGFPC1_Noc\0006_R1_P4_K1_Ch2-Ch1.zen
300	3.396052e-03	1.016574e-03	3.448500e-03	20151211_STAG2gfpcf2_Prometa\MitoSys2\Calibration\mEGFPC1_Noc\0006_R1_P4_K1_Ch2-Ch1.zen
340	3.139136e-03	7.686524e-04	3.271700e-03	20151211_STAG2gfpcf2_Prometa\MitoSys2\Calibration\mEGFPC1_Noc\0006_R1_P4_K1_Ch2-Ch1.zen
380	3.047366e-03	1.134310e-03	3.114700e-03	20151211_STAG2gfpcf2_Prometa\MitoSys2\Calibration\mEGFPC1_Noc\0006_R1_P4_K1_Ch2-Ch1.zen
420	2.908956e-03	7.923874e-04	2.973700e-03	20151211_STAG2gfpcf2_Prometa\MitoSys2\Calibration\mEGFPC1_Noc\0006_R1_P4_K1_Ch2-Ch1.zen
460	2.844867e-03	1.088694e-03	2.846000e-03	20151211_STAG2gfpcf2_Prometa\MitoSys2\Calibration\mEGFPC1_Noc\0006_R1_P4_K1_Ch2-Ch1.zen
500	2.563332e-03	9.910983e-04	2.729300e-03	20151211_STAG2gfpcf2_Prometa\MitoSys2\Calibration\mEGFPC1_Noc\0006_R1_P4_K1_Ch2-Ch1.zen
540	2.798087e-03	1.043514e-03	2.622200e-03	20151211_STAG2gfpcf2_Prometa\MitoSys2\Calibration\mEGFPC1_Noc\0006_R1_P4_K1_Ch2-Ch1.zen
580	2.743769e-03	8.043454e-04	2.523400e-03	20151211_STAG2gfpcf2_Prometa\MitoSys2\Calibration\mEGFPC1_Noc\0006_R1_P4_K1_Ch2-Ch1.zen
620	2.512040e-03	1.230898e-03	2.431800e-03	20151211_STAG2gfpcf2_Prometa\MitoSys2\Calibration\mEGFPC1_Noc\0006_R1_P4_K1_Ch2-Ch1.zen
660	2.492796e-03	1.067540e-03	2.346600e-03	20151211_STAG2gfpcf2_Prometa\MitoSys2\Calibration\mEGFPC1_Noc\0006_R1_P4_K1_Ch2-Ch1.zen
700	2.153189e-03	7.716513e-04	2.267200e-03	20151211_STAG2gfpcf2_Prometa\MitoSys2\Calibration\mEGFPC1_Noc\0006_R1_P4_K1_Ch2-Ch1.zen
780	2.260592e-03	7.841555e-04	2.123400e-03	20151211_STAG2gfpcf2_Prometa\MitoSys2\Calibration\mEGFPC1_Noc\0006_R1_P4_K1_Ch2-Ch1.zen
860	1.930406e-03	5.505135e-04	1.996500e-03	20151211_STAG2gfpcf2_Prometa\MitoSys2\Calibration\mEGFPC1_Noc\0006_R1_P4_K1_Ch2-Ch1.zen
940	1.932305e-03	4.959912e-04	1.883600e-03	20151211_STAG2gfpcf2_Prometa\MitoSys2\Calibration\mEGFPC1_Noc\0006_R1_P4_K1_Ch2-Ch1.zen
1020	1.978970e-03	5.824160e-04	1.782600e-03	20151211_STAG2gfpcf2_Prometa\MitoSys2\Calibration\mEGFPC1_Noc\0006_R1_P4_K1_Ch2-Ch1.zen
1100	1.861099e-03	7.724089e-04	1.691600e-03	20151211_STAG2gfpcf2_Prometa\MitoSys2\Calibration\mEGFPC1_Noc\0006_R1_P4_K1_Ch2-Ch1.zen
1180	1.411285e-03	6.318948e-04	1.609300e-03	20151211_STAG2gfpcf2_Prometa\MitoSys2\Calibration\mEGFPC1_Noc\0006_R1_P4_K1_Ch2-Ch1.zen
1260	1.484119e-03	6.559783e-04	1.534400e-03	20151211_STAG2gfpcf2_Prometa\MitoSys2\Calibration\mEGFPC1_Noc\0006_R1_P4_K1_Ch2-Ch1.zen
1340	1.412907e-03	7.698933e-04	1.466000e-03	20151211_STAG2gfpcf2_Prometa\MitoSys2\Calibration\mEGFPC1_Noc\0006_R1_P4_K1_Ch2-Ch1.zen
1420	1.618459e-03	5.326521e-04	1.403300e-03	20151211_STAG2gfpcf2_Prometa\MitoSys2\Calibration\mEGFPC1_Noc\0006_R1_P4_K1_Ch2-Ch1.zen
1500	1.362547e-03	5.152627e-04	1.345600e-03	20151211_STAG2gfpcf2_Prometa\MitoSys2\Calibration\mEGFPC1_Noc\0006_R1_P4_K1_Ch2-Ch1.zen
1660	1.268105e-03	5.513445e-04	1.242900e-03	20151211_STAG2gfpcf2_Prometa\MitoSys2\Calibration\mEGFPC1_Noc\0006_R1_P4_K1_Ch2-Ch1.zen
1820	1.264678e-03	4.658526e-04	1.154400e-03	20151211_STAG2gfpcf2_Prometa\MitoSys2\Calibration\mEGFPC1_Noc\0006_R1_P4_K1_Ch2-Ch1.zen
1980	1.079694e-03	5.742262e-04	1.077300e-03	20151211_STAG2gfpcf2_Prometa\MitoSys2\Calibration\mEGFPC1_Noc\0006_R1_P4_K1_Ch2-Ch1.zen
2140	1.079771e-03	4.326028e-04	1.009500e-03	20151211_STAG2gfpcf2_Prometa\MitoSys2\Calibration\mEGFPC1_Noc\0006_R1_P4_K1_Ch2-Ch1.zen
2300	8.700202e-04	4.966439e-04	9.494700e-04	20151211_STAG2gfpcf2_Prometa\MitoSys2\Calibration\mEGFPC1_Noc\0006_R1_P4_K1_Ch2-Ch1.zen
2460	8.375933e-04	5.946326e-04	8.959100e-04	20151211_STAG2gfpcf2_Prometa\MitoSys2\Calibration\mEGFPC1_Noc\0006_R1_P4_K1_Ch2-Ch1.zen
2620	8.236839e-04	7.277165e-04	8.478300e-04	20151211_STAG2gfpcf2_Prometa\MitoSys2\Calibration\mEGFPC1_Noc\0006_R1_P4_K1_Ch2-Ch1.zen
2780	6.857569e-04	5.540227e-04	8.044500e-04	20151211_STAG2gfpcf2_Prometa\MitoSys2\Calibration\mEGFPC1_Noc\0006_R1_P4_K1_Ch2-Ch1.zen
2940	7.652618e-04	5.135822e-04	7.651100e-04	20151211_STAG2gfpcf2_Prometa\MitoSys2\Calibration\mEGFPC1_Noc\0006_R1_P4_K1_Ch2-Ch1.zen
3100	7.118499e-04	5.166761e-04	7.292700e-04	20151211_STAG2gfpcf2_Prometa\MitoSys2\Calibration\mEGFPC1_Noc\0006_R1_P4_K1_Ch2-Ch1.zen
3420	6.136587e-04	4.870449e-04	6.663800e-04	20151211_STAG2gfpcf2_Prometa\MitoSys2\Calibration\mEGFPC1_Noc\0006_R1_P4_K1_Ch2-Ch1.zen
3740	4.822797e-04	3.551091e-04	6.130100e-04	20151211_STAG2gfpcf2_Prometa\MitoSys2\Calibration\mEGFPC1_Noc\0006_R1_P4_K1_Ch2-Ch1.zen
4060	5.067629e-04	4.181792e-04	5.671700e-04	20151211_STAG2gfpcf2_Prometa\MitoSys2\Calibration\mEGFPC1_Noc\0006_R1_P4_K1_Ch2-Ch1.zen
4380	5.244168e-04	4.019742e-04	5.273700e-04	20151211_STAG2gfpcf2_Prometa\MitoSys2\Calibration\mEGFPC1_Noc\0006_R1_P4_K1_Ch2-Ch1.zen
4700	4.353690e-04	4.193686e-04	4.925000e-04	20151211_STAG2gfpcf2_Prometa\MitoSys2\Calibration\mEGFPC1_Noc\0006_R1_P4_K1_Ch2-Ch1.zen
5020	3.939541e-04	3.924845e-04	4.617200e-04	20151211_STAG2gfpcf2_Prometa\MitoSys2\Calibration\mEGFPC1_Noc\0006_R1_P4_K1_Ch2-Ch1.zen
5340	4.067982e-04	4.356233e-04	4.343400e-04	20151211_STAG2gfpcf2_Prometa\MitoSys2\Calibration\mEGFPC1_Noc\0006_R1_P4_K1_Ch2-Ch1.zen
5660	3.812380e-04	4.922188e-04	4.098400e-04	20151211_STAG2gfpcf2_Prometa\MitoSys2\Calibration\mEGFPC1_Noc\0006_R1_P4_K1_Ch2-Ch1.zen
5980	3.258266e-04	3.506324e-04	3.877900e-04	20151211_STAG2gfpcf2_Prometa\MitoSys2\Calibration\mEGFPC1_Noc\0006_R1_P4_K1_Ch2-Ch1.zen
6300	2.368413e-04	3.478445e-04	3.678400e-04	20151211_STAG2gfpcf2_Prometa\MitoSys2\Calibration\mEGFPC1_Noc\0006_R1_P4_K1_Ch2-Ch1.zen
6940	3.569361e-04	2.796390e-04	3.331900e-04	20151211_STAG2gfpcf2_Prometa\MitoSys2\Calibration\mEGFPC1_Noc\0006_R1_P4_K1_Ch2-Ch1.zen
7580	3.557796e-04	3.144382e-04	3.041300e-04	20151211_STAG2gfpcf2_Prometa\MitoSys2\Calibration\mEGFPC1_Noc\0006_R1_P4_K1_Ch2-Ch1.zen
8220	3.832779e-04	2.515940e-04	2.794300e-04	20151211_STAG2gfpcf2_Prometa\MitoSys2\Calibration\mEGFPC1_Noc\0006_R1_P4_K1_Ch2-Ch1.zen
8860	2.304683e-04	3.405007e-04	2.581900e-04	20151211_STAG2gfpcf2_Prometa\MitoSys2\Calibration\mEGFPC1_Noc\0006_R1_P4_K1_Ch2-Ch1.zen
9500	2.945183e-04	2.572437e-04	2.397500e-04	20151211_STAG2gfpcf2_Prometa\MitoSys2\Calibration\mEGFPC1_Noc\0006_R1_P4_K1_Ch2-Ch1.zen
10140	1.723878e-04	2.835287e-04	2.235900e-04	20151211_STAG2gfpcf2_Prometa\MitoSys2\Calibration\mEGFPC1_Noc\0006_R1_P4_K1_Ch2-Ch1.zen
10780	1.676524e-04	2.272299e-04	2.093300e-04	20151211_STAG2gfpcf2_Prometa\MitoSys2\Calibration\mEGFPC1_Noc\0006_R1_P4_K1_Ch2-Ch1.zen
11420	1.662894e-04	2.626794e-04	1.966500e-04	20151211_STAG2gfpcf2_Prometa\MitoSys2\Calibration\mEGFPC1_Noc\0006_R1_P4_K1_Ch2-Ch1.zen
12060	1.962582e-04	3.105088e-04	1.853100e-04	20151211_STAG2gfpcf2_Prometa\MitoSys2\Calibration\mEGFPC1_Noc\0006_R1_P4_K1_Ch2-Ch1.zen
12700	9.625974e-05	2.763382e-04	1.751200e-04	20151211_STAG2gfpcf2_Prometa\MitoSys2\Calibration\mEGFPC1_Noc\0006_R1_P4_K1_Ch2-Ch1.zen
13980	1.513135e-04	2.390819e-04	1.575500e-04	20151211_STAG2gfpcf2_Prometa\MitoSys2\Calibration\mEGFPC1_Noc\0006_R1_P4_K1_Ch2-Ch1.zen
15260	1.990715e-04	2.216485e-04	1.429600e-04	20151211_STAG2gfpcf2_Prometa\MitoSys2\Calibration\mEGFPC1_Noc\0006_R1_P4_K1_Ch2-Ch1.zen
16540	2.825737e-04	2.137402e-04	1.306700e-04	20151211_STAG2gfpcf2_Prometa\MitoSys2\Calibration\mEGFPC1_Noc\0006_R1_P4_K1_Ch2-Ch1.zen
17820	2.505852e-04	2.217242e-04	1.201800e-04	20151211_STAG2gfpcf2_Prometa\MitoSys2\Calibration\mEGFPC1_Noc\0006_R1_P4_K1_Ch2-Ch1.zen
19100	1.865733e-04	2.686216e-04	1.111300e-04	20151211_STAG2gfpcf2_Prometa\MitoSys2\Calibration\mEGFPC1_Noc\0006_R1_P4_K1_Ch2-Ch1.zen
20380	1.997087e-04	3.696819e-04	1.032600e-04	20151211_STAG2gfpcf2_Prometa\MitoSys2\Calibration\mEGFPC1_Noc\0006_R1_P4_K1_Ch2-Ch1.zen
21660	9.807324e-05	2.937910e-04	9.635200e-05	20151211_STAG2gfpcf2_Prometa\MitoSys2\Calibration\mEGFPC1_Noc\0006_R1_P4_K1_Ch2-Ch1.zen
22940	6.966691e-05	3.152192e-04	9.024400e-05	20151211_STAG2gfpcf2_Prometa\MitoSys2\Calibration\mEGFPC1_Noc\0006_R1_P4_K1_Ch2-Ch1.zen
24220	1.303252e-04	2.992074e-04	8.480800e-05	20151211_STAG2gfpcf2_Prometa\MitoSys2\Calibration\mEGFPC1_Noc\0006_R1_P4_K1_Ch2-Ch1.zen
25500	1.422356e-04	2.265654e-04	7.994200e-05	20151211_STAG2gfpcf2_Prometa\MitoSys2\Calibration\mEGFPC1_Noc\0006_R1_P4_K1_Ch2-Ch1.zen
28060	7.670895e-05	2.528547e-04	7.160400e-05	20151211_STAG2gfpcf2_Prometa\MitoSys2\Calibration\mEGFPC1_Noc\0006_R1_P4_K1_Ch2-Ch1.zen
30620	9.068212e-05	1.992656e-04	6.472900e-05	20151211_STAG2gfpcf2_Prometa\MitoSys2\Calibration\mEGFPC1_Noc\0006_R1_P4_K1_Ch2-Ch1.zen
33180	4.535935e-05	2.478846e-04	5.897200e-05	20151211_STAG2gfpcf2_Prometa\MitoSys2\Calibration\mEGFPC1_Noc\0006_R1_P4_K1_Ch2-Ch1.zen
35740	6.925005e-05	2.269035e-04	5.408500e-05	20151211_STAG2gfpcf2_Prometa\MitoSys2\Calibration\mEGFPC1_Noc\0006_R1_P4_K1_Ch2-Ch1.zen
38300	9.939824e-05	2.706733e-04	4.989100e-05	20151211_STAG2gfpcf2_Prometa\MitoSys2\Calibration\mEGFPC1_Noc\0006_R1_P4_K1_Ch2-Ch1.zen
40860	5.265341e-05	1.635793e-04	4.625500e-05	20151211_STAG2gfpcf2_Prometa\MitoSys2\Calibration\mEGFPC1_Noc\0006_R1_P4_K1_Ch2-Ch1.zen
43420	-1.687652e-05	1.804359e-04	4.307500e-05	20151211_STAG2gfpcf2_Prometa\MitoSys2\Calibration\mEGFPC1_Noc\0006_R1_P4_K1_Ch2-Ch1.zen
45980	4.575317e-05	2.676259e-04	4.027300e-05	20151211_STAG2gfpcf2_Prometa\MitoSys2\Calibration\mEGFPC1_Noc\0006_R1_P4_K1_Ch2-Ch1.zen
48540	4.926894e-05	2.055400e-04	3.778600e-05	20151211_STAG2gfpcf2_Prometa\MitoSys2\Calibration\mEGFPC1_Noc\0006_R1_P4_K1_Ch2-Ch1.zen
51100	4.522403e-05	2.155301e-04	3.556600e-05	20151211_STAG2gfpcf2_Prometa\MitoSys2\Calibration\mEGFPC1_Noc\0006_R1_P4_K1_Ch2-Ch1.zen
56220	3.363520e-05	1.844169e-04	3.177400e-05	20151211_STAG2gfpcf2_Prometa\MitoSys2\Calibration\mEGFPC1_Noc\0006_R1_P4_K1_Ch2-Ch1.zen
61340	4.032668e-05	1.957485e-04	2.865900e-05	20151211_STAG2gfpcf2_Prometa\MitoSys2\Calibration\mEGFPC1_Noc\0006_R1_P4_K1_Ch2-Ch1.zen
66460	-3.085819e-05	1.560492e-04	2.605900e-05	20151211_STAG2gfpcf2_Prometa\MitoSys2\Calibration\mEGFPC1_Noc\0006_R1_P4_K1_Ch2-Ch1.zen
71580	-2.962303e-05	1.901884e-04	2.385800e-05	20151211_STAG2gfpcf2_Prometa\MitoSys2\Calibration\mEGFPC1_Noc\0006_R1_P4_K1_Ch2-Ch1.zen
76700	5.183172e-05	1.482680e-04	2.197400e-05	20151211_STAG2gfpcf2_Prometa\MitoSys2\Calibration\mEGFPC1_Noc\0006_R1_P4_K1_Ch2-Ch1.zen
81820	-3.225060e-05	1.681791e-04	2.034300e-05	20151211_STAG2gfpcf2_Prometa\MitoSys2\Calibration\mEGFPC1_Noc\0006_R1_P4_K1_Ch2-Ch1.zen
86940	-2.185467e-05	1.354039e-04	1.892000e-05	20151211_STAG2gfpcf2_Prometa\MitoSys2\Calibration\mEGFPC1_Noc\0006_R1_P4_K1_Ch2-Ch1.zen
92060	2.978913e-05	1.874079e-04	1.766700e-05	20151211_STAG2gfpcf2_Prometa\MitoSys2\Calibration\mEGFPC1_Noc\0006_R1_P4_K1_Ch2-Ch1.zen
97180	-6.537604e-06	1.603060e-04	1.655700e-05	20151211_STAG2gfpcf2_Prometa\MitoSys2\Calibration\mEGFPC1_Noc\0006_R1_P4_K1_Ch2-Ch1.zen
102300	5.055187e-05	1.664056e-04	1.556800e-05	20151211_STAG2gfpcf2_Prometa\MitoSys2\Calibration\mEGFPC1_Noc\0006_R1_P4_K1_Ch2-Ch1.zen
112540	6.030661e-05	1.464373e-04	1.388000e-05	20151211_STAG2gfpcf2_Prometa\MitoSys2\Calibration\mEGFPC1_Noc\0006_R1_P4_K1_Ch2-Ch1.zen
122780	4.798564e-05	1.348049e-04	1.249700e-05	20151211_STAG2gfpcf2_Prometa\MitoSys2\Calibration\mEGFPC1_Noc\0006_R1_P4_K1_Ch2-Ch1.zen
133020	6.340662e-05	1.340714e-04	1.134400e-05	20151211_STAG2gfpcf2_Prometa\MitoSys2\Calibration\mEGFPC1_Noc\0006_R1_P4_K1_Ch2-Ch1.zen
143260	1.873145e-05	1.629218e-04	1.037000e-05	20151211_STAG2gfpcf2_Prometa\MitoSys2\Calibration\mEGFPC1_Noc\0006_R1_P4_K1_Ch2-Ch1.zen
153500	1.910197e-06	1.706723e-04	9.537600e-06	20151211_STAG2gfpcf2_Prometa\MitoSys2\Calibration\mEGFPC1_Noc\0006_R1_P4_K1_Ch2-Ch1.zen
163740	1.672604e-05	1.492331e-04	8.818000e-06	20151211_STAG2gfpcf2_Prometa\MitoSys2\Calibration\mEGFPC1_Noc\0006_R1_P4_K1_Ch2-Ch1.zen
173980	-1.699814e-05	1.777669e-04	8.190700e-06	20151211_STAG2gfpcf2_Prometa\MitoSys2\Calibration\mEGFPC1_Noc\0006_R1_P4_K1_Ch2-Ch1.zen
184220	3.143438e-05	1.609567e-04	7.639300e-06	20151211_STAG2gfpcf2_Prometa\MitoSys2\Calibration\mEGFPC1_Noc\0006_R1_P4_K1_Ch2-Ch1.zen
194460	3.088804e-05	1.811749e-04	7.151300e-06	20151211_STAG2gfpcf2_Prometa\MitoSys2\Calibration\mEGFPC1_Noc\0006_R1_P4_K1_Ch2-Ch1.zen
204700	4.800826e-05	1.362725e-04	6.716600e-06	20151211_STAG2gfpcf2_Prometa\MitoSys2\Calibration\mEGFPC1_Noc\0006_R1_P4_K1_Ch2-Ch1.zen
225180	2.851552e-05	1.607442e-04	5.976600e-06	20151211_STAG2gfpcf2_Prometa\MitoSys2\Calibration\mEGFPC1_Noc\0006_R1_P4_K1_Ch2-Ch1.zen
245660	-2.796484e-05	1.260817e-04	5.371200e-06	20151211_STAG2gfpcf2_Prometa\MitoSys2\Calibration\mEGFPC1_Noc\0006_R1_P4_K1_Ch2-Ch1.zen
266140	1.283987e-06	1.427672e-04	4.867600e-06	20151211_STAG2gfpcf2_Prometa\MitoSys2\Calibration\mEGFPC1_Noc\0006_R1_P4_K1_Ch2-Ch1.zen
286620	1.798553e-06	1.610096e-04	4.442800e-06	20151211_STAG2gfpcf2_Prometa\MitoSys2\Calibration\mEGFPC1_Noc\0006_R1_P4_K1_Ch2-Ch1.zen
307100	2.692324e-06	1.323093e-04	4.080100e-06	20151211_STAG2gfpcf2_Prometa\MitoSys2\Calibration\mEGFPC1_Noc\0006_R1_P4_K1_Ch2-Ch1.zen
327580	2.563576e-05	1.450657e-04	3.767200e-06	20151211_STAG2gfpcf2_Prometa\MitoSys2\Calibration\mEGFPC1_Noc\0006_R1_P4_K1_Ch2-Ch1.zen
348060	4.641870e-05	1.481971e-04	3.494800e-06	20151211_STAG2gfpcf2_Prometa\MitoSys2\Calibration\mEGFPC1_Noc\0006_R1_P4_K1_Ch2-Ch1.zen
368540	3.797494e-05	1.279568e-04	3.255800e-06	20151211_STAG2gfpcf2_Prometa\MitoSys2\Calibration\mEGFPC1_Noc\0006_R1_P4_K1_Ch2-Ch1.zen
389020	8.984543e-06	1.740683e-04	3.044500e-06	20151211_STAG2gfpcf2_Prometa\MitoSys2\Calibration\mEGFPC1_Noc\0006_R1_P4_K1_Ch2-Ch1.zen
409500	1.281493e-05	1.108226e-04	2.856500e-06	20151211_STAG2gfpcf2_Prometa\MitoSys2\Calibration\mEGFPC1_Noc\0006_R1_P4_K1_Ch2-Ch1.zen
450460	2.179955e-05	1.202385e-04	2.537000e-06	20151211_STAG2gfpcf2_Prometa\MitoSys2\Calibration\mEGFPC1_Noc\0006_R1_P4_K1_Ch2-Ch1.zen
491420	-7.467715e-07	8.348423e-05	2.276200e-06	20151211_STAG2gfpcf2_Prometa\MitoSys2\Calibration\mEGFPC1_Noc\0006_R1_P4_K1_Ch2-Ch1.zen
532380	-1.116852e-05	1.226097e-04	2.059700e-06	20151211_STAG2gfpcf2_Prometa\MitoSys2\Calibration\mEGFPC1_Noc\0006_R1_P4_K1_Ch2-Ch1.zen
573340	3.309198e-06	1.118581e-04	1.877400e-06	20151211_STAG2gfpcf2_Prometa\MitoSys2\Calibration\mEGFPC1_Noc\0006_R1_P4_K1_Ch2-Ch1.zen
614300	-8.120221e-07	9.135966e-05	1.722000e-06	20151211_STAG2gfpcf2_Prometa\MitoSys2\Calibration\mEGFPC1_Noc\0006_R1_P4_K1_Ch2-Ch1.zen
655260	-7.529749e-06	9.953834e-05	1.588200e-06	20151211_STAG2gfpcf2_Prometa\MitoSys2\Calibration\mEGFPC1_Noc\0006_R1_P4_K1_Ch2-Ch1.zen
696220	-1.482279e-06	1.387776e-04	1.471800e-06	20151211_STAG2gfpcf2_Prometa\MitoSys2\Calibration\mEGFPC1_Noc\0006_R1_P4_K1_Ch2-Ch1.zen
737180	-2.014439e-05	1.050334e-04	1.369900e-06	20151211_STAG2gfpcf2_Prometa\MitoSys2\Calibration\mEGFPC1_Noc\0006_R1_P4_K1_Ch2-Ch1.zen
778140	-4.638111e-05	9.717376e-05	1.279900e-06	20151211_STAG2gfpcf2_Prometa\MitoSys2\Calibration\mEGFPC1_Noc\0006_R1_P4_K1_Ch2-Ch1.zen
819100	-3.856382e-05	5.471042e-05	1.199900e-06	20151211_STAG2gfpcf2_Prometa\MitoSys2\Calibration\mEGFPC1_Noc\0006_R1_P4_K1_Ch2-Ch1.zen
901020	-2.129976e-05	7.624124e-05	1.064200e-06	20151211_STAG2gfpcf2_Prometa\MitoSys2\Calibration\mEGFPC1_Noc\0006_R1_P4_K1_Ch2-Ch1.zen
982940	-2.972503e-05	6.965200e-05	9.536000e-07	20151211_STAG2gfpcf2_Prometa\MitoSys2\Calibration\mEGFPC1_Noc\0006_R1_P4_K1_Ch2-Ch1.zen
1064860	-5.140810e-06	9.851535e-05	8.619700e-07	20151211_STAG2gfpcf2_Prometa\MitoSys2\Calibration\mEGFPC1_Noc\0006_R1_P4_K1_Ch2-Ch1.zen
1146780	-1.216026e-05	8.580166e-05	7.849400e-07	20151211_STAG2gfpcf2_Prometa\MitoSys2\Calibration\mEGFPC1_Noc\0006_R1_P4_K1_Ch2-Ch1.zen
1228700	-2.129658e-05	1.077566e-04	7.193700e-07	20151211_STAG2gfpcf2_Prometa\MitoSys2\Calibration\mEGFPC1_Noc\0006_R1_P4_K1_Ch2-Ch1.zen
1310620	-3.711232e-05	8.201232e-05	6.629700e-07	20151211_STAG2gfpcf2_Prometa\MitoSys2\Calibration\mEGFPC1_Noc\0006_R1_P4_K1_Ch2-Ch1.zen
1392540	-1.244981e-05	8.786392e-05	6.139900e-07	20151211_STAG2gfpcf2_Prometa\MitoSys2\Calibration\mEGFPC1_Noc\0006_R1_P4_K1_Ch2-Ch1.zen
1474460	-9.504606e-06	9.153030e-05	5.711100e-07	20151211_STAG2gfpcf2_Prometa\MitoSys2\Calibration\mEGFPC1_Noc\0006_R1_P4_K1_Ch2-Ch1.zen
1556380	-3.161918e-05	9.638265e-05	5.333000e-07	20151211_STAG2gfpcf2_Prometa\MitoSys2\Calibration\mEGFPC1_Noc\0006_R1_P4_K1_Ch2-Ch1.zen
10	3.198275e-03	1.125701e-03	3.135400e-03	20151211_STAG2gfpcf2_Prometa\MitoSys2\Calibration\mEGFPC1H2B_Noc\0007_R1_P1_K1_Ch2-Ch1.zen
20	3.446519e-03	1.021182e-03	2.995400e-03	20151211_STAG2gfpcf2_Prometa\MitoSys2\Calibration\mEGFPC1H2B_Noc\0007_R1_P1_K1_Ch2-Ch1.zen
30	3.163474e-03	1.108047e-03	2.870100e-03	20151211_STAG2gfpcf2_Prometa\MitoSys2\Calibration\mEGFPC1H2B_Noc\0007_R1_P1_K1_Ch2-Ch1.zen
40	2.586876e-03	1.119707e-03	2.756900e-03	20151211_STAG2gfpcf2_Prometa\MitoSys2\Calibration\mEGFPC1H2B_Noc\0007_R1_P1_K1_Ch2-Ch1.zen
50	2.331483e-03	1.183874e-03	2.654100e-03	20151211_STAG2gfpcf2_Prometa\MitoSys2\Calibration\mEGFPC1H2B_Noc\0007_R1_P1_K1_Ch2-Ch1.zen
60	2.281617e-03	1.360762e-03	2.560100e-03	20151211_STAG2gfpcf2_Prometa\MitoSys2\Calibration\mEGFPC1H2B_Noc\0007_R1_P1_K1_Ch2-Ch1.zen
70	2.351209e-03	1.066600e-03	2.474000e-03	20151211_STAG2gfpcf2_Prometa\MitoSys2\Calibration\mEGFPC1H2B_Noc\0007_R1_P1_K1_Ch2-Ch1.zen
80	2.032900e-03	9.234157e-04	2.394700e-03	20151211_STAG2gfpcf2_Prometa\MitoSys2\Calibration\mEGFPC1H2B_Noc\0007_R1_P1_K1_Ch2-Ch1.zen
90	2.253646e-03	1.065089e-03	2.321600e-03	20151211_STAG2gfpcf2_Prometa\MitoSys2\Calibration\mEGFPC1H2B_Noc\0007_R1_P1_K1_Ch2-Ch1.zen
100	2.089233e-03	5.949132e-04	2.253900e-03	20151211_STAG2gfpcf2_Prometa\MitoSys2\Calibration\mEGFPC1H2B_Noc\0007_R1_P1_K1_Ch2-Ch1.zen
120	2.141122e-03	8.109912e-04	2.132500e-03	20151211_STAG2gfpcf2_Prometa\MitoSys2\Calibration\mEGFPC1H2B_Noc\0007_R1_P1_K1_Ch2-Ch1.zen
140	2.195473e-03	6.557243e-04	2.026700e-03	20151211_STAG2gfpcf2_Prometa\MitoSys2\Calibration\mEGFPC1H2B_Noc\0007_R1_P1_K1_Ch2-Ch1.zen
160	2.416968e-03	6.519496e-04	1.933700e-03	20151211_STAG2gfpcf2_Prometa\MitoSys2\Calibration\mEGFPC1H2B_Noc\0007_R1_P1_K1_Ch2-Ch1.zen
180	2.021284e-03	9.640222e-04	1.851200e-03	20151211_STAG2gfpcf2_Prometa\MitoSys2\Calibration\mEGFPC1H2B_Noc\0007_R1_P1_K1_Ch2-Ch1.zen
200	1.851092e-03	8.733582e-04	1.777400e-03	20151211_STAG2gfpcf2_Prometa\MitoSys2\Calibration\mEGFPC1H2B_Noc\0007_R1_P1_K1_Ch2-Ch1.zen
220	1.578059e-03	8.606889e-04	1.710800e-03	20151211_STAG2gfpcf2_Prometa\MitoSys2\Calibration\mEGFPC1H2B_Noc\0007_R1_P1_K1_Ch2-Ch1.zen
240	1.499247e-03	7.561739e-04	1.650300e-03	20151211_STAG2gfpcf2_Prometa\MitoSys2\Calibration\mEGFPC1H2B_Noc\0007_R1_P1_K1_Ch2-Ch1.zen
260	1.659694e-03	7.826940e-04	1.595100e-03	20151211_STAG2gfpcf2_Prometa\MitoSys2\Calibration\mEGFPC1H2B_Noc\0007_R1_P1_K1_Ch2-Ch1.zen
280	1.769267e-03	7.403677e-04	1.544400e-03	20151211_STAG2gfpcf2_Prometa\MitoSys2\Calibration\mEGFPC1H2B_Noc\0007_R1_P1_K1_Ch2-Ch1.zen
300	1.586376e-03	4.897053e-04	1.497500e-03	20151211_STAG2gfpcf2_Prometa\MitoSys2\Calibration\mEGFPC1H2B_Noc\0007_R1_P1_K1_Ch2-Ch1.zen
340	1.257332e-03	5.234598e-04	1.413400e-03	20151211_STAG2gfpcf2_Prometa\MitoSys2\Calibration\mEGFPC1H2B_Noc\0007_R1_P1_K1_Ch2-Ch1.zen
380	1.254213e-03	6.053984e-04	1.339800e-03	20151211_STAG2gfpcf2_Prometa\MitoSys2\Calibration\mEGFPC1H2B_Noc\0007_R1_P1_K1_Ch2-Ch1.zen
420	1.273831e-03	5.673029e-04	1.274500e-03	20151211_STAG2gfpcf2_Prometa\MitoSys2\Calibration\mEGFPC1H2B_Noc\0007_R1_P1_K1_Ch2-Ch1.zen
460	1.115260e-03	5.138517e-04	1.216000e-03	20151211_STAG2gfpcf2_Prometa\MitoSys2\Calibration\mEGFPC1H2B_Noc\0007_R1_P1_K1_Ch2-Ch1.zen
500	1.261426e-03	6.238908e-04	1.163100e-03	20151211_STAG2gfpcf2_Prometa\MitoSys2\Calibration\mEGFPC1H2B_Noc\0007_R1_P1_K1_Ch2-Ch1.zen
540	1.077233e-03	5.868562e-04	1.115000e-03	20151211_STAG2gfpcf2_Prometa\MitoSys2\Calibration\mEGFPC1H2B_Noc\0007_R1_P1_K1_Ch2-Ch1.zen
580	1.118831e-03	4.033966e-04	1.070900e-03	20151211_STAG2gfpcf2_Prometa\MitoSys2\Calibration\mEGFPC1H2B_Noc\0007_R1_P1_K1_Ch2-Ch1.zen
620	1.036727e-03	4.518457e-04	1.030300e-03	20151211_STAG2gfpcf2_Prometa\MitoSys2\Calibration\mEGFPC1H2B_Noc\0007_R1_P1_K1_Ch2-Ch1.zen
660	1.202894e-03	4.420792e-04	9.927200e-04	20151211_STAG2gfpcf2_Prometa\MitoSys2\Calibration\mEGFPC1H2B_Noc\0007_R1_P1_K1_Ch2-Ch1.zen
700	9.785043e-04	4.237953e-04	9.578800e-04	20151211_STAG2gfpcf2_Prometa\MitoSys2\Calibration\mEGFPC1H2B_Noc\0007_R1_P1_K1_Ch2-Ch1.zen
780	9.122620e-04	3.432294e-04	8.951400e-04	20151211_STAG2gfpcf2_Prometa\MitoSys2\Calibration\mEGFPC1H2B_Noc\0007_R1_P1_K1_Ch2-Ch1.zen
860	7.322065e-04	5.366368e-04	8.401500e-04	20151211_STAG2gfpcf2_Prometa\MitoSys2\Calibration\mEGFPC1H2B_Noc\0007_R1_P1_K1_Ch2-Ch1.zen
940	7.530881e-04	4.293420e-04	7.915100e-04	20151211_STAG2gfpcf2_Prometa\MitoSys2\Calibration\mEGFPC1H2B_Noc\0007_R1_P1_K1_Ch2-Ch1.zen
1020	9.244631e-04	4.420938e-04	7.481500e-04	20151211_STAG2gfpcf2_Prometa\MitoSys2\Calibration\mEGFPC1H2B_Noc\0007_R1_P1_K1_Ch2-Ch1.zen
1100	7.834702e-04	3.865193e-04	7.092400e-04	20151211_STAG2gfpcf2_Prometa\MitoSys2\Calibration\mEGFPC1H2B_Noc\0007_R1_P1_K1_Ch2-Ch1.zen
1180	7.074570e-04	4.111082e-04	6.741000e-04	20151211_STAG2gfpcf2_Prometa\MitoSys2\Calibration\mEGFPC1H2B_Noc\0007_R1_P1_K1_Ch2-Ch1.zen
1260	7.527511e-04	4.705879e-04	6.422200e-04	20151211_STAG2gfpcf2_Prometa\MitoSys2\Calibration\mEGFPC1H2B_Noc\0007_R1_P1_K1_Ch2-Ch1.zen
1340	5.220267e-04	5.250446e-04	6.131400e-04	20151211_STAG2gfpcf2_Prometa\MitoSys2\Calibration\mEGFPC1H2B_Noc\0007_R1_P1_K1_Ch2-Ch1.zen
1420	5.932254e-04	3.305451e-04	5.865100e-04	20151211_STAG2gfpcf2_Prometa\MitoSys2\Calibration\mEGFPC1H2B_Noc\0007_R1_P1_K1_Ch2-Ch1.zen
1500	5.500949e-04	2.545800e-04	5.620300e-04	20151211_STAG2gfpcf2_Prometa\MitoSys2\Calibration\mEGFPC1H2B_Noc\0007_R1_P1_K1_Ch2-Ch1.zen
1660	4.574022e-04	2.658171e-04	5.185500e-04	20151211_STAG2gfpcf2_Prometa\MitoSys2\Calibration\mEGFPC1H2B_Noc\0007_R1_P1_K1_Ch2-Ch1.zen
1820	4.480159e-04	4.417028e-04	4.810900e-04	20151211_STAG2gfpcf2_Prometa\MitoSys2\Calibration\mEGFPC1H2B_Noc\0007_R1_P1_K1_Ch2-Ch1.zen
1980	4.583787e-04	3.394730e-04	4.484800e-04	20151211_STAG2gfpcf2_Prometa\MitoSys2\Calibration\mEGFPC1H2B_Noc\0007_R1_P1_K1_Ch2-Ch1.zen
2140	4.441726e-04	2.590283e-04	4.198200e-04	20151211_STAG2gfpcf2_Prometa\MitoSys2\Calibration\mEGFPC1H2B_Noc\0007_R1_P1_K1_Ch2-Ch1.zen
2300	3.984818e-04	3.098421e-04	3.944400e-04	20151211_STAG2gfpcf2_Prometa\MitoSys2\Calibration\mEGFPC1H2B_Noc\0007_R1_P1_K1_Ch2-Ch1.zen
2460	2.774276e-04	3.711918e-04	3.718000e-04	20151211_STAG2gfpcf2_Prometa\MitoSys2\Calibration\mEGFPC1H2B_Noc\0007_R1_P1_K1_Ch2-Ch1.zen
2620	2.626045e-04	3.172982e-04	3.514800e-04	20151211_STAG2gfpcf2_Prometa\MitoSys2\Calibration\mEGFPC1H2B_Noc\0007_R1_P1_K1_Ch2-Ch1.zen
2780	2.806364e-04	4.043259e-04	3.331500e-04	20151211_STAG2gfpcf2_Prometa\MitoSys2\Calibration\mEGFPC1H2B_Noc\0007_R1_P1_K1_Ch2-Ch1.zen
2940	2.811139e-04	3.088907e-04	3.165200e-04	20151211_STAG2gfpcf2_Prometa\MitoSys2\Calibration\mEGFPC1H2B_Noc\0007_R1_P1_K1_Ch2-Ch1.zen
3100	1.536056e-04	2.773226e-04	3.013800e-04	20151211_STAG2gfpcf2_Prometa\MitoSys2\Calibration\mEGFPC1H2B_Noc\0007_R1_P1_K1_Ch2-Ch1.zen
3420	1.464358e-04	2.297693e-04	2.748000e-04	20151211_STAG2gfpcf2_Prometa\MitoSys2\Calibration\mEGFPC1H2B_Noc\0007_R1_P1_K1_Ch2-Ch1.zen
3740	1.746845e-04	2.908481e-04	2.522500e-04	20151211_STAG2gfpcf2_Prometa\MitoSys2\Calibration\mEGFPC1H2B_Noc\0007_R1_P1_K1_Ch2-Ch1.zen
4060	1.314705e-04	2.706451e-04	2.328700e-04	20151211_STAG2gfpcf2_Prometa\MitoSys2\Calibration\mEGFPC1H2B_Noc\0007_R1_P1_K1_Ch2-Ch1.zen
4380	2.598508e-04	3.126468e-04	2.160600e-04	20151211_STAG2gfpcf2_Prometa\MitoSys2\Calibration\mEGFPC1H2B_Noc\0007_R1_P1_K1_Ch2-Ch1.zen
4700	1.858178e-04	2.389509e-04	2.013300e-04	20151211_STAG2gfpcf2_Prometa\MitoSys2\Calibration\mEGFPC1H2B_Noc\0007_R1_P1_K1_Ch2-Ch1.zen
5020	2.203925e-04	2.423734e-04	1.883300e-04	20151211_STAG2gfpcf2_Prometa\MitoSys2\Calibration\mEGFPC1H2B_Noc\0007_R1_P1_K1_Ch2-Ch1.zen
5340	2.064343e-04	2.422957e-04	1.767800e-04	20151211_STAG2gfpcf2_Prometa\MitoSys2\Calibration\mEGFPC1H2B_Noc\0007_R1_P1_K1_Ch2-Ch1.zen
5660	2.055014e-04	2.700413e-04	1.664400e-04	20151211_STAG2gfpcf2_Prometa\MitoSys2\Calibration\mEGFPC1H2B_Noc\0007_R1_P1_K1_Ch2-Ch1.zen
5980	1.502046e-04	2.406692e-04	1.571500e-04	20151211_STAG2gfpcf2_Prometa\MitoSys2\Calibration\mEGFPC1H2B_Noc\0007_R1_P1_K1_Ch2-Ch1.zen
6300	1.154278e-04	1.664537e-04	1.487400e-04	20151211_STAG2gfpcf2_Prometa\MitoSys2\Calibration\mEGFPC1H2B_Noc\0007_R1_P1_K1_Ch2-Ch1.zen
6940	7.350776e-05	2.184066e-04	1.341500e-04	20151211_STAG2gfpcf2_Prometa\MitoSys2\Calibration\mEGFPC1H2B_Noc\0007_R1_P1_K1_Ch2-Ch1.zen
7580	9.266098e-05	2.329806e-04	1.219300e-04	20151211_STAG2gfpcf2_Prometa\MitoSys2\Calibration\mEGFPC1H2B_Noc\0007_R1_P1_K1_Ch2-Ch1.zen
8220	4.722203e-05	2.167924e-04	1.115600e-04	20151211_STAG2gfpcf2_Prometa\MitoSys2\Calibration\mEGFPC1H2B_Noc\0007_R1_P1_K1_Ch2-Ch1.zen
8860	8.521518e-05	1.766002e-04	1.026500e-04	20151211_STAG2gfpcf2_Prometa\MitoSys2\Calibration\mEGFPC1H2B_Noc\0007_R1_P1_K1_Ch2-Ch1.zen
9500	1.163682e-04	2.530096e-04	9.492500e-05	20151211_STAG2gfpcf2_Prometa\MitoSys2\Calibration\mEGFPC1H2B_Noc\0007_R1_P1_K1_Ch2-Ch1.zen
10140	6.962684e-05	2.175148e-04	8.816900e-05	20151211_STAG2gfpcf2_Prometa\MitoSys2\Calibration\mEGFPC1H2B_Noc\0007_R1_P1_K1_Ch2-Ch1.zen
10780	1.120839e-04	2.023996e-04	8.221500e-05	20151211_STAG2gfpcf2_Prometa\MitoSys2\Calibration\mEGFPC1H2B_Noc\0007_R1_P1_K1_Ch2-Ch1.zen
11420	4.194453e-05	1.859570e-04	7.693100e-05	20151211_STAG2gfpcf2_Prometa\MitoSys2\Calibration\mEGFPC1H2B_Noc\0007_R1_P1_K1_Ch2-Ch1.zen
12060	1.086543e-04	1.899768e-04	7.221500e-05	20151211_STAG2gfpcf2_Prometa\MitoSys2\Calibration\mEGFPC1H2B_Noc\0007_R1_P1_K1_Ch2-Ch1.zen
12700	4.603637e-05	1.985140e-04	6.798100e-05	20151211_STAG2gfpcf2_Prometa\MitoSys2\Calibration\mEGFPC1H2B_Noc\0007_R1_P1_K1_Ch2-Ch1.zen
13980	3.784643e-05	1.808936e-04	6.070100e-05	20151211_STAG2gfpcf2_Prometa\MitoSys2\Calibration\mEGFPC1H2B_Noc\0007_R1_P1_K1_Ch2-Ch1.zen
15260	2.696355e-05	2.008953e-04	5.467800e-05	20151211_STAG2gfpcf2_Prometa\MitoSys2\Calibration\mEGFPC1H2B_Noc\0007_R1_P1_K1_Ch2-Ch1.zen
16540	6.514706e-05	1.758755e-04	4.962000e-05	20151211_STAG2gfpcf2_Prometa\MitoSys2\Calibration\mEGFPC1H2B_Noc\0007_R1_P1_K1_Ch2-Ch1.zen
17820	3.904202e-05	1.296079e-04	4.532100e-05	20151211_STAG2gfpcf2_Prometa\MitoSys2\Calibration\mEGFPC1H2B_Noc\0007_R1_P1_K1_Ch2-Ch1.zen
19100	1.086369e-04	1.791300e-04	4.162700e-05	20151211_STAG2gfpcf2_Prometa\MitoSys2\Calibration\mEGFPC1H2B_Noc\0007_R1_P1_K1_Ch2-Ch1.zen
20380	6.044270e-05	1.379403e-04	3.842400e-05	20151211_STAG2gfpcf2_Prometa\MitoSys2\Calibration\mEGFPC1H2B_Noc\0007_R1_P1_K1_Ch2-Ch1.zen
21660	4.122153e-06	1.840682e-04	3.562300e-05	20151211_STAG2gfpcf2_Prometa\MitoSys2\Calibration\mEGFPC1H2B_Noc\0007_R1_P1_K1_Ch2-Ch1.zen
22940	1.063779e-04	1.464933e-04	3.315500e-05	20151211_STAG2gfpcf2_Prometa\MitoSys2\Calibration\mEGFPC1H2B_Noc\0007_R1_P1_K1_Ch2-Ch1.zen
24220	1.772072e-05	1.865049e-04	3.096800e-05	20151211_STAG2gfpcf2_Prometa\MitoSys2\Calibration\mEGFPC1H2B_Noc\0007_R1_P1_K1_Ch2-Ch1.zen
25500	4.160821e-06	1.493484e-04	2.901700e-05	20151211_STAG2gfpcf2_Prometa\MitoSys2\Calibration\mEGFPC1H2B_Noc\0007_R1_P1_K1_Ch2-Ch1.zen
28060	5.337843e-05	1.569292e-04	2.569200e-05	20151211_STAG2gfpcf2_Prometa\MitoSys2\Calibration\mEGFPC1H2B_Noc\0007_R1_P1_K1_Ch2-Ch1.zen
30620	8.095119e-05	1.095493e-04	2.297000e-05	20151211_STAG2gfpcf2_Prometa\MitoSys2\Calibration\mEGFPC1H2B_Noc\0007_R1_P1_K1_Ch2-Ch1.zen
33180	5.850298e-05	1.036691e-04	2.070800e-05	20151211_STAG2gfpcf2_Prometa\MitoSys2\Calibration\mEGFPC1H2B_Noc\0007_R1_P1_K1_Ch2-Ch1.zen
35740	9.919242e-06	1.555290e-04	1.880100e-05	20151211_STAG2gfpcf2_Prometa\MitoSys2\Calibration\mEGFPC1H2B_Noc\0007_R1_P1_K1_Ch2-Ch1.zen
38300	-2.254886e-05	1.151983e-04	1.717600e-05	20151211_STAG2gfpcf2_Prometa\MitoSys2\Calibration\mEGFPC1H2B_Noc\0007_R1_P1_K1_Ch2-Ch1.zen
40860	2.678445e-05	1.529262e-04	1.577700e-05	20151211_STAG2gfpcf2_Prometa\MitoSys2\Calibration\mEGFPC1H2B_Noc\0007_R1_P1_K1_Ch2-Ch1.zen
43420	2.566911e-05	1.470908e-04	1.456200e-05	20151211_STAG2gfpcf2_Prometa\MitoSys2\Calibration\mEGFPC1H2B_Noc\0007_R1_P1_K1_Ch2-Ch1.zen
45980	4.975871e-05	1.207443e-04	1.349800e-05	20151211_STAG2gfpcf2_Prometa\MitoSys2\Calibration\mEGFPC1H2B_Noc\0007_R1_P1_K1_Ch2-Ch1.zen
48540	4.882278e-05	1.345189e-04	1.256000e-05	20151211_STAG2gfpcf2_Prometa\MitoSys2\Calibration\mEGFPC1H2B_Noc\0007_R1_P1_K1_Ch2-Ch1.zen
51100	4.368365e-05	1.245163e-04	1.172800e-05	20151211_STAG2gfpcf2_Prometa\MitoSys2\Calibration\mEGFPC1H2B_Noc\0007_R1_P1_K1_Ch2-Ch1.zen
56220	1.408923e-05	7.345148e-05	1.032100e-05	20151211_STAG2gfpcf2_Prometa\MitoSys2\Calibration\mEGFPC1H2B_Noc\0007_R1_P1_K1_Ch2-Ch1.zen
61340	1.264252e-05	9.138220e-05	9.178200e-06	20151211_STAG2gfpcf2_Prometa\MitoSys2\Calibration\mEGFPC1H2B_Noc\0007_R1_P1_K1_Ch2-Ch1.zen
66460	-8.613178e-06	9.509834e-05	8.235500e-06	20151211_STAG2gfpcf2_Prometa\MitoSys2\Calibration\mEGFPC1H2B_Noc\0007_R1_P1_K1_Ch2-Ch1.zen
71580	9.770644e-06	8.018912e-05	7.446500e-06	20151211_STAG2gfpcf2_Prometa\MitoSys2\Calibration\mEGFPC1H2B_Noc\0007_R1_P1_K1_Ch2-Ch1.zen
76700	7.982516e-07	9.666249e-05	6.778000e-06	20151211_STAG2gfpcf2_Prometa\MitoSys2\Calibration\mEGFPC1H2B_Noc\0007_R1_P1_K1_Ch2-Ch1.zen
81820	8.955377e-06	7.857781e-05	6.205600e-06	20151211_STAG2gfpcf2_Prometa\MitoSys2\Calibration\mEGFPC1H2B_Noc\0007_R1_P1_K1_Ch2-Ch1.zen
86940	1.653186e-06	7.952134e-05	5.710800e-06	20151211_STAG2gfpcf2_Prometa\MitoSys2\Calibration\mEGFPC1H2B_Noc\0007_R1_P1_K1_Ch2-Ch1.zen
92060	-2.854785e-05	8.210730e-05	5.279500e-06	20151211_STAG2gfpcf2_Prometa\MitoSys2\Calibration\mEGFPC1H2B_Noc\0007_R1_P1_K1_Ch2-Ch1.zen
97180	-8.513619e-06	1.009712e-04	4.900900e-06	20151211_STAG2gfpcf2_Prometa\MitoSys2\Calibration\mEGFPC1H2B_Noc\0007_R1_P1_K1_Ch2-Ch1.zen
102300	1.849262e-05	8.594804e-05	4.566200e-06	20151211_STAG2gfpcf2_Prometa\MitoSys2\Calibration\mEGFPC1H2B_Noc\0007_R1_P1_K1_Ch2-Ch1.zen
112540	1.880020e-05	9.205979e-05	4.002600e-06	20151211_STAG2gfpcf2_Prometa\MitoSys2\Calibration\mEGFPC1H2B_Noc\0007_R1_P1_K1_Ch2-Ch1.zen
122780	4.609581e-06	8.587433e-05	3.547800e-06	20151211_STAG2gfpcf2_Prometa\MitoSys2\Calibration\mEGFPC1H2B_Noc\0007_R1_P1_K1_Ch2-Ch1.zen
133020	-3.517510e-07	8.339835e-05	3.174400e-06	20151211_STAG2gfpcf2_Prometa\MitoSys2\Calibration\mEGFPC1H2B_Noc\0007_R1_P1_K1_Ch2-Ch1.zen
143260	6.990608e-06	7.235741e-05	2.863300e-06	20151211_STAG2gfpcf2_Prometa\MitoSys2\Calibration\mEGFPC1H2B_Noc\0007_R1_P1_K1_Ch2-Ch1.zen
153500	1.542655e-05	8.474526e-05	2.600600e-06	20151211_STAG2gfpcf2_Prometa\MitoSys2\Calibration\mEGFPC1H2B_Noc\0007_R1_P1_K1_Ch2-Ch1.zen
163740	4.063706e-06	7.794114e-05	2.376500e-06	20151211_STAG2gfpcf2_Prometa\MitoSys2\Calibration\mEGFPC1H2B_Noc\0007_R1_P1_K1_Ch2-Ch1.zen
173980	4.534327e-06	6.703307e-05	2.183300e-06	20151211_STAG2gfpcf2_Prometa\MitoSys2\Calibration\mEGFPC1H2B_Noc\0007_R1_P1_K1_Ch2-Ch1.zen
184220	7.321191e-06	8.359412e-05	2.015400e-06	20151211_STAG2gfpcf2_Prometa\MitoSys2\Calibration\mEGFPC1H2B_Noc\0007_R1_P1_K1_Ch2-Ch1.zen
194460	-1.078654e-05	8.400589e-05	1.868300e-06	20151211_STAG2gfpcf2_Prometa\MitoSys2\Calibration\mEGFPC1H2B_Noc\0007_R1_P1_K1_Ch2-Ch1.zen
204700	-1.136226e-05	7.652265e-05	1.738600e-06	20151211_STAG2gfpcf2_Prometa\MitoSys2\Calibration\mEGFPC1H2B_Noc\0007_R1_P1_K1_Ch2-Ch1.zen
225180	-1.172050e-05	5.532845e-05	1.520700e-06	20151211_STAG2gfpcf2_Prometa\MitoSys2\Calibration\mEGFPC1H2B_Noc\0007_R1_P1_K1_Ch2-Ch1.zen
245660	8.849367e-06	6.344455e-05	1.345500e-06	20151211_STAG2gfpcf2_Prometa\MitoSys2\Calibration\mEGFPC1H2B_Noc\0007_R1_P1_K1_Ch2-Ch1.zen
266140	4.578882e-06	7.160036e-05	1.202100e-06	20151211_STAG2gfpcf2_Prometa\MitoSys2\Calibration\mEGFPC1H2B_Noc\0007_R1_P1_K1_Ch2-Ch1.zen
286620	8.367311e-06	6.425046e-05	1.082800e-06	20151211_STAG2gfpcf2_Prometa\MitoSys2\Calibration\mEGFPC1H2B_Noc\0007_R1_P1_K1_Ch2-Ch1.zen
307100	-2.140352e-05	5.729640e-05	9.823900e-07	20151211_STAG2gfpcf2_Prometa\MitoSys2\Calibration\mEGFPC1H2B_Noc\0007_R1_P1_K1_Ch2-Ch1.zen
327580	-1.111055e-05	6.734579e-05	8.968300e-07	20151211_STAG2gfpcf2_Prometa\MitoSys2\Calibration\mEGFPC1H2B_Noc\0007_R1_P1_K1_Ch2-Ch1.zen
348060	-1.248012e-05	5.686453e-05	8.232100e-07	20151211_STAG2gfpcf2_Prometa\MitoSys2\Calibration\mEGFPC1H2B_Noc\0007_R1_P1_K1_Ch2-Ch1.zen
368540	-1.100507e-05	6.943881e-05	7.593100e-07	20151211_STAG2gfpcf2_Prometa\MitoSys2\Calibration\mEGFPC1H2B_Noc\0007_R1_P1_K1_Ch2-Ch1.zen
389020	1.949311e-05	5.827291e-05	7.034100e-07	20151211_STAG2gfpcf2_Prometa\MitoSys2\Calibration\mEGFPC1H2B_Noc\0007_R1_P1_K1_Ch2-Ch1.zen
409500	-1.365247e-05	5.122352e-05	6.541600e-07	20151211_STAG2gfpcf2_Prometa\MitoSys2\Calibration\mEGFPC1H2B_Noc\0007_R1_P1_K1_Ch2-Ch1.zen
450460	-9.613373e-06	5.309060e-05	5.715900e-07	20151211_STAG2gfpcf2_Prometa\MitoSys2\Calibration\mEGFPC1H2B_Noc\0007_R1_P1_K1_Ch2-Ch1.zen
491420	-1.359882e-05	5.904448e-05	5.052900e-07	20151211_STAG2gfpcf2_Prometa\MitoSys2\Calibration\mEGFPC1H2B_Noc\0007_R1_P1_K1_Ch2-Ch1.zen
532380	2.689526e-06	5.099799e-05	4.511000e-07	20151211_STAG2gfpcf2_Prometa\MitoSys2\Calibration\mEGFPC1H2B_Noc\0007_R1_P1_K1_Ch2-Ch1.zen
573340	-2.700398e-05	5.009633e-05	4.060900e-07	20151211_STAG2gfpcf2_Prometa\MitoSys2\Calibration\mEGFPC1H2B_Noc\0007_R1_P1_K1_Ch2-Ch1.zen
614300	-2.897251e-05	6.094621e-05	3.682300e-07	20151211_STAG2gfpcf2_Prometa\MitoSys2\Calibration\mEGFPC1H2B_Noc\0007_R1_P1_K1_Ch2-Ch1.zen
655260	-1.440255e-05	5.751205e-05	3.360000e-07	20151211_STAG2gfpcf2_Prometa\MitoSys2\Calibration\mEGFPC1H2B_Noc\0007_R1_P1_K1_Ch2-Ch1.zen
696220	-7.407434e-06	5.699951e-05	3.083000e-07	20151211_STAG2gfpcf2_Prometa\MitoSys2\Calibration\mEGFPC1H2B_Noc\0007_R1_P1_K1_Ch2-Ch1.zen
737180	-9.119062e-06	3.991802e-05	2.842600e-07	20151211_STAG2gfpcf2_Prometa\MitoSys2\Calibration\mEGFPC1H2B_Noc\0007_R1_P1_K1_Ch2-Ch1.zen
778140	-1.723375e-05	6.987856e-05	2.632500e-07	20151211_STAG2gfpcf2_Prometa\MitoSys2\Calibration\mEGFPC1H2B_Noc\0007_R1_P1_K1_Ch2-Ch1.zen
819100	-1.132615e-05	2.742484e-05	2.447600e-07	20151211_STAG2gfpcf2_Prometa\MitoSys2\Calibration\mEGFPC1H2B_Noc\0007_R1_P1_K1_Ch2-Ch1.zen
901020	-4.423673e-07	3.454772e-05	2.137600e-07	20151211_STAG2gfpcf2_Prometa\MitoSys2\Calibration\mEGFPC1H2B_Noc\0007_R1_P1_K1_Ch2-Ch1.zen
982940	-9.573924e-06	4.459342e-05	1.889000e-07	20151211_STAG2gfpcf2_Prometa\MitoSys2\Calibration\mEGFPC1H2B_Noc\0007_R1_P1_K1_Ch2-Ch1.zen
1064860	1.831898e-07	3.235139e-05	1.685800e-07	20151211_STAG2gfpcf2_Prometa\MitoSys2\Calibration\mEGFPC1H2B_Noc\0007_R1_P1_K1_Ch2-Ch1.zen
1146780	-1.281905e-05	2.900582e-05	1.517200e-07	20151211_STAG2gfpcf2_Prometa\MitoSys2\Calibration\mEGFPC1H2B_Noc\0007_R1_P1_K1_Ch2-Ch1.zen
1228700	-3.573882e-06	3.604201e-05	1.375500e-07	20151211_STAG2gfpcf2_Prometa\MitoSys2\Calibration\mEGFPC1H2B_Noc\0007_R1_P1_K1_Ch2-Ch1.zen
1310620	-3.260456e-06	3.821587e-05	1.254900e-07	20151211_STAG2gfpcf2_Prometa\MitoSys2\Calibration\mEGFPC1H2B_Noc\0007_R1_P1_K1_Ch2-Ch1.zen
1392540	-3.460594e-06	3.967505e-05	1.151200e-07	20151211_STAG2gfpcf2_Prometa\MitoSys2\Calibration\mEGFPC1H2B_Noc\0007_R1_P1_K1_Ch2-Ch1.zen
1474460	-1.861468e-05	3.290822e-05	1.061300e-07	20151211_STAG2gfpcf2_Prometa\MitoSys2\Calibration\mEGFPC1H2B_Noc\0007_R1_P1_K1_Ch2-Ch1.zen
1556380	3.183032e-06	4.655434e-05	9.827700e-08	20151211_STAG2gfpcf2_Prometa\MitoSys2\Calibration\mEGFPC1H2B_Noc\0007_R1_P1_K1_Ch2-Ch1.zen
10	3.972896e-03	1.271344e-03	3.718000e-03	20151211_STAG2gfpcf2_Prometa\MitoSys2\Calibration\mEGFPC1H2B_Noc\0007_R1_P4_K1_Ch2-Ch1.zen
20	3.582101e-03	1.854511e-03	3.602300e-03	20151211_STAG2gfpcf2_Prometa\MitoSys2\Calibration\mEGFPC1H2B_Noc\0007_R1_P4_K1_Ch2-Ch1.zen
30	3.303352e-03	1.295969e-03	3.492800e-03	20151211_STAG2gfpcf2_Prometa\MitoSys2\Calibration\mEGFPC1H2B_Noc\0007_R1_P4_K1_Ch2-Ch1.zen
40	3.372334e-03	1.442833e-03	3.389900e-03	20151211_STAG2gfpcf2_Prometa\MitoSys2\Calibration\mEGFPC1H2B_Noc\0007_R1_P4_K1_Ch2-Ch1.zen
50	3.467633e-03	1.250550e-03	3.293500e-03	20151211_STAG2gfpcf2_Prometa\MitoSys2\Calibration\mEGFPC1H2B_Noc\0007_R1_P4_K1_Ch2-Ch1.zen
60	3.231803e-03	1.485246e-03	3.203200e-03	20151211_STAG2gfpcf2_Prometa\MitoSys2\Calibration\mEGFPC1H2B_Noc\0007_R1_P4_K1_Ch2-Ch1.zen
70	3.049108e-03	1.325747e-03	3.118700e-03	20151211_STAG2gfpcf2_Prometa\MitoSys2\Calibration\mEGFPC1H2B_Noc\0007_R1_P4_K1_Ch2-Ch1.zen
80	2.921106e-03	1.243901e-03	3.039500e-03	20151211_STAG2gfpcf2_Prometa\MitoSys2\Calibration\mEGFPC1H2B_Noc\0007_R1_P4_K1_Ch2-Ch1.zen
90	2.711654e-03	1.662854e-03	2.965200e-03	20151211_STAG2gfpcf2_Prometa\MitoSys2\Calibration\mEGFPC1H2B_Noc\0007_R1_P4_K1_Ch2-Ch1.zen
100	2.820154e-03	1.102806e-03	2.895400e-03	20151211_STAG2gfpcf2_Prometa\MitoSys2\Calibration\mEGFPC1H2B_Noc\0007_R1_P4_K1_Ch2-Ch1.zen
120	2.812041e-03	6.026807e-04	2.768000e-03	20151211_STAG2gfpcf2_Prometa\MitoSys2\Calibration\mEGFPC1H2B_Noc\0007_R1_P4_K1_Ch2-Ch1.zen
140	2.740422e-03	1.049736e-03	2.654500e-03	20151211_STAG2gfpcf2_Prometa\MitoSys2\Calibration\mEGFPC1H2B_Noc\0007_R1_P4_K1_Ch2-Ch1.zen
160	2.653847e-03	7.097701e-04	2.552700e-03	20151211_STAG2gfpcf2_Prometa\MitoSys2\Calibration\mEGFPC1H2B_Noc\0007_R1_P4_K1_Ch2-Ch1.zen
180	2.551567e-03	8.724899e-04	2.460800e-03	20151211_STAG2gfpcf2_Prometa\MitoSys2\Calibration\mEGFPC1H2B_Noc\0007_R1_P4_K1_Ch2-Ch1.zen
200	2.592656e-03	9.340775e-04	2.377200e-03	20151211_STAG2gfpcf2_Prometa\MitoSys2\Calibration\mEGFPC1H2B_Noc\0007_R1_P4_K1_Ch2-Ch1.zen
220	2.042670e-03	1.288147e-03	2.300800e-03	20151211_STAG2gfpcf2_Prometa\MitoSys2\Calibration\mEGFPC1H2B_Noc\0007_R1_P4_K1_Ch2-Ch1.zen
240	2.106545e-03	1.129926e-03	2.230500e-03	20151211_STAG2gfpcf2_Prometa\MitoSys2\Calibration\mEGFPC1H2B_Noc\0007_R1_P4_K1_Ch2-Ch1.zen
260	2.102351e-03	1.211650e-03	2.165500e-03	20151211_STAG2gfpcf2_Prometa\MitoSys2\Calibration\mEGFPC1H2B_Noc\0007_R1_P4_K1_Ch2-Ch1.zen
280	2.235591e-03	8.500011e-04	2.105000e-03	20151211_STAG2gfpcf2_Prometa\MitoSys2\Calibration\mEGFPC1H2B_Noc\0007_R1_P4_K1_Ch2-Ch1.zen
300	2.095518e-03	7.939924e-04	2.048500e-03	20151211_STAG2gfpcf2_Prometa\MitoSys2\Calibration\mEGFPC1H2B_Noc\0007_R1_P4_K1_Ch2-Ch1.zen
340	2.087407e-03	6.599147e-04	1.945600e-03	20151211_STAG2gfpcf2_Prometa\MitoSys2\Calibration\mEGFPC1H2B_Noc\0007_R1_P4_K1_Ch2-Ch1.zen
380	1.897784e-03	9.039618e-04	1.853900e-03	20151211_STAG2gfpcf2_Prometa\MitoSys2\Calibration\mEGFPC1H2B_Noc\0007_R1_P4_K1_Ch2-Ch1.zen
420	1.641489e-03	9.271005e-04	1.771300e-03	20151211_STAG2gfpcf2_Prometa\MitoSys2\Calibration\mEGFPC1H2B_Noc\0007_R1_P4_K1_Ch2-Ch1.zen
460	1.891327e-03	5.506789e-04	1.696300e-03	20151211_STAG2gfpcf2_Prometa\MitoSys2\Calibration\mEGFPC1H2B_Noc\0007_R1_P4_K1_Ch2-Ch1.zen
500	1.812494e-03	6.397755e-04	1.627600e-03	20151211_STAG2gfpcf2_Prometa\MitoSys2\Calibration\mEGFPC1H2B_Noc\0007_R1_P4_K1_Ch2-Ch1.zen
540	1.412716e-03	6.619015e-04	1.564600e-03	20151211_STAG2gfpcf2_Prometa\MitoSys2\Calibration\mEGFPC1H2B_Noc\0007_R1_P4_K1_Ch2-Ch1.zen
580	1.731688e-03	8.431472e-04	1.506400e-03	20151211_STAG2gfpcf2_Prometa\MitoSys2\Calibration\mEGFPC1H2B_Noc\0007_R1_P4_K1_Ch2-Ch1.zen
620	1.366666e-03	5.777608e-04	1.452400e-03	20151211_STAG2gfpcf2_Prometa\MitoSys2\Calibration\mEGFPC1H2B_Noc\0007_R1_P4_K1_Ch2-Ch1.zen
660	1.462030e-03	7.248865e-04	1.402300e-03	20151211_STAG2gfpcf2_Prometa\MitoSys2\Calibration\mEGFPC1H2B_Noc\0007_R1_P4_K1_Ch2-Ch1.zen
700	1.281159e-03	6.041600e-04	1.355700e-03	20151211_STAG2gfpcf2_Prometa\MitoSys2\Calibration\mEGFPC1H2B_Noc\0007_R1_P4_K1_Ch2-Ch1.zen
780	1.438379e-03	6.715086e-04	1.271300e-03	20151211_STAG2gfpcf2_Prometa\MitoSys2\Calibration\mEGFPC1H2B_Noc\0007_R1_P4_K1_Ch2-Ch1.zen
860	1.005718e-03	4.107583e-04	1.197300e-03	20151211_STAG2gfpcf2_Prometa\MitoSys2\Calibration\mEGFPC1H2B_Noc\0007_R1_P4_K1_Ch2-Ch1.zen
940	1.110078e-03	6.132810e-04	1.131800e-03	20151211_STAG2gfpcf2_Prometa\MitoSys2\Calibration\mEGFPC1H2B_Noc\0007_R1_P4_K1_Ch2-Ch1.zen
1020	9.797400e-04	7.859386e-04	1.073600e-03	20151211_STAG2gfpcf2_Prometa\MitoSys2\Calibration\mEGFPC1H2B_Noc\0007_R1_P4_K1_Ch2-Ch1.zen
1100	8.846657e-04	5.013722e-04	1.021500e-03	20151211_STAG2gfpcf2_Prometa\MitoSys2\Calibration\mEGFPC1H2B_Noc\0007_R1_P4_K1_Ch2-Ch1.zen
1180	7.433117e-04	5.693786e-04	9.746500e-04	20151211_STAG2gfpcf2_Prometa\MitoSys2\Calibration\mEGFPC1H2B_Noc\0007_R1_P4_K1_Ch2-Ch1.zen
1260	1.065237e-03	4.369589e-04	9.323600e-04	20151211_STAG2gfpcf2_Prometa\MitoSys2\Calibration\mEGFPC1H2B_Noc\0007_R1_P4_K1_Ch2-Ch1.zen
1340	1.034852e-03	7.010739e-04	8.940200e-04	20151211_STAG2gfpcf2_Prometa\MitoSys2\Calibration\mEGFPC1H2B_Noc\0007_R1_P4_K1_Ch2-Ch1.zen
1420	7.002938e-04	4.923335e-04	8.591000e-04	20151211_STAG2gfpcf2_Prometa\MitoSys2\Calibration\mEGFPC1H2B_Noc\0007_R1_P4_K1_Ch2-Ch1.zen
1500	9.169055e-04	3.429476e-04	8.272000e-04	20151211_STAG2gfpcf2_Prometa\MitoSys2\Calibration\mEGFPC1H2B_Noc\0007_R1_P4_K1_Ch2-Ch1.zen
1660	7.319375e-04	5.120132e-04	7.710400e-04	20151211_STAG2gfpcf2_Prometa\MitoSys2\Calibration\mEGFPC1H2B_Noc\0007_R1_P4_K1_Ch2-Ch1.zen
1820	6.862023e-04	4.427576e-04	7.232400e-04	20151211_STAG2gfpcf2_Prometa\MitoSys2\Calibration\mEGFPC1H2B_Noc\0007_R1_P4_K1_Ch2-Ch1.zen
1980	6.183410e-04	5.266803e-04	6.821200e-04	20151211_STAG2gfpcf2_Prometa\MitoSys2\Calibration\mEGFPC1H2B_Noc\0007_R1_P4_K1_Ch2-Ch1.zen
2140	6.178183e-04	5.039271e-04	6.464000e-04	20151211_STAG2gfpcf2_Prometa\MitoSys2\Calibration\mEGFPC1H2B_Noc\0007_R1_P4_K1_Ch2-Ch1.zen
2300	6.334997e-04	3.508256e-04	6.151000e-04	20151211_STAG2gfpcf2_Prometa\MitoSys2\Calibration\mEGFPC1H2B_Noc\0007_R1_P4_K1_Ch2-Ch1.zen
2460	7.335049e-04	3.504924e-04	5.874700e-04	20151211_STAG2gfpcf2_Prometa\MitoSys2\Calibration\mEGFPC1H2B_Noc\0007_R1_P4_K1_Ch2-Ch1.zen
2620	5.765523e-04	3.392199e-04	5.629000e-04	20151211_STAG2gfpcf2_Prometa\MitoSys2\Calibration\mEGFPC1H2B_Noc\0007_R1_P4_K1_Ch2-Ch1.zen
2780	5.319925e-04	3.422027e-04	5.409100e-04	20151211_STAG2gfpcf2_Prometa\MitoSys2\Calibration\mEGFPC1H2B_Noc\0007_R1_P4_K1_Ch2-Ch1.zen
2940	5.179346e-04	4.159285e-04	5.211200e-04	20151211_STAG2gfpcf2_Prometa\MitoSys2\Calibration\mEGFPC1H2B_Noc\0007_R1_P4_K1_Ch2-Ch1.zen
3100	4.318396e-04	3.767200e-04	5.032200e-04	20151211_STAG2gfpcf2_Prometa\MitoSys2\Calibration\mEGFPC1H2B_Noc\0007_R1_P4_K1_Ch2-Ch1.zen
3420	4.921228e-04	3.647020e-04	4.720900e-04	20151211_STAG2gfpcf2_Prometa\MitoSys2\Calibration\mEGFPC1H2B_Noc\0007_R1_P4_K1_Ch2-Ch1.zen
3740	5.254676e-04	3.834873e-04	4.459300e-04	20151211_STAG2gfpcf2_Prometa\MitoSys2\Calibration\mEGFPC1H2B_Noc\0007_R1_P4_K1_Ch2-Ch1.zen
4060	4.096767e-04	4.580794e-04	4.236100e-04	20151211_STAG2gfpcf2_Prometa\MitoSys2\Calibration\mEGFPC1H2B_Noc\0007_R1_P4_K1_Ch2-Ch1.zen
4380	4.700186e-04	2.694375e-04	4.043200e-04	20151211_STAG2gfpcf2_Prometa\MitoSys2\Calibration\mEGFPC1H2B_Noc\0007_R1_P4_K1_Ch2-Ch1.zen
4700	4.654361e-04	3.969137e-04	3.874600e-04	20151211_STAG2gfpcf2_Prometa\MitoSys2\Calibration\mEGFPC1H2B_Noc\0007_R1_P4_K1_Ch2-Ch1.zen
5020	3.685606e-04	3.203404e-04	3.725800e-04	20151211_STAG2gfpcf2_Prometa\MitoSys2\Calibration\mEGFPC1H2B_Noc\0007_R1_P4_K1_Ch2-Ch1.zen
5340	4.124612e-04	3.355575e-04	3.593200e-04	20151211_STAG2gfpcf2_Prometa\MitoSys2\Calibration\mEGFPC1H2B_Noc\0007_R1_P4_K1_Ch2-Ch1.zen
5660	3.864983e-04	2.412997e-04	3.474100e-04	20151211_STAG2gfpcf2_Prometa\MitoSys2\Calibration\mEGFPC1H2B_Noc\0007_R1_P4_K1_Ch2-Ch1.zen
5980	3.931821e-04	2.798739e-04	3.366300e-04	20151211_STAG2gfpcf2_Prometa\MitoSys2\Calibration\mEGFPC1H2B_Noc\0007_R1_P4_K1_Ch2-Ch1.zen
6300	2.901104e-04	3.238128e-04	3.268200e-04	20151211_STAG2gfpcf2_Prometa\MitoSys2\Calibration\mEGFPC1H2B_Noc\0007_R1_P4_K1_Ch2-Ch1.zen
6940	2.228521e-04	2.709271e-04	3.095500e-04	20151211_STAG2gfpcf2_Prometa\MitoSys2\Calibration\mEGFPC1H2B_Noc\0007_R1_P4_K1_Ch2-Ch1.zen
7580	2.729108e-04	2.573343e-04	2.947500e-04	20151211_STAG2gfpcf2_Prometa\MitoSys2\Calibration\mEGFPC1H2B_Noc\0007_R1_P4_K1_Ch2-Ch1.zen
8220	3.550103e-04	2.818430e-04	2.818500e-04	20151211_STAG2gfpcf2_Prometa\MitoSys2\Calibration\mEGFPC1H2B_Noc\0007_R1_P4_K1_Ch2-Ch1.zen
8860	3.065991e-04	2.198378e-04	2.704400e-04	20151211_STAG2gfpcf2_Prometa\MitoSys2\Calibration\mEGFPC1H2B_Noc\0007_R1_P4_K1_Ch2-Ch1.zen
9500	2.404703e-04	2.805666e-04	2.602200e-04	20151211_STAG2gfpcf2_Prometa\MitoSys2\Calibration\mEGFPC1H2B_Noc\0007_R1_P4_K1_Ch2-Ch1.zen
10140	1.960779e-04	3.080982e-04	2.509600e-04	20151211_STAG2gfpcf2_Prometa\MitoSys2\Calibration\mEGFPC1H2B_Noc\0007_R1_P4_K1_Ch2-Ch1.zen
10780	2.481557e-04	3.320538e-04	2.425100e-04	20151211_STAG2gfpcf2_Prometa\MitoSys2\Calibration\mEGFPC1H2B_Noc\0007_R1_P4_K1_Ch2-Ch1.zen
11420	2.019356e-04	2.546030e-04	2.347300e-04	20151211_STAG2gfpcf2_Prometa\MitoSys2\Calibration\mEGFPC1H2B_Noc\0007_R1_P4_K1_Ch2-Ch1.zen
12060	2.516507e-04	1.889031e-04	2.275200e-04	20151211_STAG2gfpcf2_Prometa\MitoSys2\Calibration\mEGFPC1H2B_Noc\0007_R1_P4_K1_Ch2-Ch1.zen
12700	2.155478e-04	1.746620e-04	2.208100e-04	20151211_STAG2gfpcf2_Prometa\MitoSys2\Calibration\mEGFPC1H2B_Noc\0007_R1_P4_K1_Ch2-Ch1.zen
13980	2.367078e-04	2.540381e-04	2.086100e-04	20151211_STAG2gfpcf2_Prometa\MitoSys2\Calibration\mEGFPC1H2B_Noc\0007_R1_P4_K1_Ch2-Ch1.zen
15260	1.519591e-04	2.460614e-04	1.977700e-04	20151211_STAG2gfpcf2_Prometa\MitoSys2\Calibration\mEGFPC1H2B_Noc\0007_R1_P4_K1_Ch2-Ch1.zen
16540	2.612571e-04	2.273070e-04	1.880000e-04	20151211_STAG2gfpcf2_Prometa\MitoSys2\Calibration\mEGFPC1H2B_Noc\0007_R1_P4_K1_Ch2-Ch1.zen
17820	2.422228e-04	2.369780e-04	1.791200e-04	20151211_STAG2gfpcf2_Prometa\MitoSys2\Calibration\mEGFPC1H2B_Noc\0007_R1_P4_K1_Ch2-Ch1.zen
19100	2.391058e-04	1.945165e-04	1.709900e-04	20151211_STAG2gfpcf2_Prometa\MitoSys2\Calibration\mEGFPC1H2B_Noc\0007_R1_P4_K1_Ch2-Ch1.zen
20380	1.562807e-04	2.374738e-04	1.635000e-04	20151211_STAG2gfpcf2_Prometa\MitoSys2\Calibration\mEGFPC1H2B_Noc\0007_R1_P4_K1_Ch2-Ch1.zen
21660	1.711032e-04	2.706373e-04	1.565700e-04	20151211_STAG2gfpcf2_Prometa\MitoSys2\Calibration\mEGFPC1H2B_Noc\0007_R1_P4_K1_Ch2-Ch1.zen
22940	1.847697e-04	2.461386e-04	1.501400e-04	20151211_STAG2gfpcf2_Prometa\MitoSys2\Calibration\mEGFPC1H2B_Noc\0007_R1_P4_K1_Ch2-Ch1.zen
24220	1.556411e-04	2.238167e-04	1.441400e-04	20151211_STAG2gfpcf2_Prometa\MitoSys2\Calibration\mEGFPC1H2B_Noc\0007_R1_P4_K1_Ch2-Ch1.zen
25500	1.746355e-04	1.647919e-04	1.385400e-04	20151211_STAG2gfpcf2_Prometa\MitoSys2\Calibration\mEGFPC1H2B_Noc\0007_R1_P4_K1_Ch2-Ch1.zen
28060	1.706773e-04	2.061257e-04	1.283600e-04	20151211_STAG2gfpcf2_Prometa\MitoSys2\Calibration\mEGFPC1H2B_Noc\0007_R1_P4_K1_Ch2-Ch1.zen
30620	5.635864e-05	1.774662e-04	1.193500e-04	20151211_STAG2gfpcf2_Prometa\MitoSys2\Calibration\mEGFPC1H2B_Noc\0007_R1_P4_K1_Ch2-Ch1.zen
33180	8.623710e-05	1.638870e-04	1.113200e-04	20151211_STAG2gfpcf2_Prometa\MitoSys2\Calibration\mEGFPC1H2B_Noc\0007_R1_P4_K1_Ch2-Ch1.zen
35740	1.051193e-04	2.023285e-04	1.041300e-04	20151211_STAG2gfpcf2_Prometa\MitoSys2\Calibration\mEGFPC1H2B_Noc\0007_R1_P4_K1_Ch2-Ch1.zen
38300	1.019283e-04	1.737743e-04	9.766300e-05	20151211_STAG2gfpcf2_Prometa\MitoSys2\Calibration\mEGFPC1H2B_Noc\0007_R1_P4_K1_Ch2-Ch1.zen
40860	4.591886e-05	2.163720e-04	9.181100e-05	20151211_STAG2gfpcf2_Prometa\MitoSys2\Calibration\mEGFPC1H2B_Noc\0007_R1_P4_K1_Ch2-Ch1.zen
43420	4.813672e-05	1.818595e-04	8.650100e-05	20151211_STAG2gfpcf2_Prometa\MitoSys2\Calibration\mEGFPC1H2B_Noc\0007_R1_P4_K1_Ch2-Ch1.zen
45980	8.778087e-05	1.979325e-04	8.166300e-05	20151211_STAG2gfpcf2_Prometa\MitoSys2\Calibration\mEGFPC1H2B_Noc\0007_R1_P4_K1_Ch2-Ch1.zen
48540	4.723555e-05	1.668146e-04	7.724300e-05	20151211_STAG2gfpcf2_Prometa\MitoSys2\Calibration\mEGFPC1H2B_Noc\0007_R1_P4_K1_Ch2-Ch1.zen
51100	4.927162e-05	1.634185e-04	7.319100e-05	20151211_STAG2gfpcf2_Prometa\MitoSys2\Calibration\mEGFPC1H2B_Noc\0007_R1_P4_K1_Ch2-Ch1.zen
56220	7.859437e-05	1.834137e-04	6.603400e-05	20151211_STAG2gfpcf2_Prometa\MitoSys2\Calibration\mEGFPC1H2B_Noc\0007_R1_P4_K1_Ch2-Ch1.zen
61340	8.100009e-05	9.983057e-05	5.992700e-05	20151211_STAG2gfpcf2_Prometa\MitoSys2\Calibration\mEGFPC1H2B_Noc\0007_R1_P4_K1_Ch2-Ch1.zen
66460	2.423717e-06	1.502964e-04	5.466800e-05	20151211_STAG2gfpcf2_Prometa\MitoSys2\Calibration\mEGFPC1H2B_Noc\0007_R1_P4_K1_Ch2-Ch1.zen
71580	2.741040e-05	1.633978e-04	5.010300e-05	20151211_STAG2gfpcf2_Prometa\MitoSys2\Calibration\mEGFPC1H2B_Noc\0007_R1_P4_K1_Ch2-Ch1.zen
76700	2.141855e-05	1.839066e-04	4.611100e-05	20151211_STAG2gfpcf2_Prometa\MitoSys2\Calibration\mEGFPC1H2B_Noc\0007_R1_P4_K1_Ch2-Ch1.zen
81820	1.669412e-05	1.184606e-04	4.259900e-05	20151211_STAG2gfpcf2_Prometa\MitoSys2\Calibration\mEGFPC1H2B_Noc\0007_R1_P4_K1_Ch2-Ch1.zen
86940	4.633279e-05	1.645628e-04	3.949000e-05	20151211_STAG2gfpcf2_Prometa\MitoSys2\Calibration\mEGFPC1H2B_Noc\0007_R1_P4_K1_Ch2-Ch1.zen
92060	6.087042e-05	1.595173e-04	3.672300e-05	20151211_STAG2gfpcf2_Prometa\MitoSys2\Calibration\mEGFPC1H2B_Noc\0007_R1_P4_K1_Ch2-Ch1.zen
97180	8.697826e-05	1.625513e-04	3.424800e-05	20151211_STAG2gfpcf2_Prometa\MitoSys2\Calibration\mEGFPC1H2B_Noc\0007_R1_P4_K1_Ch2-Ch1.zen
102300	9.818790e-05	1.336627e-04	3.202400e-05	20151211_STAG2gfpcf2_Prometa\MitoSys2\Calibration\mEGFPC1H2B_Noc\0007_R1_P4_K1_Ch2-Ch1.zen
112540	7.923754e-05	1.234438e-04	2.820100e-05	20151211_STAG2gfpcf2_Prometa\MitoSys2\Calibration\mEGFPC1H2B_Noc\0007_R1_P4_K1_Ch2-Ch1.zen
122780	5.283727e-05	1.325764e-04	2.504400e-05	20151211_STAG2gfpcf2_Prometa\MitoSys2\Calibration\mEGFPC1H2B_Noc\0007_R1_P4_K1_Ch2-Ch1.zen
133020	4.903532e-05	1.501133e-04	2.240300e-05	20151211_STAG2gfpcf2_Prometa\MitoSys2\Calibration\mEGFPC1H2B_Noc\0007_R1_P4_K1_Ch2-Ch1.zen
143260	7.110892e-05	1.203251e-04	2.016900e-05	20151211_STAG2gfpcf2_Prometa\MitoSys2\Calibration\mEGFPC1H2B_Noc\0007_R1_P4_K1_Ch2-Ch1.zen
153500	8.381120e-05	1.516941e-04	1.826000e-05	20151211_STAG2gfpcf2_Prometa\MitoSys2\Calibration\mEGFPC1H2B_Noc\0007_R1_P4_K1_Ch2-Ch1.zen
163740	3.790783e-05	1.730202e-04	1.661600e-05	20151211_STAG2gfpcf2_Prometa\MitoSys2\Calibration\mEGFPC1H2B_Noc\0007_R1_P4_K1_Ch2-Ch1.zen
173980	5.046933e-05	1.442218e-04	1.518900e-05	20151211_STAG2gfpcf2_Prometa\MitoSys2\Calibration\mEGFPC1H2B_Noc\0007_R1_P4_K1_Ch2-Ch1.zen
184220	2.749168e-05	1.580494e-04	1.394100e-05	20151211_STAG2gfpcf2_Prometa\MitoSys2\Calibration\mEGFPC1H2B_Noc\0007_R1_P4_K1_Ch2-Ch1.zen
194460	-1.368598e-06	1.218282e-04	1.284300e-05	20151211_STAG2gfpcf2_Prometa\MitoSys2\Calibration\mEGFPC1H2B_Noc\0007_R1_P4_K1_Ch2-Ch1.zen
204700	1.984915e-06	1.041244e-04	1.187100e-05	20151211_STAG2gfpcf2_Prometa\MitoSys2\Calibration\mEGFPC1H2B_Noc\0007_R1_P4_K1_Ch2-Ch1.zen
225180	2.217436e-05	9.026858e-05	1.023500e-05	20151211_STAG2gfpcf2_Prometa\MitoSys2\Calibration\mEGFPC1H2B_Noc\0007_R1_P4_K1_Ch2-Ch1.zen
245660	1.485807e-05	8.244955e-05	8.918200e-06	20151211_STAG2gfpcf2_Prometa\MitoSys2\Calibration\mEGFPC1H2B_Noc\0007_R1_P4_K1_Ch2-Ch1.zen
266140	-1.752975e-05	1.088681e-04	7.841700e-06	20151211_STAG2gfpcf2_Prometa\MitoSys2\Calibration\mEGFPC1H2B_Noc\0007_R1_P4_K1_Ch2-Ch1.zen
286620	1.989454e-05	1.186892e-04	6.949800e-06	20151211_STAG2gfpcf2_Prometa\MitoSys2\Calibration\mEGFPC1H2B_Noc\0007_R1_P4_K1_Ch2-Ch1.zen
307100	1.261430e-05	1.024558e-04	6.202500e-06	20151211_STAG2gfpcf2_Prometa\MitoSys2\Calibration\mEGFPC1H2B_Noc\0007_R1_P4_K1_Ch2-Ch1.zen
327580	-2.522431e-06	8.954165e-05	5.569800e-06	20151211_STAG2gfpcf2_Prometa\MitoSys2\Calibration\mEGFPC1H2B_Noc\0007_R1_P4_K1_Ch2-Ch1.zen
348060	2.301579e-05	9.910973e-05	5.029300e-06	20151211_STAG2gfpcf2_Prometa\MitoSys2\Calibration\mEGFPC1H2B_Noc\0007_R1_P4_K1_Ch2-Ch1.zen
368540	-7.305381e-06	8.816115e-05	4.563900e-06	20151211_STAG2gfpcf2_Prometa\MitoSys2\Calibration\mEGFPC1H2B_Noc\0007_R1_P4_K1_Ch2-Ch1.zen
389020	-2.160845e-05	1.282229e-04	4.160200e-06	20151211_STAG2gfpcf2_Prometa\MitoSys2\Calibration\mEGFPC1H2B_Noc\0007_R1_P4_K1_Ch2-Ch1.zen
409500	-9.467185e-06	1.228562e-04	3.807800e-06	20151211_STAG2gfpcf2_Prometa\MitoSys2\Calibration\mEGFPC1H2B_Noc\0007_R1_P4_K1_Ch2-Ch1.zen
450460	-3.213483e-05	8.427228e-05	3.225000e-06	20151211_STAG2gfpcf2_Prometa\MitoSys2\Calibration\mEGFPC1H2B_Noc\0007_R1_P4_K1_Ch2-Ch1.zen
491420	5.390776e-06	1.010552e-04	2.766200e-06	20151211_STAG2gfpcf2_Prometa\MitoSys2\Calibration\mEGFPC1H2B_Noc\0007_R1_P4_K1_Ch2-Ch1.zen
532380	-3.042509e-05	7.583759e-05	2.398600e-06	20151211_STAG2gfpcf2_Prometa\MitoSys2\Calibration\mEGFPC1H2B_Noc\0007_R1_P4_K1_Ch2-Ch1.zen
573340	-5.184401e-05	8.959796e-05	2.099500e-06	20151211_STAG2gfpcf2_Prometa\MitoSys2\Calibration\mEGFPC1H2B_Noc\0007_R1_P4_K1_Ch2-Ch1.zen
614300	-3.306306e-05	8.993177e-05	1.853000e-06	20151211_STAG2gfpcf2_Prometa\MitoSys2\Calibration\mEGFPC1H2B_Noc\0007_R1_P4_K1_Ch2-Ch1.zen
655260	-4.711360e-05	9.045497e-05	1.647300e-06	20151211_STAG2gfpcf2_Prometa\MitoSys2\Calibration\mEGFPC1H2B_Noc\0007_R1_P4_K1_Ch2-Ch1.zen
696220	-3.842353e-05	8.657853e-05	1.474000e-06	20151211_STAG2gfpcf2_Prometa\MitoSys2\Calibration\mEGFPC1H2B_Noc\0007_R1_P4_K1_Ch2-Ch1.zen
737180	-2.486860e-05	1.085913e-04	1.326600e-06	20151211_STAG2gfpcf2_Prometa\MitoSys2\Calibration\mEGFPC1H2B_Noc\0007_R1_P4_K1_Ch2-Ch1.zen
778140	2.193839e-05	8.550535e-05	1.200200e-06	20151211_STAG2gfpcf2_Prometa\MitoSys2\Calibration\mEGFPC1H2B_Noc\0007_R1_P4_K1_Ch2-Ch1.zen
819100	-7.678574e-06	6.272852e-05	1.091000e-06	20151211_STAG2gfpcf2_Prometa\MitoSys2\Calibration\mEGFPC1H2B_Noc\0007_R1_P4_K1_Ch2-Ch1.zen
901020	-1.681150e-06	7.528226e-05	9.128200e-07	20151211_STAG2gfpcf2_Prometa\MitoSys2\Calibration\mEGFPC1H2B_Noc\0007_R1_P4_K1_Ch2-Ch1.zen
982940	1.249423e-05	9.441814e-05	7.749200e-07	20151211_STAG2gfpcf2_Prometa\MitoSys2\Calibration\mEGFPC1H2B_Noc\0007_R1_P4_K1_Ch2-Ch1.zen
1064860	2.751328e-05	9.742476e-05	6.660000e-07	20151211_STAG2gfpcf2_Prometa\MitoSys2\Calibration\mEGFPC1H2B_Noc\0007_R1_P4_K1_Ch2-Ch1.zen
1146780	2.943417e-05	8.905839e-05	5.784900e-07	20151211_STAG2gfpcf2_Prometa\MitoSys2\Calibration\mEGFPC1H2B_Noc\0007_R1_P4_K1_Ch2-Ch1.zen
1228700	1.922929e-05	7.847244e-05	5.071300e-07	20151211_STAG2gfpcf2_Prometa\MitoSys2\Calibration\mEGFPC1H2B_Noc\0007_R1_P4_K1_Ch2-Ch1.zen
1310620	1.617574e-05	9.424386e-05	4.481900e-07	20151211_STAG2gfpcf2_Prometa\MitoSys2\Calibration\mEGFPC1H2B_Noc\0007_R1_P4_K1_Ch2-Ch1.zen
1392540	-5.322018e-06	8.878521e-05	3.989400e-07	20151211_STAG2gfpcf2_Prometa\MitoSys2\Calibration\mEGFPC1H2B_Noc\0007_R1_P4_K1_Ch2-Ch1.zen
1474460	9.220943e-06	9.604674e-05	3.573700e-07	20151211_STAG2gfpcf2_Prometa\MitoSys2\Calibration\mEGFPC1H2B_Noc\0007_R1_P4_K1_Ch2-Ch1.zen
1556380	-6.053494e-06	8.349859e-05	3.219800e-07	20151211_STAG2gfpcf2_Prometa\MitoSys2\Calibration\mEGFPC1H2B_Noc\0007_R1_P4_K1_Ch2-Ch1.zen
10	1.686689e-03	6.655932e-04	1.634400e-03	20151211_STAG2gfpcf2_Prometa\MitoSys2\Calibration\mEGFPC1H2B_Noc\0008_R1_P1_K1_Ch2-Ch1.zen
20	1.507109e-03	6.116774e-04	1.581700e-03	20151211_STAG2gfpcf2_Prometa\MitoSys2\Calibration\mEGFPC1H2B_Noc\0008_R1_P1_K1_Ch2-Ch1.zen
30	1.845249e-03	5.363352e-04	1.532400e-03	20151211_STAG2gfpcf2_Prometa\MitoSys2\Calibration\mEGFPC1H2B_Noc\0008_R1_P1_K1_Ch2-Ch1.zen
40	1.391184e-03	7.202317e-04	1.486500e-03	20151211_STAG2gfpcf2_Prometa\MitoSys2\Calibration\mEGFPC1H2B_Noc\0008_R1_P1_K1_Ch2-Ch1.zen
50	1.008600e-03	5.082400e-04	1.443700e-03	20151211_STAG2gfpcf2_Prometa\MitoSys2\Calibration\mEGFPC1H2B_Noc\0008_R1_P1_K1_Ch2-Ch1.zen
60	1.482577e-03	7.700941e-04	1.403800e-03	20151211_STAG2gfpcf2_Prometa\MitoSys2\Calibration\mEGFPC1H2B_Noc\0008_R1_P1_K1_Ch2-Ch1.zen
70	1.344740e-03	6.143578e-04	1.366600e-03	20151211_STAG2gfpcf2_Prometa\MitoSys2\Calibration\mEGFPC1H2B_Noc\0008_R1_P1_K1_Ch2-Ch1.zen
80	1.378808e-03	5.935717e-04	1.331800e-03	20151211_STAG2gfpcf2_Prometa\MitoSys2\Calibration\mEGFPC1H2B_Noc\0008_R1_P1_K1_Ch2-Ch1.zen
90	1.279794e-03	6.881414e-04	1.299300e-03	20151211_STAG2gfpcf2_Prometa\MitoSys2\Calibration\mEGFPC1H2B_Noc\0008_R1_P1_K1_Ch2-Ch1.zen
100	1.333687e-03	4.380878e-04	1.268800e-03	20151211_STAG2gfpcf2_Prometa\MitoSys2\Calibration\mEGFPC1H2B_Noc\0008_R1_P1_K1_Ch2-Ch1.zen
120	1.241681e-03	4.619672e-04	1.213100e-03	20151211_STAG2gfpcf2_Prometa\MitoSys2\Calibration\mEGFPC1H2B_Noc\0008_R1_P1_K1_Ch2-Ch1.zen
140	1.158579e-03	4.315808e-04	1.163600e-03	20151211_STAG2gfpcf2_Prometa\MitoSys2\Calibration\mEGFPC1H2B_Noc\0008_R1_P1_K1_Ch2-Ch1.zen
160	1.069957e-03	5.348928e-04	1.119300e-03	20151211_STAG2gfpcf2_Prometa\MitoSys2\Calibration\mEGFPC1H2B_Noc\0008_R1_P1_K1_Ch2-Ch1.zen
180	1.252114e-03	4.310408e-04	1.079200e-03	20151211_STAG2gfpcf2_Prometa\MitoSys2\Calibration\mEGFPC1H2B_Noc\0008_R1_P1_K1_Ch2-Ch1.zen
200	1.040997e-03	5.232439e-04	1.042800e-03	20151211_STAG2gfpcf2_Prometa\MitoSys2\Calibration\mEGFPC1H2B_Noc\0008_R1_P1_K1_Ch2-Ch1.zen
220	1.116528e-03	5.189975e-04	1.009400e-03	20151211_STAG2gfpcf2_Prometa\MitoSys2\Calibration\mEGFPC1H2B_Noc\0008_R1_P1_K1_Ch2-Ch1.zen
240	1.028850e-03	4.824048e-04	9.787200e-04	20151211_STAG2gfpcf2_Prometa\MitoSys2\Calibration\mEGFPC1H2B_Noc\0008_R1_P1_K1_Ch2-Ch1.zen
260	9.745819e-04	5.136747e-04	9.502500e-04	20151211_STAG2gfpcf2_Prometa\MitoSys2\Calibration\mEGFPC1H2B_Noc\0008_R1_P1_K1_Ch2-Ch1.zen
280	8.665230e-04	4.196776e-04	9.237400e-04	20151211_STAG2gfpcf2_Prometa\MitoSys2\Calibration\mEGFPC1H2B_Noc\0008_R1_P1_K1_Ch2-Ch1.zen
300	8.211195e-04	4.455312e-04	8.989300e-04	20151211_STAG2gfpcf2_Prometa\MitoSys2\Calibration\mEGFPC1H2B_Noc\0008_R1_P1_K1_Ch2-Ch1.zen
340	9.232128e-04	3.756236e-04	8.536400e-04	20151211_STAG2gfpcf2_Prometa\MitoSys2\Calibration\mEGFPC1H2B_Noc\0008_R1_P1_K1_Ch2-Ch1.zen
380	7.990289e-04	4.285882e-04	8.131100e-04	20151211_STAG2gfpcf2_Prometa\MitoSys2\Calibration\mEGFPC1H2B_Noc\0008_R1_P1_K1_Ch2-Ch1.zen
420	6.473737e-04	3.922106e-04	7.764400e-04	20151211_STAG2gfpcf2_Prometa\MitoSys2\Calibration\mEGFPC1H2B_Noc\0008_R1_P1_K1_Ch2-Ch1.zen
460	6.532072e-04	2.802646e-04	7.429800e-04	20151211_STAG2gfpcf2_Prometa\MitoSys2\Calibration\mEGFPC1H2B_Noc\0008_R1_P1_K1_Ch2-Ch1.zen
500	7.085818e-04	3.337965e-04	7.122500e-04	20151211_STAG2gfpcf2_Prometa\MitoSys2\Calibration\mEGFPC1H2B_Noc\0008_R1_P1_K1_Ch2-Ch1.zen
540	7.122330e-04	4.164219e-04	6.838700e-04	20151211_STAG2gfpcf2_Prometa\MitoSys2\Calibration\mEGFPC1H2B_Noc\0008_R1_P1_K1_Ch2-Ch1.zen
580	6.557910e-04	2.453049e-04	6.575500e-04	20151211_STAG2gfpcf2_Prometa\MitoSys2\Calibration\mEGFPC1H2B_Noc\0008_R1_P1_K1_Ch2-Ch1.zen
620	6.391011e-04	3.767665e-04	6.330500e-04	20151211_STAG2gfpcf2_Prometa\MitoSys2\Calibration\mEGFPC1H2B_Noc\0008_R1_P1_K1_Ch2-Ch1.zen
660	7.009147e-04	4.435244e-04	6.101900e-04	20151211_STAG2gfpcf2_Prometa\MitoSys2\Calibration\mEGFPC1H2B_Noc\0008_R1_P1_K1_Ch2-Ch1.zen
700	6.141224e-04	3.061016e-04	5.887800e-04	20151211_STAG2gfpcf2_Prometa\MitoSys2\Calibration\mEGFPC1H2B_Noc\0008_R1_P1_K1_Ch2-Ch1.zen
780	5.745308e-04	2.660192e-04	5.498400e-04	20151211_STAG2gfpcf2_Prometa\MitoSys2\Calibration\mEGFPC1H2B_Noc\0008_R1_P1_K1_Ch2-Ch1.zen
860	4.622649e-04	2.553712e-04	5.153100e-04	20151211_STAG2gfpcf2_Prometa\MitoSys2\Calibration\mEGFPC1H2B_Noc\0008_R1_P1_K1_Ch2-Ch1.zen
940	5.215184e-04	2.790471e-04	4.845100e-04	20151211_STAG2gfpcf2_Prometa\MitoSys2\Calibration\mEGFPC1H2B_Noc\0008_R1_P1_K1_Ch2-Ch1.zen
1020	4.635144e-04	2.216160e-04	4.568600e-04	20151211_STAG2gfpcf2_Prometa\MitoSys2\Calibration\mEGFPC1H2B_Noc\0008_R1_P1_K1_Ch2-Ch1.zen
1100	4.945149e-04	2.151708e-04	4.319200e-04	20151211_STAG2gfpcf2_Prometa\MitoSys2\Calibration\mEGFPC1H2B_Noc\0008_R1_P1_K1_Ch2-Ch1.zen
1180	3.314650e-04	2.077106e-04	4.093200e-04	20151211_STAG2gfpcf2_Prometa\MitoSys2\Calibration\mEGFPC1H2B_Noc\0008_R1_P1_K1_Ch2-Ch1.zen
1260	4.053029e-04	2.305069e-04	3.887500e-04	20151211_STAG2gfpcf2_Prometa\MitoSys2\Calibration\mEGFPC1H2B_Noc\0008_R1_P1_K1_Ch2-Ch1.zen
1340	3.045663e-04	2.689029e-04	3.699600e-04	20151211_STAG2gfpcf2_Prometa\MitoSys2\Calibration\mEGFPC1H2B_Noc\0008_R1_P1_K1_Ch2-Ch1.zen
1420	2.188096e-04	3.134483e-04	3.527400e-04	20151211_STAG2gfpcf2_Prometa\MitoSys2\Calibration\mEGFPC1H2B_Noc\0008_R1_P1_K1_Ch2-Ch1.zen
1500	2.402985e-04	2.123765e-04	3.369000e-04	20151211_STAG2gfpcf2_Prometa\MitoSys2\Calibration\mEGFPC1H2B_Noc\0008_R1_P1_K1_Ch2-Ch1.zen
1660	3.131202e-04	2.121937e-04	3.087600e-04	20151211_STAG2gfpcf2_Prometa\MitoSys2\Calibration\mEGFPC1H2B_Noc\0008_R1_P1_K1_Ch2-Ch1.zen
1820	3.337214e-04	1.860727e-04	2.845500e-04	20151211_STAG2gfpcf2_Prometa\MitoSys2\Calibration\mEGFPC1H2B_Noc\0008_R1_P1_K1_Ch2-Ch1.zen
1980	2.718869e-04	2.241370e-04	2.635100e-04	20151211_STAG2gfpcf2_Prometa\MitoSys2\Calibration\mEGFPC1H2B_Noc\0008_R1_P1_K1_Ch2-Ch1.zen
2140	3.126349e-04	2.099267e-04	2.450800e-04	20151211_STAG2gfpcf2_Prometa\MitoSys2\Calibration\mEGFPC1H2B_Noc\0008_R1_P1_K1_Ch2-Ch1.zen
2300	1.904605e-04	1.732039e-04	2.288100e-04	20151211_STAG2gfpcf2_Prometa\MitoSys2\Calibration\mEGFPC1H2B_Noc\0008_R1_P1_K1_Ch2-Ch1.zen
2460	1.890395e-04	1.657527e-04	2.143600e-04	20151211_STAG2gfpcf2_Prometa\MitoSys2\Calibration\mEGFPC1H2B_Noc\0008_R1_P1_K1_Ch2-Ch1.zen
2620	2.208281e-04	1.788973e-04	2.014300e-04	20151211_STAG2gfpcf2_Prometa\MitoSys2\Calibration\mEGFPC1H2B_Noc\0008_R1_P1_K1_Ch2-Ch1.zen
2780	1.550156e-04	1.372243e-04	1.898100e-04	20151211_STAG2gfpcf2_Prometa\MitoSys2\Calibration\mEGFPC1H2B_Noc\0008_R1_P1_K1_Ch2-Ch1.zen
2940	1.982813e-04	2.269950e-04	1.793200e-04	20151211_STAG2gfpcf2_Prometa\MitoSys2\Calibration\mEGFPC1H2B_Noc\0008_R1_P1_K1_Ch2-Ch1.zen
3100	1.518723e-04	1.177087e-04	1.698000e-04	20151211_STAG2gfpcf2_Prometa\MitoSys2\Calibration\mEGFPC1H2B_Noc\0008_R1_P1_K1_Ch2-Ch1.zen
3420	1.730581e-04	2.024813e-04	1.531900e-04	20151211_STAG2gfpcf2_Prometa\MitoSys2\Calibration\mEGFPC1H2B_Noc\0008_R1_P1_K1_Ch2-Ch1.zen
3740	1.437031e-04	1.590334e-04	1.392100e-04	20151211_STAG2gfpcf2_Prometa\MitoSys2\Calibration\mEGFPC1H2B_Noc\0008_R1_P1_K1_Ch2-Ch1.zen
4060	1.271748e-04	1.317221e-04	1.273000e-04	20151211_STAG2gfpcf2_Prometa\MitoSys2\Calibration\mEGFPC1H2B_Noc\0008_R1_P1_K1_Ch2-Ch1.zen
4380	6.046599e-05	1.674713e-04	1.170400e-04	20151211_STAG2gfpcf2_Prometa\MitoSys2\Calibration\mEGFPC1H2B_Noc\0008_R1_P1_K1_Ch2-Ch1.zen
4700	1.271585e-04	1.274547e-04	1.081200e-04	20151211_STAG2gfpcf2_Prometa\MitoSys2\Calibration\mEGFPC1H2B_Noc\0008_R1_P1_K1_Ch2-Ch1.zen
5020	6.894887e-05	1.705745e-04	1.003000e-04	20151211_STAG2gfpcf2_Prometa\MitoSys2\Calibration\mEGFPC1H2B_Noc\0008_R1_P1_K1_Ch2-Ch1.zen
5340	1.216215e-04	1.608540e-04	9.340000e-05	20151211_STAG2gfpcf2_Prometa\MitoSys2\Calibration\mEGFPC1H2B_Noc\0008_R1_P1_K1_Ch2-Ch1.zen
5660	9.559912e-05	1.144660e-04	8.726900e-05	20151211_STAG2gfpcf2_Prometa\MitoSys2\Calibration\mEGFPC1H2B_Noc\0008_R1_P1_K1_Ch2-Ch1.zen
5980	7.457845e-05	1.102885e-04	8.179100e-05	20151211_STAG2gfpcf2_Prometa\MitoSys2\Calibration\mEGFPC1H2B_Noc\0008_R1_P1_K1_Ch2-Ch1.zen
6300	9.800208e-05	1.017406e-04	7.687000e-05	20151211_STAG2gfpcf2_Prometa\MitoSys2\Calibration\mEGFPC1H2B_Noc\0008_R1_P1_K1_Ch2-Ch1.zen
6940	5.924411e-05	1.109019e-04	6.840300e-05	20151211_STAG2gfpcf2_Prometa\MitoSys2\Calibration\mEGFPC1H2B_Noc\0008_R1_P1_K1_Ch2-Ch1.zen
7580	1.016060e-05	1.126834e-04	6.139400e-05	20151211_STAG2gfpcf2_Prometa\MitoSys2\Calibration\mEGFPC1H2B_Noc\0008_R1_P1_K1_Ch2-Ch1.zen
8220	4.889920e-05	1.082279e-04	5.551000e-05	20151211_STAG2gfpcf2_Prometa\MitoSys2\Calibration\mEGFPC1H2B_Noc\0008_R1_P1_K1_Ch2-Ch1.zen
8860	5.488120e-05	1.316185e-04	5.051000e-05	20151211_STAG2gfpcf2_Prometa\MitoSys2\Calibration\mEGFPC1H2B_Noc\0008_R1_P1_K1_Ch2-Ch1.zen
9500	5.626167e-05	1.422313e-04	4.621700e-05	20151211_STAG2gfpcf2_Prometa\MitoSys2\Calibration\mEGFPC1H2B_Noc\0008_R1_P1_K1_Ch2-Ch1.zen
10140	2.243460e-05	1.497735e-04	4.249800e-05	20151211_STAG2gfpcf2_Prometa\MitoSys2\Calibration\mEGFPC1H2B_Noc\0008_R1_P1_K1_Ch2-Ch1.zen
10780	3.751913e-05	1.023620e-04	3.925000e-05	20151211_STAG2gfpcf2_Prometa\MitoSys2\Calibration\mEGFPC1H2B_Noc\0008_R1_P1_K1_Ch2-Ch1.zen
11420	8.377900e-05	9.934724e-05	3.639300e-05	20151211_STAG2gfpcf2_Prometa\MitoSys2\Calibration\mEGFPC1H2B_Noc\0008_R1_P1_K1_Ch2-Ch1.zen
12060	7.118113e-05	7.031201e-05	3.386300e-05	20151211_STAG2gfpcf2_Prometa\MitoSys2\Calibration\mEGFPC1H2B_Noc\0008_R1_P1_K1_Ch2-Ch1.zen
12700	3.609440e-05	7.361476e-05	3.161100e-05	20151211_STAG2gfpcf2_Prometa\MitoSys2\Calibration\mEGFPC1H2B_Noc\0008_R1_P1_K1_Ch2-Ch1.zen
13980	7.388368e-05	1.164826e-04	2.778200e-05	20151211_STAG2gfpcf2_Prometa\MitoSys2\Calibration\mEGFPC1H2B_Noc\0008_R1_P1_K1_Ch2-Ch1.zen
15260	3.276307e-05	1.026017e-04	2.466000e-05	20151211_STAG2gfpcf2_Prometa\MitoSys2\Calibration\mEGFPC1H2B_Noc\0008_R1_P1_K1_Ch2-Ch1.zen
16540	6.134242e-05	9.894372e-05	2.207400e-05	20151211_STAG2gfpcf2_Prometa\MitoSys2\Calibration\mEGFPC1H2B_Noc\0008_R1_P1_K1_Ch2-Ch1.zen
17820	3.221279e-05	1.094116e-04	1.990400e-05	20151211_STAG2gfpcf2_Prometa\MitoSys2\Calibration\mEGFPC1H2B_Noc\0008_R1_P1_K1_Ch2-Ch1.zen
19100	-5.064795e-06	1.278180e-04	1.806200e-05	20151211_STAG2gfpcf2_Prometa\MitoSys2\Calibration\mEGFPC1H2B_Noc\0008_R1_P1_K1_Ch2-Ch1.zen
20380	1.886429e-06	1.293267e-04	1.648300e-05	20151211_STAG2gfpcf2_Prometa\MitoSys2\Calibration\mEGFPC1H2B_Noc\0008_R1_P1_K1_Ch2-Ch1.zen
21660	-7.697405e-06	7.416388e-05	1.511700e-05	20151211_STAG2gfpcf2_Prometa\MitoSys2\Calibration\mEGFPC1H2B_Noc\0008_R1_P1_K1_Ch2-Ch1.zen
22940	7.468945e-07	1.046035e-04	1.392600e-05	20151211_STAG2gfpcf2_Prometa\MitoSys2\Calibration\mEGFPC1H2B_Noc\0008_R1_P1_K1_Ch2-Ch1.zen
24220	-2.574603e-05	1.195808e-04	1.288100e-05	20151211_STAG2gfpcf2_Prometa\MitoSys2\Calibration\mEGFPC1H2B_Noc\0008_R1_P1_K1_Ch2-Ch1.zen
25500	-1.812981e-05	8.223569e-05	1.195800e-05	20151211_STAG2gfpcf2_Prometa\MitoSys2\Calibration\mEGFPC1H2B_Noc\0008_R1_P1_K1_Ch2-Ch1.zen
28060	2.416362e-05	9.977438e-05	1.040500e-05	20151211_STAG2gfpcf2_Prometa\MitoSys2\Calibration\mEGFPC1H2B_Noc\0008_R1_P1_K1_Ch2-Ch1.zen
30620	-7.256578e-06	8.214404e-05	9.154500e-06	20151211_STAG2gfpcf2_Prometa\MitoSys2\Calibration\mEGFPC1H2B_Noc\0008_R1_P1_K1_Ch2-Ch1.zen
33180	1.793706e-05	7.737892e-05	8.131200e-06	20151211_STAG2gfpcf2_Prometa\MitoSys2\Calibration\mEGFPC1H2B_Noc\0008_R1_P1_K1_Ch2-Ch1.zen
35740	1.302278e-05	6.281523e-05	7.281400e-06	20151211_STAG2gfpcf2_Prometa\MitoSys2\Calibration\mEGFPC1H2B_Noc\0008_R1_P1_K1_Ch2-Ch1.zen
38300	2.698709e-05	7.920605e-05	6.566800e-06	20151211_STAG2gfpcf2_Prometa\MitoSys2\Calibration\mEGFPC1H2B_Noc\0008_R1_P1_K1_Ch2-Ch1.zen
40860	2.648917e-07	6.935807e-05	5.959300e-06	20151211_STAG2gfpcf2_Prometa\MitoSys2\Calibration\mEGFPC1H2B_Noc\0008_R1_P1_K1_Ch2-Ch1.zen
43420	3.697686e-07	7.691317e-05	5.438000e-06	20151211_STAG2gfpcf2_Prometa\MitoSys2\Calibration\mEGFPC1H2B_Noc\0008_R1_P1_K1_Ch2-Ch1.zen
45980	-7.471582e-06	7.627285e-05	4.986700e-06	20151211_STAG2gfpcf2_Prometa\MitoSys2\Calibration\mEGFPC1H2B_Noc\0008_R1_P1_K1_Ch2-Ch1.zen
48540	1.412528e-05	7.526699e-05	4.593100e-06	20151211_STAG2gfpcf2_Prometa\MitoSys2\Calibration\mEGFPC1H2B_Noc\0008_R1_P1_K1_Ch2-Ch1.zen
51100	1.361894e-05	7.347910e-05	4.247500e-06	20151211_STAG2gfpcf2_Prometa\MitoSys2\Calibration\mEGFPC1H2B_Noc\0008_R1_P1_K1_Ch2-Ch1.zen
56220	1.790561e-05	6.334089e-05	3.670800e-06	20151211_STAG2gfpcf2_Prometa\MitoSys2\Calibration\mEGFPC1H2B_Noc\0008_R1_P1_K1_Ch2-Ch1.zen
61340	1.608843e-05	6.737837e-05	3.211000e-06	20151211_STAG2gfpcf2_Prometa\MitoSys2\Calibration\mEGFPC1H2B_Noc\0008_R1_P1_K1_Ch2-Ch1.zen
66460	3.957388e-06	6.158702e-05	2.837700e-06	20151211_STAG2gfpcf2_Prometa\MitoSys2\Calibration\mEGFPC1H2B_Noc\0008_R1_P1_K1_Ch2-Ch1.zen
71580	4.176259e-06	6.196939e-05	2.530000e-06	20151211_STAG2gfpcf2_Prometa\MitoSys2\Calibration\mEGFPC1H2B_Noc\0008_R1_P1_K1_Ch2-Ch1.zen
76700	-1.293268e-05	6.405355e-05	2.272800e-06	20151211_STAG2gfpcf2_Prometa\MitoSys2\Calibration\mEGFPC1H2B_Noc\0008_R1_P1_K1_Ch2-Ch1.zen
81820	1.191076e-05	7.120176e-05	2.055500e-06	20151211_STAG2gfpcf2_Prometa\MitoSys2\Calibration\mEGFPC1H2B_Noc\0008_R1_P1_K1_Ch2-Ch1.zen
86940	8.967773e-06	5.892774e-05	1.869900e-06	20151211_STAG2gfpcf2_Prometa\MitoSys2\Calibration\mEGFPC1H2B_Noc\0008_R1_P1_K1_Ch2-Ch1.zen
92060	1.398241e-05	8.824088e-05	1.710000e-06	20151211_STAG2gfpcf2_Prometa\MitoSys2\Calibration\mEGFPC1H2B_Noc\0008_R1_P1_K1_Ch2-Ch1.zen
97180	2.286909e-06	5.219273e-05	1.571100e-06	20151211_STAG2gfpcf2_Prometa\MitoSys2\Calibration\mEGFPC1H2B_Noc\0008_R1_P1_K1_Ch2-Ch1.zen
102300	1.594261e-06	5.125572e-05	1.449600e-06	20151211_STAG2gfpcf2_Prometa\MitoSys2\Calibration\mEGFPC1H2B_Noc\0008_R1_P1_K1_Ch2-Ch1.zen
112540	-2.752841e-06	5.230533e-05	1.247800e-06	20151211_STAG2gfpcf2_Prometa\MitoSys2\Calibration\mEGFPC1H2B_Noc\0008_R1_P1_K1_Ch2-Ch1.zen
122780	-6.771931e-06	6.193092e-05	1.087800e-06	20151211_STAG2gfpcf2_Prometa\MitoSys2\Calibration\mEGFPC1H2B_Noc\0008_R1_P1_K1_Ch2-Ch1.zen
133020	1.627113e-07	2.446769e-05	9.586400e-07	20151211_STAG2gfpcf2_Prometa\MitoSys2\Calibration\mEGFPC1H2B_Noc\0008_R1_P1_K1_Ch2-Ch1.zen
143260	-1.470233e-05	3.118703e-05	8.525600e-07	20151211_STAG2gfpcf2_Prometa\MitoSys2\Calibration\mEGFPC1H2B_Noc\0008_R1_P1_K1_Ch2-Ch1.zen
153500	3.218406e-06	5.003173e-05	7.642600e-07	20151211_STAG2gfpcf2_Prometa\MitoSys2\Calibration\mEGFPC1H2B_Noc\0008_R1_P1_K1_Ch2-Ch1.zen
163740	1.190299e-05	4.393234e-05	6.898600e-07	20151211_STAG2gfpcf2_Prometa\MitoSys2\Calibration\mEGFPC1H2B_Noc\0008_R1_P1_K1_Ch2-Ch1.zen
173980	-9.069115e-06	5.020664e-05	6.265200e-07	20151211_STAG2gfpcf2_Prometa\MitoSys2\Calibration\mEGFPC1H2B_Noc\0008_R1_P1_K1_Ch2-Ch1.zen
184220	-2.154327e-06	5.772767e-05	5.720800e-07	20151211_STAG2gfpcf2_Prometa\MitoSys2\Calibration\mEGFPC1H2B_Noc\0008_R1_P1_K1_Ch2-Ch1.zen
194460	9.654947e-06	4.409364e-05	5.249100e-07	20151211_STAG2gfpcf2_Prometa\MitoSys2\Calibration\mEGFPC1H2B_Noc\0008_R1_P1_K1_Ch2-Ch1.zen
204700	-6.990481e-06	3.294413e-05	4.837200e-07	20151211_STAG2gfpcf2_Prometa\MitoSys2\Calibration\mEGFPC1H2B_Noc\0008_R1_P1_K1_Ch2-Ch1.zen
225180	8.478239e-07	3.621800e-05	4.155200e-07	20151211_STAG2gfpcf2_Prometa\MitoSys2\Calibration\mEGFPC1H2B_Noc\0008_R1_P1_K1_Ch2-Ch1.zen
245660	1.018364e-05	3.873500e-05	3.616200e-07	20151211_STAG2gfpcf2_Prometa\MitoSys2\Calibration\mEGFPC1H2B_Noc\0008_R1_P1_K1_Ch2-Ch1.zen
266140	-5.494064e-06	4.164802e-05	3.182000e-07	20151211_STAG2gfpcf2_Prometa\MitoSys2\Calibration\mEGFPC1H2B_Noc\0008_R1_P1_K1_Ch2-Ch1.zen
286620	-3.501017e-06	3.783890e-05	2.826300e-07	20151211_STAG2gfpcf2_Prometa\MitoSys2\Calibration\mEGFPC1H2B_Noc\0008_R1_P1_K1_Ch2-Ch1.zen
307100	-4.610936e-06	4.560096e-05	2.530800e-07	20151211_STAG2gfpcf2_Prometa\MitoSys2\Calibration\mEGFPC1H2B_Noc\0008_R1_P1_K1_Ch2-Ch1.zen
327580	-1.675560e-05	5.149087e-05	2.282200e-07	20151211_STAG2gfpcf2_Prometa\MitoSys2\Calibration\mEGFPC1H2B_Noc\0008_R1_P1_K1_Ch2-Ch1.zen
348060	3.636779e-06	4.296516e-05	2.070900e-07	20151211_STAG2gfpcf2_Prometa\MitoSys2\Calibration\mEGFPC1H2B_Noc\0008_R1_P1_K1_Ch2-Ch1.zen
368540	1.121537e-05	3.348939e-05	1.889500e-07	20151211_STAG2gfpcf2_Prometa\MitoSys2\Calibration\mEGFPC1H2B_Noc\0008_R1_P1_K1_Ch2-Ch1.zen
389020	1.036200e-05	3.702467e-05	1.732500e-07	20151211_STAG2gfpcf2_Prometa\MitoSys2\Calibration\mEGFPC1H2B_Noc\0008_R1_P1_K1_Ch2-Ch1.zen
409500	-1.735047e-06	2.949058e-05	1.595600e-07	20151211_STAG2gfpcf2_Prometa\MitoSys2\Calibration\mEGFPC1H2B_Noc\0008_R1_P1_K1_Ch2-Ch1.zen
450460	9.916390e-07	2.714023e-05	1.369200e-07	20151211_STAG2gfpcf2_Prometa\MitoSys2\Calibration\mEGFPC1H2B_Noc\0008_R1_P1_K1_Ch2-Ch1.zen
491420	-1.742753e-05	2.094909e-05	1.190600e-07	20151211_STAG2gfpcf2_Prometa\MitoSys2\Calibration\mEGFPC1H2B_Noc\0008_R1_P1_K1_Ch2-Ch1.zen
532380	2.960960e-06	2.263860e-05	1.046800e-07	20151211_STAG2gfpcf2_Prometa\MitoSys2\Calibration\mEGFPC1H2B_Noc\0008_R1_P1_K1_Ch2-Ch1.zen
573340	3.837382e-06	2.280923e-05	9.292400e-08	20151211_STAG2gfpcf2_Prometa\MitoSys2\Calibration\mEGFPC1H2B_Noc\0008_R1_P1_K1_Ch2-Ch1.zen
614300	3.942052e-06	3.174708e-05	8.316200e-08	20151211_STAG2gfpcf2_Prometa\MitoSys2\Calibration\mEGFPC1H2B_Noc\0008_R1_P1_K1_Ch2-Ch1.zen
655260	-4.780804e-06	2.198008e-05	7.495900e-08	20151211_STAG2gfpcf2_Prometa\MitoSys2\Calibration\mEGFPC1H2B_Noc\0008_R1_P1_K1_Ch2-Ch1.zen
696220	3.735355e-07	3.054010e-05	6.799000e-08	20151211_STAG2gfpcf2_Prometa\MitoSys2\Calibration\mEGFPC1H2B_Noc\0008_R1_P1_K1_Ch2-Ch1.zen
737180	-9.948843e-06	2.157712e-05	6.201300e-08	20151211_STAG2gfpcf2_Prometa\MitoSys2\Calibration\mEGFPC1H2B_Noc\0008_R1_P1_K1_Ch2-Ch1.zen
778140	-4.765474e-08	3.125585e-05	5.684200e-08	20151211_STAG2gfpcf2_Prometa\MitoSys2\Calibration\mEGFPC1H2B_Noc\0008_R1_P1_K1_Ch2-Ch1.zen
819100	-3.101650e-06	2.455862e-05	5.233500e-08	20151211_STAG2gfpcf2_Prometa\MitoSys2\Calibration\mEGFPC1H2B_Noc\0008_R1_P1_K1_Ch2-Ch1.zen
901020	-1.151548e-05	2.292125e-05	4.488500e-08	20151211_STAG2gfpcf2_Prometa\MitoSys2\Calibration\mEGFPC1H2B_Noc\0008_R1_P1_K1_Ch2-Ch1.zen
982940	-3.677224e-06	2.981430e-05	3.901300e-08	20151211_STAG2gfpcf2_Prometa\MitoSys2\Calibration\mEGFPC1H2B_Noc\0008_R1_P1_K1_Ch2-Ch1.zen
1064860	-2.112511e-06	1.940693e-05	3.429100e-08	20151211_STAG2gfpcf2_Prometa\MitoSys2\Calibration\mEGFPC1H2B_Noc\0008_R1_P1_K1_Ch2-Ch1.zen
1146780	-3.959677e-06	2.611742e-05	3.042900e-08	20151211_STAG2gfpcf2_Prometa\MitoSys2\Calibration\mEGFPC1H2B_Noc\0008_R1_P1_K1_Ch2-Ch1.zen
1228700	-7.722936e-07	1.546619e-05	2.722500e-08	20151211_STAG2gfpcf2_Prometa\MitoSys2\Calibration\mEGFPC1H2B_Noc\0008_R1_P1_K1_Ch2-Ch1.zen
1310620	-1.089555e-05	2.156413e-05	2.453400e-08	20151211_STAG2gfpcf2_Prometa\MitoSys2\Calibration\mEGFPC1H2B_Noc\0008_R1_P1_K1_Ch2-Ch1.zen
1392540	-2.282753e-06	2.010404e-05	2.224900e-08	20151211_STAG2gfpcf2_Prometa\MitoSys2\Calibration\mEGFPC1H2B_Noc\0008_R1_P1_K1_Ch2-Ch1.zen
1474460	-1.867495e-06	2.401864e-05	2.028900e-08	20151211_STAG2gfpcf2_Prometa\MitoSys2\Calibration\mEGFPC1H2B_Noc\0008_R1_P1_K1_Ch2-Ch1.zen
1556380	5.428648e-06	1.948768e-05	1.859400e-08	20151211_STAG2gfpcf2_Prometa\MitoSys2\Calibration\mEGFPC1H2B_Noc\0008_R1_P1_K1_Ch2-Ch1.zen
10	1.740722e-03	6.531568e-04	1.610400e-03	20151211_STAG2gfpcf2_Prometa\MitoSys2\Calibration\mEGFPC1H2B_Noc\0008_R1_P2_K1_Ch2-Ch1.zen
20	1.360421e-03	6.435836e-04	1.565500e-03	20151211_STAG2gfpcf2_Prometa\MitoSys2\Calibration\mEGFPC1H2B_Noc\0008_R1_P2_K1_Ch2-Ch1.zen
30	1.418512e-03	7.108647e-04	1.522900e-03	20151211_STAG2gfpcf2_Prometa\MitoSys2\Calibration\mEGFPC1H2B_Noc\0008_R1_P2_K1_Ch2-Ch1.zen
40	1.441595e-03	4.842661e-04	1.482700e-03	20151211_STAG2gfpcf2_Prometa\MitoSys2\Calibration\mEGFPC1H2B_Noc\0008_R1_P2_K1_Ch2-Ch1.zen
50	1.618941e-03	5.847621e-04	1.445000e-03	20151211_STAG2gfpcf2_Prometa\MitoSys2\Calibration\mEGFPC1H2B_Noc\0008_R1_P2_K1_Ch2-Ch1.zen
60	1.490348e-03	5.518224e-04	1.409400e-03	20151211_STAG2gfpcf2_Prometa\MitoSys2\Calibration\mEGFPC1H2B_Noc\0008_R1_P2_K1_Ch2-Ch1.zen
70	1.352901e-03	7.167668e-04	1.376000e-03	20151211_STAG2gfpcf2_Prometa\MitoSys2\Calibration\mEGFPC1H2B_Noc\0008_R1_P2_K1_Ch2-Ch1.zen
80	1.282253e-03	6.370073e-04	1.344500e-03	20151211_STAG2gfpcf2_Prometa\MitoSys2\Calibration\mEGFPC1H2B_Noc\0008_R1_P2_K1_Ch2-Ch1.zen
90	1.231567e-03	7.438505e-04	1.314700e-03	20151211_STAG2gfpcf2_Prometa\MitoSys2\Calibration\mEGFPC1H2B_Noc\0008_R1_P2_K1_Ch2-Ch1.zen
100	1.371244e-03	4.819913e-04	1.286600e-03	20151211_STAG2gfpcf2_Prometa\MitoSys2\Calibration\mEGFPC1H2B_Noc\0008_R1_P2_K1_Ch2-Ch1.zen
120	1.214000e-03	4.181150e-04	1.234800e-03	20151211_STAG2gfpcf2_Prometa\MitoSys2\Calibration\mEGFPC1H2B_Noc\0008_R1_P2_K1_Ch2-Ch1.zen
140	1.252013e-03	3.744586e-04	1.188100e-03	20151211_STAG2gfpcf2_Prometa\MitoSys2\Calibration\mEGFPC1H2B_Noc\0008_R1_P2_K1_Ch2-Ch1.zen
160	1.430013e-03	4.059005e-04	1.145700e-03	20151211_STAG2gfpcf2_Prometa\MitoSys2\Calibration\mEGFPC1H2B_Noc\0008_R1_P2_K1_Ch2-Ch1.zen
180	1.107834e-03	4.186513e-04	1.106900e-03	20151211_STAG2gfpcf2_Prometa\MitoSys2\Calibration\mEGFPC1H2B_Noc\0008_R1_P2_K1_Ch2-Ch1.zen
200	1.141368e-03	3.855471e-04	1.071300e-03	20151211_STAG2gfpcf2_Prometa\MitoSys2\Calibration\mEGFPC1H2B_Noc\0008_R1_P2_K1_Ch2-Ch1.zen
220	1.015488e-03	5.357159e-04	1.038300e-03	20151211_STAG2gfpcf2_Prometa\MitoSys2\Calibration\mEGFPC1H2B_Noc\0008_R1_P2_K1_Ch2-Ch1.zen
240	8.969963e-04	4.194909e-04	1.007700e-03	20151211_STAG2gfpcf2_Prometa\MitoSys2\Calibration\mEGFPC1H2B_Noc\0008_R1_P2_K1_Ch2-Ch1.zen
260	1.062758e-03	4.368318e-04	9.790600e-04	20151211_STAG2gfpcf2_Prometa\MitoSys2\Calibration\mEGFPC1H2B_Noc\0008_R1_P2_K1_Ch2-Ch1.zen
280	8.410945e-04	3.991039e-04	9.522200e-04	20151211_STAG2gfpcf2_Prometa\MitoSys2\Calibration\mEGFPC1H2B_Noc\0008_R1_P2_K1_Ch2-Ch1.zen
300	9.678869e-04	3.252083e-04	9.269400e-04	20151211_STAG2gfpcf2_Prometa\MitoSys2\Calibration\mEGFPC1H2B_Noc\0008_R1_P2_K1_Ch2-Ch1.zen
340	7.795665e-04	4.865162e-04	8.804400e-04	20151211_STAG2gfpcf2_Prometa\MitoSys2\Calibration\mEGFPC1H2B_Noc\0008_R1_P2_K1_Ch2-Ch1.zen
380	8.927844e-04	2.903563e-04	8.384700e-04	20151211_STAG2gfpcf2_Prometa\MitoSys2\Calibration\mEGFPC1H2B_Noc\0008_R1_P2_K1_Ch2-Ch1.zen
420	9.201046e-04	3.296928e-04	8.002700e-04	20151211_STAG2gfpcf2_Prometa\MitoSys2\Calibration\mEGFPC1H2B_Noc\0008_R1_P2_K1_Ch2-Ch1.zen
460	7.126124e-04	2.822275e-04	7.652500e-04	20151211_STAG2gfpcf2_Prometa\MitoSys2\Calibration\mEGFPC1H2B_Noc\0008_R1_P2_K1_Ch2-Ch1.zen
500	7.574437e-04	3.526957e-04	7.329900e-04	20151211_STAG2gfpcf2_Prometa\MitoSys2\Calibration\mEGFPC1H2B_Noc\0008_R1_P2_K1_Ch2-Ch1.zen
540	7.339493e-04	3.392938e-04	7.031200e-04	20151211_STAG2gfpcf2_Prometa\MitoSys2\Calibration\mEGFPC1H2B_Noc\0008_R1_P2_K1_Ch2-Ch1.zen
580	7.092124e-04	2.317392e-04	6.753800e-04	20151211_STAG2gfpcf2_Prometa\MitoSys2\Calibration\mEGFPC1H2B_Noc\0008_R1_P2_K1_Ch2-Ch1.zen
620	6.667025e-04	2.704935e-04	6.495400e-04	20151211_STAG2gfpcf2_Prometa\MitoSys2\Calibration\mEGFPC1H2B_Noc\0008_R1_P2_K1_Ch2-Ch1.zen
660	4.338104e-04	2.899035e-04	6.254000e-04	20151211_STAG2gfpcf2_Prometa\MitoSys2\Calibration\mEGFPC1H2B_Noc\0008_R1_P2_K1_Ch2-Ch1.zen
700	5.386016e-04	1.996485e-04	6.028100e-04	20151211_STAG2gfpcf2_Prometa\MitoSys2\Calibration\mEGFPC1H2B_Noc\0008_R1_P2_K1_Ch2-Ch1.zen
780	5.267883e-04	2.005103e-04	5.616900e-04	20151211_STAG2gfpcf2_Prometa\MitoSys2\Calibration\mEGFPC1H2B_Noc\0008_R1_P2_K1_Ch2-Ch1.zen
860	5.161823e-04	2.050392e-04	5.252600e-04	20151211_STAG2gfpcf2_Prometa\MitoSys2\Calibration\mEGFPC1H2B_Noc\0008_R1_P2_K1_Ch2-Ch1.zen
940	5.168805e-04	1.883750e-04	4.927800e-04	20151211_STAG2gfpcf2_Prometa\MitoSys2\Calibration\mEGFPC1H2B_Noc\0008_R1_P2_K1_Ch2-Ch1.zen
1020	3.929341e-04	2.370596e-04	4.636600e-04	20151211_STAG2gfpcf2_Prometa\MitoSys2\Calibration\mEGFPC1H2B_Noc\0008_R1_P2_K1_Ch2-Ch1.zen
1100	4.282872e-04	2.327390e-04	4.374400e-04	20151211_STAG2gfpcf2_Prometa\MitoSys2\Calibration\mEGFPC1H2B_Noc\0008_R1_P2_K1_Ch2-Ch1.zen
1180	3.653260e-04	1.986390e-04	4.137000e-04	20151211_STAG2gfpcf2_Prometa\MitoSys2\Calibration\mEGFPC1H2B_Noc\0008_R1_P2_K1_Ch2-Ch1.zen
1260	3.150025e-04	2.816061e-04	3.921400e-04	20151211_STAG2gfpcf2_Prometa\MitoSys2\Calibration\mEGFPC1H2B_Noc\0008_R1_P2_K1_Ch2-Ch1.zen
1340	3.087996e-04	1.613226e-04	3.724600e-04	20151211_STAG2gfpcf2_Prometa\MitoSys2\Calibration\mEGFPC1H2B_Noc\0008_R1_P2_K1_Ch2-Ch1.zen
1420	3.115732e-04	2.616387e-04	3.544600e-04	20151211_STAG2gfpcf2_Prometa\MitoSys2\Calibration\mEGFPC1H2B_Noc\0008_R1_P2_K1_Ch2-Ch1.zen
1500	3.388673e-04	1.952249e-04	3.379200e-04	20151211_STAG2gfpcf2_Prometa\MitoSys2\Calibration\mEGFPC1H2B_Noc\0008_R1_P2_K1_Ch2-Ch1.zen
1660	2.776081e-04	1.334350e-04	3.086100e-04	20151211_STAG2gfpcf2_Prometa\MitoSys2\Calibration\mEGFPC1H2B_Noc\0008_R1_P2_K1_Ch2-Ch1.zen
1820	3.150765e-04	2.083855e-04	2.834600e-04	20151211_STAG2gfpcf2_Prometa\MitoSys2\Calibration\mEGFPC1H2B_Noc\0008_R1_P2_K1_Ch2-Ch1.zen
1980	2.338275e-04	2.315819e-04	2.616800e-04	20151211_STAG2gfpcf2_Prometa\MitoSys2\Calibration\mEGFPC1H2B_Noc\0008_R1_P2_K1_Ch2-Ch1.zen
2140	2.638568e-04	2.033562e-04	2.426500e-04	20151211_STAG2gfpcf2_Prometa\MitoSys2\Calibration\mEGFPC1H2B_Noc\0008_R1_P2_K1_Ch2-Ch1.zen
2300	1.984730e-04	1.861921e-04	2.258900e-04	20151211_STAG2gfpcf2_Prometa\MitoSys2\Calibration\mEGFPC1H2B_Noc\0008_R1_P2_K1_Ch2-Ch1.zen
2460	2.283565e-04	2.266810e-04	2.110400e-04	20151211_STAG2gfpcf2_Prometa\MitoSys2\Calibration\mEGFPC1H2B_Noc\0008_R1_P2_K1_Ch2-Ch1.zen
2620	2.168881e-04	1.601895e-04	1.978000e-04	20151211_STAG2gfpcf2_Prometa\MitoSys2\Calibration\mEGFPC1H2B_Noc\0008_R1_P2_K1_Ch2-Ch1.zen
2780	1.281929e-04	2.222294e-04	1.859200e-04	20151211_STAG2gfpcf2_Prometa\MitoSys2\Calibration\mEGFPC1H2B_Noc\0008_R1_P2_K1_Ch2-Ch1.zen
2940	1.639569e-04	2.374276e-04	1.752200e-04	20151211_STAG2gfpcf2_Prometa\MitoSys2\Calibration\mEGFPC1H2B_Noc\0008_R1_P2_K1_Ch2-Ch1.zen
3100	1.274070e-04	1.594566e-04	1.655300e-04	20151211_STAG2gfpcf2_Prometa\MitoSys2\Calibration\mEGFPC1H2B_Noc\0008_R1_P2_K1_Ch2-Ch1.zen
3420	1.239441e-04	1.487998e-04	1.486800e-04	20151211_STAG2gfpcf2_Prometa\MitoSys2\Calibration\mEGFPC1H2B_Noc\0008_R1_P2_K1_Ch2-Ch1.zen
3740	1.223615e-04	1.342131e-04	1.345600e-04	20151211_STAG2gfpcf2_Prometa\MitoSys2\Calibration\mEGFPC1H2B_Noc\0008_R1_P2_K1_Ch2-Ch1.zen
4060	1.407976e-04	1.192333e-04	1.225700e-04	20151211_STAG2gfpcf2_Prometa\MitoSys2\Calibration\mEGFPC1H2B_Noc\0008_R1_P2_K1_Ch2-Ch1.zen
4380	1.077903e-04	1.860053e-04	1.122800e-04	20151211_STAG2gfpcf2_Prometa\MitoSys2\Calibration\mEGFPC1H2B_Noc\0008_R1_P2_K1_Ch2-Ch1.zen
4700	1.098532e-04	1.429092e-04	1.033700e-04	20151211_STAG2gfpcf2_Prometa\MitoSys2\Calibration\mEGFPC1H2B_Noc\0008_R1_P2_K1_Ch2-Ch1.zen
5020	1.212040e-04	8.765499e-05	9.558200e-05	20151211_STAG2gfpcf2_Prometa\MitoSys2\Calibration\mEGFPC1H2B_Noc\0008_R1_P2_K1_Ch2-Ch1.zen
5340	5.829265e-05	1.681705e-04	8.872900e-05	20151211_STAG2gfpcf2_Prometa\MitoSys2\Calibration\mEGFPC1H2B_Noc\0008_R1_P2_K1_Ch2-Ch1.zen
5660	8.673256e-05	1.429935e-04	8.265800e-05	20151211_STAG2gfpcf2_Prometa\MitoSys2\Calibration\mEGFPC1H2B_Noc\0008_R1_P2_K1_Ch2-Ch1.zen
5980	7.832734e-05	1.578498e-04	7.724900e-05	20151211_STAG2gfpcf2_Prometa\MitoSys2\Calibration\mEGFPC1H2B_Noc\0008_R1_P2_K1_Ch2-Ch1.zen
6300	6.828896e-05	1.434310e-04	7.240300e-05	20151211_STAG2gfpcf2_Prometa\MitoSys2\Calibration\mEGFPC1H2B_Noc\0008_R1_P2_K1_Ch2-Ch1.zen
6940	7.302830e-05	1.324178e-04	6.409800e-05	20151211_STAG2gfpcf2_Prometa\MitoSys2\Calibration\mEGFPC1H2B_Noc\0008_R1_P2_K1_Ch2-Ch1.zen
7580	8.514875e-05	1.109432e-04	5.725600e-05	20151211_STAG2gfpcf2_Prometa\MitoSys2\Calibration\mEGFPC1H2B_Noc\0008_R1_P2_K1_Ch2-Ch1.zen
8220	3.602624e-05	1.488774e-04	5.153700e-05	20151211_STAG2gfpcf2_Prometa\MitoSys2\Calibration\mEGFPC1H2B_Noc\0008_R1_P2_K1_Ch2-Ch1.zen
8860	5.693197e-05	1.141650e-04	4.670000e-05	20151211_STAG2gfpcf2_Prometa\MitoSys2\Calibration\mEGFPC1H2B_Noc\0008_R1_P2_K1_Ch2-Ch1.zen
9500	6.919477e-05	9.641015e-05	4.256300e-05	20151211_STAG2gfpcf2_Prometa\MitoSys2\Calibration\mEGFPC1H2B_Noc\0008_R1_P2_K1_Ch2-Ch1.zen
10140	6.432108e-05	1.207761e-04	3.899300e-05	20151211_STAG2gfpcf2_Prometa\MitoSys2\Calibration\mEGFPC1H2B_Noc\0008_R1_P2_K1_Ch2-Ch1.zen
10780	5.534988e-05	1.131684e-04	3.588600e-05	20151211_STAG2gfpcf2_Prometa\MitoSys2\Calibration\mEGFPC1H2B_Noc\0008_R1_P2_K1_Ch2-Ch1.zen
11420	6.570822e-05	1.126511e-04	3.316200e-05	20151211_STAG2gfpcf2_Prometa\MitoSys2\Calibration\mEGFPC1H2B_Noc\0008_R1_P2_K1_Ch2-Ch1.zen
12060	6.848836e-05	1.239467e-04	3.075900e-05	20151211_STAG2gfpcf2_Prometa\MitoSys2\Calibration\mEGFPC1H2B_Noc\0008_R1_P2_K1_Ch2-Ch1.zen
12700	5.988794e-05	9.136781e-05	2.862600e-05	20151211_STAG2gfpcf2_Prometa\MitoSys2\Calibration\mEGFPC1H2B_Noc\0008_R1_P2_K1_Ch2-Ch1.zen
13980	4.672317e-05	8.666151e-05	2.501700e-05	20151211_STAG2gfpcf2_Prometa\MitoSys2\Calibration\mEGFPC1H2B_Noc\0008_R1_P2_K1_Ch2-Ch1.zen
15260	2.492041e-05	8.066620e-05	2.208900e-05	20151211_STAG2gfpcf2_Prometa\MitoSys2\Calibration\mEGFPC1H2B_Noc\0008_R1_P2_K1_Ch2-Ch1.zen
16540	4.810159e-05	8.488097e-05	1.967800e-05	20151211_STAG2gfpcf2_Prometa\MitoSys2\Calibration\mEGFPC1H2B_Noc\0008_R1_P2_K1_Ch2-Ch1.zen
17820	-5.170759e-07	1.254919e-04	1.766400e-05	20151211_STAG2gfpcf2_Prometa\MitoSys2\Calibration\mEGFPC1H2B_Noc\0008_R1_P2_K1_Ch2-Ch1.zen
19100	2.640994e-05	1.072324e-04	1.596200e-05	20151211_STAG2gfpcf2_Prometa\MitoSys2\Calibration\mEGFPC1H2B_Noc\0008_R1_P2_K1_Ch2-Ch1.zen
20380	-8.682341e-07	6.782179e-05	1.450900e-05	20151211_STAG2gfpcf2_Prometa\MitoSys2\Calibration\mEGFPC1H2B_Noc\0008_R1_P2_K1_Ch2-Ch1.zen
21660	3.312523e-05	7.399801e-05	1.325800e-05	20151211_STAG2gfpcf2_Prometa\MitoSys2\Calibration\mEGFPC1H2B_Noc\0008_R1_P2_K1_Ch2-Ch1.zen
22940	1.782994e-05	1.007818e-04	1.217100e-05	20151211_STAG2gfpcf2_Prometa\MitoSys2\Calibration\mEGFPC1H2B_Noc\0008_R1_P2_K1_Ch2-Ch1.zen
24220	2.461529e-05	8.421036e-05	1.122100e-05	20151211_STAG2gfpcf2_Prometa\MitoSys2\Calibration\mEGFPC1H2B_Noc\0008_R1_P2_K1_Ch2-Ch1.zen
25500	3.396661e-05	6.365328e-05	1.038400e-05	20151211_STAG2gfpcf2_Prometa\MitoSys2\Calibration\mEGFPC1H2B_Noc\0008_R1_P2_K1_Ch2-Ch1.zen
28060	5.888290e-06	7.189505e-05	8.982800e-06	20151211_STAG2gfpcf2_Prometa\MitoSys2\Calibration\mEGFPC1H2B_Noc\0008_R1_P2_K1_Ch2-Ch1.zen
30620	1.399309e-06	7.419764e-05	7.861900e-06	20151211_STAG2gfpcf2_Prometa\MitoSys2\Calibration\mEGFPC1H2B_Noc\0008_R1_P2_K1_Ch2-Ch1.zen
33180	-1.041248e-05	7.448761e-05	6.949300e-06	20151211_STAG2gfpcf2_Prometa\MitoSys2\Calibration\mEGFPC1H2B_Noc\0008_R1_P2_K1_Ch2-Ch1.zen
35740	5.974276e-06	6.974556e-05	6.195200e-06	20151211_STAG2gfpcf2_Prometa\MitoSys2\Calibration\mEGFPC1H2B_Noc\0008_R1_P2_K1_Ch2-Ch1.zen
38300	-9.902265e-08	5.201078e-05	5.564000e-06	20151211_STAG2gfpcf2_Prometa\MitoSys2\Calibration\mEGFPC1H2B_Noc\0008_R1_P2_K1_Ch2-Ch1.zen
40860	2.723722e-06	8.175220e-05	5.029800e-06	20151211_STAG2gfpcf2_Prometa\MitoSys2\Calibration\mEGFPC1H2B_Noc\0008_R1_P2_K1_Ch2-Ch1.zen
43420	-1.999216e-05	8.204144e-05	4.573200e-06	20151211_STAG2gfpcf2_Prometa\MitoSys2\Calibration\mEGFPC1H2B_Noc\0008_R1_P2_K1_Ch2-Ch1.zen
45980	-1.433608e-06	6.235121e-05	4.179500e-06	20151211_STAG2gfpcf2_Prometa\MitoSys2\Calibration\mEGFPC1H2B_Noc\0008_R1_P2_K1_Ch2-Ch1.zen
48540	1.127020e-06	6.550212e-05	3.837300e-06	20151211_STAG2gfpcf2_Prometa\MitoSys2\Calibration\mEGFPC1H2B_Noc\0008_R1_P2_K1_Ch2-Ch1.zen
51100	3.369650e-07	4.776918e-05	3.537800e-06	20151211_STAG2gfpcf2_Prometa\MitoSys2\Calibration\mEGFPC1H2B_Noc\0008_R1_P2_K1_Ch2-Ch1.zen
56220	9.464583e-06	5.706960e-05	3.040300e-06	20151211_STAG2gfpcf2_Prometa\MitoSys2\Calibration\mEGFPC1H2B_Noc\0008_R1_P2_K1_Ch2-Ch1.zen
61340	-1.069762e-05	7.573615e-05	2.646000e-06	20151211_STAG2gfpcf2_Prometa\MitoSys2\Calibration\mEGFPC1H2B_Noc\0008_R1_P2_K1_Ch2-Ch1.zen
66460	-8.625235e-06	5.729422e-05	2.327600e-06	20151211_STAG2gfpcf2_Prometa\MitoSys2\Calibration\mEGFPC1H2B_Noc\0008_R1_P2_K1_Ch2-Ch1.zen
71580	-1.638764e-05	6.518540e-05	2.066300e-06	20151211_STAG2gfpcf2_Prometa\MitoSys2\Calibration\mEGFPC1H2B_Noc\0008_R1_P2_K1_Ch2-Ch1.zen
76700	-2.362210e-05	5.475063e-05	1.848900e-06	20151211_STAG2gfpcf2_Prometa\MitoSys2\Calibration\mEGFPC1H2B_Noc\0008_R1_P2_K1_Ch2-Ch1.zen
81820	-2.369150e-05	6.913683e-05	1.665900e-06	20151211_STAG2gfpcf2_Prometa\MitoSys2\Calibration\mEGFPC1H2B_Noc\0008_R1_P2_K1_Ch2-Ch1.zen
86940	2.004608e-05	4.726186e-05	1.510300e-06	20151211_STAG2gfpcf2_Prometa\MitoSys2\Calibration\mEGFPC1H2B_Noc\0008_R1_P2_K1_Ch2-Ch1.zen
92060	-2.280097e-05	5.378703e-05	1.376700e-06	20151211_STAG2gfpcf2_Prometa\MitoSys2\Calibration\mEGFPC1H2B_Noc\0008_R1_P2_K1_Ch2-Ch1.zen
97180	9.895563e-06	5.097062e-05	1.261000e-06	20151211_STAG2gfpcf2_Prometa\MitoSys2\Calibration\mEGFPC1H2B_Noc\0008_R1_P2_K1_Ch2-Ch1.zen
102300	-9.831124e-06	4.555670e-05	1.160100e-06	20151211_STAG2gfpcf2_Prometa\MitoSys2\Calibration\mEGFPC1H2B_Noc\0008_R1_P2_K1_Ch2-Ch1.zen
112540	-4.635936e-06	3.733924e-05	9.933000e-07	20151211_STAG2gfpcf2_Prometa\MitoSys2\Calibration\mEGFPC1H2B_Noc\0008_R1_P2_K1_Ch2-Ch1.zen
122780	-1.987599e-05	4.125974e-05	8.617900e-07	20151211_STAG2gfpcf2_Prometa\MitoSys2\Calibration\mEGFPC1H2B_Noc\0008_R1_P2_K1_Ch2-Ch1.zen
133020	-2.434525e-05	4.524482e-05	7.560800e-07	20151211_STAG2gfpcf2_Prometa\MitoSys2\Calibration\mEGFPC1H2B_Noc\0008_R1_P2_K1_Ch2-Ch1.zen
143260	-1.833523e-05	4.007704e-05	6.696800e-07	20151211_STAG2gfpcf2_Prometa\MitoSys2\Calibration\mEGFPC1H2B_Noc\0008_R1_P2_K1_Ch2-Ch1.zen
153500	-1.299903e-05	4.887784e-05	5.980500e-07	20151211_STAG2gfpcf2_Prometa\MitoSys2\Calibration\mEGFPC1H2B_Noc\0008_R1_P2_K1_Ch2-Ch1.zen
163740	-9.210357e-06	4.028553e-05	5.379300e-07	20151211_STAG2gfpcf2_Prometa\MitoSys2\Calibration\mEGFPC1H2B_Noc\0008_R1_P2_K1_Ch2-Ch1.zen
173980	-1.056988e-05	4.673206e-05	4.869300e-07	20151211_STAG2gfpcf2_Prometa\MitoSys2\Calibration\mEGFPC1H2B_Noc\0008_R1_P2_K1_Ch2-Ch1.zen
184220	-2.187073e-05	3.877685e-05	4.432500e-07	20151211_STAG2gfpcf2_Prometa\MitoSys2\Calibration\mEGFPC1H2B_Noc\0008_R1_P2_K1_Ch2-Ch1.zen
194460	-7.331904e-06	4.378731e-05	4.055100e-07	20151211_STAG2gfpcf2_Prometa\MitoSys2\Calibration\mEGFPC1H2B_Noc\0008_R1_P2_K1_Ch2-Ch1.zen
204700	-1.265035e-05	3.645630e-05	3.726600e-07	20151211_STAG2gfpcf2_Prometa\MitoSys2\Calibration\mEGFPC1H2B_Noc\0008_R1_P2_K1_Ch2-Ch1.zen
225180	-1.150527e-05	3.695856e-05	3.184800e-07	20151211_STAG2gfpcf2_Prometa\MitoSys2\Calibration\mEGFPC1H2B_Noc\0008_R1_P2_K1_Ch2-Ch1.zen
245660	1.275105e-06	3.670806e-05	2.758800e-07	20151211_STAG2gfpcf2_Prometa\MitoSys2\Calibration\mEGFPC1H2B_Noc\0008_R1_P2_K1_Ch2-Ch1.zen
266140	3.954608e-06	3.761039e-05	2.417200e-07	20151211_STAG2gfpcf2_Prometa\MitoSys2\Calibration\mEGFPC1H2B_Noc\0008_R1_P2_K1_Ch2-Ch1.zen
286620	-8.945996e-06	2.753061e-05	2.138600e-07	20151211_STAG2gfpcf2_Prometa\MitoSys2\Calibration\mEGFPC1H2B_Noc\0008_R1_P2_K1_Ch2-Ch1.zen
307100	-8.495438e-09	3.801173e-05	1.908000e-07	20151211_STAG2gfpcf2_Prometa\MitoSys2\Calibration\mEGFPC1H2B_Noc\0008_R1_P2_K1_Ch2-Ch1.zen
327580	-5.166127e-06	3.066770e-05	1.714700e-07	20151211_STAG2gfpcf2_Prometa\MitoSys2\Calibration\mEGFPC1H2B_Noc\0008_R1_P2_K1_Ch2-Ch1.zen
348060	-1.786033e-05	3.941285e-05	1.551000e-07	20151211_STAG2gfpcf2_Prometa\MitoSys2\Calibration\mEGFPC1H2B_Noc\0008_R1_P2_K1_Ch2-Ch1.zen
368540	-1.100723e-06	3.692797e-05	1.410900e-07	20151211_STAG2gfpcf2_Prometa\MitoSys2\Calibration\mEGFPC1H2B_Noc\0008_R1_P2_K1_Ch2-Ch1.zen
389020	-5.935678e-06	3.878509e-05	1.290000e-07	20151211_STAG2gfpcf2_Prometa\MitoSys2\Calibration\mEGFPC1H2B_Noc\0008_R1_P2_K1_Ch2-Ch1.zen
409500	-5.017520e-06	3.585669e-05	1.184900e-07	20151211_STAG2gfpcf2_Prometa\MitoSys2\Calibration\mEGFPC1H2B_Noc\0008_R1_P2_K1_Ch2-Ch1.zen
450460	-1.164916e-05	2.991101e-05	1.011700e-07	20151211_STAG2gfpcf2_Prometa\MitoSys2\Calibration\mEGFPC1H2B_Noc\0008_R1_P2_K1_Ch2-Ch1.zen
491420	-9.526873e-06	2.800941e-05	8.757200e-08	20151211_STAG2gfpcf2_Prometa\MitoSys2\Calibration\mEGFPC1H2B_Noc\0008_R1_P2_K1_Ch2-Ch1.zen
532380	1.746493e-06	2.391074e-05	7.667900e-08	20151211_STAG2gfpcf2_Prometa\MitoSys2\Calibration\mEGFPC1H2B_Noc\0008_R1_P2_K1_Ch2-Ch1.zen
573340	-3.749817e-06	3.000515e-05	6.780300e-08	20151211_STAG2gfpcf2_Prometa\MitoSys2\Calibration\mEGFPC1H2B_Noc\0008_R1_P2_K1_Ch2-Ch1.zen
614300	-1.907697e-06	2.087217e-05	6.046400e-08	20151211_STAG2gfpcf2_Prometa\MitoSys2\Calibration\mEGFPC1H2B_Noc\0008_R1_P2_K1_Ch2-Ch1.zen
655260	-1.724020e-06	2.378510e-05	5.431800e-08	20151211_STAG2gfpcf2_Prometa\MitoSys2\Calibration\mEGFPC1H2B_Noc\0008_R1_P2_K1_Ch2-Ch1.zen
696220	-4.608622e-06	3.072707e-05	4.911300e-08	20151211_STAG2gfpcf2_Prometa\MitoSys2\Calibration\mEGFPC1H2B_Noc\0008_R1_P2_K1_Ch2-Ch1.zen
737180	6.263358e-06	3.394582e-05	4.466400e-08	20151211_STAG2gfpcf2_Prometa\MitoSys2\Calibration\mEGFPC1H2B_Noc\0008_R1_P2_K1_Ch2-Ch1.zen
778140	2.356869e-06	1.780299e-05	4.082500e-08	20151211_STAG2gfpcf2_Prometa\MitoSys2\Calibration\mEGFPC1H2B_Noc\0008_R1_P2_K1_Ch2-Ch1.zen
819100	-7.443127e-07	2.037121e-05	3.748900e-08	20151211_STAG2gfpcf2_Prometa\MitoSys2\Calibration\mEGFPC1H2B_Noc\0008_R1_P2_K1_Ch2-Ch1.zen
901020	7.939484e-06	2.383833e-05	3.199500e-08	20151211_STAG2gfpcf2_Prometa\MitoSys2\Calibration\mEGFPC1H2B_Noc\0008_R1_P2_K1_Ch2-Ch1.zen
982940	6.582210e-06	2.031905e-05	2.768500e-08	20151211_STAG2gfpcf2_Prometa\MitoSys2\Calibration\mEGFPC1H2B_Noc\0008_R1_P2_K1_Ch2-Ch1.zen
1064860	-2.186913e-06	2.536305e-05	2.423400e-08	20151211_STAG2gfpcf2_Prometa\MitoSys2\Calibration\mEGFPC1H2B_Noc\0008_R1_P2_K1_Ch2-Ch1.zen
1146780	-7.961146e-07	2.147913e-05	2.142400e-08	20151211_STAG2gfpcf2_Prometa\MitoSys2\Calibration\mEGFPC1H2B_Noc\0008_R1_P2_K1_Ch2-Ch1.zen
1228700	-7.102660e-06	1.668458e-05	1.910000e-08	20151211_STAG2gfpcf2_Prometa\MitoSys2\Calibration\mEGFPC1H2B_Noc\0008_R1_P2_K1_Ch2-Ch1.zen
1310620	1.737129e-07	2.446816e-05	1.715600e-08	20151211_STAG2gfpcf2_Prometa\MitoSys2\Calibration\mEGFPC1H2B_Noc\0008_R1_P2_K1_Ch2-Ch1.zen
1392540	-8.280950e-06	2.569414e-05	1.550900e-08	20151211_STAG2gfpcf2_Prometa\MitoSys2\Calibration\mEGFPC1H2B_Noc\0008_R1_P2_K1_Ch2-Ch1.zen
1474460	2.533645e-06	2.128666e-05	1.410200e-08	20151211_STAG2gfpcf2_Prometa\MitoSys2\Calibration\mEGFPC1H2B_Noc\0008_R1_P2_K1_Ch2-Ch1.zen
1556380	2.684727e-06	1.845200e-05	1.288900e-08	20151211_STAG2gfpcf2_Prometa\MitoSys2\Calibration\mEGFPC1H2B_Noc\0008_R1_P2_K1_Ch2-Ch1.zen
10	2.237814e-03	1.012772e-03	2.323200e-03	20151211_STAG2gfpcf2_Prometa\MitoSys2\Calibration\mEGFPC1H2B_Noc\0008_R1_P4_K1_Ch2-Ch1.zen
20	2.458341e-03	5.716015e-04	2.233100e-03	20151211_STAG2gfpcf2_Prometa\MitoSys2\Calibration\mEGFPC1H2B_Noc\0008_R1_P4_K1_Ch2-Ch1.zen
30	2.033010e-03	9.280604e-04	2.150800e-03	20151211_STAG2gfpcf2_Prometa\MitoSys2\Calibration\mEGFPC1H2B_Noc\0008_R1_P4_K1_Ch2-Ch1.zen
40	2.042330e-03	6.784854e-04	2.075400e-03	20151211_STAG2gfpcf2_Prometa\MitoSys2\Calibration\mEGFPC1H2B_Noc\0008_R1_P4_K1_Ch2-Ch1.zen
50	1.959146e-03	8.632945e-04	2.006100e-03	20151211_STAG2gfpcf2_Prometa\MitoSys2\Calibration\mEGFPC1H2B_Noc\0008_R1_P4_K1_Ch2-Ch1.zen
60	1.955873e-03	7.650415e-04	1.942400e-03	20151211_STAG2gfpcf2_Prometa\MitoSys2\Calibration\mEGFPC1H2B_Noc\0008_R1_P4_K1_Ch2-Ch1.zen
70	1.933408e-03	8.359765e-04	1.883600e-03	20151211_STAG2gfpcf2_Prometa\MitoSys2\Calibration\mEGFPC1H2B_Noc\0008_R1_P4_K1_Ch2-Ch1.zen
80	2.001921e-03	8.597080e-04	1.829200e-03	20151211_STAG2gfpcf2_Prometa\MitoSys2\Calibration\mEGFPC1H2B_Noc\0008_R1_P4_K1_Ch2-Ch1.zen
90	1.826053e-03	8.996215e-04	1.778900e-03	20151211_STAG2gfpcf2_Prometa\MitoSys2\Calibration\mEGFPC1H2B_Noc\0008_R1_P4_K1_Ch2-Ch1.zen
100	1.743494e-03	6.721570e-04	1.732100e-03	20151211_STAG2gfpcf2_Prometa\MitoSys2\Calibration\mEGFPC1H2B_Noc\0008_R1_P4_K1_Ch2-Ch1.zen
120	1.403063e-03	5.925560e-04	1.647900e-03	20151211_STAG2gfpcf2_Prometa\MitoSys2\Calibration\mEGFPC1H2B_Noc\0008_R1_P4_K1_Ch2-Ch1.zen
140	1.547268e-03	6.652505e-04	1.574300e-03	20151211_STAG2gfpcf2_Prometa\MitoSys2\Calibration\mEGFPC1H2B_Noc\0008_R1_P4_K1_Ch2-Ch1.zen
160	1.421762e-03	6.982726e-04	1.509500e-03	20151211_STAG2gfpcf2_Prometa\MitoSys2\Calibration\mEGFPC1H2B_Noc\0008_R1_P4_K1_Ch2-Ch1.zen
180	1.365499e-03	4.395460e-04	1.451800e-03	20151211_STAG2gfpcf2_Prometa\MitoSys2\Calibration\mEGFPC1H2B_Noc\0008_R1_P4_K1_Ch2-Ch1.zen
200	1.495899e-03	4.839394e-04	1.400100e-03	20151211_STAG2gfpcf2_Prometa\MitoSys2\Calibration\mEGFPC1H2B_Noc\0008_R1_P4_K1_Ch2-Ch1.zen
220	1.456031e-03	5.933159e-04	1.353400e-03	20151211_STAG2gfpcf2_Prometa\MitoSys2\Calibration\mEGFPC1H2B_Noc\0008_R1_P4_K1_Ch2-Ch1.zen
240	1.348847e-03	6.052032e-04	1.310900e-03	20151211_STAG2gfpcf2_Prometa\MitoSys2\Calibration\mEGFPC1H2B_Noc\0008_R1_P4_K1_Ch2-Ch1.zen
260	1.161451e-03	5.822946e-04	1.272000e-03	20151211_STAG2gfpcf2_Prometa\MitoSys2\Calibration\mEGFPC1H2B_Noc\0008_R1_P4_K1_Ch2-Ch1.zen
280	1.314771e-03	5.110920e-04	1.236300e-03	20151211_STAG2gfpcf2_Prometa\MitoSys2\Calibration\mEGFPC1H2B_Noc\0008_R1_P4_K1_Ch2-Ch1.zen
300	1.234665e-03	5.108640e-04	1.203100e-03	20151211_STAG2gfpcf2_Prometa\MitoSys2\Calibration\mEGFPC1H2B_Noc\0008_R1_P4_K1_Ch2-Ch1.zen
340	1.094006e-03	4.258653e-04	1.143500e-03	20151211_STAG2gfpcf2_Prometa\MitoSys2\Calibration\mEGFPC1H2B_Noc\0008_R1_P4_K1_Ch2-Ch1.zen
380	1.154644e-03	4.271569e-04	1.091100e-03	20151211_STAG2gfpcf2_Prometa\MitoSys2\Calibration\mEGFPC1H2B_Noc\0008_R1_P4_K1_Ch2-Ch1.zen
420	9.741126e-04	4.323065e-04	1.044400e-03	20151211_STAG2gfpcf2_Prometa\MitoSys2\Calibration\mEGFPC1H2B_Noc\0008_R1_P4_K1_Ch2-Ch1.zen
460	1.201790e-03	4.336738e-04	1.002300e-03	20151211_STAG2gfpcf2_Prometa\MitoSys2\Calibration\mEGFPC1H2B_Noc\0008_R1_P4_K1_Ch2-Ch1.zen
500	1.026861e-03	3.240054e-04	9.639800e-04	20151211_STAG2gfpcf2_Prometa\MitoSys2\Calibration\mEGFPC1H2B_Noc\0008_R1_P4_K1_Ch2-Ch1.zen
540	8.340053e-04	4.937417e-04	9.289400e-04	20151211_STAG2gfpcf2_Prometa\MitoSys2\Calibration\mEGFPC1H2B_Noc\0008_R1_P4_K1_Ch2-Ch1.zen
580	8.176265e-04	5.061869e-04	8.967000e-04	20151211_STAG2gfpcf2_Prometa\MitoSys2\Calibration\mEGFPC1H2B_Noc\0008_R1_P4_K1_Ch2-Ch1.zen
620	8.318395e-04	4.145668e-04	8.668800e-04	20151211_STAG2gfpcf2_Prometa\MitoSys2\Calibration\mEGFPC1H2B_Noc\0008_R1_P4_K1_Ch2-Ch1.zen
660	9.022999e-04	4.317675e-04	8.392100e-04	20151211_STAG2gfpcf2_Prometa\MitoSys2\Calibration\mEGFPC1H2B_Noc\0008_R1_P4_K1_Ch2-Ch1.zen
700	8.687331e-04	2.620147e-04	8.134300e-04	20151211_STAG2gfpcf2_Prometa\MitoSys2\Calibration\mEGFPC1H2B_Noc\0008_R1_P4_K1_Ch2-Ch1.zen
780	8.004631e-04	3.329247e-04	7.667900e-04	20151211_STAG2gfpcf2_Prometa\MitoSys2\Calibration\mEGFPC1H2B_Noc\0008_R1_P4_K1_Ch2-Ch1.zen
860	7.466882e-04	2.385522e-04	7.256900e-04	20151211_STAG2gfpcf2_Prometa\MitoSys2\Calibration\mEGFPC1H2B_Noc\0008_R1_P4_K1_Ch2-Ch1.zen
940	6.754985e-04	3.680143e-04	6.891900e-04	20151211_STAG2gfpcf2_Prometa\MitoSys2\Calibration\mEGFPC1H2B_Noc\0008_R1_P4_K1_Ch2-Ch1.zen
1020	6.735704e-04	2.883888e-04	6.565400e-04	20151211_STAG2gfpcf2_Prometa\MitoSys2\Calibration\mEGFPC1H2B_Noc\0008_R1_P4_K1_Ch2-Ch1.zen
1100	5.803332e-04	4.051134e-04	6.271700e-04	20151211_STAG2gfpcf2_Prometa\MitoSys2\Calibration\mEGFPC1H2B_Noc\0008_R1_P4_K1_Ch2-Ch1.zen
1180	6.580921e-04	2.803220e-04	6.005900e-04	20151211_STAG2gfpcf2_Prometa\MitoSys2\Calibration\mEGFPC1H2B_Noc\0008_R1_P4_K1_Ch2-Ch1.zen
1260	5.314601e-04	2.754349e-04	5.764400e-04	20151211_STAG2gfpcf2_Prometa\MitoSys2\Calibration\mEGFPC1H2B_Noc\0008_R1_P4_K1_Ch2-Ch1.zen
1340	4.837227e-04	3.614151e-04	5.543900e-04	20151211_STAG2gfpcf2_Prometa\MitoSys2\Calibration\mEGFPC1H2B_Noc\0008_R1_P4_K1_Ch2-Ch1.zen
1420	5.378340e-04	3.475155e-04	5.341800e-04	20151211_STAG2gfpcf2_Prometa\MitoSys2\Calibration\mEGFPC1H2B_Noc\0008_R1_P4_K1_Ch2-Ch1.zen
1500	5.276242e-04	2.089815e-04	5.155800e-04	20151211_STAG2gfpcf2_Prometa\MitoSys2\Calibration\mEGFPC1H2B_Noc\0008_R1_P4_K1_Ch2-Ch1.zen
1660	4.882530e-04	2.551089e-04	4.825400e-04	20151211_STAG2gfpcf2_Prometa\MitoSys2\Calibration\mEGFPC1H2B_Noc\0008_R1_P4_K1_Ch2-Ch1.zen
1820	4.567185e-04	2.120481e-04	4.540600e-04	20151211_STAG2gfpcf2_Prometa\MitoSys2\Calibration\mEGFPC1H2B_Noc\0008_R1_P4_K1_Ch2-Ch1.zen
1980	4.181380e-04	2.743392e-04	4.292700e-04	20151211_STAG2gfpcf2_Prometa\MitoSys2\Calibration\mEGFPC1H2B_Noc\0008_R1_P4_K1_Ch2-Ch1.zen
2140	3.803817e-04	2.504623e-04	4.074900e-04	20151211_STAG2gfpcf2_Prometa\MitoSys2\Calibration\mEGFPC1H2B_Noc\0008_R1_P4_K1_Ch2-Ch1.zen
2300	4.246311e-04	1.631911e-04	3.882000e-04	20151211_STAG2gfpcf2_Prometa\MitoSys2\Calibration\mEGFPC1H2B_Noc\0008_R1_P4_K1_Ch2-Ch1.zen
2460	3.410265e-04	2.066449e-04	3.710000e-04	20151211_STAG2gfpcf2_Prometa\MitoSys2\Calibration\mEGFPC1H2B_Noc\0008_R1_P4_K1_Ch2-Ch1.zen
2620	3.828166e-04	2.121793e-04	3.555700e-04	20151211_STAG2gfpcf2_Prometa\MitoSys2\Calibration\mEGFPC1H2B_Noc\0008_R1_P4_K1_Ch2-Ch1.zen
2780	3.297083e-04	2.415581e-04	3.416500e-04	20151211_STAG2gfpcf2_Prometa\MitoSys2\Calibration\mEGFPC1H2B_Noc\0008_R1_P4_K1_Ch2-Ch1.zen
2940	2.548144e-04	2.352299e-04	3.290200e-04	20151211_STAG2gfpcf2_Prometa\MitoSys2\Calibration\mEGFPC1H2B_Noc\0008_R1_P4_K1_Ch2-Ch1.zen
3100	3.417527e-04	2.389127e-04	3.175200e-04	20151211_STAG2gfpcf2_Prometa\MitoSys2\Calibration\mEGFPC1H2B_Noc\0008_R1_P4_K1_Ch2-Ch1.zen
3420	2.877286e-04	1.784479e-04	2.973400e-04	20151211_STAG2gfpcf2_Prometa\MitoSys2\Calibration\mEGFPC1H2B_Noc\0008_R1_P4_K1_Ch2-Ch1.zen
3740	3.030723e-04	2.028368e-04	2.802000e-04	20151211_STAG2gfpcf2_Prometa\MitoSys2\Calibration\mEGFPC1H2B_Noc\0008_R1_P4_K1_Ch2-Ch1.zen
4060	3.400181e-04	2.150300e-04	2.654600e-04	20151211_STAG2gfpcf2_Prometa\MitoSys2\Calibration\mEGFPC1H2B_Noc\0008_R1_P4_K1_Ch2-Ch1.zen
4380	2.630700e-04	1.484362e-04	2.526500e-04	20151211_STAG2gfpcf2_Prometa\MitoSys2\Calibration\mEGFPC1H2B_Noc\0008_R1_P4_K1_Ch2-Ch1.zen
4700	2.806061e-04	2.048157e-04	2.414000e-04	20151211_STAG2gfpcf2_Prometa\MitoSys2\Calibration\mEGFPC1H2B_Noc\0008_R1_P4_K1_Ch2-Ch1.zen
5020	2.354888e-04	1.972285e-04	2.314400e-04	20151211_STAG2gfpcf2_Prometa\MitoSys2\Calibration\mEGFPC1H2B_Noc\0008_R1_P4_K1_Ch2-Ch1.zen
5340	1.916950e-04	2.365058e-04	2.225600e-04	20151211_STAG2gfpcf2_Prometa\MitoSys2\Calibration\mEGFPC1H2B_Noc\0008_R1_P4_K1_Ch2-Ch1.zen
5660	1.696523e-04	1.766182e-04	2.145800e-04	20151211_STAG2gfpcf2_Prometa\MitoSys2\Calibration\mEGFPC1H2B_Noc\0008_R1_P4_K1_Ch2-Ch1.zen
5980	1.917875e-04	1.584440e-04	2.073800e-04	20151211_STAG2gfpcf2_Prometa\MitoSys2\Calibration\mEGFPC1H2B_Noc\0008_R1_P4_K1_Ch2-Ch1.zen
6300	1.611440e-04	1.485956e-04	2.008400e-04	20151211_STAG2gfpcf2_Prometa\MitoSys2\Calibration\mEGFPC1H2B_Noc\0008_R1_P4_K1_Ch2-Ch1.zen
6940	2.112579e-04	1.619669e-04	1.893900e-04	20151211_STAG2gfpcf2_Prometa\MitoSys2\Calibration\mEGFPC1H2B_Noc\0008_R1_P4_K1_Ch2-Ch1.zen
7580	2.093175e-04	1.596637e-04	1.796900e-04	20151211_STAG2gfpcf2_Prometa\MitoSys2\Calibration\mEGFPC1H2B_Noc\0008_R1_P4_K1_Ch2-Ch1.zen
8220	2.027201e-04	1.326152e-04	1.713400e-04	20151211_STAG2gfpcf2_Prometa\MitoSys2\Calibration\mEGFPC1H2B_Noc\0008_R1_P4_K1_Ch2-Ch1.zen
8860	1.618992e-04	1.690418e-04	1.640600e-04	20151211_STAG2gfpcf2_Prometa\MitoSys2\Calibration\mEGFPC1H2B_Noc\0008_R1_P4_K1_Ch2-Ch1.zen
9500	1.945351e-04	1.944031e-04	1.576400e-04	20151211_STAG2gfpcf2_Prometa\MitoSys2\Calibration\mEGFPC1H2B_Noc\0008_R1_P4_K1_Ch2-Ch1.zen
10140	1.517828e-04	1.843053e-04	1.519300e-04	20151211_STAG2gfpcf2_Prometa\MitoSys2\Calibration\mEGFPC1H2B_Noc\0008_R1_P4_K1_Ch2-Ch1.zen
10780	1.361040e-04	1.481237e-04	1.468000e-04	20151211_STAG2gfpcf2_Prometa\MitoSys2\Calibration\mEGFPC1H2B_Noc\0008_R1_P4_K1_Ch2-Ch1.zen
11420	1.573692e-04	1.492768e-04	1.421500e-04	20151211_STAG2gfpcf2_Prometa\MitoSys2\Calibration\mEGFPC1H2B_Noc\0008_R1_P4_K1_Ch2-Ch1.zen
12060	1.729613e-04	1.769166e-04	1.379100e-04	20151211_STAG2gfpcf2_Prometa\MitoSys2\Calibration\mEGFPC1H2B_Noc\0008_R1_P4_K1_Ch2-Ch1.zen
12700	1.453627e-04	1.789109e-04	1.340300e-04	20151211_STAG2gfpcf2_Prometa\MitoSys2\Calibration\mEGFPC1H2B_Noc\0008_R1_P4_K1_Ch2-Ch1.zen
13980	1.373642e-04	1.721107e-04	1.271200e-04	20151211_STAG2gfpcf2_Prometa\MitoSys2\Calibration\mEGFPC1H2B_Noc\0008_R1_P4_K1_Ch2-Ch1.zen
15260	1.341583e-04	1.338922e-04	1.211300e-04	20151211_STAG2gfpcf2_Prometa\MitoSys2\Calibration\mEGFPC1H2B_Noc\0008_R1_P4_K1_Ch2-Ch1.zen
16540	1.430014e-04	1.276483e-04	1.158500e-04	20151211_STAG2gfpcf2_Prometa\MitoSys2\Calibration\mEGFPC1H2B_Noc\0008_R1_P4_K1_Ch2-Ch1.zen
17820	1.103051e-04	1.290377e-04	1.111400e-04	20151211_STAG2gfpcf2_Prometa\MitoSys2\Calibration\mEGFPC1H2B_Noc\0008_R1_P4_K1_Ch2-Ch1.zen
19100	1.060827e-04	1.647057e-04	1.068800e-04	20151211_STAG2gfpcf2_Prometa\MitoSys2\Calibration\mEGFPC1H2B_Noc\0008_R1_P4_K1_Ch2-Ch1.zen
20380	1.129806e-04	1.553375e-04	1.030000e-04	20151211_STAG2gfpcf2_Prometa\MitoSys2\Calibration\mEGFPC1H2B_Noc\0008_R1_P4_K1_Ch2-Ch1.zen
21660	1.132240e-04	1.280476e-04	9.943300e-05	20151211_STAG2gfpcf2_Prometa\MitoSys2\Calibration\mEGFPC1H2B_Noc\0008_R1_P4_K1_Ch2-Ch1.zen
22940	7.163268e-05	1.700802e-04	9.613800e-05	20151211_STAG2gfpcf2_Prometa\MitoSys2\Calibration\mEGFPC1H2B_Noc\0008_R1_P4_K1_Ch2-Ch1.zen
24220	8.083354e-05	1.188789e-04	9.307300e-05	20151211_STAG2gfpcf2_Prometa\MitoSys2\Calibration\mEGFPC1H2B_Noc\0008_R1_P4_K1_Ch2-Ch1.zen
25500	8.522430e-05	1.170005e-04	9.021000e-05	20151211_STAG2gfpcf2_Prometa\MitoSys2\Calibration\mEGFPC1H2B_Noc\0008_R1_P4_K1_Ch2-Ch1.zen
28060	5.649248e-05	1.250187e-04	8.499300e-05	20151211_STAG2gfpcf2_Prometa\MitoSys2\Calibration\mEGFPC1H2B_Noc\0008_R1_P4_K1_Ch2-Ch1.zen
30620	5.996865e-05	1.290687e-04	8.034000e-05	20151211_STAG2gfpcf2_Prometa\MitoSys2\Calibration\mEGFPC1H2B_Noc\0008_R1_P4_K1_Ch2-Ch1.zen
33180	8.604338e-05	1.238727e-04	7.614700e-05	20151211_STAG2gfpcf2_Prometa\MitoSys2\Calibration\mEGFPC1H2B_Noc\0008_R1_P4_K1_Ch2-Ch1.zen
35740	9.929559e-05	1.169622e-04	7.233600e-05	20151211_STAG2gfpcf2_Prometa\MitoSys2\Calibration\mEGFPC1H2B_Noc\0008_R1_P4_K1_Ch2-Ch1.zen
38300	1.043747e-04	1.184088e-04	6.885300e-05	20151211_STAG2gfpcf2_Prometa\MitoSys2\Calibration\mEGFPC1H2B_Noc\0008_R1_P4_K1_Ch2-Ch1.zen
40860	6.646562e-05	8.073156e-05	6.565000e-05	20151211_STAG2gfpcf2_Prometa\MitoSys2\Calibration\mEGFPC1H2B_Noc\0008_R1_P4_K1_Ch2-Ch1.zen
43420	4.490352e-05	9.634595e-05	6.269500e-05	20151211_STAG2gfpcf2_Prometa\MitoSys2\Calibration\mEGFPC1H2B_Noc\0008_R1_P4_K1_Ch2-Ch1.zen
45980	7.087055e-05	1.140357e-04	5.995600e-05	20151211_STAG2gfpcf2_Prometa\MitoSys2\Calibration\mEGFPC1H2B_Noc\0008_R1_P4_K1_Ch2-Ch1.zen
48540	2.634733e-05	1.098276e-04	5.741200e-05	20151211_STAG2gfpcf2_Prometa\MitoSys2\Calibration\mEGFPC1H2B_Noc\0008_R1_P4_K1_Ch2-Ch1.zen
51100	3.202956e-05	8.932062e-05	5.504000e-05	20151211_STAG2gfpcf2_Prometa\MitoSys2\Calibration\mEGFPC1H2B_Noc\0008_R1_P4_K1_Ch2-Ch1.zen
56220	4.886790e-05	1.109091e-04	5.075200e-05	20151211_STAG2gfpcf2_Prometa\MitoSys2\Calibration\mEGFPC1H2B_Noc\0008_R1_P4_K1_Ch2-Ch1.zen
61340	2.054862e-05	1.166848e-04	4.698100e-05	20151211_STAG2gfpcf2_Prometa\MitoSys2\Calibration\mEGFPC1H2B_Noc\0008_R1_P4_K1_Ch2-Ch1.zen
66460	3.564898e-05	1.014260e-04	4.364100e-05	20151211_STAG2gfpcf2_Prometa\MitoSys2\Calibration\mEGFPC1H2B_Noc\0008_R1_P4_K1_Ch2-Ch1.zen
71580	2.396074e-05	9.384258e-05	4.066700e-05	20151211_STAG2gfpcf2_Prometa\MitoSys2\Calibration\mEGFPC1H2B_Noc\0008_R1_P4_K1_Ch2-Ch1.zen
76700	5.649398e-05	8.103267e-05	3.800300e-05	20151211_STAG2gfpcf2_Prometa\MitoSys2\Calibration\mEGFPC1H2B_Noc\0008_R1_P4_K1_Ch2-Ch1.zen
81820	4.091289e-05	1.018308e-04	3.560800e-05	20151211_STAG2gfpcf2_Prometa\MitoSys2\Calibration\mEGFPC1H2B_Noc\0008_R1_P4_K1_Ch2-Ch1.zen
86940	2.669063e-05	9.042560e-05	3.344400e-05	20151211_STAG2gfpcf2_Prometa\MitoSys2\Calibration\mEGFPC1H2B_Noc\0008_R1_P4_K1_Ch2-Ch1.zen
92060	1.980223e-05	9.797671e-05	3.148100e-05	20151211_STAG2gfpcf2_Prometa\MitoSys2\Calibration\mEGFPC1H2B_Noc\0008_R1_P4_K1_Ch2-Ch1.zen
97180	5.065262e-05	9.967450e-05	2.969600e-05	20151211_STAG2gfpcf2_Prometa\MitoSys2\Calibration\mEGFPC1H2B_Noc\0008_R1_P4_K1_Ch2-Ch1.zen
102300	3.118427e-05	7.566351e-05	2.806600e-05	20151211_STAG2gfpcf2_Prometa\MitoSys2\Calibration\mEGFPC1H2B_Noc\0008_R1_P4_K1_Ch2-Ch1.zen
112540	2.736692e-05	7.701542e-05	2.520200e-05	20151211_STAG2gfpcf2_Prometa\MitoSys2\Calibration\mEGFPC1H2B_Noc\0008_R1_P4_K1_Ch2-Ch1.zen
122780	2.654043e-05	7.294212e-05	2.277500e-05	20151211_STAG2gfpcf2_Prometa\MitoSys2\Calibration\mEGFPC1H2B_Noc\0008_R1_P4_K1_Ch2-Ch1.zen
133020	5.094248e-05	9.083968e-05	2.069700e-05	20151211_STAG2gfpcf2_Prometa\MitoSys2\Calibration\mEGFPC1H2B_Noc\0008_R1_P4_K1_Ch2-Ch1.zen
143260	4.688772e-06	7.112244e-05	1.890300e-05	20151211_STAG2gfpcf2_Prometa\MitoSys2\Calibration\mEGFPC1H2B_Noc\0008_R1_P4_K1_Ch2-Ch1.zen
153500	2.494087e-05	9.407519e-05	1.734100e-05	20151211_STAG2gfpcf2_Prometa\MitoSys2\Calibration\mEGFPC1H2B_Noc\0008_R1_P4_K1_Ch2-Ch1.zen
163740	3.647439e-05	8.310775e-05	1.597400e-05	20151211_STAG2gfpcf2_Prometa\MitoSys2\Calibration\mEGFPC1H2B_Noc\0008_R1_P4_K1_Ch2-Ch1.zen
173980	3.074986e-05	7.563342e-05	1.476800e-05	20151211_STAG2gfpcf2_Prometa\MitoSys2\Calibration\mEGFPC1H2B_Noc\0008_R1_P4_K1_Ch2-Ch1.zen
184220	1.748486e-05	9.095244e-05	1.369800e-05	20151211_STAG2gfpcf2_Prometa\MitoSys2\Calibration\mEGFPC1H2B_Noc\0008_R1_P4_K1_Ch2-Ch1.zen
194460	4.931767e-05	7.477992e-05	1.274500e-05	20151211_STAG2gfpcf2_Prometa\MitoSys2\Calibration\mEGFPC1H2B_Noc\0008_R1_P4_K1_Ch2-Ch1.zen
204700	3.130205e-05	6.103145e-05	1.189100e-05	20151211_STAG2gfpcf2_Prometa\MitoSys2\Calibration\mEGFPC1H2B_Noc\0008_R1_P4_K1_Ch2-Ch1.zen
225180	1.281942e-05	8.847998e-05	1.043000e-05	20151211_STAG2gfpcf2_Prometa\MitoSys2\Calibration\mEGFPC1H2B_Noc\0008_R1_P4_K1_Ch2-Ch1.zen
245660	2.053411e-05	6.308154e-05	9.229100e-06	20151211_STAG2gfpcf2_Prometa\MitoSys2\Calibration\mEGFPC1H2B_Noc\0008_R1_P4_K1_Ch2-Ch1.zen
266140	-1.838266e-05	6.695573e-05	8.229300e-06	20151211_STAG2gfpcf2_Prometa\MitoSys2\Calibration\mEGFPC1H2B_Noc\0008_R1_P4_K1_Ch2-Ch1.zen
286620	-1.398903e-05	6.749411e-05	7.387100e-06	20151211_STAG2gfpcf2_Prometa\MitoSys2\Calibration\mEGFPC1H2B_Noc\0008_R1_P4_K1_Ch2-Ch1.zen
307100	-1.090725e-06	7.457661e-05	6.670400e-06	20151211_STAG2gfpcf2_Prometa\MitoSys2\Calibration\mEGFPC1H2B_Noc\0008_R1_P4_K1_Ch2-Ch1.zen
327580	-1.170149e-06	6.794407e-05	6.055000e-06	20151211_STAG2gfpcf2_Prometa\MitoSys2\Calibration\mEGFPC1H2B_Noc\0008_R1_P4_K1_Ch2-Ch1.zen
348060	2.035288e-05	9.391572e-05	5.522400e-06	20151211_STAG2gfpcf2_Prometa\MitoSys2\Calibration\mEGFPC1H2B_Noc\0008_R1_P4_K1_Ch2-Ch1.zen
368540	2.933854e-05	7.178514e-05	5.058200e-06	20151211_STAG2gfpcf2_Prometa\MitoSys2\Calibration\mEGFPC1H2B_Noc\0008_R1_P4_K1_Ch2-Ch1.zen
389020	1.354755e-05	5.455022e-05	4.650900e-06	20151211_STAG2gfpcf2_Prometa\MitoSys2\Calibration\mEGFPC1H2B_Noc\0008_R1_P4_K1_Ch2-Ch1.zen
409500	-2.197425e-06	6.522680e-05	4.291400e-06	20151211_STAG2gfpcf2_Prometa\MitoSys2\Calibration\mEGFPC1H2B_Noc\0008_R1_P4_K1_Ch2-Ch1.zen
450460	-1.551527e-05	6.914261e-05	3.688300e-06	20151211_STAG2gfpcf2_Prometa\MitoSys2\Calibration\mEGFPC1H2B_Noc\0008_R1_P4_K1_Ch2-Ch1.zen
491420	3.368848e-06	6.850490e-05	3.204900e-06	20151211_STAG2gfpcf2_Prometa\MitoSys2\Calibration\mEGFPC1H2B_Noc\0008_R1_P4_K1_Ch2-Ch1.zen
532380	2.236055e-06	6.085457e-05	2.811300e-06	20151211_STAG2gfpcf2_Prometa\MitoSys2\Calibration\mEGFPC1H2B_Noc\0008_R1_P4_K1_Ch2-Ch1.zen
573340	-4.014990e-06	6.238940e-05	2.486300e-06	20151211_STAG2gfpcf2_Prometa\MitoSys2\Calibration\mEGFPC1H2B_Noc\0008_R1_P4_K1_Ch2-Ch1.zen
614300	5.832744e-06	6.224225e-05	2.214900e-06	20151211_STAG2gfpcf2_Prometa\MitoSys2\Calibration\mEGFPC1H2B_Noc\0008_R1_P4_K1_Ch2-Ch1.zen
655260	-8.019027e-06	4.907912e-05	1.985800e-06	20151211_STAG2gfpcf2_Prometa\MitoSys2\Calibration\mEGFPC1H2B_Noc\0008_R1_P4_K1_Ch2-Ch1.zen
696220	4.531976e-06	7.486810e-05	1.790500e-06	20151211_STAG2gfpcf2_Prometa\MitoSys2\Calibration\mEGFPC1H2B_Noc\0008_R1_P4_K1_Ch2-Ch1.zen
737180	7.432352e-06	5.802802e-05	1.622800e-06	20151211_STAG2gfpcf2_Prometa\MitoSys2\Calibration\mEGFPC1H2B_Noc\0008_R1_P4_K1_Ch2-Ch1.zen
778140	-2.595473e-05	6.303838e-05	1.477700e-06	20151211_STAG2gfpcf2_Prometa\MitoSys2\Calibration\mEGFPC1H2B_Noc\0008_R1_P4_K1_Ch2-Ch1.zen
819100	-1.944832e-05	4.106857e-05	1.351300e-06	20151211_STAG2gfpcf2_Prometa\MitoSys2\Calibration\mEGFPC1H2B_Noc\0008_R1_P4_K1_Ch2-Ch1.zen
901020	-1.760951e-05	4.109462e-05	1.142700e-06	20151211_STAG2gfpcf2_Prometa\MitoSys2\Calibration\mEGFPC1H2B_Noc\0008_R1_P4_K1_Ch2-Ch1.zen
982940	3.828448e-06	4.205344e-05	9.790400e-07	20151211_STAG2gfpcf2_Prometa\MitoSys2\Calibration\mEGFPC1H2B_Noc\0008_R1_P4_K1_Ch2-Ch1.zen
1064860	-1.081499e-06	3.399108e-05	8.482600e-07	20151211_STAG2gfpcf2_Prometa\MitoSys2\Calibration\mEGFPC1H2B_Noc\0008_R1_P4_K1_Ch2-Ch1.zen
1146780	-1.339952e-05	6.377972e-05	7.420900e-07	20151211_STAG2gfpcf2_Prometa\MitoSys2\Calibration\mEGFPC1H2B_Noc\0008_R1_P4_K1_Ch2-Ch1.zen
1228700	1.056083e-05	5.046009e-05	6.547400e-07	20151211_STAG2gfpcf2_Prometa\MitoSys2\Calibration\mEGFPC1H2B_Noc\0008_R1_P4_K1_Ch2-Ch1.zen
1310620	-2.113800e-05	4.857022e-05	5.819900e-07	20151211_STAG2gfpcf2_Prometa\MitoSys2\Calibration\mEGFPC1H2B_Noc\0008_R1_P4_K1_Ch2-Ch1.zen
1392540	-2.178026e-05	4.737326e-05	5.207700e-07	20151211_STAG2gfpcf2_Prometa\MitoSys2\Calibration\mEGFPC1H2B_Noc\0008_R1_P4_K1_Ch2-Ch1.zen
1474460	-2.943018e-05	4.917811e-05	4.687600e-07	20151211_STAG2gfpcf2_Prometa\MitoSys2\Calibration\mEGFPC1H2B_Noc\0008_R1_P4_K1_Ch2-Ch1.zen
1556380	-1.501407e-05	4.817991e-05	4.242000e-07	20151211_STAG2gfpcf2_Prometa\MitoSys2\Calibration\mEGFPC1H2B_Noc\0008_R1_P4_K1_Ch2-Ch1.zen
10	6.614826e-02	2.252629e-02	6.728000e-02	20151211_STAG2gfpcf2_Prometa\MitoSys2\Calibration\mEGFPC1H2B_Noc\0009_R1_P3_K1_Ch2-Ch1.zen
20	6.253038e-02	3.613214e-02	6.481700e-02	20151211_STAG2gfpcf2_Prometa\MitoSys2\Calibration\mEGFPC1H2B_Noc\0009_R1_P3_K1_Ch2-Ch1.zen
30	6.325939e-02	2.227723e-02	6.247000e-02	20151211_STAG2gfpcf2_Prometa\MitoSys2\Calibration\mEGFPC1H2B_Noc\0009_R1_P3_K1_Ch2-Ch1.zen
40	6.237012e-02	3.036779e-02	6.025800e-02	20151211_STAG2gfpcf2_Prometa\MitoSys2\Calibration\mEGFPC1H2B_Noc\0009_R1_P3_K1_Ch2-Ch1.zen
50	5.367781e-02	3.270062e-02	5.818300e-02	20151211_STAG2gfpcf2_Prometa\MitoSys2\Calibration\mEGFPC1H2B_Noc\0009_R1_P3_K1_Ch2-Ch1.zen
60	6.167951e-02	3.534216e-02	5.624200e-02	20151211_STAG2gfpcf2_Prometa\MitoSys2\Calibration\mEGFPC1H2B_Noc\0009_R1_P3_K1_Ch2-Ch1.zen
70	6.309458e-02	2.585976e-02	5.442600e-02	20151211_STAG2gfpcf2_Prometa\MitoSys2\Calibration\mEGFPC1H2B_Noc\0009_R1_P3_K1_Ch2-Ch1.zen
80	5.379187e-02	3.203258e-02	5.272900e-02	20151211_STAG2gfpcf2_Prometa\MitoSys2\Calibration\mEGFPC1H2B_Noc\0009_R1_P3_K1_Ch2-Ch1.zen
90	4.922199e-02	2.466398e-02	5.114000e-02	20151211_STAG2gfpcf2_Prometa\MitoSys2\Calibration\mEGFPC1H2B_Noc\0009_R1_P3_K1_Ch2-Ch1.zen
100	4.787565e-02	1.964179e-02	4.965300e-02	20151211_STAG2gfpcf2_Prometa\MitoSys2\Calibration\mEGFPC1H2B_Noc\0009_R1_P3_K1_Ch2-Ch1.zen
120	4.326263e-02	2.745637e-02	4.695100e-02	20151211_STAG2gfpcf2_Prometa\MitoSys2\Calibration\mEGFPC1H2B_Noc\0009_R1_P3_K1_Ch2-Ch1.zen
140	4.675371e-02	2.586871e-02	4.456400e-02	20151211_STAG2gfpcf2_Prometa\MitoSys2\Calibration\mEGFPC1H2B_Noc\0009_R1_P3_K1_Ch2-Ch1.zen
160	3.963643e-02	2.272186e-02	4.244400e-02	20151211_STAG2gfpcf2_Prometa\MitoSys2\Calibration\mEGFPC1H2B_Noc\0009_R1_P3_K1_Ch2-Ch1.zen
180	3.990002e-02	2.539590e-02	4.054800e-02	20151211_STAG2gfpcf2_Prometa\MitoSys2\Calibration\mEGFPC1H2B_Noc\0009_R1_P3_K1_Ch2-Ch1.zen
200	3.431177e-02	2.386844e-02	3.884400e-02	20151211_STAG2gfpcf2_Prometa\MitoSys2\Calibration\mEGFPC1H2B_Noc\0009_R1_P3_K1_Ch2-Ch1.zen
220	3.431237e-02	2.165137e-02	3.730300e-02	20151211_STAG2gfpcf2_Prometa\MitoSys2\Calibration\mEGFPC1H2B_Noc\0009_R1_P3_K1_Ch2-Ch1.zen
240	2.661408e-02	1.757193e-02	3.590100e-02	20151211_STAG2gfpcf2_Prometa\MitoSys2\Calibration\mEGFPC1H2B_Noc\0009_R1_P3_K1_Ch2-Ch1.zen
260	3.819421e-02	2.644849e-02	3.461900e-02	20151211_STAG2gfpcf2_Prometa\MitoSys2\Calibration\mEGFPC1H2B_Noc\0009_R1_P3_K1_Ch2-Ch1.zen
280	3.921358e-02	2.127539e-02	3.344000e-02	20151211_STAG2gfpcf2_Prometa\MitoSys2\Calibration\mEGFPC1H2B_Noc\0009_R1_P3_K1_Ch2-Ch1.zen
300	3.564216e-02	1.705207e-02	3.235300e-02	20151211_STAG2gfpcf2_Prometa\MitoSys2\Calibration\mEGFPC1H2B_Noc\0009_R1_P3_K1_Ch2-Ch1.zen
340	3.431870e-02	1.487263e-02	3.040800e-02	20151211_STAG2gfpcf2_Prometa\MitoSys2\Calibration\mEGFPC1H2B_Noc\0009_R1_P3_K1_Ch2-Ch1.zen
380	2.814950e-02	1.932926e-02	2.871400e-02	20151211_STAG2gfpcf2_Prometa\MitoSys2\Calibration\mEGFPC1H2B_Noc\0009_R1_P3_K1_Ch2-Ch1.zen
420	3.385969e-02	1.429754e-02	2.722100e-02	20151211_STAG2gfpcf2_Prometa\MitoSys2\Calibration\mEGFPC1H2B_Noc\0009_R1_P3_K1_Ch2-Ch1.zen
460	2.549295e-02	1.582730e-02	2.589200e-02	20151211_STAG2gfpcf2_Prometa\MitoSys2\Calibration\mEGFPC1H2B_Noc\0009_R1_P3_K1_Ch2-Ch1.zen
500	2.413912e-02	1.312569e-02	2.470100e-02	20151211_STAG2gfpcf2_Prometa\MitoSys2\Calibration\mEGFPC1H2B_Noc\0009_R1_P3_K1_Ch2-Ch1.zen
540	2.970103e-02	1.354690e-02	2.362500e-02	20151211_STAG2gfpcf2_Prometa\MitoSys2\Calibration\mEGFPC1H2B_Noc\0009_R1_P3_K1_Ch2-Ch1.zen
580	1.819949e-02	1.188757e-02	2.264900e-02	20151211_STAG2gfpcf2_Prometa\MitoSys2\Calibration\mEGFPC1H2B_Noc\0009_R1_P3_K1_Ch2-Ch1.zen
620	1.974548e-02	1.296245e-02	2.175800e-02	20151211_STAG2gfpcf2_Prometa\MitoSys2\Calibration\mEGFPC1H2B_Noc\0009_R1_P3_K1_Ch2-Ch1.zen
660	1.995753e-02	1.593710e-02	2.094100e-02	20151211_STAG2gfpcf2_Prometa\MitoSys2\Calibration\mEGFPC1H2B_Noc\0009_R1_P3_K1_Ch2-Ch1.zen
700	1.883678e-02	1.146599e-02	2.019100e-02	20151211_STAG2gfpcf2_Prometa\MitoSys2\Calibration\mEGFPC1H2B_Noc\0009_R1_P3_K1_Ch2-Ch1.zen
780	2.209743e-02	1.359684e-02	1.885700e-02	20151211_STAG2gfpcf2_Prometa\MitoSys2\Calibration\mEGFPC1H2B_Noc\0009_R1_P3_K1_Ch2-Ch1.zen
860	1.837681e-02	9.623694e-03	1.770900e-02	20151211_STAG2gfpcf2_Prometa\MitoSys2\Calibration\mEGFPC1H2B_Noc\0009_R1_P3_K1_Ch2-Ch1.zen
940	1.239622e-02	9.459418e-03	1.671000e-02	20151211_STAG2gfpcf2_Prometa\MitoSys2\Calibration\mEGFPC1H2B_Noc\0009_R1_P3_K1_Ch2-Ch1.zen
1020	1.398910e-02	9.096544e-03	1.583300e-02	20151211_STAG2gfpcf2_Prometa\MitoSys2\Calibration\mEGFPC1H2B_Noc\0009_R1_P3_K1_Ch2-Ch1.zen
1100	1.450790e-02	1.027817e-02	1.505800e-02	20151211_STAG2gfpcf2_Prometa\MitoSys2\Calibration\mEGFPC1H2B_Noc\0009_R1_P3_K1_Ch2-Ch1.zen
1180	1.431518e-02	9.335265e-03	1.436800e-02	20151211_STAG2gfpcf2_Prometa\MitoSys2\Calibration\mEGFPC1H2B_Noc\0009_R1_P3_K1_Ch2-Ch1.zen
1260	1.413867e-02	1.076818e-02	1.374900e-02	20151211_STAG2gfpcf2_Prometa\MitoSys2\Calibration\mEGFPC1H2B_Noc\0009_R1_P3_K1_Ch2-Ch1.zen
1340	1.297421e-02	8.560285e-03	1.319100e-02	20151211_STAG2gfpcf2_Prometa\MitoSys2\Calibration\mEGFPC1H2B_Noc\0009_R1_P3_K1_Ch2-Ch1.zen
1420	1.094183e-02	9.307761e-03	1.268600e-02	20151211_STAG2gfpcf2_Prometa\MitoSys2\Calibration\mEGFPC1H2B_Noc\0009_R1_P3_K1_Ch2-Ch1.zen
1500	1.025832e-02	7.779575e-03	1.222600e-02	20151211_STAG2gfpcf2_Prometa\MitoSys2\Calibration\mEGFPC1H2B_Noc\0009_R1_P3_K1_Ch2-Ch1.zen
1660	1.190678e-02	6.010798e-03	1.141800e-02	20151211_STAG2gfpcf2_Prometa\MitoSys2\Calibration\mEGFPC1H2B_Noc\0009_R1_P3_K1_Ch2-Ch1.zen
1820	1.176411e-02	7.114573e-03	1.073200e-02	20151211_STAG2gfpcf2_Prometa\MitoSys2\Calibration\mEGFPC1H2B_Noc\0009_R1_P3_K1_Ch2-Ch1.zen
1980	1.285896e-02	8.924665e-03	1.014100e-02	20151211_STAG2gfpcf2_Prometa\MitoSys2\Calibration\mEGFPC1H2B_Noc\0009_R1_P3_K1_Ch2-Ch1.zen
2140	1.076928e-02	5.953438e-03	9.625000e-03	20151211_STAG2gfpcf2_Prometa\MitoSys2\Calibration\mEGFPC1H2B_Noc\0009_R1_P3_K1_Ch2-Ch1.zen
2300	8.885200e-03	7.016748e-03	9.170900e-03	20151211_STAG2gfpcf2_Prometa\MitoSys2\Calibration\mEGFPC1H2B_Noc\0009_R1_P3_K1_Ch2-Ch1.zen
2460	6.901986e-03	5.796114e-03	8.767200e-03	20151211_STAG2gfpcf2_Prometa\MitoSys2\Calibration\mEGFPC1H2B_Noc\0009_R1_P3_K1_Ch2-Ch1.zen
2620	9.994699e-03	7.061615e-03	8.405500e-03	20151211_STAG2gfpcf2_Prometa\MitoSys2\Calibration\mEGFPC1H2B_Noc\0009_R1_P3_K1_Ch2-Ch1.zen
2780	6.650483e-03	6.844234e-03	8.079000e-03	20151211_STAG2gfpcf2_Prometa\MitoSys2\Calibration\mEGFPC1H2B_Noc\0009_R1_P3_K1_Ch2-Ch1.zen
2940	8.527240e-03	6.985341e-03	7.782400e-03	20151211_STAG2gfpcf2_Prometa\MitoSys2\Calibration\mEGFPC1H2B_Noc\0009_R1_P3_K1_Ch2-Ch1.zen
3100	8.480106e-03	5.428165e-03	7.511500e-03	20151211_STAG2gfpcf2_Prometa\MitoSys2\Calibration\mEGFPC1H2B_Noc\0009_R1_P3_K1_Ch2-Ch1.zen
3420	9.472211e-03	4.405257e-03	7.033200e-03	20151211_STAG2gfpcf2_Prometa\MitoSys2\Calibration\mEGFPC1H2B_Noc\0009_R1_P3_K1_Ch2-Ch1.zen
3740	7.248552e-03	7.105740e-03	6.622800e-03	20151211_STAG2gfpcf2_Prometa\MitoSys2\Calibration\mEGFPC1H2B_Noc\0009_R1_P3_K1_Ch2-Ch1.zen
4060	8.374423e-03	6.355905e-03	6.265500e-03	20151211_STAG2gfpcf2_Prometa\MitoSys2\Calibration\mEGFPC1H2B_Noc\0009_R1_P3_K1_Ch2-Ch1.zen
4380	5.922619e-03	6.662000e-03	5.950600e-03	20151211_STAG2gfpcf2_Prometa\MitoSys2\Calibration\mEGFPC1H2B_Noc\0009_R1_P3_K1_Ch2-Ch1.zen
4700	6.858151e-03	6.909368e-03	5.670100e-03	20151211_STAG2gfpcf2_Prometa\MitoSys2\Calibration\mEGFPC1H2B_Noc\0009_R1_P3_K1_Ch2-Ch1.zen
5020	2.922639e-03	3.910479e-03	5.418100e-03	20151211_STAG2gfpcf2_Prometa\MitoSys2\Calibration\mEGFPC1H2B_Noc\0009_R1_P3_K1_Ch2-Ch1.zen
5340	4.880468e-03	6.282711e-03	5.190000e-03	20151211_STAG2gfpcf2_Prometa\MitoSys2\Calibration\mEGFPC1H2B_Noc\0009_R1_P3_K1_Ch2-Ch1.zen
5660	4.672084e-03	6.270249e-03	4.982200e-03	20151211_STAG2gfpcf2_Prometa\MitoSys2\Calibration\mEGFPC1H2B_Noc\0009_R1_P3_K1_Ch2-Ch1.zen
5980	3.983851e-03	6.460971e-03	4.791700e-03	20151211_STAG2gfpcf2_Prometa\MitoSys2\Calibration\mEGFPC1H2B_Noc\0009_R1_P3_K1_Ch2-Ch1.zen
6300	3.249300e-03	4.627205e-03	4.616300e-03	20151211_STAG2gfpcf2_Prometa\MitoSys2\Calibration\mEGFPC1H2B_Noc\0009_R1_P3_K1_Ch2-Ch1.zen
6940	3.903478e-03	6.021307e-03	4.303400e-03	20151211_STAG2gfpcf2_Prometa\MitoSys2\Calibration\mEGFPC1H2B_Noc\0009_R1_P3_K1_Ch2-Ch1.zen
7580	3.854533e-03	4.090355e-03	4.031700e-03	20151211_STAG2gfpcf2_Prometa\MitoSys2\Calibration\mEGFPC1H2B_Noc\0009_R1_P3_K1_Ch2-Ch1.zen
8220	3.569526e-03	5.277822e-03	3.792900e-03	20151211_STAG2gfpcf2_Prometa\MitoSys2\Calibration\mEGFPC1H2B_Noc\0009_R1_P3_K1_Ch2-Ch1.zen
8860	4.867349e-03	4.801942e-03	3.581000e-03	20151211_STAG2gfpcf2_Prometa\MitoSys2\Calibration\mEGFPC1H2B_Noc\0009_R1_P3_K1_Ch2-Ch1.zen
9500	2.510239e-03	4.722388e-03	3.391400e-03	20151211_STAG2gfpcf2_Prometa\MitoSys2\Calibration\mEGFPC1H2B_Noc\0009_R1_P3_K1_Ch2-Ch1.zen
10140	2.875313e-03	4.155665e-03	3.220400e-03	20151211_STAG2gfpcf2_Prometa\MitoSys2\Calibration\mEGFPC1H2B_Noc\0009_R1_P3_K1_Ch2-Ch1.zen
10780	3.824432e-03	5.757667e-03	3.065500e-03	20151211_STAG2gfpcf2_Prometa\MitoSys2\Calibration\mEGFPC1H2B_Noc\0009_R1_P3_K1_Ch2-Ch1.zen
11420	1.330787e-03	4.774134e-03	2.924200e-03	20151211_STAG2gfpcf2_Prometa\MitoSys2\Calibration\mEGFPC1H2B_Noc\0009_R1_P3_K1_Ch2-Ch1.zen
12060	2.064420e-03	5.146805e-03	2.794900e-03	20151211_STAG2gfpcf2_Prometa\MitoSys2\Calibration\mEGFPC1H2B_Noc\0009_R1_P3_K1_Ch2-Ch1.zen
12700	2.369533e-03	3.508337e-03	2.675900e-03	20151211_STAG2gfpcf2_Prometa\MitoSys2\Calibration\mEGFPC1H2B_Noc\0009_R1_P3_K1_Ch2-Ch1.zen
13980	2.887938e-03	3.646752e-03	2.464500e-03	20151211_STAG2gfpcf2_Prometa\MitoSys2\Calibration\mEGFPC1H2B_Noc\0009_R1_P3_K1_Ch2-Ch1.zen
15260	2.311243e-03	3.849691e-03	2.282200e-03	20151211_STAG2gfpcf2_Prometa\MitoSys2\Calibration\mEGFPC1H2B_Noc\0009_R1_P3_K1_Ch2-Ch1.zen
16540	1.860520e-03	4.200029e-03	2.123300e-03	20151211_STAG2gfpcf2_Prometa\MitoSys2\Calibration\mEGFPC1H2B_Noc\0009_R1_P3_K1_Ch2-Ch1.zen
17820	2.237331e-03	3.922624e-03	1.983500e-03	20151211_STAG2gfpcf2_Prometa\MitoSys2\Calibration\mEGFPC1H2B_Noc\0009_R1_P3_K1_Ch2-Ch1.zen
19100	2.617156e-03	2.574853e-03	1.859500e-03	20151211_STAG2gfpcf2_Prometa\MitoSys2\Calibration\mEGFPC1H2B_Noc\0009_R1_P3_K1_Ch2-Ch1.zen
20380	2.031281e-03	4.145833e-03	1.748900e-03	20151211_STAG2gfpcf2_Prometa\MitoSys2\Calibration\mEGFPC1H2B_Noc\0009_R1_P3_K1_Ch2-Ch1.zen
21660	1.272696e-03	3.078902e-03	1.649600e-03	20151211_STAG2gfpcf2_Prometa\MitoSys2\Calibration\mEGFPC1H2B_Noc\0009_R1_P3_K1_Ch2-Ch1.zen
22940	8.331924e-04	4.813956e-03	1.560000e-03	20151211_STAG2gfpcf2_Prometa\MitoSys2\Calibration\mEGFPC1H2B_Noc\0009_R1_P3_K1_Ch2-Ch1.zen
24220	1.141049e-03	3.423076e-03	1.478700e-03	20151211_STAG2gfpcf2_Prometa\MitoSys2\Calibration\mEGFPC1H2B_Noc\0009_R1_P3_K1_Ch2-Ch1.zen
25500	5.748264e-04	3.053734e-03	1.404600e-03	20151211_STAG2gfpcf2_Prometa\MitoSys2\Calibration\mEGFPC1H2B_Noc\0009_R1_P3_K1_Ch2-Ch1.zen
28060	2.003088e-03	2.675456e-03	1.274800e-03	20151211_STAG2gfpcf2_Prometa\MitoSys2\Calibration\mEGFPC1H2B_Noc\0009_R1_P3_K1_Ch2-Ch1.zen
30620	3.027644e-03	4.515337e-03	1.164700e-03	20151211_STAG2gfpcf2_Prometa\MitoSys2\Calibration\mEGFPC1H2B_Noc\0009_R1_P3_K1_Ch2-Ch1.zen
33180	3.488720e-03	2.915028e-03	1.070200e-03	20151211_STAG2gfpcf2_Prometa\MitoSys2\Calibration\mEGFPC1H2B_Noc\0009_R1_P3_K1_Ch2-Ch1.zen
35740	1.005092e-03	2.642701e-03	9.883900e-04	20151211_STAG2gfpcf2_Prometa\MitoSys2\Calibration\mEGFPC1H2B_Noc\0009_R1_P3_K1_Ch2-Ch1.zen
38300	5.812110e-04	3.556155e-03	9.168600e-04	20151211_STAG2gfpcf2_Prometa\MitoSys2\Calibration\mEGFPC1H2B_Noc\0009_R1_P3_K1_Ch2-Ch1.zen
40860	1.511159e-03	2.533288e-03	8.538400e-04	20151211_STAG2gfpcf2_Prometa\MitoSys2\Calibration\mEGFPC1H2B_Noc\0009_R1_P3_K1_Ch2-Ch1.zen
43420	1.884465e-03	3.013760e-03	7.979500e-04	20151211_STAG2gfpcf2_Prometa\MitoSys2\Calibration\mEGFPC1H2B_Noc\0009_R1_P3_K1_Ch2-Ch1.zen
45980	-2.479763e-04	2.843092e-03	7.480700e-04	20151211_STAG2gfpcf2_Prometa\MitoSys2\Calibration\mEGFPC1H2B_Noc\0009_R1_P3_K1_Ch2-Ch1.zen
48540	7.750099e-04	3.291370e-03	7.033100e-04	20151211_STAG2gfpcf2_Prometa\MitoSys2\Calibration\mEGFPC1H2B_Noc\0009_R1_P3_K1_Ch2-Ch1.zen
51100	4.971452e-04	2.069793e-03	6.629500e-04	20151211_STAG2gfpcf2_Prometa\MitoSys2\Calibration\mEGFPC1H2B_Noc\0009_R1_P3_K1_Ch2-Ch1.zen
56220	5.551226e-04	2.529154e-03	5.931200e-04	20151211_STAG2gfpcf2_Prometa\MitoSys2\Calibration\mEGFPC1H2B_Noc\0009_R1_P3_K1_Ch2-Ch1.zen
61340	8.097574e-04	2.197754e-03	5.349200e-04	20151211_STAG2gfpcf2_Prometa\MitoSys2\Calibration\mEGFPC1H2B_Noc\0009_R1_P3_K1_Ch2-Ch1.zen
66460	2.616878e-04	1.949584e-03	4.857600e-04	20151211_STAG2gfpcf2_Prometa\MitoSys2\Calibration\mEGFPC1H2B_Noc\0009_R1_P3_K1_Ch2-Ch1.zen
71580	1.213683e-03	2.045830e-03	4.437600e-04	20151211_STAG2gfpcf2_Prometa\MitoSys2\Calibration\mEGFPC1H2B_Noc\0009_R1_P3_K1_Ch2-Ch1.zen
76700	3.504104e-04	1.851854e-03	4.075200e-04	20151211_STAG2gfpcf2_Prometa\MitoSys2\Calibration\mEGFPC1H2B_Noc\0009_R1_P3_K1_Ch2-Ch1.zen
81820	-7.796772e-04	2.620395e-03	3.759600e-04	20151211_STAG2gfpcf2_Prometa\MitoSys2\Calibration\mEGFPC1H2B_Noc\0009_R1_P3_K1_Ch2-Ch1.zen
86940	-1.581908e-04	3.096833e-03	3.482800e-04	20151211_STAG2gfpcf2_Prometa\MitoSys2\Calibration\mEGFPC1H2B_Noc\0009_R1_P3_K1_Ch2-Ch1.zen
92060	6.923073e-04	2.468785e-03	3.238300e-04	20151211_STAG2gfpcf2_Prometa\MitoSys2\Calibration\mEGFPC1H2B_Noc\0009_R1_P3_K1_Ch2-Ch1.zen
97180	7.987461e-04	3.451162e-03	3.021000e-04	20151211_STAG2gfpcf2_Prometa\MitoSys2\Calibration\mEGFPC1H2B_Noc\0009_R1_P3_K1_Ch2-Ch1.zen
102300	2.070909e-04	2.510951e-03	2.826900e-04	20151211_STAG2gfpcf2_Prometa\MitoSys2\Calibration\mEGFPC1H2B_Noc\0009_R1_P3_K1_Ch2-Ch1.zen
112540	-2.838394e-04	1.945142e-03	2.495100e-04	20151211_STAG2gfpcf2_Prometa\MitoSys2\Calibration\mEGFPC1H2B_Noc\0009_R1_P3_K1_Ch2-Ch1.zen
122780	-8.640218e-05	2.085569e-03	2.223000e-04	20151211_STAG2gfpcf2_Prometa\MitoSys2\Calibration\mEGFPC1H2B_Noc\0009_R1_P3_K1_Ch2-Ch1.zen
133020	5.507016e-05	1.984111e-03	1.996300e-04	20151211_STAG2gfpcf2_Prometa\MitoSys2\Calibration\mEGFPC1H2B_Noc\0009_R1_P3_K1_Ch2-Ch1.zen
143260	-1.648498e-04	2.372586e-03	1.805100e-04	20151211_STAG2gfpcf2_Prometa\MitoSys2\Calibration\mEGFPC1H2B_Noc\0009_R1_P3_K1_Ch2-Ch1.zen
153500	3.302067e-04	2.228341e-03	1.642200e-04	20151211_STAG2gfpcf2_Prometa\MitoSys2\Calibration\mEGFPC1H2B_Noc\0009_R1_P3_K1_Ch2-Ch1.zen
163740	8.143288e-04	1.742708e-03	1.501900e-04	20151211_STAG2gfpcf2_Prometa\MitoSys2\Calibration\mEGFPC1H2B_Noc\0009_R1_P3_K1_Ch2-Ch1.zen
173980	-6.756486e-04	1.762852e-03	1.380100e-04	20151211_STAG2gfpcf2_Prometa\MitoSys2\Calibration\mEGFPC1H2B_Noc\0009_R1_P3_K1_Ch2-Ch1.zen
184220	2.533390e-04	1.828688e-03	1.273600e-04	20151211_STAG2gfpcf2_Prometa\MitoSys2\Calibration\mEGFPC1H2B_Noc\0009_R1_P3_K1_Ch2-Ch1.zen
194460	-5.066911e-04	1.714159e-03	1.179800e-04	20151211_STAG2gfpcf2_Prometa\MitoSys2\Calibration\mEGFPC1H2B_Noc\0009_R1_P3_K1_Ch2-Ch1.zen
204700	-4.392523e-04	1.723218e-03	1.096700e-04	20151211_STAG2gfpcf2_Prometa\MitoSys2\Calibration\mEGFPC1H2B_Noc\0009_R1_P3_K1_Ch2-Ch1.zen
225180	-9.974704e-05	1.545234e-03	9.563800e-05	20151211_STAG2gfpcf2_Prometa\MitoSys2\Calibration\mEGFPC1H2B_Noc\0009_R1_P3_K1_Ch2-Ch1.zen
245660	4.005900e-04	1.153151e-03	8.429700e-05	20151211_STAG2gfpcf2_Prometa\MitoSys2\Calibration\mEGFPC1H2B_Noc\0009_R1_P3_K1_Ch2-Ch1.zen
266140	-2.970933e-05	1.591942e-03	7.497900e-05	20151211_STAG2gfpcf2_Prometa\MitoSys2\Calibration\mEGFPC1H2B_Noc\0009_R1_P3_K1_Ch2-Ch1.zen
286620	-2.500919e-04	1.850645e-03	6.721600e-05	20151211_STAG2gfpcf2_Prometa\MitoSys2\Calibration\mEGFPC1H2B_Noc\0009_R1_P3_K1_Ch2-Ch1.zen
307100	-1.990857e-04	2.113951e-03	6.067000e-05	20151211_STAG2gfpcf2_Prometa\MitoSys2\Calibration\mEGFPC1H2B_Noc\0009_R1_P3_K1_Ch2-Ch1.zen
327580	-3.700711e-04	1.592978e-03	5.509300e-05	20151211_STAG2gfpcf2_Prometa\MitoSys2\Calibration\mEGFPC1H2B_Noc\0009_R1_P3_K1_Ch2-Ch1.zen
348060	-1.942604e-04	1.389985e-03	5.029600e-05	20151211_STAG2gfpcf2_Prometa\MitoSys2\Calibration\mEGFPC1H2B_Noc\0009_R1_P3_K1_Ch2-Ch1.zen
368540	-3.256088e-04	1.752921e-03	4.613700e-05	20151211_STAG2gfpcf2_Prometa\MitoSys2\Calibration\mEGFPC1H2B_Noc\0009_R1_P3_K1_Ch2-Ch1.zen
389020	-5.015230e-06	1.700519e-03	4.250500e-05	20151211_STAG2gfpcf2_Prometa\MitoSys2\Calibration\mEGFPC1H2B_Noc\0009_R1_P3_K1_Ch2-Ch1.zen
409500	-1.180805e-04	1.431926e-03	3.931000e-05	20151211_STAG2gfpcf2_Prometa\MitoSys2\Calibration\mEGFPC1H2B_Noc\0009_R1_P3_K1_Ch2-Ch1.zen
450460	-5.718070e-04	1.866701e-03	3.397200e-05	20151211_STAG2gfpcf2_Prometa\MitoSys2\Calibration\mEGFPC1H2B_Noc\0009_R1_P3_K1_Ch2-Ch1.zen
491420	-7.209099e-04	1.428778e-03	2.970800e-05	20151211_STAG2gfpcf2_Prometa\MitoSys2\Calibration\mEGFPC1H2B_Noc\0009_R1_P3_K1_Ch2-Ch1.zen
532380	-2.095024e-04	9.785251e-04	2.624300e-05	20151211_STAG2gfpcf2_Prometa\MitoSys2\Calibration\mEGFPC1H2B_Noc\0009_R1_P3_K1_Ch2-Ch1.zen
573340	1.985001e-04	1.395892e-03	2.338300e-05	20151211_STAG2gfpcf2_Prometa\MitoSys2\Calibration\mEGFPC1H2B_Noc\0009_R1_P3_K1_Ch2-Ch1.zen
614300	-2.741007e-04	1.404998e-03	2.099200e-05	20151211_STAG2gfpcf2_Prometa\MitoSys2\Calibration\mEGFPC1H2B_Noc\0009_R1_P3_K1_Ch2-Ch1.zen
655260	-9.023590e-05	1.120193e-03	1.897000e-05	20151211_STAG2gfpcf2_Prometa\MitoSys2\Calibration\mEGFPC1H2B_Noc\0009_R1_P3_K1_Ch2-Ch1.zen
696220	4.857259e-05	1.565065e-03	1.724300e-05	20151211_STAG2gfpcf2_Prometa\MitoSys2\Calibration\mEGFPC1H2B_Noc\0009_R1_P3_K1_Ch2-Ch1.zen
737180	8.004677e-05	1.174083e-03	1.575500e-05	20151211_STAG2gfpcf2_Prometa\MitoSys2\Calibration\mEGFPC1H2B_Noc\0009_R1_P3_K1_Ch2-Ch1.zen
778140	4.118227e-05	1.073852e-03	1.446300e-05	20151211_STAG2gfpcf2_Prometa\MitoSys2\Calibration\mEGFPC1H2B_Noc\0009_R1_P3_K1_Ch2-Ch1.zen
819100	-7.835085e-05	1.245889e-03	1.333300e-05	20151211_STAG2gfpcf2_Prometa\MitoSys2\Calibration\mEGFPC1H2B_Noc\0009_R1_P3_K1_Ch2-Ch1.zen
901020	-2.786067e-04	1.386999e-03	1.145600e-05	20151211_STAG2gfpcf2_Prometa\MitoSys2\Calibration\mEGFPC1H2B_Noc\0009_R1_P3_K1_Ch2-Ch1.zen
982940	-3.188555e-04	9.697213e-04	9.970000e-06	20151211_STAG2gfpcf2_Prometa\MitoSys2\Calibration\mEGFPC1H2B_Noc\0009_R1_P3_K1_Ch2-Ch1.zen
1064860	-6.421343e-04	1.031861e-03	8.770300e-06	20151211_STAG2gfpcf2_Prometa\MitoSys2\Calibration\mEGFPC1H2B_Noc\0009_R1_P3_K1_Ch2-Ch1.zen
1146780	-4.235143e-04	1.155631e-03	7.786300e-06	20151211_STAG2gfpcf2_Prometa\MitoSys2\Calibration\mEGFPC1H2B_Noc\0009_R1_P3_K1_Ch2-Ch1.zen
1228700	-7.664795e-05	1.228882e-03	6.968000e-06	20151211_STAG2gfpcf2_Prometa\MitoSys2\Calibration\mEGFPC1H2B_Noc\0009_R1_P3_K1_Ch2-Ch1.zen
1310620	-3.064835e-04	7.423531e-04	6.279300e-06	20151211_STAG2gfpcf2_Prometa\MitoSys2\Calibration\mEGFPC1H2B_Noc\0009_R1_P3_K1_Ch2-Ch1.zen
1392540	-3.942892e-05	1.109179e-03	5.693600e-06	20151211_STAG2gfpcf2_Prometa\MitoSys2\Calibration\mEGFPC1H2B_Noc\0009_R1_P3_K1_Ch2-Ch1.zen
1474460	-1.307453e-04	1.137507e-03	5.190800e-06	20151211_STAG2gfpcf2_Prometa\MitoSys2\Calibration\mEGFPC1H2B_Noc\0009_R1_P3_K1_Ch2-Ch1.zen
1556380	3.932508e-04	1.231886e-03	4.755500e-06	20151211_STAG2gfpcf2_Prometa\MitoSys2\Calibration\mEGFPC1H2B_Noc\0009_R1_P3_K1_Ch2-Ch1.zen
10	2.746554e-03	8.908856e-04	2.454400e-03	20151211_STAG2gfpcf2_Prometa\MitoSys2\Calibration\mEGFPC1H2B_Noc\0009_R1_P4_K1_Ch2-Ch1.zen
20	2.221138e-03	1.256788e-03	2.374100e-03	20151211_STAG2gfpcf2_Prometa\MitoSys2\Calibration\mEGFPC1H2B_Noc\0009_R1_P4_K1_Ch2-Ch1.zen
30	2.537320e-03	7.602935e-04	2.297900e-03	20151211_STAG2gfpcf2_Prometa\MitoSys2\Calibration\mEGFPC1H2B_Noc\0009_R1_P4_K1_Ch2-Ch1.zen
40	1.988830e-03	1.259112e-03	2.226100e-03	20151211_STAG2gfpcf2_Prometa\MitoSys2\Calibration\mEGFPC1H2B_Noc\0009_R1_P4_K1_Ch2-Ch1.zen
50	1.792284e-03	8.989976e-04	2.158600e-03	20151211_STAG2gfpcf2_Prometa\MitoSys2\Calibration\mEGFPC1H2B_Noc\0009_R1_P4_K1_Ch2-Ch1.zen
60	2.259664e-03	9.901117e-04	2.095200e-03	20151211_STAG2gfpcf2_Prometa\MitoSys2\Calibration\mEGFPC1H2B_Noc\0009_R1_P4_K1_Ch2-Ch1.zen
70	1.711700e-03	8.424475e-04	2.035700e-03	20151211_STAG2gfpcf2_Prometa\MitoSys2\Calibration\mEGFPC1H2B_Noc\0009_R1_P4_K1_Ch2-Ch1.zen
80	2.240588e-03	1.106849e-03	1.979800e-03	20151211_STAG2gfpcf2_Prometa\MitoSys2\Calibration\mEGFPC1H2B_Noc\0009_R1_P4_K1_Ch2-Ch1.zen
90	2.085769e-03	9.946466e-04	1.927200e-03	20151211_STAG2gfpcf2_Prometa\MitoSys2\Calibration\mEGFPC1H2B_Noc\0009_R1_P4_K1_Ch2-Ch1.zen
100	1.812059e-03	6.402302e-04	1.877600e-03	20151211_STAG2gfpcf2_Prometa\MitoSys2\Calibration\mEGFPC1H2B_Noc\0009_R1_P4_K1_Ch2-Ch1.zen
120	1.900219e-03	7.568847e-04	1.786600e-03	20151211_STAG2gfpcf2_Prometa\MitoSys2\Calibration\mEGFPC1H2B_Noc\0009_R1_P4_K1_Ch2-Ch1.zen
140	1.971138e-03	7.264122e-04	1.705100e-03	20151211_STAG2gfpcf2_Prometa\MitoSys2\Calibration\mEGFPC1H2B_Noc\0009_R1_P4_K1_Ch2-Ch1.zen
160	1.718873e-03	6.681871e-04	1.631600e-03	20151211_STAG2gfpcf2_Prometa\MitoSys2\Calibration\mEGFPC1H2B_Noc\0009_R1_P4_K1_Ch2-Ch1.zen
180	1.582520e-03	6.488996e-04	1.565000e-03	20151211_STAG2gfpcf2_Prometa\MitoSys2\Calibration\mEGFPC1H2B_Noc\0009_R1_P4_K1_Ch2-Ch1.zen
200	1.390943e-03	6.544825e-04	1.504200e-03	20151211_STAG2gfpcf2_Prometa\MitoSys2\Calibration\mEGFPC1H2B_Noc\0009_R1_P4_K1_Ch2-Ch1.zen
220	1.534639e-03	5.737326e-04	1.448500e-03	20151211_STAG2gfpcf2_Prometa\MitoSys2\Calibration\mEGFPC1H2B_Noc\0009_R1_P4_K1_Ch2-Ch1.zen
240	1.322549e-03	5.624089e-04	1.397100e-03	20151211_STAG2gfpcf2_Prometa\MitoSys2\Calibration\mEGFPC1H2B_Noc\0009_R1_P4_K1_Ch2-Ch1.zen
260	1.496868e-03	5.147510e-04	1.349500e-03	20151211_STAG2gfpcf2_Prometa\MitoSys2\Calibration\mEGFPC1H2B_Noc\0009_R1_P4_K1_Ch2-Ch1.zen
280	1.247237e-03	8.437241e-04	1.305200e-03	20151211_STAG2gfpcf2_Prometa\MitoSys2\Calibration\mEGFPC1H2B_Noc\0009_R1_P4_K1_Ch2-Ch1.zen
300	1.128340e-03	4.604554e-04	1.263900e-03	20151211_STAG2gfpcf2_Prometa\MitoSys2\Calibration\mEGFPC1H2B_Noc\0009_R1_P4_K1_Ch2-Ch1.zen
340	1.023767e-03	5.200188e-04	1.188800e-03	20151211_STAG2gfpcf2_Prometa\MitoSys2\Calibration\mEGFPC1H2B_Noc\0009_R1_P4_K1_Ch2-Ch1.zen
380	9.655886e-04	4.523448e-04	1.122200e-03	20151211_STAG2gfpcf2_Prometa\MitoSys2\Calibration\mEGFPC1H2B_Noc\0009_R1_P4_K1_Ch2-Ch1.zen
420	1.094403e-03	5.299859e-04	1.062500e-03	20151211_STAG2gfpcf2_Prometa\MitoSys2\Calibration\mEGFPC1H2B_Noc\0009_R1_P4_K1_Ch2-Ch1.zen
460	8.573381e-04	4.646894e-04	1.008500e-03	20151211_STAG2gfpcf2_Prometa\MitoSys2\Calibration\mEGFPC1H2B_Noc\0009_R1_P4_K1_Ch2-Ch1.zen
500	1.023903e-03	4.927139e-04	9.595100e-04	20151211_STAG2gfpcf2_Prometa\MitoSys2\Calibration\mEGFPC1H2B_Noc\0009_R1_P4_K1_Ch2-Ch1.zen
540	1.018330e-03	5.991870e-04	9.147400e-04	20151211_STAG2gfpcf2_Prometa\MitoSys2\Calibration\mEGFPC1H2B_Noc\0009_R1_P4_K1_Ch2-Ch1.zen
580	9.779927e-04	4.809258e-04	8.736600e-04	20151211_STAG2gfpcf2_Prometa\MitoSys2\Calibration\mEGFPC1H2B_Noc\0009_R1_P4_K1_Ch2-Ch1.zen
620	8.566272e-04	3.795750e-04	8.358200e-04	20151211_STAG2gfpcf2_Prometa\MitoSys2\Calibration\mEGFPC1H2B_Noc\0009_R1_P4_K1_Ch2-Ch1.zen
660	7.801060e-04	5.696731e-04	8.008600e-04	20151211_STAG2gfpcf2_Prometa\MitoSys2\Calibration\mEGFPC1H2B_Noc\0009_R1_P4_K1_Ch2-Ch1.zen
700	6.788942e-04	3.408005e-04	7.684500e-04	20151211_STAG2gfpcf2_Prometa\MitoSys2\Calibration\mEGFPC1H2B_Noc\0009_R1_P4_K1_Ch2-Ch1.zen
780	7.180263e-04	4.058490e-04	7.102800e-04	20151211_STAG2gfpcf2_Prometa\MitoSys2\Calibration\mEGFPC1H2B_Noc\0009_R1_P4_K1_Ch2-Ch1.zen
860	5.530754e-04	2.603933e-04	6.595700e-04	20151211_STAG2gfpcf2_Prometa\MitoSys2\Calibration\mEGFPC1H2B_Noc\0009_R1_P4_K1_Ch2-Ch1.zen
940	7.028248e-04	4.345352e-04	6.150100e-04	20151211_STAG2gfpcf2_Prometa\MitoSys2\Calibration\mEGFPC1H2B_Noc\0009_R1_P4_K1_Ch2-Ch1.zen
1020	5.604955e-04	3.395293e-04	5.755600e-04	20151211_STAG2gfpcf2_Prometa\MitoSys2\Calibration\mEGFPC1H2B_Noc\0009_R1_P4_K1_Ch2-Ch1.zen
1100	5.411597e-04	4.395608e-04	5.404300e-04	20151211_STAG2gfpcf2_Prometa\MitoSys2\Calibration\mEGFPC1H2B_Noc\0009_R1_P4_K1_Ch2-Ch1.zen
1180	4.546153e-04	2.889118e-04	5.089600e-04	20151211_STAG2gfpcf2_Prometa\MitoSys2\Calibration\mEGFPC1H2B_Noc\0009_R1_P4_K1_Ch2-Ch1.zen
1260	5.429104e-04	4.359254e-04	4.806200e-04	20151211_STAG2gfpcf2_Prometa\MitoSys2\Calibration\mEGFPC1H2B_Noc\0009_R1_P4_K1_Ch2-Ch1.zen
1340	5.164992e-04	3.499414e-04	4.549800e-04	20151211_STAG2gfpcf2_Prometa\MitoSys2\Calibration\mEGFPC1H2B_Noc\0009_R1_P4_K1_Ch2-Ch1.zen
1420	5.493041e-04	4.235887e-04	4.316800e-04	20151211_STAG2gfpcf2_Prometa\MitoSys2\Calibration\mEGFPC1H2B_Noc\0009_R1_P4_K1_Ch2-Ch1.zen
1500	4.489873e-04	2.191445e-04	4.104300e-04	20151211_STAG2gfpcf2_Prometa\MitoSys2\Calibration\mEGFPC1H2B_Noc\0009_R1_P4_K1_Ch2-Ch1.zen
1660	4.395464e-04	3.363621e-04	3.730800e-04	20151211_STAG2gfpcf2_Prometa\MitoSys2\Calibration\mEGFPC1H2B_Noc\0009_R1_P4_K1_Ch2-Ch1.zen
1820	3.786188e-04	2.577582e-04	3.413700e-04	20151211_STAG2gfpcf2_Prometa\MitoSys2\Calibration\mEGFPC1H2B_Noc\0009_R1_P4_K1_Ch2-Ch1.zen
1980	3.261253e-04	2.079349e-04	3.141400e-04	20151211_STAG2gfpcf2_Prometa\MitoSys2\Calibration\mEGFPC1H2B_Noc\0009_R1_P4_K1_Ch2-Ch1.zen
2140	3.575791e-04	2.876136e-04	2.905200e-04	20151211_STAG2gfpcf2_Prometa\MitoSys2\Calibration\mEGFPC1H2B_Noc\0009_R1_P4_K1_Ch2-Ch1.zen
2300	2.599084e-04	2.874566e-04	2.698600e-04	20151211_STAG2gfpcf2_Prometa\MitoSys2\Calibration\mEGFPC1H2B_Noc\0009_R1_P4_K1_Ch2-Ch1.zen
2460	2.019462e-04	2.694048e-04	2.516500e-04	20151211_STAG2gfpcf2_Prometa\MitoSys2\Calibration\mEGFPC1H2B_Noc\0009_R1_P4_K1_Ch2-Ch1.zen
2620	5.458350e-05	3.509836e-04	2.354900e-04	20151211_STAG2gfpcf2_Prometa\MitoSys2\Calibration\mEGFPC1H2B_Noc\0009_R1_P4_K1_Ch2-Ch1.zen
2780	2.308316e-04	2.099711e-04	2.210500e-04	20151211_STAG2gfpcf2_Prometa\MitoSys2\Calibration\mEGFPC1H2B_Noc\0009_R1_P4_K1_Ch2-Ch1.zen
2940	1.198980e-04	3.029689e-04	2.081000e-04	20151211_STAG2gfpcf2_Prometa\MitoSys2\Calibration\mEGFPC1H2B_Noc\0009_R1_P4_K1_Ch2-Ch1.zen
3100	1.533897e-04	2.067897e-04	1.964000e-04	20151211_STAG2gfpcf2_Prometa\MitoSys2\Calibration\mEGFPC1H2B_Noc\0009_R1_P4_K1_Ch2-Ch1.zen
3420	1.431044e-04	1.934080e-04	1.761600e-04	20151211_STAG2gfpcf2_Prometa\MitoSys2\Calibration\mEGFPC1H2B_Noc\0009_R1_P4_K1_Ch2-Ch1.zen
3740	8.837156e-05	2.542423e-04	1.592700e-04	20151211_STAG2gfpcf2_Prometa\MitoSys2\Calibration\mEGFPC1H2B_Noc\0009_R1_P4_K1_Ch2-Ch1.zen
4060	6.104901e-05	1.953113e-04	1.449900e-04	20151211_STAG2gfpcf2_Prometa\MitoSys2\Calibration\mEGFPC1H2B_Noc\0009_R1_P4_K1_Ch2-Ch1.zen
4380	5.282325e-05	2.465320e-04	1.327700e-04	20151211_STAG2gfpcf2_Prometa\MitoSys2\Calibration\mEGFPC1H2B_Noc\0009_R1_P4_K1_Ch2-Ch1.zen
4700	5.608981e-06	1.857781e-04	1.222100e-04	20151211_STAG2gfpcf2_Prometa\MitoSys2\Calibration\mEGFPC1H2B_Noc\0009_R1_P4_K1_Ch2-Ch1.zen
5020	4.342597e-05	1.912735e-04	1.130100e-04	20151211_STAG2gfpcf2_Prometa\MitoSys2\Calibration\mEGFPC1H2B_Noc\0009_R1_P4_K1_Ch2-Ch1.zen
5340	-2.417596e-05	1.568646e-04	1.049300e-04	20151211_STAG2gfpcf2_Prometa\MitoSys2\Calibration\mEGFPC1H2B_Noc\0009_R1_P4_K1_Ch2-Ch1.zen
5660	1.436534e-04	2.105532e-04	9.778400e-05	20151211_STAG2gfpcf2_Prometa\MitoSys2\Calibration\mEGFPC1H2B_Noc\0009_R1_P4_K1_Ch2-Ch1.zen
5980	1.311453e-04	2.081797e-04	9.142400e-05	20151211_STAG2gfpcf2_Prometa\MitoSys2\Calibration\mEGFPC1H2B_Noc\0009_R1_P4_K1_Ch2-Ch1.zen
6300	7.600811e-05	1.556645e-04	8.573400e-05	20151211_STAG2gfpcf2_Prometa\MitoSys2\Calibration\mEGFPC1H2B_Noc\0009_R1_P4_K1_Ch2-Ch1.zen
6940	2.086641e-05	1.446297e-04	7.599400e-05	20151211_STAG2gfpcf2_Prometa\MitoSys2\Calibration\mEGFPC1H2B_Noc\0009_R1_P4_K1_Ch2-Ch1.zen
7580	7.002905e-05	1.386584e-04	6.798200e-05	20151211_STAG2gfpcf2_Prometa\MitoSys2\Calibration\mEGFPC1H2B_Noc\0009_R1_P4_K1_Ch2-Ch1.zen
8220	1.072340e-04	2.076310e-04	6.129400e-05	20151211_STAG2gfpcf2_Prometa\MitoSys2\Calibration\mEGFPC1H2B_Noc\0009_R1_P4_K1_Ch2-Ch1.zen
8860	6.420153e-05	1.736352e-04	5.563900e-05	20151211_STAG2gfpcf2_Prometa\MitoSys2\Calibration\mEGFPC1H2B_Noc\0009_R1_P4_K1_Ch2-Ch1.zen
9500	1.160262e-04	1.664589e-04	5.080600e-05	20151211_STAG2gfpcf2_Prometa\MitoSys2\Calibration\mEGFPC1H2B_Noc\0009_R1_P4_K1_Ch2-Ch1.zen
10140	6.511486e-05	1.379545e-04	4.663500e-05	20151211_STAG2gfpcf2_Prometa\MitoSys2\Calibration\mEGFPC1H2B_Noc\0009_R1_P4_K1_Ch2-Ch1.zen
10780	-1.934108e-05	1.809114e-04	4.300600e-05	20151211_STAG2gfpcf2_Prometa\MitoSys2\Calibration\mEGFPC1H2B_Noc\0009_R1_P4_K1_Ch2-Ch1.zen
11420	9.240829e-05	2.125801e-04	3.982400e-05	20151211_STAG2gfpcf2_Prometa\MitoSys2\Calibration\mEGFPC1H2B_Noc\0009_R1_P4_K1_Ch2-Ch1.zen
12060	4.211001e-05	1.942429e-04	3.701500e-05	20151211_STAG2gfpcf2_Prometa\MitoSys2\Calibration\mEGFPC1H2B_Noc\0009_R1_P4_K1_Ch2-Ch1.zen
12700	3.771836e-05	1.099859e-04	3.452100e-05	20151211_STAG2gfpcf2_Prometa\MitoSys2\Calibration\mEGFPC1H2B_Noc\0009_R1_P4_K1_Ch2-Ch1.zen
13980	2.424389e-05	1.561014e-04	3.029700e-05	20151211_STAG2gfpcf2_Prometa\MitoSys2\Calibration\mEGFPC1H2B_Noc\0009_R1_P4_K1_Ch2-Ch1.zen
15260	3.538466e-05	1.238369e-04	2.686600e-05	20151211_STAG2gfpcf2_Prometa\MitoSys2\Calibration\mEGFPC1H2B_Noc\0009_R1_P4_K1_Ch2-Ch1.zen
16540	2.475493e-05	1.144877e-04	2.403500e-05	20151211_STAG2gfpcf2_Prometa\MitoSys2\Calibration\mEGFPC1H2B_Noc\0009_R1_P4_K1_Ch2-Ch1.zen
17820	2.606665e-05	1.025212e-04	2.166600e-05	20151211_STAG2gfpcf2_Prometa\MitoSys2\Calibration\mEGFPC1H2B_Noc\0009_R1_P4_K1_Ch2-Ch1.zen
19100	5.874556e-05	1.309473e-04	1.966000e-05	20151211_STAG2gfpcf2_Prometa\MitoSys2\Calibration\mEGFPC1H2B_Noc\0009_R1_P4_K1_Ch2-Ch1.zen
20380	3.367277e-05	1.166269e-04	1.794400e-05	20151211_STAG2gfpcf2_Prometa\MitoSys2\Calibration\mEGFPC1H2B_Noc\0009_R1_P4_K1_Ch2-Ch1.zen
21660	2.608511e-05	1.300381e-04	1.646200e-05	20151211_STAG2gfpcf2_Prometa\MitoSys2\Calibration\mEGFPC1H2B_Noc\0009_R1_P4_K1_Ch2-Ch1.zen
22940	3.080365e-05	1.434440e-04	1.517200e-05	20151211_STAG2gfpcf2_Prometa\MitoSys2\Calibration\mEGFPC1H2B_Noc\0009_R1_P4_K1_Ch2-Ch1.zen
24220	2.223918e-05	1.745322e-04	1.404100e-05	20151211_STAG2gfpcf2_Prometa\MitoSys2\Calibration\mEGFPC1H2B_Noc\0009_R1_P4_K1_Ch2-Ch1.zen
25500	5.866983e-06	1.313068e-04	1.304200e-05	20151211_STAG2gfpcf2_Prometa\MitoSys2\Calibration\mEGFPC1H2B_Noc\0009_R1_P4_K1_Ch2-Ch1.zen
28060	2.895286e-05	1.057208e-04	1.136400e-05	20151211_STAG2gfpcf2_Prometa\MitoSys2\Calibration\mEGFPC1H2B_Noc\0009_R1_P4_K1_Ch2-Ch1.zen
30620	-6.180209e-06	8.856880e-05	1.001500e-05	20151211_STAG2gfpcf2_Prometa\MitoSys2\Calibration\mEGFPC1H2B_Noc\0009_R1_P4_K1_Ch2-Ch1.zen
33180	1.680754e-05	9.553099e-05	8.910600e-06	20151211_STAG2gfpcf2_Prometa\MitoSys2\Calibration\mEGFPC1H2B_Noc\0009_R1_P4_K1_Ch2-Ch1.zen
35740	-6.352308e-06	1.059894e-04	7.993400e-06	20151211_STAG2gfpcf2_Prometa\MitoSys2\Calibration\mEGFPC1H2B_Noc\0009_R1_P4_K1_Ch2-Ch1.zen
38300	1.328953e-05	7.182255e-05	7.221700e-06	20151211_STAG2gfpcf2_Prometa\MitoSys2\Calibration\mEGFPC1H2B_Noc\0009_R1_P4_K1_Ch2-Ch1.zen
40860	1.211750e-05	1.088298e-04	6.565400e-06	20151211_STAG2gfpcf2_Prometa\MitoSys2\Calibration\mEGFPC1H2B_Noc\0009_R1_P4_K1_Ch2-Ch1.zen
43420	2.449053e-06	9.858157e-05	6.001600e-06	20151211_STAG2gfpcf2_Prometa\MitoSys2\Calibration\mEGFPC1H2B_Noc\0009_R1_P4_K1_Ch2-Ch1.zen
45980	-1.835357e-06	1.199291e-04	5.513100e-06	20151211_STAG2gfpcf2_Prometa\MitoSys2\Calibration\mEGFPC1H2B_Noc\0009_R1_P4_K1_Ch2-Ch1.zen
48540	1.135506e-05	8.816796e-05	5.086600e-06	20151211_STAG2gfpcf2_Prometa\MitoSys2\Calibration\mEGFPC1H2B_Noc\0009_R1_P4_K1_Ch2-Ch1.zen
51100	1.023563e-05	8.618400e-05	4.711600e-06	20151211_STAG2gfpcf2_Prometa\MitoSys2\Calibration\mEGFPC1H2B_Noc\0009_R1_P4_K1_Ch2-Ch1.zen
56220	-7.401083e-06	7.937883e-05	4.084800e-06	20151211_STAG2gfpcf2_Prometa\MitoSys2\Calibration\mEGFPC1H2B_Noc\0009_R1_P4_K1_Ch2-Ch1.zen
61340	1.502939e-05	9.634554e-05	3.583800e-06	20151211_STAG2gfpcf2_Prometa\MitoSys2\Calibration\mEGFPC1H2B_Noc\0009_R1_P4_K1_Ch2-Ch1.zen
66460	1.993382e-05	9.555452e-05	3.176000e-06	20151211_STAG2gfpcf2_Prometa\MitoSys2\Calibration\mEGFPC1H2B_Noc\0009_R1_P4_K1_Ch2-Ch1.zen
71580	1.170214e-05	8.216515e-05	2.838900e-06	20151211_STAG2gfpcf2_Prometa\MitoSys2\Calibration\mEGFPC1H2B_Noc\0009_R1_P4_K1_Ch2-Ch1.zen
76700	-1.194482e-05	6.480698e-05	2.556600e-06	20151211_STAG2gfpcf2_Prometa\MitoSys2\Calibration\mEGFPC1H2B_Noc\0009_R1_P4_K1_Ch2-Ch1.zen
81820	5.409360e-06	5.808859e-05	2.317300e-06	20151211_STAG2gfpcf2_Prometa\MitoSys2\Calibration\mEGFPC1H2B_Noc\0009_R1_P4_K1_Ch2-Ch1.zen
86940	2.083889e-06	1.042979e-04	2.112500e-06	20151211_STAG2gfpcf2_Prometa\MitoSys2\Calibration\mEGFPC1H2B_Noc\0009_R1_P4_K1_Ch2-Ch1.zen
92060	-5.837857e-06	6.525082e-05	1.935600e-06	20151211_STAG2gfpcf2_Prometa\MitoSys2\Calibration\mEGFPC1H2B_Noc\0009_R1_P4_K1_Ch2-Ch1.zen
97180	-1.566328e-05	8.496277e-05	1.781700e-06	20151211_STAG2gfpcf2_Prometa\MitoSys2\Calibration\mEGFPC1H2B_Noc\0009_R1_P4_K1_Ch2-Ch1.zen
102300	-2.557743e-05	5.538545e-05	1.646700e-06	20151211_STAG2gfpcf2_Prometa\MitoSys2\Calibration\mEGFPC1H2B_Noc\0009_R1_P4_K1_Ch2-Ch1.zen
112540	8.156019e-06	5.103896e-05	1.421900e-06	20151211_STAG2gfpcf2_Prometa\MitoSys2\Calibration\mEGFPC1H2B_Noc\0009_R1_P4_K1_Ch2-Ch1.zen
122780	-5.866157e-07	5.923321e-05	1.243000e-06	20151211_STAG2gfpcf2_Prometa\MitoSys2\Calibration\mEGFPC1H2B_Noc\0009_R1_P4_K1_Ch2-Ch1.zen
133020	-2.365350e-06	7.340009e-05	1.098000e-06	20151211_STAG2gfpcf2_Prometa\MitoSys2\Calibration\mEGFPC1H2B_Noc\0009_R1_P4_K1_Ch2-Ch1.zen
143260	-1.912880e-05	6.961596e-05	9.785900e-07	20151211_STAG2gfpcf2_Prometa\MitoSys2\Calibration\mEGFPC1H2B_Noc\0009_R1_P4_K1_Ch2-Ch1.zen
153500	-1.846613e-05	7.638478e-05	8.789100e-07	20151211_STAG2gfpcf2_Prometa\MitoSys2\Calibration\mEGFPC1H2B_Noc\0009_R1_P4_K1_Ch2-Ch1.zen
163740	3.735140e-06	7.185792e-05	7.947000e-07	20151211_STAG2gfpcf2_Prometa\MitoSys2\Calibration\mEGFPC1H2B_Noc\0009_R1_P4_K1_Ch2-Ch1.zen
173980	-2.722447e-05	4.748096e-05	7.228400e-07	20151211_STAG2gfpcf2_Prometa\MitoSys2\Calibration\mEGFPC1H2B_Noc\0009_R1_P4_K1_Ch2-Ch1.zen
184220	-1.392253e-05	7.676983e-05	6.609400e-07	20151211_STAG2gfpcf2_Prometa\MitoSys2\Calibration\mEGFPC1H2B_Noc\0009_R1_P4_K1_Ch2-Ch1.zen
194460	-1.144969e-05	5.518105e-05	6.072000e-07	20151211_STAG2gfpcf2_Prometa\MitoSys2\Calibration\mEGFPC1H2B_Noc\0009_R1_P4_K1_Ch2-Ch1.zen
204700	-9.521072e-06	4.328418e-05	5.601900e-07	20151211_STAG2gfpcf2_Prometa\MitoSys2\Calibration\mEGFPC1H2B_Noc\0009_R1_P4_K1_Ch2-Ch1.zen
225180	2.928010e-06	5.004995e-05	4.821500e-07	20151211_STAG2gfpcf2_Prometa\MitoSys2\Calibration\mEGFPC1H2B_Noc\0009_R1_P4_K1_Ch2-Ch1.zen
245660	-7.957038e-06	4.900330e-05	4.203000e-07	20151211_STAG2gfpcf2_Prometa\MitoSys2\Calibration\mEGFPC1H2B_Noc\0009_R1_P4_K1_Ch2-Ch1.zen
266140	-4.330684e-07	5.788653e-05	3.703300e-07	20151211_STAG2gfpcf2_Prometa\MitoSys2\Calibration\mEGFPC1H2B_Noc\0009_R1_P4_K1_Ch2-Ch1.zen
286620	1.446456e-05	5.429876e-05	3.293200e-07	20151211_STAG2gfpcf2_Prometa\MitoSys2\Calibration\mEGFPC1H2B_Noc\0009_R1_P4_K1_Ch2-Ch1.zen
307100	4.680490e-06	3.961903e-05	2.951800e-07	20151211_STAG2gfpcf2_Prometa\MitoSys2\Calibration\mEGFPC1H2B_Noc\0009_R1_P4_K1_Ch2-Ch1.zen
327580	-9.962224e-06	4.929842e-05	2.664100e-07	20151211_STAG2gfpcf2_Prometa\MitoSys2\Calibration\mEGFPC1H2B_Noc\0009_R1_P4_K1_Ch2-Ch1.zen
348060	-6.458446e-07	4.191914e-05	2.419200e-07	20151211_STAG2gfpcf2_Prometa\MitoSys2\Calibration\mEGFPC1H2B_Noc\0009_R1_P4_K1_Ch2-Ch1.zen
368540	-2.020169e-05	3.898427e-05	2.208700e-07	20151211_STAG2gfpcf2_Prometa\MitoSys2\Calibration\mEGFPC1H2B_Noc\0009_R1_P4_K1_Ch2-Ch1.zen
389020	-1.524576e-05	5.789303e-05	2.026300e-07	20151211_STAG2gfpcf2_Prometa\MitoSys2\Calibration\mEGFPC1H2B_Noc\0009_R1_P4_K1_Ch2-Ch1.zen
409500	-1.835289e-05	3.787347e-05	1.867100e-07	20151211_STAG2gfpcf2_Prometa\MitoSys2\Calibration\mEGFPC1H2B_Noc\0009_R1_P4_K1_Ch2-Ch1.zen
450460	-1.857641e-05	4.700561e-05	1.603400e-07	20151211_STAG2gfpcf2_Prometa\MitoSys2\Calibration\mEGFPC1H2B_Noc\0009_R1_P4_K1_Ch2-Ch1.zen
491420	-1.217162e-05	4.432177e-05	1.395000e-07	20151211_STAG2gfpcf2_Prometa\MitoSys2\Calibration\mEGFPC1H2B_Noc\0009_R1_P4_K1_Ch2-Ch1.zen
532380	-9.107207e-07	3.935320e-05	1.227100e-07	20151211_STAG2gfpcf2_Prometa\MitoSys2\Calibration\mEGFPC1H2B_Noc\0009_R1_P4_K1_Ch2-Ch1.zen
573340	8.317892e-06	2.742491e-05	1.089600e-07	20151211_STAG2gfpcf2_Prometa\MitoSys2\Calibration\mEGFPC1H2B_Noc\0009_R1_P4_K1_Ch2-Ch1.zen
614300	8.723518e-07	3.616095e-05	9.754000e-08	20151211_STAG2gfpcf2_Prometa\MitoSys2\Calibration\mEGFPC1H2B_Noc\0009_R1_P4_K1_Ch2-Ch1.zen
655260	1.404551e-05	3.192463e-05	8.793400e-08	20151211_STAG2gfpcf2_Prometa\MitoSys2\Calibration\mEGFPC1H2B_Noc\0009_R1_P4_K1_Ch2-Ch1.zen
696220	3.651261e-06	2.870566e-05	7.976800e-08	20151211_STAG2gfpcf2_Prometa\MitoSys2\Calibration\mEGFPC1H2B_Noc\0009_R1_P4_K1_Ch2-Ch1.zen
737180	-2.225302e-06	3.471842e-05	7.276100e-08	20151211_STAG2gfpcf2_Prometa\MitoSys2\Calibration\mEGFPC1H2B_Noc\0009_R1_P4_K1_Ch2-Ch1.zen
778140	1.024674e-07	4.152274e-05	6.669700e-08	20151211_STAG2gfpcf2_Prometa\MitoSys2\Calibration\mEGFPC1H2B_Noc\0009_R1_P4_K1_Ch2-Ch1.zen
819100	-8.335388e-07	2.803163e-05	6.140900e-08	20151211_STAG2gfpcf2_Prometa\MitoSys2\Calibration\mEGFPC1H2B_Noc\0009_R1_P4_K1_Ch2-Ch1.zen
901020	-7.457665e-06	2.787890e-05	5.266600e-08	20151211_STAG2gfpcf2_Prometa\MitoSys2\Calibration\mEGFPC1H2B_Noc\0009_R1_P4_K1_Ch2-Ch1.zen
982940	-1.996326e-06	3.198953e-05	4.577100e-08	20151211_STAG2gfpcf2_Prometa\MitoSys2\Calibration\mEGFPC1H2B_Noc\0009_R1_P4_K1_Ch2-Ch1.zen
1064860	-1.121676e-05	3.738954e-05	4.022400e-08	20151211_STAG2gfpcf2_Prometa\MitoSys2\Calibration\mEGFPC1H2B_Noc\0009_R1_P4_K1_Ch2-Ch1.zen
1146780	5.090699e-06	2.348021e-05	3.568800e-08	20151211_STAG2gfpcf2_Prometa\MitoSys2\Calibration\mEGFPC1H2B_Noc\0009_R1_P4_K1_Ch2-Ch1.zen
1228700	-6.944863e-06	2.575881e-05	3.192400e-08	20151211_STAG2gfpcf2_Prometa\MitoSys2\Calibration\mEGFPC1H2B_Noc\0009_R1_P4_K1_Ch2-Ch1.zen
1310620	-9.109579e-06	2.784747e-05	2.876300e-08	20151211_STAG2gfpcf2_Prometa\MitoSys2\Calibration\mEGFPC1H2B_Noc\0009_R1_P4_K1_Ch2-Ch1.zen
1392540	2.163037e-06	3.044543e-05	2.607700e-08	20151211_STAG2gfpcf2_Prometa\MitoSys2\Calibration\mEGFPC1H2B_Noc\0009_R1_P4_K1_Ch2-Ch1.zen
1474460	3.012032e-06	3.125074e-05	2.377500e-08	20151211_STAG2gfpcf2_Prometa\MitoSys2\Calibration\mEGFPC1H2B_Noc\0009_R1_P4_K1_Ch2-Ch1.zen
1556380	-8.475273e-06	3.271362e-05	2.178400e-08	20151211_STAG2gfpcf2_Prometa\MitoSys2\Calibration\mEGFPC1H2B_Noc\0009_R1_P4_K1_Ch2-Ch1.zen
10	2.723347e-02	1.242316e-02	2.540800e-02	20151211_STAG2gfpcf2_Prometa\MitoSys2\Calibration\mEGFPC1H2B_Noc\0010_R1_P1_K1_Ch2-Ch1.zen
20	2.487065e-02	7.792243e-03	2.455400e-02	20151211_STAG2gfpcf2_Prometa\MitoSys2\Calibration\mEGFPC1H2B_Noc\0010_R1_P1_K1_Ch2-Ch1.zen
30	1.969820e-02	9.006044e-03	2.374600e-02	20151211_STAG2gfpcf2_Prometa\MitoSys2\Calibration\mEGFPC1H2B_Noc\0010_R1_P1_K1_Ch2-Ch1.zen
40	2.261023e-02	1.020573e-02	2.298600e-02	20151211_STAG2gfpcf2_Prometa\MitoSys2\Calibration\mEGFPC1H2B_Noc\0010_R1_P1_K1_Ch2-Ch1.zen
50	2.052894e-02	1.390616e-02	2.227400e-02	20151211_STAG2gfpcf2_Prometa\MitoSys2\Calibration\mEGFPC1H2B_Noc\0010_R1_P1_K1_Ch2-Ch1.zen
60	2.479430e-02	7.917995e-03	2.160700e-02	20151211_STAG2gfpcf2_Prometa\MitoSys2\Calibration\mEGFPC1H2B_Noc\0010_R1_P1_K1_Ch2-Ch1.zen
70	2.343264e-02	9.689857e-03	2.098200e-02	20151211_STAG2gfpcf2_Prometa\MitoSys2\Calibration\mEGFPC1H2B_Noc\0010_R1_P1_K1_Ch2-Ch1.zen
80	1.887447e-02	8.059994e-03	2.039500e-02	20151211_STAG2gfpcf2_Prometa\MitoSys2\Calibration\mEGFPC1H2B_Noc\0010_R1_P1_K1_Ch2-Ch1.zen
90	1.837594e-02	6.318146e-03	1.984500e-02	20151211_STAG2gfpcf2_Prometa\MitoSys2\Calibration\mEGFPC1H2B_Noc\0010_R1_P1_K1_Ch2-Ch1.zen
100	1.947887e-02	6.565399e-03	1.932700e-02	20151211_STAG2gfpcf2_Prometa\MitoSys2\Calibration\mEGFPC1H2B_Noc\0010_R1_P1_K1_Ch2-Ch1.zen
120	2.041528e-02	6.998524e-03	1.838000e-02	20151211_STAG2gfpcf2_Prometa\MitoSys2\Calibration\mEGFPC1H2B_Noc\0010_R1_P1_K1_Ch2-Ch1.zen
140	1.884471e-02	7.733146e-03	1.753500e-02	20151211_STAG2gfpcf2_Prometa\MitoSys2\Calibration\mEGFPC1H2B_Noc\0010_R1_P1_K1_Ch2-Ch1.zen
160	1.552653e-02	6.140237e-03	1.677700e-02	20151211_STAG2gfpcf2_Prometa\MitoSys2\Calibration\mEGFPC1H2B_Noc\0010_R1_P1_K1_Ch2-Ch1.zen
180	1.614434e-02	5.483327e-03	1.609100e-02	20151211_STAG2gfpcf2_Prometa\MitoSys2\Calibration\mEGFPC1H2B_Noc\0010_R1_P1_K1_Ch2-Ch1.zen
200	1.673856e-02	7.887004e-03	1.546800e-02	20151211_STAG2gfpcf2_Prometa\MitoSys2\Calibration\mEGFPC1H2B_Noc\0010_R1_P1_K1_Ch2-Ch1.zen
220	1.481004e-02	8.719185e-03	1.489800e-02	20151211_STAG2gfpcf2_Prometa\MitoSys2\Calibration\mEGFPC1H2B_Noc\0010_R1_P1_K1_Ch2-Ch1.zen
240	1.335074e-02	4.901744e-03	1.437500e-02	20151211_STAG2gfpcf2_Prometa\MitoSys2\Calibration\mEGFPC1H2B_Noc\0010_R1_P1_K1_Ch2-Ch1.zen
260	1.307660e-02	6.454199e-03	1.389100e-02	20151211_STAG2gfpcf2_Prometa\MitoSys2\Calibration\mEGFPC1H2B_Noc\0010_R1_P1_K1_Ch2-Ch1.zen
280	1.355853e-02	6.479732e-03	1.344300e-02	20151211_STAG2gfpcf2_Prometa\MitoSys2\Calibration\mEGFPC1H2B_Noc\0010_R1_P1_K1_Ch2-Ch1.zen
300	1.301016e-02	4.098920e-03	1.302500e-02	20151211_STAG2gfpcf2_Prometa\MitoSys2\Calibration\mEGFPC1H2B_Noc\0010_R1_P1_K1_Ch2-Ch1.zen
340	1.092421e-02	6.356786e-03	1.226800e-02	20151211_STAG2gfpcf2_Prometa\MitoSys2\Calibration\mEGFPC1H2B_Noc\0010_R1_P1_K1_Ch2-Ch1.zen
380	1.287871e-02	5.076247e-03	1.159900e-02	20151211_STAG2gfpcf2_Prometa\MitoSys2\Calibration\mEGFPC1H2B_Noc\0010_R1_P1_K1_Ch2-Ch1.zen
420	1.021913e-02	6.004731e-03	1.100100e-02	20151211_STAG2gfpcf2_Prometa\MitoSys2\Calibration\mEGFPC1H2B_Noc\0010_R1_P1_K1_Ch2-Ch1.zen
460	8.678930e-03	4.607483e-03	1.046200e-02	20151211_STAG2gfpcf2_Prometa\MitoSys2\Calibration\mEGFPC1H2B_Noc\0010_R1_P1_K1_Ch2-Ch1.zen
500	1.049765e-02	6.265061e-03	9.973800e-03	20151211_STAG2gfpcf2_Prometa\MitoSys2\Calibration\mEGFPC1H2B_Noc\0010_R1_P1_K1_Ch2-Ch1.zen
540	1.116784e-02	5.459725e-03	9.528700e-03	20151211_STAG2gfpcf2_Prometa\MitoSys2\Calibration\mEGFPC1H2B_Noc\0010_R1_P1_K1_Ch2-Ch1.zen
580	9.507049e-03	4.911898e-03	9.120900e-03	20151211_STAG2gfpcf2_Prometa\MitoSys2\Calibration\mEGFPC1H2B_Noc\0010_R1_P1_K1_Ch2-Ch1.zen
620	8.764166e-03	4.713890e-03	8.745900e-03	20151211_STAG2gfpcf2_Prometa\MitoSys2\Calibration\mEGFPC1H2B_Noc\0010_R1_P1_K1_Ch2-Ch1.zen
660	9.406153e-03	5.033294e-03	8.399800e-03	20151211_STAG2gfpcf2_Prometa\MitoSys2\Calibration\mEGFPC1H2B_Noc\0010_R1_P1_K1_Ch2-Ch1.zen
700	7.439263e-03	3.191687e-03	8.079300e-03	20151211_STAG2gfpcf2_Prometa\MitoSys2\Calibration\mEGFPC1H2B_Noc\0010_R1_P1_K1_Ch2-Ch1.zen
780	6.886522e-03	2.214299e-03	7.504800e-03	20151211_STAG2gfpcf2_Prometa\MitoSys2\Calibration\mEGFPC1H2B_Noc\0010_R1_P1_K1_Ch2-Ch1.zen
860	7.185107e-03	1.940867e-03	7.004800e-03	20151211_STAG2gfpcf2_Prometa\MitoSys2\Calibration\mEGFPC1H2B_Noc\0010_R1_P1_K1_Ch2-Ch1.zen
940	7.085959e-03	4.000049e-03	6.565800e-03	20151211_STAG2gfpcf2_Prometa\MitoSys2\Calibration\mEGFPC1H2B_Noc\0010_R1_P1_K1_Ch2-Ch1.zen
1020	6.503335e-03	4.983188e-03	6.177700e-03	20151211_STAG2gfpcf2_Prometa\MitoSys2\Calibration\mEGFPC1H2B_Noc\0010_R1_P1_K1_Ch2-Ch1.zen
1100	4.678213e-03	2.794416e-03	5.832200e-03	20151211_STAG2gfpcf2_Prometa\MitoSys2\Calibration\mEGFPC1H2B_Noc\0010_R1_P1_K1_Ch2-Ch1.zen
1180	6.050294e-03	3.764423e-03	5.522800e-03	20151211_STAG2gfpcf2_Prometa\MitoSys2\Calibration\mEGFPC1H2B_Noc\0010_R1_P1_K1_Ch2-Ch1.zen
1260	5.392982e-03	2.739312e-03	5.244400e-03	20151211_STAG2gfpcf2_Prometa\MitoSys2\Calibration\mEGFPC1H2B_Noc\0010_R1_P1_K1_Ch2-Ch1.zen
1340	5.128925e-03	4.496320e-03	4.992500e-03	20151211_STAG2gfpcf2_Prometa\MitoSys2\Calibration\mEGFPC1H2B_Noc\0010_R1_P1_K1_Ch2-Ch1.zen
1420	3.685614e-03	3.077602e-03	4.763600e-03	20151211_STAG2gfpcf2_Prometa\MitoSys2\Calibration\mEGFPC1H2B_Noc\0010_R1_P1_K1_Ch2-Ch1.zen
1500	4.233077e-03	2.926961e-03	4.554800e-03	20151211_STAG2gfpcf2_Prometa\MitoSys2\Calibration\mEGFPC1H2B_Noc\0010_R1_P1_K1_Ch2-Ch1.zen
1660	3.844249e-03	2.907391e-03	4.187900e-03	20151211_STAG2gfpcf2_Prometa\MitoSys2\Calibration\mEGFPC1H2B_Noc\0010_R1_P1_K1_Ch2-Ch1.zen
1820	3.325142e-03	2.521016e-03	3.876100e-03	20151211_STAG2gfpcf2_Prometa\MitoSys2\Calibration\mEGFPC1H2B_Noc\0010_R1_P1_K1_Ch2-Ch1.zen
1980	4.349142e-03	2.647322e-03	3.608000e-03	20151211_STAG2gfpcf2_Prometa\MitoSys2\Calibration\mEGFPC1H2B_Noc\0010_R1_P1_K1_Ch2-Ch1.zen
2140	4.358313e-03	2.490161e-03	3.375300e-03	20151211_STAG2gfpcf2_Prometa\MitoSys2\Calibration\mEGFPC1H2B_Noc\0010_R1_P1_K1_Ch2-Ch1.zen
2300	3.773000e-03	3.611602e-03	3.171400e-03	20151211_STAG2gfpcf2_Prometa\MitoSys2\Calibration\mEGFPC1H2B_Noc\0010_R1_P1_K1_Ch2-Ch1.zen
2460	2.660633e-03	1.753304e-03	2.991300e-03	20151211_STAG2gfpcf2_Prometa\MitoSys2\Calibration\mEGFPC1H2B_Noc\0010_R1_P1_K1_Ch2-Ch1.zen
2620	2.803391e-03	2.143983e-03	2.831200e-03	20151211_STAG2gfpcf2_Prometa\MitoSys2\Calibration\mEGFPC1H2B_Noc\0010_R1_P1_K1_Ch2-Ch1.zen
2780	2.752475e-03	2.546730e-03	2.687900e-03	20151211_STAG2gfpcf2_Prometa\MitoSys2\Calibration\mEGFPC1H2B_Noc\0010_R1_P1_K1_Ch2-Ch1.zen
2940	1.962024e-03	2.205332e-03	2.559000e-03	20151211_STAG2gfpcf2_Prometa\MitoSys2\Calibration\mEGFPC1H2B_Noc\0010_R1_P1_K1_Ch2-Ch1.zen
3100	2.939176e-03	1.559267e-03	2.442400e-03	20151211_STAG2gfpcf2_Prometa\MitoSys2\Calibration\mEGFPC1H2B_Noc\0010_R1_P1_K1_Ch2-Ch1.zen
3420	2.543810e-03	1.609813e-03	2.239700e-03	20151211_STAG2gfpcf2_Prometa\MitoSys2\Calibration\mEGFPC1H2B_Noc\0010_R1_P1_K1_Ch2-Ch1.zen
3740	1.685952e-03	2.311864e-03	2.069600e-03	20151211_STAG2gfpcf2_Prometa\MitoSys2\Calibration\mEGFPC1H2B_Noc\0010_R1_P1_K1_Ch2-Ch1.zen
4060	1.617881e-03	2.203842e-03	1.924900e-03	20151211_STAG2gfpcf2_Prometa\MitoSys2\Calibration\mEGFPC1H2B_Noc\0010_R1_P1_K1_Ch2-Ch1.zen
4380	1.938980e-03	1.841561e-03	1.800300e-03	20151211_STAG2gfpcf2_Prometa\MitoSys2\Calibration\mEGFPC1H2B_Noc\0010_R1_P1_K1_Ch2-Ch1.zen
4700	2.143464e-03	1.592786e-03	1.691800e-03	20151211_STAG2gfpcf2_Prometa\MitoSys2\Calibration\mEGFPC1H2B_Noc\0010_R1_P1_K1_Ch2-Ch1.zen
5020	1.348256e-03	1.603960e-03	1.596600e-03	20151211_STAG2gfpcf2_Prometa\MitoSys2\Calibration\mEGFPC1H2B_Noc\0010_R1_P1_K1_Ch2-Ch1.zen
5340	2.183055e-03	1.848952e-03	1.512400e-03	20151211_STAG2gfpcf2_Prometa\MitoSys2\Calibration\mEGFPC1H2B_Noc\0010_R1_P1_K1_Ch2-Ch1.zen
5660	1.879483e-03	1.687675e-03	1.437300e-03	20151211_STAG2gfpcf2_Prometa\MitoSys2\Calibration\mEGFPC1H2B_Noc\0010_R1_P1_K1_Ch2-Ch1.zen
5980	1.160753e-03	2.382054e-03	1.369900e-03	20151211_STAG2gfpcf2_Prometa\MitoSys2\Calibration\mEGFPC1H2B_Noc\0010_R1_P1_K1_Ch2-Ch1.zen
6300	1.383013e-03	1.970498e-03	1.309100e-03	20151211_STAG2gfpcf2_Prometa\MitoSys2\Calibration\mEGFPC1H2B_Noc\0010_R1_P1_K1_Ch2-Ch1.zen
6940	7.997431e-04	1.222411e-03	1.203800e-03	20151211_STAG2gfpcf2_Prometa\MitoSys2\Calibration\mEGFPC1H2B_Noc\0010_R1_P1_K1_Ch2-Ch1.zen
7580	1.115330e-03	1.340315e-03	1.115600e-03	20151211_STAG2gfpcf2_Prometa\MitoSys2\Calibration\mEGFPC1H2B_Noc\0010_R1_P1_K1_Ch2-Ch1.zen
8220	4.872847e-04	1.524518e-03	1.040700e-03	20151211_STAG2gfpcf2_Prometa\MitoSys2\Calibration\mEGFPC1H2B_Noc\0010_R1_P1_K1_Ch2-Ch1.zen
8860	8.546168e-04	1.619210e-03	9.761800e-04	20151211_STAG2gfpcf2_Prometa\MitoSys2\Calibration\mEGFPC1H2B_Noc\0010_R1_P1_K1_Ch2-Ch1.zen
9500	2.678837e-04	1.372337e-03	9.200200e-04	20151211_STAG2gfpcf2_Prometa\MitoSys2\Calibration\mEGFPC1H2B_Noc\0010_R1_P1_K1_Ch2-Ch1.zen
10140	9.699895e-04	1.618690e-03	8.706600e-04	20151211_STAG2gfpcf2_Prometa\MitoSys2\Calibration\mEGFPC1H2B_Noc\0010_R1_P1_K1_Ch2-Ch1.zen
10780	6.849302e-04	1.817254e-03	8.269100e-04	20151211_STAG2gfpcf2_Prometa\MitoSys2\Calibration\mEGFPC1H2B_Noc\0010_R1_P1_K1_Ch2-Ch1.zen
11420	1.018772e-03	1.671038e-03	7.878400e-04	20151211_STAG2gfpcf2_Prometa\MitoSys2\Calibration\mEGFPC1H2B_Noc\0010_R1_P1_K1_Ch2-Ch1.zen
12060	5.327342e-04	1.698074e-03	7.527100e-04	20151211_STAG2gfpcf2_Prometa\MitoSys2\Calibration\mEGFPC1H2B_Noc\0010_R1_P1_K1_Ch2-Ch1.zen
12700	6.751461e-04	1.082453e-03	7.209400e-04	20151211_STAG2gfpcf2_Prometa\MitoSys2\Calibration\mEGFPC1H2B_Noc\0010_R1_P1_K1_Ch2-Ch1.zen
13980	6.527155e-04	1.145130e-03	6.656600e-04	20151211_STAG2gfpcf2_Prometa\MitoSys2\Calibration\mEGFPC1H2B_Noc\0010_R1_P1_K1_Ch2-Ch1.zen
15260	3.104102e-04	1.163768e-03	6.191300e-04	20151211_STAG2gfpcf2_Prometa\MitoSys2\Calibration\mEGFPC1H2B_Noc\0010_R1_P1_K1_Ch2-Ch1.zen
16540	4.249885e-04	1.212983e-03	5.793600e-04	20151211_STAG2gfpcf2_Prometa\MitoSys2\Calibration\mEGFPC1H2B_Noc\0010_R1_P1_K1_Ch2-Ch1.zen
17820	9.561541e-04	1.085819e-03	5.449200e-04	20151211_STAG2gfpcf2_Prometa\MitoSys2\Calibration\mEGFPC1H2B_Noc\0010_R1_P1_K1_Ch2-Ch1.zen
19100	7.011598e-04	1.231869e-03	5.147700e-04	20151211_STAG2gfpcf2_Prometa\MitoSys2\Calibration\mEGFPC1H2B_Noc\0010_R1_P1_K1_Ch2-Ch1.zen
20380	2.063352e-04	1.940254e-03	4.881200e-04	20151211_STAG2gfpcf2_Prometa\MitoSys2\Calibration\mEGFPC1H2B_Noc\0010_R1_P1_K1_Ch2-Ch1.zen
21660	7.808102e-04	1.337536e-03	4.643700e-04	20151211_STAG2gfpcf2_Prometa\MitoSys2\Calibration\mEGFPC1H2B_Noc\0010_R1_P1_K1_Ch2-Ch1.zen
22940	2.796949e-04	1.290032e-03	4.430500e-04	20151211_STAG2gfpcf2_Prometa\MitoSys2\Calibration\mEGFPC1H2B_Noc\0010_R1_P1_K1_Ch2-Ch1.zen
24220	1.630553e-04	1.099668e-03	4.237900e-04	20151211_STAG2gfpcf2_Prometa\MitoSys2\Calibration\mEGFPC1H2B_Noc\0010_R1_P1_K1_Ch2-Ch1.zen
25500	3.034359e-04	8.425216e-04	4.062900e-04	20151211_STAG2gfpcf2_Prometa\MitoSys2\Calibration\mEGFPC1H2B_Noc\0010_R1_P1_K1_Ch2-Ch1.zen
28060	6.170491e-04	1.059567e-03	3.756600e-04	20151211_STAG2gfpcf2_Prometa\MitoSys2\Calibration\mEGFPC1H2B_Noc\0010_R1_P1_K1_Ch2-Ch1.zen
30620	7.441431e-04	1.172325e-03	3.496700e-04	20151211_STAG2gfpcf2_Prometa\MitoSys2\Calibration\mEGFPC1H2B_Noc\0010_R1_P1_K1_Ch2-Ch1.zen
33180	8.116709e-04	1.014447e-03	3.273100e-04	20151211_STAG2gfpcf2_Prometa\MitoSys2\Calibration\mEGFPC1H2B_Noc\0010_R1_P1_K1_Ch2-Ch1.zen
35740	5.399826e-04	1.054010e-03	3.078400e-04	20151211_STAG2gfpcf2_Prometa\MitoSys2\Calibration\mEGFPC1H2B_Noc\0010_R1_P1_K1_Ch2-Ch1.zen
38300	-9.015130e-05	1.044802e-03	2.907000e-04	20151211_STAG2gfpcf2_Prometa\MitoSys2\Calibration\mEGFPC1H2B_Noc\0010_R1_P1_K1_Ch2-Ch1.zen
40860	1.612933e-04	9.290813e-04	2.754900e-04	20151211_STAG2gfpcf2_Prometa\MitoSys2\Calibration\mEGFPC1H2B_Noc\0010_R1_P1_K1_Ch2-Ch1.zen
43420	2.097651e-05	1.402939e-03	2.618800e-04	20151211_STAG2gfpcf2_Prometa\MitoSys2\Calibration\mEGFPC1H2B_Noc\0010_R1_P1_K1_Ch2-Ch1.zen
45980	3.508730e-04	1.190296e-03	2.496300e-04	20151211_STAG2gfpcf2_Prometa\MitoSys2\Calibration\mEGFPC1H2B_Noc\0010_R1_P1_K1_Ch2-Ch1.zen
48540	1.377638e-04	1.260655e-03	2.385300e-04	20151211_STAG2gfpcf2_Prometa\MitoSys2\Calibration\mEGFPC1H2B_Noc\0010_R1_P1_K1_Ch2-Ch1.zen
51100	2.292496e-04	9.517331e-04	2.284200e-04	20151211_STAG2gfpcf2_Prometa\MitoSys2\Calibration\mEGFPC1H2B_Noc\0010_R1_P1_K1_Ch2-Ch1.zen
56220	6.920467e-05	6.770162e-04	2.106800e-04	20151211_STAG2gfpcf2_Prometa\MitoSys2\Calibration\mEGFPC1H2B_Noc\0010_R1_P1_K1_Ch2-Ch1.zen
61340	1.064559e-04	8.339812e-04	1.955900e-04	20151211_STAG2gfpcf2_Prometa\MitoSys2\Calibration\mEGFPC1H2B_Noc\0010_R1_P1_K1_Ch2-Ch1.zen
66460	2.178990e-04	9.197540e-04	1.825800e-04	20151211_STAG2gfpcf2_Prometa\MitoSys2\Calibration\mEGFPC1H2B_Noc\0010_R1_P1_K1_Ch2-Ch1.zen
71580	2.770049e-04	1.065576e-03	1.712300e-04	20151211_STAG2gfpcf2_Prometa\MitoSys2\Calibration\mEGFPC1H2B_Noc\0010_R1_P1_K1_Ch2-Ch1.zen
76700	3.319553e-04	9.160128e-04	1.612500e-04	20151211_STAG2gfpcf2_Prometa\MitoSys2\Calibration\mEGFPC1H2B_Noc\0010_R1_P1_K1_Ch2-Ch1.zen
81820	2.594388e-04	7.439502e-04	1.523800e-04	20151211_STAG2gfpcf2_Prometa\MitoSys2\Calibration\mEGFPC1H2B_Noc\0010_R1_P1_K1_Ch2-Ch1.zen
86940	3.570173e-06	7.989020e-04	1.444600e-04	20151211_STAG2gfpcf2_Prometa\MitoSys2\Calibration\mEGFPC1H2B_Noc\0010_R1_P1_K1_Ch2-Ch1.zen
92060	1.384304e-04	6.723090e-04	1.373200e-04	20151211_STAG2gfpcf2_Prometa\MitoSys2\Calibration\mEGFPC1H2B_Noc\0010_R1_P1_K1_Ch2-Ch1.zen
97180	3.992348e-04	7.551273e-04	1.308600e-04	20151211_STAG2gfpcf2_Prometa\MitoSys2\Calibration\mEGFPC1H2B_Noc\0010_R1_P1_K1_Ch2-Ch1.zen
102300	3.363723e-04	5.422673e-04	1.249900e-04	20151211_STAG2gfpcf2_Prometa\MitoSys2\Calibration\mEGFPC1H2B_Noc\0010_R1_P1_K1_Ch2-Ch1.zen
112540	3.563694e-04	7.459730e-04	1.146900e-04	20151211_STAG2gfpcf2_Prometa\MitoSys2\Calibration\mEGFPC1H2B_Noc\0010_R1_P1_K1_Ch2-Ch1.zen
122780	-5.588960e-05	5.842033e-04	1.059600e-04	20151211_STAG2gfpcf2_Prometa\MitoSys2\Calibration\mEGFPC1H2B_Noc\0010_R1_P1_K1_Ch2-Ch1.zen
133020	3.516666e-04	4.876928e-04	9.844900e-05	20151211_STAG2gfpcf2_Prometa\MitoSys2\Calibration\mEGFPC1H2B_Noc\0010_R1_P1_K1_Ch2-Ch1.zen
143260	3.033468e-05	7.022464e-04	9.192200e-05	20151211_STAG2gfpcf2_Prometa\MitoSys2\Calibration\mEGFPC1H2B_Noc\0010_R1_P1_K1_Ch2-Ch1.zen
153500	9.098143e-05	8.094149e-04	8.619300e-05	20151211_STAG2gfpcf2_Prometa\MitoSys2\Calibration\mEGFPC1H2B_Noc\0010_R1_P1_K1_Ch2-Ch1.zen
163740	1.318680e-04	5.929032e-04	8.112400e-05	20151211_STAG2gfpcf2_Prometa\MitoSys2\Calibration\mEGFPC1H2B_Noc\0010_R1_P1_K1_Ch2-Ch1.zen
173980	5.779630e-05	5.364264e-04	7.660400e-05	20151211_STAG2gfpcf2_Prometa\MitoSys2\Calibration\mEGFPC1H2B_Noc\0010_R1_P1_K1_Ch2-Ch1.zen
184220	1.866701e-04	6.294044e-04	7.254900e-05	20151211_STAG2gfpcf2_Prometa\MitoSys2\Calibration\mEGFPC1H2B_Noc\0010_R1_P1_K1_Ch2-Ch1.zen
194460	1.023513e-04	5.793717e-04	6.889000e-05	20151211_STAG2gfpcf2_Prometa\MitoSys2\Calibration\mEGFPC1H2B_Noc\0010_R1_P1_K1_Ch2-Ch1.zen
204700	1.208532e-04	4.976442e-04	6.557100e-05	20151211_STAG2gfpcf2_Prometa\MitoSys2\Calibration\mEGFPC1H2B_Noc\0010_R1_P1_K1_Ch2-Ch1.zen
225180	2.265250e-04	4.673760e-04	5.977900e-05	20151211_STAG2gfpcf2_Prometa\MitoSys2\Calibration\mEGFPC1H2B_Noc\0010_R1_P1_K1_Ch2-Ch1.zen
245660	-9.665577e-05	4.117738e-04	5.489300e-05	20151211_STAG2gfpcf2_Prometa\MitoSys2\Calibration\mEGFPC1H2B_Noc\0010_R1_P1_K1_Ch2-Ch1.zen
266140	-1.420731e-04	5.747483e-04	5.071600e-05	20151211_STAG2gfpcf2_Prometa\MitoSys2\Calibration\mEGFPC1H2B_Noc\0010_R1_P1_K1_Ch2-Ch1.zen
286620	-1.494732e-04	5.636198e-04	4.710400e-05	20151211_STAG2gfpcf2_Prometa\MitoSys2\Calibration\mEGFPC1H2B_Noc\0010_R1_P1_K1_Ch2-Ch1.zen
307100	4.895014e-05	5.913880e-04	4.395000e-05	20151211_STAG2gfpcf2_Prometa\MitoSys2\Calibration\mEGFPC1H2B_Noc\0010_R1_P1_K1_Ch2-Ch1.zen
327580	7.219848e-06	5.750705e-04	4.117200e-05	20151211_STAG2gfpcf2_Prometa\MitoSys2\Calibration\mEGFPC1H2B_Noc\0010_R1_P1_K1_Ch2-Ch1.zen
348060	-1.904788e-05	5.560070e-04	3.870700e-05	20151211_STAG2gfpcf2_Prometa\MitoSys2\Calibration\mEGFPC1H2B_Noc\0010_R1_P1_K1_Ch2-Ch1.zen
368540	1.065629e-04	6.159012e-04	3.650500e-05	20151211_STAG2gfpcf2_Prometa\MitoSys2\Calibration\mEGFPC1H2B_Noc\0010_R1_P1_K1_Ch2-Ch1.zen
389020	1.661171e-04	6.167202e-04	3.452700e-05	20151211_STAG2gfpcf2_Prometa\MitoSys2\Calibration\mEGFPC1H2B_Noc\0010_R1_P1_K1_Ch2-Ch1.zen
409500	-1.326108e-05	3.702551e-04	3.274000e-05	20151211_STAG2gfpcf2_Prometa\MitoSys2\Calibration\mEGFPC1H2B_Noc\0010_R1_P1_K1_Ch2-Ch1.zen
450460	7.191534e-07	5.023495e-04	2.963900e-05	20151211_STAG2gfpcf2_Prometa\MitoSys2\Calibration\mEGFPC1H2B_Noc\0010_R1_P1_K1_Ch2-Ch1.zen
491420	-2.409442e-06	4.014639e-04	2.704300e-05	20151211_STAG2gfpcf2_Prometa\MitoSys2\Calibration\mEGFPC1H2B_Noc\0010_R1_P1_K1_Ch2-Ch1.zen
532380	-1.597424e-04	3.968033e-04	2.483800e-05	20151211_STAG2gfpcf2_Prometa\MitoSys2\Calibration\mEGFPC1H2B_Noc\0010_R1_P1_K1_Ch2-Ch1.zen
573340	6.448255e-06	5.054032e-04	2.294400e-05	20151211_STAG2gfpcf2_Prometa\MitoSys2\Calibration\mEGFPC1H2B_Noc\0010_R1_P1_K1_Ch2-Ch1.zen
614300	2.682460e-05	4.543417e-04	2.130000e-05	20151211_STAG2gfpcf2_Prometa\MitoSys2\Calibration\mEGFPC1H2B_Noc\0010_R1_P1_K1_Ch2-Ch1.zen
655260	-3.444200e-04	5.081553e-04	1.986100e-05	20151211_STAG2gfpcf2_Prometa\MitoSys2\Calibration\mEGFPC1H2B_Noc\0010_R1_P1_K1_Ch2-Ch1.zen
696220	-6.059219e-06	5.856963e-04	1.859000e-05	20151211_STAG2gfpcf2_Prometa\MitoSys2\Calibration\mEGFPC1H2B_Noc\0010_R1_P1_K1_Ch2-Ch1.zen
737180	-1.957093e-04	5.015346e-04	1.746100e-05	20151211_STAG2gfpcf2_Prometa\MitoSys2\Calibration\mEGFPC1H2B_Noc\0010_R1_P1_K1_Ch2-Ch1.zen
778140	-1.320332e-04	5.208302e-04	1.645100e-05	20151211_STAG2gfpcf2_Prometa\MitoSys2\Calibration\mEGFPC1H2B_Noc\0010_R1_P1_K1_Ch2-Ch1.zen
819100	-2.389796e-05	4.217845e-04	1.554300e-05	20151211_STAG2gfpcf2_Prometa\MitoSys2\Calibration\mEGFPC1H2B_Noc\0010_R1_P1_K1_Ch2-Ch1.zen
901020	-7.141403e-05	3.443024e-04	1.397800e-05	20151211_STAG2gfpcf2_Prometa\MitoSys2\Calibration\mEGFPC1H2B_Noc\0010_R1_P1_K1_Ch2-Ch1.zen
982940	-3.063293e-05	3.112912e-04	1.267800e-05	20151211_STAG2gfpcf2_Prometa\MitoSys2\Calibration\mEGFPC1H2B_Noc\0010_R1_P1_K1_Ch2-Ch1.zen
1064860	-1.436272e-04	4.133915e-04	1.158200e-05	20151211_STAG2gfpcf2_Prometa\MitoSys2\Calibration\mEGFPC1H2B_Noc\0010_R1_P1_K1_Ch2-Ch1.zen
1146780	-8.019834e-05	4.045920e-04	1.064600e-05	20151211_STAG2gfpcf2_Prometa\MitoSys2\Calibration\mEGFPC1H2B_Noc\0010_R1_P1_K1_Ch2-Ch1.zen
1228700	-1.137178e-04	3.031112e-04	9.839500e-06	20151211_STAG2gfpcf2_Prometa\MitoSys2\Calibration\mEGFPC1H2B_Noc\0010_R1_P1_K1_Ch2-Ch1.zen
1310620	-2.275978e-05	3.127590e-04	9.136900e-06	20151211_STAG2gfpcf2_Prometa\MitoSys2\Calibration\mEGFPC1H2B_Noc\0010_R1_P1_K1_Ch2-Ch1.zen
1392540	-1.324418e-04	3.219182e-04	8.520100e-06	20151211_STAG2gfpcf2_Prometa\MitoSys2\Calibration\mEGFPC1H2B_Noc\0010_R1_P1_K1_Ch2-Ch1.zen
1474460	-1.202991e-04	3.067963e-04	7.974600e-06	20151211_STAG2gfpcf2_Prometa\MitoSys2\Calibration\mEGFPC1H2B_Noc\0010_R1_P1_K1_Ch2-Ch1.zen
1556380	-1.495459e-04	3.407664e-04	7.489100e-06	20151211_STAG2gfpcf2_Prometa\MitoSys2\Calibration\mEGFPC1H2B_Noc\0010_R1_P1_K1_Ch2-Ch1.zen
10	1.978205e-02	6.828597e-03	2.022900e-02	20151211_STAG2gfpcf2_Prometa\MitoSys2\Calibration\mEGFPC1H2B_Noc\0010_R1_P2_K1_Ch2-Ch1.zen
20	2.123995e-02	9.141691e-03	1.952000e-02	20151211_STAG2gfpcf2_Prometa\MitoSys2\Calibration\mEGFPC1H2B_Noc\0010_R1_P2_K1_Ch2-Ch1.zen
30	1.668987e-02	9.802111e-03	1.885000e-02	20151211_STAG2gfpcf2_Prometa\MitoSys2\Calibration\mEGFPC1H2B_Noc\0010_R1_P2_K1_Ch2-Ch1.zen
40	1.638717e-02	8.104744e-03	1.822100e-02	20151211_STAG2gfpcf2_Prometa\MitoSys2\Calibration\mEGFPC1H2B_Noc\0010_R1_P2_K1_Ch2-Ch1.zen
50	1.765469e-02	8.267345e-03	1.763200e-02	20151211_STAG2gfpcf2_Prometa\MitoSys2\Calibration\mEGFPC1H2B_Noc\0010_R1_P2_K1_Ch2-Ch1.zen
60	1.733470e-02	6.721523e-03	1.708300e-02	20151211_STAG2gfpcf2_Prometa\MitoSys2\Calibration\mEGFPC1H2B_Noc\0010_R1_P2_K1_Ch2-Ch1.zen
70	1.888624e-02	6.709911e-03	1.656900e-02	20151211_STAG2gfpcf2_Prometa\MitoSys2\Calibration\mEGFPC1H2B_Noc\0010_R1_P2_K1_Ch2-Ch1.zen
80	1.887796e-02	8.929762e-03	1.608800e-02	20151211_STAG2gfpcf2_Prometa\MitoSys2\Calibration\mEGFPC1H2B_Noc\0010_R1_P2_K1_Ch2-Ch1.zen
90	1.579235e-02	1.000112e-02	1.563800e-02	20151211_STAG2gfpcf2_Prometa\MitoSys2\Calibration\mEGFPC1H2B_Noc\0010_R1_P2_K1_Ch2-Ch1.zen
100	1.467327e-02	7.874794e-03	1.521700e-02	20151211_STAG2gfpcf2_Prometa\MitoSys2\Calibration\mEGFPC1H2B_Noc\0010_R1_P2_K1_Ch2-Ch1.zen
120	1.518947e-02	7.584543e-03	1.444800e-02	20151211_STAG2gfpcf2_Prometa\MitoSys2\Calibration\mEGFPC1H2B_Noc\0010_R1_P2_K1_Ch2-Ch1.zen
140	1.344204e-02	8.039706e-03	1.376700e-02	20151211_STAG2gfpcf2_Prometa\MitoSys2\Calibration\mEGFPC1H2B_Noc\0010_R1_P2_K1_Ch2-Ch1.zen
160	1.301213e-02	6.424799e-03	1.315800e-02	20151211_STAG2gfpcf2_Prometa\MitoSys2\Calibration\mEGFPC1H2B_Noc\0010_R1_P2_K1_Ch2-Ch1.zen
180	1.000533e-02	6.330381e-03	1.261200e-02	20151211_STAG2gfpcf2_Prometa\MitoSys2\Calibration\mEGFPC1H2B_Noc\0010_R1_P2_K1_Ch2-Ch1.zen
200	1.214175e-02	5.804695e-03	1.211900e-02	20151211_STAG2gfpcf2_Prometa\MitoSys2\Calibration\mEGFPC1H2B_Noc\0010_R1_P2_K1_Ch2-Ch1.zen
220	1.109255e-02	5.719155e-03	1.167100e-02	20151211_STAG2gfpcf2_Prometa\MitoSys2\Calibration\mEGFPC1H2B_Noc\0010_R1_P2_K1_Ch2-Ch1.zen
240	1.117388e-02	7.990646e-03	1.126100e-02	20151211_STAG2gfpcf2_Prometa\MitoSys2\Calibration\mEGFPC1H2B_Noc\0010_R1_P2_K1_Ch2-Ch1.zen
260	1.124517e-02	5.817667e-03	1.088600e-02	20151211_STAG2gfpcf2_Prometa\MitoSys2\Calibration\mEGFPC1H2B_Noc\0010_R1_P2_K1_Ch2-Ch1.zen
280	1.132968e-02	6.971632e-03	1.053900e-02	20151211_STAG2gfpcf2_Prometa\MitoSys2\Calibration\mEGFPC1H2B_Noc\0010_R1_P2_K1_Ch2-Ch1.zen
300	9.315672e-03	4.170967e-03	1.021900e-02	20151211_STAG2gfpcf2_Prometa\MitoSys2\Calibration\mEGFPC1H2B_Noc\0010_R1_P2_K1_Ch2-Ch1.zen
340	1.052278e-02	4.971494e-03	9.642400e-03	20151211_STAG2gfpcf2_Prometa\MitoSys2\Calibration\mEGFPC1H2B_Noc\0010_R1_P2_K1_Ch2-Ch1.zen
380	1.145631e-02	5.145863e-03	9.138000e-03	20151211_STAG2gfpcf2_Prometa\MitoSys2\Calibration\mEGFPC1H2B_Noc\0010_R1_P2_K1_Ch2-Ch1.zen
420	7.954819e-03	5.262591e-03	8.691400e-03	20151211_STAG2gfpcf2_Prometa\MitoSys2\Calibration\mEGFPC1H2B_Noc\0010_R1_P2_K1_Ch2-Ch1.zen
460	8.074916e-03	4.885251e-03	8.292300e-03	20151211_STAG2gfpcf2_Prometa\MitoSys2\Calibration\mEGFPC1H2B_Noc\0010_R1_P2_K1_Ch2-Ch1.zen
500	6.687238e-03	5.131092e-03	7.932700e-03	20151211_STAG2gfpcf2_Prometa\MitoSys2\Calibration\mEGFPC1H2B_Noc\0010_R1_P2_K1_Ch2-Ch1.zen
540	8.024836e-03	5.435411e-03	7.606500e-03	20151211_STAG2gfpcf2_Prometa\MitoSys2\Calibration\mEGFPC1H2B_Noc\0010_R1_P2_K1_Ch2-Ch1.zen
580	7.469207e-03	4.708996e-03	7.308800e-03	20151211_STAG2gfpcf2_Prometa\MitoSys2\Calibration\mEGFPC1H2B_Noc\0010_R1_P2_K1_Ch2-Ch1.zen
620	6.696945e-03	5.353985e-03	7.035900e-03	20151211_STAG2gfpcf2_Prometa\MitoSys2\Calibration\mEGFPC1H2B_Noc\0010_R1_P2_K1_Ch2-Ch1.zen
660	5.403943e-03	3.785039e-03	6.784300e-03	20151211_STAG2gfpcf2_Prometa\MitoSys2\Calibration\mEGFPC1H2B_Noc\0010_R1_P2_K1_Ch2-Ch1.zen
700	6.877251e-03	3.284341e-03	6.551600e-03	20151211_STAG2gfpcf2_Prometa\MitoSys2\Calibration\mEGFPC1H2B_Noc\0010_R1_P2_K1_Ch2-Ch1.zen
780	7.370128e-03	4.287897e-03	6.134000e-03	20151211_STAG2gfpcf2_Prometa\MitoSys2\Calibration\mEGFPC1H2B_Noc\0010_R1_P2_K1_Ch2-Ch1.zen
860	5.297975e-03	4.313695e-03	5.769300e-03	20151211_STAG2gfpcf2_Prometa\MitoSys2\Calibration\mEGFPC1H2B_Noc\0010_R1_P2_K1_Ch2-Ch1.zen
940	6.249850e-03	4.121137e-03	5.447000e-03	20151211_STAG2gfpcf2_Prometa\MitoSys2\Calibration\mEGFPC1H2B_Noc\0010_R1_P2_K1_Ch2-Ch1.zen
1020	4.934386e-03	3.229545e-03	5.159600e-03	20151211_STAG2gfpcf2_Prometa\MitoSys2\Calibration\mEGFPC1H2B_Noc\0010_R1_P2_K1_Ch2-Ch1.zen
1100	5.691043e-03	3.348072e-03	4.901000e-03	20151211_STAG2gfpcf2_Prometa\MitoSys2\Calibration\mEGFPC1H2B_Noc\0010_R1_P2_K1_Ch2-Ch1.zen
1180	4.318078e-03	3.691281e-03	4.666700e-03	20151211_STAG2gfpcf2_Prometa\MitoSys2\Calibration\mEGFPC1H2B_Noc\0010_R1_P2_K1_Ch2-Ch1.zen
1260	4.568711e-03	4.022446e-03	4.452900e-03	20151211_STAG2gfpcf2_Prometa\MitoSys2\Calibration\mEGFPC1H2B_Noc\0010_R1_P2_K1_Ch2-Ch1.zen
1340	3.758326e-03	2.708536e-03	4.256800e-03	20151211_STAG2gfpcf2_Prometa\MitoSys2\Calibration\mEGFPC1H2B_Noc\0010_R1_P2_K1_Ch2-Ch1.zen
1420	4.475368e-03	3.149543e-03	4.075900e-03	20151211_STAG2gfpcf2_Prometa\MitoSys2\Calibration\mEGFPC1H2B_Noc\0010_R1_P2_K1_Ch2-Ch1.zen
1500	4.094029e-03	3.054366e-03	3.908400e-03	20151211_STAG2gfpcf2_Prometa\MitoSys2\Calibration\mEGFPC1H2B_Noc\0010_R1_P2_K1_Ch2-Ch1.zen
1660	3.817321e-03	3.036896e-03	3.607100e-03	20151211_STAG2gfpcf2_Prometa\MitoSys2\Calibration\mEGFPC1H2B_Noc\0010_R1_P2_K1_Ch2-Ch1.zen
1820	3.089554e-03	2.495522e-03	3.343000e-03	20151211_STAG2gfpcf2_Prometa\MitoSys2\Calibration\mEGFPC1H2B_Noc\0010_R1_P2_K1_Ch2-Ch1.zen
1980	3.461074e-03	2.704958e-03	3.109000e-03	20151211_STAG2gfpcf2_Prometa\MitoSys2\Calibration\mEGFPC1H2B_Noc\0010_R1_P2_K1_Ch2-Ch1.zen
2140	2.208866e-03	2.328511e-03	2.900000e-03	20151211_STAG2gfpcf2_Prometa\MitoSys2\Calibration\mEGFPC1H2B_Noc\0010_R1_P2_K1_Ch2-Ch1.zen
2300	2.570300e-03	2.741645e-03	2.711900e-03	20151211_STAG2gfpcf2_Prometa\MitoSys2\Calibration\mEGFPC1H2B_Noc\0010_R1_P2_K1_Ch2-Ch1.zen
2460	3.504489e-03	2.066308e-03	2.541800e-03	20151211_STAG2gfpcf2_Prometa\MitoSys2\Calibration\mEGFPC1H2B_Noc\0010_R1_P2_K1_Ch2-Ch1.zen
2620	2.665752e-03	2.866152e-03	2.387300e-03	20151211_STAG2gfpcf2_Prometa\MitoSys2\Calibration\mEGFPC1H2B_Noc\0010_R1_P2_K1_Ch2-Ch1.zen
2780	2.479329e-03	2.701143e-03	2.246200e-03	20151211_STAG2gfpcf2_Prometa\MitoSys2\Calibration\mEGFPC1H2B_Noc\0010_R1_P2_K1_Ch2-Ch1.zen
2940	1.685293e-03	2.709661e-03	2.117100e-03	20151211_STAG2gfpcf2_Prometa\MitoSys2\Calibration\mEGFPC1H2B_Noc\0010_R1_P2_K1_Ch2-Ch1.zen
3100	1.924466e-03	2.482298e-03	1.998600e-03	20151211_STAG2gfpcf2_Prometa\MitoSys2\Calibration\mEGFPC1H2B_Noc\0010_R1_P2_K1_Ch2-Ch1.zen
3420	1.403660e-03	1.541067e-03	1.789000e-03	20151211_STAG2gfpcf2_Prometa\MitoSys2\Calibration\mEGFPC1H2B_Noc\0010_R1_P2_K1_Ch2-Ch1.zen
3740	1.759694e-03	2.083280e-03	1.609900e-03	20151211_STAG2gfpcf2_Prometa\MitoSys2\Calibration\mEGFPC1H2B_Noc\0010_R1_P2_K1_Ch2-Ch1.zen
4060	1.371589e-03	2.074790e-03	1.455700e-03	20151211_STAG2gfpcf2_Prometa\MitoSys2\Calibration\mEGFPC1H2B_Noc\0010_R1_P2_K1_Ch2-Ch1.zen
4380	1.347523e-03	2.555593e-03	1.322100e-03	20151211_STAG2gfpcf2_Prometa\MitoSys2\Calibration\mEGFPC1H2B_Noc\0010_R1_P2_K1_Ch2-Ch1.zen
4700	1.308736e-03	1.872846e-03	1.205700e-03	20151211_STAG2gfpcf2_Prometa\MitoSys2\Calibration\mEGFPC1H2B_Noc\0010_R1_P2_K1_Ch2-Ch1.zen
5020	1.129198e-03	1.972842e-03	1.103700e-03	20151211_STAG2gfpcf2_Prometa\MitoSys2\Calibration\mEGFPC1H2B_Noc\0010_R1_P2_K1_Ch2-Ch1.zen
5340	6.969781e-04	1.693714e-03	1.013800e-03	20151211_STAG2gfpcf2_Prometa\MitoSys2\Calibration\mEGFPC1H2B_Noc\0010_R1_P2_K1_Ch2-Ch1.zen
5660	1.274454e-03	2.035771e-03	9.343400e-04	20151211_STAG2gfpcf2_Prometa\MitoSys2\Calibration\mEGFPC1H2B_Noc\0010_R1_P2_K1_Ch2-Ch1.zen
5980	-3.918603e-05	2.024447e-03	8.636900e-04	20151211_STAG2gfpcf2_Prometa\MitoSys2\Calibration\mEGFPC1H2B_Noc\0010_R1_P2_K1_Ch2-Ch1.zen
6300	4.350554e-04	1.599459e-03	8.006400e-04	20151211_STAG2gfpcf2_Prometa\MitoSys2\Calibration\mEGFPC1H2B_Noc\0010_R1_P2_K1_Ch2-Ch1.zen
6940	4.090532e-04	1.194262e-03	6.933900e-04	20151211_STAG2gfpcf2_Prometa\MitoSys2\Calibration\mEGFPC1H2B_Noc\0010_R1_P2_K1_Ch2-Ch1.zen
7580	6.084407e-04	1.599714e-03	6.061100e-04	20151211_STAG2gfpcf2_Prometa\MitoSys2\Calibration\mEGFPC1H2B_Noc\0010_R1_P2_K1_Ch2-Ch1.zen
8220	1.077167e-03	1.393843e-03	5.342000e-04	20151211_STAG2gfpcf2_Prometa\MitoSys2\Calibration\mEGFPC1H2B_Noc\0010_R1_P2_K1_Ch2-Ch1.zen
8860	6.498162e-04	1.307394e-03	4.742800e-04	20151211_STAG2gfpcf2_Prometa\MitoSys2\Calibration\mEGFPC1H2B_Noc\0010_R1_P2_K1_Ch2-Ch1.zen
9500	7.038277e-04	1.537946e-03	4.238500e-04	20151211_STAG2gfpcf2_Prometa\MitoSys2\Calibration\mEGFPC1H2B_Noc\0010_R1_P2_K1_Ch2-Ch1.zen
10140	5.137738e-04	1.652646e-03	3.810100e-04	20151211_STAG2gfpcf2_Prometa\MitoSys2\Calibration\mEGFPC1H2B_Noc\0010_R1_P2_K1_Ch2-Ch1.zen
10780	3.540409e-04	1.969217e-03	3.443300e-04	20151211_STAG2gfpcf2_Prometa\MitoSys2\Calibration\mEGFPC1H2B_Noc\0010_R1_P2_K1_Ch2-Ch1.zen
11420	4.948745e-04	1.523567e-03	3.126900e-04	20151211_STAG2gfpcf2_Prometa\MitoSys2\Calibration\mEGFPC1H2B_Noc\0010_R1_P2_K1_Ch2-Ch1.zen
12060	1.253089e-04	1.511919e-03	2.852000e-04	20151211_STAG2gfpcf2_Prometa\MitoSys2\Calibration\mEGFPC1H2B_Noc\0010_R1_P2_K1_Ch2-Ch1.zen
12700	1.615064e-04	1.068010e-03	2.611900e-04	20151211_STAG2gfpcf2_Prometa\MitoSys2\Calibration\mEGFPC1H2B_Noc\0010_R1_P2_K1_Ch2-Ch1.zen
13980	2.620097e-04	1.024893e-03	2.214400e-04	20151211_STAG2gfpcf2_Prometa\MitoSys2\Calibration\mEGFPC1H2B_Noc\0010_R1_P2_K1_Ch2-Ch1.zen
15260	2.270916e-04	1.021875e-03	1.901500e-04	20151211_STAG2gfpcf2_Prometa\MitoSys2\Calibration\mEGFPC1H2B_Noc\0010_R1_P2_K1_Ch2-Ch1.zen
16540	2.790564e-04	1.314202e-03	1.650700e-04	20151211_STAG2gfpcf2_Prometa\MitoSys2\Calibration\mEGFPC1H2B_Noc\0010_R1_P2_K1_Ch2-Ch1.zen
17820	2.626003e-04	1.044843e-03	1.446900e-04	20151211_STAG2gfpcf2_Prometa\MitoSys2\Calibration\mEGFPC1H2B_Noc\0010_R1_P2_K1_Ch2-Ch1.zen
19100	2.059389e-04	1.399209e-03	1.278900e-04	20151211_STAG2gfpcf2_Prometa\MitoSys2\Calibration\mEGFPC1H2B_Noc\0010_R1_P2_K1_Ch2-Ch1.zen
20380	5.553641e-04	1.134991e-03	1.138900e-04	20151211_STAG2gfpcf2_Prometa\MitoSys2\Calibration\mEGFPC1H2B_Noc\0010_R1_P2_K1_Ch2-Ch1.zen
21660	2.219349e-04	1.103000e-03	1.021000e-04	20151211_STAG2gfpcf2_Prometa\MitoSys2\Calibration\mEGFPC1H2B_Noc\0010_R1_P2_K1_Ch2-Ch1.zen
22940	1.070517e-04	1.118815e-03	9.208700e-05	20151211_STAG2gfpcf2_Prometa\MitoSys2\Calibration\mEGFPC1H2B_Noc\0010_R1_P2_K1_Ch2-Ch1.zen
24220	-2.851409e-04	1.287497e-03	8.350300e-05	20151211_STAG2gfpcf2_Prometa\MitoSys2\Calibration\mEGFPC1H2B_Noc\0010_R1_P2_K1_Ch2-Ch1.zen
25500	-5.442593e-05	8.114649e-04	7.609200e-05	20151211_STAG2gfpcf2_Prometa\MitoSys2\Calibration\mEGFPC1H2B_Noc\0010_R1_P2_K1_Ch2-Ch1.zen
28060	1.976525e-04	9.415143e-04	6.401200e-05	20151211_STAG2gfpcf2_Prometa\MitoSys2\Calibration\mEGFPC1H2B_Noc\0010_R1_P2_K1_Ch2-Ch1.zen
30620	-8.368417e-06	9.966660e-04	5.466500e-05	20151211_STAG2gfpcf2_Prometa\MitoSys2\Calibration\mEGFPC1H2B_Noc\0010_R1_P2_K1_Ch2-Ch1.zen
33180	1.354318e-04	1.250984e-03	4.728100e-05	20151211_STAG2gfpcf2_Prometa\MitoSys2\Calibration\mEGFPC1H2B_Noc\0010_R1_P2_K1_Ch2-Ch1.zen
35740	3.638695e-04	6.009107e-04	4.134300e-05	20151211_STAG2gfpcf2_Prometa\MitoSys2\Calibration\mEGFPC1H2B_Noc\0010_R1_P2_K1_Ch2-Ch1.zen
38300	3.436834e-04	8.606563e-04	3.649600e-05	20151211_STAG2gfpcf2_Prometa\MitoSys2\Calibration\mEGFPC1H2B_Noc\0010_R1_P2_K1_Ch2-Ch1.zen
40860	2.392669e-04	1.208518e-03	3.248500e-05	20151211_STAG2gfpcf2_Prometa\MitoSys2\Calibration\mEGFPC1H2B_Noc\0010_R1_P2_K1_Ch2-Ch1.zen
43420	4.572948e-04	8.977345e-04	2.912600e-05	20151211_STAG2gfpcf2_Prometa\MitoSys2\Calibration\mEGFPC1H2B_Noc\0010_R1_P2_K1_Ch2-Ch1.zen
45980	2.221252e-04	9.881495e-04	2.628400e-05	20151211_STAG2gfpcf2_Prometa\MitoSys2\Calibration\mEGFPC1H2B_Noc\0010_R1_P2_K1_Ch2-Ch1.zen
48540	2.152197e-04	5.957134e-04	2.385600e-05	20151211_STAG2gfpcf2_Prometa\MitoSys2\Calibration\mEGFPC1H2B_Noc\0010_R1_P2_K1_Ch2-Ch1.zen
51100	-6.732374e-05	5.416980e-04	2.176500e-05	20151211_STAG2gfpcf2_Prometa\MitoSys2\Calibration\mEGFPC1H2B_Noc\0010_R1_P2_K1_Ch2-Ch1.zen
56220	9.166921e-05	9.731968e-04	1.836400e-05	20151211_STAG2gfpcf2_Prometa\MitoSys2\Calibration\mEGFPC1H2B_Noc\0010_R1_P2_K1_Ch2-Ch1.zen
61340	-8.360185e-05	6.747529e-04	1.573600e-05	20151211_STAG2gfpcf2_Prometa\MitoSys2\Calibration\mEGFPC1H2B_Noc\0010_R1_P2_K1_Ch2-Ch1.zen
66460	1.972952e-04	8.280838e-04	1.365900e-05	20151211_STAG2gfpcf2_Prometa\MitoSys2\Calibration\mEGFPC1H2B_Noc\0010_R1_P2_K1_Ch2-Ch1.zen
71580	-2.923106e-04	5.604030e-04	1.198600e-05	20151211_STAG2gfpcf2_Prometa\MitoSys2\Calibration\mEGFPC1H2B_Noc\0010_R1_P2_K1_Ch2-Ch1.zen
76700	-1.809353e-04	9.870053e-04	1.061800e-05	20151211_STAG2gfpcf2_Prometa\MitoSys2\Calibration\mEGFPC1H2B_Noc\0010_R1_P2_K1_Ch2-Ch1.zen
81820	-3.228618e-05	7.440140e-04	9.483700e-06	20151211_STAG2gfpcf2_Prometa\MitoSys2\Calibration\mEGFPC1H2B_Noc\0010_R1_P2_K1_Ch2-Ch1.zen
86940	1.335709e-04	7.441382e-04	8.531000e-06	20151211_STAG2gfpcf2_Prometa\MitoSys2\Calibration\mEGFPC1H2B_Noc\0010_R1_P2_K1_Ch2-Ch1.zen
92060	1.076387e-04	9.834559e-04	7.722500e-06	20151211_STAG2gfpcf2_Prometa\MitoSys2\Calibration\mEGFPC1H2B_Noc\0010_R1_P2_K1_Ch2-Ch1.zen
97180	1.913608e-04	7.623991e-04	7.030000e-06	20151211_STAG2gfpcf2_Prometa\MitoSys2\Calibration\mEGFPC1H2B_Noc\0010_R1_P2_K1_Ch2-Ch1.zen
102300	8.492309e-05	5.567367e-04	6.431700e-06	20151211_STAG2gfpcf2_Prometa\MitoSys2\Calibration\mEGFPC1H2B_Noc\0010_R1_P2_K1_Ch2-Ch1.zen
112540	3.806114e-05	6.348365e-04	5.454500e-06	20151211_STAG2gfpcf2_Prometa\MitoSys2\Calibration\mEGFPC1H2B_Noc\0010_R1_P2_K1_Ch2-Ch1.zen
122780	1.837755e-04	7.218332e-04	4.695100e-06	20151211_STAG2gfpcf2_Prometa\MitoSys2\Calibration\mEGFPC1H2B_Noc\0010_R1_P2_K1_Ch2-Ch1.zen
133020	-1.026374e-04	4.021852e-04	4.091900e-06	20151211_STAG2gfpcf2_Prometa\MitoSys2\Calibration\mEGFPC1H2B_Noc\0010_R1_P2_K1_Ch2-Ch1.zen
143260	1.882688e-04	4.356241e-04	3.604000e-06	20151211_STAG2gfpcf2_Prometa\MitoSys2\Calibration\mEGFPC1H2B_Noc\0010_R1_P2_K1_Ch2-Ch1.zen
153500	4.332407e-05	6.520648e-04	3.203000e-06	20151211_STAG2gfpcf2_Prometa\MitoSys2\Calibration\mEGFPC1H2B_Noc\0010_R1_P2_K1_Ch2-Ch1.zen
163740	9.166586e-05	4.863563e-04	2.869100e-06	20151211_STAG2gfpcf2_Prometa\MitoSys2\Calibration\mEGFPC1H2B_Noc\0010_R1_P2_K1_Ch2-Ch1.zen
173980	-1.971736e-04	6.958934e-04	2.587700e-06	20151211_STAG2gfpcf2_Prometa\MitoSys2\Calibration\mEGFPC1H2B_Noc\0010_R1_P2_K1_Ch2-Ch1.zen
184220	1.431002e-04	5.007502e-04	2.348000e-06	20151211_STAG2gfpcf2_Prometa\MitoSys2\Calibration\mEGFPC1H2B_Noc\0010_R1_P2_K1_Ch2-Ch1.zen
194460	1.154632e-04	4.407436e-04	2.142100e-06	20151211_STAG2gfpcf2_Prometa\MitoSys2\Calibration\mEGFPC1H2B_Noc\0010_R1_P2_K1_Ch2-Ch1.zen
204700	-2.553497e-05	3.860898e-04	1.963700e-06	20151211_STAG2gfpcf2_Prometa\MitoSys2\Calibration\mEGFPC1H2B_Noc\0010_R1_P2_K1_Ch2-Ch1.zen
225180	-4.475213e-05	4.858459e-04	1.671200e-06	20151211_STAG2gfpcf2_Prometa\MitoSys2\Calibration\mEGFPC1H2B_Noc\0010_R1_P2_K1_Ch2-Ch1.zen
245660	3.481934e-05	3.757137e-04	1.442800e-06	20151211_STAG2gfpcf2_Prometa\MitoSys2\Calibration\mEGFPC1H2B_Noc\0010_R1_P2_K1_Ch2-Ch1.zen
266140	-1.962294e-04	4.368906e-04	1.260600e-06	20151211_STAG2gfpcf2_Prometa\MitoSys2\Calibration\mEGFPC1H2B_Noc\0010_R1_P2_K1_Ch2-Ch1.zen
286620	8.632385e-05	4.289242e-04	1.112700e-06	20151211_STAG2gfpcf2_Prometa\MitoSys2\Calibration\mEGFPC1H2B_Noc\0010_R1_P2_K1_Ch2-Ch1.zen
307100	-1.495803e-04	5.853691e-04	9.908400e-07	20151211_STAG2gfpcf2_Prometa\MitoSys2\Calibration\mEGFPC1H2B_Noc\0010_R1_P2_K1_Ch2-Ch1.zen
327580	-5.649473e-05	4.150884e-04	8.890400e-07	20151211_STAG2gfpcf2_Prometa\MitoSys2\Calibration\mEGFPC1H2B_Noc\0010_R1_P2_K1_Ch2-Ch1.zen
348060	1.369636e-04	5.130660e-04	8.030400e-07	20151211_STAG2gfpcf2_Prometa\MitoSys2\Calibration\mEGFPC1H2B_Noc\0010_R1_P2_K1_Ch2-Ch1.zen
368540	-2.877704e-05	4.215181e-04	7.296600e-07	20151211_STAG2gfpcf2_Prometa\MitoSys2\Calibration\mEGFPC1H2B_Noc\0010_R1_P2_K1_Ch2-Ch1.zen
389020	7.468107e-05	5.323548e-04	6.664700e-07	20151211_STAG2gfpcf2_Prometa\MitoSys2\Calibration\mEGFPC1H2B_Noc\0010_R1_P2_K1_Ch2-Ch1.zen
409500	4.704281e-05	4.080393e-04	6.116300e-07	20151211_STAG2gfpcf2_Prometa\MitoSys2\Calibration\mEGFPC1H2B_Noc\0010_R1_P2_K1_Ch2-Ch1.zen
450460	2.926685e-05	3.501472e-04	5.215000e-07	20151211_STAG2gfpcf2_Prometa\MitoSys2\Calibration\mEGFPC1H2B_Noc\0010_R1_P2_K1_Ch2-Ch1.zen
491420	-7.675637e-05	3.158811e-04	4.509300e-07	20151211_STAG2gfpcf2_Prometa\MitoSys2\Calibration\mEGFPC1H2B_Noc\0010_R1_P2_K1_Ch2-Ch1.zen
532380	-7.719686e-05	3.467542e-04	3.945300e-07	20151211_STAG2gfpcf2_Prometa\MitoSys2\Calibration\mEGFPC1H2B_Noc\0010_R1_P2_K1_Ch2-Ch1.zen
573340	-6.461539e-05	3.979468e-04	3.486500e-07	20151211_STAG2gfpcf2_Prometa\MitoSys2\Calibration\mEGFPC1H2B_Noc\0010_R1_P2_K1_Ch2-Ch1.zen
614300	-2.480596e-05	3.352933e-04	3.107700e-07	20151211_STAG2gfpcf2_Prometa\MitoSys2\Calibration\mEGFPC1H2B_Noc\0010_R1_P2_K1_Ch2-Ch1.zen
655260	-1.366324e-04	3.823514e-04	2.790900e-07	20151211_STAG2gfpcf2_Prometa\MitoSys2\Calibration\mEGFPC1H2B_Noc\0010_R1_P2_K1_Ch2-Ch1.zen
696220	-5.819754e-05	3.366329e-04	2.522900e-07	20151211_STAG2gfpcf2_Prometa\MitoSys2\Calibration\mEGFPC1H2B_Noc\0010_R1_P2_K1_Ch2-Ch1.zen
737180	1.238156e-04	3.909913e-04	2.293900e-07	20151211_STAG2gfpcf2_Prometa\MitoSys2\Calibration\mEGFPC1H2B_Noc\0010_R1_P2_K1_Ch2-Ch1.zen
778140	3.436858e-05	4.106003e-04	2.096500e-07	20151211_STAG2gfpcf2_Prometa\MitoSys2\Calibration\mEGFPC1H2B_Noc\0010_R1_P2_K1_Ch2-Ch1.zen
819100	-5.594100e-05	2.903157e-04	1.925100e-07	20151211_STAG2gfpcf2_Prometa\MitoSys2\Calibration\mEGFPC1H2B_Noc\0010_R1_P2_K1_Ch2-Ch1.zen
901020	-3.109522e-05	2.773557e-04	1.643000e-07	20151211_STAG2gfpcf2_Prometa\MitoSys2\Calibration\mEGFPC1H2B_Noc\0010_R1_P2_K1_Ch2-Ch1.zen
982940	-7.979155e-05	2.386562e-04	1.421800e-07	20151211_STAG2gfpcf2_Prometa\MitoSys2\Calibration\mEGFPC1H2B_Noc\0010_R1_P2_K1_Ch2-Ch1.zen
1064860	-4.476157e-05	2.285328e-04	1.244800e-07	20151211_STAG2gfpcf2_Prometa\MitoSys2\Calibration\mEGFPC1H2B_Noc\0010_R1_P2_K1_Ch2-Ch1.zen
1146780	-6.182012e-05	2.668488e-04	1.100700e-07	20151211_STAG2gfpcf2_Prometa\MitoSys2\Calibration\mEGFPC1H2B_Noc\0010_R1_P2_K1_Ch2-Ch1.zen
1228700	-4.121016e-05	2.442829e-04	9.815700e-08	20151211_STAG2gfpcf2_Prometa\MitoSys2\Calibration\mEGFPC1H2B_Noc\0010_R1_P2_K1_Ch2-Ch1.zen
1310620	-1.489300e-04	2.174776e-04	8.818900e-08	20151211_STAG2gfpcf2_Prometa\MitoSys2\Calibration\mEGFPC1H2B_Noc\0010_R1_P2_K1_Ch2-Ch1.zen
1392540	-1.590823e-04	2.505268e-04	7.975100e-08	20151211_STAG2gfpcf2_Prometa\MitoSys2\Calibration\mEGFPC1H2B_Noc\0010_R1_P2_K1_Ch2-Ch1.zen
1474460	5.114466e-05	2.326117e-04	7.253700e-08	20151211_STAG2gfpcf2_Prometa\MitoSys2\Calibration\mEGFPC1H2B_Noc\0010_R1_P2_K1_Ch2-Ch1.zen
1556380	1.293976e-05	3.470313e-04	6.631600e-08	20151211_STAG2gfpcf2_Prometa\MitoSys2\Calibration\mEGFPC1H2B_Noc\0010_R1_P2_K1_Ch2-Ch1.zen
10	2.077091e-02	6.297482e-03	2.112400e-02	20151211_STAG2gfpcf2_Prometa\MitoSys2\Calibration\mEGFPC1H2B_Noc\0010_R1_P3_K1_Ch2-Ch1.zen
20	2.025439e-02	6.775598e-03	2.016300e-02	20151211_STAG2gfpcf2_Prometa\MitoSys2\Calibration\mEGFPC1H2B_Noc\0010_R1_P3_K1_Ch2-Ch1.zen
30	2.078225e-02	7.251522e-03	1.936300e-02	20151211_STAG2gfpcf2_Prometa\MitoSys2\Calibration\mEGFPC1H2B_Noc\0010_R1_P3_K1_Ch2-Ch1.zen
40	1.902092e-02	7.477364e-03	1.867300e-02	20151211_STAG2gfpcf2_Prometa\MitoSys2\Calibration\mEGFPC1H2B_Noc\0010_R1_P3_K1_Ch2-Ch1.zen
50	1.622626e-02	6.937511e-03	1.806600e-02	20151211_STAG2gfpcf2_Prometa\MitoSys2\Calibration\mEGFPC1H2B_Noc\0010_R1_P3_K1_Ch2-Ch1.zen
60	1.806337e-02	6.994195e-03	1.752500e-02	20151211_STAG2gfpcf2_Prometa\MitoSys2\Calibration\mEGFPC1H2B_Noc\0010_R1_P3_K1_Ch2-Ch1.zen
70	1.534778e-02	8.515089e-03	1.703800e-02	20151211_STAG2gfpcf2_Prometa\MitoSys2\Calibration\mEGFPC1H2B_Noc\0010_R1_P3_K1_Ch2-Ch1.zen
80	1.737758e-02	7.665193e-03	1.659800e-02	20151211_STAG2gfpcf2_Prometa\MitoSys2\Calibration\mEGFPC1H2B_Noc\0010_R1_P3_K1_Ch2-Ch1.zen
90	1.544713e-02	9.524770e-03	1.619700e-02	20151211_STAG2gfpcf2_Prometa\MitoSys2\Calibration\mEGFPC1H2B_Noc\0010_R1_P3_K1_Ch2-Ch1.zen
100	1.719835e-02	6.568435e-03	1.583100e-02	20151211_STAG2gfpcf2_Prometa\MitoSys2\Calibration\mEGFPC1H2B_Noc\0010_R1_P3_K1_Ch2-Ch1.zen
120	1.604591e-02	5.158349e-03	1.518200e-02	20151211_STAG2gfpcf2_Prometa\MitoSys2\Calibration\mEGFPC1H2B_Noc\0010_R1_P3_K1_Ch2-Ch1.zen
140	1.431932e-02	4.968802e-03	1.462500e-02	20151211_STAG2gfpcf2_Prometa\MitoSys2\Calibration\mEGFPC1H2B_Noc\0010_R1_P3_K1_Ch2-Ch1.zen
160	1.339686e-02	6.409567e-03	1.413900e-02	20151211_STAG2gfpcf2_Prometa\MitoSys2\Calibration\mEGFPC1H2B_Noc\0010_R1_P3_K1_Ch2-Ch1.zen
180	1.455395e-02	5.833209e-03	1.371000e-02	20151211_STAG2gfpcf2_Prometa\MitoSys2\Calibration\mEGFPC1H2B_Noc\0010_R1_P3_K1_Ch2-Ch1.zen
200	1.344069e-02	5.788794e-03	1.332500e-02	20151211_STAG2gfpcf2_Prometa\MitoSys2\Calibration\mEGFPC1H2B_Noc\0010_R1_P3_K1_Ch2-Ch1.zen
220	1.171875e-02	5.218563e-03	1.297700e-02	20151211_STAG2gfpcf2_Prometa\MitoSys2\Calibration\mEGFPC1H2B_Noc\0010_R1_P3_K1_Ch2-Ch1.zen
240	1.345136e-02	5.766003e-03	1.265900e-02	20151211_STAG2gfpcf2_Prometa\MitoSys2\Calibration\mEGFPC1H2B_Noc\0010_R1_P3_K1_Ch2-Ch1.zen
260	1.207440e-02	4.269486e-03	1.236500e-02	20151211_STAG2gfpcf2_Prometa\MitoSys2\Calibration\mEGFPC1H2B_Noc\0010_R1_P3_K1_Ch2-Ch1.zen
280	1.265974e-02	6.732833e-03	1.209100e-02	20151211_STAG2gfpcf2_Prometa\MitoSys2\Calibration\mEGFPC1H2B_Noc\0010_R1_P3_K1_Ch2-Ch1.zen
300	1.227192e-02	4.118220e-03	1.183300e-02	20151211_STAG2gfpcf2_Prometa\MitoSys2\Calibration\mEGFPC1H2B_Noc\0010_R1_P3_K1_Ch2-Ch1.zen
340	1.091795e-02	4.266987e-03	1.135600e-02	20151211_STAG2gfpcf2_Prometa\MitoSys2\Calibration\mEGFPC1H2B_Noc\0010_R1_P3_K1_Ch2-Ch1.zen
380	9.206493e-03	4.289230e-03	1.092000e-02	20151211_STAG2gfpcf2_Prometa\MitoSys2\Calibration\mEGFPC1H2B_Noc\0010_R1_P3_K1_Ch2-Ch1.zen
420	1.198112e-02	3.177024e-03	1.051400e-02	20151211_STAG2gfpcf2_Prometa\MitoSys2\Calibration\mEGFPC1H2B_Noc\0010_R1_P3_K1_Ch2-Ch1.zen
460	1.024017e-02	3.919918e-03	1.013100e-02	20151211_STAG2gfpcf2_Prometa\MitoSys2\Calibration\mEGFPC1H2B_Noc\0010_R1_P3_K1_Ch2-Ch1.zen
500	9.807789e-03	4.103697e-03	9.767700e-03	20151211_STAG2gfpcf2_Prometa\MitoSys2\Calibration\mEGFPC1H2B_Noc\0010_R1_P3_K1_Ch2-Ch1.zen
540	7.601453e-03	3.913443e-03	9.420800e-03	20151211_STAG2gfpcf2_Prometa\MitoSys2\Calibration\mEGFPC1H2B_Noc\0010_R1_P3_K1_Ch2-Ch1.zen
580	9.233611e-03	3.748272e-03	9.088900e-03	20151211_STAG2gfpcf2_Prometa\MitoSys2\Calibration\mEGFPC1H2B_Noc\0010_R1_P3_K1_Ch2-Ch1.zen
620	9.528506e-03	3.627124e-03	8.770700e-03	20151211_STAG2gfpcf2_Prometa\MitoSys2\Calibration\mEGFPC1H2B_Noc\0010_R1_P3_K1_Ch2-Ch1.zen
660	9.482650e-03	3.931573e-03	8.465400e-03	20151211_STAG2gfpcf2_Prometa\MitoSys2\Calibration\mEGFPC1H2B_Noc\0010_R1_P3_K1_Ch2-Ch1.zen
700	7.440348e-03	2.538784e-03	8.172600e-03	20151211_STAG2gfpcf2_Prometa\MitoSys2\Calibration\mEGFPC1H2B_Noc\0010_R1_P3_K1_Ch2-Ch1.zen
780	8.010168e-03	2.915749e-03	7.622800e-03	20151211_STAG2gfpcf2_Prometa\MitoSys2\Calibration\mEGFPC1H2B_Noc\0010_R1_P3_K1_Ch2-Ch1.zen
860	7.395716e-03	3.390815e-03	7.118400e-03	20151211_STAG2gfpcf2_Prometa\MitoSys2\Calibration\mEGFPC1H2B_Noc\0010_R1_P3_K1_Ch2-Ch1.zen
940	7.313621e-03	3.328492e-03	6.656900e-03	20151211_STAG2gfpcf2_Prometa\MitoSys2\Calibration\mEGFPC1H2B_Noc\0010_R1_P3_K1_Ch2-Ch1.zen
1020	6.833178e-03	3.178732e-03	6.235400e-03	20151211_STAG2gfpcf2_Prometa\MitoSys2\Calibration\mEGFPC1H2B_Noc\0010_R1_P3_K1_Ch2-Ch1.zen
1100	5.531383e-03	3.167166e-03	5.851100e-03	20151211_STAG2gfpcf2_Prometa\MitoSys2\Calibration\mEGFPC1H2B_Noc\0010_R1_P3_K1_Ch2-Ch1.zen
1180	5.261884e-03	3.643572e-03	5.501000e-03	20151211_STAG2gfpcf2_Prometa\MitoSys2\Calibration\mEGFPC1H2B_Noc\0010_R1_P3_K1_Ch2-Ch1.zen
1260	5.031124e-03	2.296673e-03	5.182000e-03	20151211_STAG2gfpcf2_Prometa\MitoSys2\Calibration\mEGFPC1H2B_Noc\0010_R1_P3_K1_Ch2-Ch1.zen
1340	3.733757e-03	3.546911e-03	4.891300e-03	20151211_STAG2gfpcf2_Prometa\MitoSys2\Calibration\mEGFPC1H2B_Noc\0010_R1_P3_K1_Ch2-Ch1.zen
1420	4.195671e-03	3.640752e-03	4.626100e-03	20151211_STAG2gfpcf2_Prometa\MitoSys2\Calibration\mEGFPC1H2B_Noc\0010_R1_P3_K1_Ch2-Ch1.zen
1500	4.168476e-03	1.507860e-03	4.383900e-03	20151211_STAG2gfpcf2_Prometa\MitoSys2\Calibration\mEGFPC1H2B_Noc\0010_R1_P3_K1_Ch2-Ch1.zen
1660	3.453922e-03	2.900185e-03	3.959500e-03	20151211_STAG2gfpcf2_Prometa\MitoSys2\Calibration\mEGFPC1H2B_Noc\0010_R1_P3_K1_Ch2-Ch1.zen
1820	4.334135e-03	2.446958e-03	3.602100e-03	20151211_STAG2gfpcf2_Prometa\MitoSys2\Calibration\mEGFPC1H2B_Noc\0010_R1_P3_K1_Ch2-Ch1.zen
1980	3.226059e-03	2.119593e-03	3.298800e-03	20151211_STAG2gfpcf2_Prometa\MitoSys2\Calibration\mEGFPC1H2B_Noc\0010_R1_P3_K1_Ch2-Ch1.zen
2140	3.417131e-03	2.667681e-03	3.039400e-03	20151211_STAG2gfpcf2_Prometa\MitoSys2\Calibration\mEGFPC1H2B_Noc\0010_R1_P3_K1_Ch2-Ch1.zen
2300	2.935286e-03	2.016601e-03	2.815900e-03	20151211_STAG2gfpcf2_Prometa\MitoSys2\Calibration\mEGFPC1H2B_Noc\0010_R1_P3_K1_Ch2-Ch1.zen
2460	3.197055e-03	2.276334e-03	2.621900e-03	20151211_STAG2gfpcf2_Prometa\MitoSys2\Calibration\mEGFPC1H2B_Noc\0010_R1_P3_K1_Ch2-Ch1.zen
2620	3.340664e-03	1.969190e-03	2.452200e-03	20151211_STAG2gfpcf2_Prometa\MitoSys2\Calibration\mEGFPC1H2B_Noc\0010_R1_P3_K1_Ch2-Ch1.zen
2780	1.706721e-03	1.815265e-03	2.302900e-03	20151211_STAG2gfpcf2_Prometa\MitoSys2\Calibration\mEGFPC1H2B_Noc\0010_R1_P3_K1_Ch2-Ch1.zen
2940	2.277282e-03	2.265606e-03	2.170600e-03	20151211_STAG2gfpcf2_Prometa\MitoSys2\Calibration\mEGFPC1H2B_Noc\0010_R1_P3_K1_Ch2-Ch1.zen
3100	2.135794e-03	2.198128e-03	2.052800e-03	20151211_STAG2gfpcf2_Prometa\MitoSys2\Calibration\mEGFPC1H2B_Noc\0010_R1_P3_K1_Ch2-Ch1.zen
3420	1.789610e-03	1.837732e-03	1.852300e-03	20151211_STAG2gfpcf2_Prometa\MitoSys2\Calibration\mEGFPC1H2B_Noc\0010_R1_P3_K1_Ch2-Ch1.zen
3740	1.538228e-03	1.177696e-03	1.688400e-03	20151211_STAG2gfpcf2_Prometa\MitoSys2\Calibration\mEGFPC1H2B_Noc\0010_R1_P3_K1_Ch2-Ch1.zen
4060	9.991557e-04	1.675178e-03	1.552200e-03	20151211_STAG2gfpcf2_Prometa\MitoSys2\Calibration\mEGFPC1H2B_Noc\0010_R1_P3_K1_Ch2-Ch1.zen
4380	9.445160e-04	1.132392e-03	1.437200e-03	20151211_STAG2gfpcf2_Prometa\MitoSys2\Calibration\mEGFPC1H2B_Noc\0010_R1_P3_K1_Ch2-Ch1.zen
4700	8.866738e-04	1.633324e-03	1.338900e-03	20151211_STAG2gfpcf2_Prometa\MitoSys2\Calibration\mEGFPC1H2B_Noc\0010_R1_P3_K1_Ch2-Ch1.zen
5020	1.731474e-03	1.736207e-03	1.254000e-03	20151211_STAG2gfpcf2_Prometa\MitoSys2\Calibration\mEGFPC1H2B_Noc\0010_R1_P3_K1_Ch2-Ch1.zen
5340	7.192105e-04	2.111437e-03	1.179900e-03	20151211_STAG2gfpcf2_Prometa\MitoSys2\Calibration\mEGFPC1H2B_Noc\0010_R1_P3_K1_Ch2-Ch1.zen
5660	1.128144e-03	2.110665e-03	1.114600e-03	20151211_STAG2gfpcf2_Prometa\MitoSys2\Calibration\mEGFPC1H2B_Noc\0010_R1_P3_K1_Ch2-Ch1.zen
5980	1.511711e-03	1.598432e-03	1.056600e-03	20151211_STAG2gfpcf2_Prometa\MitoSys2\Calibration\mEGFPC1H2B_Noc\0010_R1_P3_K1_Ch2-Ch1.zen
6300	9.717413e-04	1.705877e-03	1.004800e-03	20151211_STAG2gfpcf2_Prometa\MitoSys2\Calibration\mEGFPC1H2B_Noc\0010_R1_P3_K1_Ch2-Ch1.zen
6940	8.183504e-04	1.506222e-03	9.160400e-04	20151211_STAG2gfpcf2_Prometa\MitoSys2\Calibration\mEGFPC1H2B_Noc\0010_R1_P3_K1_Ch2-Ch1.zen
7580	9.657774e-04	1.234956e-03	8.426200e-04	20151211_STAG2gfpcf2_Prometa\MitoSys2\Calibration\mEGFPC1H2B_Noc\0010_R1_P3_K1_Ch2-Ch1.zen
8220	8.470743e-04	1.560708e-03	7.807800e-04	20151211_STAG2gfpcf2_Prometa\MitoSys2\Calibration\mEGFPC1H2B_Noc\0010_R1_P3_K1_Ch2-Ch1.zen
8860	7.784509e-04	1.668604e-03	7.279200e-04	20151211_STAG2gfpcf2_Prometa\MitoSys2\Calibration\mEGFPC1H2B_Noc\0010_R1_P3_K1_Ch2-Ch1.zen
9500	1.314372e-03	1.684787e-03	6.821400e-04	20151211_STAG2gfpcf2_Prometa\MitoSys2\Calibration\mEGFPC1H2B_Noc\0010_R1_P3_K1_Ch2-Ch1.zen
10140	5.223418e-04	1.258997e-03	6.420700e-04	20151211_STAG2gfpcf2_Prometa\MitoSys2\Calibration\mEGFPC1H2B_Noc\0010_R1_P3_K1_Ch2-Ch1.zen
10780	8.318693e-04	1.325035e-03	6.066500e-04	20151211_STAG2gfpcf2_Prometa\MitoSys2\Calibration\mEGFPC1H2B_Noc\0010_R1_P3_K1_Ch2-Ch1.zen
11420	8.419833e-04	1.650418e-03	5.751000e-04	20151211_STAG2gfpcf2_Prometa\MitoSys2\Calibration\mEGFPC1H2B_Noc\0010_R1_P3_K1_Ch2-Ch1.zen
12060	8.514382e-04	1.818569e-03	5.467900e-04	20151211_STAG2gfpcf2_Prometa\MitoSys2\Calibration\mEGFPC1H2B_Noc\0010_R1_P3_K1_Ch2-Ch1.zen
12700	3.569271e-04	1.113081e-03	5.212400e-04	20151211_STAG2gfpcf2_Prometa\MitoSys2\Calibration\mEGFPC1H2B_Noc\0010_R1_P3_K1_Ch2-Ch1.zen
13980	5.377885e-04	1.297781e-03	4.768600e-04	20151211_STAG2gfpcf2_Prometa\MitoSys2\Calibration\mEGFPC1H2B_Noc\0010_R1_P3_K1_Ch2-Ch1.zen
15260	6.587351e-04	1.003189e-03	4.396000e-04	20151211_STAG2gfpcf2_Prometa\MitoSys2\Calibration\mEGFPC1H2B_Noc\0010_R1_P3_K1_Ch2-Ch1.zen
16540	6.428104e-05	9.628937e-04	4.078300e-04	20151211_STAG2gfpcf2_Prometa\MitoSys2\Calibration\mEGFPC1H2B_Noc\0010_R1_P3_K1_Ch2-Ch1.zen
17820	-1.049891e-04	1.015713e-03	3.803900e-04	20151211_STAG2gfpcf2_Prometa\MitoSys2\Calibration\mEGFPC1H2B_Noc\0010_R1_P3_K1_Ch2-Ch1.zen
19100	-5.860457e-05	1.039971e-03	3.564300e-04	20151211_STAG2gfpcf2_Prometa\MitoSys2\Calibration\mEGFPC1H2B_Noc\0010_R1_P3_K1_Ch2-Ch1.zen
20380	4.466159e-06	1.181103e-03	3.353100e-04	20151211_STAG2gfpcf2_Prometa\MitoSys2\Calibration\mEGFPC1H2B_Noc\0010_R1_P3_K1_Ch2-Ch1.zen
21660	4.375914e-04	8.997889e-04	3.165600e-04	20151211_STAG2gfpcf2_Prometa\MitoSys2\Calibration\mEGFPC1H2B_Noc\0010_R1_P3_K1_Ch2-Ch1.zen
22940	3.032225e-04	1.260075e-03	2.997800e-04	20151211_STAG2gfpcf2_Prometa\MitoSys2\Calibration\mEGFPC1H2B_Noc\0010_R1_P3_K1_Ch2-Ch1.zen
24220	5.057779e-04	1.175198e-03	2.846800e-04	20151211_STAG2gfpcf2_Prometa\MitoSys2\Calibration\mEGFPC1H2B_Noc\0010_R1_P3_K1_Ch2-Ch1.zen
25500	3.099583e-04	8.942036e-04	2.710200e-04	20151211_STAG2gfpcf2_Prometa\MitoSys2\Calibration\mEGFPC1H2B_Noc\0010_R1_P3_K1_Ch2-Ch1.zen
28060	5.575560e-04	1.027345e-03	2.472400e-04	20151211_STAG2gfpcf2_Prometa\MitoSys2\Calibration\mEGFPC1H2B_Noc\0010_R1_P3_K1_Ch2-Ch1.zen
30620	3.547431e-04	9.563069e-04	2.272300e-04	20151211_STAG2gfpcf2_Prometa\MitoSys2\Calibration\mEGFPC1H2B_Noc\0010_R1_P3_K1_Ch2-Ch1.zen
33180	4.107663e-04	8.574086e-04	2.101700e-04	20151211_STAG2gfpcf2_Prometa\MitoSys2\Calibration\mEGFPC1H2B_Noc\0010_R1_P3_K1_Ch2-Ch1.zen
35740	1.531397e-04	8.497268e-04	1.954400e-04	20151211_STAG2gfpcf2_Prometa\MitoSys2\Calibration\mEGFPC1H2B_Noc\0010_R1_P3_K1_Ch2-Ch1.zen
38300	3.353777e-05	9.896229e-04	1.825900e-04	20151211_STAG2gfpcf2_Prometa\MitoSys2\Calibration\mEGFPC1H2B_Noc\0010_R1_P3_K1_Ch2-Ch1.zen
40860	-2.879369e-04	9.907542e-04	1.712900e-04	20151211_STAG2gfpcf2_Prometa\MitoSys2\Calibration\mEGFPC1H2B_Noc\0010_R1_P3_K1_Ch2-Ch1.zen
43420	6.952241e-05	8.665269e-04	1.612700e-04	20151211_STAG2gfpcf2_Prometa\MitoSys2\Calibration\mEGFPC1H2B_Noc\0010_R1_P3_K1_Ch2-Ch1.zen
45980	3.637704e-04	1.123049e-03	1.523300e-04	20151211_STAG2gfpcf2_Prometa\MitoSys2\Calibration\mEGFPC1H2B_Noc\0010_R1_P3_K1_Ch2-Ch1.zen
48540	4.958394e-04	9.694402e-04	1.443000e-04	20151211_STAG2gfpcf2_Prometa\MitoSys2\Calibration\mEGFPC1H2B_Noc\0010_R1_P3_K1_Ch2-Ch1.zen
51100	1.216595e-04	7.787567e-04	1.370400e-04	20151211_STAG2gfpcf2_Prometa\MitoSys2\Calibration\mEGFPC1H2B_Noc\0010_R1_P3_K1_Ch2-Ch1.zen
56220	9.635114e-05	6.701960e-04	1.244600e-04	20151211_STAG2gfpcf2_Prometa\MitoSys2\Calibration\mEGFPC1H2B_Noc\0010_R1_P3_K1_Ch2-Ch1.zen
61340	2.944643e-04	8.090613e-04	1.139200e-04	20151211_STAG2gfpcf2_Prometa\MitoSys2\Calibration\mEGFPC1H2B_Noc\0010_R1_P3_K1_Ch2-Ch1.zen
66460	1.207610e-04	6.208829e-04	1.049700e-04	20151211_STAG2gfpcf2_Prometa\MitoSys2\Calibration\mEGFPC1H2B_Noc\0010_R1_P3_K1_Ch2-Ch1.zen
71580	-7.006162e-05	7.877207e-04	9.728300e-05	20151211_STAG2gfpcf2_Prometa\MitoSys2\Calibration\mEGFPC1H2B_Noc\0010_R1_P3_K1_Ch2-Ch1.zen
76700	2.706135e-04	6.769041e-04	9.060300e-05	20151211_STAG2gfpcf2_Prometa\MitoSys2\Calibration\mEGFPC1H2B_Noc\0010_R1_P3_K1_Ch2-Ch1.zen
81820	1.157595e-05	4.736795e-04	8.474700e-05	20151211_STAG2gfpcf2_Prometa\MitoSys2\Calibration\mEGFPC1H2B_Noc\0010_R1_P3_K1_Ch2-Ch1.zen
86940	-8.106502e-05	5.693829e-04	7.957500e-05	20151211_STAG2gfpcf2_Prometa\MitoSys2\Calibration\mEGFPC1H2B_Noc\0010_R1_P3_K1_Ch2-Ch1.zen
92060	9.138989e-05	7.553955e-04	7.497200e-05	20151211_STAG2gfpcf2_Prometa\MitoSys2\Calibration\mEGFPC1H2B_Noc\0010_R1_P3_K1_Ch2-Ch1.zen
97180	1.551523e-04	8.718518e-04	7.085200e-05	20151211_STAG2gfpcf2_Prometa\MitoSys2\Calibration\mEGFPC1H2B_Noc\0010_R1_P3_K1_Ch2-Ch1.zen
102300	-1.618760e-05	4.727517e-04	6.714300e-05	20151211_STAG2gfpcf2_Prometa\MitoSys2\Calibration\mEGFPC1H2B_Noc\0010_R1_P3_K1_Ch2-Ch1.zen
112540	-1.554309e-04	5.404604e-04	6.073600e-05	20151211_STAG2gfpcf2_Prometa\MitoSys2\Calibration\mEGFPC1H2B_Noc\0010_R1_P3_K1_Ch2-Ch1.zen
122780	-1.718386e-04	3.979229e-04	5.539900e-05	20151211_STAG2gfpcf2_Prometa\MitoSys2\Calibration\mEGFPC1H2B_Noc\0010_R1_P3_K1_Ch2-Ch1.zen
133020	-1.052905e-04	6.777613e-04	5.088800e-05	20151211_STAG2gfpcf2_Prometa\MitoSys2\Calibration\mEGFPC1H2B_Noc\0010_R1_P3_K1_Ch2-Ch1.zen
143260	4.951660e-05	7.733032e-04	4.702700e-05	20151211_STAG2gfpcf2_Prometa\MitoSys2\Calibration\mEGFPC1H2B_Noc\0010_R1_P3_K1_Ch2-Ch1.zen
153500	-5.912325e-05	6.145574e-04	4.368600e-05	20151211_STAG2gfpcf2_Prometa\MitoSys2\Calibration\mEGFPC1H2B_Noc\0010_R1_P3_K1_Ch2-Ch1.zen
163740	-1.572246e-06	5.743267e-04	4.076800e-05	20151211_STAG2gfpcf2_Prometa\MitoSys2\Calibration\mEGFPC1H2B_Noc\0010_R1_P3_K1_Ch2-Ch1.zen
173980	2.320101e-05	5.454671e-04	3.819800e-05	20151211_STAG2gfpcf2_Prometa\MitoSys2\Calibration\mEGFPC1H2B_Noc\0010_R1_P3_K1_Ch2-Ch1.zen
184220	1.020903e-04	5.064993e-04	3.591900e-05	20151211_STAG2gfpcf2_Prometa\MitoSys2\Calibration\mEGFPC1H2B_Noc\0010_R1_P3_K1_Ch2-Ch1.zen
194460	2.526312e-04	7.070835e-04	3.388500e-05	20151211_STAG2gfpcf2_Prometa\MitoSys2\Calibration\mEGFPC1H2B_Noc\0010_R1_P3_K1_Ch2-Ch1.zen
204700	5.795131e-05	5.247879e-04	3.205700e-05	20151211_STAG2gfpcf2_Prometa\MitoSys2\Calibration\mEGFPC1H2B_Noc\0010_R1_P3_K1_Ch2-Ch1.zen
225180	-1.309334e-04	4.854011e-04	2.891200e-05	20151211_STAG2gfpcf2_Prometa\MitoSys2\Calibration\mEGFPC1H2B_Noc\0010_R1_P3_K1_Ch2-Ch1.zen
245660	1.966648e-05	5.977986e-04	2.630300e-05	20151211_STAG2gfpcf2_Prometa\MitoSys2\Calibration\mEGFPC1H2B_Noc\0010_R1_P3_K1_Ch2-Ch1.zen
266140	-2.280025e-04	4.393092e-04	2.410600e-05	20151211_STAG2gfpcf2_Prometa\MitoSys2\Calibration\mEGFPC1H2B_Noc\0010_R1_P3_K1_Ch2-Ch1.zen
286620	9.941897e-07	6.400786e-04	2.223200e-05	20151211_STAG2gfpcf2_Prometa\MitoSys2\Calibration\mEGFPC1H2B_Noc\0010_R1_P3_K1_Ch2-Ch1.zen
307100	-9.883521e-05	4.430600e-04	2.061500e-05	20151211_STAG2gfpcf2_Prometa\MitoSys2\Calibration\mEGFPC1H2B_Noc\0010_R1_P3_K1_Ch2-Ch1.zen
327580	-2.025283e-04	5.035312e-04	1.920700e-05	20151211_STAG2gfpcf2_Prometa\MitoSys2\Calibration\mEGFPC1H2B_Noc\0010_R1_P3_K1_Ch2-Ch1.zen
348060	-9.588896e-05	5.345613e-04	1.796900e-05	20151211_STAG2gfpcf2_Prometa\MitoSys2\Calibration\mEGFPC1H2B_Noc\0010_R1_P3_K1_Ch2-Ch1.zen
368540	-1.355661e-04	4.542924e-04	1.687400e-05	20151211_STAG2gfpcf2_Prometa\MitoSys2\Calibration\mEGFPC1H2B_Noc\0010_R1_P3_K1_Ch2-Ch1.zen
389020	6.234859e-06	4.687585e-04	1.589900e-05	20151211_STAG2gfpcf2_Prometa\MitoSys2\Calibration\mEGFPC1H2B_Noc\0010_R1_P3_K1_Ch2-Ch1.zen
409500	-8.541141e-05	4.395737e-04	1.502400e-05	20151211_STAG2gfpcf2_Prometa\MitoSys2\Calibration\mEGFPC1H2B_Noc\0010_R1_P3_K1_Ch2-Ch1.zen
450460	-3.490554e-06	2.961219e-04	1.352200e-05	20151211_STAG2gfpcf2_Prometa\MitoSys2\Calibration\mEGFPC1H2B_Noc\0010_R1_P3_K1_Ch2-Ch1.zen
491420	-3.091808e-05	3.117684e-04	1.228100e-05	20151211_STAG2gfpcf2_Prometa\MitoSys2\Calibration\mEGFPC1H2B_Noc\0010_R1_P3_K1_Ch2-Ch1.zen
532380	1.278845e-04	3.609653e-04	1.123800e-05	20151211_STAG2gfpcf2_Prometa\MitoSys2\Calibration\mEGFPC1H2B_Noc\0010_R1_P3_K1_Ch2-Ch1.zen
573340	-9.796347e-05	3.988397e-04	1.035000e-05	20151211_STAG2gfpcf2_Prometa\MitoSys2\Calibration\mEGFPC1H2B_Noc\0010_R1_P3_K1_Ch2-Ch1.zen
614300	8.245409e-06	3.185047e-04	9.585500e-06	20151211_STAG2gfpcf2_Prometa\MitoSys2\Calibration\mEGFPC1H2B_Noc\0010_R1_P3_K1_Ch2-Ch1.zen
655260	-1.134263e-04	3.517028e-04	8.920900e-06	20151211_STAG2gfpcf2_Prometa\MitoSys2\Calibration\mEGFPC1H2B_Noc\0010_R1_P3_K1_Ch2-Ch1.zen
696220	6.464570e-06	3.055346e-04	8.338100e-06	20151211_STAG2gfpcf2_Prometa\MitoSys2\Calibration\mEGFPC1H2B_Noc\0010_R1_P3_K1_Ch2-Ch1.zen
737180	-2.431031e-06	3.753639e-04	7.823000e-06	20151211_STAG2gfpcf2_Prometa\MitoSys2\Calibration\mEGFPC1H2B_Noc\0010_R1_P3_K1_Ch2-Ch1.zen
778140	4.096794e-05	3.928330e-04	7.364700e-06	20151211_STAG2gfpcf2_Prometa\MitoSys2\Calibration\mEGFPC1H2B_Noc\0010_R1_P3_K1_Ch2-Ch1.zen
819100	-5.855459e-05	3.176278e-04	6.954400e-06	20151211_STAG2gfpcf2_Prometa\MitoSys2\Calibration\mEGFPC1H2B_Noc\0010_R1_P3_K1_Ch2-Ch1.zen
901020	-1.438047e-04	2.926036e-04	6.251200e-06	20151211_STAG2gfpcf2_Prometa\MitoSys2\Calibration\mEGFPC1H2B_Noc\0010_R1_P3_K1_Ch2-Ch1.zen
982940	8.133564e-05	3.056683e-04	5.670700e-06	20151211_STAG2gfpcf2_Prometa\MitoSys2\Calibration\mEGFPC1H2B_Noc\0010_R1_P3_K1_Ch2-Ch1.zen
1064860	1.510262e-06	3.512563e-04	5.184000e-06	20151211_STAG2gfpcf2_Prometa\MitoSys2\Calibration\mEGFPC1H2B_Noc\0010_R1_P3_K1_Ch2-Ch1.zen
1146780	-4.856513e-05	3.400157e-04	4.770300e-06	20151211_STAG2gfpcf2_Prometa\MitoSys2\Calibration\mEGFPC1H2B_Noc\0010_R1_P3_K1_Ch2-Ch1.zen
1228700	7.072113e-05	2.983237e-04	4.414600e-06	20151211_STAG2gfpcf2_Prometa\MitoSys2\Calibration\mEGFPC1H2B_Noc\0010_R1_P3_K1_Ch2-Ch1.zen
1310620	-3.921482e-05	3.634306e-04	4.105700e-06	20151211_STAG2gfpcf2_Prometa\MitoSys2\Calibration\mEGFPC1H2B_Noc\0010_R1_P3_K1_Ch2-Ch1.zen
1392540	-1.295839e-04	3.249961e-04	3.835100e-06	20151211_STAG2gfpcf2_Prometa\MitoSys2\Calibration\mEGFPC1H2B_Noc\0010_R1_P3_K1_Ch2-Ch1.zen
1474460	-1.280283e-04	2.450144e-04	3.596200e-06	20151211_STAG2gfpcf2_Prometa\MitoSys2\Calibration\mEGFPC1H2B_Noc\0010_R1_P3_K1_Ch2-Ch1.zen
1556380	-6.995298e-06	3.073877e-04	3.383800e-06	20151211_STAG2gfpcf2_Prometa\MitoSys2\Calibration\mEGFPC1H2B_Noc\0010_R1_P3_K1_Ch2-Ch1.zen
10	2.163107e-02	7.008439e-03	2.024500e-02	20151211_STAG2gfpcf2_Prometa\MitoSys2\Calibration\mEGFPC1H2B_Noc\0010_R1_P4_K1_Ch2-Ch1.zen
20	1.768840e-02	6.992800e-03	1.948600e-02	20151211_STAG2gfpcf2_Prometa\MitoSys2\Calibration\mEGFPC1H2B_Noc\0010_R1_P4_K1_Ch2-Ch1.zen
30	2.014974e-02	1.016288e-02	1.879700e-02	20151211_STAG2gfpcf2_Prometa\MitoSys2\Calibration\mEGFPC1H2B_Noc\0010_R1_P4_K1_Ch2-Ch1.zen
40	1.745953e-02	8.419005e-03	1.816800e-02	20151211_STAG2gfpcf2_Prometa\MitoSys2\Calibration\mEGFPC1H2B_Noc\0010_R1_P4_K1_Ch2-Ch1.zen
50	1.587519e-02	8.166283e-03	1.759200e-02	20151211_STAG2gfpcf2_Prometa\MitoSys2\Calibration\mEGFPC1H2B_Noc\0010_R1_P4_K1_Ch2-Ch1.zen
60	1.701375e-02	7.432528e-03	1.706200e-02	20151211_STAG2gfpcf2_Prometa\MitoSys2\Calibration\mEGFPC1H2B_Noc\0010_R1_P4_K1_Ch2-Ch1.zen
70	1.518107e-02	7.655293e-03	1.657400e-02	20151211_STAG2gfpcf2_Prometa\MitoSys2\Calibration\mEGFPC1H2B_Noc\0010_R1_P4_K1_Ch2-Ch1.zen
80	1.774515e-02	7.497719e-03	1.612200e-02	20151211_STAG2gfpcf2_Prometa\MitoSys2\Calibration\mEGFPC1H2B_Noc\0010_R1_P4_K1_Ch2-Ch1.zen
90	1.575265e-02	6.968687e-03	1.570300e-02	20151211_STAG2gfpcf2_Prometa\MitoSys2\Calibration\mEGFPC1H2B_Noc\0010_R1_P4_K1_Ch2-Ch1.zen
100	1.619542e-02	5.629536e-03	1.531300e-02	20151211_STAG2gfpcf2_Prometa\MitoSys2\Calibration\mEGFPC1H2B_Noc\0010_R1_P4_K1_Ch2-Ch1.zen
120	1.472461e-02	6.605777e-03	1.461100e-02	20151211_STAG2gfpcf2_Prometa\MitoSys2\Calibration\mEGFPC1H2B_Noc\0010_R1_P4_K1_Ch2-Ch1.zen
140	1.385822e-02	4.500645e-03	1.399400e-02	20151211_STAG2gfpcf2_Prometa\MitoSys2\Calibration\mEGFPC1H2B_Noc\0010_R1_P4_K1_Ch2-Ch1.zen
160	1.414095e-02	6.774716e-03	1.344900e-02	20151211_STAG2gfpcf2_Prometa\MitoSys2\Calibration\mEGFPC1H2B_Noc\0010_R1_P4_K1_Ch2-Ch1.zen
180	1.591876e-02	5.114202e-03	1.296200e-02	20151211_STAG2gfpcf2_Prometa\MitoSys2\Calibration\mEGFPC1H2B_Noc\0010_R1_P4_K1_Ch2-Ch1.zen
200	1.397838e-02	4.910117e-03	1.252300e-02	20151211_STAG2gfpcf2_Prometa\MitoSys2\Calibration\mEGFPC1H2B_Noc\0010_R1_P4_K1_Ch2-Ch1.zen
220	1.189872e-02	5.459849e-03	1.212600e-02	20151211_STAG2gfpcf2_Prometa\MitoSys2\Calibration\mEGFPC1H2B_Noc\0010_R1_P4_K1_Ch2-Ch1.zen
240	1.023172e-02	5.835231e-03	1.176300e-02	20151211_STAG2gfpcf2_Prometa\MitoSys2\Calibration\mEGFPC1H2B_Noc\0010_R1_P4_K1_Ch2-Ch1.zen
260	1.045169e-02	5.866101e-03	1.143000e-02	20151211_STAG2gfpcf2_Prometa\MitoSys2\Calibration\mEGFPC1H2B_Noc\0010_R1_P4_K1_Ch2-Ch1.zen
280	1.102487e-02	6.229540e-03	1.112300e-02	20151211_STAG2gfpcf2_Prometa\MitoSys2\Calibration\mEGFPC1H2B_Noc\0010_R1_P4_K1_Ch2-Ch1.zen
300	9.949266e-03	3.549352e-03	1.083700e-02	20151211_STAG2gfpcf2_Prometa\MitoSys2\Calibration\mEGFPC1H2B_Noc\0010_R1_P4_K1_Ch2-Ch1.zen
340	9.239563e-03	3.208176e-03	1.032100e-02	20151211_STAG2gfpcf2_Prometa\MitoSys2\Calibration\mEGFPC1H2B_Noc\0010_R1_P4_K1_Ch2-Ch1.zen
380	9.566259e-03	4.360991e-03	9.864600e-03	20151211_STAG2gfpcf2_Prometa\MitoSys2\Calibration\mEGFPC1H2B_Noc\0010_R1_P4_K1_Ch2-Ch1.zen
420	1.051453e-02	4.792699e-03	9.455900e-03	20151211_STAG2gfpcf2_Prometa\MitoSys2\Calibration\mEGFPC1H2B_Noc\0010_R1_P4_K1_Ch2-Ch1.zen
460	6.749301e-03	4.057493e-03	9.086000e-03	20151211_STAG2gfpcf2_Prometa\MitoSys2\Calibration\mEGFPC1H2B_Noc\0010_R1_P4_K1_Ch2-Ch1.zen
500	8.560880e-03	3.214750e-03	8.748200e-03	20151211_STAG2gfpcf2_Prometa\MitoSys2\Calibration\mEGFPC1H2B_Noc\0010_R1_P4_K1_Ch2-Ch1.zen
540	7.586783e-03	4.381938e-03	8.437800e-03	20151211_STAG2gfpcf2_Prometa\MitoSys2\Calibration\mEGFPC1H2B_Noc\0010_R1_P4_K1_Ch2-Ch1.zen
580	9.318574e-03	4.006632e-03	8.150700e-03	20151211_STAG2gfpcf2_Prometa\MitoSys2\Calibration\mEGFPC1H2B_Noc\0010_R1_P4_K1_Ch2-Ch1.zen
620	8.373659e-03	3.208359e-03	7.884000e-03	20151211_STAG2gfpcf2_Prometa\MitoSys2\Calibration\mEGFPC1H2B_Noc\0010_R1_P4_K1_Ch2-Ch1.zen
660	8.267756e-03	3.372134e-03	7.635100e-03	20151211_STAG2gfpcf2_Prometa\MitoSys2\Calibration\mEGFPC1H2B_Noc\0010_R1_P4_K1_Ch2-Ch1.zen
700	8.028279e-03	2.971126e-03	7.402200e-03	20151211_STAG2gfpcf2_Prometa\MitoSys2\Calibration\mEGFPC1H2B_Noc\0010_R1_P4_K1_Ch2-Ch1.zen
780	8.009850e-03	3.071639e-03	6.977500e-03	20151211_STAG2gfpcf2_Prometa\MitoSys2\Calibration\mEGFPC1H2B_Noc\0010_R1_P4_K1_Ch2-Ch1.zen
860	6.531982e-03	2.916679e-03	6.599300e-03	20151211_STAG2gfpcf2_Prometa\MitoSys2\Calibration\mEGFPC1H2B_Noc\0010_R1_P4_K1_Ch2-Ch1.zen
940	6.698391e-03	3.795194e-03	6.259700e-03	20151211_STAG2gfpcf2_Prometa\MitoSys2\Calibration\mEGFPC1H2B_Noc\0010_R1_P4_K1_Ch2-Ch1.zen
1020	5.239220e-03	2.996242e-03	5.952500e-03	20151211_STAG2gfpcf2_Prometa\MitoSys2\Calibration\mEGFPC1H2B_Noc\0010_R1_P4_K1_Ch2-Ch1.zen
1100	4.627358e-03	3.017524e-03	5.673100e-03	20151211_STAG2gfpcf2_Prometa\MitoSys2\Calibration\mEGFPC1H2B_Noc\0010_R1_P4_K1_Ch2-Ch1.zen
1180	7.412780e-03	3.289099e-03	5.417600e-03	20151211_STAG2gfpcf2_Prometa\MitoSys2\Calibration\mEGFPC1H2B_Noc\0010_R1_P4_K1_Ch2-Ch1.zen
1260	5.917051e-03	3.397442e-03	5.182900e-03	20151211_STAG2gfpcf2_Prometa\MitoSys2\Calibration\mEGFPC1H2B_Noc\0010_R1_P4_K1_Ch2-Ch1.zen
1340	3.155580e-03	2.763431e-03	4.966600e-03	20151211_STAG2gfpcf2_Prometa\MitoSys2\Calibration\mEGFPC1H2B_Noc\0010_R1_P4_K1_Ch2-Ch1.zen
1420	4.971475e-03	3.688808e-03	4.766300e-03	20151211_STAG2gfpcf2_Prometa\MitoSys2\Calibration\mEGFPC1H2B_Noc\0010_R1_P4_K1_Ch2-Ch1.zen
1500	5.173373e-03	3.241173e-03	4.580500e-03	20151211_STAG2gfpcf2_Prometa\MitoSys2\Calibration\mEGFPC1H2B_Noc\0010_R1_P4_K1_Ch2-Ch1.zen
1660	4.779232e-03	1.606851e-03	4.245800e-03	20151211_STAG2gfpcf2_Prometa\MitoSys2\Calibration\mEGFPC1H2B_Noc\0010_R1_P4_K1_Ch2-Ch1.zen
1820	3.596790e-03	2.098462e-03	3.952900e-03	20151211_STAG2gfpcf2_Prometa\MitoSys2\Calibration\mEGFPC1H2B_Noc\0010_R1_P4_K1_Ch2-Ch1.zen
1980	3.649561e-03	2.229309e-03	3.694200e-03	20151211_STAG2gfpcf2_Prometa\MitoSys2\Calibration\mEGFPC1H2B_Noc\0010_R1_P4_K1_Ch2-Ch1.zen
2140	3.349815e-03	2.223574e-03	3.464200e-03	20151211_STAG2gfpcf2_Prometa\MitoSys2\Calibration\mEGFPC1H2B_Noc\0010_R1_P4_K1_Ch2-Ch1.zen
2300	3.007620e-03	2.518289e-03	3.258300e-03	20151211_STAG2gfpcf2_Prometa\MitoSys2\Calibration\mEGFPC1H2B_Noc\0010_R1_P4_K1_Ch2-Ch1.zen
2460	2.745886e-03	2.014636e-03	3.073000e-03	20151211_STAG2gfpcf2_Prometa\MitoSys2\Calibration\mEGFPC1H2B_Noc\0010_R1_P4_K1_Ch2-Ch1.zen
2620	3.200485e-03	1.662983e-03	2.905300e-03	20151211_STAG2gfpcf2_Prometa\MitoSys2\Calibration\mEGFPC1H2B_Noc\0010_R1_P4_K1_Ch2-Ch1.zen
2780	2.031921e-03	1.818176e-03	2.753000e-03	20151211_STAG2gfpcf2_Prometa\MitoSys2\Calibration\mEGFPC1H2B_Noc\0010_R1_P4_K1_Ch2-Ch1.zen
2940	2.711166e-03	2.343023e-03	2.614100e-03	20151211_STAG2gfpcf2_Prometa\MitoSys2\Calibration\mEGFPC1H2B_Noc\0010_R1_P4_K1_Ch2-Ch1.zen
3100	2.811341e-03	1.848209e-03	2.486800e-03	20151211_STAG2gfpcf2_Prometa\MitoSys2\Calibration\mEGFPC1H2B_Noc\0010_R1_P4_K1_Ch2-Ch1.zen
3420	1.752223e-03	1.818788e-03	2.262300e-03	20151211_STAG2gfpcf2_Prometa\MitoSys2\Calibration\mEGFPC1H2B_Noc\0010_R1_P4_K1_Ch2-Ch1.zen
3740	2.065659e-03	1.880633e-03	2.070500e-03	20151211_STAG2gfpcf2_Prometa\MitoSys2\Calibration\mEGFPC1H2B_Noc\0010_R1_P4_K1_Ch2-Ch1.zen
4060	1.947143e-03	1.741972e-03	1.905100e-03	20151211_STAG2gfpcf2_Prometa\MitoSys2\Calibration\mEGFPC1H2B_Noc\0010_R1_P4_K1_Ch2-Ch1.zen
[truncated: 29,276 more rows]
