# Supplementary material for: Absolute quantification of cohesin, CTCF and their regulators in human cells
Source: eLife. 2019 Jun 17;8:e46269. doi: 10.7554/eLife.46269 (PMC6606026; doi:10.7554/eLife.46269)
Supplement: Figure 2—source data 1. [file elife-46269-fig2-data1.zip › Figure 2 - source data 1/20151211_STAG2gfpcf2_Prometa/2c_opt_time_col_ic_Ch1.txt]

time_s	Ch1_kHz	path
0	1.580833e+02	20151211_STAG2gfpcf2_Prometa\MitoSys2\Calibration\mEGFPC1_Noc\0003_R1_P1_K1_Ch2-Ch1.zen
6.000000e-02	1.594166e+02	20151211_STAG2gfpcf2_Prometa\MitoSys2\Calibration\mEGFPC1_Noc\0003_R1_P1_K1_Ch2-Ch1.zen
1.200000e-01	1.601333e+02	20151211_STAG2gfpcf2_Prometa\MitoSys2\Calibration\mEGFPC1_Noc\0003_R1_P1_K1_Ch2-Ch1.zen
1.800000e-01	1.581166e+02	20151211_STAG2gfpcf2_Prometa\MitoSys2\Calibration\mEGFPC1_Noc\0003_R1_P1_K1_Ch2-Ch1.zen
2.400000e-01	1.618000e+02	20151211_STAG2gfpcf2_Prometa\MitoSys2\Calibration\mEGFPC1_Noc\0003_R1_P1_K1_Ch2-Ch1.zen
3.000000e-01	1.554833e+02	20151211_STAG2gfpcf2_Prometa\MitoSys2\Calibration\mEGFPC1_Noc\0003_R1_P1_K1_Ch2-Ch1.zen
3.600000e-01	1.565833e+02	20151211_STAG2gfpcf2_Prometa\MitoSys2\Calibration\mEGFPC1_Noc\0003_R1_P1_K1_Ch2-Ch1.zen
4.200000e-01	1.564333e+02	20151211_STAG2gfpcf2_Prometa\MitoSys2\Calibration\mEGFPC1_Noc\0003_R1_P1_K1_Ch2-Ch1.zen
4.800000e-01	1.578666e+02	20151211_STAG2gfpcf2_Prometa\MitoSys2\Calibration\mEGFPC1_Noc\0003_R1_P1_K1_Ch2-Ch1.zen
5.400000e-01	1.532666e+02	20151211_STAG2gfpcf2_Prometa\MitoSys2\Calibration\mEGFPC1_Noc\0003_R1_P1_K1_Ch2-Ch1.zen
6.000000e-01	1.605333e+02	20151211_STAG2gfpcf2_Prometa\MitoSys2\Calibration\mEGFPC1_Noc\0003_R1_P1_K1_Ch2-Ch1.zen
6.600000e-01	1.615833e+02	20151211_STAG2gfpcf2_Prometa\MitoSys2\Calibration\mEGFPC1_Noc\0003_R1_P1_K1_Ch2-Ch1.zen
7.200000e-01	1.619333e+02	20151211_STAG2gfpcf2_Prometa\MitoSys2\Calibration\mEGFPC1_Noc\0003_R1_P1_K1_Ch2-Ch1.zen
7.800000e-01	1.634000e+02	20151211_STAG2gfpcf2_Prometa\MitoSys2\Calibration\mEGFPC1_Noc\0003_R1_P1_K1_Ch2-Ch1.zen
8.400000e-01	1.569333e+02	20151211_STAG2gfpcf2_Prometa\MitoSys2\Calibration\mEGFPC1_Noc\0003_R1_P1_K1_Ch2-Ch1.zen
9.000000e-01	1.560833e+02	20151211_STAG2gfpcf2_Prometa\MitoSys2\Calibration\mEGFPC1_Noc\0003_R1_P1_K1_Ch2-Ch1.zen
9.600000e-01	1.587666e+02	20151211_STAG2gfpcf2_Prometa\MitoSys2\Calibration\mEGFPC1_Noc\0003_R1_P1_K1_Ch2-Ch1.zen
1.020000e+00	1.561500e+02	20151211_STAG2gfpcf2_Prometa\MitoSys2\Calibration\mEGFPC1_Noc\0003_R1_P1_K1_Ch2-Ch1.zen
1.080000e+00	1.539166e+02	20151211_STAG2gfpcf2_Prometa\MitoSys2\Calibration\mEGFPC1_Noc\0003_R1_P1_K1_Ch2-Ch1.zen
1.140000e+00	1.549333e+02	20151211_STAG2gfpcf2_Prometa\MitoSys2\Calibration\mEGFPC1_Noc\0003_R1_P1_K1_Ch2-Ch1.zen
1.200000e+00	1.565166e+02	20151211_STAG2gfpcf2_Prometa\MitoSys2\Calibration\mEGFPC1_Noc\0003_R1_P1_K1_Ch2-Ch1.zen
1.260000e+00	1.561000e+02	20151211_STAG2gfpcf2_Prometa\MitoSys2\Calibration\mEGFPC1_Noc\0003_R1_P1_K1_Ch2-Ch1.zen
1.320000e+00	1.588000e+02	20151211_STAG2gfpcf2_Prometa\MitoSys2\Calibration\mEGFPC1_Noc\0003_R1_P1_K1_Ch2-Ch1.zen
1.380000e+00	1.557500e+02	20151211_STAG2gfpcf2_Prometa\MitoSys2\Calibration\mEGFPC1_Noc\0003_R1_P1_K1_Ch2-Ch1.zen
1.440000e+00	1.544333e+02	20151211_STAG2gfpcf2_Prometa\MitoSys2\Calibration\mEGFPC1_Noc\0003_R1_P1_K1_Ch2-Ch1.zen
1.500000e+00	1.551166e+02	20151211_STAG2gfpcf2_Prometa\MitoSys2\Calibration\mEGFPC1_Noc\0003_R1_P1_K1_Ch2-Ch1.zen
1.560000e+00	1.550833e+02	20151211_STAG2gfpcf2_Prometa\MitoSys2\Calibration\mEGFPC1_Noc\0003_R1_P1_K1_Ch2-Ch1.zen
1.620000e+00	1.599666e+02	20151211_STAG2gfpcf2_Prometa\MitoSys2\Calibration\mEGFPC1_Noc\0003_R1_P1_K1_Ch2-Ch1.zen
1.680000e+00	1.502000e+02	20151211_STAG2gfpcf2_Prometa\MitoSys2\Calibration\mEGFPC1_Noc\0003_R1_P1_K1_Ch2-Ch1.zen
1.740000e+00	1.588166e+02	20151211_STAG2gfpcf2_Prometa\MitoSys2\Calibration\mEGFPC1_Noc\0003_R1_P1_K1_Ch2-Ch1.zen
1.800000e+00	1.602333e+02	20151211_STAG2gfpcf2_Prometa\MitoSys2\Calibration\mEGFPC1_Noc\0003_R1_P1_K1_Ch2-Ch1.zen
1.860000e+00	1.573333e+02	20151211_STAG2gfpcf2_Prometa\MitoSys2\Calibration\mEGFPC1_Noc\0003_R1_P1_K1_Ch2-Ch1.zen
1.920000e+00	1.576666e+02	20151211_STAG2gfpcf2_Prometa\MitoSys2\Calibration\mEGFPC1_Noc\0003_R1_P1_K1_Ch2-Ch1.zen
1.980000e+00	1.543666e+02	20151211_STAG2gfpcf2_Prometa\MitoSys2\Calibration\mEGFPC1_Noc\0003_R1_P1_K1_Ch2-Ch1.zen
2.040000e+00	1.587000e+02	20151211_STAG2gfpcf2_Prometa\MitoSys2\Calibration\mEGFPC1_Noc\0003_R1_P1_K1_Ch2-Ch1.zen
2.100000e+00	1.534666e+02	20151211_STAG2gfpcf2_Prometa\MitoSys2\Calibration\mEGFPC1_Noc\0003_R1_P1_K1_Ch2-Ch1.zen
2.160000e+00	1.565833e+02	20151211_STAG2gfpcf2_Prometa\MitoSys2\Calibration\mEGFPC1_Noc\0003_R1_P1_K1_Ch2-Ch1.zen
2.220000e+00	1.582000e+02	20151211_STAG2gfpcf2_Prometa\MitoSys2\Calibration\mEGFPC1_Noc\0003_R1_P1_K1_Ch2-Ch1.zen
2.280000e+00	1.612000e+02	20151211_STAG2gfpcf2_Prometa\MitoSys2\Calibration\mEGFPC1_Noc\0003_R1_P1_K1_Ch2-Ch1.zen
2.340000e+00	1.562500e+02	20151211_STAG2gfpcf2_Prometa\MitoSys2\Calibration\mEGFPC1_Noc\0003_R1_P1_K1_Ch2-Ch1.zen
2.400000e+00	1.598833e+02	20151211_STAG2gfpcf2_Prometa\MitoSys2\Calibration\mEGFPC1_Noc\0003_R1_P1_K1_Ch2-Ch1.zen
2.460000e+00	1.613000e+02	20151211_STAG2gfpcf2_Prometa\MitoSys2\Calibration\mEGFPC1_Noc\0003_R1_P1_K1_Ch2-Ch1.zen
2.520000e+00	1.585833e+02	20151211_STAG2gfpcf2_Prometa\MitoSys2\Calibration\mEGFPC1_Noc\0003_R1_P1_K1_Ch2-Ch1.zen
2.580000e+00	1.585333e+02	20151211_STAG2gfpcf2_Prometa\MitoSys2\Calibration\mEGFPC1_Noc\0003_R1_P1_K1_Ch2-Ch1.zen
2.640000e+00	1.609500e+02	20151211_STAG2gfpcf2_Prometa\MitoSys2\Calibration\mEGFPC1_Noc\0003_R1_P1_K1_Ch2-Ch1.zen
2.700000e+00	1.632666e+02	20151211_STAG2gfpcf2_Prometa\MitoSys2\Calibration\mEGFPC1_Noc\0003_R1_P1_K1_Ch2-Ch1.zen
2.760000e+00	1.625500e+02	20151211_STAG2gfpcf2_Prometa\MitoSys2\Calibration\mEGFPC1_Noc\0003_R1_P1_K1_Ch2-Ch1.zen
2.820000e+00	1.553666e+02	20151211_STAG2gfpcf2_Prometa\MitoSys2\Calibration\mEGFPC1_Noc\0003_R1_P1_K1_Ch2-Ch1.zen
2.880000e+00	1.617500e+02	20151211_STAG2gfpcf2_Prometa\MitoSys2\Calibration\mEGFPC1_Noc\0003_R1_P1_K1_Ch2-Ch1.zen
2.940000e+00	1.628333e+02	20151211_STAG2gfpcf2_Prometa\MitoSys2\Calibration\mEGFPC1_Noc\0003_R1_P1_K1_Ch2-Ch1.zen
3	1.555166e+02	20151211_STAG2gfpcf2_Prometa\MitoSys2\Calibration\mEGFPC1_Noc\0003_R1_P1_K1_Ch2-Ch1.zen
3.060000e+00	1.610166e+02	20151211_STAG2gfpcf2_Prometa\MitoSys2\Calibration\mEGFPC1_Noc\0003_R1_P1_K1_Ch2-Ch1.zen
3.120000e+00	1.542833e+02	20151211_STAG2gfpcf2_Prometa\MitoSys2\Calibration\mEGFPC1_Noc\0003_R1_P1_K1_Ch2-Ch1.zen
3.180000e+00	1.642000e+02	20151211_STAG2gfpcf2_Prometa\MitoSys2\Calibration\mEGFPC1_Noc\0003_R1_P1_K1_Ch2-Ch1.zen
3.240000e+00	1.596166e+02	20151211_STAG2gfpcf2_Prometa\MitoSys2\Calibration\mEGFPC1_Noc\0003_R1_P1_K1_Ch2-Ch1.zen
3.300000e+00	1.564833e+02	20151211_STAG2gfpcf2_Prometa\MitoSys2\Calibration\mEGFPC1_Noc\0003_R1_P1_K1_Ch2-Ch1.zen
3.360000e+00	1.612833e+02	20151211_STAG2gfpcf2_Prometa\MitoSys2\Calibration\mEGFPC1_Noc\0003_R1_P1_K1_Ch2-Ch1.zen
3.420000e+00	1.545500e+02	20151211_STAG2gfpcf2_Prometa\MitoSys2\Calibration\mEGFPC1_Noc\0003_R1_P1_K1_Ch2-Ch1.zen
3.480000e+00	1.620500e+02	20151211_STAG2gfpcf2_Prometa\MitoSys2\Calibration\mEGFPC1_Noc\0003_R1_P1_K1_Ch2-Ch1.zen
3.540000e+00	1.598166e+02	20151211_STAG2gfpcf2_Prometa\MitoSys2\Calibration\mEGFPC1_Noc\0003_R1_P1_K1_Ch2-Ch1.zen
3.600000e+00	1.651833e+02	20151211_STAG2gfpcf2_Prometa\MitoSys2\Calibration\mEGFPC1_Noc\0003_R1_P1_K1_Ch2-Ch1.zen
3.660000e+00	1.636666e+02	20151211_STAG2gfpcf2_Prometa\MitoSys2\Calibration\mEGFPC1_Noc\0003_R1_P1_K1_Ch2-Ch1.zen
3.720000e+00	1.674000e+02	20151211_STAG2gfpcf2_Prometa\MitoSys2\Calibration\mEGFPC1_Noc\0003_R1_P1_K1_Ch2-Ch1.zen
3.780000e+00	1.600000e+02	20151211_STAG2gfpcf2_Prometa\MitoSys2\Calibration\mEGFPC1_Noc\0003_R1_P1_K1_Ch2-Ch1.zen
3.840000e+00	1.685333e+02	20151211_STAG2gfpcf2_Prometa\MitoSys2\Calibration\mEGFPC1_Noc\0003_R1_P1_K1_Ch2-Ch1.zen
3.900000e+00	1.654333e+02	20151211_STAG2gfpcf2_Prometa\MitoSys2\Calibration\mEGFPC1_Noc\0003_R1_P1_K1_Ch2-Ch1.zen
3.960000e+00	1.676833e+02	20151211_STAG2gfpcf2_Prometa\MitoSys2\Calibration\mEGFPC1_Noc\0003_R1_P1_K1_Ch2-Ch1.zen
4.020000e+00	1.647000e+02	20151211_STAG2gfpcf2_Prometa\MitoSys2\Calibration\mEGFPC1_Noc\0003_R1_P1_K1_Ch2-Ch1.zen
4.080000e+00	1.572500e+02	20151211_STAG2gfpcf2_Prometa\MitoSys2\Calibration\mEGFPC1_Noc\0003_R1_P1_K1_Ch2-Ch1.zen
4.140000e+00	1.590333e+02	20151211_STAG2gfpcf2_Prometa\MitoSys2\Calibration\mEGFPC1_Noc\0003_R1_P1_K1_Ch2-Ch1.zen
4.200000e+00	1.600500e+02	20151211_STAG2gfpcf2_Prometa\MitoSys2\Calibration\mEGFPC1_Noc\0003_R1_P1_K1_Ch2-Ch1.zen
4.260000e+00	1.532000e+02	20151211_STAG2gfpcf2_Prometa\MitoSys2\Calibration\mEGFPC1_Noc\0003_R1_P1_K1_Ch2-Ch1.zen
4.320000e+00	1.577666e+02	20151211_STAG2gfpcf2_Prometa\MitoSys2\Calibration\mEGFPC1_Noc\0003_R1_P1_K1_Ch2-Ch1.zen
4.380000e+00	1.546333e+02	20151211_STAG2gfpcf2_Prometa\MitoSys2\Calibration\mEGFPC1_Noc\0003_R1_P1_K1_Ch2-Ch1.zen
4.440000e+00	1.542166e+02	20151211_STAG2gfpcf2_Prometa\MitoSys2\Calibration\mEGFPC1_Noc\0003_R1_P1_K1_Ch2-Ch1.zen
4.500000e+00	1.514666e+02	20151211_STAG2gfpcf2_Prometa\MitoSys2\Calibration\mEGFPC1_Noc\0003_R1_P1_K1_Ch2-Ch1.zen
4.560000e+00	1.524500e+02	20151211_STAG2gfpcf2_Prometa\MitoSys2\Calibration\mEGFPC1_Noc\0003_R1_P1_K1_Ch2-Ch1.zen
4.620000e+00	1.555666e+02	20151211_STAG2gfpcf2_Prometa\MitoSys2\Calibration\mEGFPC1_Noc\0003_R1_P1_K1_Ch2-Ch1.zen
4.680000e+00	1.575833e+02	20151211_STAG2gfpcf2_Prometa\MitoSys2\Calibration\mEGFPC1_Noc\0003_R1_P1_K1_Ch2-Ch1.zen
4.740000e+00	1.576833e+02	20151211_STAG2gfpcf2_Prometa\MitoSys2\Calibration\mEGFPC1_Noc\0003_R1_P1_K1_Ch2-Ch1.zen
4.800000e+00	1.543000e+02	20151211_STAG2gfpcf2_Prometa\MitoSys2\Calibration\mEGFPC1_Noc\0003_R1_P1_K1_Ch2-Ch1.zen
4.860000e+00	1.589166e+02	20151211_STAG2gfpcf2_Prometa\MitoSys2\Calibration\mEGFPC1_Noc\0003_R1_P1_K1_Ch2-Ch1.zen
4.920000e+00	1.571000e+02	20151211_STAG2gfpcf2_Prometa\MitoSys2\Calibration\mEGFPC1_Noc\0003_R1_P1_K1_Ch2-Ch1.zen
4.980000e+00	1.574500e+02	20151211_STAG2gfpcf2_Prometa\MitoSys2\Calibration\mEGFPC1_Noc\0003_R1_P1_K1_Ch2-Ch1.zen
5.040000e+00	1.572500e+02	20151211_STAG2gfpcf2_Prometa\MitoSys2\Calibration\mEGFPC1_Noc\0003_R1_P1_K1_Ch2-Ch1.zen
5.100000e+00	1.580000e+02	20151211_STAG2gfpcf2_Prometa\MitoSys2\Calibration\mEGFPC1_Noc\0003_R1_P1_K1_Ch2-Ch1.zen
5.160000e+00	1.545333e+02	20151211_STAG2gfpcf2_Prometa\MitoSys2\Calibration\mEGFPC1_Noc\0003_R1_P1_K1_Ch2-Ch1.zen
5.220000e+00	1.570166e+02	20151211_STAG2gfpcf2_Prometa\MitoSys2\Calibration\mEGFPC1_Noc\0003_R1_P1_K1_Ch2-Ch1.zen
5.280000e+00	1.551166e+02	20151211_STAG2gfpcf2_Prometa\MitoSys2\Calibration\mEGFPC1_Noc\0003_R1_P1_K1_Ch2-Ch1.zen
5.340000e+00	1.617333e+02	20151211_STAG2gfpcf2_Prometa\MitoSys2\Calibration\mEGFPC1_Noc\0003_R1_P1_K1_Ch2-Ch1.zen
5.400000e+00	1.626500e+02	20151211_STAG2gfpcf2_Prometa\MitoSys2\Calibration\mEGFPC1_Noc\0003_R1_P1_K1_Ch2-Ch1.zen
5.460000e+00	1.561500e+02	20151211_STAG2gfpcf2_Prometa\MitoSys2\Calibration\mEGFPC1_Noc\0003_R1_P1_K1_Ch2-Ch1.zen
5.520000e+00	1.528333e+02	20151211_STAG2gfpcf2_Prometa\MitoSys2\Calibration\mEGFPC1_Noc\0003_R1_P1_K1_Ch2-Ch1.zen
5.580000e+00	1.557000e+02	20151211_STAG2gfpcf2_Prometa\MitoSys2\Calibration\mEGFPC1_Noc\0003_R1_P1_K1_Ch2-Ch1.zen
5.640000e+00	1.532500e+02	20151211_STAG2gfpcf2_Prometa\MitoSys2\Calibration\mEGFPC1_Noc\0003_R1_P1_K1_Ch2-Ch1.zen
5.700000e+00	1.559500e+02	20151211_STAG2gfpcf2_Prometa\MitoSys2\Calibration\mEGFPC1_Noc\0003_R1_P1_K1_Ch2-Ch1.zen
5.760000e+00	1.594000e+02	20151211_STAG2gfpcf2_Prometa\MitoSys2\Calibration\mEGFPC1_Noc\0003_R1_P1_K1_Ch2-Ch1.zen
5.820000e+00	1.555666e+02	20151211_STAG2gfpcf2_Prometa\MitoSys2\Calibration\mEGFPC1_Noc\0003_R1_P1_K1_Ch2-Ch1.zen
5.880000e+00	1.640666e+02	20151211_STAG2gfpcf2_Prometa\MitoSys2\Calibration\mEGFPC1_Noc\0003_R1_P1_K1_Ch2-Ch1.zen
5.940000e+00	1.583666e+02	20151211_STAG2gfpcf2_Prometa\MitoSys2\Calibration\mEGFPC1_Noc\0003_R1_P1_K1_Ch2-Ch1.zen
6	1.628500e+02	20151211_STAG2gfpcf2_Prometa\MitoSys2\Calibration\mEGFPC1_Noc\0003_R1_P1_K1_Ch2-Ch1.zen
6.060000e+00	1.580333e+02	20151211_STAG2gfpcf2_Prometa\MitoSys2\Calibration\mEGFPC1_Noc\0003_R1_P1_K1_Ch2-Ch1.zen
6.120000e+00	1.606833e+02	20151211_STAG2gfpcf2_Prometa\MitoSys2\Calibration\mEGFPC1_Noc\0003_R1_P1_K1_Ch2-Ch1.zen
6.180000e+00	1.600000e+02	20151211_STAG2gfpcf2_Prometa\MitoSys2\Calibration\mEGFPC1_Noc\0003_R1_P1_K1_Ch2-Ch1.zen
6.240000e+00	1.597166e+02	20151211_STAG2gfpcf2_Prometa\MitoSys2\Calibration\mEGFPC1_Noc\0003_R1_P1_K1_Ch2-Ch1.zen
6.300000e+00	1.597833e+02	20151211_STAG2gfpcf2_Prometa\MitoSys2\Calibration\mEGFPC1_Noc\0003_R1_P1_K1_Ch2-Ch1.zen
6.360000e+00	1.592166e+02	20151211_STAG2gfpcf2_Prometa\MitoSys2\Calibration\mEGFPC1_Noc\0003_R1_P1_K1_Ch2-Ch1.zen
6.420000e+00	1.614666e+02	20151211_STAG2gfpcf2_Prometa\MitoSys2\Calibration\mEGFPC1_Noc\0003_R1_P1_K1_Ch2-Ch1.zen
6.480000e+00	1.638166e+02	20151211_STAG2gfpcf2_Prometa\MitoSys2\Calibration\mEGFPC1_Noc\0003_R1_P1_K1_Ch2-Ch1.zen
6.540000e+00	1.563500e+02	20151211_STAG2gfpcf2_Prometa\MitoSys2\Calibration\mEGFPC1_Noc\0003_R1_P1_K1_Ch2-Ch1.zen
6.600000e+00	1.613333e+02	20151211_STAG2gfpcf2_Prometa\MitoSys2\Calibration\mEGFPC1_Noc\0003_R1_P1_K1_Ch2-Ch1.zen
6.660000e+00	1.535166e+02	20151211_STAG2gfpcf2_Prometa\MitoSys2\Calibration\mEGFPC1_Noc\0003_R1_P1_K1_Ch2-Ch1.zen
6.720000e+00	1.512000e+02	20151211_STAG2gfpcf2_Prometa\MitoSys2\Calibration\mEGFPC1_Noc\0003_R1_P1_K1_Ch2-Ch1.zen
6.780000e+00	1.534833e+02	20151211_STAG2gfpcf2_Prometa\MitoSys2\Calibration\mEGFPC1_Noc\0003_R1_P1_K1_Ch2-Ch1.zen
6.840000e+00	1.562000e+02	20151211_STAG2gfpcf2_Prometa\MitoSys2\Calibration\mEGFPC1_Noc\0003_R1_P1_K1_Ch2-Ch1.zen
6.900000e+00	1.578000e+02	20151211_STAG2gfpcf2_Prometa\MitoSys2\Calibration\mEGFPC1_Noc\0003_R1_P1_K1_Ch2-Ch1.zen
6.960000e+00	1.532333e+02	20151211_STAG2gfpcf2_Prometa\MitoSys2\Calibration\mEGFPC1_Noc\0003_R1_P1_K1_Ch2-Ch1.zen
7.020000e+00	1.569666e+02	20151211_STAG2gfpcf2_Prometa\MitoSys2\Calibration\mEGFPC1_Noc\0003_R1_P1_K1_Ch2-Ch1.zen
7.080000e+00	1.621666e+02	20151211_STAG2gfpcf2_Prometa\MitoSys2\Calibration\mEGFPC1_Noc\0003_R1_P1_K1_Ch2-Ch1.zen
7.140000e+00	1.584000e+02	20151211_STAG2gfpcf2_Prometa\MitoSys2\Calibration\mEGFPC1_Noc\0003_R1_P1_K1_Ch2-Ch1.zen
7.200000e+00	1.538500e+02	20151211_STAG2gfpcf2_Prometa\MitoSys2\Calibration\mEGFPC1_Noc\0003_R1_P1_K1_Ch2-Ch1.zen
7.260000e+00	1.550666e+02	20151211_STAG2gfpcf2_Prometa\MitoSys2\Calibration\mEGFPC1_Noc\0003_R1_P1_K1_Ch2-Ch1.zen
7.320000e+00	1.552500e+02	20151211_STAG2gfpcf2_Prometa\MitoSys2\Calibration\mEGFPC1_Noc\0003_R1_P1_K1_Ch2-Ch1.zen
7.380000e+00	1.604000e+02	20151211_STAG2gfpcf2_Prometa\MitoSys2\Calibration\mEGFPC1_Noc\0003_R1_P1_K1_Ch2-Ch1.zen
7.440000e+00	1.601333e+02	20151211_STAG2gfpcf2_Prometa\MitoSys2\Calibration\mEGFPC1_Noc\0003_R1_P1_K1_Ch2-Ch1.zen
7.500000e+00	1.643333e+02	20151211_STAG2gfpcf2_Prometa\MitoSys2\Calibration\mEGFPC1_Noc\0003_R1_P1_K1_Ch2-Ch1.zen
7.560000e+00	1.577666e+02	20151211_STAG2gfpcf2_Prometa\MitoSys2\Calibration\mEGFPC1_Noc\0003_R1_P1_K1_Ch2-Ch1.zen
7.620000e+00	1.560333e+02	20151211_STAG2gfpcf2_Prometa\MitoSys2\Calibration\mEGFPC1_Noc\0003_R1_P1_K1_Ch2-Ch1.zen
7.680000e+00	1.532500e+02	20151211_STAG2gfpcf2_Prometa\MitoSys2\Calibration\mEGFPC1_Noc\0003_R1_P1_K1_Ch2-Ch1.zen
7.740000e+00	1.596833e+02	20151211_STAG2gfpcf2_Prometa\MitoSys2\Calibration\mEGFPC1_Noc\0003_R1_P1_K1_Ch2-Ch1.zen
7.800000e+00	1.579500e+02	20151211_STAG2gfpcf2_Prometa\MitoSys2\Calibration\mEGFPC1_Noc\0003_R1_P1_K1_Ch2-Ch1.zen
7.860000e+00	1.529833e+02	20151211_STAG2gfpcf2_Prometa\MitoSys2\Calibration\mEGFPC1_Noc\0003_R1_P1_K1_Ch2-Ch1.zen
7.920000e+00	1.542000e+02	20151211_STAG2gfpcf2_Prometa\MitoSys2\Calibration\mEGFPC1_Noc\0003_R1_P1_K1_Ch2-Ch1.zen
7.980000e+00	1.471166e+02	20151211_STAG2gfpcf2_Prometa\MitoSys2\Calibration\mEGFPC1_Noc\0003_R1_P1_K1_Ch2-Ch1.zen
8.040000e+00	1.495166e+02	20151211_STAG2gfpcf2_Prometa\MitoSys2\Calibration\mEGFPC1_Noc\0003_R1_P1_K1_Ch2-Ch1.zen
8.100000e+00	1.577666e+02	20151211_STAG2gfpcf2_Prometa\MitoSys2\Calibration\mEGFPC1_Noc\0003_R1_P1_K1_Ch2-Ch1.zen
8.160000e+00	1.573500e+02	20151211_STAG2gfpcf2_Prometa\MitoSys2\Calibration\mEGFPC1_Noc\0003_R1_P1_K1_Ch2-Ch1.zen
8.220000e+00	1.517333e+02	20151211_STAG2gfpcf2_Prometa\MitoSys2\Calibration\mEGFPC1_Noc\0003_R1_P1_K1_Ch2-Ch1.zen
8.280000e+00	1.553833e+02	20151211_STAG2gfpcf2_Prometa\MitoSys2\Calibration\mEGFPC1_Noc\0003_R1_P1_K1_Ch2-Ch1.zen
8.340000e+00	1.525833e+02	20151211_STAG2gfpcf2_Prometa\MitoSys2\Calibration\mEGFPC1_Noc\0003_R1_P1_K1_Ch2-Ch1.zen
8.400000e+00	1.549666e+02	20151211_STAG2gfpcf2_Prometa\MitoSys2\Calibration\mEGFPC1_Noc\0003_R1_P1_K1_Ch2-Ch1.zen
8.460000e+00	1.579166e+02	20151211_STAG2gfpcf2_Prometa\MitoSys2\Calibration\mEGFPC1_Noc\0003_R1_P1_K1_Ch2-Ch1.zen
8.520000e+00	1.587333e+02	20151211_STAG2gfpcf2_Prometa\MitoSys2\Calibration\mEGFPC1_Noc\0003_R1_P1_K1_Ch2-Ch1.zen
8.580000e+00	1.481000e+02	20151211_STAG2gfpcf2_Prometa\MitoSys2\Calibration\mEGFPC1_Noc\0003_R1_P1_K1_Ch2-Ch1.zen
8.640000e+00	1.488833e+02	20151211_STAG2gfpcf2_Prometa\MitoSys2\Calibration\mEGFPC1_Noc\0003_R1_P1_K1_Ch2-Ch1.zen
8.700000e+00	1.520166e+02	20151211_STAG2gfpcf2_Prometa\MitoSys2\Calibration\mEGFPC1_Noc\0003_R1_P1_K1_Ch2-Ch1.zen
8.760000e+00	1.527333e+02	20151211_STAG2gfpcf2_Prometa\MitoSys2\Calibration\mEGFPC1_Noc\0003_R1_P1_K1_Ch2-Ch1.zen
8.820000e+00	1.567166e+02	20151211_STAG2gfpcf2_Prometa\MitoSys2\Calibration\mEGFPC1_Noc\0003_R1_P1_K1_Ch2-Ch1.zen
8.880000e+00	1.564333e+02	20151211_STAG2gfpcf2_Prometa\MitoSys2\Calibration\mEGFPC1_Noc\0003_R1_P1_K1_Ch2-Ch1.zen
8.940000e+00	1.521833e+02	20151211_STAG2gfpcf2_Prometa\MitoSys2\Calibration\mEGFPC1_Noc\0003_R1_P1_K1_Ch2-Ch1.zen
9	1.529166e+02	20151211_STAG2gfpcf2_Prometa\MitoSys2\Calibration\mEGFPC1_Noc\0003_R1_P1_K1_Ch2-Ch1.zen
9.060000e+00	1.495500e+02	20151211_STAG2gfpcf2_Prometa\MitoSys2\Calibration\mEGFPC1_Noc\0003_R1_P1_K1_Ch2-Ch1.zen
9.120000e+00	1.551666e+02	20151211_STAG2gfpcf2_Prometa\MitoSys2\Calibration\mEGFPC1_Noc\0003_R1_P1_K1_Ch2-Ch1.zen
9.180000e+00	1.559333e+02	20151211_STAG2gfpcf2_Prometa\MitoSys2\Calibration\mEGFPC1_Noc\0003_R1_P1_K1_Ch2-Ch1.zen
9.240000e+00	1.494166e+02	20151211_STAG2gfpcf2_Prometa\MitoSys2\Calibration\mEGFPC1_Noc\0003_R1_P1_K1_Ch2-Ch1.zen
9.300000e+00	1.534000e+02	20151211_STAG2gfpcf2_Prometa\MitoSys2\Calibration\mEGFPC1_Noc\0003_R1_P1_K1_Ch2-Ch1.zen
9.360000e+00	1.575333e+02	20151211_STAG2gfpcf2_Prometa\MitoSys2\Calibration\mEGFPC1_Noc\0003_R1_P1_K1_Ch2-Ch1.zen
9.420000e+00	1.526666e+02	20151211_STAG2gfpcf2_Prometa\MitoSys2\Calibration\mEGFPC1_Noc\0003_R1_P1_K1_Ch2-Ch1.zen
9.480000e+00	1.509500e+02	20151211_STAG2gfpcf2_Prometa\MitoSys2\Calibration\mEGFPC1_Noc\0003_R1_P1_K1_Ch2-Ch1.zen
9.540000e+00	1.539333e+02	20151211_STAG2gfpcf2_Prometa\MitoSys2\Calibration\mEGFPC1_Noc\0003_R1_P1_K1_Ch2-Ch1.zen
9.600000e+00	1.542333e+02	20151211_STAG2gfpcf2_Prometa\MitoSys2\Calibration\mEGFPC1_Noc\0003_R1_P1_K1_Ch2-Ch1.zen
9.660000e+00	1.500500e+02	20151211_STAG2gfpcf2_Prometa\MitoSys2\Calibration\mEGFPC1_Noc\0003_R1_P1_K1_Ch2-Ch1.zen
9.720000e+00	1.537333e+02	20151211_STAG2gfpcf2_Prometa\MitoSys2\Calibration\mEGFPC1_Noc\0003_R1_P1_K1_Ch2-Ch1.zen
9.780000e+00	1.550166e+02	20151211_STAG2gfpcf2_Prometa\MitoSys2\Calibration\mEGFPC1_Noc\0003_R1_P1_K1_Ch2-Ch1.zen
9.840000e+00	1.581333e+02	20151211_STAG2gfpcf2_Prometa\MitoSys2\Calibration\mEGFPC1_Noc\0003_R1_P1_K1_Ch2-Ch1.zen
9.900000e+00	1.543000e+02	20151211_STAG2gfpcf2_Prometa\MitoSys2\Calibration\mEGFPC1_Noc\0003_R1_P1_K1_Ch2-Ch1.zen
9.960000e+00	1.506333e+02	20151211_STAG2gfpcf2_Prometa\MitoSys2\Calibration\mEGFPC1_Noc\0003_R1_P1_K1_Ch2-Ch1.zen
1.002000e+01	1.578833e+02	20151211_STAG2gfpcf2_Prometa\MitoSys2\Calibration\mEGFPC1_Noc\0003_R1_P1_K1_Ch2-Ch1.zen
1.008000e+01	1.544166e+02	20151211_STAG2gfpcf2_Prometa\MitoSys2\Calibration\mEGFPC1_Noc\0003_R1_P1_K1_Ch2-Ch1.zen
1.014000e+01	1.558333e+02	20151211_STAG2gfpcf2_Prometa\MitoSys2\Calibration\mEGFPC1_Noc\0003_R1_P1_K1_Ch2-Ch1.zen
1.020000e+01	1.512833e+02	20151211_STAG2gfpcf2_Prometa\MitoSys2\Calibration\mEGFPC1_Noc\0003_R1_P1_K1_Ch2-Ch1.zen
1.026000e+01	1.493333e+02	20151211_STAG2gfpcf2_Prometa\MitoSys2\Calibration\mEGFPC1_Noc\0003_R1_P1_K1_Ch2-Ch1.zen
1.032000e+01	1.539166e+02	20151211_STAG2gfpcf2_Prometa\MitoSys2\Calibration\mEGFPC1_Noc\0003_R1_P1_K1_Ch2-Ch1.zen
1.038000e+01	1.588666e+02	20151211_STAG2gfpcf2_Prometa\MitoSys2\Calibration\mEGFPC1_Noc\0003_R1_P1_K1_Ch2-Ch1.zen
1.044000e+01	1.534000e+02	20151211_STAG2gfpcf2_Prometa\MitoSys2\Calibration\mEGFPC1_Noc\0003_R1_P1_K1_Ch2-Ch1.zen
1.050000e+01	1.535000e+02	20151211_STAG2gfpcf2_Prometa\MitoSys2\Calibration\mEGFPC1_Noc\0003_R1_P1_K1_Ch2-Ch1.zen
1.056000e+01	1.505166e+02	20151211_STAG2gfpcf2_Prometa\MitoSys2\Calibration\mEGFPC1_Noc\0003_R1_P1_K1_Ch2-Ch1.zen
1.062000e+01	1.565166e+02	20151211_STAG2gfpcf2_Prometa\MitoSys2\Calibration\mEGFPC1_Noc\0003_R1_P1_K1_Ch2-Ch1.zen
1.068000e+01	1.578666e+02	20151211_STAG2gfpcf2_Prometa\MitoSys2\Calibration\mEGFPC1_Noc\0003_R1_P1_K1_Ch2-Ch1.zen
1.074000e+01	1.582333e+02	20151211_STAG2gfpcf2_Prometa\MitoSys2\Calibration\mEGFPC1_Noc\0003_R1_P1_K1_Ch2-Ch1.zen
1.080000e+01	1.522500e+02	20151211_STAG2gfpcf2_Prometa\MitoSys2\Calibration\mEGFPC1_Noc\0003_R1_P1_K1_Ch2-Ch1.zen
1.086000e+01	1.559833e+02	20151211_STAG2gfpcf2_Prometa\MitoSys2\Calibration\mEGFPC1_Noc\0003_R1_P1_K1_Ch2-Ch1.zen
1.092000e+01	1.536333e+02	20151211_STAG2gfpcf2_Prometa\MitoSys2\Calibration\mEGFPC1_Noc\0003_R1_P1_K1_Ch2-Ch1.zen
1.098000e+01	1.473666e+02	20151211_STAG2gfpcf2_Prometa\MitoSys2\Calibration\mEGFPC1_Noc\0003_R1_P1_K1_Ch2-Ch1.zen
1.104000e+01	1.569000e+02	20151211_STAG2gfpcf2_Prometa\MitoSys2\Calibration\mEGFPC1_Noc\0003_R1_P1_K1_Ch2-Ch1.zen
1.110000e+01	1.577000e+02	20151211_STAG2gfpcf2_Prometa\MitoSys2\Calibration\mEGFPC1_Noc\0003_R1_P1_K1_Ch2-Ch1.zen
1.116000e+01	1.557166e+02	20151211_STAG2gfpcf2_Prometa\MitoSys2\Calibration\mEGFPC1_Noc\0003_R1_P1_K1_Ch2-Ch1.zen
1.122000e+01	1.567833e+02	20151211_STAG2gfpcf2_Prometa\MitoSys2\Calibration\mEGFPC1_Noc\0003_R1_P1_K1_Ch2-Ch1.zen
1.128000e+01	1.561166e+02	20151211_STAG2gfpcf2_Prometa\MitoSys2\Calibration\mEGFPC1_Noc\0003_R1_P1_K1_Ch2-Ch1.zen
1.134000e+01	1.618166e+02	20151211_STAG2gfpcf2_Prometa\MitoSys2\Calibration\mEGFPC1_Noc\0003_R1_P1_K1_Ch2-Ch1.zen
1.140000e+01	1.578333e+02	20151211_STAG2gfpcf2_Prometa\MitoSys2\Calibration\mEGFPC1_Noc\0003_R1_P1_K1_Ch2-Ch1.zen
1.146000e+01	1.531000e+02	20151211_STAG2gfpcf2_Prometa\MitoSys2\Calibration\mEGFPC1_Noc\0003_R1_P1_K1_Ch2-Ch1.zen
1.152000e+01	1.498166e+02	20151211_STAG2gfpcf2_Prometa\MitoSys2\Calibration\mEGFPC1_Noc\0003_R1_P1_K1_Ch2-Ch1.zen
1.158000e+01	1.509833e+02	20151211_STAG2gfpcf2_Prometa\MitoSys2\Calibration\mEGFPC1_Noc\0003_R1_P1_K1_Ch2-Ch1.zen
1.164000e+01	1.484166e+02	20151211_STAG2gfpcf2_Prometa\MitoSys2\Calibration\mEGFPC1_Noc\0003_R1_P1_K1_Ch2-Ch1.zen
1.170000e+01	1.522333e+02	20151211_STAG2gfpcf2_Prometa\MitoSys2\Calibration\mEGFPC1_Noc\0003_R1_P1_K1_Ch2-Ch1.zen
1.176000e+01	1.533833e+02	20151211_STAG2gfpcf2_Prometa\MitoSys2\Calibration\mEGFPC1_Noc\0003_R1_P1_K1_Ch2-Ch1.zen
1.182000e+01	1.580833e+02	20151211_STAG2gfpcf2_Prometa\MitoSys2\Calibration\mEGFPC1_Noc\0003_R1_P1_K1_Ch2-Ch1.zen
1.188000e+01	1.542833e+02	20151211_STAG2gfpcf2_Prometa\MitoSys2\Calibration\mEGFPC1_Noc\0003_R1_P1_K1_Ch2-Ch1.zen
1.194000e+01	1.532333e+02	20151211_STAG2gfpcf2_Prometa\MitoSys2\Calibration\mEGFPC1_Noc\0003_R1_P1_K1_Ch2-Ch1.zen
12	1.494833e+02	20151211_STAG2gfpcf2_Prometa\MitoSys2\Calibration\mEGFPC1_Noc\0003_R1_P1_K1_Ch2-Ch1.zen
1.206000e+01	1.563666e+02	20151211_STAG2gfpcf2_Prometa\MitoSys2\Calibration\mEGFPC1_Noc\0003_R1_P1_K1_Ch2-Ch1.zen
1.212000e+01	1.536666e+02	20151211_STAG2gfpcf2_Prometa\MitoSys2\Calibration\mEGFPC1_Noc\0003_R1_P1_K1_Ch2-Ch1.zen
1.218000e+01	1.564000e+02	20151211_STAG2gfpcf2_Prometa\MitoSys2\Calibration\mEGFPC1_Noc\0003_R1_P1_K1_Ch2-Ch1.zen
1.224000e+01	1.540000e+02	20151211_STAG2gfpcf2_Prometa\MitoSys2\Calibration\mEGFPC1_Noc\0003_R1_P1_K1_Ch2-Ch1.zen
1.230000e+01	1.534166e+02	20151211_STAG2gfpcf2_Prometa\MitoSys2\Calibration\mEGFPC1_Noc\0003_R1_P1_K1_Ch2-Ch1.zen
1.236000e+01	1.526666e+02	20151211_STAG2gfpcf2_Prometa\MitoSys2\Calibration\mEGFPC1_Noc\0003_R1_P1_K1_Ch2-Ch1.zen
1.242000e+01	1.495166e+02	20151211_STAG2gfpcf2_Prometa\MitoSys2\Calibration\mEGFPC1_Noc\0003_R1_P1_K1_Ch2-Ch1.zen
1.248000e+01	1.496500e+02	20151211_STAG2gfpcf2_Prometa\MitoSys2\Calibration\mEGFPC1_Noc\0003_R1_P1_K1_Ch2-Ch1.zen
1.254000e+01	1.526333e+02	20151211_STAG2gfpcf2_Prometa\MitoSys2\Calibration\mEGFPC1_Noc\0003_R1_P1_K1_Ch2-Ch1.zen
1.260000e+01	1.565833e+02	20151211_STAG2gfpcf2_Prometa\MitoSys2\Calibration\mEGFPC1_Noc\0003_R1_P1_K1_Ch2-Ch1.zen
1.266000e+01	1.523333e+02	20151211_STAG2gfpcf2_Prometa\MitoSys2\Calibration\mEGFPC1_Noc\0003_R1_P1_K1_Ch2-Ch1.zen
1.272000e+01	1.505666e+02	20151211_STAG2gfpcf2_Prometa\MitoSys2\Calibration\mEGFPC1_Noc\0003_R1_P1_K1_Ch2-Ch1.zen
1.278000e+01	1.504333e+02	20151211_STAG2gfpcf2_Prometa\MitoSys2\Calibration\mEGFPC1_Noc\0003_R1_P1_K1_Ch2-Ch1.zen
1.284000e+01	1.537333e+02	20151211_STAG2gfpcf2_Prometa\MitoSys2\Calibration\mEGFPC1_Noc\0003_R1_P1_K1_Ch2-Ch1.zen
1.290000e+01	1.536166e+02	20151211_STAG2gfpcf2_Prometa\MitoSys2\Calibration\mEGFPC1_Noc\0003_R1_P1_K1_Ch2-Ch1.zen
1.296000e+01	1.518333e+02	20151211_STAG2gfpcf2_Prometa\MitoSys2\Calibration\mEGFPC1_Noc\0003_R1_P1_K1_Ch2-Ch1.zen
1.302000e+01	1.546833e+02	20151211_STAG2gfpcf2_Prometa\MitoSys2\Calibration\mEGFPC1_Noc\0003_R1_P1_K1_Ch2-Ch1.zen
1.308000e+01	1.483666e+02	20151211_STAG2gfpcf2_Prometa\MitoSys2\Calibration\mEGFPC1_Noc\0003_R1_P1_K1_Ch2-Ch1.zen
1.314000e+01	1.574666e+02	20151211_STAG2gfpcf2_Prometa\MitoSys2\Calibration\mEGFPC1_Noc\0003_R1_P1_K1_Ch2-Ch1.zen
1.320000e+01	1.545833e+02	20151211_STAG2gfpcf2_Prometa\MitoSys2\Calibration\mEGFPC1_Noc\0003_R1_P1_K1_Ch2-Ch1.zen
1.326000e+01	1.554000e+02	20151211_STAG2gfpcf2_Prometa\MitoSys2\Calibration\mEGFPC1_Noc\0003_R1_P1_K1_Ch2-Ch1.zen
1.332000e+01	1.526833e+02	20151211_STAG2gfpcf2_Prometa\MitoSys2\Calibration\mEGFPC1_Noc\0003_R1_P1_K1_Ch2-Ch1.zen
1.338000e+01	1.538000e+02	20151211_STAG2gfpcf2_Prometa\MitoSys2\Calibration\mEGFPC1_Noc\0003_R1_P1_K1_Ch2-Ch1.zen
1.344000e+01	1.558666e+02	20151211_STAG2gfpcf2_Prometa\MitoSys2\Calibration\mEGFPC1_Noc\0003_R1_P1_K1_Ch2-Ch1.zen
1.350000e+01	1.556333e+02	20151211_STAG2gfpcf2_Prometa\MitoSys2\Calibration\mEGFPC1_Noc\0003_R1_P1_K1_Ch2-Ch1.zen
1.356000e+01	1.578333e+02	20151211_STAG2gfpcf2_Prometa\MitoSys2\Calibration\mEGFPC1_Noc\0003_R1_P1_K1_Ch2-Ch1.zen
1.362000e+01	1.609333e+02	20151211_STAG2gfpcf2_Prometa\MitoSys2\Calibration\mEGFPC1_Noc\0003_R1_P1_K1_Ch2-Ch1.zen
1.368000e+01	1.654500e+02	20151211_STAG2gfpcf2_Prometa\MitoSys2\Calibration\mEGFPC1_Noc\0003_R1_P1_K1_Ch2-Ch1.zen
1.374000e+01	1.541166e+02	20151211_STAG2gfpcf2_Prometa\MitoSys2\Calibration\mEGFPC1_Noc\0003_R1_P1_K1_Ch2-Ch1.zen
1.380000e+01	1.576333e+02	20151211_STAG2gfpcf2_Prometa\MitoSys2\Calibration\mEGFPC1_Noc\0003_R1_P1_K1_Ch2-Ch1.zen
1.386000e+01	1.595166e+02	20151211_STAG2gfpcf2_Prometa\MitoSys2\Calibration\mEGFPC1_Noc\0003_R1_P1_K1_Ch2-Ch1.zen
1.392000e+01	1.519666e+02	20151211_STAG2gfpcf2_Prometa\MitoSys2\Calibration\mEGFPC1_Noc\0003_R1_P1_K1_Ch2-Ch1.zen
1.398000e+01	1.576833e+02	20151211_STAG2gfpcf2_Prometa\MitoSys2\Calibration\mEGFPC1_Noc\0003_R1_P1_K1_Ch2-Ch1.zen
1.404000e+01	1.574000e+02	20151211_STAG2gfpcf2_Prometa\MitoSys2\Calibration\mEGFPC1_Noc\0003_R1_P1_K1_Ch2-Ch1.zen
1.410000e+01	1.541333e+02	20151211_STAG2gfpcf2_Prometa\MitoSys2\Calibration\mEGFPC1_Noc\0003_R1_P1_K1_Ch2-Ch1.zen
1.416000e+01	1.568666e+02	20151211_STAG2gfpcf2_Prometa\MitoSys2\Calibration\mEGFPC1_Noc\0003_R1_P1_K1_Ch2-Ch1.zen
1.422000e+01	1.538500e+02	20151211_STAG2gfpcf2_Prometa\MitoSys2\Calibration\mEGFPC1_Noc\0003_R1_P1_K1_Ch2-Ch1.zen
1.428000e+01	1.534833e+02	20151211_STAG2gfpcf2_Prometa\MitoSys2\Calibration\mEGFPC1_Noc\0003_R1_P1_K1_Ch2-Ch1.zen
1.434000e+01	1.558166e+02	20151211_STAG2gfpcf2_Prometa\MitoSys2\Calibration\mEGFPC1_Noc\0003_R1_P1_K1_Ch2-Ch1.zen
1.440000e+01	1.533500e+02	20151211_STAG2gfpcf2_Prometa\MitoSys2\Calibration\mEGFPC1_Noc\0003_R1_P1_K1_Ch2-Ch1.zen
1.446000e+01	1.561166e+02	20151211_STAG2gfpcf2_Prometa\MitoSys2\Calibration\mEGFPC1_Noc\0003_R1_P1_K1_Ch2-Ch1.zen
1.452000e+01	1.525666e+02	20151211_STAG2gfpcf2_Prometa\MitoSys2\Calibration\mEGFPC1_Noc\0003_R1_P1_K1_Ch2-Ch1.zen
1.458000e+01	1.602166e+02	20151211_STAG2gfpcf2_Prometa\MitoSys2\Calibration\mEGFPC1_Noc\0003_R1_P1_K1_Ch2-Ch1.zen
1.464000e+01	1.592500e+02	20151211_STAG2gfpcf2_Prometa\MitoSys2\Calibration\mEGFPC1_Noc\0003_R1_P1_K1_Ch2-Ch1.zen
1.470000e+01	1.599666e+02	20151211_STAG2gfpcf2_Prometa\MitoSys2\Calibration\mEGFPC1_Noc\0003_R1_P1_K1_Ch2-Ch1.zen
1.476000e+01	1.503000e+02	20151211_STAG2gfpcf2_Prometa\MitoSys2\Calibration\mEGFPC1_Noc\0003_R1_P1_K1_Ch2-Ch1.zen
1.482000e+01	1.507333e+02	20151211_STAG2gfpcf2_Prometa\MitoSys2\Calibration\mEGFPC1_Noc\0003_R1_P1_K1_Ch2-Ch1.zen
1.488000e+01	1.544666e+02	20151211_STAG2gfpcf2_Prometa\MitoSys2\Calibration\mEGFPC1_Noc\0003_R1_P1_K1_Ch2-Ch1.zen
1.494000e+01	1.536833e+02	20151211_STAG2gfpcf2_Prometa\MitoSys2\Calibration\mEGFPC1_Noc\0003_R1_P1_K1_Ch2-Ch1.zen
15	1.581500e+02	20151211_STAG2gfpcf2_Prometa\MitoSys2\Calibration\mEGFPC1_Noc\0003_R1_P1_K1_Ch2-Ch1.zen
1.506000e+01	1.555833e+02	20151211_STAG2gfpcf2_Prometa\MitoSys2\Calibration\mEGFPC1_Noc\0003_R1_P1_K1_Ch2-Ch1.zen
1.512000e+01	1.553833e+02	20151211_STAG2gfpcf2_Prometa\MitoSys2\Calibration\mEGFPC1_Noc\0003_R1_P1_K1_Ch2-Ch1.zen
1.518000e+01	1.569500e+02	20151211_STAG2gfpcf2_Prometa\MitoSys2\Calibration\mEGFPC1_Noc\0003_R1_P1_K1_Ch2-Ch1.zen
1.524000e+01	1.559500e+02	20151211_STAG2gfpcf2_Prometa\MitoSys2\Calibration\mEGFPC1_Noc\0003_R1_P1_K1_Ch2-Ch1.zen
1.530000e+01	1.584166e+02	20151211_STAG2gfpcf2_Prometa\MitoSys2\Calibration\mEGFPC1_Noc\0003_R1_P1_K1_Ch2-Ch1.zen
1.536000e+01	1.549333e+02	20151211_STAG2gfpcf2_Prometa\MitoSys2\Calibration\mEGFPC1_Noc\0003_R1_P1_K1_Ch2-Ch1.zen
1.542000e+01	1.538666e+02	20151211_STAG2gfpcf2_Prometa\MitoSys2\Calibration\mEGFPC1_Noc\0003_R1_P1_K1_Ch2-Ch1.zen
1.548000e+01	1.549833e+02	20151211_STAG2gfpcf2_Prometa\MitoSys2\Calibration\mEGFPC1_Noc\0003_R1_P1_K1_Ch2-Ch1.zen
1.554000e+01	1.544000e+02	20151211_STAG2gfpcf2_Prometa\MitoSys2\Calibration\mEGFPC1_Noc\0003_R1_P1_K1_Ch2-Ch1.zen
1.560000e+01	1.461666e+02	20151211_STAG2gfpcf2_Prometa\MitoSys2\Calibration\mEGFPC1_Noc\0003_R1_P1_K1_Ch2-Ch1.zen
1.566000e+01	1.548833e+02	20151211_STAG2gfpcf2_Prometa\MitoSys2\Calibration\mEGFPC1_Noc\0003_R1_P1_K1_Ch2-Ch1.zen
1.572000e+01	1.504500e+02	20151211_STAG2gfpcf2_Prometa\MitoSys2\Calibration\mEGFPC1_Noc\0003_R1_P1_K1_Ch2-Ch1.zen
1.578000e+01	1.509333e+02	20151211_STAG2gfpcf2_Prometa\MitoSys2\Calibration\mEGFPC1_Noc\0003_R1_P1_K1_Ch2-Ch1.zen
1.584000e+01	1.477666e+02	20151211_STAG2gfpcf2_Prometa\MitoSys2\Calibration\mEGFPC1_Noc\0003_R1_P1_K1_Ch2-Ch1.zen
1.590000e+01	1.630000e+02	20151211_STAG2gfpcf2_Prometa\MitoSys2\Calibration\mEGFPC1_Noc\0003_R1_P1_K1_Ch2-Ch1.zen
1.596000e+01	1.603666e+02	20151211_STAG2gfpcf2_Prometa\MitoSys2\Calibration\mEGFPC1_Noc\0003_R1_P1_K1_Ch2-Ch1.zen
1.602000e+01	1.538000e+02	20151211_STAG2gfpcf2_Prometa\MitoSys2\Calibration\mEGFPC1_Noc\0003_R1_P1_K1_Ch2-Ch1.zen
1.608000e+01	1.580166e+02	20151211_STAG2gfpcf2_Prometa\MitoSys2\Calibration\mEGFPC1_Noc\0003_R1_P1_K1_Ch2-Ch1.zen
1.614000e+01	1.512833e+02	20151211_STAG2gfpcf2_Prometa\MitoSys2\Calibration\mEGFPC1_Noc\0003_R1_P1_K1_Ch2-Ch1.zen
1.620000e+01	1.512166e+02	20151211_STAG2gfpcf2_Prometa\MitoSys2\Calibration\mEGFPC1_Noc\0003_R1_P1_K1_Ch2-Ch1.zen
1.626000e+01	1.491500e+02	20151211_STAG2gfpcf2_Prometa\MitoSys2\Calibration\mEGFPC1_Noc\0003_R1_P1_K1_Ch2-Ch1.zen
1.632000e+01	1.534833e+02	20151211_STAG2gfpcf2_Prometa\MitoSys2\Calibration\mEGFPC1_Noc\0003_R1_P1_K1_Ch2-Ch1.zen
1.638000e+01	1.547166e+02	20151211_STAG2gfpcf2_Prometa\MitoSys2\Calibration\mEGFPC1_Noc\0003_R1_P1_K1_Ch2-Ch1.zen
1.644000e+01	1.578166e+02	20151211_STAG2gfpcf2_Prometa\MitoSys2\Calibration\mEGFPC1_Noc\0003_R1_P1_K1_Ch2-Ch1.zen
1.650000e+01	1.589000e+02	20151211_STAG2gfpcf2_Prometa\MitoSys2\Calibration\mEGFPC1_Noc\0003_R1_P1_K1_Ch2-Ch1.zen
1.656000e+01	1.628666e+02	20151211_STAG2gfpcf2_Prometa\MitoSys2\Calibration\mEGFPC1_Noc\0003_R1_P1_K1_Ch2-Ch1.zen
1.662000e+01	1.544000e+02	20151211_STAG2gfpcf2_Prometa\MitoSys2\Calibration\mEGFPC1_Noc\0003_R1_P1_K1_Ch2-Ch1.zen
1.668000e+01	1.531333e+02	20151211_STAG2gfpcf2_Prometa\MitoSys2\Calibration\mEGFPC1_Noc\0003_R1_P1_K1_Ch2-Ch1.zen
1.674000e+01	1.580333e+02	20151211_STAG2gfpcf2_Prometa\MitoSys2\Calibration\mEGFPC1_Noc\0003_R1_P1_K1_Ch2-Ch1.zen
1.680000e+01	1.571166e+02	20151211_STAG2gfpcf2_Prometa\MitoSys2\Calibration\mEGFPC1_Noc\0003_R1_P1_K1_Ch2-Ch1.zen
1.686000e+01	1.580333e+02	20151211_STAG2gfpcf2_Prometa\MitoSys2\Calibration\mEGFPC1_Noc\0003_R1_P1_K1_Ch2-Ch1.zen
1.692000e+01	1.547666e+02	20151211_STAG2gfpcf2_Prometa\MitoSys2\Calibration\mEGFPC1_Noc\0003_R1_P1_K1_Ch2-Ch1.zen
1.698000e+01	1.591833e+02	20151211_STAG2gfpcf2_Prometa\MitoSys2\Calibration\mEGFPC1_Noc\0003_R1_P1_K1_Ch2-Ch1.zen
1.704000e+01	1.587333e+02	20151211_STAG2gfpcf2_Prometa\MitoSys2\Calibration\mEGFPC1_Noc\0003_R1_P1_K1_Ch2-Ch1.zen
1.710000e+01	1.580833e+02	20151211_STAG2gfpcf2_Prometa\MitoSys2\Calibration\mEGFPC1_Noc\0003_R1_P1_K1_Ch2-Ch1.zen
1.716000e+01	1.576666e+02	20151211_STAG2gfpcf2_Prometa\MitoSys2\Calibration\mEGFPC1_Noc\0003_R1_P1_K1_Ch2-Ch1.zen
1.722000e+01	1.564666e+02	20151211_STAG2gfpcf2_Prometa\MitoSys2\Calibration\mEGFPC1_Noc\0003_R1_P1_K1_Ch2-Ch1.zen
1.728000e+01	1.559333e+02	20151211_STAG2gfpcf2_Prometa\MitoSys2\Calibration\mEGFPC1_Noc\0003_R1_P1_K1_Ch2-Ch1.zen
1.734000e+01	1.523833e+02	20151211_STAG2gfpcf2_Prometa\MitoSys2\Calibration\mEGFPC1_Noc\0003_R1_P1_K1_Ch2-Ch1.zen
1.740000e+01	1.568666e+02	20151211_STAG2gfpcf2_Prometa\MitoSys2\Calibration\mEGFPC1_Noc\0003_R1_P1_K1_Ch2-Ch1.zen
1.746000e+01	1.591333e+02	20151211_STAG2gfpcf2_Prometa\MitoSys2\Calibration\mEGFPC1_Noc\0003_R1_P1_K1_Ch2-Ch1.zen
1.752000e+01	1.598666e+02	20151211_STAG2gfpcf2_Prometa\MitoSys2\Calibration\mEGFPC1_Noc\0003_R1_P1_K1_Ch2-Ch1.zen
1.758000e+01	1.560333e+02	20151211_STAG2gfpcf2_Prometa\MitoSys2\Calibration\mEGFPC1_Noc\0003_R1_P1_K1_Ch2-Ch1.zen
1.764000e+01	1.627333e+02	20151211_STAG2gfpcf2_Prometa\MitoSys2\Calibration\mEGFPC1_Noc\0003_R1_P1_K1_Ch2-Ch1.zen
1.770000e+01	1.609166e+02	20151211_STAG2gfpcf2_Prometa\MitoSys2\Calibration\mEGFPC1_Noc\0003_R1_P1_K1_Ch2-Ch1.zen
1.776000e+01	1.610666e+02	20151211_STAG2gfpcf2_Prometa\MitoSys2\Calibration\mEGFPC1_Noc\0003_R1_P1_K1_Ch2-Ch1.zen
1.782000e+01	1.602166e+02	20151211_STAG2gfpcf2_Prometa\MitoSys2\Calibration\mEGFPC1_Noc\0003_R1_P1_K1_Ch2-Ch1.zen
1.788000e+01	1.584833e+02	20151211_STAG2gfpcf2_Prometa\MitoSys2\Calibration\mEGFPC1_Noc\0003_R1_P1_K1_Ch2-Ch1.zen
1.794000e+01	1.546500e+02	20151211_STAG2gfpcf2_Prometa\MitoSys2\Calibration\mEGFPC1_Noc\0003_R1_P1_K1_Ch2-Ch1.zen
18	1.604500e+02	20151211_STAG2gfpcf2_Prometa\MitoSys2\Calibration\mEGFPC1_Noc\0003_R1_P1_K1_Ch2-Ch1.zen
1.806000e+01	1.603166e+02	20151211_STAG2gfpcf2_Prometa\MitoSys2\Calibration\mEGFPC1_Noc\0003_R1_P1_K1_Ch2-Ch1.zen
1.812000e+01	1.593000e+02	20151211_STAG2gfpcf2_Prometa\MitoSys2\Calibration\mEGFPC1_Noc\0003_R1_P1_K1_Ch2-Ch1.zen
1.818000e+01	1.587000e+02	20151211_STAG2gfpcf2_Prometa\MitoSys2\Calibration\mEGFPC1_Noc\0003_R1_P1_K1_Ch2-Ch1.zen
1.824000e+01	1.645000e+02	20151211_STAG2gfpcf2_Prometa\MitoSys2\Calibration\mEGFPC1_Noc\0003_R1_P1_K1_Ch2-Ch1.zen
1.830000e+01	1.634833e+02	20151211_STAG2gfpcf2_Prometa\MitoSys2\Calibration\mEGFPC1_Noc\0003_R1_P1_K1_Ch2-Ch1.zen
1.836000e+01	1.671000e+02	20151211_STAG2gfpcf2_Prometa\MitoSys2\Calibration\mEGFPC1_Noc\0003_R1_P1_K1_Ch2-Ch1.zen
1.842000e+01	1.622833e+02	20151211_STAG2gfpcf2_Prometa\MitoSys2\Calibration\mEGFPC1_Noc\0003_R1_P1_K1_Ch2-Ch1.zen
1.848000e+01	1.674500e+02	20151211_STAG2gfpcf2_Prometa\MitoSys2\Calibration\mEGFPC1_Noc\0003_R1_P1_K1_Ch2-Ch1.zen
1.854000e+01	1.712500e+02	20151211_STAG2gfpcf2_Prometa\MitoSys2\Calibration\mEGFPC1_Noc\0003_R1_P1_K1_Ch2-Ch1.zen
1.860000e+01	1.655500e+02	20151211_STAG2gfpcf2_Prometa\MitoSys2\Calibration\mEGFPC1_Noc\0003_R1_P1_K1_Ch2-Ch1.zen
1.866000e+01	1.631500e+02	20151211_STAG2gfpcf2_Prometa\MitoSys2\Calibration\mEGFPC1_Noc\0003_R1_P1_K1_Ch2-Ch1.zen
1.872000e+01	1.693333e+02	20151211_STAG2gfpcf2_Prometa\MitoSys2\Calibration\mEGFPC1_Noc\0003_R1_P1_K1_Ch2-Ch1.zen
1.878000e+01	1.646500e+02	20151211_STAG2gfpcf2_Prometa\MitoSys2\Calibration\mEGFPC1_Noc\0003_R1_P1_K1_Ch2-Ch1.zen
1.884000e+01	1.670000e+02	20151211_STAG2gfpcf2_Prometa\MitoSys2\Calibration\mEGFPC1_Noc\0003_R1_P1_K1_Ch2-Ch1.zen
1.890000e+01	1.650333e+02	20151211_STAG2gfpcf2_Prometa\MitoSys2\Calibration\mEGFPC1_Noc\0003_R1_P1_K1_Ch2-Ch1.zen
1.896000e+01	1.655833e+02	20151211_STAG2gfpcf2_Prometa\MitoSys2\Calibration\mEGFPC1_Noc\0003_R1_P1_K1_Ch2-Ch1.zen
1.902000e+01	1.608166e+02	20151211_STAG2gfpcf2_Prometa\MitoSys2\Calibration\mEGFPC1_Noc\0003_R1_P1_K1_Ch2-Ch1.zen
1.908000e+01	1.592666e+02	20151211_STAG2gfpcf2_Prometa\MitoSys2\Calibration\mEGFPC1_Noc\0003_R1_P1_K1_Ch2-Ch1.zen
1.914000e+01	1.601500e+02	20151211_STAG2gfpcf2_Prometa\MitoSys2\Calibration\mEGFPC1_Noc\0003_R1_P1_K1_Ch2-Ch1.zen
1.920000e+01	1.654666e+02	20151211_STAG2gfpcf2_Prometa\MitoSys2\Calibration\mEGFPC1_Noc\0003_R1_P1_K1_Ch2-Ch1.zen
1.926000e+01	1.643166e+02	20151211_STAG2gfpcf2_Prometa\MitoSys2\Calibration\mEGFPC1_Noc\0003_R1_P1_K1_Ch2-Ch1.zen
1.932000e+01	1.650500e+02	20151211_STAG2gfpcf2_Prometa\MitoSys2\Calibration\mEGFPC1_Noc\0003_R1_P1_K1_Ch2-Ch1.zen
1.938000e+01	1.632333e+02	20151211_STAG2gfpcf2_Prometa\MitoSys2\Calibration\mEGFPC1_Noc\0003_R1_P1_K1_Ch2-Ch1.zen
1.944000e+01	1.708500e+02	20151211_STAG2gfpcf2_Prometa\MitoSys2\Calibration\mEGFPC1_Noc\0003_R1_P1_K1_Ch2-Ch1.zen
1.950000e+01	1.704000e+02	20151211_STAG2gfpcf2_Prometa\MitoSys2\Calibration\mEGFPC1_Noc\0003_R1_P1_K1_Ch2-Ch1.zen
1.956000e+01	1.639833e+02	20151211_STAG2gfpcf2_Prometa\MitoSys2\Calibration\mEGFPC1_Noc\0003_R1_P1_K1_Ch2-Ch1.zen
1.962000e+01	1.711500e+02	20151211_STAG2gfpcf2_Prometa\MitoSys2\Calibration\mEGFPC1_Noc\0003_R1_P1_K1_Ch2-Ch1.zen
1.968000e+01	1.664500e+02	20151211_STAG2gfpcf2_Prometa\MitoSys2\Calibration\mEGFPC1_Noc\0003_R1_P1_K1_Ch2-Ch1.zen
1.974000e+01	1.732833e+02	20151211_STAG2gfpcf2_Prometa\MitoSys2\Calibration\mEGFPC1_Noc\0003_R1_P1_K1_Ch2-Ch1.zen
1.980000e+01	1.682000e+02	20151211_STAG2gfpcf2_Prometa\MitoSys2\Calibration\mEGFPC1_Noc\0003_R1_P1_K1_Ch2-Ch1.zen
1.986000e+01	1.659833e+02	20151211_STAG2gfpcf2_Prometa\MitoSys2\Calibration\mEGFPC1_Noc\0003_R1_P1_K1_Ch2-Ch1.zen
1.992000e+01	1.696500e+02	20151211_STAG2gfpcf2_Prometa\MitoSys2\Calibration\mEGFPC1_Noc\0003_R1_P1_K1_Ch2-Ch1.zen
1.998000e+01	1.665333e+02	20151211_STAG2gfpcf2_Prometa\MitoSys2\Calibration\mEGFPC1_Noc\0003_R1_P1_K1_Ch2-Ch1.zen
2.004000e+01	1.695833e+02	20151211_STAG2gfpcf2_Prometa\MitoSys2\Calibration\mEGFPC1_Noc\0003_R1_P1_K1_Ch2-Ch1.zen
2.010000e+01	1.678333e+02	20151211_STAG2gfpcf2_Prometa\MitoSys2\Calibration\mEGFPC1_Noc\0003_R1_P1_K1_Ch2-Ch1.zen
2.016000e+01	1.608000e+02	20151211_STAG2gfpcf2_Prometa\MitoSys2\Calibration\mEGFPC1_Noc\0003_R1_P1_K1_Ch2-Ch1.zen
2.022001e+01	1.639666e+02	20151211_STAG2gfpcf2_Prometa\MitoSys2\Calibration\mEGFPC1_Noc\0003_R1_P1_K1_Ch2-Ch1.zen
2.028000e+01	1.617500e+02	20151211_STAG2gfpcf2_Prometa\MitoSys2\Calibration\mEGFPC1_Noc\0003_R1_P1_K1_Ch2-Ch1.zen
2.034000e+01	1.615166e+02	20151211_STAG2gfpcf2_Prometa\MitoSys2\Calibration\mEGFPC1_Noc\0003_R1_P1_K1_Ch2-Ch1.zen
2.040000e+01	1.566500e+02	20151211_STAG2gfpcf2_Prometa\MitoSys2\Calibration\mEGFPC1_Noc\0003_R1_P1_K1_Ch2-Ch1.zen
2.046000e+01	1.591166e+02	20151211_STAG2gfpcf2_Prometa\MitoSys2\Calibration\mEGFPC1_Noc\0003_R1_P1_K1_Ch2-Ch1.zen
2.052000e+01	1.584666e+02	20151211_STAG2gfpcf2_Prometa\MitoSys2\Calibration\mEGFPC1_Noc\0003_R1_P1_K1_Ch2-Ch1.zen
2.058000e+01	1.609833e+02	20151211_STAG2gfpcf2_Prometa\MitoSys2\Calibration\mEGFPC1_Noc\0003_R1_P1_K1_Ch2-Ch1.zen
2.064001e+01	1.626000e+02	20151211_STAG2gfpcf2_Prometa\MitoSys2\Calibration\mEGFPC1_Noc\0003_R1_P1_K1_Ch2-Ch1.zen
2.070000e+01	1.640000e+02	20151211_STAG2gfpcf2_Prometa\MitoSys2\Calibration\mEGFPC1_Noc\0003_R1_P1_K1_Ch2-Ch1.zen
2.076000e+01	1.672333e+02	20151211_STAG2gfpcf2_Prometa\MitoSys2\Calibration\mEGFPC1_Noc\0003_R1_P1_K1_Ch2-Ch1.zen
2.082000e+01	1.610833e+02	20151211_STAG2gfpcf2_Prometa\MitoSys2\Calibration\mEGFPC1_Noc\0003_R1_P1_K1_Ch2-Ch1.zen
2.088000e+01	1.626166e+02	20151211_STAG2gfpcf2_Prometa\MitoSys2\Calibration\mEGFPC1_Noc\0003_R1_P1_K1_Ch2-Ch1.zen
2.094000e+01	1.572000e+02	20151211_STAG2gfpcf2_Prometa\MitoSys2\Calibration\mEGFPC1_Noc\0003_R1_P1_K1_Ch2-Ch1.zen
21	1.608166e+02	20151211_STAG2gfpcf2_Prometa\MitoSys2\Calibration\mEGFPC1_Noc\0003_R1_P1_K1_Ch2-Ch1.zen
2.106001e+01	1.667166e+02	20151211_STAG2gfpcf2_Prometa\MitoSys2\Calibration\mEGFPC1_Noc\0003_R1_P1_K1_Ch2-Ch1.zen
2.112000e+01	1.594833e+02	20151211_STAG2gfpcf2_Prometa\MitoSys2\Calibration\mEGFPC1_Noc\0003_R1_P1_K1_Ch2-Ch1.zen
2.118000e+01	1.593666e+02	20151211_STAG2gfpcf2_Prometa\MitoSys2\Calibration\mEGFPC1_Noc\0003_R1_P1_K1_Ch2-Ch1.zen
2.124000e+01	1.560000e+02	20151211_STAG2gfpcf2_Prometa\MitoSys2\Calibration\mEGFPC1_Noc\0003_R1_P1_K1_Ch2-Ch1.zen
2.130000e+01	1.612666e+02	20151211_STAG2gfpcf2_Prometa\MitoSys2\Calibration\mEGFPC1_Noc\0003_R1_P1_K1_Ch2-Ch1.zen
2.136000e+01	1.613833e+02	20151211_STAG2gfpcf2_Prometa\MitoSys2\Calibration\mEGFPC1_Noc\0003_R1_P1_K1_Ch2-Ch1.zen
2.142000e+01	1.605333e+02	20151211_STAG2gfpcf2_Prometa\MitoSys2\Calibration\mEGFPC1_Noc\0003_R1_P1_K1_Ch2-Ch1.zen
2.148001e+01	1.620833e+02	20151211_STAG2gfpcf2_Prometa\MitoSys2\Calibration\mEGFPC1_Noc\0003_R1_P1_K1_Ch2-Ch1.zen
2.154000e+01	1.537000e+02	20151211_STAG2gfpcf2_Prometa\MitoSys2\Calibration\mEGFPC1_Noc\0003_R1_P1_K1_Ch2-Ch1.zen
2.160000e+01	1.520666e+02	20151211_STAG2gfpcf2_Prometa\MitoSys2\Calibration\mEGFPC1_Noc\0003_R1_P1_K1_Ch2-Ch1.zen
2.166000e+01	1.578666e+02	20151211_STAG2gfpcf2_Prometa\MitoSys2\Calibration\mEGFPC1_Noc\0003_R1_P1_K1_Ch2-Ch1.zen
2.172001e+01	1.555833e+02	20151211_STAG2gfpcf2_Prometa\MitoSys2\Calibration\mEGFPC1_Noc\0003_R1_P1_K1_Ch2-Ch1.zen
2.178000e+01	1.597166e+02	20151211_STAG2gfpcf2_Prometa\MitoSys2\Calibration\mEGFPC1_Noc\0003_R1_P1_K1_Ch2-Ch1.zen
2.184000e+01	1.543833e+02	20151211_STAG2gfpcf2_Prometa\MitoSys2\Calibration\mEGFPC1_Noc\0003_R1_P1_K1_Ch2-Ch1.zen
2.190001e+01	1.564333e+02	20151211_STAG2gfpcf2_Prometa\MitoSys2\Calibration\mEGFPC1_Noc\0003_R1_P1_K1_Ch2-Ch1.zen
2.196000e+01	1.534666e+02	20151211_STAG2gfpcf2_Prometa\MitoSys2\Calibration\mEGFPC1_Noc\0003_R1_P1_K1_Ch2-Ch1.zen
2.202000e+01	1.642000e+02	20151211_STAG2gfpcf2_Prometa\MitoSys2\Calibration\mEGFPC1_Noc\0003_R1_P1_K1_Ch2-Ch1.zen
2.208000e+01	1.549166e+02	20151211_STAG2gfpcf2_Prometa\MitoSys2\Calibration\mEGFPC1_Noc\0003_R1_P1_K1_Ch2-Ch1.zen
2.214001e+01	1.591000e+02	20151211_STAG2gfpcf2_Prometa\MitoSys2\Calibration\mEGFPC1_Noc\0003_R1_P1_K1_Ch2-Ch1.zen
2.220000e+01	1.545500e+02	20151211_STAG2gfpcf2_Prometa\MitoSys2\Calibration\mEGFPC1_Noc\0003_R1_P1_K1_Ch2-Ch1.zen
2.226000e+01	1.549500e+02	20151211_STAG2gfpcf2_Prometa\MitoSys2\Calibration\mEGFPC1_Noc\0003_R1_P1_K1_Ch2-Ch1.zen
2.232001e+01	1.532333e+02	20151211_STAG2gfpcf2_Prometa\MitoSys2\Calibration\mEGFPC1_Noc\0003_R1_P1_K1_Ch2-Ch1.zen
2.238000e+01	1.560000e+02	20151211_STAG2gfpcf2_Prometa\MitoSys2\Calibration\mEGFPC1_Noc\0003_R1_P1_K1_Ch2-Ch1.zen
2.244000e+01	1.596333e+02	20151211_STAG2gfpcf2_Prometa\MitoSys2\Calibration\mEGFPC1_Noc\0003_R1_P1_K1_Ch2-Ch1.zen
2.250000e+01	1.541333e+02	20151211_STAG2gfpcf2_Prometa\MitoSys2\Calibration\mEGFPC1_Noc\0003_R1_P1_K1_Ch2-Ch1.zen
2.256001e+01	1.604666e+02	20151211_STAG2gfpcf2_Prometa\MitoSys2\Calibration\mEGFPC1_Noc\0003_R1_P1_K1_Ch2-Ch1.zen
2.262000e+01	1.579666e+02	20151211_STAG2gfpcf2_Prometa\MitoSys2\Calibration\mEGFPC1_Noc\0003_R1_P1_K1_Ch2-Ch1.zen
2.268000e+01	1.546500e+02	20151211_STAG2gfpcf2_Prometa\MitoSys2\Calibration\mEGFPC1_Noc\0003_R1_P1_K1_Ch2-Ch1.zen
2.274001e+01	1.519000e+02	20151211_STAG2gfpcf2_Prometa\MitoSys2\Calibration\mEGFPC1_Noc\0003_R1_P1_K1_Ch2-Ch1.zen
2.280000e+01	1.553333e+02	20151211_STAG2gfpcf2_Prometa\MitoSys2\Calibration\mEGFPC1_Noc\0003_R1_P1_K1_Ch2-Ch1.zen
2.286000e+01	1.589833e+02	20151211_STAG2gfpcf2_Prometa\MitoSys2\Calibration\mEGFPC1_Noc\0003_R1_P1_K1_Ch2-Ch1.zen
2.292000e+01	1.616333e+02	20151211_STAG2gfpcf2_Prometa\MitoSys2\Calibration\mEGFPC1_Noc\0003_R1_P1_K1_Ch2-Ch1.zen
2.298001e+01	1.597166e+02	20151211_STAG2gfpcf2_Prometa\MitoSys2\Calibration\mEGFPC1_Noc\0003_R1_P1_K1_Ch2-Ch1.zen
2.304000e+01	1.563666e+02	20151211_STAG2gfpcf2_Prometa\MitoSys2\Calibration\mEGFPC1_Noc\0003_R1_P1_K1_Ch2-Ch1.zen
2.310000e+01	1.519333e+02	20151211_STAG2gfpcf2_Prometa\MitoSys2\Calibration\mEGFPC1_Noc\0003_R1_P1_K1_Ch2-Ch1.zen
2.316001e+01	1.508833e+02	20151211_STAG2gfpcf2_Prometa\MitoSys2\Calibration\mEGFPC1_Noc\0003_R1_P1_K1_Ch2-Ch1.zen
2.322001e+01	1.544333e+02	20151211_STAG2gfpcf2_Prometa\MitoSys2\Calibration\mEGFPC1_Noc\0003_R1_P1_K1_Ch2-Ch1.zen
2.328000e+01	1.542833e+02	20151211_STAG2gfpcf2_Prometa\MitoSys2\Calibration\mEGFPC1_Noc\0003_R1_P1_K1_Ch2-Ch1.zen
2.334000e+01	1.504500e+02	20151211_STAG2gfpcf2_Prometa\MitoSys2\Calibration\mEGFPC1_Noc\0003_R1_P1_K1_Ch2-Ch1.zen
2.340001e+01	1.573666e+02	20151211_STAG2gfpcf2_Prometa\MitoSys2\Calibration\mEGFPC1_Noc\0003_R1_P1_K1_Ch2-Ch1.zen
2.346000e+01	1.524666e+02	20151211_STAG2gfpcf2_Prometa\MitoSys2\Calibration\mEGFPC1_Noc\0003_R1_P1_K1_Ch2-Ch1.zen
2.352000e+01	1.525666e+02	20151211_STAG2gfpcf2_Prometa\MitoSys2\Calibration\mEGFPC1_Noc\0003_R1_P1_K1_Ch2-Ch1.zen
2.358001e+01	1.567166e+02	20151211_STAG2gfpcf2_Prometa\MitoSys2\Calibration\mEGFPC1_Noc\0003_R1_P1_K1_Ch2-Ch1.zen
2.364001e+01	1.605000e+02	20151211_STAG2gfpcf2_Prometa\MitoSys2\Calibration\mEGFPC1_Noc\0003_R1_P1_K1_Ch2-Ch1.zen
2.370000e+01	1.554166e+02	20151211_STAG2gfpcf2_Prometa\MitoSys2\Calibration\mEGFPC1_Noc\0003_R1_P1_K1_Ch2-Ch1.zen
2.376000e+01	1.568166e+02	20151211_STAG2gfpcf2_Prometa\MitoSys2\Calibration\mEGFPC1_Noc\0003_R1_P1_K1_Ch2-Ch1.zen
2.382001e+01	1.548666e+02	20151211_STAG2gfpcf2_Prometa\MitoSys2\Calibration\mEGFPC1_Noc\0003_R1_P1_K1_Ch2-Ch1.zen
2.388000e+01	1.519666e+02	20151211_STAG2gfpcf2_Prometa\MitoSys2\Calibration\mEGFPC1_Noc\0003_R1_P1_K1_Ch2-Ch1.zen
2.394000e+01	1.529166e+02	20151211_STAG2gfpcf2_Prometa\MitoSys2\Calibration\mEGFPC1_Noc\0003_R1_P1_K1_Ch2-Ch1.zen
2.400001e+01	1.590166e+02	20151211_STAG2gfpcf2_Prometa\MitoSys2\Calibration\mEGFPC1_Noc\0003_R1_P1_K1_Ch2-Ch1.zen
2.406001e+01	1.609333e+02	20151211_STAG2gfpcf2_Prometa\MitoSys2\Calibration\mEGFPC1_Noc\0003_R1_P1_K1_Ch2-Ch1.zen
2.412000e+01	1.560000e+02	20151211_STAG2gfpcf2_Prometa\MitoSys2\Calibration\mEGFPC1_Noc\0003_R1_P1_K1_Ch2-Ch1.zen
2.418000e+01	1.611833e+02	20151211_STAG2gfpcf2_Prometa\MitoSys2\Calibration\mEGFPC1_Noc\0003_R1_P1_K1_Ch2-Ch1.zen
2.424001e+01	1.529500e+02	20151211_STAG2gfpcf2_Prometa\MitoSys2\Calibration\mEGFPC1_Noc\0003_R1_P1_K1_Ch2-Ch1.zen
2.430000e+01	1.638000e+02	20151211_STAG2gfpcf2_Prometa\MitoSys2\Calibration\mEGFPC1_Noc\0003_R1_P1_K1_Ch2-Ch1.zen
2.436000e+01	1.640666e+02	20151211_STAG2gfpcf2_Prometa\MitoSys2\Calibration\mEGFPC1_Noc\0003_R1_P1_K1_Ch2-Ch1.zen
2.442001e+01	1.607666e+02	20151211_STAG2gfpcf2_Prometa\MitoSys2\Calibration\mEGFPC1_Noc\0003_R1_P1_K1_Ch2-Ch1.zen
2.448001e+01	1.560000e+02	20151211_STAG2gfpcf2_Prometa\MitoSys2\Calibration\mEGFPC1_Noc\0003_R1_P1_K1_Ch2-Ch1.zen
2.454000e+01	1.596833e+02	20151211_STAG2gfpcf2_Prometa\MitoSys2\Calibration\mEGFPC1_Noc\0003_R1_P1_K1_Ch2-Ch1.zen
2.460000e+01	1.606000e+02	20151211_STAG2gfpcf2_Prometa\MitoSys2\Calibration\mEGFPC1_Noc\0003_R1_P1_K1_Ch2-Ch1.zen
2.466001e+01	1.685166e+02	20151211_STAG2gfpcf2_Prometa\MitoSys2\Calibration\mEGFPC1_Noc\0003_R1_P1_K1_Ch2-Ch1.zen
2.472001e+01	1.654833e+02	20151211_STAG2gfpcf2_Prometa\MitoSys2\Calibration\mEGFPC1_Noc\0003_R1_P1_K1_Ch2-Ch1.zen
2.478000e+01	1.602166e+02	20151211_STAG2gfpcf2_Prometa\MitoSys2\Calibration\mEGFPC1_Noc\0003_R1_P1_K1_Ch2-Ch1.zen
2.484001e+01	1.604333e+02	20151211_STAG2gfpcf2_Prometa\MitoSys2\Calibration\mEGFPC1_Noc\0003_R1_P1_K1_Ch2-Ch1.zen
2.490001e+01	1.612666e+02	20151211_STAG2gfpcf2_Prometa\MitoSys2\Calibration\mEGFPC1_Noc\0003_R1_P1_K1_Ch2-Ch1.zen
2.496000e+01	1.614833e+02	20151211_STAG2gfpcf2_Prometa\MitoSys2\Calibration\mEGFPC1_Noc\0003_R1_P1_K1_Ch2-Ch1.zen
2.502000e+01	1.563166e+02	20151211_STAG2gfpcf2_Prometa\MitoSys2\Calibration\mEGFPC1_Noc\0003_R1_P1_K1_Ch2-Ch1.zen
2.508001e+01	1.559500e+02	20151211_STAG2gfpcf2_Prometa\MitoSys2\Calibration\mEGFPC1_Noc\0003_R1_P1_K1_Ch2-Ch1.zen
2.514001e+01	1.613333e+02	20151211_STAG2gfpcf2_Prometa\MitoSys2\Calibration\mEGFPC1_Noc\0003_R1_P1_K1_Ch2-Ch1.zen
2.520000e+01	1.591166e+02	20151211_STAG2gfpcf2_Prometa\MitoSys2\Calibration\mEGFPC1_Noc\0003_R1_P1_K1_Ch2-Ch1.zen
2.526001e+01	1.595833e+02	20151211_STAG2gfpcf2_Prometa\MitoSys2\Calibration\mEGFPC1_Noc\0003_R1_P1_K1_Ch2-Ch1.zen
2.532001e+01	1.628000e+02	20151211_STAG2gfpcf2_Prometa\MitoSys2\Calibration\mEGFPC1_Noc\0003_R1_P1_K1_Ch2-Ch1.zen
2.538000e+01	1.647000e+02	20151211_STAG2gfpcf2_Prometa\MitoSys2\Calibration\mEGFPC1_Noc\0003_R1_P1_K1_Ch2-Ch1.zen
2.544000e+01	1.616166e+02	20151211_STAG2gfpcf2_Prometa\MitoSys2\Calibration\mEGFPC1_Noc\0003_R1_P1_K1_Ch2-Ch1.zen
2.550001e+01	1.605166e+02	20151211_STAG2gfpcf2_Prometa\MitoSys2\Calibration\mEGFPC1_Noc\0003_R1_P1_K1_Ch2-Ch1.zen
2.556001e+01	1.630333e+02	20151211_STAG2gfpcf2_Prometa\MitoSys2\Calibration\mEGFPC1_Noc\0003_R1_P1_K1_Ch2-Ch1.zen
2.562000e+01	1.692666e+02	20151211_STAG2gfpcf2_Prometa\MitoSys2\Calibration\mEGFPC1_Noc\0003_R1_P1_K1_Ch2-Ch1.zen
2.568001e+01	1.667833e+02	20151211_STAG2gfpcf2_Prometa\MitoSys2\Calibration\mEGFPC1_Noc\0003_R1_P1_K1_Ch2-Ch1.zen
2.574001e+01	1.613000e+02	20151211_STAG2gfpcf2_Prometa\MitoSys2\Calibration\mEGFPC1_Noc\0003_R1_P1_K1_Ch2-Ch1.zen
2.580000e+01	1.591166e+02	20151211_STAG2gfpcf2_Prometa\MitoSys2\Calibration\mEGFPC1_Noc\0003_R1_P1_K1_Ch2-Ch1.zen
2.586001e+01	1.602666e+02	20151211_STAG2gfpcf2_Prometa\MitoSys2\Calibration\mEGFPC1_Noc\0003_R1_P1_K1_Ch2-Ch1.zen
2.592001e+01	1.583166e+02	20151211_STAG2gfpcf2_Prometa\MitoSys2\Calibration\mEGFPC1_Noc\0003_R1_P1_K1_Ch2-Ch1.zen
2.598001e+01	1.645666e+02	20151211_STAG2gfpcf2_Prometa\MitoSys2\Calibration\mEGFPC1_Noc\0003_R1_P1_K1_Ch2-Ch1.zen
2.604000e+01	1.627000e+02	20151211_STAG2gfpcf2_Prometa\MitoSys2\Calibration\mEGFPC1_Noc\0003_R1_P1_K1_Ch2-Ch1.zen
2.610001e+01	1.627166e+02	20151211_STAG2gfpcf2_Prometa\MitoSys2\Calibration\mEGFPC1_Noc\0003_R1_P1_K1_Ch2-Ch1.zen
2.616001e+01	1.554166e+02	20151211_STAG2gfpcf2_Prometa\MitoSys2\Calibration\mEGFPC1_Noc\0003_R1_P1_K1_Ch2-Ch1.zen
2.622001e+01	1.600833e+02	20151211_STAG2gfpcf2_Prometa\MitoSys2\Calibration\mEGFPC1_Noc\0003_R1_P1_K1_Ch2-Ch1.zen
2.628001e+01	1.625833e+02	20151211_STAG2gfpcf2_Prometa\MitoSys2\Calibration\mEGFPC1_Noc\0003_R1_P1_K1_Ch2-Ch1.zen
2.634001e+01	1.629333e+02	20151211_STAG2gfpcf2_Prometa\MitoSys2\Calibration\mEGFPC1_Noc\0003_R1_P1_K1_Ch2-Ch1.zen
2.640001e+01	1.632666e+02	20151211_STAG2gfpcf2_Prometa\MitoSys2\Calibration\mEGFPC1_Noc\0003_R1_P1_K1_Ch2-Ch1.zen
2.646000e+01	1.690500e+02	20151211_STAG2gfpcf2_Prometa\MitoSys2\Calibration\mEGFPC1_Noc\0003_R1_P1_K1_Ch2-Ch1.zen
2.652001e+01	1.602833e+02	20151211_STAG2gfpcf2_Prometa\MitoSys2\Calibration\mEGFPC1_Noc\0003_R1_P1_K1_Ch2-Ch1.zen
2.658001e+01	1.643500e+02	20151211_STAG2gfpcf2_Prometa\MitoSys2\Calibration\mEGFPC1_Noc\0003_R1_P1_K1_Ch2-Ch1.zen
2.664001e+01	1.629666e+02	20151211_STAG2gfpcf2_Prometa\MitoSys2\Calibration\mEGFPC1_Noc\0003_R1_P1_K1_Ch2-Ch1.zen
2.670001e+01	1.562833e+02	20151211_STAG2gfpcf2_Prometa\MitoSys2\Calibration\mEGFPC1_Noc\0003_R1_P1_K1_Ch2-Ch1.zen
2.676001e+01	1.667666e+02	20151211_STAG2gfpcf2_Prometa\MitoSys2\Calibration\mEGFPC1_Noc\0003_R1_P1_K1_Ch2-Ch1.zen
2.682001e+01	1.638000e+02	20151211_STAG2gfpcf2_Prometa\MitoSys2\Calibration\mEGFPC1_Noc\0003_R1_P1_K1_Ch2-Ch1.zen
2.688000e+01	1.582666e+02	20151211_STAG2gfpcf2_Prometa\MitoSys2\Calibration\mEGFPC1_Noc\0003_R1_P1_K1_Ch2-Ch1.zen
2.694001e+01	1.588333e+02	20151211_STAG2gfpcf2_Prometa\MitoSys2\Calibration\mEGFPC1_Noc\0003_R1_P1_K1_Ch2-Ch1.zen
2.700001e+01	1.624666e+02	20151211_STAG2gfpcf2_Prometa\MitoSys2\Calibration\mEGFPC1_Noc\0003_R1_P1_K1_Ch2-Ch1.zen
2.706001e+01	1.609833e+02	20151211_STAG2gfpcf2_Prometa\MitoSys2\Calibration\mEGFPC1_Noc\0003_R1_P1_K1_Ch2-Ch1.zen
2.712001e+01	1.639166e+02	20151211_STAG2gfpcf2_Prometa\MitoSys2\Calibration\mEGFPC1_Noc\0003_R1_P1_K1_Ch2-Ch1.zen
2.718001e+01	1.643666e+02	20151211_STAG2gfpcf2_Prometa\MitoSys2\Calibration\mEGFPC1_Noc\0003_R1_P1_K1_Ch2-Ch1.zen
2.724001e+01	1.642500e+02	20151211_STAG2gfpcf2_Prometa\MitoSys2\Calibration\mEGFPC1_Noc\0003_R1_P1_K1_Ch2-Ch1.zen
2.730000e+01	1.596166e+02	20151211_STAG2gfpcf2_Prometa\MitoSys2\Calibration\mEGFPC1_Noc\0003_R1_P1_K1_Ch2-Ch1.zen
2.736001e+01	1.594833e+02	20151211_STAG2gfpcf2_Prometa\MitoSys2\Calibration\mEGFPC1_Noc\0003_R1_P1_K1_Ch2-Ch1.zen
2.742001e+01	1.619166e+02	20151211_STAG2gfpcf2_Prometa\MitoSys2\Calibration\mEGFPC1_Noc\0003_R1_P1_K1_Ch2-Ch1.zen
2.748001e+01	1.607333e+02	20151211_STAG2gfpcf2_Prometa\MitoSys2\Calibration\mEGFPC1_Noc\0003_R1_P1_K1_Ch2-Ch1.zen
2.754001e+01	1.632333e+02	20151211_STAG2gfpcf2_Prometa\MitoSys2\Calibration\mEGFPC1_Noc\0003_R1_P1_K1_Ch2-Ch1.zen
2.760001e+01	1.595833e+02	20151211_STAG2gfpcf2_Prometa\MitoSys2\Calibration\mEGFPC1_Noc\0003_R1_P1_K1_Ch2-Ch1.zen
2.766001e+01	1.717666e+02	20151211_STAG2gfpcf2_Prometa\MitoSys2\Calibration\mEGFPC1_Noc\0003_R1_P1_K1_Ch2-Ch1.zen
2.772001e+01	1.650500e+02	20151211_STAG2gfpcf2_Prometa\MitoSys2\Calibration\mEGFPC1_Noc\0003_R1_P1_K1_Ch2-Ch1.zen
2.778001e+01	1.696500e+02	20151211_STAG2gfpcf2_Prometa\MitoSys2\Calibration\mEGFPC1_Noc\0003_R1_P1_K1_Ch2-Ch1.zen
2.784001e+01	1.696500e+02	20151211_STAG2gfpcf2_Prometa\MitoSys2\Calibration\mEGFPC1_Noc\0003_R1_P1_K1_Ch2-Ch1.zen
2.790001e+01	1.704500e+02	20151211_STAG2gfpcf2_Prometa\MitoSys2\Calibration\mEGFPC1_Noc\0003_R1_P1_K1_Ch2-Ch1.zen
2.796001e+01	1.642833e+02	20151211_STAG2gfpcf2_Prometa\MitoSys2\Calibration\mEGFPC1_Noc\0003_R1_P1_K1_Ch2-Ch1.zen
2.802001e+01	1.699666e+02	20151211_STAG2gfpcf2_Prometa\MitoSys2\Calibration\mEGFPC1_Noc\0003_R1_P1_K1_Ch2-Ch1.zen
2.808001e+01	1.707166e+02	20151211_STAG2gfpcf2_Prometa\MitoSys2\Calibration\mEGFPC1_Noc\0003_R1_P1_K1_Ch2-Ch1.zen
2.814001e+01	1.745500e+02	20151211_STAG2gfpcf2_Prometa\MitoSys2\Calibration\mEGFPC1_Noc\0003_R1_P1_K1_Ch2-Ch1.zen
2.820001e+01	1.739666e+02	20151211_STAG2gfpcf2_Prometa\MitoSys2\Calibration\mEGFPC1_Noc\0003_R1_P1_K1_Ch2-Ch1.zen
2.826001e+01	1.658500e+02	20151211_STAG2gfpcf2_Prometa\MitoSys2\Calibration\mEGFPC1_Noc\0003_R1_P1_K1_Ch2-Ch1.zen
2.832001e+01	1.722000e+02	20151211_STAG2gfpcf2_Prometa\MitoSys2\Calibration\mEGFPC1_Noc\0003_R1_P1_K1_Ch2-Ch1.zen
2.838001e+01	1.684166e+02	20151211_STAG2gfpcf2_Prometa\MitoSys2\Calibration\mEGFPC1_Noc\0003_R1_P1_K1_Ch2-Ch1.zen
2.844001e+01	1.603666e+02	20151211_STAG2gfpcf2_Prometa\MitoSys2\Calibration\mEGFPC1_Noc\0003_R1_P1_K1_Ch2-Ch1.zen
2.850001e+01	1.681666e+02	20151211_STAG2gfpcf2_Prometa\MitoSys2\Calibration\mEGFPC1_Noc\0003_R1_P1_K1_Ch2-Ch1.zen
2.856001e+01	1.622500e+02	20151211_STAG2gfpcf2_Prometa\MitoSys2\Calibration\mEGFPC1_Noc\0003_R1_P1_K1_Ch2-Ch1.zen
2.862001e+01	1.615333e+02	20151211_STAG2gfpcf2_Prometa\MitoSys2\Calibration\mEGFPC1_Noc\0003_R1_P1_K1_Ch2-Ch1.zen
2.868001e+01	1.582666e+02	20151211_STAG2gfpcf2_Prometa\MitoSys2\Calibration\mEGFPC1_Noc\0003_R1_P1_K1_Ch2-Ch1.zen
2.874001e+01	1.654833e+02	20151211_STAG2gfpcf2_Prometa\MitoSys2\Calibration\mEGFPC1_Noc\0003_R1_P1_K1_Ch2-Ch1.zen
2.880001e+01	1.606333e+02	20151211_STAG2gfpcf2_Prometa\MitoSys2\Calibration\mEGFPC1_Noc\0003_R1_P1_K1_Ch2-Ch1.zen
2.886001e+01	1.629666e+02	20151211_STAG2gfpcf2_Prometa\MitoSys2\Calibration\mEGFPC1_Noc\0003_R1_P1_K1_Ch2-Ch1.zen
2.892001e+01	1.656166e+02	20151211_STAG2gfpcf2_Prometa\MitoSys2\Calibration\mEGFPC1_Noc\0003_R1_P1_K1_Ch2-Ch1.zen
2.898001e+01	1.558333e+02	20151211_STAG2gfpcf2_Prometa\MitoSys2\Calibration\mEGFPC1_Noc\0003_R1_P1_K1_Ch2-Ch1.zen
2.904001e+01	1.613000e+02	20151211_STAG2gfpcf2_Prometa\MitoSys2\Calibration\mEGFPC1_Noc\0003_R1_P1_K1_Ch2-Ch1.zen
2.910001e+01	1.545333e+02	20151211_STAG2gfpcf2_Prometa\MitoSys2\Calibration\mEGFPC1_Noc\0003_R1_P1_K1_Ch2-Ch1.zen
2.916001e+01	1.613666e+02	20151211_STAG2gfpcf2_Prometa\MitoSys2\Calibration\mEGFPC1_Noc\0003_R1_P1_K1_Ch2-Ch1.zen
2.922001e+01	1.606666e+02	20151211_STAG2gfpcf2_Prometa\MitoSys2\Calibration\mEGFPC1_Noc\0003_R1_P1_K1_Ch2-Ch1.zen
2.928001e+01	1.605500e+02	20151211_STAG2gfpcf2_Prometa\MitoSys2\Calibration\mEGFPC1_Noc\0003_R1_P1_K1_Ch2-Ch1.zen
2.934001e+01	1.687500e+02	20151211_STAG2gfpcf2_Prometa\MitoSys2\Calibration\mEGFPC1_Noc\0003_R1_P1_K1_Ch2-Ch1.zen
2.940001e+01	1.671500e+02	20151211_STAG2gfpcf2_Prometa\MitoSys2\Calibration\mEGFPC1_Noc\0003_R1_P1_K1_Ch2-Ch1.zen
2.946001e+01	1.649333e+02	20151211_STAG2gfpcf2_Prometa\MitoSys2\Calibration\mEGFPC1_Noc\0003_R1_P1_K1_Ch2-Ch1.zen
2.952001e+01	1.620666e+02	20151211_STAG2gfpcf2_Prometa\MitoSys2\Calibration\mEGFPC1_Noc\0003_R1_P1_K1_Ch2-Ch1.zen
2.958001e+01	1.652666e+02	20151211_STAG2gfpcf2_Prometa\MitoSys2\Calibration\mEGFPC1_Noc\0003_R1_P1_K1_Ch2-Ch1.zen
2.964001e+01	1.689666e+02	20151211_STAG2gfpcf2_Prometa\MitoSys2\Calibration\mEGFPC1_Noc\0003_R1_P1_K1_Ch2-Ch1.zen
2.970001e+01	1.585000e+02	20151211_STAG2gfpcf2_Prometa\MitoSys2\Calibration\mEGFPC1_Noc\0003_R1_P1_K1_Ch2-Ch1.zen
2.976001e+01	1.568833e+02	20151211_STAG2gfpcf2_Prometa\MitoSys2\Calibration\mEGFPC1_Noc\0003_R1_P1_K1_Ch2-Ch1.zen
2.982001e+01	1.586500e+02	20151211_STAG2gfpcf2_Prometa\MitoSys2\Calibration\mEGFPC1_Noc\0003_R1_P1_K1_Ch2-Ch1.zen
2.988001e+01	1.639000e+02	20151211_STAG2gfpcf2_Prometa\MitoSys2\Calibration\mEGFPC1_Noc\0003_R1_P1_K1_Ch2-Ch1.zen
2.994001e+01	1.603000e+02	20151211_STAG2gfpcf2_Prometa\MitoSys2\Calibration\mEGFPC1_Noc\0003_R1_P1_K1_Ch2-Ch1.zen
0	1.468287e+01	20151211_STAG2gfpcf2_Prometa\MitoSys2\Calibration\mEGFPC1_Noc\0005_R1_P1_K1_Ch2-Ch1.zen
6.000190e-02	1.468287e+01	20151211_STAG2gfpcf2_Prometa\MitoSys2\Calibration\mEGFPC1_Noc\0005_R1_P1_K1_Ch2-Ch1.zen
1.200000e-01	1.326624e+01	20151211_STAG2gfpcf2_Prometa\MitoSys2\Calibration\mEGFPC1_Noc\0005_R1_P1_K1_Ch2-Ch1.zen
1.800100e-01	1.424955e+01	20151211_STAG2gfpcf2_Prometa\MitoSys2\Calibration\mEGFPC1_Noc\0005_R1_P1_K1_Ch2-Ch1.zen
2.400100e-01	1.463287e+01	20151211_STAG2gfpcf2_Prometa\MitoSys2\Calibration\mEGFPC1_Noc\0005_R1_P1_K1_Ch2-Ch1.zen
3.000100e-01	1.521618e+01	20151211_STAG2gfpcf2_Prometa\MitoSys2\Calibration\mEGFPC1_Noc\0005_R1_P1_K1_Ch2-Ch1.zen
3.600100e-01	1.469953e+01	20151211_STAG2gfpcf2_Prometa\MitoSys2\Calibration\mEGFPC1_Noc\0005_R1_P1_K1_Ch2-Ch1.zen
4.200100e-01	1.409955e+01	20151211_STAG2gfpcf2_Prometa\MitoSys2\Calibration\mEGFPC1_Noc\0005_R1_P1_K1_Ch2-Ch1.zen
4.800200e-01	1.504952e+01	20151211_STAG2gfpcf2_Prometa\MitoSys2\Calibration\mEGFPC1_Noc\0005_R1_P1_K1_Ch2-Ch1.zen
5.400200e-01	1.486619e+01	20151211_STAG2gfpcf2_Prometa\MitoSys2\Calibration\mEGFPC1_Noc\0005_R1_P1_K1_Ch2-Ch1.zen
6.000200e-01	1.368290e+01	20151211_STAG2gfpcf2_Prometa\MitoSys2\Calibration\mEGFPC1_Noc\0005_R1_P1_K1_Ch2-Ch1.zen
6.600200e-01	1.434954e+01	20151211_STAG2gfpcf2_Prometa\MitoSys2\Calibration\mEGFPC1_Noc\0005_R1_P1_K1_Ch2-Ch1.zen
7.200200e-01	1.386623e+01	20151211_STAG2gfpcf2_Prometa\MitoSys2\Calibration\mEGFPC1_Noc\0005_R1_P1_K1_Ch2-Ch1.zen
7.800200e-01	1.476620e+01	20151211_STAG2gfpcf2_Prometa\MitoSys2\Calibration\mEGFPC1_Noc\0005_R1_P1_K1_Ch2-Ch1.zen
8.400300e-01	1.568283e+01	20151211_STAG2gfpcf2_Prometa\MitoSys2\Calibration\mEGFPC1_Noc\0005_R1_P1_K1_Ch2-Ch1.zen
9.000300e-01	1.434954e+01	20151211_STAG2gfpcf2_Prometa\MitoSys2\Calibration\mEGFPC1_Noc\0005_R1_P1_K1_Ch2-Ch1.zen
9.600300e-01	1.414955e+01	20151211_STAG2gfpcf2_Prometa\MitoSys2\Calibration\mEGFPC1_Noc\0005_R1_P1_K1_Ch2-Ch1.zen
1.020030e+00	1.419955e+01	20151211_STAG2gfpcf2_Prometa\MitoSys2\Calibration\mEGFPC1_Noc\0005_R1_P1_K1_Ch2-Ch1.zen
1.080030e+00	1.458287e+01	20151211_STAG2gfpcf2_Prometa\MitoSys2\Calibration\mEGFPC1_Noc\0005_R1_P1_K1_Ch2-Ch1.zen
1.140040e+00	1.358290e+01	20151211_STAG2gfpcf2_Prometa\MitoSys2\Calibration\mEGFPC1_Noc\0005_R1_P1_K1_Ch2-Ch1.zen
1.200040e+00	1.438288e+01	20151211_STAG2gfpcf2_Prometa\MitoSys2\Calibration\mEGFPC1_Noc\0005_R1_P1_K1_Ch2-Ch1.zen
1.260040e+00	1.346624e+01	20151211_STAG2gfpcf2_Prometa\MitoSys2\Calibration\mEGFPC1_Noc\0005_R1_P1_K1_Ch2-Ch1.zen
1.320040e+00	1.389956e+01	20151211_STAG2gfpcf2_Prometa\MitoSys2\Calibration\mEGFPC1_Noc\0005_R1_P1_K1_Ch2-Ch1.zen
1.380040e+00	1.436621e+01	20151211_STAG2gfpcf2_Prometa\MitoSys2\Calibration\mEGFPC1_Noc\0005_R1_P1_K1_Ch2-Ch1.zen
1.440050e+00	1.458287e+01	20151211_STAG2gfpcf2_Prometa\MitoSys2\Calibration\mEGFPC1_Noc\0005_R1_P1_K1_Ch2-Ch1.zen
1.500050e+00	1.503286e+01	20151211_STAG2gfpcf2_Prometa\MitoSys2\Calibration\mEGFPC1_Noc\0005_R1_P1_K1_Ch2-Ch1.zen
1.560050e+00	1.489953e+01	20151211_STAG2gfpcf2_Prometa\MitoSys2\Calibration\mEGFPC1_Noc\0005_R1_P1_K1_Ch2-Ch1.zen
1.620050e+00	1.488286e+01	20151211_STAG2gfpcf2_Prometa\MitoSys2\Calibration\mEGFPC1_Noc\0005_R1_P1_K1_Ch2-Ch1.zen
1.680050e+00	1.418288e+01	20151211_STAG2gfpcf2_Prometa\MitoSys2\Calibration\mEGFPC1_Noc\0005_R1_P1_K1_Ch2-Ch1.zen
1.740060e+00	1.389956e+01	20151211_STAG2gfpcf2_Prometa\MitoSys2\Calibration\mEGFPC1_Noc\0005_R1_P1_K1_Ch2-Ch1.zen
1.800060e+00	1.241627e+01	20151211_STAG2gfpcf2_Prometa\MitoSys2\Calibration\mEGFPC1_Noc\0005_R1_P1_K1_Ch2-Ch1.zen
1.860060e+00	1.516618e+01	20151211_STAG2gfpcf2_Prometa\MitoSys2\Calibration\mEGFPC1_Noc\0005_R1_P1_K1_Ch2-Ch1.zen
1.920060e+00	1.413288e+01	20151211_STAG2gfpcf2_Prometa\MitoSys2\Calibration\mEGFPC1_Noc\0005_R1_P1_K1_Ch2-Ch1.zen
1.980060e+00	1.538284e+01	20151211_STAG2gfpcf2_Prometa\MitoSys2\Calibration\mEGFPC1_Noc\0005_R1_P1_K1_Ch2-Ch1.zen
2.040060e+00	1.496619e+01	20151211_STAG2gfpcf2_Prometa\MitoSys2\Calibration\mEGFPC1_Noc\0005_R1_P1_K1_Ch2-Ch1.zen
2.100070e+00	1.458287e+01	20151211_STAG2gfpcf2_Prometa\MitoSys2\Calibration\mEGFPC1_Noc\0005_R1_P1_K1_Ch2-Ch1.zen
2.160070e+00	1.348291e+01	20151211_STAG2gfpcf2_Prometa\MitoSys2\Calibration\mEGFPC1_Noc\0005_R1_P1_K1_Ch2-Ch1.zen
2.220070e+00	1.371623e+01	20151211_STAG2gfpcf2_Prometa\MitoSys2\Calibration\mEGFPC1_Noc\0005_R1_P1_K1_Ch2-Ch1.zen
2.280070e+00	1.344957e+01	20151211_STAG2gfpcf2_Prometa\MitoSys2\Calibration\mEGFPC1_Noc\0005_R1_P1_K1_Ch2-Ch1.zen
2.340070e+00	1.336624e+01	20151211_STAG2gfpcf2_Prometa\MitoSys2\Calibration\mEGFPC1_Noc\0005_R1_P1_K1_Ch2-Ch1.zen
2.400080e+00	1.326624e+01	20151211_STAG2gfpcf2_Prometa\MitoSys2\Calibration\mEGFPC1_Noc\0005_R1_P1_K1_Ch2-Ch1.zen
2.460080e+00	1.333291e+01	20151211_STAG2gfpcf2_Prometa\MitoSys2\Calibration\mEGFPC1_Noc\0005_R1_P1_K1_Ch2-Ch1.zen
2.520080e+00	1.378290e+01	20151211_STAG2gfpcf2_Prometa\MitoSys2\Calibration\mEGFPC1_Noc\0005_R1_P1_K1_Ch2-Ch1.zen
2.580080e+00	1.609949e+01	20151211_STAG2gfpcf2_Prometa\MitoSys2\Calibration\mEGFPC1_Noc\0005_R1_P1_K1_Ch2-Ch1.zen
2.640080e+00	1.419955e+01	20151211_STAG2gfpcf2_Prometa\MitoSys2\Calibration\mEGFPC1_Noc\0005_R1_P1_K1_Ch2-Ch1.zen
2.700090e+00	1.454954e+01	20151211_STAG2gfpcf2_Prometa\MitoSys2\Calibration\mEGFPC1_Noc\0005_R1_P1_K1_Ch2-Ch1.zen
2.760090e+00	1.381623e+01	20151211_STAG2gfpcf2_Prometa\MitoSys2\Calibration\mEGFPC1_Noc\0005_R1_P1_K1_Ch2-Ch1.zen
2.820090e+00	1.343291e+01	20151211_STAG2gfpcf2_Prometa\MitoSys2\Calibration\mEGFPC1_Noc\0005_R1_P1_K1_Ch2-Ch1.zen
2.880090e+00	1.408289e+01	20151211_STAG2gfpcf2_Prometa\MitoSys2\Calibration\mEGFPC1_Noc\0005_R1_P1_K1_Ch2-Ch1.zen
2.940090e+00	1.498286e+01	20151211_STAG2gfpcf2_Prometa\MitoSys2\Calibration\mEGFPC1_Noc\0005_R1_P1_K1_Ch2-Ch1.zen
3.000100e+00	1.433288e+01	20151211_STAG2gfpcf2_Prometa\MitoSys2\Calibration\mEGFPC1_Noc\0005_R1_P1_K1_Ch2-Ch1.zen
3.060100e+00	1.421622e+01	20151211_STAG2gfpcf2_Prometa\MitoSys2\Calibration\mEGFPC1_Noc\0005_R1_P1_K1_Ch2-Ch1.zen
3.120100e+00	1.513285e+01	20151211_STAG2gfpcf2_Prometa\MitoSys2\Calibration\mEGFPC1_Noc\0005_R1_P1_K1_Ch2-Ch1.zen
3.180100e+00	1.474953e+01	20151211_STAG2gfpcf2_Prometa\MitoSys2\Calibration\mEGFPC1_Noc\0005_R1_P1_K1_Ch2-Ch1.zen
3.240100e+00	1.383289e+01	20151211_STAG2gfpcf2_Prometa\MitoSys2\Calibration\mEGFPC1_Noc\0005_R1_P1_K1_Ch2-Ch1.zen
3.300100e+00	1.333291e+01	20151211_STAG2gfpcf2_Prometa\MitoSys2\Calibration\mEGFPC1_Noc\0005_R1_P1_K1_Ch2-Ch1.zen
3.360110e+00	1.474953e+01	20151211_STAG2gfpcf2_Prometa\MitoSys2\Calibration\mEGFPC1_Noc\0005_R1_P1_K1_Ch2-Ch1.zen
3.420110e+00	1.513285e+01	20151211_STAG2gfpcf2_Prometa\MitoSys2\Calibration\mEGFPC1_Noc\0005_R1_P1_K1_Ch2-Ch1.zen
3.480110e+00	1.366623e+01	20151211_STAG2gfpcf2_Prometa\MitoSys2\Calibration\mEGFPC1_Noc\0005_R1_P1_K1_Ch2-Ch1.zen
3.540110e+00	1.476620e+01	20151211_STAG2gfpcf2_Prometa\MitoSys2\Calibration\mEGFPC1_Noc\0005_R1_P1_K1_Ch2-Ch1.zen
3.600110e+00	1.429955e+01	20151211_STAG2gfpcf2_Prometa\MitoSys2\Calibration\mEGFPC1_Noc\0005_R1_P1_K1_Ch2-Ch1.zen
3.660120e+00	1.481620e+01	20151211_STAG2gfpcf2_Prometa\MitoSys2\Calibration\mEGFPC1_Noc\0005_R1_P1_K1_Ch2-Ch1.zen
3.720120e+00	1.528285e+01	20151211_STAG2gfpcf2_Prometa\MitoSys2\Calibration\mEGFPC1_Noc\0005_R1_P1_K1_Ch2-Ch1.zen
3.780120e+00	1.539951e+01	20151211_STAG2gfpcf2_Prometa\MitoSys2\Calibration\mEGFPC1_Noc\0005_R1_P1_K1_Ch2-Ch1.zen
3.840120e+00	1.388289e+01	20151211_STAG2gfpcf2_Prometa\MitoSys2\Calibration\mEGFPC1_Noc\0005_R1_P1_K1_Ch2-Ch1.zen
3.900120e+00	1.391622e+01	20151211_STAG2gfpcf2_Prometa\MitoSys2\Calibration\mEGFPC1_Noc\0005_R1_P1_K1_Ch2-Ch1.zen
3.960130e+00	1.503286e+01	20151211_STAG2gfpcf2_Prometa\MitoSys2\Calibration\mEGFPC1_Noc\0005_R1_P1_K1_Ch2-Ch1.zen
4.020130e+00	1.439954e+01	20151211_STAG2gfpcf2_Prometa\MitoSys2\Calibration\mEGFPC1_Noc\0005_R1_P1_K1_Ch2-Ch1.zen
4.080130e+00	1.419955e+01	20151211_STAG2gfpcf2_Prometa\MitoSys2\Calibration\mEGFPC1_Noc\0005_R1_P1_K1_Ch2-Ch1.zen
4.140130e+00	1.386623e+01	20151211_STAG2gfpcf2_Prometa\MitoSys2\Calibration\mEGFPC1_Noc\0005_R1_P1_K1_Ch2-Ch1.zen
4.200130e+00	1.483286e+01	20151211_STAG2gfpcf2_Prometa\MitoSys2\Calibration\mEGFPC1_Noc\0005_R1_P1_K1_Ch2-Ch1.zen
4.260140e+00	1.538284e+01	20151211_STAG2gfpcf2_Prometa\MitoSys2\Calibration\mEGFPC1_Noc\0005_R1_P1_K1_Ch2-Ch1.zen
4.320140e+00	1.536618e+01	20151211_STAG2gfpcf2_Prometa\MitoSys2\Calibration\mEGFPC1_Noc\0005_R1_P1_K1_Ch2-Ch1.zen
4.380140e+00	1.396622e+01	20151211_STAG2gfpcf2_Prometa\MitoSys2\Calibration\mEGFPC1_Noc\0005_R1_P1_K1_Ch2-Ch1.zen
4.440140e+00	1.378290e+01	20151211_STAG2gfpcf2_Prometa\MitoSys2\Calibration\mEGFPC1_Noc\0005_R1_P1_K1_Ch2-Ch1.zen
4.500140e+00	1.559950e+01	20151211_STAG2gfpcf2_Prometa\MitoSys2\Calibration\mEGFPC1_Noc\0005_R1_P1_K1_Ch2-Ch1.zen
4.560140e+00	1.569950e+01	20151211_STAG2gfpcf2_Prometa\MitoSys2\Calibration\mEGFPC1_Noc\0005_R1_P1_K1_Ch2-Ch1.zen
4.620150e+00	1.443287e+01	20151211_STAG2gfpcf2_Prometa\MitoSys2\Calibration\mEGFPC1_Noc\0005_R1_P1_K1_Ch2-Ch1.zen
4.680150e+00	1.588283e+01	20151211_STAG2gfpcf2_Prometa\MitoSys2\Calibration\mEGFPC1_Noc\0005_R1_P1_K1_Ch2-Ch1.zen
4.740150e+00	1.374956e+01	20151211_STAG2gfpcf2_Prometa\MitoSys2\Calibration\mEGFPC1_Noc\0005_R1_P1_K1_Ch2-Ch1.zen
4.800150e+00	1.298292e+01	20151211_STAG2gfpcf2_Prometa\MitoSys2\Calibration\mEGFPC1_Noc\0005_R1_P1_K1_Ch2-Ch1.zen
4.860150e+00	1.471620e+01	20151211_STAG2gfpcf2_Prometa\MitoSys2\Calibration\mEGFPC1_Noc\0005_R1_P1_K1_Ch2-Ch1.zen
4.920160e+00	1.438288e+01	20151211_STAG2gfpcf2_Prometa\MitoSys2\Calibration\mEGFPC1_Noc\0005_R1_P1_K1_Ch2-Ch1.zen
4.980160e+00	1.416622e+01	20151211_STAG2gfpcf2_Prometa\MitoSys2\Calibration\mEGFPC1_Noc\0005_R1_P1_K1_Ch2-Ch1.zen
5.040160e+00	1.471620e+01	20151211_STAG2gfpcf2_Prometa\MitoSys2\Calibration\mEGFPC1_Noc\0005_R1_P1_K1_Ch2-Ch1.zen
5.100160e+00	1.429955e+01	20151211_STAG2gfpcf2_Prometa\MitoSys2\Calibration\mEGFPC1_Noc\0005_R1_P1_K1_Ch2-Ch1.zen
5.160160e+00	1.466620e+01	20151211_STAG2gfpcf2_Prometa\MitoSys2\Calibration\mEGFPC1_Noc\0005_R1_P1_K1_Ch2-Ch1.zen
5.220170e+00	1.509952e+01	20151211_STAG2gfpcf2_Prometa\MitoSys2\Calibration\mEGFPC1_Noc\0005_R1_P1_K1_Ch2-Ch1.zen
5.280170e+00	1.306625e+01	20151211_STAG2gfpcf2_Prometa\MitoSys2\Calibration\mEGFPC1_Noc\0005_R1_P1_K1_Ch2-Ch1.zen
5.340170e+00	1.369956e+01	20151211_STAG2gfpcf2_Prometa\MitoSys2\Calibration\mEGFPC1_Noc\0005_R1_P1_K1_Ch2-Ch1.zen
5.400170e+00	1.426621e+01	20151211_STAG2gfpcf2_Prometa\MitoSys2\Calibration\mEGFPC1_Noc\0005_R1_P1_K1_Ch2-Ch1.zen
5.460170e+00	1.288292e+01	20151211_STAG2gfpcf2_Prometa\MitoSys2\Calibration\mEGFPC1_Noc\0005_R1_P1_K1_Ch2-Ch1.zen
5.520180e+00	1.348291e+01	20151211_STAG2gfpcf2_Prometa\MitoSys2\Calibration\mEGFPC1_Noc\0005_R1_P1_K1_Ch2-Ch1.zen
5.580180e+00	1.471620e+01	20151211_STAG2gfpcf2_Prometa\MitoSys2\Calibration\mEGFPC1_Noc\0005_R1_P1_K1_Ch2-Ch1.zen
5.640180e+00	1.593283e+01	20151211_STAG2gfpcf2_Prometa\MitoSys2\Calibration\mEGFPC1_Noc\0005_R1_P1_K1_Ch2-Ch1.zen
5.700180e+00	1.483286e+01	20151211_STAG2gfpcf2_Prometa\MitoSys2\Calibration\mEGFPC1_Noc\0005_R1_P1_K1_Ch2-Ch1.zen
5.760180e+00	1.446621e+01	20151211_STAG2gfpcf2_Prometa\MitoSys2\Calibration\mEGFPC1_Noc\0005_R1_P1_K1_Ch2-Ch1.zen
5.820180e+00	1.498286e+01	20151211_STAG2gfpcf2_Prometa\MitoSys2\Calibration\mEGFPC1_Noc\0005_R1_P1_K1_Ch2-Ch1.zen
5.880190e+00	1.429955e+01	20151211_STAG2gfpcf2_Prometa\MitoSys2\Calibration\mEGFPC1_Noc\0005_R1_P1_K1_Ch2-Ch1.zen
5.940190e+00	1.493286e+01	20151211_STAG2gfpcf2_Prometa\MitoSys2\Calibration\mEGFPC1_Noc\0005_R1_P1_K1_Ch2-Ch1.zen
6.000190e+00	1.404955e+01	20151211_STAG2gfpcf2_Prometa\MitoSys2\Calibration\mEGFPC1_Noc\0005_R1_P1_K1_Ch2-Ch1.zen
6.060190e+00	1.468287e+01	20151211_STAG2gfpcf2_Prometa\MitoSys2\Calibration\mEGFPC1_Noc\0005_R1_P1_K1_Ch2-Ch1.zen
6.120190e+00	1.318291e+01	20151211_STAG2gfpcf2_Prometa\MitoSys2\Calibration\mEGFPC1_Noc\0005_R1_P1_K1_Ch2-Ch1.zen
6.180200e+00	1.488286e+01	20151211_STAG2gfpcf2_Prometa\MitoSys2\Calibration\mEGFPC1_Noc\0005_R1_P1_K1_Ch2-Ch1.zen
6.240200e+00	1.348291e+01	20151211_STAG2gfpcf2_Prometa\MitoSys2\Calibration\mEGFPC1_Noc\0005_R1_P1_K1_Ch2-Ch1.zen
6.300200e+00	1.309958e+01	20151211_STAG2gfpcf2_Prometa\MitoSys2\Calibration\mEGFPC1_Noc\0005_R1_P1_K1_Ch2-Ch1.zen
6.360200e+00	1.354957e+01	20151211_STAG2gfpcf2_Prometa\MitoSys2\Calibration\mEGFPC1_Noc\0005_R1_P1_K1_Ch2-Ch1.zen
6.420200e+00	1.358290e+01	20151211_STAG2gfpcf2_Prometa\MitoSys2\Calibration\mEGFPC1_Noc\0005_R1_P1_K1_Ch2-Ch1.zen
6.480210e+00	1.431621e+01	20151211_STAG2gfpcf2_Prometa\MitoSys2\Calibration\mEGFPC1_Noc\0005_R1_P1_K1_Ch2-Ch1.zen
6.540210e+00	1.523285e+01	20151211_STAG2gfpcf2_Prometa\MitoSys2\Calibration\mEGFPC1_Noc\0005_R1_P1_K1_Ch2-Ch1.zen
6.600210e+00	1.476620e+01	20151211_STAG2gfpcf2_Prometa\MitoSys2\Calibration\mEGFPC1_Noc\0005_R1_P1_K1_Ch2-Ch1.zen
6.660210e+00	1.384956e+01	20151211_STAG2gfpcf2_Prometa\MitoSys2\Calibration\mEGFPC1_Noc\0005_R1_P1_K1_Ch2-Ch1.zen
6.720210e+00	1.621615e+01	20151211_STAG2gfpcf2_Prometa\MitoSys2\Calibration\mEGFPC1_Noc\0005_R1_P1_K1_Ch2-Ch1.zen
6.780220e+00	1.346624e+01	20151211_STAG2gfpcf2_Prometa\MitoSys2\Calibration\mEGFPC1_Noc\0005_R1_P1_K1_Ch2-Ch1.zen
6.840220e+00	1.339957e+01	20151211_STAG2gfpcf2_Prometa\MitoSys2\Calibration\mEGFPC1_Noc\0005_R1_P1_K1_Ch2-Ch1.zen
6.900220e+00	1.384956e+01	20151211_STAG2gfpcf2_Prometa\MitoSys2\Calibration\mEGFPC1_Noc\0005_R1_P1_K1_Ch2-Ch1.zen
6.960220e+00	1.474953e+01	20151211_STAG2gfpcf2_Prometa\MitoSys2\Calibration\mEGFPC1_Noc\0005_R1_P1_K1_Ch2-Ch1.zen
7.020220e+00	1.316625e+01	20151211_STAG2gfpcf2_Prometa\MitoSys2\Calibration\mEGFPC1_Noc\0005_R1_P1_K1_Ch2-Ch1.zen
7.080220e+00	1.483286e+01	20151211_STAG2gfpcf2_Prometa\MitoSys2\Calibration\mEGFPC1_Noc\0005_R1_P1_K1_Ch2-Ch1.zen
7.140230e+00	1.451621e+01	20151211_STAG2gfpcf2_Prometa\MitoSys2\Calibration\mEGFPC1_Noc\0005_R1_P1_K1_Ch2-Ch1.zen
7.200230e+00	1.343291e+01	20151211_STAG2gfpcf2_Prometa\MitoSys2\Calibration\mEGFPC1_Noc\0005_R1_P1_K1_Ch2-Ch1.zen
7.260230e+00	1.494952e+01	20151211_STAG2gfpcf2_Prometa\MitoSys2\Calibration\mEGFPC1_Noc\0005_R1_P1_K1_Ch2-Ch1.zen
7.320230e+00	1.489953e+01	20151211_STAG2gfpcf2_Prometa\MitoSys2\Calibration\mEGFPC1_Noc\0005_R1_P1_K1_Ch2-Ch1.zen
7.380230e+00	1.428288e+01	20151211_STAG2gfpcf2_Prometa\MitoSys2\Calibration\mEGFPC1_Noc\0005_R1_P1_K1_Ch2-Ch1.zen
7.440240e+00	1.324958e+01	20151211_STAG2gfpcf2_Prometa\MitoSys2\Calibration\mEGFPC1_Noc\0005_R1_P1_K1_Ch2-Ch1.zen
7.500240e+00	1.354957e+01	20151211_STAG2gfpcf2_Prometa\MitoSys2\Calibration\mEGFPC1_Noc\0005_R1_P1_K1_Ch2-Ch1.zen
7.560240e+00	1.454954e+01	20151211_STAG2gfpcf2_Prometa\MitoSys2\Calibration\mEGFPC1_Noc\0005_R1_P1_K1_Ch2-Ch1.zen
7.620240e+00	1.434954e+01	20151211_STAG2gfpcf2_Prometa\MitoSys2\Calibration\mEGFPC1_Noc\0005_R1_P1_K1_Ch2-Ch1.zen
7.680240e+00	1.603282e+01	20151211_STAG2gfpcf2_Prometa\MitoSys2\Calibration\mEGFPC1_Noc\0005_R1_P1_K1_Ch2-Ch1.zen
7.740250e+00	1.399956e+01	20151211_STAG2gfpcf2_Prometa\MitoSys2\Calibration\mEGFPC1_Noc\0005_R1_P1_K1_Ch2-Ch1.zen
7.800250e+00	1.356624e+01	20151211_STAG2gfpcf2_Prometa\MitoSys2\Calibration\mEGFPC1_Noc\0005_R1_P1_K1_Ch2-Ch1.zen
7.860250e+00	1.414955e+01	20151211_STAG2gfpcf2_Prometa\MitoSys2\Calibration\mEGFPC1_Noc\0005_R1_P1_K1_Ch2-Ch1.zen
7.920250e+00	1.504952e+01	20151211_STAG2gfpcf2_Prometa\MitoSys2\Calibration\mEGFPC1_Noc\0005_R1_P1_K1_Ch2-Ch1.zen
7.980250e+00	1.426621e+01	20151211_STAG2gfpcf2_Prometa\MitoSys2\Calibration\mEGFPC1_Noc\0005_R1_P1_K1_Ch2-Ch1.zen
8.040260e+00	1.428288e+01	20151211_STAG2gfpcf2_Prometa\MitoSys2\Calibration\mEGFPC1_Noc\0005_R1_P1_K1_Ch2-Ch1.zen
8.100260e+00	1.469953e+01	20151211_STAG2gfpcf2_Prometa\MitoSys2\Calibration\mEGFPC1_Noc\0005_R1_P1_K1_Ch2-Ch1.zen
8.160260e+00	1.546618e+01	20151211_STAG2gfpcf2_Prometa\MitoSys2\Calibration\mEGFPC1_Noc\0005_R1_P1_K1_Ch2-Ch1.zen
8.220260e+00	1.538284e+01	20151211_STAG2gfpcf2_Prometa\MitoSys2\Calibration\mEGFPC1_Noc\0005_R1_P1_K1_Ch2-Ch1.zen
8.280260e+00	1.444954e+01	20151211_STAG2gfpcf2_Prometa\MitoSys2\Calibration\mEGFPC1_Noc\0005_R1_P1_K1_Ch2-Ch1.zen
8.340270e+00	1.423288e+01	20151211_STAG2gfpcf2_Prometa\MitoSys2\Calibration\mEGFPC1_Noc\0005_R1_P1_K1_Ch2-Ch1.zen
8.400270e+00	1.444954e+01	20151211_STAG2gfpcf2_Prometa\MitoSys2\Calibration\mEGFPC1_Noc\0005_R1_P1_K1_Ch2-Ch1.zen
8.460270e+00	1.328291e+01	20151211_STAG2gfpcf2_Prometa\MitoSys2\Calibration\mEGFPC1_Noc\0005_R1_P1_K1_Ch2-Ch1.zen
8.520270e+00	1.443287e+01	20151211_STAG2gfpcf2_Prometa\MitoSys2\Calibration\mEGFPC1_Noc\0005_R1_P1_K1_Ch2-Ch1.zen
8.580270e+00	1.341624e+01	20151211_STAG2gfpcf2_Prometa\MitoSys2\Calibration\mEGFPC1_Noc\0005_R1_P1_K1_Ch2-Ch1.zen
8.640270e+00	1.554951e+01	20151211_STAG2gfpcf2_Prometa\MitoSys2\Calibration\mEGFPC1_Noc\0005_R1_P1_K1_Ch2-Ch1.zen
8.700280e+00	1.528285e+01	20151211_STAG2gfpcf2_Prometa\MitoSys2\Calibration\mEGFPC1_Noc\0005_R1_P1_K1_Ch2-Ch1.zen
8.760280e+00	1.558284e+01	20151211_STAG2gfpcf2_Prometa\MitoSys2\Calibration\mEGFPC1_Noc\0005_R1_P1_K1_Ch2-Ch1.zen
8.820280e+00	1.363290e+01	20151211_STAG2gfpcf2_Prometa\MitoSys2\Calibration\mEGFPC1_Noc\0005_R1_P1_K1_Ch2-Ch1.zen
8.880280e+00	1.516618e+01	20151211_STAG2gfpcf2_Prometa\MitoSys2\Calibration\mEGFPC1_Noc\0005_R1_P1_K1_Ch2-Ch1.zen
8.940280e+00	1.414955e+01	20151211_STAG2gfpcf2_Prometa\MitoSys2\Calibration\mEGFPC1_Noc\0005_R1_P1_K1_Ch2-Ch1.zen
9.000290e+00	1.301625e+01	20151211_STAG2gfpcf2_Prometa\MitoSys2\Calibration\mEGFPC1_Noc\0005_R1_P1_K1_Ch2-Ch1.zen
9.060290e+00	1.328291e+01	20151211_STAG2gfpcf2_Prometa\MitoSys2\Calibration\mEGFPC1_Noc\0005_R1_P1_K1_Ch2-Ch1.zen
9.120290e+00	1.483286e+01	20151211_STAG2gfpcf2_Prometa\MitoSys2\Calibration\mEGFPC1_Noc\0005_R1_P1_K1_Ch2-Ch1.zen
9.180290e+00	1.404955e+01	20151211_STAG2gfpcf2_Prometa\MitoSys2\Calibration\mEGFPC1_Noc\0005_R1_P1_K1_Ch2-Ch1.zen
9.240290e+00	1.369956e+01	20151211_STAG2gfpcf2_Prometa\MitoSys2\Calibration\mEGFPC1_Noc\0005_R1_P1_K1_Ch2-Ch1.zen
9.300300e+00	1.261627e+01	20151211_STAG2gfpcf2_Prometa\MitoSys2\Calibration\mEGFPC1_Noc\0005_R1_P1_K1_Ch2-Ch1.zen
9.360300e+00	1.461620e+01	20151211_STAG2gfpcf2_Prometa\MitoSys2\Calibration\mEGFPC1_Noc\0005_R1_P1_K1_Ch2-Ch1.zen
9.420300e+00	1.376623e+01	20151211_STAG2gfpcf2_Prometa\MitoSys2\Calibration\mEGFPC1_Noc\0005_R1_P1_K1_Ch2-Ch1.zen
9.480300e+00	1.464953e+01	20151211_STAG2gfpcf2_Prometa\MitoSys2\Calibration\mEGFPC1_Noc\0005_R1_P1_K1_Ch2-Ch1.zen
9.540300e+00	1.331624e+01	20151211_STAG2gfpcf2_Prometa\MitoSys2\Calibration\mEGFPC1_Noc\0005_R1_P1_K1_Ch2-Ch1.zen
9.600300e+00	1.444954e+01	20151211_STAG2gfpcf2_Prometa\MitoSys2\Calibration\mEGFPC1_Noc\0005_R1_P1_K1_Ch2-Ch1.zen
9.660310e+00	1.496619e+01	20151211_STAG2gfpcf2_Prometa\MitoSys2\Calibration\mEGFPC1_Noc\0005_R1_P1_K1_Ch2-Ch1.zen
9.720310e+00	1.454954e+01	20151211_STAG2gfpcf2_Prometa\MitoSys2\Calibration\mEGFPC1_Noc\0005_R1_P1_K1_Ch2-Ch1.zen
9.780310e+00	1.319958e+01	20151211_STAG2gfpcf2_Prometa\MitoSys2\Calibration\mEGFPC1_Noc\0005_R1_P1_K1_Ch2-Ch1.zen
9.840310e+00	1.476620e+01	20151211_STAG2gfpcf2_Prometa\MitoSys2\Calibration\mEGFPC1_Noc\0005_R1_P1_K1_Ch2-Ch1.zen
9.900310e+00	1.384956e+01	20151211_STAG2gfpcf2_Prometa\MitoSys2\Calibration\mEGFPC1_Noc\0005_R1_P1_K1_Ch2-Ch1.zen
9.960320e+00	1.528285e+01	20151211_STAG2gfpcf2_Prometa\MitoSys2\Calibration\mEGFPC1_Noc\0005_R1_P1_K1_Ch2-Ch1.zen
1.002032e+01	1.426621e+01	20151211_STAG2gfpcf2_Prometa\MitoSys2\Calibration\mEGFPC1_Noc\0005_R1_P1_K1_Ch2-Ch1.zen
1.008032e+01	1.448287e+01	20151211_STAG2gfpcf2_Prometa\MitoSys2\Calibration\mEGFPC1_Noc\0005_R1_P1_K1_Ch2-Ch1.zen
1.014032e+01	1.493286e+01	20151211_STAG2gfpcf2_Prometa\MitoSys2\Calibration\mEGFPC1_Noc\0005_R1_P1_K1_Ch2-Ch1.zen
1.020032e+01	1.319958e+01	20151211_STAG2gfpcf2_Prometa\MitoSys2\Calibration\mEGFPC1_Noc\0005_R1_P1_K1_Ch2-Ch1.zen
1.026033e+01	1.448287e+01	20151211_STAG2gfpcf2_Prometa\MitoSys2\Calibration\mEGFPC1_Noc\0005_R1_P1_K1_Ch2-Ch1.zen
1.032033e+01	1.388289e+01	20151211_STAG2gfpcf2_Prometa\MitoSys2\Calibration\mEGFPC1_Noc\0005_R1_P1_K1_Ch2-Ch1.zen
1.038033e+01	1.346624e+01	20151211_STAG2gfpcf2_Prometa\MitoSys2\Calibration\mEGFPC1_Noc\0005_R1_P1_K1_Ch2-Ch1.zen
1.044033e+01	1.368290e+01	20151211_STAG2gfpcf2_Prometa\MitoSys2\Calibration\mEGFPC1_Noc\0005_R1_P1_K1_Ch2-Ch1.zen
1.050033e+01	1.378290e+01	20151211_STAG2gfpcf2_Prometa\MitoSys2\Calibration\mEGFPC1_Noc\0005_R1_P1_K1_Ch2-Ch1.zen
1.056034e+01	1.404955e+01	20151211_STAG2gfpcf2_Prometa\MitoSys2\Calibration\mEGFPC1_Noc\0005_R1_P1_K1_Ch2-Ch1.zen
1.062034e+01	1.418288e+01	20151211_STAG2gfpcf2_Prometa\MitoSys2\Calibration\mEGFPC1_Noc\0005_R1_P1_K1_Ch2-Ch1.zen
1.068034e+01	1.464953e+01	20151211_STAG2gfpcf2_Prometa\MitoSys2\Calibration\mEGFPC1_Noc\0005_R1_P1_K1_Ch2-Ch1.zen
1.074034e+01	1.416622e+01	20151211_STAG2gfpcf2_Prometa\MitoSys2\Calibration\mEGFPC1_Noc\0005_R1_P1_K1_Ch2-Ch1.zen
1.080034e+01	1.318291e+01	20151211_STAG2gfpcf2_Prometa\MitoSys2\Calibration\mEGFPC1_Noc\0005_R1_P1_K1_Ch2-Ch1.zen
1.086034e+01	1.336624e+01	20151211_STAG2gfpcf2_Prometa\MitoSys2\Calibration\mEGFPC1_Noc\0005_R1_P1_K1_Ch2-Ch1.zen
1.092035e+01	1.373290e+01	20151211_STAG2gfpcf2_Prometa\MitoSys2\Calibration\mEGFPC1_Noc\0005_R1_P1_K1_Ch2-Ch1.zen
1.098035e+01	1.423288e+01	20151211_STAG2gfpcf2_Prometa\MitoSys2\Calibration\mEGFPC1_Noc\0005_R1_P1_K1_Ch2-Ch1.zen
1.104035e+01	1.421622e+01	20151211_STAG2gfpcf2_Prometa\MitoSys2\Calibration\mEGFPC1_Noc\0005_R1_P1_K1_Ch2-Ch1.zen
1.110035e+01	1.463287e+01	20151211_STAG2gfpcf2_Prometa\MitoSys2\Calibration\mEGFPC1_Noc\0005_R1_P1_K1_Ch2-Ch1.zen
1.116035e+01	1.359957e+01	20151211_STAG2gfpcf2_Prometa\MitoSys2\Calibration\mEGFPC1_Noc\0005_R1_P1_K1_Ch2-Ch1.zen
1.122036e+01	1.443287e+01	20151211_STAG2gfpcf2_Prometa\MitoSys2\Calibration\mEGFPC1_Noc\0005_R1_P1_K1_Ch2-Ch1.zen
1.128036e+01	1.376623e+01	20151211_STAG2gfpcf2_Prometa\MitoSys2\Calibration\mEGFPC1_Noc\0005_R1_P1_K1_Ch2-Ch1.zen
1.134036e+01	1.444954e+01	20151211_STAG2gfpcf2_Prometa\MitoSys2\Calibration\mEGFPC1_Noc\0005_R1_P1_K1_Ch2-Ch1.zen
1.140036e+01	1.473287e+01	20151211_STAG2gfpcf2_Prometa\MitoSys2\Calibration\mEGFPC1_Noc\0005_R1_P1_K1_Ch2-Ch1.zen
1.146036e+01	1.519952e+01	20151211_STAG2gfpcf2_Prometa\MitoSys2\Calibration\mEGFPC1_Noc\0005_R1_P1_K1_Ch2-Ch1.zen
1.152037e+01	1.443287e+01	20151211_STAG2gfpcf2_Prometa\MitoSys2\Calibration\mEGFPC1_Noc\0005_R1_P1_K1_Ch2-Ch1.zen
1.158037e+01	1.409955e+01	20151211_STAG2gfpcf2_Prometa\MitoSys2\Calibration\mEGFPC1_Noc\0005_R1_P1_K1_Ch2-Ch1.zen
1.164037e+01	1.519952e+01	20151211_STAG2gfpcf2_Prometa\MitoSys2\Calibration\mEGFPC1_Noc\0005_R1_P1_K1_Ch2-Ch1.zen
1.170037e+01	1.401622e+01	20151211_STAG2gfpcf2_Prometa\MitoSys2\Calibration\mEGFPC1_Noc\0005_R1_P1_K1_Ch2-Ch1.zen
1.176037e+01	1.359957e+01	20151211_STAG2gfpcf2_Prometa\MitoSys2\Calibration\mEGFPC1_Noc\0005_R1_P1_K1_Ch2-Ch1.zen
1.182038e+01	1.321625e+01	20151211_STAG2gfpcf2_Prometa\MitoSys2\Calibration\mEGFPC1_Noc\0005_R1_P1_K1_Ch2-Ch1.zen
1.188038e+01	1.346624e+01	20151211_STAG2gfpcf2_Prometa\MitoSys2\Calibration\mEGFPC1_Noc\0005_R1_P1_K1_Ch2-Ch1.zen
1.194038e+01	1.408289e+01	20151211_STAG2gfpcf2_Prometa\MitoSys2\Calibration\mEGFPC1_Noc\0005_R1_P1_K1_Ch2-Ch1.zen
1.200038e+01	1.294959e+01	20151211_STAG2gfpcf2_Prometa\MitoSys2\Calibration\mEGFPC1_Noc\0005_R1_P1_K1_Ch2-Ch1.zen
1.206038e+01	1.304959e+01	20151211_STAG2gfpcf2_Prometa\MitoSys2\Calibration\mEGFPC1_Noc\0005_R1_P1_K1_Ch2-Ch1.zen
1.212039e+01	1.261627e+01	20151211_STAG2gfpcf2_Prometa\MitoSys2\Calibration\mEGFPC1_Noc\0005_R1_P1_K1_Ch2-Ch1.zen
1.218039e+01	1.298292e+01	20151211_STAG2gfpcf2_Prometa\MitoSys2\Calibration\mEGFPC1_Noc\0005_R1_P1_K1_Ch2-Ch1.zen
1.224039e+01	1.394956e+01	20151211_STAG2gfpcf2_Prometa\MitoSys2\Calibration\mEGFPC1_Noc\0005_R1_P1_K1_Ch2-Ch1.zen
1.230039e+01	1.319958e+01	20151211_STAG2gfpcf2_Prometa\MitoSys2\Calibration\mEGFPC1_Noc\0005_R1_P1_K1_Ch2-Ch1.zen
1.236039e+01	1.298292e+01	20151211_STAG2gfpcf2_Prometa\MitoSys2\Calibration\mEGFPC1_Noc\0005_R1_P1_K1_Ch2-Ch1.zen
1.242039e+01	1.509952e+01	20151211_STAG2gfpcf2_Prometa\MitoSys2\Calibration\mEGFPC1_Noc\0005_R1_P1_K1_Ch2-Ch1.zen
1.248040e+01	1.346624e+01	20151211_STAG2gfpcf2_Prometa\MitoSys2\Calibration\mEGFPC1_Noc\0005_R1_P1_K1_Ch2-Ch1.zen
1.254040e+01	1.366623e+01	20151211_STAG2gfpcf2_Prometa\MitoSys2\Calibration\mEGFPC1_Noc\0005_R1_P1_K1_Ch2-Ch1.zen
1.260040e+01	1.391622e+01	20151211_STAG2gfpcf2_Prometa\MitoSys2\Calibration\mEGFPC1_Noc\0005_R1_P1_K1_Ch2-Ch1.zen
1.266040e+01	1.328291e+01	20151211_STAG2gfpcf2_Prometa\MitoSys2\Calibration\mEGFPC1_Noc\0005_R1_P1_K1_Ch2-Ch1.zen
1.272040e+01	1.346624e+01	20151211_STAG2gfpcf2_Prometa\MitoSys2\Calibration\mEGFPC1_Noc\0005_R1_P1_K1_Ch2-Ch1.zen
1.278041e+01	1.326624e+01	20151211_STAG2gfpcf2_Prometa\MitoSys2\Calibration\mEGFPC1_Noc\0005_R1_P1_K1_Ch2-Ch1.zen
1.284041e+01	1.496619e+01	20151211_STAG2gfpcf2_Prometa\MitoSys2\Calibration\mEGFPC1_Noc\0005_R1_P1_K1_Ch2-Ch1.zen
1.290041e+01	1.509952e+01	20151211_STAG2gfpcf2_Prometa\MitoSys2\Calibration\mEGFPC1_Noc\0005_R1_P1_K1_Ch2-Ch1.zen
1.296041e+01	1.368290e+01	20151211_STAG2gfpcf2_Prometa\MitoSys2\Calibration\mEGFPC1_Noc\0005_R1_P1_K1_Ch2-Ch1.zen
1.302041e+01	1.339957e+01	20151211_STAG2gfpcf2_Prometa\MitoSys2\Calibration\mEGFPC1_Noc\0005_R1_P1_K1_Ch2-Ch1.zen
1.308042e+01	1.373290e+01	20151211_STAG2gfpcf2_Prometa\MitoSys2\Calibration\mEGFPC1_Noc\0005_R1_P1_K1_Ch2-Ch1.zen
1.314042e+01	1.401622e+01	20151211_STAG2gfpcf2_Prometa\MitoSys2\Calibration\mEGFPC1_Noc\0005_R1_P1_K1_Ch2-Ch1.zen
1.320042e+01	1.401622e+01	20151211_STAG2gfpcf2_Prometa\MitoSys2\Calibration\mEGFPC1_Noc\0005_R1_P1_K1_Ch2-Ch1.zen
1.326042e+01	1.333291e+01	20151211_STAG2gfpcf2_Prometa\MitoSys2\Calibration\mEGFPC1_Noc\0005_R1_P1_K1_Ch2-Ch1.zen
1.332042e+01	1.161630e+01	20151211_STAG2gfpcf2_Prometa\MitoSys2\Calibration\mEGFPC1_Noc\0005_R1_P1_K1_Ch2-Ch1.zen
1.338043e+01	1.263293e+01	20151211_STAG2gfpcf2_Prometa\MitoSys2\Calibration\mEGFPC1_Noc\0005_R1_P1_K1_Ch2-Ch1.zen
1.344043e+01	1.388289e+01	20151211_STAG2gfpcf2_Prometa\MitoSys2\Calibration\mEGFPC1_Noc\0005_R1_P1_K1_Ch2-Ch1.zen
1.350043e+01	1.409955e+01	20151211_STAG2gfpcf2_Prometa\MitoSys2\Calibration\mEGFPC1_Noc\0005_R1_P1_K1_Ch2-Ch1.zen
1.356043e+01	1.361623e+01	20151211_STAG2gfpcf2_Prometa\MitoSys2\Calibration\mEGFPC1_Noc\0005_R1_P1_K1_Ch2-Ch1.zen
1.362043e+01	1.356624e+01	20151211_STAG2gfpcf2_Prometa\MitoSys2\Calibration\mEGFPC1_Noc\0005_R1_P1_K1_Ch2-Ch1.zen
1.368043e+01	1.466620e+01	20151211_STAG2gfpcf2_Prometa\MitoSys2\Calibration\mEGFPC1_Noc\0005_R1_P1_K1_Ch2-Ch1.zen
1.374044e+01	1.271626e+01	20151211_STAG2gfpcf2_Prometa\MitoSys2\Calibration\mEGFPC1_Noc\0005_R1_P1_K1_Ch2-Ch1.zen
1.380044e+01	1.479953e+01	20151211_STAG2gfpcf2_Prometa\MitoSys2\Calibration\mEGFPC1_Noc\0005_R1_P1_K1_Ch2-Ch1.zen
1.386044e+01	1.433288e+01	20151211_STAG2gfpcf2_Prometa\MitoSys2\Calibration\mEGFPC1_Noc\0005_R1_P1_K1_Ch2-Ch1.zen
1.392044e+01	1.326624e+01	20151211_STAG2gfpcf2_Prometa\MitoSys2\Calibration\mEGFPC1_Noc\0005_R1_P1_K1_Ch2-Ch1.zen
1.398044e+01	1.276626e+01	20151211_STAG2gfpcf2_Prometa\MitoSys2\Calibration\mEGFPC1_Noc\0005_R1_P1_K1_Ch2-Ch1.zen
1.404045e+01	1.229961e+01	20151211_STAG2gfpcf2_Prometa\MitoSys2\Calibration\mEGFPC1_Noc\0005_R1_P1_K1_Ch2-Ch1.zen
1.410045e+01	1.346624e+01	20151211_STAG2gfpcf2_Prometa\MitoSys2\Calibration\mEGFPC1_Noc\0005_R1_P1_K1_Ch2-Ch1.zen
1.416045e+01	1.416622e+01	20151211_STAG2gfpcf2_Prometa\MitoSys2\Calibration\mEGFPC1_Noc\0005_R1_P1_K1_Ch2-Ch1.zen
1.422045e+01	1.273293e+01	20151211_STAG2gfpcf2_Prometa\MitoSys2\Calibration\mEGFPC1_Noc\0005_R1_P1_K1_Ch2-Ch1.zen
1.428045e+01	1.476620e+01	20151211_STAG2gfpcf2_Prometa\MitoSys2\Calibration\mEGFPC1_Noc\0005_R1_P1_K1_Ch2-Ch1.zen
1.434046e+01	1.328291e+01	20151211_STAG2gfpcf2_Prometa\MitoSys2\Calibration\mEGFPC1_Noc\0005_R1_P1_K1_Ch2-Ch1.zen
1.440046e+01	1.433288e+01	20151211_STAG2gfpcf2_Prometa\MitoSys2\Calibration\mEGFPC1_Noc\0005_R1_P1_K1_Ch2-Ch1.zen
1.446046e+01	1.278293e+01	20151211_STAG2gfpcf2_Prometa\MitoSys2\Calibration\mEGFPC1_Noc\0005_R1_P1_K1_Ch2-Ch1.zen
1.452046e+01	1.286626e+01	20151211_STAG2gfpcf2_Prometa\MitoSys2\Calibration\mEGFPC1_Noc\0005_R1_P1_K1_Ch2-Ch1.zen
1.458046e+01	1.416622e+01	20151211_STAG2gfpcf2_Prometa\MitoSys2\Calibration\mEGFPC1_Noc\0005_R1_P1_K1_Ch2-Ch1.zen
1.464046e+01	1.538284e+01	20151211_STAG2gfpcf2_Prometa\MitoSys2\Calibration\mEGFPC1_Noc\0005_R1_P1_K1_Ch2-Ch1.zen
1.470047e+01	1.463287e+01	20151211_STAG2gfpcf2_Prometa\MitoSys2\Calibration\mEGFPC1_Noc\0005_R1_P1_K1_Ch2-Ch1.zen
1.476047e+01	1.363290e+01	20151211_STAG2gfpcf2_Prometa\MitoSys2\Calibration\mEGFPC1_Noc\0005_R1_P1_K1_Ch2-Ch1.zen
1.482047e+01	1.314958e+01	20151211_STAG2gfpcf2_Prometa\MitoSys2\Calibration\mEGFPC1_Noc\0005_R1_P1_K1_Ch2-Ch1.zen
1.488047e+01	1.346624e+01	20151211_STAG2gfpcf2_Prometa\MitoSys2\Calibration\mEGFPC1_Noc\0005_R1_P1_K1_Ch2-Ch1.zen
1.494047e+01	1.414955e+01	20151211_STAG2gfpcf2_Prometa\MitoSys2\Calibration\mEGFPC1_Noc\0005_R1_P1_K1_Ch2-Ch1.zen
1.500048e+01	1.436621e+01	20151211_STAG2gfpcf2_Prometa\MitoSys2\Calibration\mEGFPC1_Noc\0005_R1_P1_K1_Ch2-Ch1.zen
1.506048e+01	1.351624e+01	20151211_STAG2gfpcf2_Prometa\MitoSys2\Calibration\mEGFPC1_Noc\0005_R1_P1_K1_Ch2-Ch1.zen
1.512048e+01	1.391622e+01	20151211_STAG2gfpcf2_Prometa\MitoSys2\Calibration\mEGFPC1_Noc\0005_R1_P1_K1_Ch2-Ch1.zen
1.518048e+01	1.304959e+01	20151211_STAG2gfpcf2_Prometa\MitoSys2\Calibration\mEGFPC1_Noc\0005_R1_P1_K1_Ch2-Ch1.zen
1.524048e+01	1.291626e+01	20151211_STAG2gfpcf2_Prometa\MitoSys2\Calibration\mEGFPC1_Noc\0005_R1_P1_K1_Ch2-Ch1.zen
1.530049e+01	1.429955e+01	20151211_STAG2gfpcf2_Prometa\MitoSys2\Calibration\mEGFPC1_Noc\0005_R1_P1_K1_Ch2-Ch1.zen
1.536049e+01	1.389956e+01	20151211_STAG2gfpcf2_Prometa\MitoSys2\Calibration\mEGFPC1_Noc\0005_R1_P1_K1_Ch2-Ch1.zen
1.542049e+01	1.513285e+01	20151211_STAG2gfpcf2_Prometa\MitoSys2\Calibration\mEGFPC1_Noc\0005_R1_P1_K1_Ch2-Ch1.zen
1.548049e+01	1.631615e+01	20151211_STAG2gfpcf2_Prometa\MitoSys2\Calibration\mEGFPC1_Noc\0005_R1_P1_K1_Ch2-Ch1.zen
1.554049e+01	1.479953e+01	20151211_STAG2gfpcf2_Prometa\MitoSys2\Calibration\mEGFPC1_Noc\0005_R1_P1_K1_Ch2-Ch1.zen
1.560050e+01	1.278293e+01	20151211_STAG2gfpcf2_Prometa\MitoSys2\Calibration\mEGFPC1_Noc\0005_R1_P1_K1_Ch2-Ch1.zen
1.566050e+01	1.438288e+01	20151211_STAG2gfpcf2_Prometa\MitoSys2\Calibration\mEGFPC1_Noc\0005_R1_P1_K1_Ch2-Ch1.zen
1.572050e+01	1.441621e+01	20151211_STAG2gfpcf2_Prometa\MitoSys2\Calibration\mEGFPC1_Noc\0005_R1_P1_K1_Ch2-Ch1.zen
1.578050e+01	1.389956e+01	20151211_STAG2gfpcf2_Prometa\MitoSys2\Calibration\mEGFPC1_Noc\0005_R1_P1_K1_Ch2-Ch1.zen
1.584050e+01	1.421622e+01	20151211_STAG2gfpcf2_Prometa\MitoSys2\Calibration\mEGFPC1_Noc\0005_R1_P1_K1_Ch2-Ch1.zen
1.590051e+01	1.338291e+01	20151211_STAG2gfpcf2_Prometa\MitoSys2\Calibration\mEGFPC1_Noc\0005_R1_P1_K1_Ch2-Ch1.zen
1.596051e+01	1.424955e+01	20151211_STAG2gfpcf2_Prometa\MitoSys2\Calibration\mEGFPC1_Noc\0005_R1_P1_K1_Ch2-Ch1.zen
1.602051e+01	1.373290e+01	20151211_STAG2gfpcf2_Prometa\MitoSys2\Calibration\mEGFPC1_Noc\0005_R1_P1_K1_Ch2-Ch1.zen
1.608051e+01	1.506619e+01	20151211_STAG2gfpcf2_Prometa\MitoSys2\Calibration\mEGFPC1_Noc\0005_R1_P1_K1_Ch2-Ch1.zen
1.614051e+01	1.489953e+01	20151211_STAG2gfpcf2_Prometa\MitoSys2\Calibration\mEGFPC1_Noc\0005_R1_P1_K1_Ch2-Ch1.zen
1.620051e+01	1.474953e+01	20151211_STAG2gfpcf2_Prometa\MitoSys2\Calibration\mEGFPC1_Noc\0005_R1_P1_K1_Ch2-Ch1.zen
1.626052e+01	1.466620e+01	20151211_STAG2gfpcf2_Prometa\MitoSys2\Calibration\mEGFPC1_Noc\0005_R1_P1_K1_Ch2-Ch1.zen
1.632052e+01	1.503286e+01	20151211_STAG2gfpcf2_Prometa\MitoSys2\Calibration\mEGFPC1_Noc\0005_R1_P1_K1_Ch2-Ch1.zen
1.638052e+01	1.394956e+01	20151211_STAG2gfpcf2_Prometa\MitoSys2\Calibration\mEGFPC1_Noc\0005_R1_P1_K1_Ch2-Ch1.zen
1.644052e+01	1.458287e+01	20151211_STAG2gfpcf2_Prometa\MitoSys2\Calibration\mEGFPC1_Noc\0005_R1_P1_K1_Ch2-Ch1.zen
1.650052e+01	1.604949e+01	20151211_STAG2gfpcf2_Prometa\MitoSys2\Calibration\mEGFPC1_Noc\0005_R1_P1_K1_Ch2-Ch1.zen
1.656053e+01	1.461620e+01	20151211_STAG2gfpcf2_Prometa\MitoSys2\Calibration\mEGFPC1_Noc\0005_R1_P1_K1_Ch2-Ch1.zen
1.662053e+01	1.451621e+01	20151211_STAG2gfpcf2_Prometa\MitoSys2\Calibration\mEGFPC1_Noc\0005_R1_P1_K1_Ch2-Ch1.zen
1.668053e+01	1.378290e+01	20151211_STAG2gfpcf2_Prometa\MitoSys2\Calibration\mEGFPC1_Noc\0005_R1_P1_K1_Ch2-Ch1.zen
1.674053e+01	1.391622e+01	20151211_STAG2gfpcf2_Prometa\MitoSys2\Calibration\mEGFPC1_Noc\0005_R1_P1_K1_Ch2-Ch1.zen
1.680053e+01	1.341624e+01	20151211_STAG2gfpcf2_Prometa\MitoSys2\Calibration\mEGFPC1_Noc\0005_R1_P1_K1_Ch2-Ch1.zen
1.686054e+01	1.256627e+01	20151211_STAG2gfpcf2_Prometa\MitoSys2\Calibration\mEGFPC1_Noc\0005_R1_P1_K1_Ch2-Ch1.zen
1.692054e+01	1.464953e+01	20151211_STAG2gfpcf2_Prometa\MitoSys2\Calibration\mEGFPC1_Noc\0005_R1_P1_K1_Ch2-Ch1.zen
1.698054e+01	1.329958e+01	20151211_STAG2gfpcf2_Prometa\MitoSys2\Calibration\mEGFPC1_Noc\0005_R1_P1_K1_Ch2-Ch1.zen
1.704054e+01	1.541618e+01	20151211_STAG2gfpcf2_Prometa\MitoSys2\Calibration\mEGFPC1_Noc\0005_R1_P1_K1_Ch2-Ch1.zen
1.710054e+01	1.354957e+01	20151211_STAG2gfpcf2_Prometa\MitoSys2\Calibration\mEGFPC1_Noc\0005_R1_P1_K1_Ch2-Ch1.zen
1.716055e+01	1.451621e+01	20151211_STAG2gfpcf2_Prometa\MitoSys2\Calibration\mEGFPC1_Noc\0005_R1_P1_K1_Ch2-Ch1.zen
1.722055e+01	1.378290e+01	20151211_STAG2gfpcf2_Prometa\MitoSys2\Calibration\mEGFPC1_Noc\0005_R1_P1_K1_Ch2-Ch1.zen
1.728055e+01	1.481620e+01	20151211_STAG2gfpcf2_Prometa\MitoSys2\Calibration\mEGFPC1_Noc\0005_R1_P1_K1_Ch2-Ch1.zen
1.734055e+01	1.451621e+01	20151211_STAG2gfpcf2_Prometa\MitoSys2\Calibration\mEGFPC1_Noc\0005_R1_P1_K1_Ch2-Ch1.zen
1.740055e+01	1.371623e+01	20151211_STAG2gfpcf2_Prometa\MitoSys2\Calibration\mEGFPC1_Noc\0005_R1_P1_K1_Ch2-Ch1.zen
1.746055e+01	1.476620e+01	20151211_STAG2gfpcf2_Prometa\MitoSys2\Calibration\mEGFPC1_Noc\0005_R1_P1_K1_Ch2-Ch1.zen
1.752056e+01	1.351624e+01	20151211_STAG2gfpcf2_Prometa\MitoSys2\Calibration\mEGFPC1_Noc\0005_R1_P1_K1_Ch2-Ch1.zen
1.758056e+01	1.399956e+01	20151211_STAG2gfpcf2_Prometa\MitoSys2\Calibration\mEGFPC1_Noc\0005_R1_P1_K1_Ch2-Ch1.zen
1.764056e+01	1.443287e+01	20151211_STAG2gfpcf2_Prometa\MitoSys2\Calibration\mEGFPC1_Noc\0005_R1_P1_K1_Ch2-Ch1.zen
1.770056e+01	1.404955e+01	20151211_STAG2gfpcf2_Prometa\MitoSys2\Calibration\mEGFPC1_Noc\0005_R1_P1_K1_Ch2-Ch1.zen
1.776056e+01	1.406622e+01	20151211_STAG2gfpcf2_Prometa\MitoSys2\Calibration\mEGFPC1_Noc\0005_R1_P1_K1_Ch2-Ch1.zen
1.782057e+01	1.464953e+01	20151211_STAG2gfpcf2_Prometa\MitoSys2\Calibration\mEGFPC1_Noc\0005_R1_P1_K1_Ch2-Ch1.zen
1.788057e+01	1.436621e+01	20151211_STAG2gfpcf2_Prometa\MitoSys2\Calibration\mEGFPC1_Noc\0005_R1_P1_K1_Ch2-Ch1.zen
1.794057e+01	1.521618e+01	20151211_STAG2gfpcf2_Prometa\MitoSys2\Calibration\mEGFPC1_Noc\0005_R1_P1_K1_Ch2-Ch1.zen
1.800057e+01	1.429955e+01	20151211_STAG2gfpcf2_Prometa\MitoSys2\Calibration\mEGFPC1_Noc\0005_R1_P1_K1_Ch2-Ch1.zen
1.806057e+01	1.453287e+01	20151211_STAG2gfpcf2_Prometa\MitoSys2\Calibration\mEGFPC1_Noc\0005_R1_P1_K1_Ch2-Ch1.zen
1.812057e+01	1.361623e+01	20151211_STAG2gfpcf2_Prometa\MitoSys2\Calibration\mEGFPC1_Noc\0005_R1_P1_K1_Ch2-Ch1.zen
1.818058e+01	1.491619e+01	20151211_STAG2gfpcf2_Prometa\MitoSys2\Calibration\mEGFPC1_Noc\0005_R1_P1_K1_Ch2-Ch1.zen
1.824058e+01	1.506619e+01	20151211_STAG2gfpcf2_Prometa\MitoSys2\Calibration\mEGFPC1_Noc\0005_R1_P1_K1_Ch2-Ch1.zen
1.830058e+01	1.559950e+01	20151211_STAG2gfpcf2_Prometa\MitoSys2\Calibration\mEGFPC1_Noc\0005_R1_P1_K1_Ch2-Ch1.zen
1.836058e+01	1.403289e+01	20151211_STAG2gfpcf2_Prometa\MitoSys2\Calibration\mEGFPC1_Noc\0005_R1_P1_K1_Ch2-Ch1.zen
1.842059e+01	1.513285e+01	20151211_STAG2gfpcf2_Prometa\MitoSys2\Calibration\mEGFPC1_Noc\0005_R1_P1_K1_Ch2-Ch1.zen
1.848059e+01	1.573283e+01	20151211_STAG2gfpcf2_Prometa\MitoSys2\Calibration\mEGFPC1_Noc\0005_R1_P1_K1_Ch2-Ch1.zen
1.854059e+01	1.554951e+01	20151211_STAG2gfpcf2_Prometa\MitoSys2\Calibration\mEGFPC1_Noc\0005_R1_P1_K1_Ch2-Ch1.zen
1.860059e+01	1.393289e+01	20151211_STAG2gfpcf2_Prometa\MitoSys2\Calibration\mEGFPC1_Noc\0005_R1_P1_K1_Ch2-Ch1.zen
1.866059e+01	1.361623e+01	20151211_STAG2gfpcf2_Prometa\MitoSys2\Calibration\mEGFPC1_Noc\0005_R1_P1_K1_Ch2-Ch1.zen
1.872059e+01	1.521618e+01	20151211_STAG2gfpcf2_Prometa\MitoSys2\Calibration\mEGFPC1_Noc\0005_R1_P1_K1_Ch2-Ch1.zen
1.878060e+01	1.581616e+01	20151211_STAG2gfpcf2_Prometa\MitoSys2\Calibration\mEGFPC1_Noc\0005_R1_P1_K1_Ch2-Ch1.zen
1.884060e+01	1.478286e+01	20151211_STAG2gfpcf2_Prometa\MitoSys2\Calibration\mEGFPC1_Noc\0005_R1_P1_K1_Ch2-Ch1.zen
1.890060e+01	1.481620e+01	20151211_STAG2gfpcf2_Prometa\MitoSys2\Calibration\mEGFPC1_Noc\0005_R1_P1_K1_Ch2-Ch1.zen
1.896060e+01	1.599949e+01	20151211_STAG2gfpcf2_Prometa\MitoSys2\Calibration\mEGFPC1_Noc\0005_R1_P1_K1_Ch2-Ch1.zen
1.902061e+01	1.559950e+01	20151211_STAG2gfpcf2_Prometa\MitoSys2\Calibration\mEGFPC1_Noc\0005_R1_P1_K1_Ch2-Ch1.zen
1.908061e+01	1.453287e+01	20151211_STAG2gfpcf2_Prometa\MitoSys2\Calibration\mEGFPC1_Noc\0005_R1_P1_K1_Ch2-Ch1.zen
1.914061e+01	1.524952e+01	20151211_STAG2gfpcf2_Prometa\MitoSys2\Calibration\mEGFPC1_Noc\0005_R1_P1_K1_Ch2-Ch1.zen
1.920061e+01	1.513285e+01	20151211_STAG2gfpcf2_Prometa\MitoSys2\Calibration\mEGFPC1_Noc\0005_R1_P1_K1_Ch2-Ch1.zen
1.926061e+01	1.601616e+01	20151211_STAG2gfpcf2_Prometa\MitoSys2\Calibration\mEGFPC1_Noc\0005_R1_P1_K1_Ch2-Ch1.zen
1.932061e+01	1.639948e+01	20151211_STAG2gfpcf2_Prometa\MitoSys2\Calibration\mEGFPC1_Noc\0005_R1_P1_K1_Ch2-Ch1.zen
1.938062e+01	1.618282e+01	20151211_STAG2gfpcf2_Prometa\MitoSys2\Calibration\mEGFPC1_Noc\0005_R1_P1_K1_Ch2-Ch1.zen
1.944062e+01	1.691613e+01	20151211_STAG2gfpcf2_Prometa\MitoSys2\Calibration\mEGFPC1_Noc\0005_R1_P1_K1_Ch2-Ch1.zen
1.950062e+01	1.726612e+01	20151211_STAG2gfpcf2_Prometa\MitoSys2\Calibration\mEGFPC1_Noc\0005_R1_P1_K1_Ch2-Ch1.zen
1.956062e+01	1.719945e+01	20151211_STAG2gfpcf2_Prometa\MitoSys2\Calibration\mEGFPC1_Noc\0005_R1_P1_K1_Ch2-Ch1.zen
1.962062e+01	1.563284e+01	20151211_STAG2gfpcf2_Prometa\MitoSys2\Calibration\mEGFPC1_Noc\0005_R1_P1_K1_Ch2-Ch1.zen
1.968063e+01	1.384956e+01	20151211_STAG2gfpcf2_Prometa\MitoSys2\Calibration\mEGFPC1_Noc\0005_R1_P1_K1_Ch2-Ch1.zen
1.974063e+01	1.446621e+01	20151211_STAG2gfpcf2_Prometa\MitoSys2\Calibration\mEGFPC1_Noc\0005_R1_P1_K1_Ch2-Ch1.zen
1.980063e+01	1.559950e+01	20151211_STAG2gfpcf2_Prometa\MitoSys2\Calibration\mEGFPC1_Noc\0005_R1_P1_K1_Ch2-Ch1.zen
1.986063e+01	1.541618e+01	20151211_STAG2gfpcf2_Prometa\MitoSys2\Calibration\mEGFPC1_Noc\0005_R1_P1_K1_Ch2-Ch1.zen
1.992063e+01	1.373290e+01	20151211_STAG2gfpcf2_Prometa\MitoSys2\Calibration\mEGFPC1_Noc\0005_R1_P1_K1_Ch2-Ch1.zen
1.998063e+01	1.364957e+01	20151211_STAG2gfpcf2_Prometa\MitoSys2\Calibration\mEGFPC1_Noc\0005_R1_P1_K1_Ch2-Ch1.zen
2.004064e+01	1.479953e+01	20151211_STAG2gfpcf2_Prometa\MitoSys2\Calibration\mEGFPC1_Noc\0005_R1_P1_K1_Ch2-Ch1.zen
2.010064e+01	1.493286e+01	20151211_STAG2gfpcf2_Prometa\MitoSys2\Calibration\mEGFPC1_Noc\0005_R1_P1_K1_Ch2-Ch1.zen
2.016064e+01	1.438288e+01	20151211_STAG2gfpcf2_Prometa\MitoSys2\Calibration\mEGFPC1_Noc\0005_R1_P1_K1_Ch2-Ch1.zen
2.022064e+01	1.341624e+01	20151211_STAG2gfpcf2_Prometa\MitoSys2\Calibration\mEGFPC1_Noc\0005_R1_P1_K1_Ch2-Ch1.zen
2.028064e+01	1.504952e+01	20151211_STAG2gfpcf2_Prometa\MitoSys2\Calibration\mEGFPC1_Noc\0005_R1_P1_K1_Ch2-Ch1.zen
2.034065e+01	1.484953e+01	20151211_STAG2gfpcf2_Prometa\MitoSys2\Calibration\mEGFPC1_Noc\0005_R1_P1_K1_Ch2-Ch1.zen
2.040065e+01	1.463287e+01	20151211_STAG2gfpcf2_Prometa\MitoSys2\Calibration\mEGFPC1_Noc\0005_R1_P1_K1_Ch2-Ch1.zen
2.046065e+01	1.426621e+01	20151211_STAG2gfpcf2_Prometa\MitoSys2\Calibration\mEGFPC1_Noc\0005_R1_P1_K1_Ch2-Ch1.zen
2.052065e+01	1.443287e+01	20151211_STAG2gfpcf2_Prometa\MitoSys2\Calibration\mEGFPC1_Noc\0005_R1_P1_K1_Ch2-Ch1.zen
2.058065e+01	1.308292e+01	20151211_STAG2gfpcf2_Prometa\MitoSys2\Calibration\mEGFPC1_Noc\0005_R1_P1_K1_Ch2-Ch1.zen
2.064066e+01	1.444954e+01	20151211_STAG2gfpcf2_Prometa\MitoSys2\Calibration\mEGFPC1_Noc\0005_R1_P1_K1_Ch2-Ch1.zen
2.070066e+01	1.298292e+01	20151211_STAG2gfpcf2_Prometa\MitoSys2\Calibration\mEGFPC1_Noc\0005_R1_P1_K1_Ch2-Ch1.zen
2.076066e+01	1.534951e+01	20151211_STAG2gfpcf2_Prometa\MitoSys2\Calibration\mEGFPC1_Noc\0005_R1_P1_K1_Ch2-Ch1.zen
2.082066e+01	1.451621e+01	20151211_STAG2gfpcf2_Prometa\MitoSys2\Calibration\mEGFPC1_Noc\0005_R1_P1_K1_Ch2-Ch1.zen
2.088066e+01	1.569950e+01	20151211_STAG2gfpcf2_Prometa\MitoSys2\Calibration\mEGFPC1_Noc\0005_R1_P1_K1_Ch2-Ch1.zen
2.094067e+01	1.461620e+01	20151211_STAG2gfpcf2_Prometa\MitoSys2\Calibration\mEGFPC1_Noc\0005_R1_P1_K1_Ch2-Ch1.zen
2.100067e+01	1.408289e+01	20151211_STAG2gfpcf2_Prometa\MitoSys2\Calibration\mEGFPC1_Noc\0005_R1_P1_K1_Ch2-Ch1.zen
2.106067e+01	1.454954e+01	20151211_STAG2gfpcf2_Prometa\MitoSys2\Calibration\mEGFPC1_Noc\0005_R1_P1_K1_Ch2-Ch1.zen
2.112067e+01	1.461620e+01	20151211_STAG2gfpcf2_Prometa\MitoSys2\Calibration\mEGFPC1_Noc\0005_R1_P1_K1_Ch2-Ch1.zen
2.118067e+01	1.469953e+01	20151211_STAG2gfpcf2_Prometa\MitoSys2\Calibration\mEGFPC1_Noc\0005_R1_P1_K1_Ch2-Ch1.zen
2.124067e+01	1.364957e+01	20151211_STAG2gfpcf2_Prometa\MitoSys2\Calibration\mEGFPC1_Noc\0005_R1_P1_K1_Ch2-Ch1.zen
2.130068e+01	1.553284e+01	20151211_STAG2gfpcf2_Prometa\MitoSys2\Calibration\mEGFPC1_Noc\0005_R1_P1_K1_Ch2-Ch1.zen
2.136068e+01	1.338291e+01	20151211_STAG2gfpcf2_Prometa\MitoSys2\Calibration\mEGFPC1_Noc\0005_R1_P1_K1_Ch2-Ch1.zen
2.142068e+01	1.433288e+01	20151211_STAG2gfpcf2_Prometa\MitoSys2\Calibration\mEGFPC1_Noc\0005_R1_P1_K1_Ch2-Ch1.zen
2.148068e+01	1.479953e+01	20151211_STAG2gfpcf2_Prometa\MitoSys2\Calibration\mEGFPC1_Noc\0005_R1_P1_K1_Ch2-Ch1.zen
2.154068e+01	1.528285e+01	20151211_STAG2gfpcf2_Prometa\MitoSys2\Calibration\mEGFPC1_Noc\0005_R1_P1_K1_Ch2-Ch1.zen
2.160069e+01	1.519952e+01	20151211_STAG2gfpcf2_Prometa\MitoSys2\Calibration\mEGFPC1_Noc\0005_R1_P1_K1_Ch2-Ch1.zen
2.166069e+01	1.379956e+01	20151211_STAG2gfpcf2_Prometa\MitoSys2\Calibration\mEGFPC1_Noc\0005_R1_P1_K1_Ch2-Ch1.zen
2.172069e+01	1.581616e+01	20151211_STAG2gfpcf2_Prometa\MitoSys2\Calibration\mEGFPC1_Noc\0005_R1_P1_K1_Ch2-Ch1.zen
2.178069e+01	1.426621e+01	20151211_STAG2gfpcf2_Prometa\MitoSys2\Calibration\mEGFPC1_Noc\0005_R1_P1_K1_Ch2-Ch1.zen
2.184069e+01	1.408289e+01	20151211_STAG2gfpcf2_Prometa\MitoSys2\Calibration\mEGFPC1_Noc\0005_R1_P1_K1_Ch2-Ch1.zen
2.190070e+01	1.423288e+01	20151211_STAG2gfpcf2_Prometa\MitoSys2\Calibration\mEGFPC1_Noc\0005_R1_P1_K1_Ch2-Ch1.zen
2.196070e+01	1.591616e+01	20151211_STAG2gfpcf2_Prometa\MitoSys2\Calibration\mEGFPC1_Noc\0005_R1_P1_K1_Ch2-Ch1.zen
2.202070e+01	1.413288e+01	20151211_STAG2gfpcf2_Prometa\MitoSys2\Calibration\mEGFPC1_Noc\0005_R1_P1_K1_Ch2-Ch1.zen
2.208070e+01	1.446621e+01	20151211_STAG2gfpcf2_Prometa\MitoSys2\Calibration\mEGFPC1_Noc\0005_R1_P1_K1_Ch2-Ch1.zen
2.214070e+01	1.403289e+01	20151211_STAG2gfpcf2_Prometa\MitoSys2\Calibration\mEGFPC1_Noc\0005_R1_P1_K1_Ch2-Ch1.zen
2.220070e+01	1.496619e+01	20151211_STAG2gfpcf2_Prometa\MitoSys2\Calibration\mEGFPC1_Noc\0005_R1_P1_K1_Ch2-Ch1.zen
2.226071e+01	1.573283e+01	20151211_STAG2gfpcf2_Prometa\MitoSys2\Calibration\mEGFPC1_Noc\0005_R1_P1_K1_Ch2-Ch1.zen
2.232071e+01	1.506619e+01	20151211_STAG2gfpcf2_Prometa\MitoSys2\Calibration\mEGFPC1_Noc\0005_R1_P1_K1_Ch2-Ch1.zen
2.238071e+01	1.466620e+01	20151211_STAG2gfpcf2_Prometa\MitoSys2\Calibration\mEGFPC1_Noc\0005_R1_P1_K1_Ch2-Ch1.zen
2.244071e+01	1.459954e+01	20151211_STAG2gfpcf2_Prometa\MitoSys2\Calibration\mEGFPC1_Noc\0005_R1_P1_K1_Ch2-Ch1.zen
2.250072e+01	1.274959e+01	20151211_STAG2gfpcf2_Prometa\MitoSys2\Calibration\mEGFPC1_Noc\0005_R1_P1_K1_Ch2-Ch1.zen
2.256072e+01	1.339957e+01	20151211_STAG2gfpcf2_Prometa\MitoSys2\Calibration\mEGFPC1_Noc\0005_R1_P1_K1_Ch2-Ch1.zen
2.262072e+01	1.328291e+01	20151211_STAG2gfpcf2_Prometa\MitoSys2\Calibration\mEGFPC1_Noc\0005_R1_P1_K1_Ch2-Ch1.zen
2.268072e+01	1.509952e+01	20151211_STAG2gfpcf2_Prometa\MitoSys2\Calibration\mEGFPC1_Noc\0005_R1_P1_K1_Ch2-Ch1.zen
2.274072e+01	1.486619e+01	20151211_STAG2gfpcf2_Prometa\MitoSys2\Calibration\mEGFPC1_Noc\0005_R1_P1_K1_Ch2-Ch1.zen
2.280072e+01	1.418288e+01	20151211_STAG2gfpcf2_Prometa\MitoSys2\Calibration\mEGFPC1_Noc\0005_R1_P1_K1_Ch2-Ch1.zen
2.286073e+01	1.414955e+01	20151211_STAG2gfpcf2_Prometa\MitoSys2\Calibration\mEGFPC1_Noc\0005_R1_P1_K1_Ch2-Ch1.zen
2.292073e+01	1.291626e+01	20151211_STAG2gfpcf2_Prometa\MitoSys2\Calibration\mEGFPC1_Noc\0005_R1_P1_K1_Ch2-Ch1.zen
2.298073e+01	1.329958e+01	20151211_STAG2gfpcf2_Prometa\MitoSys2\Calibration\mEGFPC1_Noc\0005_R1_P1_K1_Ch2-Ch1.zen
2.304073e+01	1.408289e+01	20151211_STAG2gfpcf2_Prometa\MitoSys2\Calibration\mEGFPC1_Noc\0005_R1_P1_K1_Ch2-Ch1.zen
2.310073e+01	1.498286e+01	20151211_STAG2gfpcf2_Prometa\MitoSys2\Calibration\mEGFPC1_Noc\0005_R1_P1_K1_Ch2-Ch1.zen
2.316074e+01	1.284959e+01	20151211_STAG2gfpcf2_Prometa\MitoSys2\Calibration\mEGFPC1_Noc\0005_R1_P1_K1_Ch2-Ch1.zen
2.322074e+01	1.549951e+01	20151211_STAG2gfpcf2_Prometa\MitoSys2\Calibration\mEGFPC1_Noc\0005_R1_P1_K1_Ch2-Ch1.zen
2.328074e+01	1.421622e+01	20151211_STAG2gfpcf2_Prometa\MitoSys2\Calibration\mEGFPC1_Noc\0005_R1_P1_K1_Ch2-Ch1.zen
2.334074e+01	1.563284e+01	20151211_STAG2gfpcf2_Prometa\MitoSys2\Calibration\mEGFPC1_Noc\0005_R1_P1_K1_Ch2-Ch1.zen
2.340074e+01	1.339957e+01	20151211_STAG2gfpcf2_Prometa\MitoSys2\Calibration\mEGFPC1_Noc\0005_R1_P1_K1_Ch2-Ch1.zen
2.346074e+01	1.443287e+01	20151211_STAG2gfpcf2_Prometa\MitoSys2\Calibration\mEGFPC1_Noc\0005_R1_P1_K1_Ch2-Ch1.zen
2.352075e+01	1.471620e+01	20151211_STAG2gfpcf2_Prometa\MitoSys2\Calibration\mEGFPC1_Noc\0005_R1_P1_K1_Ch2-Ch1.zen
2.358075e+01	1.524952e+01	20151211_STAG2gfpcf2_Prometa\MitoSys2\Calibration\mEGFPC1_Noc\0005_R1_P1_K1_Ch2-Ch1.zen
2.364075e+01	1.569950e+01	20151211_STAG2gfpcf2_Prometa\MitoSys2\Calibration\mEGFPC1_Noc\0005_R1_P1_K1_Ch2-Ch1.zen
2.370075e+01	1.516618e+01	20151211_STAG2gfpcf2_Prometa\MitoSys2\Calibration\mEGFPC1_Noc\0005_R1_P1_K1_Ch2-Ch1.zen
2.376076e+01	1.511619e+01	20151211_STAG2gfpcf2_Prometa\MitoSys2\Calibration\mEGFPC1_Noc\0005_R1_P1_K1_Ch2-Ch1.zen
2.382076e+01	1.483286e+01	20151211_STAG2gfpcf2_Prometa\MitoSys2\Calibration\mEGFPC1_Noc\0005_R1_P1_K1_Ch2-Ch1.zen
2.388076e+01	1.544951e+01	20151211_STAG2gfpcf2_Prometa\MitoSys2\Calibration\mEGFPC1_Noc\0005_R1_P1_K1_Ch2-Ch1.zen
2.394076e+01	1.653281e+01	20151211_STAG2gfpcf2_Prometa\MitoSys2\Calibration\mEGFPC1_Noc\0005_R1_P1_K1_Ch2-Ch1.zen
2.400076e+01	1.584950e+01	20151211_STAG2gfpcf2_Prometa\MitoSys2\Calibration\mEGFPC1_Noc\0005_R1_P1_K1_Ch2-Ch1.zen
2.406076e+01	1.629948e+01	20151211_STAG2gfpcf2_Prometa\MitoSys2\Calibration\mEGFPC1_Noc\0005_R1_P1_K1_Ch2-Ch1.zen
2.412077e+01	1.469953e+01	20151211_STAG2gfpcf2_Prometa\MitoSys2\Calibration\mEGFPC1_Noc\0005_R1_P1_K1_Ch2-Ch1.zen
2.418077e+01	1.479953e+01	20151211_STAG2gfpcf2_Prometa\MitoSys2\Calibration\mEGFPC1_Noc\0005_R1_P1_K1_Ch2-Ch1.zen
2.424077e+01	1.469953e+01	20151211_STAG2gfpcf2_Prometa\MitoSys2\Calibration\mEGFPC1_Noc\0005_R1_P1_K1_Ch2-Ch1.zen
2.430077e+01	1.518285e+01	20151211_STAG2gfpcf2_Prometa\MitoSys2\Calibration\mEGFPC1_Noc\0005_R1_P1_K1_Ch2-Ch1.zen
2.436077e+01	1.491619e+01	20151211_STAG2gfpcf2_Prometa\MitoSys2\Calibration\mEGFPC1_Noc\0005_R1_P1_K1_Ch2-Ch1.zen
2.442078e+01	1.421622e+01	20151211_STAG2gfpcf2_Prometa\MitoSys2\Calibration\mEGFPC1_Noc\0005_R1_P1_K1_Ch2-Ch1.zen
2.448078e+01	1.496619e+01	20151211_STAG2gfpcf2_Prometa\MitoSys2\Calibration\mEGFPC1_Noc\0005_R1_P1_K1_Ch2-Ch1.zen
2.454078e+01	1.318291e+01	20151211_STAG2gfpcf2_Prometa\MitoSys2\Calibration\mEGFPC1_Noc\0005_R1_P1_K1_Ch2-Ch1.zen
2.460078e+01	1.351624e+01	20151211_STAG2gfpcf2_Prometa\MitoSys2\Calibration\mEGFPC1_Noc\0005_R1_P1_K1_Ch2-Ch1.zen
2.466078e+01	1.371623e+01	20151211_STAG2gfpcf2_Prometa\MitoSys2\Calibration\mEGFPC1_Noc\0005_R1_P1_K1_Ch2-Ch1.zen
2.472079e+01	1.489953e+01	20151211_STAG2gfpcf2_Prometa\MitoSys2\Calibration\mEGFPC1_Noc\0005_R1_P1_K1_Ch2-Ch1.zen
2.478079e+01	1.528285e+01	20151211_STAG2gfpcf2_Prometa\MitoSys2\Calibration\mEGFPC1_Noc\0005_R1_P1_K1_Ch2-Ch1.zen
2.484079e+01	1.614949e+01	20151211_STAG2gfpcf2_Prometa\MitoSys2\Calibration\mEGFPC1_Noc\0005_R1_P1_K1_Ch2-Ch1.zen
2.490079e+01	1.516618e+01	20151211_STAG2gfpcf2_Prometa\MitoSys2\Calibration\mEGFPC1_Noc\0005_R1_P1_K1_Ch2-Ch1.zen
2.496079e+01	1.426621e+01	20151211_STAG2gfpcf2_Prometa\MitoSys2\Calibration\mEGFPC1_Noc\0005_R1_P1_K1_Ch2-Ch1.zen
2.502080e+01	1.494952e+01	20151211_STAG2gfpcf2_Prometa\MitoSys2\Calibration\mEGFPC1_Noc\0005_R1_P1_K1_Ch2-Ch1.zen
2.508080e+01	1.448287e+01	20151211_STAG2gfpcf2_Prometa\MitoSys2\Calibration\mEGFPC1_Noc\0005_R1_P1_K1_Ch2-Ch1.zen
2.514080e+01	1.456620e+01	20151211_STAG2gfpcf2_Prometa\MitoSys2\Calibration\mEGFPC1_Noc\0005_R1_P1_K1_Ch2-Ch1.zen
2.520080e+01	1.548284e+01	20151211_STAG2gfpcf2_Prometa\MitoSys2\Calibration\mEGFPC1_Noc\0005_R1_P1_K1_Ch2-Ch1.zen
2.526080e+01	1.354957e+01	20151211_STAG2gfpcf2_Prometa\MitoSys2\Calibration\mEGFPC1_Noc\0005_R1_P1_K1_Ch2-Ch1.zen
2.532080e+01	1.638281e+01	20151211_STAG2gfpcf2_Prometa\MitoSys2\Calibration\mEGFPC1_Noc\0005_R1_P1_K1_Ch2-Ch1.zen
2.538081e+01	1.448287e+01	20151211_STAG2gfpcf2_Prometa\MitoSys2\Calibration\mEGFPC1_Noc\0005_R1_P1_K1_Ch2-Ch1.zen
2.544081e+01	1.546618e+01	20151211_STAG2gfpcf2_Prometa\MitoSys2\Calibration\mEGFPC1_Noc\0005_R1_P1_K1_Ch2-Ch1.zen
2.550081e+01	1.371623e+01	20151211_STAG2gfpcf2_Prometa\MitoSys2\Calibration\mEGFPC1_Noc\0005_R1_P1_K1_Ch2-Ch1.zen
2.556081e+01	1.473287e+01	20151211_STAG2gfpcf2_Prometa\MitoSys2\Calibration\mEGFPC1_Noc\0005_R1_P1_K1_Ch2-Ch1.zen
2.562081e+01	1.594949e+01	20151211_STAG2gfpcf2_Prometa\MitoSys2\Calibration\mEGFPC1_Noc\0005_R1_P1_K1_Ch2-Ch1.zen
2.568082e+01	1.511619e+01	20151211_STAG2gfpcf2_Prometa\MitoSys2\Calibration\mEGFPC1_Noc\0005_R1_P1_K1_Ch2-Ch1.zen
2.574082e+01	1.436621e+01	20151211_STAG2gfpcf2_Prometa\MitoSys2\Calibration\mEGFPC1_Noc\0005_R1_P1_K1_Ch2-Ch1.zen
2.580082e+01	1.548284e+01	20151211_STAG2gfpcf2_Prometa\MitoSys2\Calibration\mEGFPC1_Noc\0005_R1_P1_K1_Ch2-Ch1.zen
2.586082e+01	1.549951e+01	20151211_STAG2gfpcf2_Prometa\MitoSys2\Calibration\mEGFPC1_Noc\0005_R1_P1_K1_Ch2-Ch1.zen
2.592082e+01	1.643281e+01	20151211_STAG2gfpcf2_Prometa\MitoSys2\Calibration\mEGFPC1_Noc\0005_R1_P1_K1_Ch2-Ch1.zen
2.598083e+01	1.448287e+01	20151211_STAG2gfpcf2_Prometa\MitoSys2\Calibration\mEGFPC1_Noc\0005_R1_P1_K1_Ch2-Ch1.zen
2.604083e+01	1.498286e+01	20151211_STAG2gfpcf2_Prometa\MitoSys2\Calibration\mEGFPC1_Noc\0005_R1_P1_K1_Ch2-Ch1.zen
2.610083e+01	1.513285e+01	20151211_STAG2gfpcf2_Prometa\MitoSys2\Calibration\mEGFPC1_Noc\0005_R1_P1_K1_Ch2-Ch1.zen
2.616083e+01	1.488286e+01	20151211_STAG2gfpcf2_Prometa\MitoSys2\Calibration\mEGFPC1_Noc\0005_R1_P1_K1_Ch2-Ch1.zen
2.622083e+01	1.519952e+01	20151211_STAG2gfpcf2_Prometa\MitoSys2\Calibration\mEGFPC1_Noc\0005_R1_P1_K1_Ch2-Ch1.zen
2.628083e+01	1.511619e+01	20151211_STAG2gfpcf2_Prometa\MitoSys2\Calibration\mEGFPC1_Noc\0005_R1_P1_K1_Ch2-Ch1.zen
2.634084e+01	1.411622e+01	20151211_STAG2gfpcf2_Prometa\MitoSys2\Calibration\mEGFPC1_Noc\0005_R1_P1_K1_Ch2-Ch1.zen
2.640084e+01	1.329958e+01	20151211_STAG2gfpcf2_Prometa\MitoSys2\Calibration\mEGFPC1_Noc\0005_R1_P1_K1_Ch2-Ch1.zen
2.646084e+01	1.413288e+01	20151211_STAG2gfpcf2_Prometa\MitoSys2\Calibration\mEGFPC1_Noc\0005_R1_P1_K1_Ch2-Ch1.zen
2.652084e+01	1.469953e+01	20151211_STAG2gfpcf2_Prometa\MitoSys2\Calibration\mEGFPC1_Noc\0005_R1_P1_K1_Ch2-Ch1.zen
2.658084e+01	1.486619e+01	20151211_STAG2gfpcf2_Prometa\MitoSys2\Calibration\mEGFPC1_Noc\0005_R1_P1_K1_Ch2-Ch1.zen
2.664085e+01	1.588283e+01	20151211_STAG2gfpcf2_Prometa\MitoSys2\Calibration\mEGFPC1_Noc\0005_R1_P1_K1_Ch2-Ch1.zen
2.670085e+01	1.514952e+01	20151211_STAG2gfpcf2_Prometa\MitoSys2\Calibration\mEGFPC1_Noc\0005_R1_P1_K1_Ch2-Ch1.zen
2.676085e+01	1.651614e+01	20151211_STAG2gfpcf2_Prometa\MitoSys2\Calibration\mEGFPC1_Noc\0005_R1_P1_K1_Ch2-Ch1.zen
2.682085e+01	1.511619e+01	20151211_STAG2gfpcf2_Prometa\MitoSys2\Calibration\mEGFPC1_Noc\0005_R1_P1_K1_Ch2-Ch1.zen
2.688085e+01	1.743278e+01	20151211_STAG2gfpcf2_Prometa\MitoSys2\Calibration\mEGFPC1_Noc\0005_R1_P1_K1_Ch2-Ch1.zen
2.694086e+01	1.499952e+01	20151211_STAG2gfpcf2_Prometa\MitoSys2\Calibration\mEGFPC1_Noc\0005_R1_P1_K1_Ch2-Ch1.zen
2.700086e+01	1.468287e+01	20151211_STAG2gfpcf2_Prometa\MitoSys2\Calibration\mEGFPC1_Noc\0005_R1_P1_K1_Ch2-Ch1.zen
2.706086e+01	1.511619e+01	20151211_STAG2gfpcf2_Prometa\MitoSys2\Calibration\mEGFPC1_Noc\0005_R1_P1_K1_Ch2-Ch1.zen
2.712086e+01	1.508285e+01	20151211_STAG2gfpcf2_Prometa\MitoSys2\Calibration\mEGFPC1_Noc\0005_R1_P1_K1_Ch2-Ch1.zen
2.718086e+01	1.531618e+01	20151211_STAG2gfpcf2_Prometa\MitoSys2\Calibration\mEGFPC1_Noc\0005_R1_P1_K1_Ch2-Ch1.zen
2.724087e+01	1.508285e+01	20151211_STAG2gfpcf2_Prometa\MitoSys2\Calibration\mEGFPC1_Noc\0005_R1_P1_K1_Ch2-Ch1.zen
2.730087e+01	1.588283e+01	20151211_STAG2gfpcf2_Prometa\MitoSys2\Calibration\mEGFPC1_Noc\0005_R1_P1_K1_Ch2-Ch1.zen
2.736087e+01	1.321625e+01	20151211_STAG2gfpcf2_Prometa\MitoSys2\Calibration\mEGFPC1_Noc\0005_R1_P1_K1_Ch2-Ch1.zen
2.742087e+01	1.483286e+01	20151211_STAG2gfpcf2_Prometa\MitoSys2\Calibration\mEGFPC1_Noc\0005_R1_P1_K1_Ch2-Ch1.zen
2.748087e+01	1.544951e+01	20151211_STAG2gfpcf2_Prometa\MitoSys2\Calibration\mEGFPC1_Noc\0005_R1_P1_K1_Ch2-Ch1.zen
2.754087e+01	1.591616e+01	20151211_STAG2gfpcf2_Prometa\MitoSys2\Calibration\mEGFPC1_Noc\0005_R1_P1_K1_Ch2-Ch1.zen
2.760088e+01	1.653281e+01	20151211_STAG2gfpcf2_Prometa\MitoSys2\Calibration\mEGFPC1_Noc\0005_R1_P1_K1_Ch2-Ch1.zen
2.766088e+01	1.499952e+01	20151211_STAG2gfpcf2_Prometa\MitoSys2\Calibration\mEGFPC1_Noc\0005_R1_P1_K1_Ch2-Ch1.zen
2.772088e+01	1.666614e+01	20151211_STAG2gfpcf2_Prometa\MitoSys2\Calibration\mEGFPC1_Noc\0005_R1_P1_K1_Ch2-Ch1.zen
2.778088e+01	1.556617e+01	20151211_STAG2gfpcf2_Prometa\MitoSys2\Calibration\mEGFPC1_Noc\0005_R1_P1_K1_Ch2-Ch1.zen
2.784089e+01	1.628282e+01	20151211_STAG2gfpcf2_Prometa\MitoSys2\Calibration\mEGFPC1_Noc\0005_R1_P1_K1_Ch2-Ch1.zen
2.790089e+01	1.628282e+01	20151211_STAG2gfpcf2_Prometa\MitoSys2\Calibration\mEGFPC1_Noc\0005_R1_P1_K1_Ch2-Ch1.zen
2.796089e+01	1.474953e+01	20151211_STAG2gfpcf2_Prometa\MitoSys2\Calibration\mEGFPC1_Noc\0005_R1_P1_K1_Ch2-Ch1.zen
2.802089e+01	1.426621e+01	20151211_STAG2gfpcf2_Prometa\MitoSys2\Calibration\mEGFPC1_Noc\0005_R1_P1_K1_Ch2-Ch1.zen
2.808089e+01	1.509952e+01	20151211_STAG2gfpcf2_Prometa\MitoSys2\Calibration\mEGFPC1_Noc\0005_R1_P1_K1_Ch2-Ch1.zen
2.814089e+01	1.524952e+01	20151211_STAG2gfpcf2_Prometa\MitoSys2\Calibration\mEGFPC1_Noc\0005_R1_P1_K1_Ch2-Ch1.zen
2.820090e+01	1.576617e+01	20151211_STAG2gfpcf2_Prometa\MitoSys2\Calibration\mEGFPC1_Noc\0005_R1_P1_K1_Ch2-Ch1.zen
2.826090e+01	1.471620e+01	20151211_STAG2gfpcf2_Prometa\MitoSys2\Calibration\mEGFPC1_Noc\0005_R1_P1_K1_Ch2-Ch1.zen
2.832090e+01	1.566617e+01	20151211_STAG2gfpcf2_Prometa\MitoSys2\Calibration\mEGFPC1_Noc\0005_R1_P1_K1_Ch2-Ch1.zen
2.838090e+01	1.453287e+01	20151211_STAG2gfpcf2_Prometa\MitoSys2\Calibration\mEGFPC1_Noc\0005_R1_P1_K1_Ch2-Ch1.zen
2.844090e+01	1.579950e+01	20151211_STAG2gfpcf2_Prometa\MitoSys2\Calibration\mEGFPC1_Noc\0005_R1_P1_K1_Ch2-Ch1.zen
2.850091e+01	1.408289e+01	20151211_STAG2gfpcf2_Prometa\MitoSys2\Calibration\mEGFPC1_Noc\0005_R1_P1_K1_Ch2-Ch1.zen
2.856091e+01	1.598283e+01	20151211_STAG2gfpcf2_Prometa\MitoSys2\Calibration\mEGFPC1_Noc\0005_R1_P1_K1_Ch2-Ch1.zen
2.862091e+01	1.336624e+01	20151211_STAG2gfpcf2_Prometa\MitoSys2\Calibration\mEGFPC1_Noc\0005_R1_P1_K1_Ch2-Ch1.zen
2.868091e+01	1.409955e+01	20151211_STAG2gfpcf2_Prometa\MitoSys2\Calibration\mEGFPC1_Noc\0005_R1_P1_K1_Ch2-Ch1.zen
2.874091e+01	1.591616e+01	20151211_STAG2gfpcf2_Prometa\MitoSys2\Calibration\mEGFPC1_Noc\0005_R1_P1_K1_Ch2-Ch1.zen
2.880091e+01	1.449954e+01	20151211_STAG2gfpcf2_Prometa\MitoSys2\Calibration\mEGFPC1_Noc\0005_R1_P1_K1_Ch2-Ch1.zen
2.886092e+01	1.543284e+01	20151211_STAG2gfpcf2_Prometa\MitoSys2\Calibration\mEGFPC1_Noc\0005_R1_P1_K1_Ch2-Ch1.zen
2.892092e+01	1.563284e+01	20151211_STAG2gfpcf2_Prometa\MitoSys2\Calibration\mEGFPC1_Noc\0005_R1_P1_K1_Ch2-Ch1.zen
2.898092e+01	1.501619e+01	20151211_STAG2gfpcf2_Prometa\MitoSys2\Calibration\mEGFPC1_Noc\0005_R1_P1_K1_Ch2-Ch1.zen
2.904092e+01	1.548284e+01	20151211_STAG2gfpcf2_Prometa\MitoSys2\Calibration\mEGFPC1_Noc\0005_R1_P1_K1_Ch2-Ch1.zen
2.910093e+01	1.543284e+01	20151211_STAG2gfpcf2_Prometa\MitoSys2\Calibration\mEGFPC1_Noc\0005_R1_P1_K1_Ch2-Ch1.zen
2.916093e+01	1.571617e+01	20151211_STAG2gfpcf2_Prometa\MitoSys2\Calibration\mEGFPC1_Noc\0005_R1_P1_K1_Ch2-Ch1.zen
2.922093e+01	1.496619e+01	20151211_STAG2gfpcf2_Prometa\MitoSys2\Calibration\mEGFPC1_Noc\0005_R1_P1_K1_Ch2-Ch1.zen
2.928093e+01	1.653281e+01	20151211_STAG2gfpcf2_Prometa\MitoSys2\Calibration\mEGFPC1_Noc\0005_R1_P1_K1_Ch2-Ch1.zen
2.934093e+01	1.523285e+01	20151211_STAG2gfpcf2_Prometa\MitoSys2\Calibration\mEGFPC1_Noc\0005_R1_P1_K1_Ch2-Ch1.zen
2.940093e+01	1.528285e+01	20151211_STAG2gfpcf2_Prometa\MitoSys2\Calibration\mEGFPC1_Noc\0005_R1_P1_K1_Ch2-Ch1.zen
2.946094e+01	1.666614e+01	20151211_STAG2gfpcf2_Prometa\MitoSys2\Calibration\mEGFPC1_Noc\0005_R1_P1_K1_Ch2-Ch1.zen
2.952094e+01	1.461620e+01	20151211_STAG2gfpcf2_Prometa\MitoSys2\Calibration\mEGFPC1_Noc\0005_R1_P1_K1_Ch2-Ch1.zen
2.958094e+01	1.593283e+01	20151211_STAG2gfpcf2_Prometa\MitoSys2\Calibration\mEGFPC1_Noc\0005_R1_P1_K1_Ch2-Ch1.zen
2.964094e+01	1.608282e+01	20151211_STAG2gfpcf2_Prometa\MitoSys2\Calibration\mEGFPC1_Noc\0005_R1_P1_K1_Ch2-Ch1.zen
2.970094e+01	1.514952e+01	20151211_STAG2gfpcf2_Prometa\MitoSys2\Calibration\mEGFPC1_Noc\0005_R1_P1_K1_Ch2-Ch1.zen
2.976095e+01	1.378290e+01	20151211_STAG2gfpcf2_Prometa\MitoSys2\Calibration\mEGFPC1_Noc\0005_R1_P1_K1_Ch2-Ch1.zen
2.982095e+01	1.468287e+01	20151211_STAG2gfpcf2_Prometa\MitoSys2\Calibration\mEGFPC1_Noc\0005_R1_P1_K1_Ch2-Ch1.zen
2.988095e+01	1.423288e+01	20151211_STAG2gfpcf2_Prometa\MitoSys2\Calibration\mEGFPC1_Noc\0005_R1_P1_K1_Ch2-Ch1.zen
2.994095e+01	1.638281e+01	20151211_STAG2gfpcf2_Prometa\MitoSys2\Calibration\mEGFPC1_Noc\0005_R1_P1_K1_Ch2-Ch1.zen
0	1.491668e+01	20151211_STAG2gfpcf2_Prometa\MitoSys2\Calibration\mEGFPC1_Noc\0005_R1_P3_K1_Ch2-Ch1.zen
5.999990e-02	1.450001e+01	20151211_STAG2gfpcf2_Prometa\MitoSys2\Calibration\mEGFPC1_Noc\0005_R1_P3_K1_Ch2-Ch1.zen
1.200000e-01	1.396668e+01	20151211_STAG2gfpcf2_Prometa\MitoSys2\Calibration\mEGFPC1_Noc\0005_R1_P3_K1_Ch2-Ch1.zen
1.800000e-01	1.411668e+01	20151211_STAG2gfpcf2_Prometa\MitoSys2\Calibration\mEGFPC1_Noc\0005_R1_P3_K1_Ch2-Ch1.zen
2.400000e-01	1.443335e+01	20151211_STAG2gfpcf2_Prometa\MitoSys2\Calibration\mEGFPC1_Noc\0005_R1_P3_K1_Ch2-Ch1.zen
3.000000e-01	1.420001e+01	20151211_STAG2gfpcf2_Prometa\MitoSys2\Calibration\mEGFPC1_Noc\0005_R1_P3_K1_Ch2-Ch1.zen
3.600000e-01	1.573335e+01	20151211_STAG2gfpcf2_Prometa\MitoSys2\Calibration\mEGFPC1_Noc\0005_R1_P3_K1_Ch2-Ch1.zen
4.200000e-01	1.468335e+01	20151211_STAG2gfpcf2_Prometa\MitoSys2\Calibration\mEGFPC1_Noc\0005_R1_P3_K1_Ch2-Ch1.zen
4.800000e-01	1.485001e+01	20151211_STAG2gfpcf2_Prometa\MitoSys2\Calibration\mEGFPC1_Noc\0005_R1_P3_K1_Ch2-Ch1.zen
5.400000e-01	1.456668e+01	20151211_STAG2gfpcf2_Prometa\MitoSys2\Calibration\mEGFPC1_Noc\0005_R1_P3_K1_Ch2-Ch1.zen
6.000000e-01	1.391668e+01	20151211_STAG2gfpcf2_Prometa\MitoSys2\Calibration\mEGFPC1_Noc\0005_R1_P3_K1_Ch2-Ch1.zen
6.600000e-01	1.431668e+01	20151211_STAG2gfpcf2_Prometa\MitoSys2\Calibration\mEGFPC1_Noc\0005_R1_P3_K1_Ch2-Ch1.zen
7.200000e-01	1.608335e+01	20151211_STAG2gfpcf2_Prometa\MitoSys2\Calibration\mEGFPC1_Noc\0005_R1_P3_K1_Ch2-Ch1.zen
7.800000e-01	1.513335e+01	20151211_STAG2gfpcf2_Prometa\MitoSys2\Calibration\mEGFPC1_Noc\0005_R1_P3_K1_Ch2-Ch1.zen
8.400000e-01	1.576668e+01	20151211_STAG2gfpcf2_Prometa\MitoSys2\Calibration\mEGFPC1_Noc\0005_R1_P3_K1_Ch2-Ch1.zen
9.000000e-01	1.666668e+01	20151211_STAG2gfpcf2_Prometa\MitoSys2\Calibration\mEGFPC1_Noc\0005_R1_P3_K1_Ch2-Ch1.zen
9.600000e-01	1.498335e+01	20151211_STAG2gfpcf2_Prometa\MitoSys2\Calibration\mEGFPC1_Noc\0005_R1_P3_K1_Ch2-Ch1.zen
1.020000e+00	1.543335e+01	20151211_STAG2gfpcf2_Prometa\MitoSys2\Calibration\mEGFPC1_Noc\0005_R1_P3_K1_Ch2-Ch1.zen
1.080000e+00	1.551668e+01	20151211_STAG2gfpcf2_Prometa\MitoSys2\Calibration\mEGFPC1_Noc\0005_R1_P3_K1_Ch2-Ch1.zen
1.140000e+00	1.491668e+01	20151211_STAG2gfpcf2_Prometa\MitoSys2\Calibration\mEGFPC1_Noc\0005_R1_P3_K1_Ch2-Ch1.zen
1.200000e+00	1.515001e+01	20151211_STAG2gfpcf2_Prometa\MitoSys2\Calibration\mEGFPC1_Noc\0005_R1_P3_K1_Ch2-Ch1.zen
1.260000e+00	1.576668e+01	20151211_STAG2gfpcf2_Prometa\MitoSys2\Calibration\mEGFPC1_Noc\0005_R1_P3_K1_Ch2-Ch1.zen
1.320000e+00	1.458335e+01	20151211_STAG2gfpcf2_Prometa\MitoSys2\Calibration\mEGFPC1_Noc\0005_R1_P3_K1_Ch2-Ch1.zen
1.380000e+00	1.425001e+01	20151211_STAG2gfpcf2_Prometa\MitoSys2\Calibration\mEGFPC1_Noc\0005_R1_P3_K1_Ch2-Ch1.zen
1.440000e+00	1.548335e+01	20151211_STAG2gfpcf2_Prometa\MitoSys2\Calibration\mEGFPC1_Noc\0005_R1_P3_K1_Ch2-Ch1.zen
1.500000e+00	1.530001e+01	20151211_STAG2gfpcf2_Prometa\MitoSys2\Calibration\mEGFPC1_Noc\0005_R1_P3_K1_Ch2-Ch1.zen
1.560000e+00	1.508335e+01	20151211_STAG2gfpcf2_Prometa\MitoSys2\Calibration\mEGFPC1_Noc\0005_R1_P3_K1_Ch2-Ch1.zen
1.620000e+00	1.381668e+01	20151211_STAG2gfpcf2_Prometa\MitoSys2\Calibration\mEGFPC1_Noc\0005_R1_P3_K1_Ch2-Ch1.zen
1.680000e+00	1.253335e+01	20151211_STAG2gfpcf2_Prometa\MitoSys2\Calibration\mEGFPC1_Noc\0005_R1_P3_K1_Ch2-Ch1.zen
1.740000e+00	1.548335e+01	20151211_STAG2gfpcf2_Prometa\MitoSys2\Calibration\mEGFPC1_Noc\0005_R1_P3_K1_Ch2-Ch1.zen
1.800000e+00	1.425001e+01	20151211_STAG2gfpcf2_Prometa\MitoSys2\Calibration\mEGFPC1_Noc\0005_R1_P3_K1_Ch2-Ch1.zen
1.860000e+00	1.436668e+01	20151211_STAG2gfpcf2_Prometa\MitoSys2\Calibration\mEGFPC1_Noc\0005_R1_P3_K1_Ch2-Ch1.zen
1.920000e+00	1.455001e+01	20151211_STAG2gfpcf2_Prometa\MitoSys2\Calibration\mEGFPC1_Noc\0005_R1_P3_K1_Ch2-Ch1.zen
1.980000e+00	1.496668e+01	20151211_STAG2gfpcf2_Prometa\MitoSys2\Calibration\mEGFPC1_Noc\0005_R1_P3_K1_Ch2-Ch1.zen
2.040000e+00	1.455001e+01	20151211_STAG2gfpcf2_Prometa\MitoSys2\Calibration\mEGFPC1_Noc\0005_R1_P3_K1_Ch2-Ch1.zen
2.100000e+00	1.435001e+01	20151211_STAG2gfpcf2_Prometa\MitoSys2\Calibration\mEGFPC1_Noc\0005_R1_P3_K1_Ch2-Ch1.zen
2.160000e+00	1.605001e+01	20151211_STAG2gfpcf2_Prometa\MitoSys2\Calibration\mEGFPC1_Noc\0005_R1_P3_K1_Ch2-Ch1.zen
2.220000e+00	1.420001e+01	20151211_STAG2gfpcf2_Prometa\MitoSys2\Calibration\mEGFPC1_Noc\0005_R1_P3_K1_Ch2-Ch1.zen
2.280000e+00	1.416668e+01	20151211_STAG2gfpcf2_Prometa\MitoSys2\Calibration\mEGFPC1_Noc\0005_R1_P3_K1_Ch2-Ch1.zen
2.340000e+00	1.605001e+01	20151211_STAG2gfpcf2_Prometa\MitoSys2\Calibration\mEGFPC1_Noc\0005_R1_P3_K1_Ch2-Ch1.zen
2.400000e+00	1.526668e+01	20151211_STAG2gfpcf2_Prometa\MitoSys2\Calibration\mEGFPC1_Noc\0005_R1_P3_K1_Ch2-Ch1.zen
2.460000e+00	1.590001e+01	20151211_STAG2gfpcf2_Prometa\MitoSys2\Calibration\mEGFPC1_Noc\0005_R1_P3_K1_Ch2-Ch1.zen
2.520000e+00	1.466668e+01	20151211_STAG2gfpcf2_Prometa\MitoSys2\Calibration\mEGFPC1_Noc\0005_R1_P3_K1_Ch2-Ch1.zen
2.580000e+00	1.550001e+01	20151211_STAG2gfpcf2_Prometa\MitoSys2\Calibration\mEGFPC1_Noc\0005_R1_P3_K1_Ch2-Ch1.zen
2.640000e+00	1.546668e+01	20151211_STAG2gfpcf2_Prometa\MitoSys2\Calibration\mEGFPC1_Noc\0005_R1_P3_K1_Ch2-Ch1.zen
2.700000e+00	1.556668e+01	20151211_STAG2gfpcf2_Prometa\MitoSys2\Calibration\mEGFPC1_Noc\0005_R1_P3_K1_Ch2-Ch1.zen
2.760000e+00	1.541668e+01	20151211_STAG2gfpcf2_Prometa\MitoSys2\Calibration\mEGFPC1_Noc\0005_R1_P3_K1_Ch2-Ch1.zen
2.820000e+00	1.588335e+01	20151211_STAG2gfpcf2_Prometa\MitoSys2\Calibration\mEGFPC1_Noc\0005_R1_P3_K1_Ch2-Ch1.zen
2.880000e+00	1.581668e+01	20151211_STAG2gfpcf2_Prometa\MitoSys2\Calibration\mEGFPC1_Noc\0005_R1_P3_K1_Ch2-Ch1.zen
2.940000e+00	1.488335e+01	20151211_STAG2gfpcf2_Prometa\MitoSys2\Calibration\mEGFPC1_Noc\0005_R1_P3_K1_Ch2-Ch1.zen
3	1.506668e+01	20151211_STAG2gfpcf2_Prometa\MitoSys2\Calibration\mEGFPC1_Noc\0005_R1_P3_K1_Ch2-Ch1.zen
3.060000e+00	1.710002e+01	20151211_STAG2gfpcf2_Prometa\MitoSys2\Calibration\mEGFPC1_Noc\0005_R1_P3_K1_Ch2-Ch1.zen
3.120000e+00	1.463335e+01	20151211_STAG2gfpcf2_Prometa\MitoSys2\Calibration\mEGFPC1_Noc\0005_R1_P3_K1_Ch2-Ch1.zen
3.180000e+00	1.653335e+01	20151211_STAG2gfpcf2_Prometa\MitoSys2\Calibration\mEGFPC1_Noc\0005_R1_P3_K1_Ch2-Ch1.zen
3.240000e+00	1.591668e+01	20151211_STAG2gfpcf2_Prometa\MitoSys2\Calibration\mEGFPC1_Noc\0005_R1_P3_K1_Ch2-Ch1.zen
3.300000e+00	1.435001e+01	20151211_STAG2gfpcf2_Prometa\MitoSys2\Calibration\mEGFPC1_Noc\0005_R1_P3_K1_Ch2-Ch1.zen
3.360000e+00	1.541668e+01	20151211_STAG2gfpcf2_Prometa\MitoSys2\Calibration\mEGFPC1_Noc\0005_R1_P3_K1_Ch2-Ch1.zen
3.420000e+00	1.593335e+01	20151211_STAG2gfpcf2_Prometa\MitoSys2\Calibration\mEGFPC1_Noc\0005_R1_P3_K1_Ch2-Ch1.zen
3.480000e+00	1.590001e+01	20151211_STAG2gfpcf2_Prometa\MitoSys2\Calibration\mEGFPC1_Noc\0005_R1_P3_K1_Ch2-Ch1.zen
3.540000e+00	1.465001e+01	20151211_STAG2gfpcf2_Prometa\MitoSys2\Calibration\mEGFPC1_Noc\0005_R1_P3_K1_Ch2-Ch1.zen
3.600000e+00	1.508335e+01	20151211_STAG2gfpcf2_Prometa\MitoSys2\Calibration\mEGFPC1_Noc\0005_R1_P3_K1_Ch2-Ch1.zen
3.660000e+00	1.558335e+01	20151211_STAG2gfpcf2_Prometa\MitoSys2\Calibration\mEGFPC1_Noc\0005_R1_P3_K1_Ch2-Ch1.zen
3.720000e+00	1.545001e+01	20151211_STAG2gfpcf2_Prometa\MitoSys2\Calibration\mEGFPC1_Noc\0005_R1_P3_K1_Ch2-Ch1.zen
3.780000e+00	1.523335e+01	20151211_STAG2gfpcf2_Prometa\MitoSys2\Calibration\mEGFPC1_Noc\0005_R1_P3_K1_Ch2-Ch1.zen
3.840000e+00	1.505001e+01	20151211_STAG2gfpcf2_Prometa\MitoSys2\Calibration\mEGFPC1_Noc\0005_R1_P3_K1_Ch2-Ch1.zen
3.900000e+00	1.353335e+01	20151211_STAG2gfpcf2_Prometa\MitoSys2\Calibration\mEGFPC1_Noc\0005_R1_P3_K1_Ch2-Ch1.zen
3.960000e+00	1.525001e+01	20151211_STAG2gfpcf2_Prometa\MitoSys2\Calibration\mEGFPC1_Noc\0005_R1_P3_K1_Ch2-Ch1.zen
4.020000e+00	1.395001e+01	20151211_STAG2gfpcf2_Prometa\MitoSys2\Calibration\mEGFPC1_Noc\0005_R1_P3_K1_Ch2-Ch1.zen
4.080000e+00	1.611668e+01	20151211_STAG2gfpcf2_Prometa\MitoSys2\Calibration\mEGFPC1_Noc\0005_R1_P3_K1_Ch2-Ch1.zen
4.140000e+00	1.575001e+01	20151211_STAG2gfpcf2_Prometa\MitoSys2\Calibration\mEGFPC1_Noc\0005_R1_P3_K1_Ch2-Ch1.zen
4.200000e+00	1.466668e+01	20151211_STAG2gfpcf2_Prometa\MitoSys2\Calibration\mEGFPC1_Noc\0005_R1_P3_K1_Ch2-Ch1.zen
4.260000e+00	1.546668e+01	20151211_STAG2gfpcf2_Prometa\MitoSys2\Calibration\mEGFPC1_Noc\0005_R1_P3_K1_Ch2-Ch1.zen
4.320000e+00	1.438335e+01	20151211_STAG2gfpcf2_Prometa\MitoSys2\Calibration\mEGFPC1_Noc\0005_R1_P3_K1_Ch2-Ch1.zen
4.380000e+00	1.510001e+01	20151211_STAG2gfpcf2_Prometa\MitoSys2\Calibration\mEGFPC1_Noc\0005_R1_P3_K1_Ch2-Ch1.zen
4.440000e+00	1.481668e+01	20151211_STAG2gfpcf2_Prometa\MitoSys2\Calibration\mEGFPC1_Noc\0005_R1_P3_K1_Ch2-Ch1.zen
4.500000e+00	1.501668e+01	20151211_STAG2gfpcf2_Prometa\MitoSys2\Calibration\mEGFPC1_Noc\0005_R1_P3_K1_Ch2-Ch1.zen
4.560000e+00	1.620002e+01	20151211_STAG2gfpcf2_Prometa\MitoSys2\Calibration\mEGFPC1_Noc\0005_R1_P3_K1_Ch2-Ch1.zen
4.620000e+00	1.496668e+01	20151211_STAG2gfpcf2_Prometa\MitoSys2\Calibration\mEGFPC1_Noc\0005_R1_P3_K1_Ch2-Ch1.zen
4.680000e+00	1.523335e+01	20151211_STAG2gfpcf2_Prometa\MitoSys2\Calibration\mEGFPC1_Noc\0005_R1_P3_K1_Ch2-Ch1.zen
4.740000e+00	1.535001e+01	20151211_STAG2gfpcf2_Prometa\MitoSys2\Calibration\mEGFPC1_Noc\0005_R1_P3_K1_Ch2-Ch1.zen
4.800000e+00	1.623335e+01	20151211_STAG2gfpcf2_Prometa\MitoSys2\Calibration\mEGFPC1_Noc\0005_R1_P3_K1_Ch2-Ch1.zen
4.860000e+00	1.563335e+01	20151211_STAG2gfpcf2_Prometa\MitoSys2\Calibration\mEGFPC1_Noc\0005_R1_P3_K1_Ch2-Ch1.zen
4.920000e+00	1.450001e+01	20151211_STAG2gfpcf2_Prometa\MitoSys2\Calibration\mEGFPC1_Noc\0005_R1_P3_K1_Ch2-Ch1.zen
4.980000e+00	1.563335e+01	20151211_STAG2gfpcf2_Prometa\MitoSys2\Calibration\mEGFPC1_Noc\0005_R1_P3_K1_Ch2-Ch1.zen
5.040000e+00	1.623335e+01	20151211_STAG2gfpcf2_Prometa\MitoSys2\Calibration\mEGFPC1_Noc\0005_R1_P3_K1_Ch2-Ch1.zen
5.100000e+00	1.596668e+01	20151211_STAG2gfpcf2_Prometa\MitoSys2\Calibration\mEGFPC1_Noc\0005_R1_P3_K1_Ch2-Ch1.zen
5.160000e+00	1.435001e+01	20151211_STAG2gfpcf2_Prometa\MitoSys2\Calibration\mEGFPC1_Noc\0005_R1_P3_K1_Ch2-Ch1.zen
5.220000e+00	1.595002e+01	20151211_STAG2gfpcf2_Prometa\MitoSys2\Calibration\mEGFPC1_Noc\0005_R1_P3_K1_Ch2-Ch1.zen
5.279990e+00	1.591668e+01	20151211_STAG2gfpcf2_Prometa\MitoSys2\Calibration\mEGFPC1_Noc\0005_R1_P3_K1_Ch2-Ch1.zen
5.339990e+00	1.550001e+01	20151211_STAG2gfpcf2_Prometa\MitoSys2\Calibration\mEGFPC1_Noc\0005_R1_P3_K1_Ch2-Ch1.zen
5.399990e+00	1.481668e+01	20151211_STAG2gfpcf2_Prometa\MitoSys2\Calibration\mEGFPC1_Noc\0005_R1_P3_K1_Ch2-Ch1.zen
5.459990e+00	1.488335e+01	20151211_STAG2gfpcf2_Prometa\MitoSys2\Calibration\mEGFPC1_Noc\0005_R1_P3_K1_Ch2-Ch1.zen
5.519990e+00	1.515001e+01	20151211_STAG2gfpcf2_Prometa\MitoSys2\Calibration\mEGFPC1_Noc\0005_R1_P3_K1_Ch2-Ch1.zen
5.579990e+00	1.483335e+01	20151211_STAG2gfpcf2_Prometa\MitoSys2\Calibration\mEGFPC1_Noc\0005_R1_P3_K1_Ch2-Ch1.zen
5.639990e+00	1.448335e+01	20151211_STAG2gfpcf2_Prometa\MitoSys2\Calibration\mEGFPC1_Noc\0005_R1_P3_K1_Ch2-Ch1.zen
5.699990e+00	1.560001e+01	20151211_STAG2gfpcf2_Prometa\MitoSys2\Calibration\mEGFPC1_Noc\0005_R1_P3_K1_Ch2-Ch1.zen
5.759990e+00	1.521668e+01	20151211_STAG2gfpcf2_Prometa\MitoSys2\Calibration\mEGFPC1_Noc\0005_R1_P3_K1_Ch2-Ch1.zen
5.819990e+00	1.555001e+01	20151211_STAG2gfpcf2_Prometa\MitoSys2\Calibration\mEGFPC1_Noc\0005_R1_P3_K1_Ch2-Ch1.zen
5.879990e+00	1.446668e+01	20151211_STAG2gfpcf2_Prometa\MitoSys2\Calibration\mEGFPC1_Noc\0005_R1_P3_K1_Ch2-Ch1.zen
5.939990e+00	1.531668e+01	20151211_STAG2gfpcf2_Prometa\MitoSys2\Calibration\mEGFPC1_Noc\0005_R1_P3_K1_Ch2-Ch1.zen
5.999990e+00	1.425001e+01	20151211_STAG2gfpcf2_Prometa\MitoSys2\Calibration\mEGFPC1_Noc\0005_R1_P3_K1_Ch2-Ch1.zen
6.059990e+00	1.491668e+01	20151211_STAG2gfpcf2_Prometa\MitoSys2\Calibration\mEGFPC1_Noc\0005_R1_P3_K1_Ch2-Ch1.zen
6.119990e+00	1.545001e+01	20151211_STAG2gfpcf2_Prometa\MitoSys2\Calibration\mEGFPC1_Noc\0005_R1_P3_K1_Ch2-Ch1.zen
6.179990e+00	1.521668e+01	20151211_STAG2gfpcf2_Prometa\MitoSys2\Calibration\mEGFPC1_Noc\0005_R1_P3_K1_Ch2-Ch1.zen
6.239990e+00	1.505001e+01	20151211_STAG2gfpcf2_Prometa\MitoSys2\Calibration\mEGFPC1_Noc\0005_R1_P3_K1_Ch2-Ch1.zen
6.299990e+00	1.456668e+01	20151211_STAG2gfpcf2_Prometa\MitoSys2\Calibration\mEGFPC1_Noc\0005_R1_P3_K1_Ch2-Ch1.zen
6.359990e+00	1.493335e+01	20151211_STAG2gfpcf2_Prometa\MitoSys2\Calibration\mEGFPC1_Noc\0005_R1_P3_K1_Ch2-Ch1.zen
6.419990e+00	1.635002e+01	20151211_STAG2gfpcf2_Prometa\MitoSys2\Calibration\mEGFPC1_Noc\0005_R1_P3_K1_Ch2-Ch1.zen
6.479990e+00	1.471668e+01	20151211_STAG2gfpcf2_Prometa\MitoSys2\Calibration\mEGFPC1_Noc\0005_R1_P3_K1_Ch2-Ch1.zen
6.539990e+00	1.401668e+01	20151211_STAG2gfpcf2_Prometa\MitoSys2\Calibration\mEGFPC1_Noc\0005_R1_P3_K1_Ch2-Ch1.zen
6.599990e+00	1.341668e+01	20151211_STAG2gfpcf2_Prometa\MitoSys2\Calibration\mEGFPC1_Noc\0005_R1_P3_K1_Ch2-Ch1.zen
6.659990e+00	1.503335e+01	20151211_STAG2gfpcf2_Prometa\MitoSys2\Calibration\mEGFPC1_Noc\0005_R1_P3_K1_Ch2-Ch1.zen
6.719990e+00	1.346668e+01	20151211_STAG2gfpcf2_Prometa\MitoSys2\Calibration\mEGFPC1_Noc\0005_R1_P3_K1_Ch2-Ch1.zen
6.779990e+00	1.635002e+01	20151211_STAG2gfpcf2_Prometa\MitoSys2\Calibration\mEGFPC1_Noc\0005_R1_P3_K1_Ch2-Ch1.zen
6.839990e+00	1.581668e+01	20151211_STAG2gfpcf2_Prometa\MitoSys2\Calibration\mEGFPC1_Noc\0005_R1_P3_K1_Ch2-Ch1.zen
6.899990e+00	1.531668e+01	20151211_STAG2gfpcf2_Prometa\MitoSys2\Calibration\mEGFPC1_Noc\0005_R1_P3_K1_Ch2-Ch1.zen
6.959990e+00	1.635002e+01	20151211_STAG2gfpcf2_Prometa\MitoSys2\Calibration\mEGFPC1_Noc\0005_R1_P3_K1_Ch2-Ch1.zen
7.019990e+00	1.496668e+01	20151211_STAG2gfpcf2_Prometa\MitoSys2\Calibration\mEGFPC1_Noc\0005_R1_P3_K1_Ch2-Ch1.zen
7.079990e+00	1.653335e+01	20151211_STAG2gfpcf2_Prometa\MitoSys2\Calibration\mEGFPC1_Noc\0005_R1_P3_K1_Ch2-Ch1.zen
7.139990e+00	1.681668e+01	20151211_STAG2gfpcf2_Prometa\MitoSys2\Calibration\mEGFPC1_Noc\0005_R1_P3_K1_Ch2-Ch1.zen
7.199990e+00	1.593335e+01	20151211_STAG2gfpcf2_Prometa\MitoSys2\Calibration\mEGFPC1_Noc\0005_R1_P3_K1_Ch2-Ch1.zen
7.259990e+00	1.525001e+01	20151211_STAG2gfpcf2_Prometa\MitoSys2\Calibration\mEGFPC1_Noc\0005_R1_P3_K1_Ch2-Ch1.zen
7.319990e+00	1.538335e+01	20151211_STAG2gfpcf2_Prometa\MitoSys2\Calibration\mEGFPC1_Noc\0005_R1_P3_K1_Ch2-Ch1.zen
7.379990e+00	1.558335e+01	20151211_STAG2gfpcf2_Prometa\MitoSys2\Calibration\mEGFPC1_Noc\0005_R1_P3_K1_Ch2-Ch1.zen
7.439990e+00	1.616668e+01	20151211_STAG2gfpcf2_Prometa\MitoSys2\Calibration\mEGFPC1_Noc\0005_R1_P3_K1_Ch2-Ch1.zen
7.499990e+00	1.485001e+01	20151211_STAG2gfpcf2_Prometa\MitoSys2\Calibration\mEGFPC1_Noc\0005_R1_P3_K1_Ch2-Ch1.zen
7.559990e+00	1.560001e+01	20151211_STAG2gfpcf2_Prometa\MitoSys2\Calibration\mEGFPC1_Noc\0005_R1_P3_K1_Ch2-Ch1.zen
7.619990e+00	1.585001e+01	20151211_STAG2gfpcf2_Prometa\MitoSys2\Calibration\mEGFPC1_Noc\0005_R1_P3_K1_Ch2-Ch1.zen
7.679990e+00	1.615001e+01	20151211_STAG2gfpcf2_Prometa\MitoSys2\Calibration\mEGFPC1_Noc\0005_R1_P3_K1_Ch2-Ch1.zen
7.739990e+00	1.480001e+01	20151211_STAG2gfpcf2_Prometa\MitoSys2\Calibration\mEGFPC1_Noc\0005_R1_P3_K1_Ch2-Ch1.zen
7.799990e+00	1.418335e+01	20151211_STAG2gfpcf2_Prometa\MitoSys2\Calibration\mEGFPC1_Noc\0005_R1_P3_K1_Ch2-Ch1.zen
7.859990e+00	1.536668e+01	20151211_STAG2gfpcf2_Prometa\MitoSys2\Calibration\mEGFPC1_Noc\0005_R1_P3_K1_Ch2-Ch1.zen
7.919990e+00	1.611668e+01	20151211_STAG2gfpcf2_Prometa\MitoSys2\Calibration\mEGFPC1_Noc\0005_R1_P3_K1_Ch2-Ch1.zen
7.979990e+00	1.608335e+01	20151211_STAG2gfpcf2_Prometa\MitoSys2\Calibration\mEGFPC1_Noc\0005_R1_P3_K1_Ch2-Ch1.zen
8.039990e+00	1.728335e+01	20151211_STAG2gfpcf2_Prometa\MitoSys2\Calibration\mEGFPC1_Noc\0005_R1_P3_K1_Ch2-Ch1.zen
8.099990e+00	1.555001e+01	20151211_STAG2gfpcf2_Prometa\MitoSys2\Calibration\mEGFPC1_Noc\0005_R1_P3_K1_Ch2-Ch1.zen
8.159990e+00	1.593335e+01	20151211_STAG2gfpcf2_Prometa\MitoSys2\Calibration\mEGFPC1_Noc\0005_R1_P3_K1_Ch2-Ch1.zen
8.219990e+00	1.520001e+01	20151211_STAG2gfpcf2_Prometa\MitoSys2\Calibration\mEGFPC1_Noc\0005_R1_P3_K1_Ch2-Ch1.zen
8.279990e+00	1.555001e+01	20151211_STAG2gfpcf2_Prometa\MitoSys2\Calibration\mEGFPC1_Noc\0005_R1_P3_K1_Ch2-Ch1.zen
8.339990e+00	1.425001e+01	20151211_STAG2gfpcf2_Prometa\MitoSys2\Calibration\mEGFPC1_Noc\0005_R1_P3_K1_Ch2-Ch1.zen
8.399990e+00	1.611668e+01	20151211_STAG2gfpcf2_Prometa\MitoSys2\Calibration\mEGFPC1_Noc\0005_R1_P3_K1_Ch2-Ch1.zen
8.459990e+00	1.463335e+01	20151211_STAG2gfpcf2_Prometa\MitoSys2\Calibration\mEGFPC1_Noc\0005_R1_P3_K1_Ch2-Ch1.zen
8.519990e+00	1.581668e+01	20151211_STAG2gfpcf2_Prometa\MitoSys2\Calibration\mEGFPC1_Noc\0005_R1_P3_K1_Ch2-Ch1.zen
8.579990e+00	1.635002e+01	20151211_STAG2gfpcf2_Prometa\MitoSys2\Calibration\mEGFPC1_Noc\0005_R1_P3_K1_Ch2-Ch1.zen
8.639990e+00	1.500001e+01	20151211_STAG2gfpcf2_Prometa\MitoSys2\Calibration\mEGFPC1_Noc\0005_R1_P3_K1_Ch2-Ch1.zen
8.699990e+00	1.590001e+01	20151211_STAG2gfpcf2_Prometa\MitoSys2\Calibration\mEGFPC1_Noc\0005_R1_P3_K1_Ch2-Ch1.zen
8.759990e+00	1.663335e+01	20151211_STAG2gfpcf2_Prometa\MitoSys2\Calibration\mEGFPC1_Noc\0005_R1_P3_K1_Ch2-Ch1.zen
8.819990e+00	1.643335e+01	20151211_STAG2gfpcf2_Prometa\MitoSys2\Calibration\mEGFPC1_Noc\0005_R1_P3_K1_Ch2-Ch1.zen
8.879990e+00	1.451668e+01	20151211_STAG2gfpcf2_Prometa\MitoSys2\Calibration\mEGFPC1_Noc\0005_R1_P3_K1_Ch2-Ch1.zen
8.939990e+00	1.660002e+01	20151211_STAG2gfpcf2_Prometa\MitoSys2\Calibration\mEGFPC1_Noc\0005_R1_P3_K1_Ch2-Ch1.zen
8.999990e+00	1.476668e+01	20151211_STAG2gfpcf2_Prometa\MitoSys2\Calibration\mEGFPC1_Noc\0005_R1_P3_K1_Ch2-Ch1.zen
9.059990e+00	1.585001e+01	20151211_STAG2gfpcf2_Prometa\MitoSys2\Calibration\mEGFPC1_Noc\0005_R1_P3_K1_Ch2-Ch1.zen
9.119990e+00	1.578335e+01	20151211_STAG2gfpcf2_Prometa\MitoSys2\Calibration\mEGFPC1_Noc\0005_R1_P3_K1_Ch2-Ch1.zen
9.179990e+00	1.435001e+01	20151211_STAG2gfpcf2_Prometa\MitoSys2\Calibration\mEGFPC1_Noc\0005_R1_P3_K1_Ch2-Ch1.zen
9.239990e+00	1.616668e+01	20151211_STAG2gfpcf2_Prometa\MitoSys2\Calibration\mEGFPC1_Noc\0005_R1_P3_K1_Ch2-Ch1.zen
9.299990e+00	1.645002e+01	20151211_STAG2gfpcf2_Prometa\MitoSys2\Calibration\mEGFPC1_Noc\0005_R1_P3_K1_Ch2-Ch1.zen
9.359990e+00	1.676668e+01	20151211_STAG2gfpcf2_Prometa\MitoSys2\Calibration\mEGFPC1_Noc\0005_R1_P3_K1_Ch2-Ch1.zen
9.419990e+00	1.553335e+01	20151211_STAG2gfpcf2_Prometa\MitoSys2\Calibration\mEGFPC1_Noc\0005_R1_P3_K1_Ch2-Ch1.zen
9.479990e+00	1.635002e+01	20151211_STAG2gfpcf2_Prometa\MitoSys2\Calibration\mEGFPC1_Noc\0005_R1_P3_K1_Ch2-Ch1.zen
9.539990e+00	1.500001e+01	20151211_STAG2gfpcf2_Prometa\MitoSys2\Calibration\mEGFPC1_Noc\0005_R1_P3_K1_Ch2-Ch1.zen
9.599990e+00	1.696668e+01	20151211_STAG2gfpcf2_Prometa\MitoSys2\Calibration\mEGFPC1_Noc\0005_R1_P3_K1_Ch2-Ch1.zen
9.659990e+00	1.621668e+01	20151211_STAG2gfpcf2_Prometa\MitoSys2\Calibration\mEGFPC1_Noc\0005_R1_P3_K1_Ch2-Ch1.zen
9.719990e+00	1.391668e+01	20151211_STAG2gfpcf2_Prometa\MitoSys2\Calibration\mEGFPC1_Noc\0005_R1_P3_K1_Ch2-Ch1.zen
9.779990e+00	1.383335e+01	20151211_STAG2gfpcf2_Prometa\MitoSys2\Calibration\mEGFPC1_Noc\0005_R1_P3_K1_Ch2-Ch1.zen
9.839990e+00	1.540001e+01	20151211_STAG2gfpcf2_Prometa\MitoSys2\Calibration\mEGFPC1_Noc\0005_R1_P3_K1_Ch2-Ch1.zen
9.899990e+00	1.655002e+01	20151211_STAG2gfpcf2_Prometa\MitoSys2\Calibration\mEGFPC1_Noc\0005_R1_P3_K1_Ch2-Ch1.zen
9.959990e+00	1.606668e+01	20151211_STAG2gfpcf2_Prometa\MitoSys2\Calibration\mEGFPC1_Noc\0005_R1_P3_K1_Ch2-Ch1.zen
1.001999e+01	1.466668e+01	20151211_STAG2gfpcf2_Prometa\MitoSys2\Calibration\mEGFPC1_Noc\0005_R1_P3_K1_Ch2-Ch1.zen
1.007999e+01	1.660002e+01	20151211_STAG2gfpcf2_Prometa\MitoSys2\Calibration\mEGFPC1_Noc\0005_R1_P3_K1_Ch2-Ch1.zen
1.013999e+01	1.673335e+01	20151211_STAG2gfpcf2_Prometa\MitoSys2\Calibration\mEGFPC1_Noc\0005_R1_P3_K1_Ch2-Ch1.zen
1.019999e+01	1.403335e+01	20151211_STAG2gfpcf2_Prometa\MitoSys2\Calibration\mEGFPC1_Noc\0005_R1_P3_K1_Ch2-Ch1.zen
1.025999e+01	1.403335e+01	20151211_STAG2gfpcf2_Prometa\MitoSys2\Calibration\mEGFPC1_Noc\0005_R1_P3_K1_Ch2-Ch1.zen
1.031999e+01	1.570002e+01	20151211_STAG2gfpcf2_Prometa\MitoSys2\Calibration\mEGFPC1_Noc\0005_R1_P3_K1_Ch2-Ch1.zen
1.037999e+01	1.596668e+01	20151211_STAG2gfpcf2_Prometa\MitoSys2\Calibration\mEGFPC1_Noc\0005_R1_P3_K1_Ch2-Ch1.zen
1.043999e+01	1.541668e+01	20151211_STAG2gfpcf2_Prometa\MitoSys2\Calibration\mEGFPC1_Noc\0005_R1_P3_K1_Ch2-Ch1.zen
1.049999e+01	1.460001e+01	20151211_STAG2gfpcf2_Prometa\MitoSys2\Calibration\mEGFPC1_Noc\0005_R1_P3_K1_Ch2-Ch1.zen
1.055999e+01	1.668335e+01	20151211_STAG2gfpcf2_Prometa\MitoSys2\Calibration\mEGFPC1_Noc\0005_R1_P3_K1_Ch2-Ch1.zen
1.061999e+01	1.513335e+01	20151211_STAG2gfpcf2_Prometa\MitoSys2\Calibration\mEGFPC1_Noc\0005_R1_P3_K1_Ch2-Ch1.zen
1.067999e+01	1.581668e+01	20151211_STAG2gfpcf2_Prometa\MitoSys2\Calibration\mEGFPC1_Noc\0005_R1_P3_K1_Ch2-Ch1.zen
1.073999e+01	1.488335e+01	20151211_STAG2gfpcf2_Prometa\MitoSys2\Calibration\mEGFPC1_Noc\0005_R1_P3_K1_Ch2-Ch1.zen
1.079999e+01	1.588335e+01	20151211_STAG2gfpcf2_Prometa\MitoSys2\Calibration\mEGFPC1_Noc\0005_R1_P3_K1_Ch2-Ch1.zen
1.085999e+01	1.493335e+01	20151211_STAG2gfpcf2_Prometa\MitoSys2\Calibration\mEGFPC1_Noc\0005_R1_P3_K1_Ch2-Ch1.zen
1.091999e+01	1.598335e+01	20151211_STAG2gfpcf2_Prometa\MitoSys2\Calibration\mEGFPC1_Noc\0005_R1_P3_K1_Ch2-Ch1.zen
1.097999e+01	1.556668e+01	20151211_STAG2gfpcf2_Prometa\MitoSys2\Calibration\mEGFPC1_Noc\0005_R1_P3_K1_Ch2-Ch1.zen
1.103999e+01	1.711668e+01	20151211_STAG2gfpcf2_Prometa\MitoSys2\Calibration\mEGFPC1_Noc\0005_R1_P3_K1_Ch2-Ch1.zen
1.109999e+01	1.586668e+01	20151211_STAG2gfpcf2_Prometa\MitoSys2\Calibration\mEGFPC1_Noc\0005_R1_P3_K1_Ch2-Ch1.zen
1.115999e+01	1.485001e+01	20151211_STAG2gfpcf2_Prometa\MitoSys2\Calibration\mEGFPC1_Noc\0005_R1_P3_K1_Ch2-Ch1.zen
1.121999e+01	1.646668e+01	20151211_STAG2gfpcf2_Prometa\MitoSys2\Calibration\mEGFPC1_Noc\0005_R1_P3_K1_Ch2-Ch1.zen
1.127999e+01	1.511668e+01	20151211_STAG2gfpcf2_Prometa\MitoSys2\Calibration\mEGFPC1_Noc\0005_R1_P3_K1_Ch2-Ch1.zen
1.133999e+01	1.643335e+01	20151211_STAG2gfpcf2_Prometa\MitoSys2\Calibration\mEGFPC1_Noc\0005_R1_P3_K1_Ch2-Ch1.zen
1.139999e+01	1.456668e+01	20151211_STAG2gfpcf2_Prometa\MitoSys2\Calibration\mEGFPC1_Noc\0005_R1_P3_K1_Ch2-Ch1.zen
1.145999e+01	1.550001e+01	20151211_STAG2gfpcf2_Prometa\MitoSys2\Calibration\mEGFPC1_Noc\0005_R1_P3_K1_Ch2-Ch1.zen
1.151999e+01	1.636668e+01	20151211_STAG2gfpcf2_Prometa\MitoSys2\Calibration\mEGFPC1_Noc\0005_R1_P3_K1_Ch2-Ch1.zen
1.157999e+01	1.633335e+01	20151211_STAG2gfpcf2_Prometa\MitoSys2\Calibration\mEGFPC1_Noc\0005_R1_P3_K1_Ch2-Ch1.zen
1.163999e+01	1.788335e+01	20151211_STAG2gfpcf2_Prometa\MitoSys2\Calibration\mEGFPC1_Noc\0005_R1_P3_K1_Ch2-Ch1.zen
1.169999e+01	1.593335e+01	20151211_STAG2gfpcf2_Prometa\MitoSys2\Calibration\mEGFPC1_Noc\0005_R1_P3_K1_Ch2-Ch1.zen
1.175999e+01	1.565001e+01	20151211_STAG2gfpcf2_Prometa\MitoSys2\Calibration\mEGFPC1_Noc\0005_R1_P3_K1_Ch2-Ch1.zen
1.181999e+01	1.578335e+01	20151211_STAG2gfpcf2_Prometa\MitoSys2\Calibration\mEGFPC1_Noc\0005_R1_P3_K1_Ch2-Ch1.zen
1.187999e+01	1.700002e+01	20151211_STAG2gfpcf2_Prometa\MitoSys2\Calibration\mEGFPC1_Noc\0005_R1_P3_K1_Ch2-Ch1.zen
1.193999e+01	1.621668e+01	20151211_STAG2gfpcf2_Prometa\MitoSys2\Calibration\mEGFPC1_Noc\0005_R1_P3_K1_Ch2-Ch1.zen
1.199999e+01	1.643335e+01	20151211_STAG2gfpcf2_Prometa\MitoSys2\Calibration\mEGFPC1_Noc\0005_R1_P3_K1_Ch2-Ch1.zen
1.205999e+01	1.588335e+01	20151211_STAG2gfpcf2_Prometa\MitoSys2\Calibration\mEGFPC1_Noc\0005_R1_P3_K1_Ch2-Ch1.zen
1.211999e+01	1.506668e+01	20151211_STAG2gfpcf2_Prometa\MitoSys2\Calibration\mEGFPC1_Noc\0005_R1_P3_K1_Ch2-Ch1.zen
1.217999e+01	1.671668e+01	20151211_STAG2gfpcf2_Prometa\MitoSys2\Calibration\mEGFPC1_Noc\0005_R1_P3_K1_Ch2-Ch1.zen
1.223999e+01	1.766668e+01	20151211_STAG2gfpcf2_Prometa\MitoSys2\Calibration\mEGFPC1_Noc\0005_R1_P3_K1_Ch2-Ch1.zen
1.229999e+01	1.625002e+01	20151211_STAG2gfpcf2_Prometa\MitoSys2\Calibration\mEGFPC1_Noc\0005_R1_P3_K1_Ch2-Ch1.zen
1.235999e+01	1.478335e+01	20151211_STAG2gfpcf2_Prometa\MitoSys2\Calibration\mEGFPC1_Noc\0005_R1_P3_K1_Ch2-Ch1.zen
1.241999e+01	1.586668e+01	20151211_STAG2gfpcf2_Prometa\MitoSys2\Calibration\mEGFPC1_Noc\0005_R1_P3_K1_Ch2-Ch1.zen
1.247999e+01	1.690002e+01	20151211_STAG2gfpcf2_Prometa\MitoSys2\Calibration\mEGFPC1_Noc\0005_R1_P3_K1_Ch2-Ch1.zen
1.253999e+01	1.541668e+01	20151211_STAG2gfpcf2_Prometa\MitoSys2\Calibration\mEGFPC1_Noc\0005_R1_P3_K1_Ch2-Ch1.zen
1.259999e+01	1.643335e+01	20151211_STAG2gfpcf2_Prometa\MitoSys2\Calibration\mEGFPC1_Noc\0005_R1_P3_K1_Ch2-Ch1.zen
1.265999e+01	1.783335e+01	20151211_STAG2gfpcf2_Prometa\MitoSys2\Calibration\mEGFPC1_Noc\0005_R1_P3_K1_Ch2-Ch1.zen
1.271999e+01	1.628335e+01	20151211_STAG2gfpcf2_Prometa\MitoSys2\Calibration\mEGFPC1_Noc\0005_R1_P3_K1_Ch2-Ch1.zen
1.277999e+01	1.560001e+01	20151211_STAG2gfpcf2_Prometa\MitoSys2\Calibration\mEGFPC1_Noc\0005_R1_P3_K1_Ch2-Ch1.zen
1.283999e+01	1.570002e+01	20151211_STAG2gfpcf2_Prometa\MitoSys2\Calibration\mEGFPC1_Noc\0005_R1_P3_K1_Ch2-Ch1.zen
1.289999e+01	1.641668e+01	20151211_STAG2gfpcf2_Prometa\MitoSys2\Calibration\mEGFPC1_Noc\0005_R1_P3_K1_Ch2-Ch1.zen
1.295999e+01	1.660002e+01	20151211_STAG2gfpcf2_Prometa\MitoSys2\Calibration\mEGFPC1_Noc\0005_R1_P3_K1_Ch2-Ch1.zen
1.301999e+01	1.505001e+01	20151211_STAG2gfpcf2_Prometa\MitoSys2\Calibration\mEGFPC1_Noc\0005_R1_P3_K1_Ch2-Ch1.zen
1.307999e+01	1.618335e+01	20151211_STAG2gfpcf2_Prometa\MitoSys2\Calibration\mEGFPC1_Noc\0005_R1_P3_K1_Ch2-Ch1.zen
1.313999e+01	1.588335e+01	20151211_STAG2gfpcf2_Prometa\MitoSys2\Calibration\mEGFPC1_Noc\0005_R1_P3_K1_Ch2-Ch1.zen
1.319999e+01	1.600002e+01	20151211_STAG2gfpcf2_Prometa\MitoSys2\Calibration\mEGFPC1_Noc\0005_R1_P3_K1_Ch2-Ch1.zen
1.325999e+01	1.735002e+01	20151211_STAG2gfpcf2_Prometa\MitoSys2\Calibration\mEGFPC1_Noc\0005_R1_P3_K1_Ch2-Ch1.zen
1.331999e+01	1.623335e+01	20151211_STAG2gfpcf2_Prometa\MitoSys2\Calibration\mEGFPC1_Noc\0005_R1_P3_K1_Ch2-Ch1.zen
1.337999e+01	1.580001e+01	20151211_STAG2gfpcf2_Prometa\MitoSys2\Calibration\mEGFPC1_Noc\0005_R1_P3_K1_Ch2-Ch1.zen
1.343999e+01	1.573335e+01	20151211_STAG2gfpcf2_Prometa\MitoSys2\Calibration\mEGFPC1_Noc\0005_R1_P3_K1_Ch2-Ch1.zen
1.349999e+01	1.648335e+01	20151211_STAG2gfpcf2_Prometa\MitoSys2\Calibration\mEGFPC1_Noc\0005_R1_P3_K1_Ch2-Ch1.zen
1.355999e+01	1.578335e+01	20151211_STAG2gfpcf2_Prometa\MitoSys2\Calibration\mEGFPC1_Noc\0005_R1_P3_K1_Ch2-Ch1.zen
1.361999e+01	1.616668e+01	20151211_STAG2gfpcf2_Prometa\MitoSys2\Calibration\mEGFPC1_Noc\0005_R1_P3_K1_Ch2-Ch1.zen
1.367999e+01	1.706668e+01	20151211_STAG2gfpcf2_Prometa\MitoSys2\Calibration\mEGFPC1_Noc\0005_R1_P3_K1_Ch2-Ch1.zen
1.373999e+01	1.683335e+01	20151211_STAG2gfpcf2_Prometa\MitoSys2\Calibration\mEGFPC1_Noc\0005_R1_P3_K1_Ch2-Ch1.zen
1.379999e+01	1.650002e+01	20151211_STAG2gfpcf2_Prometa\MitoSys2\Calibration\mEGFPC1_Noc\0005_R1_P3_K1_Ch2-Ch1.zen
1.385999e+01	1.510001e+01	20151211_STAG2gfpcf2_Prometa\MitoSys2\Calibration\mEGFPC1_Noc\0005_R1_P3_K1_Ch2-Ch1.zen
1.391999e+01	1.700002e+01	20151211_STAG2gfpcf2_Prometa\MitoSys2\Calibration\mEGFPC1_Noc\0005_R1_P3_K1_Ch2-Ch1.zen
1.397999e+01	1.565001e+01	20151211_STAG2gfpcf2_Prometa\MitoSys2\Calibration\mEGFPC1_Noc\0005_R1_P3_K1_Ch2-Ch1.zen
1.403999e+01	1.580001e+01	20151211_STAG2gfpcf2_Prometa\MitoSys2\Calibration\mEGFPC1_Noc\0005_R1_P3_K1_Ch2-Ch1.zen
1.409999e+01	1.611668e+01	20151211_STAG2gfpcf2_Prometa\MitoSys2\Calibration\mEGFPC1_Noc\0005_R1_P3_K1_Ch2-Ch1.zen
1.415999e+01	1.605001e+01	20151211_STAG2gfpcf2_Prometa\MitoSys2\Calibration\mEGFPC1_Noc\0005_R1_P3_K1_Ch2-Ch1.zen
1.421999e+01	1.558335e+01	20151211_STAG2gfpcf2_Prometa\MitoSys2\Calibration\mEGFPC1_Noc\0005_R1_P3_K1_Ch2-Ch1.zen
1.427999e+01	1.523335e+01	20151211_STAG2gfpcf2_Prometa\MitoSys2\Calibration\mEGFPC1_Noc\0005_R1_P3_K1_Ch2-Ch1.zen
1.433999e+01	1.686668e+01	20151211_STAG2gfpcf2_Prometa\MitoSys2\Calibration\mEGFPC1_Noc\0005_R1_P3_K1_Ch2-Ch1.zen
1.439999e+01	1.438335e+01	20151211_STAG2gfpcf2_Prometa\MitoSys2\Calibration\mEGFPC1_Noc\0005_R1_P3_K1_Ch2-Ch1.zen
1.445999e+01	1.620002e+01	20151211_STAG2gfpcf2_Prometa\MitoSys2\Calibration\mEGFPC1_Noc\0005_R1_P3_K1_Ch2-Ch1.zen
1.451999e+01	1.621668e+01	20151211_STAG2gfpcf2_Prometa\MitoSys2\Calibration\mEGFPC1_Noc\0005_R1_P3_K1_Ch2-Ch1.zen
1.457999e+01	1.635002e+01	20151211_STAG2gfpcf2_Prometa\MitoSys2\Calibration\mEGFPC1_Noc\0005_R1_P3_K1_Ch2-Ch1.zen
1.463999e+01	1.646668e+01	20151211_STAG2gfpcf2_Prometa\MitoSys2\Calibration\mEGFPC1_Noc\0005_R1_P3_K1_Ch2-Ch1.zen
1.469999e+01	1.680002e+01	20151211_STAG2gfpcf2_Prometa\MitoSys2\Calibration\mEGFPC1_Noc\0005_R1_P3_K1_Ch2-Ch1.zen
1.475999e+01	1.728335e+01	20151211_STAG2gfpcf2_Prometa\MitoSys2\Calibration\mEGFPC1_Noc\0005_R1_P3_K1_Ch2-Ch1.zen
1.481999e+01	1.655002e+01	20151211_STAG2gfpcf2_Prometa\MitoSys2\Calibration\mEGFPC1_Noc\0005_R1_P3_K1_Ch2-Ch1.zen
1.487999e+01	1.508335e+01	20151211_STAG2gfpcf2_Prometa\MitoSys2\Calibration\mEGFPC1_Noc\0005_R1_P3_K1_Ch2-Ch1.zen
1.493999e+01	1.670002e+01	20151211_STAG2gfpcf2_Prometa\MitoSys2\Calibration\mEGFPC1_Noc\0005_R1_P3_K1_Ch2-Ch1.zen
1.499999e+01	1.498335e+01	20151211_STAG2gfpcf2_Prometa\MitoSys2\Calibration\mEGFPC1_Noc\0005_R1_P3_K1_Ch2-Ch1.zen
1.505999e+01	1.578335e+01	20151211_STAG2gfpcf2_Prometa\MitoSys2\Calibration\mEGFPC1_Noc\0005_R1_P3_K1_Ch2-Ch1.zen
1.511999e+01	1.636668e+01	20151211_STAG2gfpcf2_Prometa\MitoSys2\Calibration\mEGFPC1_Noc\0005_R1_P3_K1_Ch2-Ch1.zen
1.517999e+01	1.558335e+01	20151211_STAG2gfpcf2_Prometa\MitoSys2\Calibration\mEGFPC1_Noc\0005_R1_P3_K1_Ch2-Ch1.zen
1.523999e+01	1.691668e+01	20151211_STAG2gfpcf2_Prometa\MitoSys2\Calibration\mEGFPC1_Noc\0005_R1_P3_K1_Ch2-Ch1.zen
1.529999e+01	1.586668e+01	20151211_STAG2gfpcf2_Prometa\MitoSys2\Calibration\mEGFPC1_Noc\0005_R1_P3_K1_Ch2-Ch1.zen
1.535999e+01	1.568335e+01	20151211_STAG2gfpcf2_Prometa\MitoSys2\Calibration\mEGFPC1_Noc\0005_R1_P3_K1_Ch2-Ch1.zen
1.541999e+01	1.650002e+01	20151211_STAG2gfpcf2_Prometa\MitoSys2\Calibration\mEGFPC1_Noc\0005_R1_P3_K1_Ch2-Ch1.zen
1.547999e+01	1.750002e+01	20151211_STAG2gfpcf2_Prometa\MitoSys2\Calibration\mEGFPC1_Noc\0005_R1_P3_K1_Ch2-Ch1.zen
1.553999e+01	1.568335e+01	20151211_STAG2gfpcf2_Prometa\MitoSys2\Calibration\mEGFPC1_Noc\0005_R1_P3_K1_Ch2-Ch1.zen
1.559999e+01	1.595002e+01	20151211_STAG2gfpcf2_Prometa\MitoSys2\Calibration\mEGFPC1_Noc\0005_R1_P3_K1_Ch2-Ch1.zen
1.565999e+01	1.790002e+01	20151211_STAG2gfpcf2_Prometa\MitoSys2\Calibration\mEGFPC1_Noc\0005_R1_P3_K1_Ch2-Ch1.zen
1.571999e+01	1.736668e+01	20151211_STAG2gfpcf2_Prometa\MitoSys2\Calibration\mEGFPC1_Noc\0005_R1_P3_K1_Ch2-Ch1.zen
1.577999e+01	1.551668e+01	20151211_STAG2gfpcf2_Prometa\MitoSys2\Calibration\mEGFPC1_Noc\0005_R1_P3_K1_Ch2-Ch1.zen
1.583998e+01	1.570002e+01	20151211_STAG2gfpcf2_Prometa\MitoSys2\Calibration\mEGFPC1_Noc\0005_R1_P3_K1_Ch2-Ch1.zen
1.589999e+01	1.685002e+01	20151211_STAG2gfpcf2_Prometa\MitoSys2\Calibration\mEGFPC1_Noc\0005_R1_P3_K1_Ch2-Ch1.zen
1.595998e+01	1.610002e+01	20151211_STAG2gfpcf2_Prometa\MitoSys2\Calibration\mEGFPC1_Noc\0005_R1_P3_K1_Ch2-Ch1.zen
1.601999e+01	1.496668e+01	20151211_STAG2gfpcf2_Prometa\MitoSys2\Calibration\mEGFPC1_Noc\0005_R1_P3_K1_Ch2-Ch1.zen
1.607998e+01	1.403335e+01	20151211_STAG2gfpcf2_Prometa\MitoSys2\Calibration\mEGFPC1_Noc\0005_R1_P3_K1_Ch2-Ch1.zen
1.613998e+01	1.726668e+01	20151211_STAG2gfpcf2_Prometa\MitoSys2\Calibration\mEGFPC1_Noc\0005_R1_P3_K1_Ch2-Ch1.zen
1.619999e+01	1.690002e+01	20151211_STAG2gfpcf2_Prometa\MitoSys2\Calibration\mEGFPC1_Noc\0005_R1_P3_K1_Ch2-Ch1.zen
1.625998e+01	1.645002e+01	20151211_STAG2gfpcf2_Prometa\MitoSys2\Calibration\mEGFPC1_Noc\0005_R1_P3_K1_Ch2-Ch1.zen
1.631998e+01	1.626668e+01	20151211_STAG2gfpcf2_Prometa\MitoSys2\Calibration\mEGFPC1_Noc\0005_R1_P3_K1_Ch2-Ch1.zen
1.637998e+01	1.651668e+01	20151211_STAG2gfpcf2_Prometa\MitoSys2\Calibration\mEGFPC1_Noc\0005_R1_P3_K1_Ch2-Ch1.zen
1.643999e+01	1.716668e+01	20151211_STAG2gfpcf2_Prometa\MitoSys2\Calibration\mEGFPC1_Noc\0005_R1_P3_K1_Ch2-Ch1.zen
1.649998e+01	1.560001e+01	20151211_STAG2gfpcf2_Prometa\MitoSys2\Calibration\mEGFPC1_Noc\0005_R1_P3_K1_Ch2-Ch1.zen
1.655998e+01	1.631668e+01	20151211_STAG2gfpcf2_Prometa\MitoSys2\Calibration\mEGFPC1_Noc\0005_R1_P3_K1_Ch2-Ch1.zen
1.661998e+01	1.621668e+01	20151211_STAG2gfpcf2_Prometa\MitoSys2\Calibration\mEGFPC1_Noc\0005_R1_P3_K1_Ch2-Ch1.zen
1.667999e+01	1.520001e+01	20151211_STAG2gfpcf2_Prometa\MitoSys2\Calibration\mEGFPC1_Noc\0005_R1_P3_K1_Ch2-Ch1.zen
1.673998e+01	1.725002e+01	20151211_STAG2gfpcf2_Prometa\MitoSys2\Calibration\mEGFPC1_Noc\0005_R1_P3_K1_Ch2-Ch1.zen
1.679998e+01	1.485001e+01	20151211_STAG2gfpcf2_Prometa\MitoSys2\Calibration\mEGFPC1_Noc\0005_R1_P3_K1_Ch2-Ch1.zen
1.685998e+01	1.528335e+01	20151211_STAG2gfpcf2_Prometa\MitoSys2\Calibration\mEGFPC1_Noc\0005_R1_P3_K1_Ch2-Ch1.zen
1.691998e+01	1.680002e+01	20151211_STAG2gfpcf2_Prometa\MitoSys2\Calibration\mEGFPC1_Noc\0005_R1_P3_K1_Ch2-Ch1.zen
1.697998e+01	1.766668e+01	20151211_STAG2gfpcf2_Prometa\MitoSys2\Calibration\mEGFPC1_Noc\0005_R1_P3_K1_Ch2-Ch1.zen
1.703998e+01	1.838335e+01	20151211_STAG2gfpcf2_Prometa\MitoSys2\Calibration\mEGFPC1_Noc\0005_R1_P3_K1_Ch2-Ch1.zen
1.709998e+01	1.676668e+01	20151211_STAG2gfpcf2_Prometa\MitoSys2\Calibration\mEGFPC1_Noc\0005_R1_P3_K1_Ch2-Ch1.zen
1.715998e+01	1.616668e+01	20151211_STAG2gfpcf2_Prometa\MitoSys2\Calibration\mEGFPC1_Noc\0005_R1_P3_K1_Ch2-Ch1.zen
1.721998e+01	1.671668e+01	20151211_STAG2gfpcf2_Prometa\MitoSys2\Calibration\mEGFPC1_Noc\0005_R1_P3_K1_Ch2-Ch1.zen
1.727998e+01	1.606668e+01	20151211_STAG2gfpcf2_Prometa\MitoSys2\Calibration\mEGFPC1_Noc\0005_R1_P3_K1_Ch2-Ch1.zen
1.733998e+01	1.715002e+01	20151211_STAG2gfpcf2_Prometa\MitoSys2\Calibration\mEGFPC1_Noc\0005_R1_P3_K1_Ch2-Ch1.zen
1.739998e+01	1.638335e+01	20151211_STAG2gfpcf2_Prometa\MitoSys2\Calibration\mEGFPC1_Noc\0005_R1_P3_K1_Ch2-Ch1.zen
1.745998e+01	1.955002e+01	20151211_STAG2gfpcf2_Prometa\MitoSys2\Calibration\mEGFPC1_Noc\0005_R1_P3_K1_Ch2-Ch1.zen
1.751998e+01	1.701668e+01	20151211_STAG2gfpcf2_Prometa\MitoSys2\Calibration\mEGFPC1_Noc\0005_R1_P3_K1_Ch2-Ch1.zen
1.757998e+01	1.545001e+01	20151211_STAG2gfpcf2_Prometa\MitoSys2\Calibration\mEGFPC1_Noc\0005_R1_P3_K1_Ch2-Ch1.zen
1.763998e+01	1.701668e+01	20151211_STAG2gfpcf2_Prometa\MitoSys2\Calibration\mEGFPC1_Noc\0005_R1_P3_K1_Ch2-Ch1.zen
1.769998e+01	1.596668e+01	20151211_STAG2gfpcf2_Prometa\MitoSys2\Calibration\mEGFPC1_Noc\0005_R1_P3_K1_Ch2-Ch1.zen
1.775998e+01	1.641668e+01	20151211_STAG2gfpcf2_Prometa\MitoSys2\Calibration\mEGFPC1_Noc\0005_R1_P3_K1_Ch2-Ch1.zen
1.781998e+01	1.688335e+01	20151211_STAG2gfpcf2_Prometa\MitoSys2\Calibration\mEGFPC1_Noc\0005_R1_P3_K1_Ch2-Ch1.zen
1.787998e+01	1.620002e+01	20151211_STAG2gfpcf2_Prometa\MitoSys2\Calibration\mEGFPC1_Noc\0005_R1_P3_K1_Ch2-Ch1.zen
1.793998e+01	1.841668e+01	20151211_STAG2gfpcf2_Prometa\MitoSys2\Calibration\mEGFPC1_Noc\0005_R1_P3_K1_Ch2-Ch1.zen
1.799998e+01	1.825002e+01	20151211_STAG2gfpcf2_Prometa\MitoSys2\Calibration\mEGFPC1_Noc\0005_R1_P3_K1_Ch2-Ch1.zen
1.805998e+01	1.581668e+01	20151211_STAG2gfpcf2_Prometa\MitoSys2\Calibration\mEGFPC1_Noc\0005_R1_P3_K1_Ch2-Ch1.zen
1.811998e+01	1.865002e+01	20151211_STAG2gfpcf2_Prometa\MitoSys2\Calibration\mEGFPC1_Noc\0005_R1_P3_K1_Ch2-Ch1.zen
1.817998e+01	1.713335e+01	20151211_STAG2gfpcf2_Prometa\MitoSys2\Calibration\mEGFPC1_Noc\0005_R1_P3_K1_Ch2-Ch1.zen
1.823998e+01	1.795002e+01	20151211_STAG2gfpcf2_Prometa\MitoSys2\Calibration\mEGFPC1_Noc\0005_R1_P3_K1_Ch2-Ch1.zen
1.829998e+01	1.715002e+01	20151211_STAG2gfpcf2_Prometa\MitoSys2\Calibration\mEGFPC1_Noc\0005_R1_P3_K1_Ch2-Ch1.zen
1.835998e+01	1.660002e+01	20151211_STAG2gfpcf2_Prometa\MitoSys2\Calibration\mEGFPC1_Noc\0005_R1_P3_K1_Ch2-Ch1.zen
1.841998e+01	1.553335e+01	20151211_STAG2gfpcf2_Prometa\MitoSys2\Calibration\mEGFPC1_Noc\0005_R1_P3_K1_Ch2-Ch1.zen
1.847998e+01	1.791668e+01	20151211_STAG2gfpcf2_Prometa\MitoSys2\Calibration\mEGFPC1_Noc\0005_R1_P3_K1_Ch2-Ch1.zen
1.853998e+01	1.628335e+01	20151211_STAG2gfpcf2_Prometa\MitoSys2\Calibration\mEGFPC1_Noc\0005_R1_P3_K1_Ch2-Ch1.zen
1.859998e+01	1.656668e+01	20151211_STAG2gfpcf2_Prometa\MitoSys2\Calibration\mEGFPC1_Noc\0005_R1_P3_K1_Ch2-Ch1.zen
1.865998e+01	1.695002e+01	20151211_STAG2gfpcf2_Prometa\MitoSys2\Calibration\mEGFPC1_Noc\0005_R1_P3_K1_Ch2-Ch1.zen
1.871998e+01	1.626668e+01	20151211_STAG2gfpcf2_Prometa\MitoSys2\Calibration\mEGFPC1_Noc\0005_R1_P3_K1_Ch2-Ch1.zen
1.877998e+01	1.691668e+01	20151211_STAG2gfpcf2_Prometa\MitoSys2\Calibration\mEGFPC1_Noc\0005_R1_P3_K1_Ch2-Ch1.zen
1.883998e+01	1.775002e+01	20151211_STAG2gfpcf2_Prometa\MitoSys2\Calibration\mEGFPC1_Noc\0005_R1_P3_K1_Ch2-Ch1.zen
1.889998e+01	1.665001e+01	20151211_STAG2gfpcf2_Prometa\MitoSys2\Calibration\mEGFPC1_Noc\0005_R1_P3_K1_Ch2-Ch1.zen
1.895998e+01	1.721668e+01	20151211_STAG2gfpcf2_Prometa\MitoSys2\Calibration\mEGFPC1_Noc\0005_R1_P3_K1_Ch2-Ch1.zen
1.901998e+01	1.561668e+01	20151211_STAG2gfpcf2_Prometa\MitoSys2\Calibration\mEGFPC1_Noc\0005_R1_P3_K1_Ch2-Ch1.zen
1.907998e+01	1.655002e+01	20151211_STAG2gfpcf2_Prometa\MitoSys2\Calibration\mEGFPC1_Noc\0005_R1_P3_K1_Ch2-Ch1.zen
1.913998e+01	1.730002e+01	20151211_STAG2gfpcf2_Prometa\MitoSys2\Calibration\mEGFPC1_Noc\0005_R1_P3_K1_Ch2-Ch1.zen
1.919998e+01	1.840002e+01	20151211_STAG2gfpcf2_Prometa\MitoSys2\Calibration\mEGFPC1_Noc\0005_R1_P3_K1_Ch2-Ch1.zen
1.925998e+01	1.635002e+01	20151211_STAG2gfpcf2_Prometa\MitoSys2\Calibration\mEGFPC1_Noc\0005_R1_P3_K1_Ch2-Ch1.zen
1.931998e+01	1.830002e+01	20151211_STAG2gfpcf2_Prometa\MitoSys2\Calibration\mEGFPC1_Noc\0005_R1_P3_K1_Ch2-Ch1.zen
1.937998e+01	1.805002e+01	20151211_STAG2gfpcf2_Prometa\MitoSys2\Calibration\mEGFPC1_Noc\0005_R1_P3_K1_Ch2-Ch1.zen
1.943998e+01	1.693335e+01	20151211_STAG2gfpcf2_Prometa\MitoSys2\Calibration\mEGFPC1_Noc\0005_R1_P3_K1_Ch2-Ch1.zen
1.949998e+01	1.685002e+01	20151211_STAG2gfpcf2_Prometa\MitoSys2\Calibration\mEGFPC1_Noc\0005_R1_P3_K1_Ch2-Ch1.zen
1.955998e+01	1.661668e+01	20151211_STAG2gfpcf2_Prometa\MitoSys2\Calibration\mEGFPC1_Noc\0005_R1_P3_K1_Ch2-Ch1.zen
1.961998e+01	1.620002e+01	20151211_STAG2gfpcf2_Prometa\MitoSys2\Calibration\mEGFPC1_Noc\0005_R1_P3_K1_Ch2-Ch1.zen
1.967998e+01	1.728335e+01	20151211_STAG2gfpcf2_Prometa\MitoSys2\Calibration\mEGFPC1_Noc\0005_R1_P3_K1_Ch2-Ch1.zen
1.973998e+01	1.783335e+01	20151211_STAG2gfpcf2_Prometa\MitoSys2\Calibration\mEGFPC1_Noc\0005_R1_P3_K1_Ch2-Ch1.zen
1.979998e+01	1.705002e+01	20151211_STAG2gfpcf2_Prometa\MitoSys2\Calibration\mEGFPC1_Noc\0005_R1_P3_K1_Ch2-Ch1.zen
1.985998e+01	1.663335e+01	20151211_STAG2gfpcf2_Prometa\MitoSys2\Calibration\mEGFPC1_Noc\0005_R1_P3_K1_Ch2-Ch1.zen
1.991998e+01	1.573335e+01	20151211_STAG2gfpcf2_Prometa\MitoSys2\Calibration\mEGFPC1_Noc\0005_R1_P3_K1_Ch2-Ch1.zen
1.997998e+01	1.526668e+01	20151211_STAG2gfpcf2_Prometa\MitoSys2\Calibration\mEGFPC1_Noc\0005_R1_P3_K1_Ch2-Ch1.zen
2.003998e+01	1.606668e+01	20151211_STAG2gfpcf2_Prometa\MitoSys2\Calibration\mEGFPC1_Noc\0005_R1_P3_K1_Ch2-Ch1.zen
2.009998e+01	1.565001e+01	20151211_STAG2gfpcf2_Prometa\MitoSys2\Calibration\mEGFPC1_Noc\0005_R1_P3_K1_Ch2-Ch1.zen
2.015998e+01	1.595002e+01	20151211_STAG2gfpcf2_Prometa\MitoSys2\Calibration\mEGFPC1_Noc\0005_R1_P3_K1_Ch2-Ch1.zen
2.021998e+01	1.853335e+01	20151211_STAG2gfpcf2_Prometa\MitoSys2\Calibration\mEGFPC1_Noc\0005_R1_P3_K1_Ch2-Ch1.zen
2.027998e+01	1.781668e+01	20151211_STAG2gfpcf2_Prometa\MitoSys2\Calibration\mEGFPC1_Noc\0005_R1_P3_K1_Ch2-Ch1.zen
2.033998e+01	1.813335e+01	20151211_STAG2gfpcf2_Prometa\MitoSys2\Calibration\mEGFPC1_Noc\0005_R1_P3_K1_Ch2-Ch1.zen
2.039998e+01	1.840002e+01	20151211_STAG2gfpcf2_Prometa\MitoSys2\Calibration\mEGFPC1_Noc\0005_R1_P3_K1_Ch2-Ch1.zen
2.045998e+01	1.685002e+01	20151211_STAG2gfpcf2_Prometa\MitoSys2\Calibration\mEGFPC1_Noc\0005_R1_P3_K1_Ch2-Ch1.zen
2.051998e+01	1.760002e+01	20151211_STAG2gfpcf2_Prometa\MitoSys2\Calibration\mEGFPC1_Noc\0005_R1_P3_K1_Ch2-Ch1.zen
2.057998e+01	1.706668e+01	20151211_STAG2gfpcf2_Prometa\MitoSys2\Calibration\mEGFPC1_Noc\0005_R1_P3_K1_Ch2-Ch1.zen
2.063998e+01	1.583335e+01	20151211_STAG2gfpcf2_Prometa\MitoSys2\Calibration\mEGFPC1_Noc\0005_R1_P3_K1_Ch2-Ch1.zen
2.069998e+01	1.686668e+01	20151211_STAG2gfpcf2_Prometa\MitoSys2\Calibration\mEGFPC1_Noc\0005_R1_P3_K1_Ch2-Ch1.zen
2.075998e+01	1.508335e+01	20151211_STAG2gfpcf2_Prometa\MitoSys2\Calibration\mEGFPC1_Noc\0005_R1_P3_K1_Ch2-Ch1.zen
2.081998e+01	1.528335e+01	20151211_STAG2gfpcf2_Prometa\MitoSys2\Calibration\mEGFPC1_Noc\0005_R1_P3_K1_Ch2-Ch1.zen
2.087998e+01	1.751668e+01	20151211_STAG2gfpcf2_Prometa\MitoSys2\Calibration\mEGFPC1_Noc\0005_R1_P3_K1_Ch2-Ch1.zen
2.093998e+01	1.568335e+01	20151211_STAG2gfpcf2_Prometa\MitoSys2\Calibration\mEGFPC1_Noc\0005_R1_P3_K1_Ch2-Ch1.zen
2.099998e+01	1.616668e+01	20151211_STAG2gfpcf2_Prometa\MitoSys2\Calibration\mEGFPC1_Noc\0005_R1_P3_K1_Ch2-Ch1.zen
2.105998e+01	1.630001e+01	20151211_STAG2gfpcf2_Prometa\MitoSys2\Calibration\mEGFPC1_Noc\0005_R1_P3_K1_Ch2-Ch1.zen
2.111998e+01	1.643335e+01	20151211_STAG2gfpcf2_Prometa\MitoSys2\Calibration\mEGFPC1_Noc\0005_R1_P3_K1_Ch2-Ch1.zen
2.117998e+01	1.568335e+01	20151211_STAG2gfpcf2_Prometa\MitoSys2\Calibration\mEGFPC1_Noc\0005_R1_P3_K1_Ch2-Ch1.zen
2.123998e+01	1.595002e+01	20151211_STAG2gfpcf2_Prometa\MitoSys2\Calibration\mEGFPC1_Noc\0005_R1_P3_K1_Ch2-Ch1.zen
2.129998e+01	1.670002e+01	20151211_STAG2gfpcf2_Prometa\MitoSys2\Calibration\mEGFPC1_Noc\0005_R1_P3_K1_Ch2-Ch1.zen
2.135998e+01	1.853335e+01	20151211_STAG2gfpcf2_Prometa\MitoSys2\Calibration\mEGFPC1_Noc\0005_R1_P3_K1_Ch2-Ch1.zen
2.141998e+01	1.530001e+01	20151211_STAG2gfpcf2_Prometa\MitoSys2\Calibration\mEGFPC1_Noc\0005_R1_P3_K1_Ch2-Ch1.zen
2.147998e+01	1.773335e+01	20151211_STAG2gfpcf2_Prometa\MitoSys2\Calibration\mEGFPC1_Noc\0005_R1_P3_K1_Ch2-Ch1.zen
2.153998e+01	1.798335e+01	20151211_STAG2gfpcf2_Prometa\MitoSys2\Calibration\mEGFPC1_Noc\0005_R1_P3_K1_Ch2-Ch1.zen
2.159998e+01	1.790002e+01	20151211_STAG2gfpcf2_Prometa\MitoSys2\Calibration\mEGFPC1_Noc\0005_R1_P3_K1_Ch2-Ch1.zen
2.165998e+01	1.751668e+01	20151211_STAG2gfpcf2_Prometa\MitoSys2\Calibration\mEGFPC1_Noc\0005_R1_P3_K1_Ch2-Ch1.zen
2.171998e+01	1.681668e+01	20151211_STAG2gfpcf2_Prometa\MitoSys2\Calibration\mEGFPC1_Noc\0005_R1_P3_K1_Ch2-Ch1.zen
2.177998e+01	1.668335e+01	20151211_STAG2gfpcf2_Prometa\MitoSys2\Calibration\mEGFPC1_Noc\0005_R1_P3_K1_Ch2-Ch1.zen
2.183998e+01	1.535001e+01	20151211_STAG2gfpcf2_Prometa\MitoSys2\Calibration\mEGFPC1_Noc\0005_R1_P3_K1_Ch2-Ch1.zen
2.189998e+01	1.641668e+01	20151211_STAG2gfpcf2_Prometa\MitoSys2\Calibration\mEGFPC1_Noc\0005_R1_P3_K1_Ch2-Ch1.zen
2.195998e+01	1.766668e+01	20151211_STAG2gfpcf2_Prometa\MitoSys2\Calibration\mEGFPC1_Noc\0005_R1_P3_K1_Ch2-Ch1.zen
2.201998e+01	1.581668e+01	20151211_STAG2gfpcf2_Prometa\MitoSys2\Calibration\mEGFPC1_Noc\0005_R1_P3_K1_Ch2-Ch1.zen
2.207998e+01	1.638335e+01	20151211_STAG2gfpcf2_Prometa\MitoSys2\Calibration\mEGFPC1_Noc\0005_R1_P3_K1_Ch2-Ch1.zen
2.213998e+01	1.605001e+01	20151211_STAG2gfpcf2_Prometa\MitoSys2\Calibration\mEGFPC1_Noc\0005_R1_P3_K1_Ch2-Ch1.zen
2.219998e+01	1.630001e+01	20151211_STAG2gfpcf2_Prometa\MitoSys2\Calibration\mEGFPC1_Noc\0005_R1_P3_K1_Ch2-Ch1.zen
2.225998e+01	1.705002e+01	20151211_STAG2gfpcf2_Prometa\MitoSys2\Calibration\mEGFPC1_Noc\0005_R1_P3_K1_Ch2-Ch1.zen
2.231998e+01	1.718335e+01	20151211_STAG2gfpcf2_Prometa\MitoSys2\Calibration\mEGFPC1_Noc\0005_R1_P3_K1_Ch2-Ch1.zen
2.237998e+01	1.656668e+01	20151211_STAG2gfpcf2_Prometa\MitoSys2\Calibration\mEGFPC1_Noc\0005_R1_P3_K1_Ch2-Ch1.zen
2.243998e+01	1.705002e+01	20151211_STAG2gfpcf2_Prometa\MitoSys2\Calibration\mEGFPC1_Noc\0005_R1_P3_K1_Ch2-Ch1.zen
2.249998e+01	1.546668e+01	20151211_STAG2gfpcf2_Prometa\MitoSys2\Calibration\mEGFPC1_Noc\0005_R1_P3_K1_Ch2-Ch1.zen
2.255998e+01	1.581668e+01	20151211_STAG2gfpcf2_Prometa\MitoSys2\Calibration\mEGFPC1_Noc\0005_R1_P3_K1_Ch2-Ch1.zen
2.261998e+01	1.670002e+01	20151211_STAG2gfpcf2_Prometa\MitoSys2\Calibration\mEGFPC1_Noc\0005_R1_P3_K1_Ch2-Ch1.zen
2.267998e+01	1.678335e+01	20151211_STAG2gfpcf2_Prometa\MitoSys2\Calibration\mEGFPC1_Noc\0005_R1_P3_K1_Ch2-Ch1.zen
2.273998e+01	1.578335e+01	20151211_STAG2gfpcf2_Prometa\MitoSys2\Calibration\mEGFPC1_Noc\0005_R1_P3_K1_Ch2-Ch1.zen
2.279998e+01	1.681668e+01	20151211_STAG2gfpcf2_Prometa\MitoSys2\Calibration\mEGFPC1_Noc\0005_R1_P3_K1_Ch2-Ch1.zen
2.285998e+01	1.825002e+01	20151211_STAG2gfpcf2_Prometa\MitoSys2\Calibration\mEGFPC1_Noc\0005_R1_P3_K1_Ch2-Ch1.zen
2.291998e+01	1.880002e+01	20151211_STAG2gfpcf2_Prometa\MitoSys2\Calibration\mEGFPC1_Noc\0005_R1_P3_K1_Ch2-Ch1.zen
2.297998e+01	1.876668e+01	20151211_STAG2gfpcf2_Prometa\MitoSys2\Calibration\mEGFPC1_Noc\0005_R1_P3_K1_Ch2-Ch1.zen
2.303998e+01	1.680002e+01	20151211_STAG2gfpcf2_Prometa\MitoSys2\Calibration\mEGFPC1_Noc\0005_R1_P3_K1_Ch2-Ch1.zen
2.309998e+01	1.836668e+01	20151211_STAG2gfpcf2_Prometa\MitoSys2\Calibration\mEGFPC1_Noc\0005_R1_P3_K1_Ch2-Ch1.zen
2.315998e+01	1.758335e+01	20151211_STAG2gfpcf2_Prometa\MitoSys2\Calibration\mEGFPC1_Noc\0005_R1_P3_K1_Ch2-Ch1.zen
2.321998e+01	1.825002e+01	20151211_STAG2gfpcf2_Prometa\MitoSys2\Calibration\mEGFPC1_Noc\0005_R1_P3_K1_Ch2-Ch1.zen
2.327998e+01	1.653335e+01	20151211_STAG2gfpcf2_Prometa\MitoSys2\Calibration\mEGFPC1_Noc\0005_R1_P3_K1_Ch2-Ch1.zen
2.333998e+01	1.773335e+01	20151211_STAG2gfpcf2_Prometa\MitoSys2\Calibration\mEGFPC1_Noc\0005_R1_P3_K1_Ch2-Ch1.zen
2.339998e+01	1.666668e+01	20151211_STAG2gfpcf2_Prometa\MitoSys2\Calibration\mEGFPC1_Noc\0005_R1_P3_K1_Ch2-Ch1.zen
2.345998e+01	1.801668e+01	20151211_STAG2gfpcf2_Prometa\MitoSys2\Calibration\mEGFPC1_Noc\0005_R1_P3_K1_Ch2-Ch1.zen
2.351998e+01	1.596668e+01	20151211_STAG2gfpcf2_Prometa\MitoSys2\Calibration\mEGFPC1_Noc\0005_R1_P3_K1_Ch2-Ch1.zen
2.357998e+01	1.896668e+01	20151211_STAG2gfpcf2_Prometa\MitoSys2\Calibration\mEGFPC1_Noc\0005_R1_P3_K1_Ch2-Ch1.zen
2.363998e+01	1.803335e+01	20151211_STAG2gfpcf2_Prometa\MitoSys2\Calibration\mEGFPC1_Noc\0005_R1_P3_K1_Ch2-Ch1.zen
2.369998e+01	1.711668e+01	20151211_STAG2gfpcf2_Prometa\MitoSys2\Calibration\mEGFPC1_Noc\0005_R1_P3_K1_Ch2-Ch1.zen
2.375998e+01	1.568335e+01	20151211_STAG2gfpcf2_Prometa\MitoSys2\Calibration\mEGFPC1_Noc\0005_R1_P3_K1_Ch2-Ch1.zen
2.381998e+01	1.620002e+01	20151211_STAG2gfpcf2_Prometa\MitoSys2\Calibration\mEGFPC1_Noc\0005_R1_P3_K1_Ch2-Ch1.zen
2.387998e+01	1.833335e+01	20151211_STAG2gfpcf2_Prometa\MitoSys2\Calibration\mEGFPC1_Noc\0005_R1_P3_K1_Ch2-Ch1.zen
2.393998e+01	1.720002e+01	20151211_STAG2gfpcf2_Prometa\MitoSys2\Calibration\mEGFPC1_Noc\0005_R1_P3_K1_Ch2-Ch1.zen
2.399998e+01	1.893335e+01	20151211_STAG2gfpcf2_Prometa\MitoSys2\Calibration\mEGFPC1_Noc\0005_R1_P3_K1_Ch2-Ch1.zen
2.405998e+01	1.805002e+01	20151211_STAG2gfpcf2_Prometa\MitoSys2\Calibration\mEGFPC1_Noc\0005_R1_P3_K1_Ch2-Ch1.zen
2.411998e+01	1.816668e+01	20151211_STAG2gfpcf2_Prometa\MitoSys2\Calibration\mEGFPC1_Noc\0005_R1_P3_K1_Ch2-Ch1.zen
2.417998e+01	1.655002e+01	20151211_STAG2gfpcf2_Prometa\MitoSys2\Calibration\mEGFPC1_Noc\0005_R1_P3_K1_Ch2-Ch1.zen
2.423998e+01	1.686668e+01	20151211_STAG2gfpcf2_Prometa\MitoSys2\Calibration\mEGFPC1_Noc\0005_R1_P3_K1_Ch2-Ch1.zen
2.429998e+01	1.653335e+01	20151211_STAG2gfpcf2_Prometa\MitoSys2\Calibration\mEGFPC1_Noc\0005_R1_P3_K1_Ch2-Ch1.zen
2.435998e+01	1.803335e+01	20151211_STAG2gfpcf2_Prometa\MitoSys2\Calibration\mEGFPC1_Noc\0005_R1_P3_K1_Ch2-Ch1.zen
2.441998e+01	1.801668e+01	20151211_STAG2gfpcf2_Prometa\MitoSys2\Calibration\mEGFPC1_Noc\0005_R1_P3_K1_Ch2-Ch1.zen
2.447998e+01	1.761668e+01	20151211_STAG2gfpcf2_Prometa\MitoSys2\Calibration\mEGFPC1_Noc\0005_R1_P3_K1_Ch2-Ch1.zen
2.453998e+01	1.843335e+01	20151211_STAG2gfpcf2_Prometa\MitoSys2\Calibration\mEGFPC1_Noc\0005_R1_P3_K1_Ch2-Ch1.zen
2.459998e+01	1.761668e+01	20151211_STAG2gfpcf2_Prometa\MitoSys2\Calibration\mEGFPC1_Noc\0005_R1_P3_K1_Ch2-Ch1.zen
2.465998e+01	1.846668e+01	20151211_STAG2gfpcf2_Prometa\MitoSys2\Calibration\mEGFPC1_Noc\0005_R1_P3_K1_Ch2-Ch1.zen
2.471998e+01	1.856668e+01	20151211_STAG2gfpcf2_Prometa\MitoSys2\Calibration\mEGFPC1_Noc\0005_R1_P3_K1_Ch2-Ch1.zen
2.477998e+01	1.621668e+01	20151211_STAG2gfpcf2_Prometa\MitoSys2\Calibration\mEGFPC1_Noc\0005_R1_P3_K1_Ch2-Ch1.zen
2.483998e+01	1.548335e+01	20151211_STAG2gfpcf2_Prometa\MitoSys2\Calibration\mEGFPC1_Noc\0005_R1_P3_K1_Ch2-Ch1.zen
2.489998e+01	1.776668e+01	20151211_STAG2gfpcf2_Prometa\MitoSys2\Calibration\mEGFPC1_Noc\0005_R1_P3_K1_Ch2-Ch1.zen
2.495998e+01	1.703335e+01	20151211_STAG2gfpcf2_Prometa\MitoSys2\Calibration\mEGFPC1_Noc\0005_R1_P3_K1_Ch2-Ch1.zen
2.501998e+01	1.713335e+01	20151211_STAG2gfpcf2_Prometa\MitoSys2\Calibration\mEGFPC1_Noc\0005_R1_P3_K1_Ch2-Ch1.zen
2.507998e+01	1.626668e+01	20151211_STAG2gfpcf2_Prometa\MitoSys2\Calibration\mEGFPC1_Noc\0005_R1_P3_K1_Ch2-Ch1.zen
2.513998e+01	1.723335e+01	20151211_STAG2gfpcf2_Prometa\MitoSys2\Calibration\mEGFPC1_Noc\0005_R1_P3_K1_Ch2-Ch1.zen
2.519998e+01	1.681668e+01	20151211_STAG2gfpcf2_Prometa\MitoSys2\Calibration\mEGFPC1_Noc\0005_R1_P3_K1_Ch2-Ch1.zen
2.525998e+01	1.698335e+01	20151211_STAG2gfpcf2_Prometa\MitoSys2\Calibration\mEGFPC1_Noc\0005_R1_P3_K1_Ch2-Ch1.zen
2.531998e+01	1.728335e+01	20151211_STAG2gfpcf2_Prometa\MitoSys2\Calibration\mEGFPC1_Noc\0005_R1_P3_K1_Ch2-Ch1.zen
2.537998e+01	1.800002e+01	20151211_STAG2gfpcf2_Prometa\MitoSys2\Calibration\mEGFPC1_Noc\0005_R1_P3_K1_Ch2-Ch1.zen
2.543998e+01	1.735002e+01	20151211_STAG2gfpcf2_Prometa\MitoSys2\Calibration\mEGFPC1_Noc\0005_R1_P3_K1_Ch2-Ch1.zen
2.549998e+01	1.653335e+01	20151211_STAG2gfpcf2_Prometa\MitoSys2\Calibration\mEGFPC1_Noc\0005_R1_P3_K1_Ch2-Ch1.zen
2.555998e+01	1.580001e+01	20151211_STAG2gfpcf2_Prometa\MitoSys2\Calibration\mEGFPC1_Noc\0005_R1_P3_K1_Ch2-Ch1.zen
2.561998e+01	1.666668e+01	20151211_STAG2gfpcf2_Prometa\MitoSys2\Calibration\mEGFPC1_Noc\0005_R1_P3_K1_Ch2-Ch1.zen
2.567998e+01	1.628335e+01	20151211_STAG2gfpcf2_Prometa\MitoSys2\Calibration\mEGFPC1_Noc\0005_R1_P3_K1_Ch2-Ch1.zen
2.573997e+01	1.651668e+01	20151211_STAG2gfpcf2_Prometa\MitoSys2\Calibration\mEGFPC1_Noc\0005_R1_P3_K1_Ch2-Ch1.zen
2.579998e+01	1.811668e+01	20151211_STAG2gfpcf2_Prometa\MitoSys2\Calibration\mEGFPC1_Noc\0005_R1_P3_K1_Ch2-Ch1.zen
2.585998e+01	1.730002e+01	20151211_STAG2gfpcf2_Prometa\MitoSys2\Calibration\mEGFPC1_Noc\0005_R1_P3_K1_Ch2-Ch1.zen
2.591998e+01	1.676668e+01	20151211_STAG2gfpcf2_Prometa\MitoSys2\Calibration\mEGFPC1_Noc\0005_R1_P3_K1_Ch2-Ch1.zen
2.597997e+01	1.585001e+01	20151211_STAG2gfpcf2_Prometa\MitoSys2\Calibration\mEGFPC1_Noc\0005_R1_P3_K1_Ch2-Ch1.zen
2.603998e+01	1.626668e+01	20151211_STAG2gfpcf2_Prometa\MitoSys2\Calibration\mEGFPC1_Noc\0005_R1_P3_K1_Ch2-Ch1.zen
2.609998e+01	1.780002e+01	20151211_STAG2gfpcf2_Prometa\MitoSys2\Calibration\mEGFPC1_Noc\0005_R1_P3_K1_Ch2-Ch1.zen
2.615998e+01	1.485001e+01	20151211_STAG2gfpcf2_Prometa\MitoSys2\Calibration\mEGFPC1_Noc\0005_R1_P3_K1_Ch2-Ch1.zen
2.621997e+01	1.523335e+01	20151211_STAG2gfpcf2_Prometa\MitoSys2\Calibration\mEGFPC1_Noc\0005_R1_P3_K1_Ch2-Ch1.zen
2.627998e+01	1.573335e+01	20151211_STAG2gfpcf2_Prometa\MitoSys2\Calibration\mEGFPC1_Noc\0005_R1_P3_K1_Ch2-Ch1.zen
2.633998e+01	1.575001e+01	20151211_STAG2gfpcf2_Prometa\MitoSys2\Calibration\mEGFPC1_Noc\0005_R1_P3_K1_Ch2-Ch1.zen
2.639997e+01	1.775002e+01	20151211_STAG2gfpcf2_Prometa\MitoSys2\Calibration\mEGFPC1_Noc\0005_R1_P3_K1_Ch2-Ch1.zen
2.645997e+01	1.605001e+01	20151211_STAG2gfpcf2_Prometa\MitoSys2\Calibration\mEGFPC1_Noc\0005_R1_P3_K1_Ch2-Ch1.zen
2.651998e+01	1.688335e+01	20151211_STAG2gfpcf2_Prometa\MitoSys2\Calibration\mEGFPC1_Noc\0005_R1_P3_K1_Ch2-Ch1.zen
2.657998e+01	1.630001e+01	20151211_STAG2gfpcf2_Prometa\MitoSys2\Calibration\mEGFPC1_Noc\0005_R1_P3_K1_Ch2-Ch1.zen
2.663997e+01	1.743335e+01	20151211_STAG2gfpcf2_Prometa\MitoSys2\Calibration\mEGFPC1_Noc\0005_R1_P3_K1_Ch2-Ch1.zen
2.669997e+01	1.900002e+01	20151211_STAG2gfpcf2_Prometa\MitoSys2\Calibration\mEGFPC1_Noc\0005_R1_P3_K1_Ch2-Ch1.zen
2.675998e+01	1.621668e+01	20151211_STAG2gfpcf2_Prometa\MitoSys2\Calibration\mEGFPC1_Noc\0005_R1_P3_K1_Ch2-Ch1.zen
2.681997e+01	1.641668e+01	20151211_STAG2gfpcf2_Prometa\MitoSys2\Calibration\mEGFPC1_Noc\0005_R1_P3_K1_Ch2-Ch1.zen
2.687997e+01	1.688335e+01	20151211_STAG2gfpcf2_Prometa\MitoSys2\Calibration\mEGFPC1_Noc\0005_R1_P3_K1_Ch2-Ch1.zen
2.693997e+01	1.561668e+01	20151211_STAG2gfpcf2_Prometa\MitoSys2\Calibration\mEGFPC1_Noc\0005_R1_P3_K1_Ch2-Ch1.zen
2.699998e+01	1.686668e+01	20151211_STAG2gfpcf2_Prometa\MitoSys2\Calibration\mEGFPC1_Noc\0005_R1_P3_K1_Ch2-Ch1.zen
2.705997e+01	1.681668e+01	20151211_STAG2gfpcf2_Prometa\MitoSys2\Calibration\mEGFPC1_Noc\0005_R1_P3_K1_Ch2-Ch1.zen
2.711997e+01	1.575001e+01	20151211_STAG2gfpcf2_Prometa\MitoSys2\Calibration\mEGFPC1_Noc\0005_R1_P3_K1_Ch2-Ch1.zen
2.717997e+01	1.758335e+01	20151211_STAG2gfpcf2_Prometa\MitoSys2\Calibration\mEGFPC1_Noc\0005_R1_P3_K1_Ch2-Ch1.zen
2.723997e+01	1.733335e+01	20151211_STAG2gfpcf2_Prometa\MitoSys2\Calibration\mEGFPC1_Noc\0005_R1_P3_K1_Ch2-Ch1.zen
2.729997e+01	1.693335e+01	20151211_STAG2gfpcf2_Prometa\MitoSys2\Calibration\mEGFPC1_Noc\0005_R1_P3_K1_Ch2-Ch1.zen
2.735997e+01	1.805002e+01	20151211_STAG2gfpcf2_Prometa\MitoSys2\Calibration\mEGFPC1_Noc\0005_R1_P3_K1_Ch2-Ch1.zen
2.741997e+01	1.675002e+01	20151211_STAG2gfpcf2_Prometa\MitoSys2\Calibration\mEGFPC1_Noc\0005_R1_P3_K1_Ch2-Ch1.zen
2.747997e+01	1.780002e+01	20151211_STAG2gfpcf2_Prometa\MitoSys2\Calibration\mEGFPC1_Noc\0005_R1_P3_K1_Ch2-Ch1.zen
2.753997e+01	1.655002e+01	20151211_STAG2gfpcf2_Prometa\MitoSys2\Calibration\mEGFPC1_Noc\0005_R1_P3_K1_Ch2-Ch1.zen
2.759997e+01	1.808335e+01	20151211_STAG2gfpcf2_Prometa\MitoSys2\Calibration\mEGFPC1_Noc\0005_R1_P3_K1_Ch2-Ch1.zen
2.765997e+01	1.608335e+01	20151211_STAG2gfpcf2_Prometa\MitoSys2\Calibration\mEGFPC1_Noc\0005_R1_P3_K1_Ch2-Ch1.zen
2.771997e+01	1.578335e+01	20151211_STAG2gfpcf2_Prometa\MitoSys2\Calibration\mEGFPC1_Noc\0005_R1_P3_K1_Ch2-Ch1.zen
2.777997e+01	1.563335e+01	20151211_STAG2gfpcf2_Prometa\MitoSys2\Calibration\mEGFPC1_Noc\0005_R1_P3_K1_Ch2-Ch1.zen
2.783997e+01	1.695002e+01	20151211_STAG2gfpcf2_Prometa\MitoSys2\Calibration\mEGFPC1_Noc\0005_R1_P3_K1_Ch2-Ch1.zen
2.789997e+01	1.623335e+01	20151211_STAG2gfpcf2_Prometa\MitoSys2\Calibration\mEGFPC1_Noc\0005_R1_P3_K1_Ch2-Ch1.zen
2.795997e+01	1.793335e+01	20151211_STAG2gfpcf2_Prometa\MitoSys2\Calibration\mEGFPC1_Noc\0005_R1_P3_K1_Ch2-Ch1.zen
2.801997e+01	1.660002e+01	20151211_STAG2gfpcf2_Prometa\MitoSys2\Calibration\mEGFPC1_Noc\0005_R1_P3_K1_Ch2-Ch1.zen
2.807997e+01	1.530001e+01	20151211_STAG2gfpcf2_Prometa\MitoSys2\Calibration\mEGFPC1_Noc\0005_R1_P3_K1_Ch2-Ch1.zen
2.813997e+01	1.631668e+01	20151211_STAG2gfpcf2_Prometa\MitoSys2\Calibration\mEGFPC1_Noc\0005_R1_P3_K1_Ch2-Ch1.zen
2.819997e+01	1.690002e+01	20151211_STAG2gfpcf2_Prometa\MitoSys2\Calibration\mEGFPC1_Noc\0005_R1_P3_K1_Ch2-Ch1.zen
2.825997e+01	1.646668e+01	20151211_STAG2gfpcf2_Prometa\MitoSys2\Calibration\mEGFPC1_Noc\0005_R1_P3_K1_Ch2-Ch1.zen
2.831997e+01	1.628335e+01	20151211_STAG2gfpcf2_Prometa\MitoSys2\Calibration\mEGFPC1_Noc\0005_R1_P3_K1_Ch2-Ch1.zen
2.837997e+01	1.733335e+01	20151211_STAG2gfpcf2_Prometa\MitoSys2\Calibration\mEGFPC1_Noc\0005_R1_P3_K1_Ch2-Ch1.zen
2.843997e+01	1.635002e+01	20151211_STAG2gfpcf2_Prometa\MitoSys2\Calibration\mEGFPC1_Noc\0005_R1_P3_K1_Ch2-Ch1.zen
2.849997e+01	1.720002e+01	20151211_STAG2gfpcf2_Prometa\MitoSys2\Calibration\mEGFPC1_Noc\0005_R1_P3_K1_Ch2-Ch1.zen
2.855997e+01	1.666668e+01	20151211_STAG2gfpcf2_Prometa\MitoSys2\Calibration\mEGFPC1_Noc\0005_R1_P3_K1_Ch2-Ch1.zen
2.861997e+01	1.626668e+01	20151211_STAG2gfpcf2_Prometa\MitoSys2\Calibration\mEGFPC1_Noc\0005_R1_P3_K1_Ch2-Ch1.zen
2.867997e+01	1.618335e+01	20151211_STAG2gfpcf2_Prometa\MitoSys2\Calibration\mEGFPC1_Noc\0005_R1_P3_K1_Ch2-Ch1.zen
2.873997e+01	1.703335e+01	20151211_STAG2gfpcf2_Prometa\MitoSys2\Calibration\mEGFPC1_Noc\0005_R1_P3_K1_Ch2-Ch1.zen
2.879997e+01	1.676668e+01	20151211_STAG2gfpcf2_Prometa\MitoSys2\Calibration\mEGFPC1_Noc\0005_R1_P3_K1_Ch2-Ch1.zen
2.885997e+01	1.658335e+01	20151211_STAG2gfpcf2_Prometa\MitoSys2\Calibration\mEGFPC1_Noc\0005_R1_P3_K1_Ch2-Ch1.zen
2.891997e+01	1.673335e+01	20151211_STAG2gfpcf2_Prometa\MitoSys2\Calibration\mEGFPC1_Noc\0005_R1_P3_K1_Ch2-Ch1.zen
2.897997e+01	1.701668e+01	20151211_STAG2gfpcf2_Prometa\MitoSys2\Calibration\mEGFPC1_Noc\0005_R1_P3_K1_Ch2-Ch1.zen
2.903997e+01	1.618335e+01	20151211_STAG2gfpcf2_Prometa\MitoSys2\Calibration\mEGFPC1_Noc\0005_R1_P3_K1_Ch2-Ch1.zen
2.909997e+01	1.715002e+01	20151211_STAG2gfpcf2_Prometa\MitoSys2\Calibration\mEGFPC1_Noc\0005_R1_P3_K1_Ch2-Ch1.zen
2.915997e+01	1.603335e+01	20151211_STAG2gfpcf2_Prometa\MitoSys2\Calibration\mEGFPC1_Noc\0005_R1_P3_K1_Ch2-Ch1.zen
2.921997e+01	1.698335e+01	20151211_STAG2gfpcf2_Prometa\MitoSys2\Calibration\mEGFPC1_Noc\0005_R1_P3_K1_Ch2-Ch1.zen
2.927997e+01	1.723335e+01	20151211_STAG2gfpcf2_Prometa\MitoSys2\Calibration\mEGFPC1_Noc\0005_R1_P3_K1_Ch2-Ch1.zen
2.933997e+01	1.700002e+01	20151211_STAG2gfpcf2_Prometa\MitoSys2\Calibration\mEGFPC1_Noc\0005_R1_P3_K1_Ch2-Ch1.zen
2.939997e+01	1.671668e+01	20151211_STAG2gfpcf2_Prometa\MitoSys2\Calibration\mEGFPC1_Noc\0005_R1_P3_K1_Ch2-Ch1.zen
2.945997e+01	1.685002e+01	20151211_STAG2gfpcf2_Prometa\MitoSys2\Calibration\mEGFPC1_Noc\0005_R1_P3_K1_Ch2-Ch1.zen
2.951997e+01	1.915002e+01	20151211_STAG2gfpcf2_Prometa\MitoSys2\Calibration\mEGFPC1_Noc\0005_R1_P3_K1_Ch2-Ch1.zen
2.957997e+01	1.758335e+01	20151211_STAG2gfpcf2_Prometa\MitoSys2\Calibration\mEGFPC1_Noc\0005_R1_P3_K1_Ch2-Ch1.zen
2.963997e+01	1.791668e+01	20151211_STAG2gfpcf2_Prometa\MitoSys2\Calibration\mEGFPC1_Noc\0005_R1_P3_K1_Ch2-Ch1.zen
2.969997e+01	1.811668e+01	20151211_STAG2gfpcf2_Prometa\MitoSys2\Calibration\mEGFPC1_Noc\0005_R1_P3_K1_Ch2-Ch1.zen
2.975997e+01	1.616668e+01	20151211_STAG2gfpcf2_Prometa\MitoSys2\Calibration\mEGFPC1_Noc\0005_R1_P3_K1_Ch2-Ch1.zen
2.981997e+01	1.623335e+01	20151211_STAG2gfpcf2_Prometa\MitoSys2\Calibration\mEGFPC1_Noc\0005_R1_P3_K1_Ch2-Ch1.zen
2.987997e+01	1.720002e+01	20151211_STAG2gfpcf2_Prometa\MitoSys2\Calibration\mEGFPC1_Noc\0005_R1_P3_K1_Ch2-Ch1.zen
2.993997e+01	1.653335e+01	20151211_STAG2gfpcf2_Prometa\MitoSys2\Calibration\mEGFPC1_Noc\0005_R1_P3_K1_Ch2-Ch1.zen
0	1.654666e+02	20151211_STAG2gfpcf2_Prometa\MitoSys2\Calibration\mEGFPC1_Noc\0006_R1_P4_K1_Ch2-Ch1.zen
6.000000e-02	1.648833e+02	20151211_STAG2gfpcf2_Prometa\MitoSys2\Calibration\mEGFPC1_Noc\0006_R1_P4_K1_Ch2-Ch1.zen
1.200000e-01	1.639833e+02	20151211_STAG2gfpcf2_Prometa\MitoSys2\Calibration\mEGFPC1_Noc\0006_R1_P4_K1_Ch2-Ch1.zen
1.800000e-01	1.601000e+02	20151211_STAG2gfpcf2_Prometa\MitoSys2\Calibration\mEGFPC1_Noc\0006_R1_P4_K1_Ch2-Ch1.zen
2.400000e-01	1.596499e+02	20151211_STAG2gfpcf2_Prometa\MitoSys2\Calibration\mEGFPC1_Noc\0006_R1_P4_K1_Ch2-Ch1.zen
3.000000e-01	1.551000e+02	20151211_STAG2gfpcf2_Prometa\MitoSys2\Calibration\mEGFPC1_Noc\0006_R1_P4_K1_Ch2-Ch1.zen
3.600000e-01	1.607333e+02	20151211_STAG2gfpcf2_Prometa\MitoSys2\Calibration\mEGFPC1_Noc\0006_R1_P4_K1_Ch2-Ch1.zen
4.200000e-01	1.587833e+02	20151211_STAG2gfpcf2_Prometa\MitoSys2\Calibration\mEGFPC1_Noc\0006_R1_P4_K1_Ch2-Ch1.zen
4.800000e-01	1.598000e+02	20151211_STAG2gfpcf2_Prometa\MitoSys2\Calibration\mEGFPC1_Noc\0006_R1_P4_K1_Ch2-Ch1.zen
5.400000e-01	1.563666e+02	20151211_STAG2gfpcf2_Prometa\MitoSys2\Calibration\mEGFPC1_Noc\0006_R1_P4_K1_Ch2-Ch1.zen
6.000000e-01	1.493833e+02	20151211_STAG2gfpcf2_Prometa\MitoSys2\Calibration\mEGFPC1_Noc\0006_R1_P4_K1_Ch2-Ch1.zen
6.600000e-01	1.553000e+02	20151211_STAG2gfpcf2_Prometa\MitoSys2\Calibration\mEGFPC1_Noc\0006_R1_P4_K1_Ch2-Ch1.zen
7.200000e-01	1.601499e+02	20151211_STAG2gfpcf2_Prometa\MitoSys2\Calibration\mEGFPC1_Noc\0006_R1_P4_K1_Ch2-Ch1.zen
7.800000e-01	1.544500e+02	20151211_STAG2gfpcf2_Prometa\MitoSys2\Calibration\mEGFPC1_Noc\0006_R1_P4_K1_Ch2-Ch1.zen
8.400000e-01	1.583999e+02	20151211_STAG2gfpcf2_Prometa\MitoSys2\Calibration\mEGFPC1_Noc\0006_R1_P4_K1_Ch2-Ch1.zen
9.000000e-01	1.572666e+02	20151211_STAG2gfpcf2_Prometa\MitoSys2\Calibration\mEGFPC1_Noc\0006_R1_P4_K1_Ch2-Ch1.zen
9.600000e-01	1.486833e+02	20151211_STAG2gfpcf2_Prometa\MitoSys2\Calibration\mEGFPC1_Noc\0006_R1_P4_K1_Ch2-Ch1.zen
1.020000e+00	1.631499e+02	20151211_STAG2gfpcf2_Prometa\MitoSys2\Calibration\mEGFPC1_Noc\0006_R1_P4_K1_Ch2-Ch1.zen
1.080000e+00	1.570833e+02	20151211_STAG2gfpcf2_Prometa\MitoSys2\Calibration\mEGFPC1_Noc\0006_R1_P4_K1_Ch2-Ch1.zen
1.140000e+00	1.613833e+02	20151211_STAG2gfpcf2_Prometa\MitoSys2\Calibration\mEGFPC1_Noc\0006_R1_P4_K1_Ch2-Ch1.zen
1.200000e+00	1.543666e+02	20151211_STAG2gfpcf2_Prometa\MitoSys2\Calibration\mEGFPC1_Noc\0006_R1_P4_K1_Ch2-Ch1.zen
1.260000e+00	1.608000e+02	20151211_STAG2gfpcf2_Prometa\MitoSys2\Calibration\mEGFPC1_Noc\0006_R1_P4_K1_Ch2-Ch1.zen
1.320000e+00	1.638166e+02	20151211_STAG2gfpcf2_Prometa\MitoSys2\Calibration\mEGFPC1_Noc\0006_R1_P4_K1_Ch2-Ch1.zen
1.380000e+00	1.556499e+02	20151211_STAG2gfpcf2_Prometa\MitoSys2\Calibration\mEGFPC1_Noc\0006_R1_P4_K1_Ch2-Ch1.zen
1.440000e+00	1.593666e+02	20151211_STAG2gfpcf2_Prometa\MitoSys2\Calibration\mEGFPC1_Noc\0006_R1_P4_K1_Ch2-Ch1.zen
1.500000e+00	1.537166e+02	20151211_STAG2gfpcf2_Prometa\MitoSys2\Calibration\mEGFPC1_Noc\0006_R1_P4_K1_Ch2-Ch1.zen
1.560000e+00	1.541499e+02	20151211_STAG2gfpcf2_Prometa\MitoSys2\Calibration\mEGFPC1_Noc\0006_R1_P4_K1_Ch2-Ch1.zen
1.620000e+00	1.596666e+02	20151211_STAG2gfpcf2_Prometa\MitoSys2\Calibration\mEGFPC1_Noc\0006_R1_P4_K1_Ch2-Ch1.zen
1.680000e+00	1.578999e+02	20151211_STAG2gfpcf2_Prometa\MitoSys2\Calibration\mEGFPC1_Noc\0006_R1_P4_K1_Ch2-Ch1.zen
1.740000e+00	1.551000e+02	20151211_STAG2gfpcf2_Prometa\MitoSys2\Calibration\mEGFPC1_Noc\0006_R1_P4_K1_Ch2-Ch1.zen
1.800000e+00	1.620000e+02	20151211_STAG2gfpcf2_Prometa\MitoSys2\Calibration\mEGFPC1_Noc\0006_R1_P4_K1_Ch2-Ch1.zen
1.860000e+00	1.584666e+02	20151211_STAG2gfpcf2_Prometa\MitoSys2\Calibration\mEGFPC1_Noc\0006_R1_P4_K1_Ch2-Ch1.zen
1.920000e+00	1.582333e+02	20151211_STAG2gfpcf2_Prometa\MitoSys2\Calibration\mEGFPC1_Noc\0006_R1_P4_K1_Ch2-Ch1.zen
1.980000e+00	1.570833e+02	20151211_STAG2gfpcf2_Prometa\MitoSys2\Calibration\mEGFPC1_Noc\0006_R1_P4_K1_Ch2-Ch1.zen
2.040000e+00	1.637333e+02	20151211_STAG2gfpcf2_Prometa\MitoSys2\Calibration\mEGFPC1_Noc\0006_R1_P4_K1_Ch2-Ch1.zen
2.100000e+00	1.669333e+02	20151211_STAG2gfpcf2_Prometa\MitoSys2\Calibration\mEGFPC1_Noc\0006_R1_P4_K1_Ch2-Ch1.zen
2.160000e+00	1.571333e+02	20151211_STAG2gfpcf2_Prometa\MitoSys2\Calibration\mEGFPC1_Noc\0006_R1_P4_K1_Ch2-Ch1.zen
2.220000e+00	1.539666e+02	20151211_STAG2gfpcf2_Prometa\MitoSys2\Calibration\mEGFPC1_Noc\0006_R1_P4_K1_Ch2-Ch1.zen
2.280000e+00	1.620333e+02	20151211_STAG2gfpcf2_Prometa\MitoSys2\Calibration\mEGFPC1_Noc\0006_R1_P4_K1_Ch2-Ch1.zen
2.340000e+00	1.617500e+02	20151211_STAG2gfpcf2_Prometa\MitoSys2\Calibration\mEGFPC1_Noc\0006_R1_P4_K1_Ch2-Ch1.zen
2.400000e+00	1.630333e+02	20151211_STAG2gfpcf2_Prometa\MitoSys2\Calibration\mEGFPC1_Noc\0006_R1_P4_K1_Ch2-Ch1.zen
2.460000e+00	1.547000e+02	20151211_STAG2gfpcf2_Prometa\MitoSys2\Calibration\mEGFPC1_Noc\0006_R1_P4_K1_Ch2-Ch1.zen
2.520000e+00	1.590500e+02	20151211_STAG2gfpcf2_Prometa\MitoSys2\Calibration\mEGFPC1_Noc\0006_R1_P4_K1_Ch2-Ch1.zen
2.580000e+00	1.581166e+02	20151211_STAG2gfpcf2_Prometa\MitoSys2\Calibration\mEGFPC1_Noc\0006_R1_P4_K1_Ch2-Ch1.zen
2.640000e+00	1.616666e+02	20151211_STAG2gfpcf2_Prometa\MitoSys2\Calibration\mEGFPC1_Noc\0006_R1_P4_K1_Ch2-Ch1.zen
2.700000e+00	1.576333e+02	20151211_STAG2gfpcf2_Prometa\MitoSys2\Calibration\mEGFPC1_Noc\0006_R1_P4_K1_Ch2-Ch1.zen
2.760000e+00	1.586499e+02	20151211_STAG2gfpcf2_Prometa\MitoSys2\Calibration\mEGFPC1_Noc\0006_R1_P4_K1_Ch2-Ch1.zen
2.820000e+00	1.539500e+02	20151211_STAG2gfpcf2_Prometa\MitoSys2\Calibration\mEGFPC1_Noc\0006_R1_P4_K1_Ch2-Ch1.zen
2.880000e+00	1.594166e+02	20151211_STAG2gfpcf2_Prometa\MitoSys2\Calibration\mEGFPC1_Noc\0006_R1_P4_K1_Ch2-Ch1.zen
2.940000e+00	1.595833e+02	20151211_STAG2gfpcf2_Prometa\MitoSys2\Calibration\mEGFPC1_Noc\0006_R1_P4_K1_Ch2-Ch1.zen
3	1.650833e+02	20151211_STAG2gfpcf2_Prometa\MitoSys2\Calibration\mEGFPC1_Noc\0006_R1_P4_K1_Ch2-Ch1.zen
3.060000e+00	1.655666e+02	20151211_STAG2gfpcf2_Prometa\MitoSys2\Calibration\mEGFPC1_Noc\0006_R1_P4_K1_Ch2-Ch1.zen
3.120000e+00	1.572666e+02	20151211_STAG2gfpcf2_Prometa\MitoSys2\Calibration\mEGFPC1_Noc\0006_R1_P4_K1_Ch2-Ch1.zen
3.180000e+00	1.620499e+02	20151211_STAG2gfpcf2_Prometa\MitoSys2\Calibration\mEGFPC1_Noc\0006_R1_P4_K1_Ch2-Ch1.zen
3.240000e+00	1.563000e+02	20151211_STAG2gfpcf2_Prometa\MitoSys2\Calibration\mEGFPC1_Noc\0006_R1_P4_K1_Ch2-Ch1.zen
3.300000e+00	1.657166e+02	20151211_STAG2gfpcf2_Prometa\MitoSys2\Calibration\mEGFPC1_Noc\0006_R1_P4_K1_Ch2-Ch1.zen
3.360000e+00	1.669666e+02	20151211_STAG2gfpcf2_Prometa\MitoSys2\Calibration\mEGFPC1_Noc\0006_R1_P4_K1_Ch2-Ch1.zen
3.420000e+00	1.630833e+02	20151211_STAG2gfpcf2_Prometa\MitoSys2\Calibration\mEGFPC1_Noc\0006_R1_P4_K1_Ch2-Ch1.zen
3.480000e+00	1.694833e+02	20151211_STAG2gfpcf2_Prometa\MitoSys2\Calibration\mEGFPC1_Noc\0006_R1_P4_K1_Ch2-Ch1.zen
3.540000e+00	1.621333e+02	20151211_STAG2gfpcf2_Prometa\MitoSys2\Calibration\mEGFPC1_Noc\0006_R1_P4_K1_Ch2-Ch1.zen
3.600000e+00	1.639500e+02	20151211_STAG2gfpcf2_Prometa\MitoSys2\Calibration\mEGFPC1_Noc\0006_R1_P4_K1_Ch2-Ch1.zen
3.660000e+00	1.610666e+02	20151211_STAG2gfpcf2_Prometa\MitoSys2\Calibration\mEGFPC1_Noc\0006_R1_P4_K1_Ch2-Ch1.zen
3.720000e+00	1.647833e+02	20151211_STAG2gfpcf2_Prometa\MitoSys2\Calibration\mEGFPC1_Noc\0006_R1_P4_K1_Ch2-Ch1.zen
3.780000e+00	1.633500e+02	20151211_STAG2gfpcf2_Prometa\MitoSys2\Calibration\mEGFPC1_Noc\0006_R1_P4_K1_Ch2-Ch1.zen
3.840000e+00	1.657999e+02	20151211_STAG2gfpcf2_Prometa\MitoSys2\Calibration\mEGFPC1_Noc\0006_R1_P4_K1_Ch2-Ch1.zen
3.900000e+00	1.599666e+02	20151211_STAG2gfpcf2_Prometa\MitoSys2\Calibration\mEGFPC1_Noc\0006_R1_P4_K1_Ch2-Ch1.zen
3.960000e+00	1.558333e+02	20151211_STAG2gfpcf2_Prometa\MitoSys2\Calibration\mEGFPC1_Noc\0006_R1_P4_K1_Ch2-Ch1.zen
4.020000e+00	1.605500e+02	20151211_STAG2gfpcf2_Prometa\MitoSys2\Calibration\mEGFPC1_Noc\0006_R1_P4_K1_Ch2-Ch1.zen
4.080000e+00	1.637666e+02	20151211_STAG2gfpcf2_Prometa\MitoSys2\Calibration\mEGFPC1_Noc\0006_R1_P4_K1_Ch2-Ch1.zen
4.140000e+00	1.652666e+02	20151211_STAG2gfpcf2_Prometa\MitoSys2\Calibration\mEGFPC1_Noc\0006_R1_P4_K1_Ch2-Ch1.zen
4.200000e+00	1.615166e+02	20151211_STAG2gfpcf2_Prometa\MitoSys2\Calibration\mEGFPC1_Noc\0006_R1_P4_K1_Ch2-Ch1.zen
4.260000e+00	1.661499e+02	20151211_STAG2gfpcf2_Prometa\MitoSys2\Calibration\mEGFPC1_Noc\0006_R1_P4_K1_Ch2-Ch1.zen
4.320000e+00	1.597500e+02	20151211_STAG2gfpcf2_Prometa\MitoSys2\Calibration\mEGFPC1_Noc\0006_R1_P4_K1_Ch2-Ch1.zen
4.380000e+00	1.634333e+02	20151211_STAG2gfpcf2_Prometa\MitoSys2\Calibration\mEGFPC1_Noc\0006_R1_P4_K1_Ch2-Ch1.zen
4.440000e+00	1.668500e+02	20151211_STAG2gfpcf2_Prometa\MitoSys2\Calibration\mEGFPC1_Noc\0006_R1_P4_K1_Ch2-Ch1.zen
4.500000e+00	1.692166e+02	20151211_STAG2gfpcf2_Prometa\MitoSys2\Calibration\mEGFPC1_Noc\0006_R1_P4_K1_Ch2-Ch1.zen
4.560000e+00	1.618833e+02	20151211_STAG2gfpcf2_Prometa\MitoSys2\Calibration\mEGFPC1_Noc\0006_R1_P4_K1_Ch2-Ch1.zen
4.620000e+00	1.636333e+02	20151211_STAG2gfpcf2_Prometa\MitoSys2\Calibration\mEGFPC1_Noc\0006_R1_P4_K1_Ch2-Ch1.zen
4.680000e+00	1.638333e+02	20151211_STAG2gfpcf2_Prometa\MitoSys2\Calibration\mEGFPC1_Noc\0006_R1_P4_K1_Ch2-Ch1.zen
4.740000e+00	1.584500e+02	20151211_STAG2gfpcf2_Prometa\MitoSys2\Calibration\mEGFPC1_Noc\0006_R1_P4_K1_Ch2-Ch1.zen
4.800000e+00	1.684500e+02	20151211_STAG2gfpcf2_Prometa\MitoSys2\Calibration\mEGFPC1_Noc\0006_R1_P4_K1_Ch2-Ch1.zen
4.860000e+00	1.638166e+02	20151211_STAG2gfpcf2_Prometa\MitoSys2\Calibration\mEGFPC1_Noc\0006_R1_P4_K1_Ch2-Ch1.zen
4.920000e+00	1.617000e+02	20151211_STAG2gfpcf2_Prometa\MitoSys2\Calibration\mEGFPC1_Noc\0006_R1_P4_K1_Ch2-Ch1.zen
4.980000e+00	1.676666e+02	20151211_STAG2gfpcf2_Prometa\MitoSys2\Calibration\mEGFPC1_Noc\0006_R1_P4_K1_Ch2-Ch1.zen
5.040000e+00	1.558000e+02	20151211_STAG2gfpcf2_Prometa\MitoSys2\Calibration\mEGFPC1_Noc\0006_R1_P4_K1_Ch2-Ch1.zen
5.100000e+00	1.599333e+02	20151211_STAG2gfpcf2_Prometa\MitoSys2\Calibration\mEGFPC1_Noc\0006_R1_P4_K1_Ch2-Ch1.zen
5.160000e+00	1.606333e+02	20151211_STAG2gfpcf2_Prometa\MitoSys2\Calibration\mEGFPC1_Noc\0006_R1_P4_K1_Ch2-Ch1.zen
5.220000e+00	1.657833e+02	20151211_STAG2gfpcf2_Prometa\MitoSys2\Calibration\mEGFPC1_Noc\0006_R1_P4_K1_Ch2-Ch1.zen
5.280000e+00	1.638666e+02	20151211_STAG2gfpcf2_Prometa\MitoSys2\Calibration\mEGFPC1_Noc\0006_R1_P4_K1_Ch2-Ch1.zen
5.340000e+00	1.645666e+02	20151211_STAG2gfpcf2_Prometa\MitoSys2\Calibration\mEGFPC1_Noc\0006_R1_P4_K1_Ch2-Ch1.zen
5.400000e+00	1.648666e+02	20151211_STAG2gfpcf2_Prometa\MitoSys2\Calibration\mEGFPC1_Noc\0006_R1_P4_K1_Ch2-Ch1.zen
5.460000e+00	1.708333e+02	20151211_STAG2gfpcf2_Prometa\MitoSys2\Calibration\mEGFPC1_Noc\0006_R1_P4_K1_Ch2-Ch1.zen
5.520000e+00	1.687000e+02	20151211_STAG2gfpcf2_Prometa\MitoSys2\Calibration\mEGFPC1_Noc\0006_R1_P4_K1_Ch2-Ch1.zen
5.580000e+00	1.701666e+02	20151211_STAG2gfpcf2_Prometa\MitoSys2\Calibration\mEGFPC1_Noc\0006_R1_P4_K1_Ch2-Ch1.zen
5.640000e+00	1.636000e+02	20151211_STAG2gfpcf2_Prometa\MitoSys2\Calibration\mEGFPC1_Noc\0006_R1_P4_K1_Ch2-Ch1.zen
5.700000e+00	1.641333e+02	20151211_STAG2gfpcf2_Prometa\MitoSys2\Calibration\mEGFPC1_Noc\0006_R1_P4_K1_Ch2-Ch1.zen
5.760000e+00	1.697166e+02	20151211_STAG2gfpcf2_Prometa\MitoSys2\Calibration\mEGFPC1_Noc\0006_R1_P4_K1_Ch2-Ch1.zen
5.820000e+00	1.669166e+02	20151211_STAG2gfpcf2_Prometa\MitoSys2\Calibration\mEGFPC1_Noc\0006_R1_P4_K1_Ch2-Ch1.zen
5.880000e+00	1.662500e+02	20151211_STAG2gfpcf2_Prometa\MitoSys2\Calibration\mEGFPC1_Noc\0006_R1_P4_K1_Ch2-Ch1.zen
5.940000e+00	1.678500e+02	20151211_STAG2gfpcf2_Prometa\MitoSys2\Calibration\mEGFPC1_Noc\0006_R1_P4_K1_Ch2-Ch1.zen
6	1.638833e+02	20151211_STAG2gfpcf2_Prometa\MitoSys2\Calibration\mEGFPC1_Noc\0006_R1_P4_K1_Ch2-Ch1.zen
6.060000e+00	1.682666e+02	20151211_STAG2gfpcf2_Prometa\MitoSys2\Calibration\mEGFPC1_Noc\0006_R1_P4_K1_Ch2-Ch1.zen
6.120000e+00	1.679666e+02	20151211_STAG2gfpcf2_Prometa\MitoSys2\Calibration\mEGFPC1_Noc\0006_R1_P4_K1_Ch2-Ch1.zen
6.180000e+00	1.674166e+02	20151211_STAG2gfpcf2_Prometa\MitoSys2\Calibration\mEGFPC1_Noc\0006_R1_P4_K1_Ch2-Ch1.zen
6.240000e+00	1.704500e+02	20151211_STAG2gfpcf2_Prometa\MitoSys2\Calibration\mEGFPC1_Noc\0006_R1_P4_K1_Ch2-Ch1.zen
6.300000e+00	1.703500e+02	20151211_STAG2gfpcf2_Prometa\MitoSys2\Calibration\mEGFPC1_Noc\0006_R1_P4_K1_Ch2-Ch1.zen
6.360000e+00	1.730833e+02	20151211_STAG2gfpcf2_Prometa\MitoSys2\Calibration\mEGFPC1_Noc\0006_R1_P4_K1_Ch2-Ch1.zen
6.420000e+00	1.679333e+02	20151211_STAG2gfpcf2_Prometa\MitoSys2\Calibration\mEGFPC1_Noc\0006_R1_P4_K1_Ch2-Ch1.zen
6.480000e+00	1.635666e+02	20151211_STAG2gfpcf2_Prometa\MitoSys2\Calibration\mEGFPC1_Noc\0006_R1_P4_K1_Ch2-Ch1.zen
6.540000e+00	1.702833e+02	20151211_STAG2gfpcf2_Prometa\MitoSys2\Calibration\mEGFPC1_Noc\0006_R1_P4_K1_Ch2-Ch1.zen
6.600000e+00	1.686833e+02	20151211_STAG2gfpcf2_Prometa\MitoSys2\Calibration\mEGFPC1_Noc\0006_R1_P4_K1_Ch2-Ch1.zen
6.660000e+00	1.683166e+02	20151211_STAG2gfpcf2_Prometa\MitoSys2\Calibration\mEGFPC1_Noc\0006_R1_P4_K1_Ch2-Ch1.zen
6.720000e+00	1.747499e+02	20151211_STAG2gfpcf2_Prometa\MitoSys2\Calibration\mEGFPC1_Noc\0006_R1_P4_K1_Ch2-Ch1.zen
6.780000e+00	1.712999e+02	20151211_STAG2gfpcf2_Prometa\MitoSys2\Calibration\mEGFPC1_Noc\0006_R1_P4_K1_Ch2-Ch1.zen
6.840000e+00	1.673333e+02	20151211_STAG2gfpcf2_Prometa\MitoSys2\Calibration\mEGFPC1_Noc\0006_R1_P4_K1_Ch2-Ch1.zen
6.900000e+00	1.681499e+02	20151211_STAG2gfpcf2_Prometa\MitoSys2\Calibration\mEGFPC1_Noc\0006_R1_P4_K1_Ch2-Ch1.zen
6.960000e+00	1.681833e+02	20151211_STAG2gfpcf2_Prometa\MitoSys2\Calibration\mEGFPC1_Noc\0006_R1_P4_K1_Ch2-Ch1.zen
7.020000e+00	1.654833e+02	20151211_STAG2gfpcf2_Prometa\MitoSys2\Calibration\mEGFPC1_Noc\0006_R1_P4_K1_Ch2-Ch1.zen
7.080000e+00	1.679333e+02	20151211_STAG2gfpcf2_Prometa\MitoSys2\Calibration\mEGFPC1_Noc\0006_R1_P4_K1_Ch2-Ch1.zen
7.140000e+00	1.610500e+02	20151211_STAG2gfpcf2_Prometa\MitoSys2\Calibration\mEGFPC1_Noc\0006_R1_P4_K1_Ch2-Ch1.zen
7.200000e+00	1.696833e+02	20151211_STAG2gfpcf2_Prometa\MitoSys2\Calibration\mEGFPC1_Noc\0006_R1_P4_K1_Ch2-Ch1.zen
7.260000e+00	1.667999e+02	20151211_STAG2gfpcf2_Prometa\MitoSys2\Calibration\mEGFPC1_Noc\0006_R1_P4_K1_Ch2-Ch1.zen
7.320000e+00	1.651833e+02	20151211_STAG2gfpcf2_Prometa\MitoSys2\Calibration\mEGFPC1_Noc\0006_R1_P4_K1_Ch2-Ch1.zen
7.380000e+00	1.711166e+02	20151211_STAG2gfpcf2_Prometa\MitoSys2\Calibration\mEGFPC1_Noc\0006_R1_P4_K1_Ch2-Ch1.zen
7.440000e+00	1.647333e+02	20151211_STAG2gfpcf2_Prometa\MitoSys2\Calibration\mEGFPC1_Noc\0006_R1_P4_K1_Ch2-Ch1.zen
7.500000e+00	1.718666e+02	20151211_STAG2gfpcf2_Prometa\MitoSys2\Calibration\mEGFPC1_Noc\0006_R1_P4_K1_Ch2-Ch1.zen
7.560000e+00	1.691833e+02	20151211_STAG2gfpcf2_Prometa\MitoSys2\Calibration\mEGFPC1_Noc\0006_R1_P4_K1_Ch2-Ch1.zen
7.620000e+00	1.681333e+02	20151211_STAG2gfpcf2_Prometa\MitoSys2\Calibration\mEGFPC1_Noc\0006_R1_P4_K1_Ch2-Ch1.zen
7.680000e+00	1.675499e+02	20151211_STAG2gfpcf2_Prometa\MitoSys2\Calibration\mEGFPC1_Noc\0006_R1_P4_K1_Ch2-Ch1.zen
7.740000e+00	1.683833e+02	20151211_STAG2gfpcf2_Prometa\MitoSys2\Calibration\mEGFPC1_Noc\0006_R1_P4_K1_Ch2-Ch1.zen
7.800000e+00	1.678666e+02	20151211_STAG2gfpcf2_Prometa\MitoSys2\Calibration\mEGFPC1_Noc\0006_R1_P4_K1_Ch2-Ch1.zen
7.860000e+00	1.667833e+02	20151211_STAG2gfpcf2_Prometa\MitoSys2\Calibration\mEGFPC1_Noc\0006_R1_P4_K1_Ch2-Ch1.zen
7.920000e+00	1.673666e+02	20151211_STAG2gfpcf2_Prometa\MitoSys2\Calibration\mEGFPC1_Noc\0006_R1_P4_K1_Ch2-Ch1.zen
7.980000e+00	1.729333e+02	20151211_STAG2gfpcf2_Prometa\MitoSys2\Calibration\mEGFPC1_Noc\0006_R1_P4_K1_Ch2-Ch1.zen
8.040000e+00	1.632000e+02	20151211_STAG2gfpcf2_Prometa\MitoSys2\Calibration\mEGFPC1_Noc\0006_R1_P4_K1_Ch2-Ch1.zen
8.100000e+00	1.680166e+02	20151211_STAG2gfpcf2_Prometa\MitoSys2\Calibration\mEGFPC1_Noc\0006_R1_P4_K1_Ch2-Ch1.zen
8.160000e+00	1.725499e+02	20151211_STAG2gfpcf2_Prometa\MitoSys2\Calibration\mEGFPC1_Noc\0006_R1_P4_K1_Ch2-Ch1.zen
8.220000e+00	1.659333e+02	20151211_STAG2gfpcf2_Prometa\MitoSys2\Calibration\mEGFPC1_Noc\0006_R1_P4_K1_Ch2-Ch1.zen
8.280000e+00	1.620333e+02	20151211_STAG2gfpcf2_Prometa\MitoSys2\Calibration\mEGFPC1_Noc\0006_R1_P4_K1_Ch2-Ch1.zen
8.340000e+00	1.683666e+02	20151211_STAG2gfpcf2_Prometa\MitoSys2\Calibration\mEGFPC1_Noc\0006_R1_P4_K1_Ch2-Ch1.zen
8.400000e+00	1.673500e+02	20151211_STAG2gfpcf2_Prometa\MitoSys2\Calibration\mEGFPC1_Noc\0006_R1_P4_K1_Ch2-Ch1.zen
8.460000e+00	1.620499e+02	20151211_STAG2gfpcf2_Prometa\MitoSys2\Calibration\mEGFPC1_Noc\0006_R1_P4_K1_Ch2-Ch1.zen
8.520000e+00	1.666333e+02	20151211_STAG2gfpcf2_Prometa\MitoSys2\Calibration\mEGFPC1_Noc\0006_R1_P4_K1_Ch2-Ch1.zen
8.580000e+00	1.769333e+02	20151211_STAG2gfpcf2_Prometa\MitoSys2\Calibration\mEGFPC1_Noc\0006_R1_P4_K1_Ch2-Ch1.zen
8.640000e+00	1.698333e+02	20151211_STAG2gfpcf2_Prometa\MitoSys2\Calibration\mEGFPC1_Noc\0006_R1_P4_K1_Ch2-Ch1.zen
8.700000e+00	1.661333e+02	20151211_STAG2gfpcf2_Prometa\MitoSys2\Calibration\mEGFPC1_Noc\0006_R1_P4_K1_Ch2-Ch1.zen
8.760000e+00	1.700666e+02	20151211_STAG2gfpcf2_Prometa\MitoSys2\Calibration\mEGFPC1_Noc\0006_R1_P4_K1_Ch2-Ch1.zen
8.820000e+00	1.721666e+02	20151211_STAG2gfpcf2_Prometa\MitoSys2\Calibration\mEGFPC1_Noc\0006_R1_P4_K1_Ch2-Ch1.zen
8.880000e+00	1.715499e+02	20151211_STAG2gfpcf2_Prometa\MitoSys2\Calibration\mEGFPC1_Noc\0006_R1_P4_K1_Ch2-Ch1.zen
8.940000e+00	1.681833e+02	20151211_STAG2gfpcf2_Prometa\MitoSys2\Calibration\mEGFPC1_Noc\0006_R1_P4_K1_Ch2-Ch1.zen
9	1.717666e+02	20151211_STAG2gfpcf2_Prometa\MitoSys2\Calibration\mEGFPC1_Noc\0006_R1_P4_K1_Ch2-Ch1.zen
9.060000e+00	1.673833e+02	20151211_STAG2gfpcf2_Prometa\MitoSys2\Calibration\mEGFPC1_Noc\0006_R1_P4_K1_Ch2-Ch1.zen
9.120000e+00	1.748999e+02	20151211_STAG2gfpcf2_Prometa\MitoSys2\Calibration\mEGFPC1_Noc\0006_R1_P4_K1_Ch2-Ch1.zen
9.180000e+00	1.739833e+02	20151211_STAG2gfpcf2_Prometa\MitoSys2\Calibration\mEGFPC1_Noc\0006_R1_P4_K1_Ch2-Ch1.zen
9.240000e+00	1.718500e+02	20151211_STAG2gfpcf2_Prometa\MitoSys2\Calibration\mEGFPC1_Noc\0006_R1_P4_K1_Ch2-Ch1.zen
9.300000e+00	1.711333e+02	20151211_STAG2gfpcf2_Prometa\MitoSys2\Calibration\mEGFPC1_Noc\0006_R1_P4_K1_Ch2-Ch1.zen
9.360000e+00	1.697833e+02	20151211_STAG2gfpcf2_Prometa\MitoSys2\Calibration\mEGFPC1_Noc\0006_R1_P4_K1_Ch2-Ch1.zen
9.420000e+00	1.657666e+02	20151211_STAG2gfpcf2_Prometa\MitoSys2\Calibration\mEGFPC1_Noc\0006_R1_P4_K1_Ch2-Ch1.zen
9.480000e+00	1.663833e+02	20151211_STAG2gfpcf2_Prometa\MitoSys2\Calibration\mEGFPC1_Noc\0006_R1_P4_K1_Ch2-Ch1.zen
9.540000e+00	1.681666e+02	20151211_STAG2gfpcf2_Prometa\MitoSys2\Calibration\mEGFPC1_Noc\0006_R1_P4_K1_Ch2-Ch1.zen
9.600000e+00	1.721166e+02	20151211_STAG2gfpcf2_Prometa\MitoSys2\Calibration\mEGFPC1_Noc\0006_R1_P4_K1_Ch2-Ch1.zen
9.660000e+00	1.690666e+02	20151211_STAG2gfpcf2_Prometa\MitoSys2\Calibration\mEGFPC1_Noc\0006_R1_P4_K1_Ch2-Ch1.zen
9.720000e+00	1.719833e+02	20151211_STAG2gfpcf2_Prometa\MitoSys2\Calibration\mEGFPC1_Noc\0006_R1_P4_K1_Ch2-Ch1.zen
9.780000e+00	1.734166e+02	20151211_STAG2gfpcf2_Prometa\MitoSys2\Calibration\mEGFPC1_Noc\0006_R1_P4_K1_Ch2-Ch1.zen
9.840000e+00	1.749666e+02	20151211_STAG2gfpcf2_Prometa\MitoSys2\Calibration\mEGFPC1_Noc\0006_R1_P4_K1_Ch2-Ch1.zen
9.900000e+00	1.696333e+02	20151211_STAG2gfpcf2_Prometa\MitoSys2\Calibration\mEGFPC1_Noc\0006_R1_P4_K1_Ch2-Ch1.zen
9.960000e+00	1.669666e+02	20151211_STAG2gfpcf2_Prometa\MitoSys2\Calibration\mEGFPC1_Noc\0006_R1_P4_K1_Ch2-Ch1.zen
1.002000e+01	1.753166e+02	20151211_STAG2gfpcf2_Prometa\MitoSys2\Calibration\mEGFPC1_Noc\0006_R1_P4_K1_Ch2-Ch1.zen
1.008000e+01	1.703500e+02	20151211_STAG2gfpcf2_Prometa\MitoSys2\Calibration\mEGFPC1_Noc\0006_R1_P4_K1_Ch2-Ch1.zen
1.014000e+01	1.689166e+02	20151211_STAG2gfpcf2_Prometa\MitoSys2\Calibration\mEGFPC1_Noc\0006_R1_P4_K1_Ch2-Ch1.zen
1.020000e+01	1.681499e+02	20151211_STAG2gfpcf2_Prometa\MitoSys2\Calibration\mEGFPC1_Noc\0006_R1_P4_K1_Ch2-Ch1.zen
1.026000e+01	1.690833e+02	20151211_STAG2gfpcf2_Prometa\MitoSys2\Calibration\mEGFPC1_Noc\0006_R1_P4_K1_Ch2-Ch1.zen
1.032000e+01	1.720833e+02	20151211_STAG2gfpcf2_Prometa\MitoSys2\Calibration\mEGFPC1_Noc\0006_R1_P4_K1_Ch2-Ch1.zen
1.038000e+01	1.686166e+02	20151211_STAG2gfpcf2_Prometa\MitoSys2\Calibration\mEGFPC1_Noc\0006_R1_P4_K1_Ch2-Ch1.zen
1.044000e+01	1.673833e+02	20151211_STAG2gfpcf2_Prometa\MitoSys2\Calibration\mEGFPC1_Noc\0006_R1_P4_K1_Ch2-Ch1.zen
1.050000e+01	1.681833e+02	20151211_STAG2gfpcf2_Prometa\MitoSys2\Calibration\mEGFPC1_Noc\0006_R1_P4_K1_Ch2-Ch1.zen
1.056000e+01	1.687333e+02	20151211_STAG2gfpcf2_Prometa\MitoSys2\Calibration\mEGFPC1_Noc\0006_R1_P4_K1_Ch2-Ch1.zen
1.062000e+01	1.725166e+02	20151211_STAG2gfpcf2_Prometa\MitoSys2\Calibration\mEGFPC1_Noc\0006_R1_P4_K1_Ch2-Ch1.zen
1.068000e+01	1.702666e+02	20151211_STAG2gfpcf2_Prometa\MitoSys2\Calibration\mEGFPC1_Noc\0006_R1_P4_K1_Ch2-Ch1.zen
1.074000e+01	1.757499e+02	20151211_STAG2gfpcf2_Prometa\MitoSys2\Calibration\mEGFPC1_Noc\0006_R1_P4_K1_Ch2-Ch1.zen
1.080000e+01	1.654333e+02	20151211_STAG2gfpcf2_Prometa\MitoSys2\Calibration\mEGFPC1_Noc\0006_R1_P4_K1_Ch2-Ch1.zen
1.086000e+01	1.698999e+02	20151211_STAG2gfpcf2_Prometa\MitoSys2\Calibration\mEGFPC1_Noc\0006_R1_P4_K1_Ch2-Ch1.zen
1.092000e+01	1.666166e+02	20151211_STAG2gfpcf2_Prometa\MitoSys2\Calibration\mEGFPC1_Noc\0006_R1_P4_K1_Ch2-Ch1.zen
1.098000e+01	1.705499e+02	20151211_STAG2gfpcf2_Prometa\MitoSys2\Calibration\mEGFPC1_Noc\0006_R1_P4_K1_Ch2-Ch1.zen
1.104000e+01	1.701499e+02	20151211_STAG2gfpcf2_Prometa\MitoSys2\Calibration\mEGFPC1_Noc\0006_R1_P4_K1_Ch2-Ch1.zen
1.110000e+01	1.600333e+02	20151211_STAG2gfpcf2_Prometa\MitoSys2\Calibration\mEGFPC1_Noc\0006_R1_P4_K1_Ch2-Ch1.zen
1.116000e+01	1.656166e+02	20151211_STAG2gfpcf2_Prometa\MitoSys2\Calibration\mEGFPC1_Noc\0006_R1_P4_K1_Ch2-Ch1.zen
1.122000e+01	1.626000e+02	20151211_STAG2gfpcf2_Prometa\MitoSys2\Calibration\mEGFPC1_Noc\0006_R1_P4_K1_Ch2-Ch1.zen
1.128000e+01	1.655333e+02	20151211_STAG2gfpcf2_Prometa\MitoSys2\Calibration\mEGFPC1_Noc\0006_R1_P4_K1_Ch2-Ch1.zen
1.134000e+01	1.649666e+02	20151211_STAG2gfpcf2_Prometa\MitoSys2\Calibration\mEGFPC1_Noc\0006_R1_P4_K1_Ch2-Ch1.zen
1.140000e+01	1.657999e+02	20151211_STAG2gfpcf2_Prometa\MitoSys2\Calibration\mEGFPC1_Noc\0006_R1_P4_K1_Ch2-Ch1.zen
1.146000e+01	1.727999e+02	20151211_STAG2gfpcf2_Prometa\MitoSys2\Calibration\mEGFPC1_Noc\0006_R1_P4_K1_Ch2-Ch1.zen
1.152000e+01	1.644166e+02	20151211_STAG2gfpcf2_Prometa\MitoSys2\Calibration\mEGFPC1_Noc\0006_R1_P4_K1_Ch2-Ch1.zen
1.158000e+01	1.682833e+02	20151211_STAG2gfpcf2_Prometa\MitoSys2\Calibration\mEGFPC1_Noc\0006_R1_P4_K1_Ch2-Ch1.zen
1.164000e+01	1.657166e+02	20151211_STAG2gfpcf2_Prometa\MitoSys2\Calibration\mEGFPC1_Noc\0006_R1_P4_K1_Ch2-Ch1.zen
1.170000e+01	1.678500e+02	20151211_STAG2gfpcf2_Prometa\MitoSys2\Calibration\mEGFPC1_Noc\0006_R1_P4_K1_Ch2-Ch1.zen
1.176000e+01	1.677333e+02	20151211_STAG2gfpcf2_Prometa\MitoSys2\Calibration\mEGFPC1_Noc\0006_R1_P4_K1_Ch2-Ch1.zen
1.182000e+01	1.672166e+02	20151211_STAG2gfpcf2_Prometa\MitoSys2\Calibration\mEGFPC1_Noc\0006_R1_P4_K1_Ch2-Ch1.zen
1.188000e+01	1.681333e+02	20151211_STAG2gfpcf2_Prometa\MitoSys2\Calibration\mEGFPC1_Noc\0006_R1_P4_K1_Ch2-Ch1.zen
1.194000e+01	1.668666e+02	20151211_STAG2gfpcf2_Prometa\MitoSys2\Calibration\mEGFPC1_Noc\0006_R1_P4_K1_Ch2-Ch1.zen
12	1.683166e+02	20151211_STAG2gfpcf2_Prometa\MitoSys2\Calibration\mEGFPC1_Noc\0006_R1_P4_K1_Ch2-Ch1.zen
1.206000e+01	1.718833e+02	20151211_STAG2gfpcf2_Prometa\MitoSys2\Calibration\mEGFPC1_Noc\0006_R1_P4_K1_Ch2-Ch1.zen
1.212000e+01	1.717333e+02	20151211_STAG2gfpcf2_Prometa\MitoSys2\Calibration\mEGFPC1_Noc\0006_R1_P4_K1_Ch2-Ch1.zen
1.218000e+01	1.752499e+02	20151211_STAG2gfpcf2_Prometa\MitoSys2\Calibration\mEGFPC1_Noc\0006_R1_P4_K1_Ch2-Ch1.zen
1.224000e+01	1.698833e+02	20151211_STAG2gfpcf2_Prometa\MitoSys2\Calibration\mEGFPC1_Noc\0006_R1_P4_K1_Ch2-Ch1.zen
1.230000e+01	1.690333e+02	20151211_STAG2gfpcf2_Prometa\MitoSys2\Calibration\mEGFPC1_Noc\0006_R1_P4_K1_Ch2-Ch1.zen
1.236000e+01	1.723666e+02	20151211_STAG2gfpcf2_Prometa\MitoSys2\Calibration\mEGFPC1_Noc\0006_R1_P4_K1_Ch2-Ch1.zen
1.242000e+01	1.665000e+02	20151211_STAG2gfpcf2_Prometa\MitoSys2\Calibration\mEGFPC1_Noc\0006_R1_P4_K1_Ch2-Ch1.zen
1.248000e+01	1.672166e+02	20151211_STAG2gfpcf2_Prometa\MitoSys2\Calibration\mEGFPC1_Noc\0006_R1_P4_K1_Ch2-Ch1.zen
1.254000e+01	1.637333e+02	20151211_STAG2gfpcf2_Prometa\MitoSys2\Calibration\mEGFPC1_Noc\0006_R1_P4_K1_Ch2-Ch1.zen
1.260000e+01	1.632666e+02	20151211_STAG2gfpcf2_Prometa\MitoSys2\Calibration\mEGFPC1_Noc\0006_R1_P4_K1_Ch2-Ch1.zen
1.266000e+01	1.692500e+02	20151211_STAG2gfpcf2_Prometa\MitoSys2\Calibration\mEGFPC1_Noc\0006_R1_P4_K1_Ch2-Ch1.zen
1.272000e+01	1.648833e+02	20151211_STAG2gfpcf2_Prometa\MitoSys2\Calibration\mEGFPC1_Noc\0006_R1_P4_K1_Ch2-Ch1.zen
1.278000e+01	1.652999e+02	20151211_STAG2gfpcf2_Prometa\MitoSys2\Calibration\mEGFPC1_Noc\0006_R1_P4_K1_Ch2-Ch1.zen
1.284000e+01	1.675833e+02	20151211_STAG2gfpcf2_Prometa\MitoSys2\Calibration\mEGFPC1_Noc\0006_R1_P4_K1_Ch2-Ch1.zen
1.290000e+01	1.669500e+02	20151211_STAG2gfpcf2_Prometa\MitoSys2\Calibration\mEGFPC1_Noc\0006_R1_P4_K1_Ch2-Ch1.zen
1.296000e+01	1.637999e+02	20151211_STAG2gfpcf2_Prometa\MitoSys2\Calibration\mEGFPC1_Noc\0006_R1_P4_K1_Ch2-Ch1.zen
1.302000e+01	1.686333e+02	20151211_STAG2gfpcf2_Prometa\MitoSys2\Calibration\mEGFPC1_Noc\0006_R1_P4_K1_Ch2-Ch1.zen
1.308000e+01	1.652999e+02	20151211_STAG2gfpcf2_Prometa\MitoSys2\Calibration\mEGFPC1_Noc\0006_R1_P4_K1_Ch2-Ch1.zen
1.314000e+01	1.677333e+02	20151211_STAG2gfpcf2_Prometa\MitoSys2\Calibration\mEGFPC1_Noc\0006_R1_P4_K1_Ch2-Ch1.zen
1.320000e+01	1.699833e+02	20151211_STAG2gfpcf2_Prometa\MitoSys2\Calibration\mEGFPC1_Noc\0006_R1_P4_K1_Ch2-Ch1.zen
1.326000e+01	1.630166e+02	20151211_STAG2gfpcf2_Prometa\MitoSys2\Calibration\mEGFPC1_Noc\0006_R1_P4_K1_Ch2-Ch1.zen
1.332000e+01	1.643666e+02	20151211_STAG2gfpcf2_Prometa\MitoSys2\Calibration\mEGFPC1_Noc\0006_R1_P4_K1_Ch2-Ch1.zen
1.338000e+01	1.723999e+02	20151211_STAG2gfpcf2_Prometa\MitoSys2\Calibration\mEGFPC1_Noc\0006_R1_P4_K1_Ch2-Ch1.zen
1.344000e+01	1.632500e+02	20151211_STAG2gfpcf2_Prometa\MitoSys2\Calibration\mEGFPC1_Noc\0006_R1_P4_K1_Ch2-Ch1.zen
1.350000e+01	1.687999e+02	20151211_STAG2gfpcf2_Prometa\MitoSys2\Calibration\mEGFPC1_Noc\0006_R1_P4_K1_Ch2-Ch1.zen
1.356000e+01	1.662999e+02	20151211_STAG2gfpcf2_Prometa\MitoSys2\Calibration\mEGFPC1_Noc\0006_R1_P4_K1_Ch2-Ch1.zen
1.362000e+01	1.741166e+02	20151211_STAG2gfpcf2_Prometa\MitoSys2\Calibration\mEGFPC1_Noc\0006_R1_P4_K1_Ch2-Ch1.zen
1.368000e+01	1.708333e+02	20151211_STAG2gfpcf2_Prometa\MitoSys2\Calibration\mEGFPC1_Noc\0006_R1_P4_K1_Ch2-Ch1.zen
1.374000e+01	1.675666e+02	20151211_STAG2gfpcf2_Prometa\MitoSys2\Calibration\mEGFPC1_Noc\0006_R1_P4_K1_Ch2-Ch1.zen
1.380000e+01	1.691333e+02	20151211_STAG2gfpcf2_Prometa\MitoSys2\Calibration\mEGFPC1_Noc\0006_R1_P4_K1_Ch2-Ch1.zen
1.386000e+01	1.672666e+02	20151211_STAG2gfpcf2_Prometa\MitoSys2\Calibration\mEGFPC1_Noc\0006_R1_P4_K1_Ch2-Ch1.zen
1.392000e+01	1.648833e+02	20151211_STAG2gfpcf2_Prometa\MitoSys2\Calibration\mEGFPC1_Noc\0006_R1_P4_K1_Ch2-Ch1.zen
1.398000e+01	1.652666e+02	20151211_STAG2gfpcf2_Prometa\MitoSys2\Calibration\mEGFPC1_Noc\0006_R1_P4_K1_Ch2-Ch1.zen
1.404000e+01	1.646666e+02	20151211_STAG2gfpcf2_Prometa\MitoSys2\Calibration\mEGFPC1_Noc\0006_R1_P4_K1_Ch2-Ch1.zen
1.410000e+01	1.716333e+02	20151211_STAG2gfpcf2_Prometa\MitoSys2\Calibration\mEGFPC1_Noc\0006_R1_P4_K1_Ch2-Ch1.zen
1.416000e+01	1.681000e+02	20151211_STAG2gfpcf2_Prometa\MitoSys2\Calibration\mEGFPC1_Noc\0006_R1_P4_K1_Ch2-Ch1.zen
1.422000e+01	1.673666e+02	20151211_STAG2gfpcf2_Prometa\MitoSys2\Calibration\mEGFPC1_Noc\0006_R1_P4_K1_Ch2-Ch1.zen
1.428000e+01	1.722666e+02	20151211_STAG2gfpcf2_Prometa\MitoSys2\Calibration\mEGFPC1_Noc\0006_R1_P4_K1_Ch2-Ch1.zen
1.434000e+01	1.651166e+02	20151211_STAG2gfpcf2_Prometa\MitoSys2\Calibration\mEGFPC1_Noc\0006_R1_P4_K1_Ch2-Ch1.zen
1.440000e+01	1.647500e+02	20151211_STAG2gfpcf2_Prometa\MitoSys2\Calibration\mEGFPC1_Noc\0006_R1_P4_K1_Ch2-Ch1.zen
1.446000e+01	1.643333e+02	20151211_STAG2gfpcf2_Prometa\MitoSys2\Calibration\mEGFPC1_Noc\0006_R1_P4_K1_Ch2-Ch1.zen
1.452000e+01	1.645499e+02	20151211_STAG2gfpcf2_Prometa\MitoSys2\Calibration\mEGFPC1_Noc\0006_R1_P4_K1_Ch2-Ch1.zen
1.458000e+01	1.677000e+02	20151211_STAG2gfpcf2_Prometa\MitoSys2\Calibration\mEGFPC1_Noc\0006_R1_P4_K1_Ch2-Ch1.zen
1.464000e+01	1.787166e+02	20151211_STAG2gfpcf2_Prometa\MitoSys2\Calibration\mEGFPC1_Noc\0006_R1_P4_K1_Ch2-Ch1.zen
1.470000e+01	1.742666e+02	20151211_STAG2gfpcf2_Prometa\MitoSys2\Calibration\mEGFPC1_Noc\0006_R1_P4_K1_Ch2-Ch1.zen
1.476000e+01	1.732166e+02	20151211_STAG2gfpcf2_Prometa\MitoSys2\Calibration\mEGFPC1_Noc\0006_R1_P4_K1_Ch2-Ch1.zen
1.482000e+01	1.726666e+02	20151211_STAG2gfpcf2_Prometa\MitoSys2\Calibration\mEGFPC1_Noc\0006_R1_P4_K1_Ch2-Ch1.zen
1.488000e+01	1.682500e+02	20151211_STAG2gfpcf2_Prometa\MitoSys2\Calibration\mEGFPC1_Noc\0006_R1_P4_K1_Ch2-Ch1.zen
1.494000e+01	1.676000e+02	20151211_STAG2gfpcf2_Prometa\MitoSys2\Calibration\mEGFPC1_Noc\0006_R1_P4_K1_Ch2-Ch1.zen
15	1.713500e+02	20151211_STAG2gfpcf2_Prometa\MitoSys2\Calibration\mEGFPC1_Noc\0006_R1_P4_K1_Ch2-Ch1.zen
1.506000e+01	1.754166e+02	20151211_STAG2gfpcf2_Prometa\MitoSys2\Calibration\mEGFPC1_Noc\0006_R1_P4_K1_Ch2-Ch1.zen
1.512000e+01	1.689166e+02	20151211_STAG2gfpcf2_Prometa\MitoSys2\Calibration\mEGFPC1_Noc\0006_R1_P4_K1_Ch2-Ch1.zen
1.518001e+01	1.727999e+02	20151211_STAG2gfpcf2_Prometa\MitoSys2\Calibration\mEGFPC1_Noc\0006_R1_P4_K1_Ch2-Ch1.zen
1.524000e+01	1.775499e+02	20151211_STAG2gfpcf2_Prometa\MitoSys2\Calibration\mEGFPC1_Noc\0006_R1_P4_K1_Ch2-Ch1.zen
1.530000e+01	1.724333e+02	20151211_STAG2gfpcf2_Prometa\MitoSys2\Calibration\mEGFPC1_Noc\0006_R1_P4_K1_Ch2-Ch1.zen
1.536000e+01	1.724666e+02	20151211_STAG2gfpcf2_Prometa\MitoSys2\Calibration\mEGFPC1_Noc\0006_R1_P4_K1_Ch2-Ch1.zen
1.542000e+01	1.676833e+02	20151211_STAG2gfpcf2_Prometa\MitoSys2\Calibration\mEGFPC1_Noc\0006_R1_P4_K1_Ch2-Ch1.zen
1.548001e+01	1.710666e+02	20151211_STAG2gfpcf2_Prometa\MitoSys2\Calibration\mEGFPC1_Noc\0006_R1_P4_K1_Ch2-Ch1.zen
1.554000e+01	1.689666e+02	20151211_STAG2gfpcf2_Prometa\MitoSys2\Calibration\mEGFPC1_Noc\0006_R1_P4_K1_Ch2-Ch1.zen
1.560001e+01	1.669666e+02	20151211_STAG2gfpcf2_Prometa\MitoSys2\Calibration\mEGFPC1_Noc\0006_R1_P4_K1_Ch2-Ch1.zen
1.566000e+01	1.739333e+02	20151211_STAG2gfpcf2_Prometa\MitoSys2\Calibration\mEGFPC1_Noc\0006_R1_P4_K1_Ch2-Ch1.zen
1.572001e+01	1.694333e+02	20151211_STAG2gfpcf2_Prometa\MitoSys2\Calibration\mEGFPC1_Noc\0006_R1_P4_K1_Ch2-Ch1.zen
1.578000e+01	1.701333e+02	20151211_STAG2gfpcf2_Prometa\MitoSys2\Calibration\mEGFPC1_Noc\0006_R1_P4_K1_Ch2-Ch1.zen
1.584000e+01	1.696000e+02	20151211_STAG2gfpcf2_Prometa\MitoSys2\Calibration\mEGFPC1_Noc\0006_R1_P4_K1_Ch2-Ch1.zen
1.590001e+01	1.713333e+02	20151211_STAG2gfpcf2_Prometa\MitoSys2\Calibration\mEGFPC1_Noc\0006_R1_P4_K1_Ch2-Ch1.zen
1.596000e+01	1.738166e+02	20151211_STAG2gfpcf2_Prometa\MitoSys2\Calibration\mEGFPC1_Noc\0006_R1_P4_K1_Ch2-Ch1.zen
1.602000e+01	1.646000e+02	20151211_STAG2gfpcf2_Prometa\MitoSys2\Calibration\mEGFPC1_Noc\0006_R1_P4_K1_Ch2-Ch1.zen
1.608001e+01	1.701833e+02	20151211_STAG2gfpcf2_Prometa\MitoSys2\Calibration\mEGFPC1_Noc\0006_R1_P4_K1_Ch2-Ch1.zen
1.614001e+01	1.761166e+02	20151211_STAG2gfpcf2_Prometa\MitoSys2\Calibration\mEGFPC1_Noc\0006_R1_P4_K1_Ch2-Ch1.zen
1.620000e+01	1.766833e+02	20151211_STAG2gfpcf2_Prometa\MitoSys2\Calibration\mEGFPC1_Noc\0006_R1_P4_K1_Ch2-Ch1.zen
1.626001e+01	1.740833e+02	20151211_STAG2gfpcf2_Prometa\MitoSys2\Calibration\mEGFPC1_Noc\0006_R1_P4_K1_Ch2-Ch1.zen
1.632001e+01	1.729833e+02	20151211_STAG2gfpcf2_Prometa\MitoSys2\Calibration\mEGFPC1_Noc\0006_R1_P4_K1_Ch2-Ch1.zen
1.638000e+01	1.649833e+02	20151211_STAG2gfpcf2_Prometa\MitoSys2\Calibration\mEGFPC1_Noc\0006_R1_P4_K1_Ch2-Ch1.zen
1.644000e+01	1.729833e+02	20151211_STAG2gfpcf2_Prometa\MitoSys2\Calibration\mEGFPC1_Noc\0006_R1_P4_K1_Ch2-Ch1.zen
1.650001e+01	1.709666e+02	20151211_STAG2gfpcf2_Prometa\MitoSys2\Calibration\mEGFPC1_Noc\0006_R1_P4_K1_Ch2-Ch1.zen
1.656001e+01	1.675833e+02	20151211_STAG2gfpcf2_Prometa\MitoSys2\Calibration\mEGFPC1_Noc\0006_R1_P4_K1_Ch2-Ch1.zen
1.662000e+01	1.739166e+02	20151211_STAG2gfpcf2_Prometa\MitoSys2\Calibration\mEGFPC1_Noc\0006_R1_P4_K1_Ch2-Ch1.zen
1.668001e+01	1.716166e+02	20151211_STAG2gfpcf2_Prometa\MitoSys2\Calibration\mEGFPC1_Noc\0006_R1_P4_K1_Ch2-Ch1.zen
1.674001e+01	1.718333e+02	20151211_STAG2gfpcf2_Prometa\MitoSys2\Calibration\mEGFPC1_Noc\0006_R1_P4_K1_Ch2-Ch1.zen
1.680000e+01	1.725166e+02	20151211_STAG2gfpcf2_Prometa\MitoSys2\Calibration\mEGFPC1_Noc\0006_R1_P4_K1_Ch2-Ch1.zen
1.686000e+01	1.711666e+02	20151211_STAG2gfpcf2_Prometa\MitoSys2\Calibration\mEGFPC1_Noc\0006_R1_P4_K1_Ch2-Ch1.zen
1.692001e+01	1.748666e+02	20151211_STAG2gfpcf2_Prometa\MitoSys2\Calibration\mEGFPC1_Noc\0006_R1_P4_K1_Ch2-Ch1.zen
1.698001e+01	1.711333e+02	20151211_STAG2gfpcf2_Prometa\MitoSys2\Calibration\mEGFPC1_Noc\0006_R1_P4_K1_Ch2-Ch1.zen
1.704000e+01	1.706499e+02	20151211_STAG2gfpcf2_Prometa\MitoSys2\Calibration\mEGFPC1_Noc\0006_R1_P4_K1_Ch2-Ch1.zen
1.710001e+01	1.641166e+02	20151211_STAG2gfpcf2_Prometa\MitoSys2\Calibration\mEGFPC1_Noc\0006_R1_P4_K1_Ch2-Ch1.zen
1.716001e+01	1.657666e+02	20151211_STAG2gfpcf2_Prometa\MitoSys2\Calibration\mEGFPC1_Noc\0006_R1_P4_K1_Ch2-Ch1.zen
1.722001e+01	1.631833e+02	20151211_STAG2gfpcf2_Prometa\MitoSys2\Calibration\mEGFPC1_Noc\0006_R1_P4_K1_Ch2-Ch1.zen
1.728000e+01	1.726666e+02	20151211_STAG2gfpcf2_Prometa\MitoSys2\Calibration\mEGFPC1_Noc\0006_R1_P4_K1_Ch2-Ch1.zen
1.734001e+01	1.726833e+02	20151211_STAG2gfpcf2_Prometa\MitoSys2\Calibration\mEGFPC1_Noc\0006_R1_P4_K1_Ch2-Ch1.zen
1.740001e+01	1.760333e+02	20151211_STAG2gfpcf2_Prometa\MitoSys2\Calibration\mEGFPC1_Noc\0006_R1_P4_K1_Ch2-Ch1.zen
1.746000e+01	1.698666e+02	20151211_STAG2gfpcf2_Prometa\MitoSys2\Calibration\mEGFPC1_Noc\0006_R1_P4_K1_Ch2-Ch1.zen
1.752001e+01	1.763666e+02	20151211_STAG2gfpcf2_Prometa\MitoSys2\Calibration\mEGFPC1_Noc\0006_R1_P4_K1_Ch2-Ch1.zen
1.758001e+01	1.685666e+02	20151211_STAG2gfpcf2_Prometa\MitoSys2\Calibration\mEGFPC1_Noc\0006_R1_P4_K1_Ch2-Ch1.zen
1.764001e+01	1.751666e+02	20151211_STAG2gfpcf2_Prometa\MitoSys2\Calibration\mEGFPC1_Noc\0006_R1_P4_K1_Ch2-Ch1.zen
1.770000e+01	1.710833e+02	20151211_STAG2gfpcf2_Prometa\MitoSys2\Calibration\mEGFPC1_Noc\0006_R1_P4_K1_Ch2-Ch1.zen
1.776001e+01	1.735833e+02	20151211_STAG2gfpcf2_Prometa\MitoSys2\Calibration\mEGFPC1_Noc\0006_R1_P4_K1_Ch2-Ch1.zen
1.782001e+01	1.734333e+02	20151211_STAG2gfpcf2_Prometa\MitoSys2\Calibration\mEGFPC1_Noc\0006_R1_P4_K1_Ch2-Ch1.zen
1.788000e+01	1.762666e+02	20151211_STAG2gfpcf2_Prometa\MitoSys2\Calibration\mEGFPC1_Noc\0006_R1_P4_K1_Ch2-Ch1.zen
1.794001e+01	1.717333e+02	20151211_STAG2gfpcf2_Prometa\MitoSys2\Calibration\mEGFPC1_Noc\0006_R1_P4_K1_Ch2-Ch1.zen
1.800001e+01	1.762666e+02	20151211_STAG2gfpcf2_Prometa\MitoSys2\Calibration\mEGFPC1_Noc\0006_R1_P4_K1_Ch2-Ch1.zen
1.806001e+01	1.733999e+02	20151211_STAG2gfpcf2_Prometa\MitoSys2\Calibration\mEGFPC1_Noc\0006_R1_P4_K1_Ch2-Ch1.zen
1.812001e+01	1.741499e+02	20151211_STAG2gfpcf2_Prometa\MitoSys2\Calibration\mEGFPC1_Noc\0006_R1_P4_K1_Ch2-Ch1.zen
1.818001e+01	1.763666e+02	20151211_STAG2gfpcf2_Prometa\MitoSys2\Calibration\mEGFPC1_Noc\0006_R1_P4_K1_Ch2-Ch1.zen
1.824001e+01	1.724333e+02	20151211_STAG2gfpcf2_Prometa\MitoSys2\Calibration\mEGFPC1_Noc\0006_R1_P4_K1_Ch2-Ch1.zen
1.830000e+01	1.702000e+02	20151211_STAG2gfpcf2_Prometa\MitoSys2\Calibration\mEGFPC1_Noc\0006_R1_P4_K1_Ch2-Ch1.zen
1.836001e+01	1.711833e+02	20151211_STAG2gfpcf2_Prometa\MitoSys2\Calibration\mEGFPC1_Noc\0006_R1_P4_K1_Ch2-Ch1.zen
1.842001e+01	1.719999e+02	20151211_STAG2gfpcf2_Prometa\MitoSys2\Calibration\mEGFPC1_Noc\0006_R1_P4_K1_Ch2-Ch1.zen
1.848001e+01	1.717000e+02	20151211_STAG2gfpcf2_Prometa\MitoSys2\Calibration\mEGFPC1_Noc\0006_R1_P4_K1_Ch2-Ch1.zen
1.854001e+01	1.738333e+02	20151211_STAG2gfpcf2_Prometa\MitoSys2\Calibration\mEGFPC1_Noc\0006_R1_P4_K1_Ch2-Ch1.zen
1.860001e+01	1.721499e+02	20151211_STAG2gfpcf2_Prometa\MitoSys2\Calibration\mEGFPC1_Noc\0006_R1_P4_K1_Ch2-Ch1.zen
1.866001e+01	1.771833e+02	20151211_STAG2gfpcf2_Prometa\MitoSys2\Calibration\mEGFPC1_Noc\0006_R1_P4_K1_Ch2-Ch1.zen
1.872001e+01	1.712499e+02	20151211_STAG2gfpcf2_Prometa\MitoSys2\Calibration\mEGFPC1_Noc\0006_R1_P4_K1_Ch2-Ch1.zen
1.878001e+01	1.672333e+02	20151211_STAG2gfpcf2_Prometa\MitoSys2\Calibration\mEGFPC1_Noc\0006_R1_P4_K1_Ch2-Ch1.zen
1.884001e+01	1.710499e+02	20151211_STAG2gfpcf2_Prometa\MitoSys2\Calibration\mEGFPC1_Noc\0006_R1_P4_K1_Ch2-Ch1.zen
1.890001e+01	1.672666e+02	20151211_STAG2gfpcf2_Prometa\MitoSys2\Calibration\mEGFPC1_Noc\0006_R1_P4_K1_Ch2-Ch1.zen
1.896001e+01	1.689500e+02	20151211_STAG2gfpcf2_Prometa\MitoSys2\Calibration\mEGFPC1_Noc\0006_R1_P4_K1_Ch2-Ch1.zen
1.902001e+01	1.691833e+02	20151211_STAG2gfpcf2_Prometa\MitoSys2\Calibration\mEGFPC1_Noc\0006_R1_P4_K1_Ch2-Ch1.zen
1.908001e+01	1.774999e+02	20151211_STAG2gfpcf2_Prometa\MitoSys2\Calibration\mEGFPC1_Noc\0006_R1_P4_K1_Ch2-Ch1.zen
1.914001e+01	1.733500e+02	20151211_STAG2gfpcf2_Prometa\MitoSys2\Calibration\mEGFPC1_Noc\0006_R1_P4_K1_Ch2-Ch1.zen
1.920001e+01	1.700833e+02	20151211_STAG2gfpcf2_Prometa\MitoSys2\Calibration\mEGFPC1_Noc\0006_R1_P4_K1_Ch2-Ch1.zen
1.926001e+01	1.645333e+02	20151211_STAG2gfpcf2_Prometa\MitoSys2\Calibration\mEGFPC1_Noc\0006_R1_P4_K1_Ch2-Ch1.zen
1.932001e+01	1.748500e+02	20151211_STAG2gfpcf2_Prometa\MitoSys2\Calibration\mEGFPC1_Noc\0006_R1_P4_K1_Ch2-Ch1.zen
1.938001e+01	1.761833e+02	20151211_STAG2gfpcf2_Prometa\MitoSys2\Calibration\mEGFPC1_Noc\0006_R1_P4_K1_Ch2-Ch1.zen
1.944001e+01	1.672166e+02	20151211_STAG2gfpcf2_Prometa\MitoSys2\Calibration\mEGFPC1_Noc\0006_R1_P4_K1_Ch2-Ch1.zen
1.950001e+01	1.737999e+02	20151211_STAG2gfpcf2_Prometa\MitoSys2\Calibration\mEGFPC1_Noc\0006_R1_P4_K1_Ch2-Ch1.zen
1.956001e+01	1.670833e+02	20151211_STAG2gfpcf2_Prometa\MitoSys2\Calibration\mEGFPC1_Noc\0006_R1_P4_K1_Ch2-Ch1.zen
1.962001e+01	1.712166e+02	20151211_STAG2gfpcf2_Prometa\MitoSys2\Calibration\mEGFPC1_Noc\0006_R1_P4_K1_Ch2-Ch1.zen
1.968001e+01	1.751833e+02	20151211_STAG2gfpcf2_Prometa\MitoSys2\Calibration\mEGFPC1_Noc\0006_R1_P4_K1_Ch2-Ch1.zen
1.974001e+01	1.719500e+02	20151211_STAG2gfpcf2_Prometa\MitoSys2\Calibration\mEGFPC1_Noc\0006_R1_P4_K1_Ch2-Ch1.zen
1.980001e+01	1.729166e+02	20151211_STAG2gfpcf2_Prometa\MitoSys2\Calibration\mEGFPC1_Noc\0006_R1_P4_K1_Ch2-Ch1.zen
1.986001e+01	1.692833e+02	20151211_STAG2gfpcf2_Prometa\MitoSys2\Calibration\mEGFPC1_Noc\0006_R1_P4_K1_Ch2-Ch1.zen
1.992001e+01	1.736666e+02	20151211_STAG2gfpcf2_Prometa\MitoSys2\Calibration\mEGFPC1_Noc\0006_R1_P4_K1_Ch2-Ch1.zen
1.998001e+01	1.698833e+02	20151211_STAG2gfpcf2_Prometa\MitoSys2\Calibration\mEGFPC1_Noc\0006_R1_P4_K1_Ch2-Ch1.zen
2.004001e+01	1.739333e+02	20151211_STAG2gfpcf2_Prometa\MitoSys2\Calibration\mEGFPC1_Noc\0006_R1_P4_K1_Ch2-Ch1.zen
2.010001e+01	1.704833e+02	20151211_STAG2gfpcf2_Prometa\MitoSys2\Calibration\mEGFPC1_Noc\0006_R1_P4_K1_Ch2-Ch1.zen
2.016001e+01	1.711333e+02	20151211_STAG2gfpcf2_Prometa\MitoSys2\Calibration\mEGFPC1_Noc\0006_R1_P4_K1_Ch2-Ch1.zen
2.022001e+01	1.762833e+02	20151211_STAG2gfpcf2_Prometa\MitoSys2\Calibration\mEGFPC1_Noc\0006_R1_P4_K1_Ch2-Ch1.zen
2.028001e+01	1.757833e+02	20151211_STAG2gfpcf2_Prometa\MitoSys2\Calibration\mEGFPC1_Noc\0006_R1_P4_K1_Ch2-Ch1.zen
2.034001e+01	1.712499e+02	20151211_STAG2gfpcf2_Prometa\MitoSys2\Calibration\mEGFPC1_Noc\0006_R1_P4_K1_Ch2-Ch1.zen
2.040001e+01	1.757833e+02	20151211_STAG2gfpcf2_Prometa\MitoSys2\Calibration\mEGFPC1_Noc\0006_R1_P4_K1_Ch2-Ch1.zen
2.046001e+01	1.672500e+02	20151211_STAG2gfpcf2_Prometa\MitoSys2\Calibration\mEGFPC1_Noc\0006_R1_P4_K1_Ch2-Ch1.zen
2.052001e+01	1.693833e+02	20151211_STAG2gfpcf2_Prometa\MitoSys2\Calibration\mEGFPC1_Noc\0006_R1_P4_K1_Ch2-Ch1.zen
2.058001e+01	1.739500e+02	20151211_STAG2gfpcf2_Prometa\MitoSys2\Calibration\mEGFPC1_Noc\0006_R1_P4_K1_Ch2-Ch1.zen
2.064001e+01	1.751000e+02	20151211_STAG2gfpcf2_Prometa\MitoSys2\Calibration\mEGFPC1_Noc\0006_R1_P4_K1_Ch2-Ch1.zen
2.070001e+01	1.785499e+02	20151211_STAG2gfpcf2_Prometa\MitoSys2\Calibration\mEGFPC1_Noc\0006_R1_P4_K1_Ch2-Ch1.zen
2.076001e+01	1.747166e+02	20151211_STAG2gfpcf2_Prometa\MitoSys2\Calibration\mEGFPC1_Noc\0006_R1_P4_K1_Ch2-Ch1.zen
2.082001e+01	1.769833e+02	20151211_STAG2gfpcf2_Prometa\MitoSys2\Calibration\mEGFPC1_Noc\0006_R1_P4_K1_Ch2-Ch1.zen
2.088001e+01	1.680000e+02	20151211_STAG2gfpcf2_Prometa\MitoSys2\Calibration\mEGFPC1_Noc\0006_R1_P4_K1_Ch2-Ch1.zen
2.094001e+01	1.754333e+02	20151211_STAG2gfpcf2_Prometa\MitoSys2\Calibration\mEGFPC1_Noc\0006_R1_P4_K1_Ch2-Ch1.zen
2.100001e+01	1.744833e+02	20151211_STAG2gfpcf2_Prometa\MitoSys2\Calibration\mEGFPC1_Noc\0006_R1_P4_K1_Ch2-Ch1.zen
2.106001e+01	1.729333e+02	20151211_STAG2gfpcf2_Prometa\MitoSys2\Calibration\mEGFPC1_Noc\0006_R1_P4_K1_Ch2-Ch1.zen
2.112001e+01	1.771499e+02	20151211_STAG2gfpcf2_Prometa\MitoSys2\Calibration\mEGFPC1_Noc\0006_R1_P4_K1_Ch2-Ch1.zen
2.118001e+01	1.718666e+02	20151211_STAG2gfpcf2_Prometa\MitoSys2\Calibration\mEGFPC1_Noc\0006_R1_P4_K1_Ch2-Ch1.zen
2.124001e+01	1.729166e+02	20151211_STAG2gfpcf2_Prometa\MitoSys2\Calibration\mEGFPC1_Noc\0006_R1_P4_K1_Ch2-Ch1.zen
2.130001e+01	1.737499e+02	20151211_STAG2gfpcf2_Prometa\MitoSys2\Calibration\mEGFPC1_Noc\0006_R1_P4_K1_Ch2-Ch1.zen
2.136001e+01	1.687999e+02	20151211_STAG2gfpcf2_Prometa\MitoSys2\Calibration\mEGFPC1_Noc\0006_R1_P4_K1_Ch2-Ch1.zen
2.142001e+01	1.767499e+02	20151211_STAG2gfpcf2_Prometa\MitoSys2\Calibration\mEGFPC1_Noc\0006_R1_P4_K1_Ch2-Ch1.zen
2.148001e+01	1.641333e+02	20151211_STAG2gfpcf2_Prometa\MitoSys2\Calibration\mEGFPC1_Noc\0006_R1_P4_K1_Ch2-Ch1.zen
2.154001e+01	1.700666e+02	20151211_STAG2gfpcf2_Prometa\MitoSys2\Calibration\mEGFPC1_Noc\0006_R1_P4_K1_Ch2-Ch1.zen
2.160001e+01	1.746166e+02	20151211_STAG2gfpcf2_Prometa\MitoSys2\Calibration\mEGFPC1_Noc\0006_R1_P4_K1_Ch2-Ch1.zen
2.166001e+01	1.681666e+02	20151211_STAG2gfpcf2_Prometa\MitoSys2\Calibration\mEGFPC1_Noc\0006_R1_P4_K1_Ch2-Ch1.zen
2.172001e+01	1.642999e+02	20151211_STAG2gfpcf2_Prometa\MitoSys2\Calibration\mEGFPC1_Noc\0006_R1_P4_K1_Ch2-Ch1.zen
2.178001e+01	1.770333e+02	20151211_STAG2gfpcf2_Prometa\MitoSys2\Calibration\mEGFPC1_Noc\0006_R1_P4_K1_Ch2-Ch1.zen
2.184001e+01	1.783833e+02	20151211_STAG2gfpcf2_Prometa\MitoSys2\Calibration\mEGFPC1_Noc\0006_R1_P4_K1_Ch2-Ch1.zen
2.190001e+01	1.744999e+02	20151211_STAG2gfpcf2_Prometa\MitoSys2\Calibration\mEGFPC1_Noc\0006_R1_P4_K1_Ch2-Ch1.zen
2.196001e+01	1.742999e+02	20151211_STAG2gfpcf2_Prometa\MitoSys2\Calibration\mEGFPC1_Noc\0006_R1_P4_K1_Ch2-Ch1.zen
2.202001e+01	1.710499e+02	20151211_STAG2gfpcf2_Prometa\MitoSys2\Calibration\mEGFPC1_Noc\0006_R1_P4_K1_Ch2-Ch1.zen
2.208001e+01	1.746666e+02	20151211_STAG2gfpcf2_Prometa\MitoSys2\Calibration\mEGFPC1_Noc\0006_R1_P4_K1_Ch2-Ch1.zen
2.214001e+01	1.730666e+02	20151211_STAG2gfpcf2_Prometa\MitoSys2\Calibration\mEGFPC1_Noc\0006_R1_P4_K1_Ch2-Ch1.zen
2.220001e+01	1.697666e+02	20151211_STAG2gfpcf2_Prometa\MitoSys2\Calibration\mEGFPC1_Noc\0006_R1_P4_K1_Ch2-Ch1.zen
2.226001e+01	1.718500e+02	20151211_STAG2gfpcf2_Prometa\MitoSys2\Calibration\mEGFPC1_Noc\0006_R1_P4_K1_Ch2-Ch1.zen
2.232001e+01	1.729166e+02	20151211_STAG2gfpcf2_Prometa\MitoSys2\Calibration\mEGFPC1_Noc\0006_R1_P4_K1_Ch2-Ch1.zen
2.238001e+01	1.683166e+02	20151211_STAG2gfpcf2_Prometa\MitoSys2\Calibration\mEGFPC1_Noc\0006_R1_P4_K1_Ch2-Ch1.zen
2.244001e+01	1.656333e+02	20151211_STAG2gfpcf2_Prometa\MitoSys2\Calibration\mEGFPC1_Noc\0006_R1_P4_K1_Ch2-Ch1.zen
2.250001e+01	1.698999e+02	20151211_STAG2gfpcf2_Prometa\MitoSys2\Calibration\mEGFPC1_Noc\0006_R1_P4_K1_Ch2-Ch1.zen
2.256001e+01	1.663999e+02	20151211_STAG2gfpcf2_Prometa\MitoSys2\Calibration\mEGFPC1_Noc\0006_R1_P4_K1_Ch2-Ch1.zen
2.262001e+01	1.683999e+02	20151211_STAG2gfpcf2_Prometa\MitoSys2\Calibration\mEGFPC1_Noc\0006_R1_P4_K1_Ch2-Ch1.zen
2.268001e+01	1.707500e+02	20151211_STAG2gfpcf2_Prometa\MitoSys2\Calibration\mEGFPC1_Noc\0006_R1_P4_K1_Ch2-Ch1.zen
2.274001e+01	1.706666e+02	20151211_STAG2gfpcf2_Prometa\MitoSys2\Calibration\mEGFPC1_Noc\0006_R1_P4_K1_Ch2-Ch1.zen
2.280001e+01	1.682500e+02	20151211_STAG2gfpcf2_Prometa\MitoSys2\Calibration\mEGFPC1_Noc\0006_R1_P4_K1_Ch2-Ch1.zen
2.286001e+01	1.711000e+02	20151211_STAG2gfpcf2_Prometa\MitoSys2\Calibration\mEGFPC1_Noc\0006_R1_P4_K1_Ch2-Ch1.zen
2.292001e+01	1.700333e+02	20151211_STAG2gfpcf2_Prometa\MitoSys2\Calibration\mEGFPC1_Noc\0006_R1_P4_K1_Ch2-Ch1.zen
2.298001e+01	1.709999e+02	20151211_STAG2gfpcf2_Prometa\MitoSys2\Calibration\mEGFPC1_Noc\0006_R1_P4_K1_Ch2-Ch1.zen
2.304001e+01	1.608333e+02	20151211_STAG2gfpcf2_Prometa\MitoSys2\Calibration\mEGFPC1_Noc\0006_R1_P4_K1_Ch2-Ch1.zen
2.310001e+01	1.660166e+02	20151211_STAG2gfpcf2_Prometa\MitoSys2\Calibration\mEGFPC1_Noc\0006_R1_P4_K1_Ch2-Ch1.zen
2.316001e+01	1.707833e+02	20151211_STAG2gfpcf2_Prometa\MitoSys2\Calibration\mEGFPC1_Noc\0006_R1_P4_K1_Ch2-Ch1.zen
2.322001e+01	1.710833e+02	20151211_STAG2gfpcf2_Prometa\MitoSys2\Calibration\mEGFPC1_Noc\0006_R1_P4_K1_Ch2-Ch1.zen
2.328001e+01	1.677333e+02	20151211_STAG2gfpcf2_Prometa\MitoSys2\Calibration\mEGFPC1_Noc\0006_R1_P4_K1_Ch2-Ch1.zen
2.334001e+01	1.791333e+02	20151211_STAG2gfpcf2_Prometa\MitoSys2\Calibration\mEGFPC1_Noc\0006_R1_P4_K1_Ch2-Ch1.zen
2.340001e+01	1.633500e+02	20151211_STAG2gfpcf2_Prometa\MitoSys2\Calibration\mEGFPC1_Noc\0006_R1_P4_K1_Ch2-Ch1.zen
2.346001e+01	1.680833e+02	20151211_STAG2gfpcf2_Prometa\MitoSys2\Calibration\mEGFPC1_Noc\0006_R1_P4_K1_Ch2-Ch1.zen
2.352001e+01	1.725333e+02	20151211_STAG2gfpcf2_Prometa\MitoSys2\Calibration\mEGFPC1_Noc\0006_R1_P4_K1_Ch2-Ch1.zen
2.358001e+01	1.721499e+02	20151211_STAG2gfpcf2_Prometa\MitoSys2\Calibration\mEGFPC1_Noc\0006_R1_P4_K1_Ch2-Ch1.zen
2.364001e+01	1.690499e+02	20151211_STAG2gfpcf2_Prometa\MitoSys2\Calibration\mEGFPC1_Noc\0006_R1_P4_K1_Ch2-Ch1.zen
2.370001e+01	1.712499e+02	20151211_STAG2gfpcf2_Prometa\MitoSys2\Calibration\mEGFPC1_Noc\0006_R1_P4_K1_Ch2-Ch1.zen
2.376001e+01	1.729666e+02	20151211_STAG2gfpcf2_Prometa\MitoSys2\Calibration\mEGFPC1_Noc\0006_R1_P4_K1_Ch2-Ch1.zen
2.382001e+01	1.726499e+02	20151211_STAG2gfpcf2_Prometa\MitoSys2\Calibration\mEGFPC1_Noc\0006_R1_P4_K1_Ch2-Ch1.zen
2.388001e+01	1.709500e+02	20151211_STAG2gfpcf2_Prometa\MitoSys2\Calibration\mEGFPC1_Noc\0006_R1_P4_K1_Ch2-Ch1.zen
2.394001e+01	1.658833e+02	20151211_STAG2gfpcf2_Prometa\MitoSys2\Calibration\mEGFPC1_Noc\0006_R1_P4_K1_Ch2-Ch1.zen
2.400001e+01	1.703500e+02	20151211_STAG2gfpcf2_Prometa\MitoSys2\Calibration\mEGFPC1_Noc\0006_R1_P4_K1_Ch2-Ch1.zen
2.406001e+01	1.690833e+02	20151211_STAG2gfpcf2_Prometa\MitoSys2\Calibration\mEGFPC1_Noc\0006_R1_P4_K1_Ch2-Ch1.zen
2.412001e+01	1.684500e+02	20151211_STAG2gfpcf2_Prometa\MitoSys2\Calibration\mEGFPC1_Noc\0006_R1_P4_K1_Ch2-Ch1.zen
2.418001e+01	1.744166e+02	20151211_STAG2gfpcf2_Prometa\MitoSys2\Calibration\mEGFPC1_Noc\0006_R1_P4_K1_Ch2-Ch1.zen
2.424001e+01	1.708333e+02	20151211_STAG2gfpcf2_Prometa\MitoSys2\Calibration\mEGFPC1_Noc\0006_R1_P4_K1_Ch2-Ch1.zen
2.430001e+01	1.665833e+02	20151211_STAG2gfpcf2_Prometa\MitoSys2\Calibration\mEGFPC1_Noc\0006_R1_P4_K1_Ch2-Ch1.zen
2.436001e+01	1.726499e+02	20151211_STAG2gfpcf2_Prometa\MitoSys2\Calibration\mEGFPC1_Noc\0006_R1_P4_K1_Ch2-Ch1.zen
2.442001e+01	1.662000e+02	20151211_STAG2gfpcf2_Prometa\MitoSys2\Calibration\mEGFPC1_Noc\0006_R1_P4_K1_Ch2-Ch1.zen
2.448001e+01	1.691833e+02	20151211_STAG2gfpcf2_Prometa\MitoSys2\Calibration\mEGFPC1_Noc\0006_R1_P4_K1_Ch2-Ch1.zen
2.454001e+01	1.751666e+02	20151211_STAG2gfpcf2_Prometa\MitoSys2\Calibration\mEGFPC1_Noc\0006_R1_P4_K1_Ch2-Ch1.zen
2.460001e+01	1.712000e+02	20151211_STAG2gfpcf2_Prometa\MitoSys2\Calibration\mEGFPC1_Noc\0006_R1_P4_K1_Ch2-Ch1.zen
2.466001e+01	1.725499e+02	20151211_STAG2gfpcf2_Prometa\MitoSys2\Calibration\mEGFPC1_Noc\0006_R1_P4_K1_Ch2-Ch1.zen
2.472001e+01	1.738999e+02	20151211_STAG2gfpcf2_Prometa\MitoSys2\Calibration\mEGFPC1_Noc\0006_R1_P4_K1_Ch2-Ch1.zen
2.478001e+01	1.699500e+02	20151211_STAG2gfpcf2_Prometa\MitoSys2\Calibration\mEGFPC1_Noc\0006_R1_P4_K1_Ch2-Ch1.zen
2.484001e+01	1.743833e+02	20151211_STAG2gfpcf2_Prometa\MitoSys2\Calibration\mEGFPC1_Noc\0006_R1_P4_K1_Ch2-Ch1.zen
2.490001e+01	1.801166e+02	20151211_STAG2gfpcf2_Prometa\MitoSys2\Calibration\mEGFPC1_Noc\0006_R1_P4_K1_Ch2-Ch1.zen
2.496001e+01	1.667833e+02	20151211_STAG2gfpcf2_Prometa\MitoSys2\Calibration\mEGFPC1_Noc\0006_R1_P4_K1_Ch2-Ch1.zen
2.502001e+01	1.731833e+02	20151211_STAG2gfpcf2_Prometa\MitoSys2\Calibration\mEGFPC1_Noc\0006_R1_P4_K1_Ch2-Ch1.zen
2.508001e+01	1.676499e+02	20151211_STAG2gfpcf2_Prometa\MitoSys2\Calibration\mEGFPC1_Noc\0006_R1_P4_K1_Ch2-Ch1.zen
2.514001e+01	1.732999e+02	20151211_STAG2gfpcf2_Prometa\MitoSys2\Calibration\mEGFPC1_Noc\0006_R1_P4_K1_Ch2-Ch1.zen
2.520001e+01	1.755166e+02	20151211_STAG2gfpcf2_Prometa\MitoSys2\Calibration\mEGFPC1_Noc\0006_R1_P4_K1_Ch2-Ch1.zen
2.526001e+01	1.788833e+02	20151211_STAG2gfpcf2_Prometa\MitoSys2\Calibration\mEGFPC1_Noc\0006_R1_P4_K1_Ch2-Ch1.zen
2.532001e+01	1.703666e+02	20151211_STAG2gfpcf2_Prometa\MitoSys2\Calibration\mEGFPC1_Noc\0006_R1_P4_K1_Ch2-Ch1.zen
2.538001e+01	1.692500e+02	20151211_STAG2gfpcf2_Prometa\MitoSys2\Calibration\mEGFPC1_Noc\0006_R1_P4_K1_Ch2-Ch1.zen
2.544001e+01	1.764500e+02	20151211_STAG2gfpcf2_Prometa\MitoSys2\Calibration\mEGFPC1_Noc\0006_R1_P4_K1_Ch2-Ch1.zen
2.550001e+01	1.734500e+02	20151211_STAG2gfpcf2_Prometa\MitoSys2\Calibration\mEGFPC1_Noc\0006_R1_P4_K1_Ch2-Ch1.zen
2.556001e+01	1.794500e+02	20151211_STAG2gfpcf2_Prometa\MitoSys2\Calibration\mEGFPC1_Noc\0006_R1_P4_K1_Ch2-Ch1.zen
2.562001e+01	1.736833e+02	20151211_STAG2gfpcf2_Prometa\MitoSys2\Calibration\mEGFPC1_Noc\0006_R1_P4_K1_Ch2-Ch1.zen
2.568001e+01	1.687500e+02	20151211_STAG2gfpcf2_Prometa\MitoSys2\Calibration\mEGFPC1_Noc\0006_R1_P4_K1_Ch2-Ch1.zen
2.574001e+01	1.751833e+02	20151211_STAG2gfpcf2_Prometa\MitoSys2\Calibration\mEGFPC1_Noc\0006_R1_P4_K1_Ch2-Ch1.zen
2.580001e+01	1.704500e+02	20151211_STAG2gfpcf2_Prometa\MitoSys2\Calibration\mEGFPC1_Noc\0006_R1_P4_K1_Ch2-Ch1.zen
2.586001e+01	1.672500e+02	20151211_STAG2gfpcf2_Prometa\MitoSys2\Calibration\mEGFPC1_Noc\0006_R1_P4_K1_Ch2-Ch1.zen
2.592001e+01	1.744166e+02	20151211_STAG2gfpcf2_Prometa\MitoSys2\Calibration\mEGFPC1_Noc\0006_R1_P4_K1_Ch2-Ch1.zen
2.598001e+01	1.695000e+02	20151211_STAG2gfpcf2_Prometa\MitoSys2\Calibration\mEGFPC1_Noc\0006_R1_P4_K1_Ch2-Ch1.zen
2.604001e+01	1.729166e+02	20151211_STAG2gfpcf2_Prometa\MitoSys2\Calibration\mEGFPC1_Noc\0006_R1_P4_K1_Ch2-Ch1.zen
2.610001e+01	1.716333e+02	20151211_STAG2gfpcf2_Prometa\MitoSys2\Calibration\mEGFPC1_Noc\0006_R1_P4_K1_Ch2-Ch1.zen
2.616001e+01	1.701499e+02	20151211_STAG2gfpcf2_Prometa\MitoSys2\Calibration\mEGFPC1_Noc\0006_R1_P4_K1_Ch2-Ch1.zen
2.622001e+01	1.704833e+02	20151211_STAG2gfpcf2_Prometa\MitoSys2\Calibration\mEGFPC1_Noc\0006_R1_P4_K1_Ch2-Ch1.zen
2.628001e+01	1.703333e+02	20151211_STAG2gfpcf2_Prometa\MitoSys2\Calibration\mEGFPC1_Noc\0006_R1_P4_K1_Ch2-Ch1.zen
2.634001e+01	1.696833e+02	20151211_STAG2gfpcf2_Prometa\MitoSys2\Calibration\mEGFPC1_Noc\0006_R1_P4_K1_Ch2-Ch1.zen
2.640001e+01	1.723500e+02	20151211_STAG2gfpcf2_Prometa\MitoSys2\Calibration\mEGFPC1_Noc\0006_R1_P4_K1_Ch2-Ch1.zen
2.646001e+01	1.665499e+02	20151211_STAG2gfpcf2_Prometa\MitoSys2\Calibration\mEGFPC1_Noc\0006_R1_P4_K1_Ch2-Ch1.zen
2.652001e+01	1.714166e+02	20151211_STAG2gfpcf2_Prometa\MitoSys2\Calibration\mEGFPC1_Noc\0006_R1_P4_K1_Ch2-Ch1.zen
2.658001e+01	1.646333e+02	20151211_STAG2gfpcf2_Prometa\MitoSys2\Calibration\mEGFPC1_Noc\0006_R1_P4_K1_Ch2-Ch1.zen
2.664001e+01	1.722000e+02	20151211_STAG2gfpcf2_Prometa\MitoSys2\Calibration\mEGFPC1_Noc\0006_R1_P4_K1_Ch2-Ch1.zen
2.670001e+01	1.709833e+02	20151211_STAG2gfpcf2_Prometa\MitoSys2\Calibration\mEGFPC1_Noc\0006_R1_P4_K1_Ch2-Ch1.zen
2.676001e+01	1.748999e+02	20151211_STAG2gfpcf2_Prometa\MitoSys2\Calibration\mEGFPC1_Noc\0006_R1_P4_K1_Ch2-Ch1.zen
2.682001e+01	1.674833e+02	20151211_STAG2gfpcf2_Prometa\MitoSys2\Calibration\mEGFPC1_Noc\0006_R1_P4_K1_Ch2-Ch1.zen
2.688001e+01	1.773833e+02	20151211_STAG2gfpcf2_Prometa\MitoSys2\Calibration\mEGFPC1_Noc\0006_R1_P4_K1_Ch2-Ch1.zen
2.694001e+01	1.768333e+02	20151211_STAG2gfpcf2_Prometa\MitoSys2\Calibration\mEGFPC1_Noc\0006_R1_P4_K1_Ch2-Ch1.zen
2.700001e+01	1.693166e+02	20151211_STAG2gfpcf2_Prometa\MitoSys2\Calibration\mEGFPC1_Noc\0006_R1_P4_K1_Ch2-Ch1.zen
2.706001e+01	1.759999e+02	20151211_STAG2gfpcf2_Prometa\MitoSys2\Calibration\mEGFPC1_Noc\0006_R1_P4_K1_Ch2-Ch1.zen
2.712001e+01	1.731166e+02	20151211_STAG2gfpcf2_Prometa\MitoSys2\Calibration\mEGFPC1_Noc\0006_R1_P4_K1_Ch2-Ch1.zen
2.718001e+01	1.739166e+02	20151211_STAG2gfpcf2_Prometa\MitoSys2\Calibration\mEGFPC1_Noc\0006_R1_P4_K1_Ch2-Ch1.zen
2.724001e+01	1.756166e+02	20151211_STAG2gfpcf2_Prometa\MitoSys2\Calibration\mEGFPC1_Noc\0006_R1_P4_K1_Ch2-Ch1.zen
2.730001e+01	1.716666e+02	20151211_STAG2gfpcf2_Prometa\MitoSys2\Calibration\mEGFPC1_Noc\0006_R1_P4_K1_Ch2-Ch1.zen
2.736001e+01	1.783833e+02	20151211_STAG2gfpcf2_Prometa\MitoSys2\Calibration\mEGFPC1_Noc\0006_R1_P4_K1_Ch2-Ch1.zen
2.742001e+01	1.752166e+02	20151211_STAG2gfpcf2_Prometa\MitoSys2\Calibration\mEGFPC1_Noc\0006_R1_P4_K1_Ch2-Ch1.zen
2.748001e+01	1.684166e+02	20151211_STAG2gfpcf2_Prometa\MitoSys2\Calibration\mEGFPC1_Noc\0006_R1_P4_K1_Ch2-Ch1.zen
2.754001e+01	1.754500e+02	20151211_STAG2gfpcf2_Prometa\MitoSys2\Calibration\mEGFPC1_Noc\0006_R1_P4_K1_Ch2-Ch1.zen
2.760001e+01	1.717000e+02	20151211_STAG2gfpcf2_Prometa\MitoSys2\Calibration\mEGFPC1_Noc\0006_R1_P4_K1_Ch2-Ch1.zen
2.766001e+01	1.740499e+02	20151211_STAG2gfpcf2_Prometa\MitoSys2\Calibration\mEGFPC1_Noc\0006_R1_P4_K1_Ch2-Ch1.zen
2.772001e+01	1.757999e+02	20151211_STAG2gfpcf2_Prometa\MitoSys2\Calibration\mEGFPC1_Noc\0006_R1_P4_K1_Ch2-Ch1.zen
2.778001e+01	1.737666e+02	20151211_STAG2gfpcf2_Prometa\MitoSys2\Calibration\mEGFPC1_Noc\0006_R1_P4_K1_Ch2-Ch1.zen
2.784001e+01	1.693500e+02	20151211_STAG2gfpcf2_Prometa\MitoSys2\Calibration\mEGFPC1_Noc\0006_R1_P4_K1_Ch2-Ch1.zen
2.790001e+01	1.715833e+02	20151211_STAG2gfpcf2_Prometa\MitoSys2\Calibration\mEGFPC1_Noc\0006_R1_P4_K1_Ch2-Ch1.zen
2.796001e+01	1.661666e+02	20151211_STAG2gfpcf2_Prometa\MitoSys2\Calibration\mEGFPC1_Noc\0006_R1_P4_K1_Ch2-Ch1.zen
2.802001e+01	1.765666e+02	20151211_STAG2gfpcf2_Prometa\MitoSys2\Calibration\mEGFPC1_Noc\0006_R1_P4_K1_Ch2-Ch1.zen
2.808001e+01	1.711499e+02	20151211_STAG2gfpcf2_Prometa\MitoSys2\Calibration\mEGFPC1_Noc\0006_R1_P4_K1_Ch2-Ch1.zen
2.814001e+01	1.768666e+02	20151211_STAG2gfpcf2_Prometa\MitoSys2\Calibration\mEGFPC1_Noc\0006_R1_P4_K1_Ch2-Ch1.zen
2.820001e+01	1.764166e+02	20151211_STAG2gfpcf2_Prometa\MitoSys2\Calibration\mEGFPC1_Noc\0006_R1_P4_K1_Ch2-Ch1.zen
2.826001e+01	1.712666e+02	20151211_STAG2gfpcf2_Prometa\MitoSys2\Calibration\mEGFPC1_Noc\0006_R1_P4_K1_Ch2-Ch1.zen
2.832001e+01	1.688833e+02	20151211_STAG2gfpcf2_Prometa\MitoSys2\Calibration\mEGFPC1_Noc\0006_R1_P4_K1_Ch2-Ch1.zen
2.838001e+01	1.710499e+02	20151211_STAG2gfpcf2_Prometa\MitoSys2\Calibration\mEGFPC1_Noc\0006_R1_P4_K1_Ch2-Ch1.zen
2.844001e+01	1.690666e+02	20151211_STAG2gfpcf2_Prometa\MitoSys2\Calibration\mEGFPC1_Noc\0006_R1_P4_K1_Ch2-Ch1.zen
2.850001e+01	1.712166e+02	20151211_STAG2gfpcf2_Prometa\MitoSys2\Calibration\mEGFPC1_Noc\0006_R1_P4_K1_Ch2-Ch1.zen
2.856001e+01	1.714333e+02	20151211_STAG2gfpcf2_Prometa\MitoSys2\Calibration\mEGFPC1_Noc\0006_R1_P4_K1_Ch2-Ch1.zen
2.862001e+01	1.720499e+02	20151211_STAG2gfpcf2_Prometa\MitoSys2\Calibration\mEGFPC1_Noc\0006_R1_P4_K1_Ch2-Ch1.zen
2.868001e+01	1.735499e+02	20151211_STAG2gfpcf2_Prometa\MitoSys2\Calibration\mEGFPC1_Noc\0006_R1_P4_K1_Ch2-Ch1.zen
2.874001e+01	1.726333e+02	20151211_STAG2gfpcf2_Prometa\MitoSys2\Calibration\mEGFPC1_Noc\0006_R1_P4_K1_Ch2-Ch1.zen
2.880001e+01	1.763833e+02	20151211_STAG2gfpcf2_Prometa\MitoSys2\Calibration\mEGFPC1_Noc\0006_R1_P4_K1_Ch2-Ch1.zen
2.886001e+01	1.715499e+02	20151211_STAG2gfpcf2_Prometa\MitoSys2\Calibration\mEGFPC1_Noc\0006_R1_P4_K1_Ch2-Ch1.zen
2.892001e+01	1.762333e+02	20151211_STAG2gfpcf2_Prometa\MitoSys2\Calibration\mEGFPC1_Noc\0006_R1_P4_K1_Ch2-Ch1.zen
2.898001e+01	1.720666e+02	20151211_STAG2gfpcf2_Prometa\MitoSys2\Calibration\mEGFPC1_Noc\0006_R1_P4_K1_Ch2-Ch1.zen
2.904001e+01	1.697666e+02	20151211_STAG2gfpcf2_Prometa\MitoSys2\Calibration\mEGFPC1_Noc\0006_R1_P4_K1_Ch2-Ch1.zen
2.910001e+01	1.701499e+02	20151211_STAG2gfpcf2_Prometa\MitoSys2\Calibration\mEGFPC1_Noc\0006_R1_P4_K1_Ch2-Ch1.zen
2.916001e+01	1.751833e+02	20151211_STAG2gfpcf2_Prometa\MitoSys2\Calibration\mEGFPC1_Noc\0006_R1_P4_K1_Ch2-Ch1.zen
2.922001e+01	1.773500e+02	20151211_STAG2gfpcf2_Prometa\MitoSys2\Calibration\mEGFPC1_Noc\0006_R1_P4_K1_Ch2-Ch1.zen
2.928001e+01	1.696833e+02	20151211_STAG2gfpcf2_Prometa\MitoSys2\Calibration\mEGFPC1_Noc\0006_R1_P4_K1_Ch2-Ch1.zen
2.934001e+01	1.715333e+02	20151211_STAG2gfpcf2_Prometa\MitoSys2\Calibration\mEGFPC1_Noc\0006_R1_P4_K1_Ch2-Ch1.zen
2.940001e+01	1.766666e+02	20151211_STAG2gfpcf2_Prometa\MitoSys2\Calibration\mEGFPC1_Noc\0006_R1_P4_K1_Ch2-Ch1.zen
2.946001e+01	1.753500e+02	20151211_STAG2gfpcf2_Prometa\MitoSys2\Calibration\mEGFPC1_Noc\0006_R1_P4_K1_Ch2-Ch1.zen
2.952001e+01	1.723666e+02	20151211_STAG2gfpcf2_Prometa\MitoSys2\Calibration\mEGFPC1_Noc\0006_R1_P4_K1_Ch2-Ch1.zen
2.958001e+01	1.687666e+02	20151211_STAG2gfpcf2_Prometa\MitoSys2\Calibration\mEGFPC1_Noc\0006_R1_P4_K1_Ch2-Ch1.zen
2.964001e+01	1.742666e+02	20151211_STAG2gfpcf2_Prometa\MitoSys2\Calibration\mEGFPC1_Noc\0006_R1_P4_K1_Ch2-Ch1.zen
2.970001e+01	1.717666e+02	20151211_STAG2gfpcf2_Prometa\MitoSys2\Calibration\mEGFPC1_Noc\0006_R1_P4_K1_Ch2-Ch1.zen
2.976001e+01	1.682500e+02	20151211_STAG2gfpcf2_Prometa\MitoSys2\Calibration\mEGFPC1_Noc\0006_R1_P4_K1_Ch2-Ch1.zen
2.982001e+01	1.718333e+02	20151211_STAG2gfpcf2_Prometa\MitoSys2\Calibration\mEGFPC1_Noc\0006_R1_P4_K1_Ch2-Ch1.zen
2.988001e+01	1.666000e+02	20151211_STAG2gfpcf2_Prometa\MitoSys2\Calibration\mEGFPC1_Noc\0006_R1_P4_K1_Ch2-Ch1.zen
[truncated: 110,501 more rows]
