# Supplementary material for: Absolute quantification of cohesin, CTCF and their regulators in human cells
Source: eLife. 2019 Jun 17;8:e46269. doi: 10.7554/eLife.46269 (PMC6606026; doi:10.7554/eLife.46269)
Supplement: Figure 2—source data 1. [file elife-46269-fig2-data1.zip › Figure 2 - source data 1/20181114_CTCFgfpcf2_G2G1/2c_opt_time_col_cf_Ch1.txt]

tau_us	Ch1	Ch1_std	Ch1_fit	path
10	6.138243e-03	7.765638e-04	6.257500e-03	20181114_CTCFgfpcf2_G2G1\MitoSys2\Calibration\pmEGFPC1\0001_pmEGFPC1_R1_P1_K1_Ch2.zen
20	6.461621e-03	7.689032e-04	6.001500e-03	20181114_CTCFgfpcf2_G2G1\MitoSys2\Calibration\pmEGFPC1\0001_pmEGFPC1_R1_P1_K1_Ch2.zen
30	5.781808e-03	5.887355e-04	5.762700e-03	20181114_CTCFgfpcf2_G2G1\MitoSys2\Calibration\pmEGFPC1\0001_pmEGFPC1_R1_P1_K1_Ch2.zen
40	5.214211e-03	8.445802e-04	5.540900e-03	20181114_CTCFgfpcf2_G2G1\MitoSys2\Calibration\pmEGFPC1\0001_pmEGFPC1_R1_P1_K1_Ch2.zen
50	5.350282e-03	6.266601e-04	5.335000e-03	20181114_CTCFgfpcf2_G2G1\MitoSys2\Calibration\pmEGFPC1\0001_pmEGFPC1_R1_P1_K1_Ch2.zen
60	4.950423e-03	6.572671e-04	5.143700e-03	20181114_CTCFgfpcf2_G2G1\MitoSys2\Calibration\pmEGFPC1\0001_pmEGFPC1_R1_P1_K1_Ch2.zen
70	4.773369e-03	9.369259e-04	4.965800e-03	20181114_CTCFgfpcf2_G2G1\MitoSys2\Calibration\pmEGFPC1\0001_pmEGFPC1_R1_P1_K1_Ch2.zen
80	4.858422e-03	6.247827e-04	4.800100e-03	20181114_CTCFgfpcf2_G2G1\MitoSys2\Calibration\pmEGFPC1\0001_pmEGFPC1_R1_P1_K1_Ch2.zen
90	4.868603e-03	6.799517e-04	4.645400e-03	20181114_CTCFgfpcf2_G2G1\MitoSys2\Calibration\pmEGFPC1\0001_pmEGFPC1_R1_P1_K1_Ch2.zen
100	4.467362e-03	5.685789e-04	4.500800e-03	20181114_CTCFgfpcf2_G2G1\MitoSys2\Calibration\pmEGFPC1\0001_pmEGFPC1_R1_P1_K1_Ch2.zen
120	4.298907e-03	5.547990e-04	4.238200e-03	20181114_CTCFgfpcf2_G2G1\MitoSys2\Calibration\pmEGFPC1\0001_pmEGFPC1_R1_P1_K1_Ch2.zen
140	3.958336e-03	4.922674e-04	4.006000e-03	20181114_CTCFgfpcf2_G2G1\MitoSys2\Calibration\pmEGFPC1\0001_pmEGFPC1_R1_P1_K1_Ch2.zen
160	3.822906e-03	6.740757e-04	3.799300e-03	20181114_CTCFgfpcf2_G2G1\MitoSys2\Calibration\pmEGFPC1\0001_pmEGFPC1_R1_P1_K1_Ch2.zen
180	3.653966e-03	5.023149e-04	3.614000e-03	20181114_CTCFgfpcf2_G2G1\MitoSys2\Calibration\pmEGFPC1\0001_pmEGFPC1_R1_P1_K1_Ch2.zen
200	3.545134e-03	6.564715e-04	3.446700e-03	20181114_CTCFgfpcf2_G2G1\MitoSys2\Calibration\pmEGFPC1\0001_pmEGFPC1_R1_P1_K1_Ch2.zen
220	3.371331e-03	5.368287e-04	3.295000e-03	20181114_CTCFgfpcf2_G2G1\MitoSys2\Calibration\pmEGFPC1\0001_pmEGFPC1_R1_P1_K1_Ch2.zen
240	3.157598e-03	5.105131e-04	3.156500e-03	20181114_CTCFgfpcf2_G2G1\MitoSys2\Calibration\pmEGFPC1\0001_pmEGFPC1_R1_P1_K1_Ch2.zen
260	3.018508e-03	5.136105e-04	3.029400e-03	20181114_CTCFgfpcf2_G2G1\MitoSys2\Calibration\pmEGFPC1\0001_pmEGFPC1_R1_P1_K1_Ch2.zen
280	3.006688e-03	4.934358e-04	2.912400e-03	20181114_CTCFgfpcf2_G2G1\MitoSys2\Calibration\pmEGFPC1\0001_pmEGFPC1_R1_P1_K1_Ch2.zen
300	2.876092e-03	3.198499e-04	2.804200e-03	20181114_CTCFgfpcf2_G2G1\MitoSys2\Calibration\pmEGFPC1\0001_pmEGFPC1_R1_P1_K1_Ch2.zen
340	2.635565e-03	3.477661e-04	2.610100e-03	20181114_CTCFgfpcf2_G2G1\MitoSys2\Calibration\pmEGFPC1\0001_pmEGFPC1_R1_P1_K1_Ch2.zen
380	2.379092e-03	3.356685e-04	2.440700e-03	20181114_CTCFgfpcf2_G2G1\MitoSys2\Calibration\pmEGFPC1\0001_pmEGFPC1_R1_P1_K1_Ch2.zen
420	2.225536e-03	2.917348e-04	2.291300e-03	20181114_CTCFgfpcf2_G2G1\MitoSys2\Calibration\pmEGFPC1\0001_pmEGFPC1_R1_P1_K1_Ch2.zen
460	2.149116e-03	4.004730e-04	2.158400e-03	20181114_CTCFgfpcf2_G2G1\MitoSys2\Calibration\pmEGFPC1\0001_pmEGFPC1_R1_P1_K1_Ch2.zen
500	2.032954e-03	3.468676e-04	2.039200e-03	20181114_CTCFgfpcf2_G2G1\MitoSys2\Calibration\pmEGFPC1\0001_pmEGFPC1_R1_P1_K1_Ch2.zen
540	1.867626e-03	3.291873e-04	1.931700e-03	20181114_CTCFgfpcf2_G2G1\MitoSys2\Calibration\pmEGFPC1\0001_pmEGFPC1_R1_P1_K1_Ch2.zen
580	1.907161e-03	3.497143e-04	1.834200e-03	20181114_CTCFgfpcf2_G2G1\MitoSys2\Calibration\pmEGFPC1\0001_pmEGFPC1_R1_P1_K1_Ch2.zen
620	1.713025e-03	3.159866e-04	1.745300e-03	20181114_CTCFgfpcf2_G2G1\MitoSys2\Calibration\pmEGFPC1\0001_pmEGFPC1_R1_P1_K1_Ch2.zen
660	1.703006e-03	4.239588e-04	1.664000e-03	20181114_CTCFgfpcf2_G2G1\MitoSys2\Calibration\pmEGFPC1\0001_pmEGFPC1_R1_P1_K1_Ch2.zen
700	1.582709e-03	3.133923e-04	1.589400e-03	20181114_CTCFgfpcf2_G2G1\MitoSys2\Calibration\pmEGFPC1\0001_pmEGFPC1_R1_P1_K1_Ch2.zen
780	1.521849e-03	2.746884e-04	1.457100e-03	20181114_CTCFgfpcf2_G2G1\MitoSys2\Calibration\pmEGFPC1\0001_pmEGFPC1_R1_P1_K1_Ch2.zen
860	1.345620e-03	3.273230e-04	1.343600e-03	20181114_CTCFgfpcf2_G2G1\MitoSys2\Calibration\pmEGFPC1\0001_pmEGFPC1_R1_P1_K1_Ch2.zen
940	1.192516e-03	3.165679e-04	1.245100e-03	20181114_CTCFgfpcf2_G2G1\MitoSys2\Calibration\pmEGFPC1\0001_pmEGFPC1_R1_P1_K1_Ch2.zen
1020	1.145502e-03	2.611412e-04	1.158900e-03	20181114_CTCFgfpcf2_G2G1\MitoSys2\Calibration\pmEGFPC1\0001_pmEGFPC1_R1_P1_K1_Ch2.zen
1100	1.150905e-03	2.714128e-04	1.083000e-03	20181114_CTCFgfpcf2_G2G1\MitoSys2\Calibration\pmEGFPC1\0001_pmEGFPC1_R1_P1_K1_Ch2.zen
1180	1.038630e-03	2.375929e-04	1.015700e-03	20181114_CTCFgfpcf2_G2G1\MitoSys2\Calibration\pmEGFPC1\0001_pmEGFPC1_R1_P1_K1_Ch2.zen
1260	9.634337e-04	3.064674e-04	9.555600e-04	20181114_CTCFgfpcf2_G2G1\MitoSys2\Calibration\pmEGFPC1\0001_pmEGFPC1_R1_P1_K1_Ch2.zen
1340	8.004445e-04	1.845786e-04	9.015800e-04	20181114_CTCFgfpcf2_G2G1\MitoSys2\Calibration\pmEGFPC1\0001_pmEGFPC1_R1_P1_K1_Ch2.zen
1420	8.246866e-04	2.558580e-04	8.528800e-04	20181114_CTCFgfpcf2_G2G1\MitoSys2\Calibration\pmEGFPC1\0001_pmEGFPC1_R1_P1_K1_Ch2.zen
1500	7.428305e-04	2.515397e-04	8.087400e-04	20181114_CTCFgfpcf2_G2G1\MitoSys2\Calibration\pmEGFPC1\0001_pmEGFPC1_R1_P1_K1_Ch2.zen
1660	7.118183e-04	3.220019e-04	7.318600e-04	20181114_CTCFgfpcf2_G2G1\MitoSys2\Calibration\pmEGFPC1\0001_pmEGFPC1_R1_P1_K1_Ch2.zen
1820	6.104988e-04	2.883660e-04	6.672300e-04	20181114_CTCFgfpcf2_G2G1\MitoSys2\Calibration\pmEGFPC1\0001_pmEGFPC1_R1_P1_K1_Ch2.zen
1980	6.499331e-04	2.062477e-04	6.122100e-04	20181114_CTCFgfpcf2_G2G1\MitoSys2\Calibration\pmEGFPC1\0001_pmEGFPC1_R1_P1_K1_Ch2.zen
2140	4.755944e-04	2.031551e-04	5.648400e-04	20181114_CTCFgfpcf2_G2G1\MitoSys2\Calibration\pmEGFPC1\0001_pmEGFPC1_R1_P1_K1_Ch2.zen
2300	5.020430e-04	2.868974e-04	5.236700e-04	20181114_CTCFgfpcf2_G2G1\MitoSys2\Calibration\pmEGFPC1\0001_pmEGFPC1_R1_P1_K1_Ch2.zen
2460	4.934536e-04	2.365109e-04	4.875700e-04	20181114_CTCFgfpcf2_G2G1\MitoSys2\Calibration\pmEGFPC1\0001_pmEGFPC1_R1_P1_K1_Ch2.zen
2620	4.840650e-04	2.455001e-04	4.556900e-04	20181114_CTCFgfpcf2_G2G1\MitoSys2\Calibration\pmEGFPC1\0001_pmEGFPC1_R1_P1_K1_Ch2.zen
2780	4.254938e-04	2.949111e-04	4.273500e-04	20181114_CTCFgfpcf2_G2G1\MitoSys2\Calibration\pmEGFPC1\0001_pmEGFPC1_R1_P1_K1_Ch2.zen
2940	4.557562e-04	2.487246e-04	4.019900e-04	20181114_CTCFgfpcf2_G2G1\MitoSys2\Calibration\pmEGFPC1\0001_pmEGFPC1_R1_P1_K1_Ch2.zen
3100	4.498490e-04	1.749966e-04	3.791900e-04	20181114_CTCFgfpcf2_G2G1\MitoSys2\Calibration\pmEGFPC1\0001_pmEGFPC1_R1_P1_K1_Ch2.zen
3420	3.726562e-04	1.943458e-04	3.398600e-04	20181114_CTCFgfpcf2_G2G1\MitoSys2\Calibration\pmEGFPC1\0001_pmEGFPC1_R1_P1_K1_Ch2.zen
3740	3.275231e-04	2.279706e-04	3.072000e-04	20181114_CTCFgfpcf2_G2G1\MitoSys2\Calibration\pmEGFPC1\0001_pmEGFPC1_R1_P1_K1_Ch2.zen
4060	2.156159e-04	2.205268e-04	2.796800e-04	20181114_CTCFgfpcf2_G2G1\MitoSys2\Calibration\pmEGFPC1\0001_pmEGFPC1_R1_P1_K1_Ch2.zen
4380	2.731933e-04	2.647900e-04	2.561900e-04	20181114_CTCFgfpcf2_G2G1\MitoSys2\Calibration\pmEGFPC1\0001_pmEGFPC1_R1_P1_K1_Ch2.zen
4700	2.240705e-04	2.271691e-04	2.359400e-04	20181114_CTCFgfpcf2_G2G1\MitoSys2\Calibration\pmEGFPC1\0001_pmEGFPC1_R1_P1_K1_Ch2.zen
5020	2.282614e-04	2.175569e-04	2.183200e-04	20181114_CTCFgfpcf2_G2G1\MitoSys2\Calibration\pmEGFPC1\0001_pmEGFPC1_R1_P1_K1_Ch2.zen
5340	1.876006e-04	2.193274e-04	2.028600e-04	20181114_CTCFgfpcf2_G2G1\MitoSys2\Calibration\pmEGFPC1\0001_pmEGFPC1_R1_P1_K1_Ch2.zen
5660	1.759149e-04	2.341402e-04	1.892000e-04	20181114_CTCFgfpcf2_G2G1\MitoSys2\Calibration\pmEGFPC1\0001_pmEGFPC1_R1_P1_K1_Ch2.zen
5980	1.281864e-04	1.951024e-04	1.770500e-04	20181114_CTCFgfpcf2_G2G1\MitoSys2\Calibration\pmEGFPC1\0001_pmEGFPC1_R1_P1_K1_Ch2.zen
6300	1.495757e-04	1.660962e-04	1.661800e-04	20181114_CTCFgfpcf2_G2G1\MitoSys2\Calibration\pmEGFPC1\0001_pmEGFPC1_R1_P1_K1_Ch2.zen
6940	1.656089e-04	1.791780e-04	1.475800e-04	20181114_CTCFgfpcf2_G2G1\MitoSys2\Calibration\pmEGFPC1\0001_pmEGFPC1_R1_P1_K1_Ch2.zen
7580	1.896440e-04	1.762173e-04	1.322700e-04	20181114_CTCFgfpcf2_G2G1\MitoSys2\Calibration\pmEGFPC1\0001_pmEGFPC1_R1_P1_K1_Ch2.zen
8220	1.456791e-04	1.909166e-04	1.194800e-04	20181114_CTCFgfpcf2_G2G1\MitoSys2\Calibration\pmEGFPC1\0001_pmEGFPC1_R1_P1_K1_Ch2.zen
8860	1.599556e-04	2.044860e-04	1.086600e-04	20181114_CTCFgfpcf2_G2G1\MitoSys2\Calibration\pmEGFPC1\0001_pmEGFPC1_R1_P1_K1_Ch2.zen
9500	1.322913e-04	1.881592e-04	9.939200e-05	20181114_CTCFgfpcf2_G2G1\MitoSys2\Calibration\pmEGFPC1\0001_pmEGFPC1_R1_P1_K1_Ch2.zen
10140	1.119240e-04	1.738296e-04	9.138600e-05	20181114_CTCFgfpcf2_G2G1\MitoSys2\Calibration\pmEGFPC1\0001_pmEGFPC1_R1_P1_K1_Ch2.zen
10780	1.346012e-04	1.784755e-04	8.440800e-05	20181114_CTCFgfpcf2_G2G1\MitoSys2\Calibration\pmEGFPC1\0001_pmEGFPC1_R1_P1_K1_Ch2.zen
11420	1.626992e-04	1.508140e-04	7.828000e-05	20181114_CTCFgfpcf2_G2G1\MitoSys2\Calibration\pmEGFPC1\0001_pmEGFPC1_R1_P1_K1_Ch2.zen
12060	6.130275e-05	1.302557e-04	7.286300e-05	20181114_CTCFgfpcf2_G2G1\MitoSys2\Calibration\pmEGFPC1\0001_pmEGFPC1_R1_P1_K1_Ch2.zen
12700	6.019991e-05	1.325644e-04	6.804500e-05	20181114_CTCFgfpcf2_G2G1\MitoSys2\Calibration\pmEGFPC1\0001_pmEGFPC1_R1_P1_K1_Ch2.zen
13980	9.347086e-05	1.532538e-04	5.986500e-05	20181114_CTCFgfpcf2_G2G1\MitoSys2\Calibration\pmEGFPC1\0001_pmEGFPC1_R1_P1_K1_Ch2.zen
15260	7.299304e-05	1.606783e-04	5.320100e-05	20181114_CTCFgfpcf2_G2G1\MitoSys2\Calibration\pmEGFPC1\0001_pmEGFPC1_R1_P1_K1_Ch2.zen
16540	1.036908e-04	1.713028e-04	4.768500e-05	20181114_CTCFgfpcf2_G2G1\MitoSys2\Calibration\pmEGFPC1\0001_pmEGFPC1_R1_P1_K1_Ch2.zen
17820	5.477328e-05	9.924563e-05	4.305800e-05	20181114_CTCFgfpcf2_G2G1\MitoSys2\Calibration\pmEGFPC1\0001_pmEGFPC1_R1_P1_K1_Ch2.zen
19100	2.219675e-05	1.121637e-04	3.912900e-05	20181114_CTCFgfpcf2_G2G1\MitoSys2\Calibration\pmEGFPC1\0001_pmEGFPC1_R1_P1_K1_Ch2.zen
20380	6.182759e-05	1.511474e-04	3.576000e-05	20181114_CTCFgfpcf2_G2G1\MitoSys2\Calibration\pmEGFPC1\0001_pmEGFPC1_R1_P1_K1_Ch2.zen
21660	5.270324e-05	1.080601e-04	3.284400e-05	20181114_CTCFgfpcf2_G2G1\MitoSys2\Calibration\pmEGFPC1\0001_pmEGFPC1_R1_P1_K1_Ch2.zen
22940	4.179112e-05	1.764894e-04	3.030100e-05	20181114_CTCFgfpcf2_G2G1\MitoSys2\Calibration\pmEGFPC1\0001_pmEGFPC1_R1_P1_K1_Ch2.zen
24220	4.842786e-05	1.836269e-04	2.806700e-05	20181114_CTCFgfpcf2_G2G1\MitoSys2\Calibration\pmEGFPC1\0001_pmEGFPC1_R1_P1_K1_Ch2.zen
25500	5.808865e-05	1.620069e-04	2.609200e-05	20181114_CTCFgfpcf2_G2G1\MitoSys2\Calibration\pmEGFPC1\0001_pmEGFPC1_R1_P1_K1_Ch2.zen
28060	4.105439e-05	1.078331e-04	2.276600e-05	20181114_CTCFgfpcf2_G2G1\MitoSys2\Calibration\pmEGFPC1\0001_pmEGFPC1_R1_P1_K1_Ch2.zen
30620	2.899866e-05	1.295855e-04	2.008400e-05	20181114_CTCFgfpcf2_G2G1\MitoSys2\Calibration\pmEGFPC1\0001_pmEGFPC1_R1_P1_K1_Ch2.zen
33180	1.606757e-05	1.011884e-04	1.788400e-05	20181114_CTCFgfpcf2_G2G1\MitoSys2\Calibration\pmEGFPC1\0001_pmEGFPC1_R1_P1_K1_Ch2.zen
35740	2.187537e-05	1.348794e-04	1.605400e-05	20181114_CTCFgfpcf2_G2G1\MitoSys2\Calibration\pmEGFPC1\0001_pmEGFPC1_R1_P1_K1_Ch2.zen
38300	4.932941e-05	1.136293e-04	1.451200e-05	20181114_CTCFgfpcf2_G2G1\MitoSys2\Calibration\pmEGFPC1\0001_pmEGFPC1_R1_P1_K1_Ch2.zen
40860	2.040094e-05	1.284752e-04	1.319900e-05	20181114_CTCFgfpcf2_G2G1\MitoSys2\Calibration\pmEGFPC1\0001_pmEGFPC1_R1_P1_K1_Ch2.zen
43420	3.126477e-06	1.434360e-04	1.207000e-05	20181114_CTCFgfpcf2_G2G1\MitoSys2\Calibration\pmEGFPC1\0001_pmEGFPC1_R1_P1_K1_Ch2.zen
45980	-2.371321e-09	1.382063e-04	1.109100e-05	20181114_CTCFgfpcf2_G2G1\MitoSys2\Calibration\pmEGFPC1\0001_pmEGFPC1_R1_P1_K1_Ch2.zen
48540	5.027894e-05	1.280132e-04	1.023600e-05	20181114_CTCFgfpcf2_G2G1\MitoSys2\Calibration\pmEGFPC1\0001_pmEGFPC1_R1_P1_K1_Ch2.zen
51100	3.766067e-05	1.318751e-04	9.483300e-06	20181114_CTCFgfpcf2_G2G1\MitoSys2\Calibration\pmEGFPC1\0001_pmEGFPC1_R1_P1_K1_Ch2.zen
56220	-2.334777e-05	1.411130e-04	8.224700e-06	20181114_CTCFgfpcf2_G2G1\MitoSys2\Calibration\pmEGFPC1\0001_pmEGFPC1_R1_P1_K1_Ch2.zen
61340	3.538294e-05	1.331476e-04	7.218100e-06	20181114_CTCFgfpcf2_G2G1\MitoSys2\Calibration\pmEGFPC1\0001_pmEGFPC1_R1_P1_K1_Ch2.zen
66460	-2.831781e-05	1.356120e-04	6.398500e-06	20181114_CTCFgfpcf2_G2G1\MitoSys2\Calibration\pmEGFPC1\0001_pmEGFPC1_R1_P1_K1_Ch2.zen
71580	-2.171604e-05	1.122277e-04	5.720900e-06	20181114_CTCFgfpcf2_G2G1\MitoSys2\Calibration\pmEGFPC1\0001_pmEGFPC1_R1_P1_K1_Ch2.zen
76700	-3.093110e-06	1.513298e-04	5.153200e-06	20181114_CTCFgfpcf2_G2G1\MitoSys2\Calibration\pmEGFPC1\0001_pmEGFPC1_R1_P1_K1_Ch2.zen
81820	-3.192002e-05	1.154790e-04	4.672100e-06	20181114_CTCFgfpcf2_G2G1\MitoSys2\Calibration\pmEGFPC1\0001_pmEGFPC1_R1_P1_K1_Ch2.zen
86940	-4.088100e-05	1.351486e-04	4.260400e-06	20181114_CTCFgfpcf2_G2G1\MitoSys2\Calibration\pmEGFPC1\0001_pmEGFPC1_R1_P1_K1_Ch2.zen
92060	2.313919e-05	1.037346e-04	3.904900e-06	20181114_CTCFgfpcf2_G2G1\MitoSys2\Calibration\pmEGFPC1\0001_pmEGFPC1_R1_P1_K1_Ch2.zen
97180	-1.240901e-05	1.664426e-04	3.595400e-06	20181114_CTCFgfpcf2_G2G1\MitoSys2\Calibration\pmEGFPC1\0001_pmEGFPC1_R1_P1_K1_Ch2.zen
102300	1.634293e-05	8.328081e-05	3.324100e-06	20181114_CTCFgfpcf2_G2G1\MitoSys2\Calibration\pmEGFPC1\0001_pmEGFPC1_R1_P1_K1_Ch2.zen
112540	1.066777e-05	9.617240e-05	2.872300e-06	20181114_CTCFgfpcf2_G2G1\MitoSys2\Calibration\pmEGFPC1\0001_pmEGFPC1_R1_P1_K1_Ch2.zen
122780	-8.992494e-06	8.576811e-05	2.512900e-06	20181114_CTCFgfpcf2_G2G1\MitoSys2\Calibration\pmEGFPC1\0001_pmEGFPC1_R1_P1_K1_Ch2.zen
133020	2.624605e-06	8.648396e-05	2.221500e-06	20181114_CTCFgfpcf2_G2G1\MitoSys2\Calibration\pmEGFPC1\0001_pmEGFPC1_R1_P1_K1_Ch2.zen
143260	-7.097402e-06	1.041202e-04	1.981600e-06	20181114_CTCFgfpcf2_G2G1\MitoSys2\Calibration\pmEGFPC1\0001_pmEGFPC1_R1_P1_K1_Ch2.zen
153500	1.300663e-06	1.002327e-04	1.781300e-06	20181114_CTCFgfpcf2_G2G1\MitoSys2\Calibration\pmEGFPC1\0001_pmEGFPC1_R1_P1_K1_Ch2.zen
163740	-2.168645e-05	9.876235e-05	1.612100e-06	20181114_CTCFgfpcf2_G2G1\MitoSys2\Calibration\pmEGFPC1\0001_pmEGFPC1_R1_P1_K1_Ch2.zen
173980	-2.654688e-05	6.824783e-05	1.467700e-06	20181114_CTCFgfpcf2_G2G1\MitoSys2\Calibration\pmEGFPC1\0001_pmEGFPC1_R1_P1_K1_Ch2.zen
184220	-8.136339e-06	6.548256e-05	1.343300e-06	20181114_CTCFgfpcf2_G2G1\MitoSys2\Calibration\pmEGFPC1\0001_pmEGFPC1_R1_P1_K1_Ch2.zen
194460	-1.909093e-05	7.519209e-05	1.235200e-06	20181114_CTCFgfpcf2_G2G1\MitoSys2\Calibration\pmEGFPC1\0001_pmEGFPC1_R1_P1_K1_Ch2.zen
204700	-8.847831e-06	6.051292e-05	1.140700e-06	20181114_CTCFgfpcf2_G2G1\MitoSys2\Calibration\pmEGFPC1\0001_pmEGFPC1_R1_P1_K1_Ch2.zen
225180	-1.706375e-05	7.322909e-05	9.836600e-07	20181114_CTCFgfpcf2_G2G1\MitoSys2\Calibration\pmEGFPC1\0001_pmEGFPC1_R1_P1_K1_Ch2.zen
245660	1.242399e-05	7.584778e-05	8.591100e-07	20181114_CTCFgfpcf2_G2G1\MitoSys2\Calibration\pmEGFPC1\0001_pmEGFPC1_R1_P1_K1_Ch2.zen
266140	-3.714960e-05	7.984352e-05	7.584200e-07	20181114_CTCFgfpcf2_G2G1\MitoSys2\Calibration\pmEGFPC1\0001_pmEGFPC1_R1_P1_K1_Ch2.zen
286620	-2.300293e-05	8.060046e-05	6.756700e-07	20181114_CTCFgfpcf2_G2G1\MitoSys2\Calibration\pmEGFPC1\0001_pmEGFPC1_R1_P1_K1_Ch2.zen
307100	-3.643319e-07	9.083512e-05	6.067200e-07	20181114_CTCFgfpcf2_G2G1\MitoSys2\Calibration\pmEGFPC1\0001_pmEGFPC1_R1_P1_K1_Ch2.zen
327580	-2.001583e-05	7.412701e-05	5.485700e-07	20181114_CTCFgfpcf2_G2G1\MitoSys2\Calibration\pmEGFPC1\0001_pmEGFPC1_R1_P1_K1_Ch2.zen
348060	-2.680226e-05	7.891926e-05	4.990100e-07	20181114_CTCFgfpcf2_G2G1\MitoSys2\Calibration\pmEGFPC1\0001_pmEGFPC1_R1_P1_K1_Ch2.zen
368540	-2.174380e-05	5.833826e-05	4.563700e-07	20181114_CTCFgfpcf2_G2G1\MitoSys2\Calibration\pmEGFPC1\0001_pmEGFPC1_R1_P1_K1_Ch2.zen
389020	1.398420e-05	6.350911e-05	4.193800e-07	20181114_CTCFgfpcf2_G2G1\MitoSys2\Calibration\pmEGFPC1\0001_pmEGFPC1_R1_P1_K1_Ch2.zen
409500	7.782618e-06	5.093135e-05	3.870400e-07	20181114_CTCFgfpcf2_G2G1\MitoSys2\Calibration\pmEGFPC1\0001_pmEGFPC1_R1_P1_K1_Ch2.zen
450460	-1.846610e-05	5.718810e-05	3.334100e-07	20181114_CTCFgfpcf2_G2G1\MitoSys2\Calibration\pmEGFPC1\0001_pmEGFPC1_R1_P1_K1_Ch2.zen
491420	-2.047225e-05	7.689015e-05	2.909400e-07	20181114_CTCFgfpcf2_G2G1\MitoSys2\Calibration\pmEGFPC1\0001_pmEGFPC1_R1_P1_K1_Ch2.zen
532380	-2.285887e-05	6.414986e-05	2.566500e-07	20181114_CTCFgfpcf2_G2G1\MitoSys2\Calibration\pmEGFPC1\0001_pmEGFPC1_R1_P1_K1_Ch2.zen
573340	-1.293348e-05	5.408924e-05	2.285100e-07	20181114_CTCFgfpcf2_G2G1\MitoSys2\Calibration\pmEGFPC1\0001_pmEGFPC1_R1_P1_K1_Ch2.zen
614300	-2.230772e-05	5.943950e-05	2.050800e-07	20181114_CTCFgfpcf2_G2G1\MitoSys2\Calibration\pmEGFPC1\0001_pmEGFPC1_R1_P1_K1_Ch2.zen
655260	-2.543852e-05	6.730943e-05	1.853300e-07	20181114_CTCFgfpcf2_G2G1\MitoSys2\Calibration\pmEGFPC1\0001_pmEGFPC1_R1_P1_K1_Ch2.zen
696220	-1.368412e-05	5.090149e-05	1.685200e-07	20181114_CTCFgfpcf2_G2G1\MitoSys2\Calibration\pmEGFPC1\0001_pmEGFPC1_R1_P1_K1_Ch2.zen
737180	-1.084819e-05	6.643673e-05	1.540600e-07	20181114_CTCFgfpcf2_G2G1\MitoSys2\Calibration\pmEGFPC1\0001_pmEGFPC1_R1_P1_K1_Ch2.zen
778140	5.323210e-06	6.298843e-05	1.415200e-07	20181114_CTCFgfpcf2_G2G1\MitoSys2\Calibration\pmEGFPC1\0001_pmEGFPC1_R1_P1_K1_Ch2.zen
819100	1.264863e-05	4.869778e-05	1.305700e-07	20181114_CTCFgfpcf2_G2G1\MitoSys2\Calibration\pmEGFPC1\0001_pmEGFPC1_R1_P1_K1_Ch2.zen
901020	5.518023e-06	4.728474e-05	1.124200e-07	20181114_CTCFgfpcf2_G2G1\MitoSys2\Calibration\pmEGFPC1\0001_pmEGFPC1_R1_P1_K1_Ch2.zen
982940	-9.884671e-06	3.897708e-05	9.806000e-08	20181114_CTCFgfpcf2_G2G1\MitoSys2\Calibration\pmEGFPC1\0001_pmEGFPC1_R1_P1_K1_Ch2.zen
1064860	-7.414301e-06	5.425928e-05	8.647100e-08	20181114_CTCFgfpcf2_G2G1\MitoSys2\Calibration\pmEGFPC1\0001_pmEGFPC1_R1_P1_K1_Ch2.zen
1146780	-1.461983e-06	4.451854e-05	7.696400e-08	20181114_CTCFgfpcf2_G2G1\MitoSys2\Calibration\pmEGFPC1\0001_pmEGFPC1_R1_P1_K1_Ch2.zen
1228700	1.430826e-05	5.411917e-05	6.905400e-08	20181114_CTCFgfpcf2_G2G1\MitoSys2\Calibration\pmEGFPC1\0001_pmEGFPC1_R1_P1_K1_Ch2.zen
1310620	1.323359e-07	4.625308e-05	6.239100e-08	20181114_CTCFgfpcf2_G2G1\MitoSys2\Calibration\pmEGFPC1\0001_pmEGFPC1_R1_P1_K1_Ch2.zen
1392540	1.013792e-05	3.734471e-05	5.671900e-08	20181114_CTCFgfpcf2_G2G1\MitoSys2\Calibration\pmEGFPC1\0001_pmEGFPC1_R1_P1_K1_Ch2.zen
1474460	-1.240785e-06	5.846812e-05	5.184300e-08	20181114_CTCFgfpcf2_G2G1\MitoSys2\Calibration\pmEGFPC1\0001_pmEGFPC1_R1_P1_K1_Ch2.zen
1556380	-1.267915e-05	5.971313e-05	4.761700e-08	20181114_CTCFgfpcf2_G2G1\MitoSys2\Calibration\pmEGFPC1\0001_pmEGFPC1_R1_P1_K1_Ch2.zen
10	8.969157e-03	7.927055e-04	8.798900e-03	20181114_CTCFgfpcf2_G2G1\MitoSys2\Calibration\pmEGFPC1\0001_pmEGFPC1_R1_P2_K1_Ch2.zen
20	8.265358e-03	8.217197e-04	8.418700e-03	20181114_CTCFgfpcf2_G2G1\MitoSys2\Calibration\pmEGFPC1\0001_pmEGFPC1_R1_P2_K1_Ch2.zen
30	7.974624e-03	6.874061e-04	8.069200e-03	20181114_CTCFgfpcf2_G2G1\MitoSys2\Calibration\pmEGFPC1\0001_pmEGFPC1_R1_P2_K1_Ch2.zen
40	7.920016e-03	1.105034e-03	7.747900e-03	20181114_CTCFgfpcf2_G2G1\MitoSys2\Calibration\pmEGFPC1\0001_pmEGFPC1_R1_P2_K1_Ch2.zen
50	7.596209e-03	8.056453e-04	7.452200e-03	20181114_CTCFgfpcf2_G2G1\MitoSys2\Calibration\pmEGFPC1\0001_pmEGFPC1_R1_P2_K1_Ch2.zen
60	6.934583e-03	7.390045e-04	7.179500e-03	20181114_CTCFgfpcf2_G2G1\MitoSys2\Calibration\pmEGFPC1\0001_pmEGFPC1_R1_P2_K1_Ch2.zen
70	6.943009e-03	8.290543e-04	6.927400e-03	20181114_CTCFgfpcf2_G2G1\MitoSys2\Calibration\pmEGFPC1\0001_pmEGFPC1_R1_P2_K1_Ch2.zen
80	6.617319e-03	1.016853e-03	6.694000e-03	20181114_CTCFgfpcf2_G2G1\MitoSys2\Calibration\pmEGFPC1\0001_pmEGFPC1_R1_P2_K1_Ch2.zen
90	6.548422e-03	8.766457e-04	6.477400e-03	20181114_CTCFgfpcf2_G2G1\MitoSys2\Calibration\pmEGFPC1\0001_pmEGFPC1_R1_P2_K1_Ch2.zen
100	6.174914e-03	7.567851e-04	6.275800e-03	20181114_CTCFgfpcf2_G2G1\MitoSys2\Calibration\pmEGFPC1\0001_pmEGFPC1_R1_P2_K1_Ch2.zen
120	5.781059e-03	6.492716e-04	5.912400e-03	20181114_CTCFgfpcf2_G2G1\MitoSys2\Calibration\pmEGFPC1\0001_pmEGFPC1_R1_P2_K1_Ch2.zen
140	5.691346e-03	7.325379e-04	5.593700e-03	20181114_CTCFgfpcf2_G2G1\MitoSys2\Calibration\pmEGFPC1\0001_pmEGFPC1_R1_P2_K1_Ch2.zen
160	5.336062e-03	6.009297e-04	5.312100e-03	20181114_CTCFgfpcf2_G2G1\MitoSys2\Calibration\pmEGFPC1\0001_pmEGFPC1_R1_P2_K1_Ch2.zen
180	4.928557e-03	5.480647e-04	5.061300e-03	20181114_CTCFgfpcf2_G2G1\MitoSys2\Calibration\pmEGFPC1\0001_pmEGFPC1_R1_P2_K1_Ch2.zen
200	5.010946e-03	5.825423e-04	4.836200e-03	20181114_CTCFgfpcf2_G2G1\MitoSys2\Calibration\pmEGFPC1\0001_pmEGFPC1_R1_P2_K1_Ch2.zen
220	4.680349e-03	8.097458e-04	4.632900e-03	20181114_CTCFgfpcf2_G2G1\MitoSys2\Calibration\pmEGFPC1\0001_pmEGFPC1_R1_P2_K1_Ch2.zen
240	4.402379e-03	5.720561e-04	4.448200e-03	20181114_CTCFgfpcf2_G2G1\MitoSys2\Calibration\pmEGFPC1\0001_pmEGFPC1_R1_P2_K1_Ch2.zen
260	4.190792e-03	6.265723e-04	4.279300e-03	20181114_CTCFgfpcf2_G2G1\MitoSys2\Calibration\pmEGFPC1\0001_pmEGFPC1_R1_P2_K1_Ch2.zen
280	4.310182e-03	6.560307e-04	4.124200e-03	20181114_CTCFgfpcf2_G2G1\MitoSys2\Calibration\pmEGFPC1\0001_pmEGFPC1_R1_P2_K1_Ch2.zen
300	3.959699e-03	3.951692e-04	3.981000e-03	20181114_CTCFgfpcf2_G2G1\MitoSys2\Calibration\pmEGFPC1\0001_pmEGFPC1_R1_P2_K1_Ch2.zen
340	3.867713e-03	3.866063e-04	3.724800e-03	20181114_CTCFgfpcf2_G2G1\MitoSys2\Calibration\pmEGFPC1\0001_pmEGFPC1_R1_P2_K1_Ch2.zen
380	3.435471e-03	4.235440e-04	3.501600e-03	20181114_CTCFgfpcf2_G2G1\MitoSys2\Calibration\pmEGFPC1\0001_pmEGFPC1_R1_P2_K1_Ch2.zen
420	3.267537e-03	5.439514e-04	3.304700e-03	20181114_CTCFgfpcf2_G2G1\MitoSys2\Calibration\pmEGFPC1\0001_pmEGFPC1_R1_P2_K1_Ch2.zen
460	3.153688e-03	4.444388e-04	3.129300e-03	20181114_CTCFgfpcf2_G2G1\MitoSys2\Calibration\pmEGFPC1\0001_pmEGFPC1_R1_P2_K1_Ch2.zen
500	2.913025e-03	5.295700e-04	2.971900e-03	20181114_CTCFgfpcf2_G2G1\MitoSys2\Calibration\pmEGFPC1\0001_pmEGFPC1_R1_P2_K1_Ch2.zen
540	2.796954e-03	5.637717e-04	2.829500e-03	20181114_CTCFgfpcf2_G2G1\MitoSys2\Calibration\pmEGFPC1\0001_pmEGFPC1_R1_P2_K1_Ch2.zen
580	2.682096e-03	3.654393e-04	2.700000e-03	20181114_CTCFgfpcf2_G2G1\MitoSys2\Calibration\pmEGFPC1\0001_pmEGFPC1_R1_P2_K1_Ch2.zen
620	2.767938e-03	4.071532e-04	2.581600e-03	20181114_CTCFgfpcf2_G2G1\MitoSys2\Calibration\pmEGFPC1\0001_pmEGFPC1_R1_P2_K1_Ch2.zen
660	2.532983e-03	6.231430e-04	2.473000e-03	20181114_CTCFgfpcf2_G2G1\MitoSys2\Calibration\pmEGFPC1\0001_pmEGFPC1_R1_P2_K1_Ch2.zen
700	2.440151e-03	4.627481e-04	2.372900e-03	20181114_CTCFgfpcf2_G2G1\MitoSys2\Calibration\pmEGFPC1\0001_pmEGFPC1_R1_P2_K1_Ch2.zen
780	2.139897e-03	3.557140e-04	2.194500e-03	20181114_CTCFgfpcf2_G2G1\MitoSys2\Calibration\pmEGFPC1\0001_pmEGFPC1_R1_P2_K1_Ch2.zen
860	2.062249e-03	4.840862e-04	2.040200e-03	20181114_CTCFgfpcf2_G2G1\MitoSys2\Calibration\pmEGFPC1\0001_pmEGFPC1_R1_P2_K1_Ch2.zen
940	1.777505e-03	4.107024e-04	1.905400e-03	20181114_CTCFgfpcf2_G2G1\MitoSys2\Calibration\pmEGFPC1\0001_pmEGFPC1_R1_P2_K1_Ch2.zen
1020	1.752405e-03	2.819844e-04	1.786600e-03	20181114_CTCFgfpcf2_G2G1\MitoSys2\Calibration\pmEGFPC1\0001_pmEGFPC1_R1_P2_K1_Ch2.zen
1100	1.593917e-03	4.266928e-04	1.681100e-03	20181114_CTCFgfpcf2_G2G1\MitoSys2\Calibration\pmEGFPC1\0001_pmEGFPC1_R1_P2_K1_Ch2.zen
1180	1.586868e-03	4.430723e-04	1.586900e-03	20181114_CTCFgfpcf2_G2G1\MitoSys2\Calibration\pmEGFPC1\0001_pmEGFPC1_R1_P2_K1_Ch2.zen
1260	1.453854e-03	3.658421e-04	1.502200e-03	20181114_CTCFgfpcf2_G2G1\MitoSys2\Calibration\pmEGFPC1\0001_pmEGFPC1_R1_P2_K1_Ch2.zen
1340	1.499175e-03	3.603455e-04	1.425700e-03	20181114_CTCFgfpcf2_G2G1\MitoSys2\Calibration\pmEGFPC1\0001_pmEGFPC1_R1_P2_K1_Ch2.zen
1420	1.202993e-03	3.834910e-04	1.356200e-03	20181114_CTCFgfpcf2_G2G1\MitoSys2\Calibration\pmEGFPC1\0001_pmEGFPC1_R1_P2_K1_Ch2.zen
1500	1.337029e-03	3.444480e-04	1.292900e-03	20181114_CTCFgfpcf2_G2G1\MitoSys2\Calibration\pmEGFPC1\0001_pmEGFPC1_R1_P2_K1_Ch2.zen
1660	1.209160e-03	3.743375e-04	1.181600e-03	20181114_CTCFgfpcf2_G2G1\MitoSys2\Calibration\pmEGFPC1\0001_pmEGFPC1_R1_P2_K1_Ch2.zen
1820	1.139518e-03	3.354916e-04	1.087000e-03	20181114_CTCFgfpcf2_G2G1\MitoSys2\Calibration\pmEGFPC1\0001_pmEGFPC1_R1_P2_K1_Ch2.zen
1980	1.043874e-03	2.792729e-04	1.005600e-03	20181114_CTCFgfpcf2_G2G1\MitoSys2\Calibration\pmEGFPC1\0001_pmEGFPC1_R1_P2_K1_Ch2.zen
2140	9.870087e-04	2.751761e-04	9.349500e-04	20181114_CTCFgfpcf2_G2G1\MitoSys2\Calibration\pmEGFPC1\0001_pmEGFPC1_R1_P2_K1_Ch2.zen
2300	8.775209e-04	2.483306e-04	8.729700e-04	20181114_CTCFgfpcf2_G2G1\MitoSys2\Calibration\pmEGFPC1\0001_pmEGFPC1_R1_P2_K1_Ch2.zen
2460	7.129699e-04	3.802447e-04	8.182100e-04	20181114_CTCFgfpcf2_G2G1\MitoSys2\Calibration\pmEGFPC1\0001_pmEGFPC1_R1_P2_K1_Ch2.zen
2620	6.886234e-04	3.861528e-04	7.694700e-04	20181114_CTCFgfpcf2_G2G1\MitoSys2\Calibration\pmEGFPC1\0001_pmEGFPC1_R1_P2_K1_Ch2.zen
2780	6.682253e-04	2.698879e-04	7.258300e-04	20181114_CTCFgfpcf2_G2G1\MitoSys2\Calibration\pmEGFPC1\0001_pmEGFPC1_R1_P2_K1_Ch2.zen
2940	6.723243e-04	4.087636e-04	6.865400e-04	20181114_CTCFgfpcf2_G2G1\MitoSys2\Calibration\pmEGFPC1\0001_pmEGFPC1_R1_P2_K1_Ch2.zen
3100	6.296667e-04	3.651370e-04	6.509800e-04	20181114_CTCFgfpcf2_G2G1\MitoSys2\Calibration\pmEGFPC1\0001_pmEGFPC1_R1_P2_K1_Ch2.zen
3420	6.050375e-04	2.799948e-04	5.891400e-04	20181114_CTCFgfpcf2_G2G1\MitoSys2\Calibration\pmEGFPC1\0001_pmEGFPC1_R1_P2_K1_Ch2.zen
3740	4.842700e-04	3.571398e-04	5.372300e-04	20181114_CTCFgfpcf2_G2G1\MitoSys2\Calibration\pmEGFPC1\0001_pmEGFPC1_R1_P2_K1_Ch2.zen
4060	4.740340e-04	3.310030e-04	4.930600e-04	20181114_CTCFgfpcf2_G2G1\MitoSys2\Calibration\pmEGFPC1\0001_pmEGFPC1_R1_P2_K1_Ch2.zen
4380	4.259363e-04	3.151727e-04	4.550400e-04	20181114_CTCFgfpcf2_G2G1\MitoSys2\Calibration\pmEGFPC1\0001_pmEGFPC1_R1_P2_K1_Ch2.zen
4700	3.610151e-04	3.375547e-04	4.219900e-04	20181114_CTCFgfpcf2_G2G1\MitoSys2\Calibration\pmEGFPC1\0001_pmEGFPC1_R1_P2_K1_Ch2.zen
5020	3.843623e-04	3.291528e-04	3.930100e-04	20181114_CTCFgfpcf2_G2G1\MitoSys2\Calibration\pmEGFPC1\0001_pmEGFPC1_R1_P2_K1_Ch2.zen
5340	4.018320e-04	2.335930e-04	3.674000e-04	20181114_CTCFgfpcf2_G2G1\MitoSys2\Calibration\pmEGFPC1\0001_pmEGFPC1_R1_P2_K1_Ch2.zen
5660	3.887280e-04	2.812993e-04	3.446300e-04	20181114_CTCFgfpcf2_G2G1\MitoSys2\Calibration\pmEGFPC1\0001_pmEGFPC1_R1_P2_K1_Ch2.zen
5980	3.826831e-04	2.403987e-04	3.242400e-04	20181114_CTCFgfpcf2_G2G1\MitoSys2\Calibration\pmEGFPC1\0001_pmEGFPC1_R1_P2_K1_Ch2.zen
6300	3.241319e-04	2.528550e-04	3.059000e-04	20181114_CTCFgfpcf2_G2G1\MitoSys2\Calibration\pmEGFPC1\0001_pmEGFPC1_R1_P2_K1_Ch2.zen
6940	3.476326e-04	2.354767e-04	2.742500e-04	20181114_CTCFgfpcf2_G2G1\MitoSys2\Calibration\pmEGFPC1\0001_pmEGFPC1_R1_P2_K1_Ch2.zen
7580	2.325455e-04	2.913793e-04	2.479500e-04	20181114_CTCFgfpcf2_G2G1\MitoSys2\Calibration\pmEGFPC1\0001_pmEGFPC1_R1_P2_K1_Ch2.zen
8220	1.960759e-04	2.688197e-04	2.257600e-04	20181114_CTCFgfpcf2_G2G1\MitoSys2\Calibration\pmEGFPC1\0001_pmEGFPC1_R1_P2_K1_Ch2.zen
8860	2.982737e-04	3.227502e-04	2.068200e-04	20181114_CTCFgfpcf2_G2G1\MitoSys2\Calibration\pmEGFPC1\0001_pmEGFPC1_R1_P2_K1_Ch2.zen
9500	1.574591e-04	3.325381e-04	1.904800e-04	20181114_CTCFgfpcf2_G2G1\MitoSys2\Calibration\pmEGFPC1\0001_pmEGFPC1_R1_P2_K1_Ch2.zen
10140	1.852523e-04	3.129267e-04	1.762500e-04	20181114_CTCFgfpcf2_G2G1\MitoSys2\Calibration\pmEGFPC1\0001_pmEGFPC1_R1_P2_K1_Ch2.zen
10780	2.186330e-04	2.488322e-04	1.637700e-04	20181114_CTCFgfpcf2_G2G1\MitoSys2\Calibration\pmEGFPC1\0001_pmEGFPC1_R1_P2_K1_Ch2.zen
11420	1.677157e-04	2.477288e-04	1.527300e-04	20181114_CTCFgfpcf2_G2G1\MitoSys2\Calibration\pmEGFPC1\0001_pmEGFPC1_R1_P2_K1_Ch2.zen
12060	1.665215e-04	3.438285e-04	1.429100e-04	20181114_CTCFgfpcf2_G2G1\MitoSys2\Calibration\pmEGFPC1\0001_pmEGFPC1_R1_P2_K1_Ch2.zen
12700	1.374658e-04	2.645018e-04	1.341300e-04	20181114_CTCFgfpcf2_G2G1\MitoSys2\Calibration\pmEGFPC1\0001_pmEGFPC1_R1_P2_K1_Ch2.zen
13980	1.332667e-04	3.103176e-04	1.191000e-04	20181114_CTCFgfpcf2_G2G1\MitoSys2\Calibration\pmEGFPC1\0001_pmEGFPC1_R1_P2_K1_Ch2.zen
15260	1.816013e-04	2.732922e-04	1.067300e-04	20181114_CTCFgfpcf2_G2G1\MitoSys2\Calibration\pmEGFPC1\0001_pmEGFPC1_R1_P2_K1_Ch2.zen
16540	1.722186e-04	2.482534e-04	9.640200e-05	20181114_CTCFgfpcf2_G2G1\MitoSys2\Calibration\pmEGFPC1\0001_pmEGFPC1_R1_P2_K1_Ch2.zen
17820	1.443594e-04	3.041634e-04	8.765900e-05	20181114_CTCFgfpcf2_G2G1\MitoSys2\Calibration\pmEGFPC1\0001_pmEGFPC1_R1_P2_K1_Ch2.zen
19100	1.567609e-04	2.161372e-04	8.018000e-05	20181114_CTCFgfpcf2_G2G1\MitoSys2\Calibration\pmEGFPC1\0001_pmEGFPC1_R1_P2_K1_Ch2.zen
20380	1.147530e-04	2.112190e-04	7.371800e-05	20181114_CTCFgfpcf2_G2G1\MitoSys2\Calibration\pmEGFPC1\0001_pmEGFPC1_R1_P2_K1_Ch2.zen
21660	1.135498e-04	2.082011e-04	6.808900e-05	20181114_CTCFgfpcf2_G2G1\MitoSys2\Calibration\pmEGFPC1\0001_pmEGFPC1_R1_P2_K1_Ch2.zen
22940	6.118692e-05	2.102503e-04	6.314800e-05	20181114_CTCFgfpcf2_G2G1\MitoSys2\Calibration\pmEGFPC1\0001_pmEGFPC1_R1_P2_K1_Ch2.zen
24220	1.609231e-05	2.397657e-04	5.878200e-05	20181114_CTCFgfpcf2_G2G1\MitoSys2\Calibration\pmEGFPC1\0001_pmEGFPC1_R1_P2_K1_Ch2.zen
25500	4.903482e-05	2.465905e-04	5.490000e-05	20181114_CTCFgfpcf2_G2G1\MitoSys2\Calibration\pmEGFPC1\0001_pmEGFPC1_R1_P2_K1_Ch2.zen
28060	8.057656e-05	2.363709e-04	4.831300e-05	20181114_CTCFgfpcf2_G2G1\MitoSys2\Calibration\pmEGFPC1\0001_pmEGFPC1_R1_P2_K1_Ch2.zen
30620	4.676527e-05	2.309449e-04	4.295000e-05	20181114_CTCFgfpcf2_G2G1\MitoSys2\Calibration\pmEGFPC1\0001_pmEGFPC1_R1_P2_K1_Ch2.zen
33180	1.035305e-05	2.151260e-04	3.851400e-05	20181114_CTCFgfpcf2_G2G1\MitoSys2\Calibration\pmEGFPC1\0001_pmEGFPC1_R1_P2_K1_Ch2.zen
35740	5.028446e-05	1.526603e-04	3.479400e-05	20181114_CTCFgfpcf2_G2G1\MitoSys2\Calibration\pmEGFPC1\0001_pmEGFPC1_R1_P2_K1_Ch2.zen
38300	2.831373e-05	2.151355e-04	3.163800e-05	20181114_CTCFgfpcf2_G2G1\MitoSys2\Calibration\pmEGFPC1\0001_pmEGFPC1_R1_P2_K1_Ch2.zen
40860	4.285015e-06	2.640061e-04	2.893200e-05	20181114_CTCFgfpcf2_G2G1\MitoSys2\Calibration\pmEGFPC1\0001_pmEGFPC1_R1_P2_K1_Ch2.zen
43420	-6.612310e-06	1.834142e-04	2.659000e-05	20181114_CTCFgfpcf2_G2G1\MitoSys2\Calibration\pmEGFPC1\0001_pmEGFPC1_R1_P2_K1_Ch2.zen
45980	-3.601652e-07	1.899249e-04	2.454900e-05	20181114_CTCFgfpcf2_G2G1\MitoSys2\Calibration\pmEGFPC1\0001_pmEGFPC1_R1_P2_K1_Ch2.zen
48540	-1.370526e-05	2.850875e-04	2.275500e-05	20181114_CTCFgfpcf2_G2G1\MitoSys2\Calibration\pmEGFPC1\0001_pmEGFPC1_R1_P2_K1_Ch2.zen
51100	-2.177704e-05	1.988500e-04	2.117000e-05	20181114_CTCFgfpcf2_G2G1\MitoSys2\Calibration\pmEGFPC1\0001_pmEGFPC1_R1_P2_K1_Ch2.zen
56220	-3.219325e-05	1.822344e-04	1.850000e-05	20181114_CTCFgfpcf2_G2G1\MitoSys2\Calibration\pmEGFPC1\0001_pmEGFPC1_R1_P2_K1_Ch2.zen
61340	-4.834933e-05	1.614124e-04	1.634600e-05	20181114_CTCFgfpcf2_G2G1\MitoSys2\Calibration\pmEGFPC1\0001_pmEGFPC1_R1_P2_K1_Ch2.zen
66460	-3.488948e-05	1.957827e-04	1.458000e-05	20181114_CTCFgfpcf2_G2G1\MitoSys2\Calibration\pmEGFPC1\0001_pmEGFPC1_R1_P2_K1_Ch2.zen
71580	-1.520849e-05	1.970537e-04	1.310900e-05	20181114_CTCFgfpcf2_G2G1\MitoSys2\Calibration\pmEGFPC1\0001_pmEGFPC1_R1_P2_K1_Ch2.zen
76700	-1.346142e-07	1.500519e-04	1.186900e-05	20181114_CTCFgfpcf2_G2G1\MitoSys2\Calibration\pmEGFPC1\0001_pmEGFPC1_R1_P2_K1_Ch2.zen
81820	1.612818e-05	1.989004e-04	1.081200e-05	20181114_CTCFgfpcf2_G2G1\MitoSys2\Calibration\pmEGFPC1\0001_pmEGFPC1_R1_P2_K1_Ch2.zen
86940	2.374811e-05	1.915384e-04	9.903000e-06	20181114_CTCFgfpcf2_G2G1\MitoSys2\Calibration\pmEGFPC1\0001_pmEGFPC1_R1_P2_K1_Ch2.zen
92060	2.082365e-05	1.122063e-04	9.113900e-06	20181114_CTCFgfpcf2_G2G1\MitoSys2\Calibration\pmEGFPC1\0001_pmEGFPC1_R1_P2_K1_Ch2.zen
97180	-2.873909e-05	1.621886e-04	8.423900e-06	20181114_CTCFgfpcf2_G2G1\MitoSys2\Calibration\pmEGFPC1\0001_pmEGFPC1_R1_P2_K1_Ch2.zen
102300	-5.009329e-05	1.610571e-04	7.816400e-06	20181114_CTCFgfpcf2_G2G1\MitoSys2\Calibration\pmEGFPC1\0001_pmEGFPC1_R1_P2_K1_Ch2.zen
112540	-3.650567e-05	1.310592e-04	6.798900e-06	20181114_CTCFgfpcf2_G2G1\MitoSys2\Calibration\pmEGFPC1\0001_pmEGFPC1_R1_P2_K1_Ch2.zen
122780	-4.520626e-06	1.651373e-04	5.983600e-06	20181114_CTCFgfpcf2_G2G1\MitoSys2\Calibration\pmEGFPC1\0001_pmEGFPC1_R1_P2_K1_Ch2.zen
133020	2.437815e-05	1.784891e-04	5.318400e-06	20181114_CTCFgfpcf2_G2G1\MitoSys2\Calibration\pmEGFPC1\0001_pmEGFPC1_R1_P2_K1_Ch2.zen
143260	-3.406240e-05	1.136852e-04	4.767500e-06	20181114_CTCFgfpcf2_G2G1\MitoSys2\Calibration\pmEGFPC1\0001_pmEGFPC1_R1_P2_K1_Ch2.zen
153500	-5.198507e-05	1.331238e-04	4.305000e-06	20181114_CTCFgfpcf2_G2G1\MitoSys2\Calibration\pmEGFPC1\0001_pmEGFPC1_R1_P2_K1_Ch2.zen
163740	-1.428620e-05	1.231889e-04	3.912400e-06	20181114_CTCFgfpcf2_G2G1\MitoSys2\Calibration\pmEGFPC1\0001_pmEGFPC1_R1_P2_K1_Ch2.zen
173980	-9.593999e-06	1.395167e-04	3.575800e-06	20181114_CTCFgfpcf2_G2G1\MitoSys2\Calibration\pmEGFPC1\0001_pmEGFPC1_R1_P2_K1_Ch2.zen
184220	-1.654168e-05	1.348081e-04	3.284600e-06	20181114_CTCFgfpcf2_G2G1\MitoSys2\Calibration\pmEGFPC1\0001_pmEGFPC1_R1_P2_K1_Ch2.zen
194460	-2.600230e-05	1.693636e-04	3.030600e-06	20181114_CTCFgfpcf2_G2G1\MitoSys2\Calibration\pmEGFPC1\0001_pmEGFPC1_R1_P2_K1_Ch2.zen
204700	-3.689417e-05	1.095183e-04	2.807600e-06	20181114_CTCFgfpcf2_G2G1\MitoSys2\Calibration\pmEGFPC1\0001_pmEGFPC1_R1_P2_K1_Ch2.zen
225180	-4.317360e-05	1.066356e-04	2.435400e-06	20181114_CTCFgfpcf2_G2G1\MitoSys2\Calibration\pmEGFPC1\0001_pmEGFPC1_R1_P2_K1_Ch2.zen
245660	-6.668747e-05	9.893120e-05	2.138300e-06	20181114_CTCFgfpcf2_G2G1\MitoSys2\Calibration\pmEGFPC1\0001_pmEGFPC1_R1_P2_K1_Ch2.zen
266140	-3.285715e-05	1.008152e-04	1.896800e-06	20181114_CTCFgfpcf2_G2G1\MitoSys2\Calibration\pmEGFPC1\0001_pmEGFPC1_R1_P2_K1_Ch2.zen
286620	-9.496158e-05	8.117708e-05	1.697300e-06	20181114_CTCFgfpcf2_G2G1\MitoSys2\Calibration\pmEGFPC1\0001_pmEGFPC1_R1_P2_K1_Ch2.zen
307100	-5.089790e-05	1.495572e-04	1.530300e-06	20181114_CTCFgfpcf2_G2G1\MitoSys2\Calibration\pmEGFPC1\0001_pmEGFPC1_R1_P2_K1_Ch2.zen
327580	-9.042150e-05	1.209757e-04	1.388900e-06	20181114_CTCFgfpcf2_G2G1\MitoSys2\Calibration\pmEGFPC1\0001_pmEGFPC1_R1_P2_K1_Ch2.zen
348060	-1.209778e-05	9.533538e-05	1.267800e-06	20181114_CTCFgfpcf2_G2G1\MitoSys2\Calibration\pmEGFPC1\0001_pmEGFPC1_R1_P2_K1_Ch2.zen
368540	-7.925669e-06	1.075188e-04	1.163300e-06	20181114_CTCFgfpcf2_G2G1\MitoSys2\Calibration\pmEGFPC1\0001_pmEGFPC1_R1_P2_K1_Ch2.zen
389020	-1.148241e-05	9.596163e-05	1.072300e-06	20181114_CTCFgfpcf2_G2G1\MitoSys2\Calibration\pmEGFPC1\0001_pmEGFPC1_R1_P2_K1_Ch2.zen
409500	-7.315547e-06	9.416462e-05	9.925400e-07	20181114_CTCFgfpcf2_G2G1\MitoSys2\Calibration\pmEGFPC1\0001_pmEGFPC1_R1_P2_K1_Ch2.zen
450460	-1.293487e-05	1.077760e-04	8.596200e-07	20181114_CTCFgfpcf2_G2G1\MitoSys2\Calibration\pmEGFPC1\0001_pmEGFPC1_R1_P2_K1_Ch2.zen
491420	1.898988e-05	6.874741e-05	7.537800e-07	20181114_CTCFgfpcf2_G2G1\MitoSys2\Calibration\pmEGFPC1\0001_pmEGFPC1_R1_P2_K1_Ch2.zen
532380	5.558132e-06	1.168386e-04	6.679000e-07	20181114_CTCFgfpcf2_G2G1\MitoSys2\Calibration\pmEGFPC1\0001_pmEGFPC1_R1_P2_K1_Ch2.zen
573340	2.453681e-05	7.040598e-05	5.970900e-07	20181114_CTCFgfpcf2_G2G1\MitoSys2\Calibration\pmEGFPC1\0001_pmEGFPC1_R1_P2_K1_Ch2.zen
614300	-2.493449e-05	8.218276e-05	5.379000e-07	20181114_CTCFgfpcf2_G2G1\MitoSys2\Calibration\pmEGFPC1\0001_pmEGFPC1_R1_P2_K1_Ch2.zen
655260	1.884619e-05	8.336387e-05	4.878300e-07	20181114_CTCFgfpcf2_G2G1\MitoSys2\Calibration\pmEGFPC1\0001_pmEGFPC1_R1_P2_K1_Ch2.zen
696220	-7.382180e-06	9.419240e-05	4.450200e-07	20181114_CTCFgfpcf2_G2G1\MitoSys2\Calibration\pmEGFPC1\0001_pmEGFPC1_R1_P2_K1_Ch2.zen
737180	-2.371172e-05	8.670794e-05	4.081000e-07	20181114_CTCFgfpcf2_G2G1\MitoSys2\Calibration\pmEGFPC1\0001_pmEGFPC1_R1_P2_K1_Ch2.zen
778140	-4.517285e-05	9.964502e-05	3.759900e-07	20181114_CTCFgfpcf2_G2G1\MitoSys2\Calibration\pmEGFPC1\0001_pmEGFPC1_R1_P2_K1_Ch2.zen
819100	-1.295347e-05	5.683600e-05	3.478500e-07	20181114_CTCFgfpcf2_G2G1\MitoSys2\Calibration\pmEGFPC1\0001_pmEGFPC1_R1_P2_K1_Ch2.zen
901020	2.689123e-06	4.872079e-05	3.010200e-07	20181114_CTCFgfpcf2_G2G1\MitoSys2\Calibration\pmEGFPC1\0001_pmEGFPC1_R1_P2_K1_Ch2.zen
982940	-1.431748e-05	6.467947e-05	2.637800e-07	20181114_CTCFgfpcf2_G2G1\MitoSys2\Calibration\pmEGFPC1\0001_pmEGFPC1_R1_P2_K1_Ch2.zen
1064860	1.390800e-05	5.675896e-05	2.335900e-07	20181114_CTCFgfpcf2_G2G1\MitoSys2\Calibration\pmEGFPC1\0001_pmEGFPC1_R1_P2_K1_Ch2.zen
1146780	-2.164554e-05	6.435803e-05	2.087200e-07	20181114_CTCFgfpcf2_G2G1\MitoSys2\Calibration\pmEGFPC1\0001_pmEGFPC1_R1_P2_K1_Ch2.zen
1228700	2.045750e-05	6.689677e-05	1.879500e-07	20181114_CTCFgfpcf2_G2G1\MitoSys2\Calibration\pmEGFPC1\0001_pmEGFPC1_R1_P2_K1_Ch2.zen
1310620	2.808310e-05	6.728318e-05	1.703900e-07	20181114_CTCFgfpcf2_G2G1\MitoSys2\Calibration\pmEGFPC1\0001_pmEGFPC1_R1_P2_K1_Ch2.zen
1392540	5.402195e-06	8.295882e-05	1.553900e-07	20181114_CTCFgfpcf2_G2G1\MitoSys2\Calibration\pmEGFPC1\0001_pmEGFPC1_R1_P2_K1_Ch2.zen
1474460	1.034543e-05	9.458768e-05	1.424600e-07	20181114_CTCFgfpcf2_G2G1\MitoSys2\Calibration\pmEGFPC1\0001_pmEGFPC1_R1_P2_K1_Ch2.zen
1556380	-2.153023e-05	7.108287e-05	1.312100e-07	20181114_CTCFgfpcf2_G2G1\MitoSys2\Calibration\pmEGFPC1\0001_pmEGFPC1_R1_P2_K1_Ch2.zen
10	1.605018e-02	1.526412e-03	1.600000e-02	20181114_CTCFgfpcf2_G2G1\MitoSys2\Calibration\pmEGFPC1\0002_pmEGFPC1_R1_P1_K1_Ch2.zen
20	1.510475e-02	1.518527e-03	1.517700e-02	20181114_CTCFgfpcf2_G2G1\MitoSys2\Calibration\pmEGFPC1\0002_pmEGFPC1_R1_P1_K1_Ch2.zen
30	1.461954e-02	1.991003e-03	1.442500e-02	20181114_CTCFgfpcf2_G2G1\MitoSys2\Calibration\pmEGFPC1\0002_pmEGFPC1_R1_P1_K1_Ch2.zen
40	1.354774e-02	1.845581e-03	1.373800e-02	20181114_CTCFgfpcf2_G2G1\MitoSys2\Calibration\pmEGFPC1\0002_pmEGFPC1_R1_P1_K1_Ch2.zen
50	1.283813e-02	1.733372e-03	1.311100e-02	20181114_CTCFgfpcf2_G2G1\MitoSys2\Calibration\pmEGFPC1\0002_pmEGFPC1_R1_P1_K1_Ch2.zen
60	1.290594e-02	1.907462e-03	1.253700e-02	20181114_CTCFgfpcf2_G2G1\MitoSys2\Calibration\pmEGFPC1\0002_pmEGFPC1_R1_P1_K1_Ch2.zen
70	1.201804e-02	1.521426e-03	1.201000e-02	20181114_CTCFgfpcf2_G2G1\MitoSys2\Calibration\pmEGFPC1\0002_pmEGFPC1_R1_P1_K1_Ch2.zen
80	1.170329e-02	1.611802e-03	1.152700e-02	20181114_CTCFgfpcf2_G2G1\MitoSys2\Calibration\pmEGFPC1\0002_pmEGFPC1_R1_P1_K1_Ch2.zen
90	1.081883e-02	1.142809e-03	1.108200e-02	20181114_CTCFgfpcf2_G2G1\MitoSys2\Calibration\pmEGFPC1\0002_pmEGFPC1_R1_P1_K1_Ch2.zen
100	1.054570e-02	1.183017e-03	1.067100e-02	20181114_CTCFgfpcf2_G2G1\MitoSys2\Calibration\pmEGFPC1\0002_pmEGFPC1_R1_P1_K1_Ch2.zen
120	1.002360e-02	1.123398e-03	9.937600e-03	20181114_CTCFgfpcf2_G2G1\MitoSys2\Calibration\pmEGFPC1\0002_pmEGFPC1_R1_P1_K1_Ch2.zen
140	9.400697e-03	1.554588e-03	9.304200e-03	20181114_CTCFgfpcf2_G2G1\MitoSys2\Calibration\pmEGFPC1\0002_pmEGFPC1_R1_P1_K1_Ch2.zen
160	8.759788e-03	1.531561e-03	8.752100e-03	20181114_CTCFgfpcf2_G2G1\MitoSys2\Calibration\pmEGFPC1\0002_pmEGFPC1_R1_P1_K1_Ch2.zen
180	8.254081e-03	1.207688e-03	8.266800e-03	20181114_CTCFgfpcf2_G2G1\MitoSys2\Calibration\pmEGFPC1\0002_pmEGFPC1_R1_P1_K1_Ch2.zen
200	8.035438e-03	1.622357e-03	7.836900e-03	20181114_CTCFgfpcf2_G2G1\MitoSys2\Calibration\pmEGFPC1\0002_pmEGFPC1_R1_P1_K1_Ch2.zen
220	7.546371e-03	1.416028e-03	7.453200e-03	20181114_CTCFgfpcf2_G2G1\MitoSys2\Calibration\pmEGFPC1\0002_pmEGFPC1_R1_P1_K1_Ch2.zen
240	7.376773e-03	1.379212e-03	7.108600e-03	20181114_CTCFgfpcf2_G2G1\MitoSys2\Calibration\pmEGFPC1\0002_pmEGFPC1_R1_P1_K1_Ch2.zen
260	6.635879e-03	1.017501e-03	6.797100e-03	20181114_CTCFgfpcf2_G2G1\MitoSys2\Calibration\pmEGFPC1\0002_pmEGFPC1_R1_P1_K1_Ch2.zen
280	6.369841e-03	1.113877e-03	6.514000e-03	20181114_CTCFgfpcf2_G2G1\MitoSys2\Calibration\pmEGFPC1\0002_pmEGFPC1_R1_P1_K1_Ch2.zen
300	6.331370e-03	9.763280e-04	6.255400e-03	20181114_CTCFgfpcf2_G2G1\MitoSys2\Calibration\pmEGFPC1\0002_pmEGFPC1_R1_P1_K1_Ch2.zen
340	5.863307e-03	1.001478e-03	5.799300e-03	20181114_CTCFgfpcf2_G2G1\MitoSys2\Calibration\pmEGFPC1\0002_pmEGFPC1_R1_P1_K1_Ch2.zen
380	5.039223e-03	8.694544e-04	5.408900e-03	20181114_CTCFgfpcf2_G2G1\MitoSys2\Calibration\pmEGFPC1\0002_pmEGFPC1_R1_P1_K1_Ch2.zen
420	5.247295e-03	9.000288e-04	5.070300e-03	20181114_CTCFgfpcf2_G2G1\MitoSys2\Calibration\pmEGFPC1\0002_pmEGFPC1_R1_P1_K1_Ch2.zen
460	4.616538e-03	1.040627e-03	4.773200e-03	20181114_CTCFgfpcf2_G2G1\MitoSys2\Calibration\pmEGFPC1\0002_pmEGFPC1_R1_P1_K1_Ch2.zen
500	4.371087e-03	8.556898e-04	4.510100e-03	20181114_CTCFgfpcf2_G2G1\MitoSys2\Calibration\pmEGFPC1\0002_pmEGFPC1_R1_P1_K1_Ch2.zen
540	4.200051e-03	8.193115e-04	4.275200e-03	20181114_CTCFgfpcf2_G2G1\MitoSys2\Calibration\pmEGFPC1\0002_pmEGFPC1_R1_P1_K1_Ch2.zen
580	4.089557e-03	8.714271e-04	4.064000e-03	20181114_CTCFgfpcf2_G2G1\MitoSys2\Calibration\pmEGFPC1\0002_pmEGFPC1_R1_P1_K1_Ch2.zen
620	3.770576e-03	8.827364e-04	3.872900e-03	20181114_CTCFgfpcf2_G2G1\MitoSys2\Calibration\pmEGFPC1\0002_pmEGFPC1_R1_P1_K1_Ch2.zen
660	3.831949e-03	7.525125e-04	3.699300e-03	20181114_CTCFgfpcf2_G2G1\MitoSys2\Calibration\pmEGFPC1\0002_pmEGFPC1_R1_P1_K1_Ch2.zen
700	3.860243e-03	7.652948e-04	3.540700e-03	20181114_CTCFgfpcf2_G2G1\MitoSys2\Calibration\pmEGFPC1\0002_pmEGFPC1_R1_P1_K1_Ch2.zen
780	3.080457e-03	8.512618e-04	3.261300e-03	20181114_CTCFgfpcf2_G2G1\MitoSys2\Calibration\pmEGFPC1\0002_pmEGFPC1_R1_P1_K1_Ch2.zen
860	3.031701e-03	6.995482e-04	3.023000e-03	20181114_CTCFgfpcf2_G2G1\MitoSys2\Calibration\pmEGFPC1\0002_pmEGFPC1_R1_P1_K1_Ch2.zen
940	2.781084e-03	8.256370e-04	2.817200e-03	20181114_CTCFgfpcf2_G2G1\MitoSys2\Calibration\pmEGFPC1\0002_pmEGFPC1_R1_P1_K1_Ch2.zen
1020	2.804568e-03	9.507766e-04	2.637800e-03	20181114_CTCFgfpcf2_G2G1\MitoSys2\Calibration\pmEGFPC1\0002_pmEGFPC1_R1_P1_K1_Ch2.zen
1100	2.420171e-03	7.333635e-04	2.479800e-03	20181114_CTCFgfpcf2_G2G1\MitoSys2\Calibration\pmEGFPC1\0002_pmEGFPC1_R1_P1_K1_Ch2.zen
1180	2.373253e-03	6.823576e-04	2.339800e-03	20181114_CTCFgfpcf2_G2G1\MitoSys2\Calibration\pmEGFPC1\0002_pmEGFPC1_R1_P1_K1_Ch2.zen
1260	1.944779e-03	4.675241e-04	2.214800e-03	20181114_CTCFgfpcf2_G2G1\MitoSys2\Calibration\pmEGFPC1\0002_pmEGFPC1_R1_P1_K1_Ch2.zen
1340	2.090128e-03	7.626005e-04	2.102500e-03	20181114_CTCFgfpcf2_G2G1\MitoSys2\Calibration\pmEGFPC1\0002_pmEGFPC1_R1_P1_K1_Ch2.zen
1420	1.856006e-03	6.491104e-04	2.001000e-03	20181114_CTCFgfpcf2_G2G1\MitoSys2\Calibration\pmEGFPC1\0002_pmEGFPC1_R1_P1_K1_Ch2.zen
1500	1.836450e-03	4.782196e-04	1.908900e-03	20181114_CTCFgfpcf2_G2G1\MitoSys2\Calibration\pmEGFPC1\0002_pmEGFPC1_R1_P1_K1_Ch2.zen
1660	1.790132e-03	6.080764e-04	1.748100e-03	20181114_CTCFgfpcf2_G2G1\MitoSys2\Calibration\pmEGFPC1\0002_pmEGFPC1_R1_P1_K1_Ch2.zen
1820	1.448701e-03	5.857086e-04	1.612200e-03	20181114_CTCFgfpcf2_G2G1\MitoSys2\Calibration\pmEGFPC1\0002_pmEGFPC1_R1_P1_K1_Ch2.zen
1980	1.546198e-03	5.934828e-04	1.495900e-03	20181114_CTCFgfpcf2_G2G1\MitoSys2\Calibration\pmEGFPC1\0002_pmEGFPC1_R1_P1_K1_Ch2.zen
2140	1.390456e-03	6.760471e-04	1.395300e-03	20181114_CTCFgfpcf2_G2G1\MitoSys2\Calibration\pmEGFPC1\0002_pmEGFPC1_R1_P1_K1_Ch2.zen
2300	1.298869e-03	5.920214e-04	1.307300e-03	20181114_CTCFgfpcf2_G2G1\MitoSys2\Calibration\pmEGFPC1\0002_pmEGFPC1_R1_P1_K1_Ch2.zen
2460	1.405465e-03	6.251210e-04	1.229700e-03	20181114_CTCFgfpcf2_G2G1\MitoSys2\Calibration\pmEGFPC1\0002_pmEGFPC1_R1_P1_K1_Ch2.zen
2620	1.213554e-03	6.780695e-04	1.160800e-03	20181114_CTCFgfpcf2_G2G1\MitoSys2\Calibration\pmEGFPC1\0002_pmEGFPC1_R1_P1_K1_Ch2.zen
2780	1.064147e-03	5.968445e-04	1.099100e-03	20181114_CTCFgfpcf2_G2G1\MitoSys2\Calibration\pmEGFPC1\0002_pmEGFPC1_R1_P1_K1_Ch2.zen
2940	1.093672e-03	5.548345e-04	1.043600e-03	20181114_CTCFgfpcf2_G2G1\MitoSys2\Calibration\pmEGFPC1\0002_pmEGFPC1_R1_P1_K1_Ch2.zen
3100	1.008820e-03	5.502216e-04	9.934600e-04	20181114_CTCFgfpcf2_G2G1\MitoSys2\Calibration\pmEGFPC1\0002_pmEGFPC1_R1_P1_K1_Ch2.zen
3420	8.117342e-04	4.708698e-04	9.061800e-04	20181114_CTCFgfpcf2_G2G1\MitoSys2\Calibration\pmEGFPC1\0002_pmEGFPC1_R1_P1_K1_Ch2.zen
3740	7.514962e-04	4.125579e-04	8.328700e-04	20181114_CTCFgfpcf2_G2G1\MitoSys2\Calibration\pmEGFPC1\0002_pmEGFPC1_R1_P1_K1_Ch2.zen
4060	8.381081e-04	4.047947e-04	7.704000e-04	20181114_CTCFgfpcf2_G2G1\MitoSys2\Calibration\pmEGFPC1\0002_pmEGFPC1_R1_P1_K1_Ch2.zen
4380	5.853676e-04	5.685910e-04	7.165400e-04	20181114_CTCFgfpcf2_G2G1\MitoSys2\Calibration\pmEGFPC1\0002_pmEGFPC1_R1_P1_K1_Ch2.zen
4700	7.259455e-04	5.932808e-04	6.696100e-04	20181114_CTCFgfpcf2_G2G1\MitoSys2\Calibration\pmEGFPC1\0002_pmEGFPC1_R1_P1_K1_Ch2.zen
5020	5.807373e-04	4.992970e-04	6.283600e-04	20181114_CTCFgfpcf2_G2G1\MitoSys2\Calibration\pmEGFPC1\0002_pmEGFPC1_R1_P1_K1_Ch2.zen
5340	5.747179e-04	5.353175e-04	5.918200e-04	20181114_CTCFgfpcf2_G2G1\MitoSys2\Calibration\pmEGFPC1\0002_pmEGFPC1_R1_P1_K1_Ch2.zen
5660	5.656757e-04	5.150034e-04	5.592200e-04	20181114_CTCFgfpcf2_G2G1\MitoSys2\Calibration\pmEGFPC1\0002_pmEGFPC1_R1_P1_K1_Ch2.zen
5980	2.419868e-04	5.710559e-04	5.299600e-04	20181114_CTCFgfpcf2_G2G1\MitoSys2\Calibration\pmEGFPC1\0002_pmEGFPC1_R1_P1_K1_Ch2.zen
6300	4.218441e-04	4.906561e-04	5.035500e-04	20181114_CTCFgfpcf2_G2G1\MitoSys2\Calibration\pmEGFPC1\0002_pmEGFPC1_R1_P1_K1_Ch2.zen
6940	4.668882e-04	4.673399e-04	4.577700e-04	20181114_CTCFgfpcf2_G2G1\MitoSys2\Calibration\pmEGFPC1\0002_pmEGFPC1_R1_P1_K1_Ch2.zen
7580	5.355702e-04	5.284080e-04	4.194700e-04	20181114_CTCFgfpcf2_G2G1\MitoSys2\Calibration\pmEGFPC1\0002_pmEGFPC1_R1_P1_K1_Ch2.zen
8220	4.874742e-04	5.255093e-04	3.869500e-04	20181114_CTCFgfpcf2_G2G1\MitoSys2\Calibration\pmEGFPC1\0002_pmEGFPC1_R1_P1_K1_Ch2.zen
8860	4.170994e-04	3.390509e-04	3.590200e-04	20181114_CTCFgfpcf2_G2G1\MitoSys2\Calibration\pmEGFPC1\0002_pmEGFPC1_R1_P1_K1_Ch2.zen
9500	4.564986e-04	3.279555e-04	3.347600e-04	20181114_CTCFgfpcf2_G2G1\MitoSys2\Calibration\pmEGFPC1\0002_pmEGFPC1_R1_P1_K1_Ch2.zen
10140	4.209162e-04	3.717062e-04	3.135000e-04	20181114_CTCFgfpcf2_G2G1\MitoSys2\Calibration\pmEGFPC1\0002_pmEGFPC1_R1_P1_K1_Ch2.zen
10780	3.647456e-04	4.152237e-04	2.947200e-04	20181114_CTCFgfpcf2_G2G1\MitoSys2\Calibration\pmEGFPC1\0002_pmEGFPC1_R1_P1_K1_Ch2.zen
11420	3.486299e-04	4.071417e-04	2.780100e-04	20181114_CTCFgfpcf2_G2G1\MitoSys2\Calibration\pmEGFPC1\0002_pmEGFPC1_R1_P1_K1_Ch2.zen
12060	3.898855e-04	5.035295e-04	2.630600e-04	20181114_CTCFgfpcf2_G2G1\MitoSys2\Calibration\pmEGFPC1\0002_pmEGFPC1_R1_P1_K1_Ch2.zen
12700	3.629852e-04	4.107309e-04	2.495900e-04	20181114_CTCFgfpcf2_G2G1\MitoSys2\Calibration\pmEGFPC1\0002_pmEGFPC1_R1_P1_K1_Ch2.zen
13980	2.451615e-04	4.365654e-04	2.263400e-04	20181114_CTCFgfpcf2_G2G1\MitoSys2\Calibration\pmEGFPC1\0002_pmEGFPC1_R1_P1_K1_Ch2.zen
15260	1.781318e-04	3.256541e-04	2.069600e-04	20181114_CTCFgfpcf2_G2G1\MitoSys2\Calibration\pmEGFPC1\0002_pmEGFPC1_R1_P1_K1_Ch2.zen
16540	9.715276e-05	4.158601e-04	1.905800e-04	20181114_CTCFgfpcf2_G2G1\MitoSys2\Calibration\pmEGFPC1\0002_pmEGFPC1_R1_P1_K1_Ch2.zen
17820	5.804144e-05	3.757904e-04	1.765500e-04	20181114_CTCFgfpcf2_G2G1\MitoSys2\Calibration\pmEGFPC1\0002_pmEGFPC1_R1_P1_K1_Ch2.zen
19100	2.408497e-04	3.819557e-04	1.644100e-04	20181114_CTCFgfpcf2_G2G1\MitoSys2\Calibration\pmEGFPC1\0002_pmEGFPC1_R1_P1_K1_Ch2.zen
20380	1.982879e-04	3.486938e-04	1.538000e-04	20181114_CTCFgfpcf2_G2G1\MitoSys2\Calibration\pmEGFPC1\0002_pmEGFPC1_R1_P1_K1_Ch2.zen
21660	2.181234e-04	4.056548e-04	1.444500e-04	20181114_CTCFgfpcf2_G2G1\MitoSys2\Calibration\pmEGFPC1\0002_pmEGFPC1_R1_P1_K1_Ch2.zen
22940	1.499586e-04	4.262825e-04	1.361500e-04	20181114_CTCFgfpcf2_G2G1\MitoSys2\Calibration\pmEGFPC1\0002_pmEGFPC1_R1_P1_K1_Ch2.zen
24220	1.280324e-04	4.220769e-04	1.287400e-04	20181114_CTCFgfpcf2_G2G1\MitoSys2\Calibration\pmEGFPC1\0002_pmEGFPC1_R1_P1_K1_Ch2.zen
25500	7.544159e-05	3.365698e-04	1.220800e-04	20181114_CTCFgfpcf2_G2G1\MitoSys2\Calibration\pmEGFPC1\0002_pmEGFPC1_R1_P1_K1_Ch2.zen
28060	1.670083e-04	3.127723e-04	1.106000e-04	20181114_CTCFgfpcf2_G2G1\MitoSys2\Calibration\pmEGFPC1\0002_pmEGFPC1_R1_P1_K1_Ch2.zen
30620	1.330887e-04	2.792030e-04	1.010700e-04	20181114_CTCFgfpcf2_G2G1\MitoSys2\Calibration\pmEGFPC1\0002_pmEGFPC1_R1_P1_K1_Ch2.zen
33180	1.091312e-04	3.243800e-04	9.302200e-05	20181114_CTCFgfpcf2_G2G1\MitoSys2\Calibration\pmEGFPC1\0002_pmEGFPC1_R1_P1_K1_Ch2.zen
35740	1.475116e-04	3.170980e-04	8.614600e-05	20181114_CTCFgfpcf2_G2G1\MitoSys2\Calibration\pmEGFPC1\0002_pmEGFPC1_R1_P1_K1_Ch2.zen
38300	-5.265334e-05	3.707153e-04	8.020200e-05	20181114_CTCFgfpcf2_G2G1\MitoSys2\Calibration\pmEGFPC1\0002_pmEGFPC1_R1_P1_K1_Ch2.zen
40860	3.969343e-05	3.416427e-04	7.501500e-05	20181114_CTCFgfpcf2_G2G1\MitoSys2\Calibration\pmEGFPC1\0002_pmEGFPC1_R1_P1_K1_Ch2.zen
43420	5.260480e-05	3.314070e-04	7.044800e-05	20181114_CTCFgfpcf2_G2G1\MitoSys2\Calibration\pmEGFPC1\0002_pmEGFPC1_R1_P1_K1_Ch2.zen
45980	1.536880e-04	3.925105e-04	6.639700e-05	20181114_CTCFgfpcf2_G2G1\MitoSys2\Calibration\pmEGFPC1\0002_pmEGFPC1_R1_P1_K1_Ch2.zen
48540	2.724036e-05	3.134514e-04	6.278000e-05	20181114_CTCFgfpcf2_G2G1\MitoSys2\Calibration\pmEGFPC1\0002_pmEGFPC1_R1_P1_K1_Ch2.zen
51100	2.722060e-05	3.424674e-04	5.953200e-05	20181114_CTCFgfpcf2_G2G1\MitoSys2\Calibration\pmEGFPC1\0002_pmEGFPC1_R1_P1_K1_Ch2.zen
56220	-1.069733e-04	3.183564e-04	5.393400e-05	20181114_CTCFgfpcf2_G2G1\MitoSys2\Calibration\pmEGFPC1\0002_pmEGFPC1_R1_P1_K1_Ch2.zen
61340	-7.970092e-05	3.037074e-04	4.928400e-05	20181114_CTCFgfpcf2_G2G1\MitoSys2\Calibration\pmEGFPC1\0002_pmEGFPC1_R1_P1_K1_Ch2.zen
66460	-5.131935e-05	2.682015e-04	4.536100e-05	20181114_CTCFgfpcf2_G2G1\MitoSys2\Calibration\pmEGFPC1\0002_pmEGFPC1_R1_P1_K1_Ch2.zen
71580	3.499868e-05	2.382665e-04	4.200600e-05	20181114_CTCFgfpcf2_G2G1\MitoSys2\Calibration\pmEGFPC1\0002_pmEGFPC1_R1_P1_K1_Ch2.zen
76700	-2.766483e-05	1.960765e-04	3.910400e-05	20181114_CTCFgfpcf2_G2G1\MitoSys2\Calibration\pmEGFPC1\0002_pmEGFPC1_R1_P1_K1_Ch2.zen
81820	-6.822885e-05	2.020112e-04	3.657100e-05	20181114_CTCFgfpcf2_G2G1\MitoSys2\Calibration\pmEGFPC1\0002_pmEGFPC1_R1_P1_K1_Ch2.zen
86940	-1.240208e-05	2.663418e-04	3.433900e-05	20181114_CTCFgfpcf2_G2G1\MitoSys2\Calibration\pmEGFPC1\0002_pmEGFPC1_R1_P1_K1_Ch2.zen
92060	6.472419e-05	2.004014e-04	3.235800e-05	20181114_CTCFgfpcf2_G2G1\MitoSys2\Calibration\pmEGFPC1\0002_pmEGFPC1_R1_P1_K1_Ch2.zen
97180	-1.567574e-04	2.803713e-04	3.058800e-05	20181114_CTCFgfpcf2_G2G1\MitoSys2\Calibration\pmEGFPC1\0002_pmEGFPC1_R1_P1_K1_Ch2.zen
102300	-7.520519e-05	2.654101e-04	2.899700e-05	20181114_CTCFgfpcf2_G2G1\MitoSys2\Calibration\pmEGFPC1\0002_pmEGFPC1_R1_P1_K1_Ch2.zen
112540	3.612630e-05	2.476418e-04	2.625400e-05	20181114_CTCFgfpcf2_G2G1\MitoSys2\Calibration\pmEGFPC1\0002_pmEGFPC1_R1_P1_K1_Ch2.zen
122780	4.093425e-05	2.405925e-04	2.397300e-05	20181114_CTCFgfpcf2_G2G1\MitoSys2\Calibration\pmEGFPC1\0002_pmEGFPC1_R1_P1_K1_Ch2.zen
133020	1.128728e-05	1.676812e-04	2.204600e-05	20181114_CTCFgfpcf2_G2G1\MitoSys2\Calibration\pmEGFPC1\0002_pmEGFPC1_R1_P1_K1_Ch2.zen
143260	-2.015677e-05	1.682891e-04	2.039800e-05	20181114_CTCFgfpcf2_G2G1\MitoSys2\Calibration\pmEGFPC1\0002_pmEGFPC1_R1_P1_K1_Ch2.zen
153500	3.411485e-05	2.060618e-04	1.897000e-05	20181114_CTCFgfpcf2_G2G1\MitoSys2\Calibration\pmEGFPC1\0002_pmEGFPC1_R1_P1_K1_Ch2.zen
163740	1.429777e-04	2.089171e-04	1.772400e-05	20181114_CTCFgfpcf2_G2G1\MitoSys2\Calibration\pmEGFPC1\0002_pmEGFPC1_R1_P1_K1_Ch2.zen
173980	1.750628e-04	2.582535e-04	1.662500e-05	20181114_CTCFgfpcf2_G2G1\MitoSys2\Calibration\pmEGFPC1\0002_pmEGFPC1_R1_P1_K1_Ch2.zen
184220	7.225777e-05	2.431881e-04	1.564900e-05	20181114_CTCFgfpcf2_G2G1\MitoSys2\Calibration\pmEGFPC1\0002_pmEGFPC1_R1_P1_K1_Ch2.zen
194460	6.087547e-05	2.083934e-04	1.477700e-05	20181114_CTCFgfpcf2_G2G1\MitoSys2\Calibration\pmEGFPC1\0002_pmEGFPC1_R1_P1_K1_Ch2.zen
204700	2.828790e-05	1.883268e-04	1.399300e-05	20181114_CTCFgfpcf2_G2G1\MitoSys2\Calibration\pmEGFPC1\0002_pmEGFPC1_R1_P1_K1_Ch2.zen
225180	-9.091261e-06	1.838885e-04	1.264100e-05	20181114_CTCFgfpcf2_G2G1\MitoSys2\Calibration\pmEGFPC1\0002_pmEGFPC1_R1_P1_K1_Ch2.zen
245660	-1.286133e-06	2.175622e-04	1.151700e-05	20181114_CTCFgfpcf2_G2G1\MitoSys2\Calibration\pmEGFPC1\0002_pmEGFPC1_R1_P1_K1_Ch2.zen
266140	-4.122048e-05	2.357377e-04	1.056800e-05	20181114_CTCFgfpcf2_G2G1\MitoSys2\Calibration\pmEGFPC1\0002_pmEGFPC1_R1_P1_K1_Ch2.zen
286620	-9.656905e-05	1.808670e-04	9.756300e-06	20181114_CTCFgfpcf2_G2G1\MitoSys2\Calibration\pmEGFPC1\0002_pmEGFPC1_R1_P1_K1_Ch2.zen
307100	-6.175895e-05	1.866861e-04	9.054200e-06	20181114_CTCFgfpcf2_G2G1\MitoSys2\Calibration\pmEGFPC1\0002_pmEGFPC1_R1_P1_K1_Ch2.zen
327580	-1.223816e-05	2.420030e-04	8.441200e-06	20181114_CTCFgfpcf2_G2G1\MitoSys2\Calibration\pmEGFPC1\0002_pmEGFPC1_R1_P1_K1_Ch2.zen
348060	7.846719e-06	2.009568e-04	7.901500e-06	20181114_CTCFgfpcf2_G2G1\MitoSys2\Calibration\pmEGFPC1\0002_pmEGFPC1_R1_P1_K1_Ch2.zen
368540	-2.650735e-05	1.857711e-04	7.422900e-06	20181114_CTCFgfpcf2_G2G1\MitoSys2\Calibration\pmEGFPC1\0002_pmEGFPC1_R1_P1_K1_Ch2.zen
389020	2.768123e-06	2.109027e-04	6.995500e-06	20181114_CTCFgfpcf2_G2G1\MitoSys2\Calibration\pmEGFPC1\0002_pmEGFPC1_R1_P1_K1_Ch2.zen
409500	7.253255e-06	1.622795e-04	6.611800e-06	20181114_CTCFgfpcf2_G2G1\MitoSys2\Calibration\pmEGFPC1\0002_pmEGFPC1_R1_P1_K1_Ch2.zen
450460	-8.496514e-06	1.598078e-04	5.951300e-06	20181114_CTCFgfpcf2_G2G1\MitoSys2\Calibration\pmEGFPC1\0002_pmEGFPC1_R1_P1_K1_Ch2.zen
491420	-3.723248e-05	1.575951e-04	5.403400e-06	20181114_CTCFgfpcf2_G2G1\MitoSys2\Calibration\pmEGFPC1\0002_pmEGFPC1_R1_P1_K1_Ch2.zen
532380	-1.682751e-05	1.422180e-04	4.941900e-06	20181114_CTCFgfpcf2_G2G1\MitoSys2\Calibration\pmEGFPC1\0002_pmEGFPC1_R1_P1_K1_Ch2.zen
573340	-6.740144e-06	1.627097e-04	4.548200e-06	20181114_CTCFgfpcf2_G2G1\MitoSys2\Calibration\pmEGFPC1\0002_pmEGFPC1_R1_P1_K1_Ch2.zen
614300	4.238383e-05	1.429872e-04	4.208600e-06	20181114_CTCFgfpcf2_G2G1\MitoSys2\Calibration\pmEGFPC1\0002_pmEGFPC1_R1_P1_K1_Ch2.zen
655260	-1.921608e-05	1.421334e-04	3.912900e-06	20181114_CTCFgfpcf2_G2G1\MitoSys2\Calibration\pmEGFPC1\0002_pmEGFPC1_R1_P1_K1_Ch2.zen
696220	-8.386265e-05	8.132088e-05	3.653100e-06	20181114_CTCFgfpcf2_G2G1\MitoSys2\Calibration\pmEGFPC1\0002_pmEGFPC1_R1_P1_K1_Ch2.zen
737180	-3.009875e-05	1.308039e-04	3.423300e-06	20181114_CTCFgfpcf2_G2G1\MitoSys2\Calibration\pmEGFPC1\0002_pmEGFPC1_R1_P1_K1_Ch2.zen
778140	-9.223144e-06	1.612203e-04	3.218700e-06	20181114_CTCFgfpcf2_G2G1\MitoSys2\Calibration\pmEGFPC1\0002_pmEGFPC1_R1_P1_K1_Ch2.zen
819100	-2.896466e-05	1.097486e-04	3.035300e-06	20181114_CTCFgfpcf2_G2G1\MitoSys2\Calibration\pmEGFPC1\0002_pmEGFPC1_R1_P1_K1_Ch2.zen
901020	6.042622e-06	1.192280e-04	2.720700e-06	20181114_CTCFgfpcf2_G2G1\MitoSys2\Calibration\pmEGFPC1\0002_pmEGFPC1_R1_P1_K1_Ch2.zen
982940	-3.248468e-06	9.565793e-05	2.460900e-06	20181114_CTCFgfpcf2_G2G1\MitoSys2\Calibration\pmEGFPC1\0002_pmEGFPC1_R1_P1_K1_Ch2.zen
1064860	-1.738665e-05	1.050268e-04	2.242900e-06	20181114_CTCFgfpcf2_G2G1\MitoSys2\Calibration\pmEGFPC1\0002_pmEGFPC1_R1_P1_K1_Ch2.zen
1146780	4.314662e-06	1.008854e-04	2.057700e-06	20181114_CTCFgfpcf2_G2G1\MitoSys2\Calibration\pmEGFPC1\0002_pmEGFPC1_R1_P1_K1_Ch2.zen
1228700	-9.314119e-06	1.123076e-04	1.898500e-06	20181114_CTCFgfpcf2_G2G1\MitoSys2\Calibration\pmEGFPC1\0002_pmEGFPC1_R1_P1_K1_Ch2.zen
1310620	-4.812764e-06	1.124065e-04	1.760300e-06	20181114_CTCFgfpcf2_G2G1\MitoSys2\Calibration\pmEGFPC1\0002_pmEGFPC1_R1_P1_K1_Ch2.zen
1392540	-3.901907e-05	1.338160e-04	1.639300e-06	20181114_CTCFgfpcf2_G2G1\MitoSys2\Calibration\pmEGFPC1\0002_pmEGFPC1_R1_P1_K1_Ch2.zen
1474460	-4.178104e-05	1.326823e-04	1.532600e-06	20181114_CTCFgfpcf2_G2G1\MitoSys2\Calibration\pmEGFPC1\0002_pmEGFPC1_R1_P1_K1_Ch2.zen
1556380	-4.649203e-05	8.997824e-05	1.437900e-06	20181114_CTCFgfpcf2_G2G1\MitoSys2\Calibration\pmEGFPC1\0002_pmEGFPC1_R1_P1_K1_Ch2.zen
10	1.519673e-02	1.891100e-03	1.506000e-02	20181114_CTCFgfpcf2_G2G1\MitoSys2\Calibration\pmEGFPC1\0002_pmEGFPC1_R1_P2_K1_Ch2.zen
20	1.480093e-02	1.716105e-03	1.442000e-02	20181114_CTCFgfpcf2_G2G1\MitoSys2\Calibration\pmEGFPC1\0002_pmEGFPC1_R1_P2_K1_Ch2.zen
30	1.384409e-02	2.032455e-03	1.383100e-02	20181114_CTCFgfpcf2_G2G1\MitoSys2\Calibration\pmEGFPC1\0002_pmEGFPC1_R1_P2_K1_Ch2.zen
40	1.308951e-02	1.995157e-03	1.328900e-02	20181114_CTCFgfpcf2_G2G1\MitoSys2\Calibration\pmEGFPC1\0002_pmEGFPC1_R1_P2_K1_Ch2.zen
50	1.293611e-02	2.120159e-03	1.278900e-02	20181114_CTCFgfpcf2_G2G1\MitoSys2\Calibration\pmEGFPC1\0002_pmEGFPC1_R1_P2_K1_Ch2.zen
60	1.249613e-02	1.680862e-03	1.232900e-02	20181114_CTCFgfpcf2_G2G1\MitoSys2\Calibration\pmEGFPC1\0002_pmEGFPC1_R1_P2_K1_Ch2.zen
70	1.171194e-02	1.784106e-03	1.190400e-02	20181114_CTCFgfpcf2_G2G1\MitoSys2\Calibration\pmEGFPC1\0002_pmEGFPC1_R1_P2_K1_Ch2.zen
80	1.110237e-02	1.394186e-03	1.151000e-02	20181114_CTCFgfpcf2_G2G1\MitoSys2\Calibration\pmEGFPC1\0002_pmEGFPC1_R1_P2_K1_Ch2.zen
90	1.122205e-02	1.447482e-03	1.114400e-02	20181114_CTCFgfpcf2_G2G1\MitoSys2\Calibration\pmEGFPC1\0002_pmEGFPC1_R1_P2_K1_Ch2.zen
100	1.086115e-02	1.867512e-03	1.080400e-02	20181114_CTCFgfpcf2_G2G1\MitoSys2\Calibration\pmEGFPC1\0002_pmEGFPC1_R1_P2_K1_Ch2.zen
120	1.001845e-02	1.728114e-03	1.019100e-02	20181114_CTCFgfpcf2_G2G1\MitoSys2\Calibration\pmEGFPC1\0002_pmEGFPC1_R1_P2_K1_Ch2.zen
140	9.666525e-03	1.476786e-03	9.653900e-03	20181114_CTCFgfpcf2_G2G1\MitoSys2\Calibration\pmEGFPC1\0002_pmEGFPC1_R1_P2_K1_Ch2.zen
160	9.307447e-03	1.597540e-03	9.179500e-03	20181114_CTCFgfpcf2_G2G1\MitoSys2\Calibration\pmEGFPC1\0002_pmEGFPC1_R1_P2_K1_Ch2.zen
180	9.163868e-03	1.447482e-03	8.757300e-03	20181114_CTCFgfpcf2_G2G1\MitoSys2\Calibration\pmEGFPC1\0002_pmEGFPC1_R1_P2_K1_Ch2.zen
200	8.853681e-03	1.832559e-03	8.378700e-03	20181114_CTCFgfpcf2_G2G1\MitoSys2\Calibration\pmEGFPC1\0002_pmEGFPC1_R1_P2_K1_Ch2.zen
220	7.838460e-03	1.514392e-03	8.037000e-03	20181114_CTCFgfpcf2_G2G1\MitoSys2\Calibration\pmEGFPC1\0002_pmEGFPC1_R1_P2_K1_Ch2.zen
240	7.393707e-03	1.710491e-03	7.726600e-03	20181114_CTCFgfpcf2_G2G1\MitoSys2\Calibration\pmEGFPC1\0002_pmEGFPC1_R1_P2_K1_Ch2.zen
260	7.425607e-03	1.448849e-03	7.443100e-03	20181114_CTCFgfpcf2_G2G1\MitoSys2\Calibration\pmEGFPC1\0002_pmEGFPC1_R1_P2_K1_Ch2.zen
280	7.010533e-03	1.620587e-03	7.182800e-03	20181114_CTCFgfpcf2_G2G1\MitoSys2\Calibration\pmEGFPC1\0002_pmEGFPC1_R1_P2_K1_Ch2.zen
300	6.864752e-03	1.628413e-03	6.942600e-03	20181114_CTCFgfpcf2_G2G1\MitoSys2\Calibration\pmEGFPC1\0002_pmEGFPC1_R1_P2_K1_Ch2.zen
340	6.779383e-03	1.172944e-03	6.513100e-03	20181114_CTCFgfpcf2_G2G1\MitoSys2\Calibration\pmEGFPC1\0002_pmEGFPC1_R1_P2_K1_Ch2.zen
380	6.012234e-03	9.585618e-04	6.138900e-03	20181114_CTCFgfpcf2_G2G1\MitoSys2\Calibration\pmEGFPC1\0002_pmEGFPC1_R1_P2_K1_Ch2.zen
420	5.917291e-03	1.255421e-03	5.808900e-03	20181114_CTCFgfpcf2_G2G1\MitoSys2\Calibration\pmEGFPC1\0002_pmEGFPC1_R1_P2_K1_Ch2.zen
460	5.444565e-03	1.069619e-03	5.515000e-03	20181114_CTCFgfpcf2_G2G1\MitoSys2\Calibration\pmEGFPC1\0002_pmEGFPC1_R1_P2_K1_Ch2.zen
500	5.492182e-03	1.296622e-03	5.251100e-03	20181114_CTCFgfpcf2_G2G1\MitoSys2\Calibration\pmEGFPC1\0002_pmEGFPC1_R1_P2_K1_Ch2.zen
540	5.217315e-03	1.376860e-03	5.012400e-03	20181114_CTCFgfpcf2_G2G1\MitoSys2\Calibration\pmEGFPC1\0002_pmEGFPC1_R1_P2_K1_Ch2.zen
580	4.794882e-03	1.589791e-03	4.795300e-03	20181114_CTCFgfpcf2_G2G1\MitoSys2\Calibration\pmEGFPC1\0002_pmEGFPC1_R1_P2_K1_Ch2.zen
620	4.725611e-03	1.195532e-03	4.596900e-03	20181114_CTCFgfpcf2_G2G1\MitoSys2\Calibration\pmEGFPC1\0002_pmEGFPC1_R1_P2_K1_Ch2.zen
660	4.345595e-03	9.070137e-04	4.414700e-03	20181114_CTCFgfpcf2_G2G1\MitoSys2\Calibration\pmEGFPC1\0002_pmEGFPC1_R1_P2_K1_Ch2.zen
700	4.245881e-03	1.431214e-03	4.246800e-03	20181114_CTCFgfpcf2_G2G1\MitoSys2\Calibration\pmEGFPC1\0002_pmEGFPC1_R1_P2_K1_Ch2.zen
780	3.981147e-03	8.611013e-04	3.947400e-03	20181114_CTCFgfpcf2_G2G1\MitoSys2\Calibration\pmEGFPC1\0002_pmEGFPC1_R1_P2_K1_Ch2.zen
860	3.654944e-03	1.161451e-03	3.688400e-03	20181114_CTCFgfpcf2_G2G1\MitoSys2\Calibration\pmEGFPC1\0002_pmEGFPC1_R1_P2_K1_Ch2.zen
940	3.229639e-03	9.838464e-04	3.462000e-03	20181114_CTCFgfpcf2_G2G1\MitoSys2\Calibration\pmEGFPC1\0002_pmEGFPC1_R1_P2_K1_Ch2.zen
1020	2.985606e-03	1.039742e-03	3.262600e-03	20181114_CTCFgfpcf2_G2G1\MitoSys2\Calibration\pmEGFPC1\0002_pmEGFPC1_R1_P2_K1_Ch2.zen
1100	3.209938e-03	8.873245e-04	3.085400e-03	20181114_CTCFgfpcf2_G2G1\MitoSys2\Calibration\pmEGFPC1\0002_pmEGFPC1_R1_P2_K1_Ch2.zen
1180	2.913773e-03	8.354268e-04	2.927100e-03	20181114_CTCFgfpcf2_G2G1\MitoSys2\Calibration\pmEGFPC1\0002_pmEGFPC1_R1_P2_K1_Ch2.zen
1260	2.722454e-03	8.587084e-04	2.784800e-03	20181114_CTCFgfpcf2_G2G1\MitoSys2\Calibration\pmEGFPC1\0002_pmEGFPC1_R1_P2_K1_Ch2.zen
1340	2.666689e-03	8.480485e-04	2.656200e-03	20181114_CTCFgfpcf2_G2G1\MitoSys2\Calibration\pmEGFPC1\0002_pmEGFPC1_R1_P2_K1_Ch2.zen
1420	2.684320e-03	8.614498e-04	2.539400e-03	20181114_CTCFgfpcf2_G2G1\MitoSys2\Calibration\pmEGFPC1\0002_pmEGFPC1_R1_P2_K1_Ch2.zen
1500	2.408821e-03	7.611018e-04	2.432900e-03	20181114_CTCFgfpcf2_G2G1\MitoSys2\Calibration\pmEGFPC1\0002_pmEGFPC1_R1_P2_K1_Ch2.zen
1660	2.362492e-03	9.133062e-04	2.245700e-03	20181114_CTCFgfpcf2_G2G1\MitoSys2\Calibration\pmEGFPC1\0002_pmEGFPC1_R1_P2_K1_Ch2.zen
1820	2.048530e-03	8.979655e-04	2.086600e-03	20181114_CTCFgfpcf2_G2G1\MitoSys2\Calibration\pmEGFPC1\0002_pmEGFPC1_R1_P2_K1_Ch2.zen
1980	2.119176e-03	8.774134e-04	1.949800e-03	20181114_CTCFgfpcf2_G2G1\MitoSys2\Calibration\pmEGFPC1\0002_pmEGFPC1_R1_P2_K1_Ch2.zen
2140	1.880773e-03	9.664160e-04	1.830800e-03	20181114_CTCFgfpcf2_G2G1\MitoSys2\Calibration\pmEGFPC1\0002_pmEGFPC1_R1_P2_K1_Ch2.zen
2300	1.902728e-03	7.467690e-04	1.726400e-03	20181114_CTCFgfpcf2_G2G1\MitoSys2\Calibration\pmEGFPC1\0002_pmEGFPC1_R1_P2_K1_Ch2.zen
2460	1.631369e-03	8.987439e-04	1.634200e-03	20181114_CTCFgfpcf2_G2G1\MitoSys2\Calibration\pmEGFPC1\0002_pmEGFPC1_R1_P2_K1_Ch2.zen
2620	1.580303e-03	8.359417e-04	1.552000e-03	20181114_CTCFgfpcf2_G2G1\MitoSys2\Calibration\pmEGFPC1\0002_pmEGFPC1_R1_P2_K1_Ch2.zen
2780	1.633111e-03	9.308717e-04	1.478500e-03	20181114_CTCFgfpcf2_G2G1\MitoSys2\Calibration\pmEGFPC1\0002_pmEGFPC1_R1_P2_K1_Ch2.zen
2940	1.445051e-03	5.962358e-04	1.412200e-03	20181114_CTCFgfpcf2_G2G1\MitoSys2\Calibration\pmEGFPC1\0002_pmEGFPC1_R1_P2_K1_Ch2.zen
3100	1.412473e-03	5.634655e-04	1.352100e-03	20181114_CTCFgfpcf2_G2G1\MitoSys2\Calibration\pmEGFPC1\0002_pmEGFPC1_R1_P2_K1_Ch2.zen
3420	1.290852e-03	6.281663e-04	1.247600e-03	20181114_CTCFgfpcf2_G2G1\MitoSys2\Calibration\pmEGFPC1\0002_pmEGFPC1_R1_P2_K1_Ch2.zen
3740	9.489082e-04	8.599619e-04	1.159700e-03	20181114_CTCFgfpcf2_G2G1\MitoSys2\Calibration\pmEGFPC1\0002_pmEGFPC1_R1_P2_K1_Ch2.zen
4060	8.711623e-04	5.802055e-04	1.084800e-03	20181114_CTCFgfpcf2_G2G1\MitoSys2\Calibration\pmEGFPC1\0002_pmEGFPC1_R1_P2_K1_Ch2.zen
4380	9.594182e-04	5.424104e-04	1.020200e-03	20181114_CTCFgfpcf2_G2G1\MitoSys2\Calibration\pmEGFPC1\0002_pmEGFPC1_R1_P2_K1_Ch2.zen
4700	1.053767e-03	5.807301e-04	9.639800e-04	20181114_CTCFgfpcf2_G2G1\MitoSys2\Calibration\pmEGFPC1\0002_pmEGFPC1_R1_P2_K1_Ch2.zen
5020	8.833606e-04	5.461564e-04	9.145300e-04	20181114_CTCFgfpcf2_G2G1\MitoSys2\Calibration\pmEGFPC1\0002_pmEGFPC1_R1_P2_K1_Ch2.zen
5340	6.670706e-04	5.259230e-04	8.707400e-04	20181114_CTCFgfpcf2_G2G1\MitoSys2\Calibration\pmEGFPC1\0002_pmEGFPC1_R1_P2_K1_Ch2.zen
5660	8.738951e-04	6.335793e-04	8.316800e-04	20181114_CTCFgfpcf2_G2G1\MitoSys2\Calibration\pmEGFPC1\0002_pmEGFPC1_R1_P2_K1_Ch2.zen
5980	8.611924e-04	5.639711e-04	7.966400e-04	20181114_CTCFgfpcf2_G2G1\MitoSys2\Calibration\pmEGFPC1\0002_pmEGFPC1_R1_P2_K1_Ch2.zen
6300	6.626048e-04	4.795748e-04	7.650200e-04	20181114_CTCFgfpcf2_G2G1\MitoSys2\Calibration\pmEGFPC1\0002_pmEGFPC1_R1_P2_K1_Ch2.zen
6940	6.873409e-04	5.952038e-04	7.102100e-04	20181114_CTCFgfpcf2_G2G1\MitoSys2\Calibration\pmEGFPC1\0002_pmEGFPC1_R1_P2_K1_Ch2.zen
7580	5.567826e-04	5.115858e-04	6.643600e-04	20181114_CTCFgfpcf2_G2G1\MitoSys2\Calibration\pmEGFPC1\0002_pmEGFPC1_R1_P2_K1_Ch2.zen
8220	6.858741e-04	4.186891e-04	6.254300e-04	20181114_CTCFgfpcf2_G2G1\MitoSys2\Calibration\pmEGFPC1\0002_pmEGFPC1_R1_P2_K1_Ch2.zen
8860	5.411036e-04	5.567439e-04	5.919500e-04	20181114_CTCFgfpcf2_G2G1\MitoSys2\Calibration\pmEGFPC1\0002_pmEGFPC1_R1_P2_K1_Ch2.zen
9500	5.929926e-04	4.434052e-04	5.628400e-04	20181114_CTCFgfpcf2_G2G1\MitoSys2\Calibration\pmEGFPC1\0002_pmEGFPC1_R1_P2_K1_Ch2.zen
10140	4.238123e-04	5.028448e-04	5.373000e-04	20181114_CTCFgfpcf2_G2G1\MitoSys2\Calibration\pmEGFPC1\0002_pmEGFPC1_R1_P2_K1_Ch2.zen
10780	4.316059e-04	5.394724e-04	5.146900e-04	20181114_CTCFgfpcf2_G2G1\MitoSys2\Calibration\pmEGFPC1\0002_pmEGFPC1_R1_P2_K1_Ch2.zen
11420	3.355143e-04	3.989005e-04	4.945400e-04	20181114_CTCFgfpcf2_G2G1\MitoSys2\Calibration\pmEGFPC1\0002_pmEGFPC1_R1_P2_K1_Ch2.zen
12060	3.834384e-04	4.212519e-04	4.764400e-04	20181114_CTCFgfpcf2_G2G1\MitoSys2\Calibration\pmEGFPC1\0002_pmEGFPC1_R1_P2_K1_Ch2.zen
12700	3.460619e-04	4.690182e-04	4.601100e-04	20181114_CTCFgfpcf2_G2G1\MitoSys2\Calibration\pmEGFPC1\0002_pmEGFPC1_R1_P2_K1_Ch2.zen
13980	3.724083e-04	4.535415e-04	4.317400e-04	20181114_CTCFgfpcf2_G2G1\MitoSys2\Calibration\pmEGFPC1\0002_pmEGFPC1_R1_P2_K1_Ch2.zen
15260	3.181795e-04	4.437020e-04	4.079300e-04	20181114_CTCFgfpcf2_G2G1\MitoSys2\Calibration\pmEGFPC1\0002_pmEGFPC1_R1_P2_K1_Ch2.zen
16540	3.219254e-04	4.694313e-04	3.876200e-04	20181114_CTCFgfpcf2_G2G1\MitoSys2\Calibration\pmEGFPC1\0002_pmEGFPC1_R1_P2_K1_Ch2.zen
17820	2.036948e-04	4.475262e-04	3.700600e-04	20181114_CTCFgfpcf2_G2G1\MitoSys2\Calibration\pmEGFPC1\0002_pmEGFPC1_R1_P2_K1_Ch2.zen
19100	2.717261e-04	4.063216e-04	3.547000e-04	20181114_CTCFgfpcf2_G2G1\MitoSys2\Calibration\pmEGFPC1\0002_pmEGFPC1_R1_P2_K1_Ch2.zen
20380	3.698600e-04	5.113058e-04	3.411200e-04	20181114_CTCFgfpcf2_G2G1\MitoSys2\Calibration\pmEGFPC1\0002_pmEGFPC1_R1_P2_K1_Ch2.zen
21660	4.604248e-04	5.323892e-04	3.290200e-04	20181114_CTCFgfpcf2_G2G1\MitoSys2\Calibration\pmEGFPC1\0002_pmEGFPC1_R1_P2_K1_Ch2.zen
22940	3.575688e-04	4.689549e-04	3.181500e-04	20181114_CTCFgfpcf2_G2G1\MitoSys2\Calibration\pmEGFPC1\0002_pmEGFPC1_R1_P2_K1_Ch2.zen
24220	3.012045e-04	3.146415e-04	3.083100e-04	20181114_CTCFgfpcf2_G2G1\MitoSys2\Calibration\pmEGFPC1\0002_pmEGFPC1_R1_P2_K1_Ch2.zen
25500	2.508396e-04	3.471170e-04	2.993500e-04	20181114_CTCFgfpcf2_G2G1\MitoSys2\Calibration\pmEGFPC1\0002_pmEGFPC1_R1_P2_K1_Ch2.zen
28060	2.179187e-04	4.524257e-04	2.836000e-04	20181114_CTCFgfpcf2_G2G1\MitoSys2\Calibration\pmEGFPC1\0002_pmEGFPC1_R1_P2_K1_Ch2.zen
30620	2.039031e-04	3.923914e-04	2.701400e-04	20181114_CTCFgfpcf2_G2G1\MitoSys2\Calibration\pmEGFPC1\0002_pmEGFPC1_R1_P2_K1_Ch2.zen
33180	2.354983e-04	4.596148e-04	2.584700e-04	20181114_CTCFgfpcf2_G2G1\MitoSys2\Calibration\pmEGFPC1\0002_pmEGFPC1_R1_P2_K1_Ch2.zen
35740	2.521839e-04	4.842270e-04	2.482000e-04	20181114_CTCFgfpcf2_G2G1\MitoSys2\Calibration\pmEGFPC1\0002_pmEGFPC1_R1_P2_K1_Ch2.zen
38300	2.929302e-04	3.343175e-04	2.390600e-04	20181114_CTCFgfpcf2_G2G1\MitoSys2\Calibration\pmEGFPC1\0002_pmEGFPC1_R1_P2_K1_Ch2.zen
40860	3.936300e-04	4.393765e-04	2.308600e-04	20181114_CTCFgfpcf2_G2G1\MitoSys2\Calibration\pmEGFPC1\0002_pmEGFPC1_R1_P2_K1_Ch2.zen
43420	4.201187e-04	4.232439e-04	2.234300e-04	20181114_CTCFgfpcf2_G2G1\MitoSys2\Calibration\pmEGFPC1\0002_pmEGFPC1_R1_P2_K1_Ch2.zen
45980	3.552593e-04	4.352989e-04	2.166500e-04	20181114_CTCFgfpcf2_G2G1\MitoSys2\Calibration\pmEGFPC1\0002_pmEGFPC1_R1_P2_K1_Ch2.zen
48540	3.123211e-04	3.358055e-04	2.104400e-04	20181114_CTCFgfpcf2_G2G1\MitoSys2\Calibration\pmEGFPC1\0002_pmEGFPC1_R1_P2_K1_Ch2.zen
51100	2.552752e-04	3.056269e-04	2.047000e-04	20181114_CTCFgfpcf2_G2G1\MitoSys2\Calibration\pmEGFPC1\0002_pmEGFPC1_R1_P2_K1_Ch2.zen
56220	2.157342e-04	4.575908e-04	1.944300e-04	20181114_CTCFgfpcf2_G2G1\MitoSys2\Calibration\pmEGFPC1\0002_pmEGFPC1_R1_P2_K1_Ch2.zen
61340	1.790960e-04	4.023865e-04	1.854600e-04	20181114_CTCFgfpcf2_G2G1\MitoSys2\Calibration\pmEGFPC1\0002_pmEGFPC1_R1_P2_K1_Ch2.zen
66460	3.242943e-04	3.694249e-04	1.775300e-04	20181114_CTCFgfpcf2_G2G1\MitoSys2\Calibration\pmEGFPC1\0002_pmEGFPC1_R1_P2_K1_Ch2.zen
71580	1.396653e-04	2.329137e-04	1.704300e-04	20181114_CTCFgfpcf2_G2G1\MitoSys2\Calibration\pmEGFPC1\0002_pmEGFPC1_R1_P2_K1_Ch2.zen
76700	1.183021e-04	4.239134e-04	1.640300e-04	20181114_CTCFgfpcf2_G2G1\MitoSys2\Calibration\pmEGFPC1\0002_pmEGFPC1_R1_P2_K1_Ch2.zen
81820	1.160155e-04	4.060692e-04	1.582000e-04	20181114_CTCFgfpcf2_G2G1\MitoSys2\Calibration\pmEGFPC1\0002_pmEGFPC1_R1_P2_K1_Ch2.zen
86940	1.355274e-04	4.561594e-04	1.528700e-04	20181114_CTCFgfpcf2_G2G1\MitoSys2\Calibration\pmEGFPC1\0002_pmEGFPC1_R1_P2_K1_Ch2.zen
92060	1.858053e-04	4.740936e-04	1.479700e-04	20181114_CTCFgfpcf2_G2G1\MitoSys2\Calibration\pmEGFPC1\0002_pmEGFPC1_R1_P2_K1_Ch2.zen
97180	1.355785e-04	3.573661e-04	1.434300e-04	20181114_CTCFgfpcf2_G2G1\MitoSys2\Calibration\pmEGFPC1\0002_pmEGFPC1_R1_P2_K1_Ch2.zen
102300	1.012370e-04	4.176524e-04	1.392200e-04	20181114_CTCFgfpcf2_G2G1\MitoSys2\Calibration\pmEGFPC1\0002_pmEGFPC1_R1_P2_K1_Ch2.zen
112540	1.602939e-04	4.530672e-04	1.316300e-04	20181114_CTCFgfpcf2_G2G1\MitoSys2\Calibration\pmEGFPC1\0002_pmEGFPC1_R1_P2_K1_Ch2.zen
122780	1.394424e-04	3.795155e-04	1.249500e-04	20181114_CTCFgfpcf2_G2G1\MitoSys2\Calibration\pmEGFPC1\0002_pmEGFPC1_R1_P2_K1_Ch2.zen
133020	1.250182e-04	3.062999e-04	1.190100e-04	20181114_CTCFgfpcf2_G2G1\MitoSys2\Calibration\pmEGFPC1\0002_pmEGFPC1_R1_P2_K1_Ch2.zen
143260	2.126949e-04	3.240988e-04	1.136900e-04	20181114_CTCFgfpcf2_G2G1\MitoSys2\Calibration\pmEGFPC1\0002_pmEGFPC1_R1_P2_K1_Ch2.zen
153500	1.154665e-04	3.083178e-04	1.088800e-04	20181114_CTCFgfpcf2_G2G1\MitoSys2\Calibration\pmEGFPC1\0002_pmEGFPC1_R1_P2_K1_Ch2.zen
163740	1.758822e-04	2.924459e-04	1.045100e-04	20181114_CTCFgfpcf2_G2G1\MitoSys2\Calibration\pmEGFPC1\0002_pmEGFPC1_R1_P2_K1_Ch2.zen
173980	2.038795e-04	3.691011e-04	1.005200e-04	20181114_CTCFgfpcf2_G2G1\MitoSys2\Calibration\pmEGFPC1\0002_pmEGFPC1_R1_P2_K1_Ch2.zen
184220	3.053904e-04	3.527198e-04	9.685500e-05	20181114_CTCFgfpcf2_G2G1\MitoSys2\Calibration\pmEGFPC1\0002_pmEGFPC1_R1_P2_K1_Ch2.zen
194460	2.376357e-04	3.211708e-04	9.347300e-05	20181114_CTCFgfpcf2_G2G1\MitoSys2\Calibration\pmEGFPC1\0002_pmEGFPC1_R1_P2_K1_Ch2.zen
204700	1.914024e-04	2.596523e-04	9.034200e-05	20181114_CTCFgfpcf2_G2G1\MitoSys2\Calibration\pmEGFPC1\0002_pmEGFPC1_R1_P2_K1_Ch2.zen
225180	2.457522e-04	3.534908e-04	8.472400e-05	20181114_CTCFgfpcf2_G2G1\MitoSys2\Calibration\pmEGFPC1\0002_pmEGFPC1_R1_P2_K1_Ch2.zen
245660	1.171514e-04	3.217127e-04	7.981700e-05	20181114_CTCFgfpcf2_G2G1\MitoSys2\Calibration\pmEGFPC1\0002_pmEGFPC1_R1_P2_K1_Ch2.zen
266140	1.300398e-04	2.803070e-04	7.548800e-05	20181114_CTCFgfpcf2_G2G1\MitoSys2\Calibration\pmEGFPC1\0002_pmEGFPC1_R1_P2_K1_Ch2.zen
286620	1.114684e-04	2.363900e-04	7.163700e-05	20181114_CTCFgfpcf2_G2G1\MitoSys2\Calibration\pmEGFPC1\0002_pmEGFPC1_R1_P2_K1_Ch2.zen
307100	9.818465e-05	2.400080e-04	6.818500e-05	20181114_CTCFgfpcf2_G2G1\MitoSys2\Calibration\pmEGFPC1\0002_pmEGFPC1_R1_P2_K1_Ch2.zen
327580	1.338920e-04	2.487941e-04	6.507000e-05	20181114_CTCFgfpcf2_G2G1\MitoSys2\Calibration\pmEGFPC1\0002_pmEGFPC1_R1_P2_K1_Ch2.zen
348060	1.442429e-04	2.683224e-04	6.224400e-05	20181114_CTCFgfpcf2_G2G1\MitoSys2\Calibration\pmEGFPC1\0002_pmEGFPC1_R1_P2_K1_Ch2.zen
368540	7.165504e-05	3.323510e-04	5.966700e-05	20181114_CTCFgfpcf2_G2G1\MitoSys2\Calibration\pmEGFPC1\0002_pmEGFPC1_R1_P2_K1_Ch2.zen
389020	3.904708e-05	3.343900e-04	5.730500e-05	20181114_CTCFgfpcf2_G2G1\MitoSys2\Calibration\pmEGFPC1\0002_pmEGFPC1_R1_P2_K1_Ch2.zen
409500	1.506690e-04	3.016576e-04	5.513300e-05	20181114_CTCFgfpcf2_G2G1\MitoSys2\Calibration\pmEGFPC1\0002_pmEGFPC1_R1_P2_K1_Ch2.zen
450460	1.321274e-04	2.600020e-04	5.126800e-05	20181114_CTCFgfpcf2_G2G1\MitoSys2\Calibration\pmEGFPC1\0002_pmEGFPC1_R1_P2_K1_Ch2.zen
491420	8.003670e-05	2.895373e-04	4.793100e-05	20181114_CTCFgfpcf2_G2G1\MitoSys2\Calibration\pmEGFPC1\0002_pmEGFPC1_R1_P2_K1_Ch2.zen
532380	-2.275791e-06	2.715655e-04	4.501700e-05	20181114_CTCFgfpcf2_G2G1\MitoSys2\Calibration\pmEGFPC1\0002_pmEGFPC1_R1_P2_K1_Ch2.zen
573340	-6.810130e-06	3.019541e-04	4.244800e-05	20181114_CTCFgfpcf2_G2G1\MitoSys2\Calibration\pmEGFPC1\0002_pmEGFPC1_R1_P2_K1_Ch2.zen
614300	-8.197957e-06	2.915203e-04	4.016500e-05	20181114_CTCFgfpcf2_G2G1\MitoSys2\Calibration\pmEGFPC1\0002_pmEGFPC1_R1_P2_K1_Ch2.zen
655260	3.435758e-05	3.493330e-04	3.812200e-05	20181114_CTCFgfpcf2_G2G1\MitoSys2\Calibration\pmEGFPC1\0002_pmEGFPC1_R1_P2_K1_Ch2.zen
696220	9.170882e-05	2.898082e-04	3.628200e-05	20181114_CTCFgfpcf2_G2G1\MitoSys2\Calibration\pmEGFPC1\0002_pmEGFPC1_R1_P2_K1_Ch2.zen
737180	4.092237e-05	2.901594e-04	3.461500e-05	20181114_CTCFgfpcf2_G2G1\MitoSys2\Calibration\pmEGFPC1\0002_pmEGFPC1_R1_P2_K1_Ch2.zen
778140	4.998281e-05	2.801986e-04	3.309700e-05	20181114_CTCFgfpcf2_G2G1\MitoSys2\Calibration\pmEGFPC1\0002_pmEGFPC1_R1_P2_K1_Ch2.zen
819100	4.537740e-05	2.138124e-04	3.171000e-05	20181114_CTCFgfpcf2_G2G1\MitoSys2\Calibration\pmEGFPC1\0002_pmEGFPC1_R1_P2_K1_Ch2.zen
901020	5.647250e-05	2.181162e-04	2.926100e-05	20181114_CTCFgfpcf2_G2G1\MitoSys2\Calibration\pmEGFPC1\0002_pmEGFPC1_R1_P2_K1_Ch2.zen
982940	5.687868e-05	1.472801e-04	2.716700e-05	20181114_CTCFgfpcf2_G2G1\MitoSys2\Calibration\pmEGFPC1\0002_pmEGFPC1_R1_P2_K1_Ch2.zen
1064860	1.100478e-04	2.204877e-04	2.535400e-05	20181114_CTCFgfpcf2_G2G1\MitoSys2\Calibration\pmEGFPC1\0002_pmEGFPC1_R1_P2_K1_Ch2.zen
1146780	3.590845e-05	2.156804e-04	2.376900e-05	20181114_CTCFgfpcf2_G2G1\MitoSys2\Calibration\pmEGFPC1\0002_pmEGFPC1_R1_P2_K1_Ch2.zen
1228700	1.123446e-04	1.517827e-04	2.237100e-05	20181114_CTCFgfpcf2_G2G1\MitoSys2\Calibration\pmEGFPC1\0002_pmEGFPC1_R1_P2_K1_Ch2.zen
1310620	2.915197e-05	1.782681e-04	2.112800e-05	20181114_CTCFgfpcf2_G2G1\MitoSys2\Calibration\pmEGFPC1\0002_pmEGFPC1_R1_P2_K1_Ch2.zen
1392540	1.547962e-05	2.198097e-04	2.001400e-05	20181114_CTCFgfpcf2_G2G1\MitoSys2\Calibration\pmEGFPC1\0002_pmEGFPC1_R1_P2_K1_Ch2.zen
1474460	-4.666562e-06	2.165707e-04	1.901200e-05	20181114_CTCFgfpcf2_G2G1\MitoSys2\Calibration\pmEGFPC1\0002_pmEGFPC1_R1_P2_K1_Ch2.zen
1556380	5.811331e-05	2.247922e-04	1.810400e-05	20181114_CTCFgfpcf2_G2G1\MitoSys2\Calibration\pmEGFPC1\0002_pmEGFPC1_R1_P2_K1_Ch2.zen
10	1.109205e-02	1.315344e-03	1.116400e-02	20181114_CTCFgfpcf2_G2G1\MitoSys2\Calibration\pmEGFPC1\0003_pmEGFPC1_R1_P1_K1_Ch2.zen
20	1.057606e-02	1.281567e-03	1.066300e-02	20181114_CTCFgfpcf2_G2G1\MitoSys2\Calibration\pmEGFPC1\0003_pmEGFPC1_R1_P1_K1_Ch2.zen
30	9.999175e-03	1.251246e-03	1.020500e-02	20181114_CTCFgfpcf2_G2G1\MitoSys2\Calibration\pmEGFPC1\0003_pmEGFPC1_R1_P1_K1_Ch2.zen
40	9.749184e-03	7.751580e-04	9.784700e-03	20181114_CTCFgfpcf2_G2G1\MitoSys2\Calibration\pmEGFPC1\0003_pmEGFPC1_R1_P1_K1_Ch2.zen
50	9.569954e-03	1.048665e-03	9.399300e-03	20181114_CTCFgfpcf2_G2G1\MitoSys2\Calibration\pmEGFPC1\0003_pmEGFPC1_R1_P1_K1_Ch2.zen
60	8.946123e-03	1.260567e-03	9.044800e-03	20181114_CTCFgfpcf2_G2G1\MitoSys2\Calibration\pmEGFPC1\0003_pmEGFPC1_R1_P1_K1_Ch2.zen
70	8.684379e-03	1.218032e-03	8.718000e-03	20181114_CTCFgfpcf2_G2G1\MitoSys2\Calibration\pmEGFPC1\0003_pmEGFPC1_R1_P1_K1_Ch2.zen
80	8.390482e-03	1.159158e-03	8.416000e-03	20181114_CTCFgfpcf2_G2G1\MitoSys2\Calibration\pmEGFPC1\0003_pmEGFPC1_R1_P1_K1_Ch2.zen
90	8.251628e-03	1.436426e-03	8.136300e-03	20181114_CTCFgfpcf2_G2G1\MitoSys2\Calibration\pmEGFPC1\0003_pmEGFPC1_R1_P1_K1_Ch2.zen
100	7.986748e-03	1.016721e-03	7.876600e-03	20181114_CTCFgfpcf2_G2G1\MitoSys2\Calibration\pmEGFPC1\0003_pmEGFPC1_R1_P1_K1_Ch2.zen
120	7.722569e-03	8.937941e-04	7.409500e-03	20181114_CTCFgfpcf2_G2G1\MitoSys2\Calibration\pmEGFPC1\0003_pmEGFPC1_R1_P1_K1_Ch2.zen
140	7.177948e-03	4.149480e-04	7.001500e-03	20181114_CTCFgfpcf2_G2G1\MitoSys2\Calibration\pmEGFPC1\0003_pmEGFPC1_R1_P1_K1_Ch2.zen
160	6.404816e-03	1.031013e-03	6.641900e-03	20181114_CTCFgfpcf2_G2G1\MitoSys2\Calibration\pmEGFPC1\0003_pmEGFPC1_R1_P1_K1_Ch2.zen
180	6.180851e-03	1.183859e-03	6.322500e-03	20181114_CTCFgfpcf2_G2G1\MitoSys2\Calibration\pmEGFPC1\0003_pmEGFPC1_R1_P1_K1_Ch2.zen
200	6.290153e-03	9.392431e-04	6.036700e-03	20181114_CTCFgfpcf2_G2G1\MitoSys2\Calibration\pmEGFPC1\0003_pmEGFPC1_R1_P1_K1_Ch2.zen
220	6.066654e-03	8.063173e-04	5.779100e-03	20181114_CTCFgfpcf2_G2G1\MitoSys2\Calibration\pmEGFPC1\0003_pmEGFPC1_R1_P1_K1_Ch2.zen
240	5.487335e-03	9.209101e-04	5.545500e-03	20181114_CTCFgfpcf2_G2G1\MitoSys2\Calibration\pmEGFPC1\0003_pmEGFPC1_R1_P1_K1_Ch2.zen
260	5.206669e-03	1.021370e-03	5.332300e-03	20181114_CTCFgfpcf2_G2G1\MitoSys2\Calibration\pmEGFPC1\0003_pmEGFPC1_R1_P1_K1_Ch2.zen
280	5.154805e-03	8.704621e-04	5.136800e-03	20181114_CTCFgfpcf2_G2G1\MitoSys2\Calibration\pmEGFPC1\0003_pmEGFPC1_R1_P1_K1_Ch2.zen
300	5.063200e-03	6.029340e-04	4.956700e-03	20181114_CTCFgfpcf2_G2G1\MitoSys2\Calibration\pmEGFPC1\0003_pmEGFPC1_R1_P1_K1_Ch2.zen
340	4.540540e-03	5.762373e-04	4.634900e-03	20181114_CTCFgfpcf2_G2G1\MitoSys2\Calibration\pmEGFPC1\0003_pmEGFPC1_R1_P1_K1_Ch2.zen
380	4.454350e-03	8.349960e-04	4.355100e-03	20181114_CTCFgfpcf2_G2G1\MitoSys2\Calibration\pmEGFPC1\0003_pmEGFPC1_R1_P1_K1_Ch2.zen
420	4.256371e-03	6.729513e-04	4.108600e-03	20181114_CTCFgfpcf2_G2G1\MitoSys2\Calibration\pmEGFPC1\0003_pmEGFPC1_R1_P1_K1_Ch2.zen
460	3.772390e-03	7.877611e-04	3.889400e-03	20181114_CTCFgfpcf2_G2G1\MitoSys2\Calibration\pmEGFPC1\0003_pmEGFPC1_R1_P1_K1_Ch2.zen
500	3.782638e-03	6.483469e-04	3.692800e-03	20181114_CTCFgfpcf2_G2G1\MitoSys2\Calibration\pmEGFPC1\0003_pmEGFPC1_R1_P1_K1_Ch2.zen
540	3.406940e-03	8.096629e-04	3.515100e-03	20181114_CTCFgfpcf2_G2G1\MitoSys2\Calibration\pmEGFPC1\0003_pmEGFPC1_R1_P1_K1_Ch2.zen
580	3.049538e-03	8.107027e-04	3.353700e-03	20181114_CTCFgfpcf2_G2G1\MitoSys2\Calibration\pmEGFPC1\0003_pmEGFPC1_R1_P1_K1_Ch2.zen
620	3.574355e-03	6.854356e-04	3.206200e-03	20181114_CTCFgfpcf2_G2G1\MitoSys2\Calibration\pmEGFPC1\0003_pmEGFPC1_R1_P1_K1_Ch2.zen
660	2.879020e-03	9.414150e-04	3.070800e-03	20181114_CTCFgfpcf2_G2G1\MitoSys2\Calibration\pmEGFPC1\0003_pmEGFPC1_R1_P1_K1_Ch2.zen
700	2.838191e-03	4.801993e-04	2.946200e-03	20181114_CTCFgfpcf2_G2G1\MitoSys2\Calibration\pmEGFPC1\0003_pmEGFPC1_R1_P1_K1_Ch2.zen
780	2.607154e-03	6.613229e-04	2.724100e-03	20181114_CTCFgfpcf2_G2G1\MitoSys2\Calibration\pmEGFPC1\0003_pmEGFPC1_R1_P1_K1_Ch2.zen
860	2.440873e-03	4.275372e-04	2.532100e-03	20181114_CTCFgfpcf2_G2G1\MitoSys2\Calibration\pmEGFPC1\0003_pmEGFPC1_R1_P1_K1_Ch2.zen
940	2.244080e-03	4.152870e-04	2.364500e-03	20181114_CTCFgfpcf2_G2G1\MitoSys2\Calibration\pmEGFPC1\0003_pmEGFPC1_R1_P1_K1_Ch2.zen
1020	2.210930e-03	5.717182e-04	2.216800e-03	20181114_CTCFgfpcf2_G2G1\MitoSys2\Calibration\pmEGFPC1\0003_pmEGFPC1_R1_P1_K1_Ch2.zen
1100	2.175621e-03	6.159843e-04	2.085700e-03	20181114_CTCFgfpcf2_G2G1\MitoSys2\Calibration\pmEGFPC1\0003_pmEGFPC1_R1_P1_K1_Ch2.zen
1180	1.978630e-03	5.640402e-04	1.968700e-03	20181114_CTCFgfpcf2_G2G1\MitoSys2\Calibration\pmEGFPC1\0003_pmEGFPC1_R1_P1_K1_Ch2.zen
1260	1.560602e-03	6.434931e-04	1.863400e-03	20181114_CTCFgfpcf2_G2G1\MitoSys2\Calibration\pmEGFPC1\0003_pmEGFPC1_R1_P1_K1_Ch2.zen
1340	1.622120e-03	6.794286e-04	1.768400e-03	20181114_CTCFgfpcf2_G2G1\MitoSys2\Calibration\pmEGFPC1\0003_pmEGFPC1_R1_P1_K1_Ch2.zen
1420	1.471077e-03	5.416393e-04	1.682100e-03	20181114_CTCFgfpcf2_G2G1\MitoSys2\Calibration\pmEGFPC1\0003_pmEGFPC1_R1_P1_K1_Ch2.zen
1500	1.347991e-03	4.239201e-04	1.603400e-03	20181114_CTCFgfpcf2_G2G1\MitoSys2\Calibration\pmEGFPC1\0003_pmEGFPC1_R1_P1_K1_Ch2.zen
1660	1.430041e-03	4.552841e-04	1.465200e-03	20181114_CTCFgfpcf2_G2G1\MitoSys2\Calibration\pmEGFPC1\0003_pmEGFPC1_R1_P1_K1_Ch2.zen
1820	1.343546e-03	4.697899e-04	1.347800e-03	20181114_CTCFgfpcf2_G2G1\MitoSys2\Calibration\pmEGFPC1\0003_pmEGFPC1_R1_P1_K1_Ch2.zen
1980	1.151702e-03	4.846969e-04	1.246800e-03	20181114_CTCFgfpcf2_G2G1\MitoSys2\Calibration\pmEGFPC1\0003_pmEGFPC1_R1_P1_K1_Ch2.zen
2140	1.300360e-03	4.206586e-04	1.159100e-03	20181114_CTCFgfpcf2_G2G1\MitoSys2\Calibration\pmEGFPC1\0003_pmEGFPC1_R1_P1_K1_Ch2.zen
2300	1.054035e-03	4.411596e-04	1.082200e-03	20181114_CTCFgfpcf2_G2G1\MitoSys2\Calibration\pmEGFPC1\0003_pmEGFPC1_R1_P1_K1_Ch2.zen
2460	1.128418e-03	4.762338e-04	1.014200e-03	20181114_CTCFgfpcf2_G2G1\MitoSys2\Calibration\pmEGFPC1\0003_pmEGFPC1_R1_P1_K1_Ch2.zen
2620	9.568711e-04	5.055784e-04	9.538000e-04	20181114_CTCFgfpcf2_G2G1\MitoSys2\Calibration\pmEGFPC1\0003_pmEGFPC1_R1_P1_K1_Ch2.zen
2780	8.380338e-04	5.366642e-04	8.996700e-04	20181114_CTCFgfpcf2_G2G1\MitoSys2\Calibration\pmEGFPC1\0003_pmEGFPC1_R1_P1_K1_Ch2.zen
2940	9.073491e-04	4.590295e-04	8.509300e-04	20181114_CTCFgfpcf2_G2G1\MitoSys2\Calibration\pmEGFPC1\0003_pmEGFPC1_R1_P1_K1_Ch2.zen
3100	8.600404e-04	4.127133e-04	8.068400e-04	20181114_CTCFgfpcf2_G2G1\MitoSys2\Calibration\pmEGFPC1\0003_pmEGFPC1_R1_P1_K1_Ch2.zen
3420	8.375977e-04	3.632403e-04	7.301500e-04	20181114_CTCFgfpcf2_G2G1\MitoSys2\Calibration\pmEGFPC1\0003_pmEGFPC1_R1_P1_K1_Ch2.zen
3740	7.547359e-04	3.604515e-04	6.657900e-04	20181114_CTCFgfpcf2_G2G1\MitoSys2\Calibration\pmEGFPC1\0003_pmEGFPC1_R1_P1_K1_Ch2.zen
4060	6.312936e-04	3.834459e-04	6.110200e-04	20181114_CTCFgfpcf2_G2G1\MitoSys2\Calibration\pmEGFPC1\0003_pmEGFPC1_R1_P1_K1_Ch2.zen
4380	5.962094e-04	4.323995e-04	5.638900e-04	20181114_CTCFgfpcf2_G2G1\MitoSys2\Calibration\pmEGFPC1\0003_pmEGFPC1_R1_P1_K1_Ch2.zen
4700	5.798768e-04	3.225960e-04	5.229300e-04	20181114_CTCFgfpcf2_G2G1\MitoSys2\Calibration\pmEGFPC1\0003_pmEGFPC1_R1_P1_K1_Ch2.zen
5020	5.259316e-04	4.934626e-04	4.870100e-04	20181114_CTCFgfpcf2_G2G1\MitoSys2\Calibration\pmEGFPC1\0003_pmEGFPC1_R1_P1_K1_Ch2.zen
5340	5.322035e-04	4.053619e-04	4.552700e-04	20181114_CTCFgfpcf2_G2G1\MitoSys2\Calibration\pmEGFPC1\0003_pmEGFPC1_R1_P1_K1_Ch2.zen
5660	4.806738e-04	4.666770e-04	4.270400e-04	20181114_CTCFgfpcf2_G2G1\MitoSys2\Calibration\pmEGFPC1\0003_pmEGFPC1_R1_P1_K1_Ch2.zen
5980	4.339276e-04	4.528565e-04	4.017800e-04	20181114_CTCFgfpcf2_G2G1\MitoSys2\Calibration\pmEGFPC1\0003_pmEGFPC1_R1_P1_K1_Ch2.zen
6300	4.574772e-04	4.655533e-04	3.790500e-04	20181114_CTCFgfpcf2_G2G1\MitoSys2\Calibration\pmEGFPC1\0003_pmEGFPC1_R1_P1_K1_Ch2.zen
6940	2.803341e-04	4.319172e-04	3.398300e-04	20181114_CTCFgfpcf2_G2G1\MitoSys2\Calibration\pmEGFPC1\0003_pmEGFPC1_R1_P1_K1_Ch2.zen
7580	3.863578e-04	3.780342e-04	3.072300e-04	20181114_CTCFgfpcf2_G2G1\MitoSys2\Calibration\pmEGFPC1\0003_pmEGFPC1_R1_P1_K1_Ch2.zen
8220	3.647584e-04	3.202657e-04	2.797300e-04	20181114_CTCFgfpcf2_G2G1\MitoSys2\Calibration\pmEGFPC1\0003_pmEGFPC1_R1_P1_K1_Ch2.zen
8860	2.441078e-04	3.715301e-04	2.562600e-04	20181114_CTCFgfpcf2_G2G1\MitoSys2\Calibration\pmEGFPC1\0003_pmEGFPC1_R1_P1_K1_Ch2.zen
9500	1.413262e-05	2.803105e-04	2.360100e-04	20181114_CTCFgfpcf2_G2G1\MitoSys2\Calibration\pmEGFPC1\0003_pmEGFPC1_R1_P1_K1_Ch2.zen
10140	2.265400e-04	3.871070e-04	2.183800e-04	20181114_CTCFgfpcf2_G2G1\MitoSys2\Calibration\pmEGFPC1\0003_pmEGFPC1_R1_P1_K1_Ch2.zen
10780	1.981874e-04	3.451589e-04	2.029100e-04	20181114_CTCFgfpcf2_G2G1\MitoSys2\Calibration\pmEGFPC1\0003_pmEGFPC1_R1_P1_K1_Ch2.zen
11420	2.895884e-04	2.953381e-04	1.892400e-04	20181114_CTCFgfpcf2_G2G1\MitoSys2\Calibration\pmEGFPC1\0003_pmEGFPC1_R1_P1_K1_Ch2.zen
12060	1.431739e-04	3.793229e-04	1.770700e-04	20181114_CTCFgfpcf2_G2G1\MitoSys2\Calibration\pmEGFPC1\0003_pmEGFPC1_R1_P1_K1_Ch2.zen
12700	1.295963e-04	2.738838e-04	1.661900e-04	20181114_CTCFgfpcf2_G2G1\MitoSys2\Calibration\pmEGFPC1\0003_pmEGFPC1_R1_P1_K1_Ch2.zen
13980	2.108761e-04	3.246634e-04	1.475600e-04	20181114_CTCFgfpcf2_G2G1\MitoSys2\Calibration\pmEGFPC1\0003_pmEGFPC1_R1_P1_K1_Ch2.zen
15260	2.392512e-04	2.733978e-04	1.322400e-04	20181114_CTCFgfpcf2_G2G1\MitoSys2\Calibration\pmEGFPC1\0003_pmEGFPC1_R1_P1_K1_Ch2.zen
16540	1.533048e-04	3.385796e-04	1.194300e-04	20181114_CTCFgfpcf2_G2G1\MitoSys2\Calibration\pmEGFPC1\0003_pmEGFPC1_R1_P1_K1_Ch2.zen
17820	8.749825e-05	2.979180e-04	1.086000e-04	20181114_CTCFgfpcf2_G2G1\MitoSys2\Calibration\pmEGFPC1\0003_pmEGFPC1_R1_P1_K1_Ch2.zen
19100	4.286606e-05	2.660260e-04	9.932600e-05	20181114_CTCFgfpcf2_G2G1\MitoSys2\Calibration\pmEGFPC1\0003_pmEGFPC1_R1_P1_K1_Ch2.zen
20380	5.654260e-05	3.410745e-04	9.131900e-05	20181114_CTCFgfpcf2_G2G1\MitoSys2\Calibration\pmEGFPC1\0003_pmEGFPC1_R1_P1_K1_Ch2.zen
21660	8.446916e-05	3.397270e-04	8.434200e-05	20181114_CTCFgfpcf2_G2G1\MitoSys2\Calibration\pmEGFPC1\0003_pmEGFPC1_R1_P1_K1_Ch2.zen
22940	-3.254425e-06	3.177075e-04	7.821900e-05	20181114_CTCFgfpcf2_G2G1\MitoSys2\Calibration\pmEGFPC1\0003_pmEGFPC1_R1_P1_K1_Ch2.zen
24220	3.222888e-05	2.774599e-04	7.280700e-05	20181114_CTCFgfpcf2_G2G1\MitoSys2\Calibration\pmEGFPC1\0003_pmEGFPC1_R1_P1_K1_Ch2.zen
25500	1.294784e-04	2.130085e-04	6.799600e-05	20181114_CTCFgfpcf2_G2G1\MitoSys2\Calibration\pmEGFPC1\0003_pmEGFPC1_R1_P1_K1_Ch2.zen
28060	4.153218e-05	2.547634e-04	5.983200e-05	20181114_CTCFgfpcf2_G2G1\MitoSys2\Calibration\pmEGFPC1\0003_pmEGFPC1_R1_P1_K1_Ch2.zen
30620	-2.926715e-05	2.193991e-04	5.318700e-05	20181114_CTCFgfpcf2_G2G1\MitoSys2\Calibration\pmEGFPC1\0003_pmEGFPC1_R1_P1_K1_Ch2.zen
33180	3.228415e-05	2.458558e-04	4.769000e-05	20181114_CTCFgfpcf2_G2G1\MitoSys2\Calibration\pmEGFPC1\0003_pmEGFPC1_R1_P1_K1_Ch2.zen
35740	5.196455e-05	2.220563e-04	4.308000e-05	20181114_CTCFgfpcf2_G2G1\MitoSys2\Calibration\pmEGFPC1\0003_pmEGFPC1_R1_P1_K1_Ch2.zen
38300	4.746579e-05	2.450536e-04	3.916800e-05	20181114_CTCFgfpcf2_G2G1\MitoSys2\Calibration\pmEGFPC1\0003_pmEGFPC1_R1_P1_K1_Ch2.zen
40860	1.221308e-04	2.435504e-04	3.581500e-05	20181114_CTCFgfpcf2_G2G1\MitoSys2\Calibration\pmEGFPC1\0003_pmEGFPC1_R1_P1_K1_Ch2.zen
43420	1.048832e-04	2.762403e-04	3.291400e-05	20181114_CTCFgfpcf2_G2G1\MitoSys2\Calibration\pmEGFPC1\0003_pmEGFPC1_R1_P1_K1_Ch2.zen
45980	1.558838e-04	2.605875e-04	3.038500e-05	20181114_CTCFgfpcf2_G2G1\MitoSys2\Calibration\pmEGFPC1\0003_pmEGFPC1_R1_P1_K1_Ch2.zen
48540	8.161643e-05	2.543780e-04	2.816300e-05	20181114_CTCFgfpcf2_G2G1\MitoSys2\Calibration\pmEGFPC1\0003_pmEGFPC1_R1_P1_K1_Ch2.zen
51100	2.156010e-05	2.178692e-04	2.619900e-05	20181114_CTCFgfpcf2_G2G1\MitoSys2\Calibration\pmEGFPC1\0003_pmEGFPC1_R1_P1_K1_Ch2.zen
56220	-1.482300e-05	1.981908e-04	2.289200e-05	20181114_CTCFgfpcf2_G2G1\MitoSys2\Calibration\pmEGFPC1\0003_pmEGFPC1_R1_P1_K1_Ch2.zen
61340	1.562633e-05	2.522689e-04	2.022500e-05	20181114_CTCFgfpcf2_G2G1\MitoSys2\Calibration\pmEGFPC1\0003_pmEGFPC1_R1_P1_K1_Ch2.zen
66460	-5.567148e-05	2.367407e-04	1.803700e-05	20181114_CTCFgfpcf2_G2G1\MitoSys2\Calibration\pmEGFPC1\0003_pmEGFPC1_R1_P1_K1_Ch2.zen
71580	-1.406513e-06	2.142674e-04	1.621500e-05	20181114_CTCFgfpcf2_G2G1\MitoSys2\Calibration\pmEGFPC1\0003_pmEGFPC1_R1_P1_K1_Ch2.zen
76700	9.435119e-06	2.174263e-04	1.468000e-05	20181114_CTCFgfpcf2_G2G1\MitoSys2\Calibration\pmEGFPC1\0003_pmEGFPC1_R1_P1_K1_Ch2.zen
81820	2.117237e-05	2.033832e-04	1.337200e-05	20181114_CTCFgfpcf2_G2G1\MitoSys2\Calibration\pmEGFPC1\0003_pmEGFPC1_R1_P1_K1_Ch2.zen
86940	1.731669e-05	2.427609e-04	1.224700e-05	20181114_CTCFgfpcf2_G2G1\MitoSys2\Calibration\pmEGFPC1\0003_pmEGFPC1_R1_P1_K1_Ch2.zen
92060	-1.960330e-05	2.500310e-04	1.127000e-05	20181114_CTCFgfpcf2_G2G1\MitoSys2\Calibration\pmEGFPC1\0003_pmEGFPC1_R1_P1_K1_Ch2.zen
97180	-1.528773e-05	1.607646e-04	1.041600e-05	20181114_CTCFgfpcf2_G2G1\MitoSys2\Calibration\pmEGFPC1\0003_pmEGFPC1_R1_P1_K1_Ch2.zen
102300	1.779683e-05	1.300907e-04	9.664300e-06	20181114_CTCFgfpcf2_G2G1\MitoSys2\Calibration\pmEGFPC1\0003_pmEGFPC1_R1_P1_K1_Ch2.zen
112540	1.071239e-05	1.740061e-04	8.405300e-06	20181114_CTCFgfpcf2_G2G1\MitoSys2\Calibration\pmEGFPC1\0003_pmEGFPC1_R1_P1_K1_Ch2.zen
122780	-6.749176e-05	1.772030e-04	7.396700e-06	20181114_CTCFgfpcf2_G2G1\MitoSys2\Calibration\pmEGFPC1\0003_pmEGFPC1_R1_P1_K1_Ch2.zen
133020	1.905311e-05	1.531222e-04	6.574000e-06	20181114_CTCFgfpcf2_G2G1\MitoSys2\Calibration\pmEGFPC1\0003_pmEGFPC1_R1_P1_K1_Ch2.zen
143260	2.335047e-05	1.518217e-04	5.892600e-06	20181114_CTCFgfpcf2_G2G1\MitoSys2\Calibration\pmEGFPC1\0003_pmEGFPC1_R1_P1_K1_Ch2.zen
153500	3.380795e-05	1.800124e-04	5.320700e-06	20181114_CTCFgfpcf2_G2G1\MitoSys2\Calibration\pmEGFPC1\0003_pmEGFPC1_R1_P1_K1_Ch2.zen
163740	2.711077e-05	2.066412e-04	4.835300e-06	20181114_CTCFgfpcf2_G2G1\MitoSys2\Calibration\pmEGFPC1\0003_pmEGFPC1_R1_P1_K1_Ch2.zen
173980	1.337651e-05	1.821917e-04	4.419100e-06	20181114_CTCFgfpcf2_G2G1\MitoSys2\Calibration\pmEGFPC1\0003_pmEGFPC1_R1_P1_K1_Ch2.zen
184220	2.942599e-05	2.001790e-04	4.059100e-06	20181114_CTCFgfpcf2_G2G1\MitoSys2\Calibration\pmEGFPC1\0003_pmEGFPC1_R1_P1_K1_Ch2.zen
194460	1.076061e-05	1.589891e-04	3.745200e-06	20181114_CTCFgfpcf2_G2G1\MitoSys2\Calibration\pmEGFPC1\0003_pmEGFPC1_R1_P1_K1_Ch2.zen
204700	-3.966885e-05	1.066962e-04	3.469600e-06	20181114_CTCFgfpcf2_G2G1\MitoSys2\Calibration\pmEGFPC1\0003_pmEGFPC1_R1_P1_K1_Ch2.zen
225180	-9.108943e-06	1.398800e-04	3.009500e-06	20181114_CTCFgfpcf2_G2G1\MitoSys2\Calibration\pmEGFPC1\0003_pmEGFPC1_R1_P1_K1_Ch2.zen
245660	-3.979518e-05	1.326036e-04	2.642400e-06	20181114_CTCFgfpcf2_G2G1\MitoSys2\Calibration\pmEGFPC1\0003_pmEGFPC1_R1_P1_K1_Ch2.zen
266140	2.699331e-05	1.398029e-04	2.344000e-06	20181114_CTCFgfpcf2_G2G1\MitoSys2\Calibration\pmEGFPC1\0003_pmEGFPC1_R1_P1_K1_Ch2.zen
286620	-3.979053e-05	1.209435e-04	2.097500e-06	20181114_CTCFgfpcf2_G2G1\MitoSys2\Calibration\pmEGFPC1\0003_pmEGFPC1_R1_P1_K1_Ch2.zen
307100	-2.634013e-06	1.795624e-04	1.891200e-06	20181114_CTCFgfpcf2_G2G1\MitoSys2\Calibration\pmEGFPC1\0003_pmEGFPC1_R1_P1_K1_Ch2.zen
327580	-3.882677e-05	1.789855e-04	1.716400e-06	20181114_CTCFgfpcf2_G2G1\MitoSys2\Calibration\pmEGFPC1\0003_pmEGFPC1_R1_P1_K1_Ch2.zen
348060	-2.500096e-05	1.666017e-04	1.566900e-06	20181114_CTCFgfpcf2_G2G1\MitoSys2\Calibration\pmEGFPC1\0003_pmEGFPC1_R1_P1_K1_Ch2.zen
368540	-1.988605e-05	1.260939e-04	1.437800e-06	20181114_CTCFgfpcf2_G2G1\MitoSys2\Calibration\pmEGFPC1\0003_pmEGFPC1_R1_P1_K1_Ch2.zen
389020	3.908840e-06	1.482704e-04	1.325400e-06	20181114_CTCFgfpcf2_G2G1\MitoSys2\Calibration\pmEGFPC1\0003_pmEGFPC1_R1_P1_K1_Ch2.zen
409500	-1.403832e-06	1.347761e-04	1.226800e-06	20181114_CTCFgfpcf2_G2G1\MitoSys2\Calibration\pmEGFPC1\0003_pmEGFPC1_R1_P1_K1_Ch2.zen
450460	-2.255151e-05	1.180724e-04	1.062600e-06	20181114_CTCFgfpcf2_G2G1\MitoSys2\Calibration\pmEGFPC1\0003_pmEGFPC1_R1_P1_K1_Ch2.zen
491420	-2.727856e-05	1.142339e-04	9.318800e-07	20181114_CTCFgfpcf2_G2G1\MitoSys2\Calibration\pmEGFPC1\0003_pmEGFPC1_R1_P1_K1_Ch2.zen
532380	1.141580e-05	9.660339e-05	8.257900e-07	20181114_CTCFgfpcf2_G2G1\MitoSys2\Calibration\pmEGFPC1\0003_pmEGFPC1_R1_P1_K1_Ch2.zen
573340	8.158755e-06	1.065737e-04	7.383000e-07	20181114_CTCFgfpcf2_G2G1\MitoSys2\Calibration\pmEGFPC1\0003_pmEGFPC1_R1_P1_K1_Ch2.zen
614300	-4.541347e-05	1.064936e-04	6.651700e-07	20181114_CTCFgfpcf2_G2G1\MitoSys2\Calibration\pmEGFPC1\0003_pmEGFPC1_R1_P1_K1_Ch2.zen
655260	7.404082e-06	1.071552e-04	6.033100e-07	20181114_CTCFgfpcf2_G2G1\MitoSys2\Calibration\pmEGFPC1\0003_pmEGFPC1_R1_P1_K1_Ch2.zen
696220	3.821196e-05	7.467469e-05	5.504200e-07	20181114_CTCFgfpcf2_G2G1\MitoSys2\Calibration\pmEGFPC1\0003_pmEGFPC1_R1_P1_K1_Ch2.zen
737180	-1.566188e-05	9.643333e-05	5.048000e-07	20181114_CTCFgfpcf2_G2G1\MitoSys2\Calibration\pmEGFPC1\0003_pmEGFPC1_R1_P1_K1_Ch2.zen
778140	-7.666265e-05	1.071166e-04	4.651200e-07	20181114_CTCFgfpcf2_G2G1\MitoSys2\Calibration\pmEGFPC1\0003_pmEGFPC1_R1_P1_K1_Ch2.zen
819100	-2.468994e-05	1.036588e-04	4.303500e-07	20181114_CTCFgfpcf2_G2G1\MitoSys2\Calibration\pmEGFPC1\0003_pmEGFPC1_R1_P1_K1_Ch2.zen
901020	5.102750e-06	1.031782e-04	3.724700e-07	20181114_CTCFgfpcf2_G2G1\MitoSys2\Calibration\pmEGFPC1\0003_pmEGFPC1_R1_P1_K1_Ch2.zen
982940	-2.396194e-05	1.012683e-04	3.264400e-07	20181114_CTCFgfpcf2_G2G1\MitoSys2\Calibration\pmEGFPC1\0003_pmEGFPC1_R1_P1_K1_Ch2.zen
1064860	-5.819556e-05	7.858066e-05	2.891300e-07	20181114_CTCFgfpcf2_G2G1\MitoSys2\Calibration\pmEGFPC1\0003_pmEGFPC1_R1_P1_K1_Ch2.zen
1146780	1.351276e-05	9.275981e-05	2.583800e-07	20181114_CTCFgfpcf2_G2G1\MitoSys2\Calibration\pmEGFPC1\0003_pmEGFPC1_R1_P1_K1_Ch2.zen
1228700	1.162954e-05	1.126467e-04	2.327000e-07	20181114_CTCFgfpcf2_G2G1\MitoSys2\Calibration\pmEGFPC1\0003_pmEGFPC1_R1_P1_K1_Ch2.zen
1310620	-1.356619e-05	1.152574e-04	2.109800e-07	20181114_CTCFgfpcf2_G2G1\MitoSys2\Calibration\pmEGFPC1\0003_pmEGFPC1_R1_P1_K1_Ch2.zen
1392540	-1.603413e-05	7.371413e-05	1.924300e-07	20181114_CTCFgfpcf2_G2G1\MitoSys2\Calibration\pmEGFPC1\0003_pmEGFPC1_R1_P1_K1_Ch2.zen
1474460	2.438940e-05	1.001264e-04	1.764300e-07	20181114_CTCFgfpcf2_G2G1\MitoSys2\Calibration\pmEGFPC1\0003_pmEGFPC1_R1_P1_K1_Ch2.zen
1556380	-1.402783e-05	8.731616e-05	1.625300e-07	20181114_CTCFgfpcf2_G2G1\MitoSys2\Calibration\pmEGFPC1\0003_pmEGFPC1_R1_P1_K1_Ch2.zen
10	1.160204e-02	1.433316e-03	1.185500e-02	20181114_CTCFgfpcf2_G2G1\MitoSys2\Calibration\pmEGFPC1\0003_pmEGFPC1_R1_P2_K1_Ch2.zen
20	1.145848e-02	1.059427e-03	1.129700e-02	20181114_CTCFgfpcf2_G2G1\MitoSys2\Calibration\pmEGFPC1\0003_pmEGFPC1_R1_P2_K1_Ch2.zen
30	1.066876e-02	1.719168e-03	1.077900e-02	20181114_CTCFgfpcf2_G2G1\MitoSys2\Calibration\pmEGFPC1\0003_pmEGFPC1_R1_P2_K1_Ch2.zen
40	1.025643e-02	1.062830e-03	1.030200e-02	20181114_CTCFgfpcf2_G2G1\MitoSys2\Calibration\pmEGFPC1\0003_pmEGFPC1_R1_P2_K1_Ch2.zen
50	1.032016e-02	1.385961e-03	9.863100e-03	20181114_CTCFgfpcf2_G2G1\MitoSys2\Calibration\pmEGFPC1\0003_pmEGFPC1_R1_P2_K1_Ch2.zen
60	9.622448e-03	1.200101e-03	9.459800e-03	20181114_CTCFgfpcf2_G2G1\MitoSys2\Calibration\pmEGFPC1\0003_pmEGFPC1_R1_P2_K1_Ch2.zen
70	9.208651e-03	9.414290e-04	9.088600e-03	20181114_CTCFgfpcf2_G2G1\MitoSys2\Calibration\pmEGFPC1\0003_pmEGFPC1_R1_P2_K1_Ch2.zen
80	8.900976e-03	1.269467e-03	8.746600e-03	20181114_CTCFgfpcf2_G2G1\MitoSys2\Calibration\pmEGFPC1\0003_pmEGFPC1_R1_P2_K1_Ch2.zen
90	7.982367e-03	1.416598e-03	8.430900e-03	20181114_CTCFgfpcf2_G2G1\MitoSys2\Calibration\pmEGFPC1\0003_pmEGFPC1_R1_P2_K1_Ch2.zen
100	8.046555e-03	1.112353e-03	8.139100e-03	20181114_CTCFgfpcf2_G2G1\MitoSys2\Calibration\pmEGFPC1\0003_pmEGFPC1_R1_P2_K1_Ch2.zen
120	7.592970e-03	1.048238e-03	7.617700e-03	20181114_CTCFgfpcf2_G2G1\MitoSys2\Calibration\pmEGFPC1\0003_pmEGFPC1_R1_P2_K1_Ch2.zen
140	7.186270e-03	9.144866e-04	7.166600e-03	20181114_CTCFgfpcf2_G2G1\MitoSys2\Calibration\pmEGFPC1\0003_pmEGFPC1_R1_P2_K1_Ch2.zen
160	6.686700e-03	1.066373e-03	6.773100e-03	20181114_CTCFgfpcf2_G2G1\MitoSys2\Calibration\pmEGFPC1\0003_pmEGFPC1_R1_P2_K1_Ch2.zen
180	6.594791e-03	9.785227e-04	6.427300e-03	20181114_CTCFgfpcf2_G2G1\MitoSys2\Calibration\pmEGFPC1\0003_pmEGFPC1_R1_P2_K1_Ch2.zen
200	6.251223e-03	9.686813e-04	6.121100e-03	20181114_CTCFgfpcf2_G2G1\MitoSys2\Calibration\pmEGFPC1\0003_pmEGFPC1_R1_P2_K1_Ch2.zen
220	5.837355e-03	1.124329e-03	5.848000e-03	20181114_CTCFgfpcf2_G2G1\MitoSys2\Calibration\pmEGFPC1\0003_pmEGFPC1_R1_P2_K1_Ch2.zen
240	5.468531e-03	1.114155e-03	5.602800e-03	20181114_CTCFgfpcf2_G2G1\MitoSys2\Calibration\pmEGFPC1\0003_pmEGFPC1_R1_P2_K1_Ch2.zen
260	5.059249e-03	7.938750e-04	5.381400e-03	20181114_CTCFgfpcf2_G2G1\MitoSys2\Calibration\pmEGFPC1\0003_pmEGFPC1_R1_P2_K1_Ch2.zen
280	4.664835e-03	1.151483e-03	5.180300e-03	20181114_CTCFgfpcf2_G2G1\MitoSys2\Calibration\pmEGFPC1\0003_pmEGFPC1_R1_P2_K1_Ch2.zen
300	5.128218e-03	8.810428e-04	4.996700e-03	20181114_CTCFgfpcf2_G2G1\MitoSys2\Calibration\pmEGFPC1\0003_pmEGFPC1_R1_P2_K1_Ch2.zen
340	4.899432e-03	6.780253e-04	4.673000e-03	20181114_CTCFgfpcf2_G2G1\MitoSys2\Calibration\pmEGFPC1\0003_pmEGFPC1_R1_P2_K1_Ch2.zen
380	4.451204e-03	7.242635e-04	4.396100e-03	20181114_CTCFgfpcf2_G2G1\MitoSys2\Calibration\pmEGFPC1\0003_pmEGFPC1_R1_P2_K1_Ch2.zen
420	4.317360e-03	7.815740e-04	4.155800e-03	20181114_CTCFgfpcf2_G2G1\MitoSys2\Calibration\pmEGFPC1\0003_pmEGFPC1_R1_P2_K1_Ch2.zen
460	4.164383e-03	1.063832e-03	3.944700e-03	20181114_CTCFgfpcf2_G2G1\MitoSys2\Calibration\pmEGFPC1\0003_pmEGFPC1_R1_P2_K1_Ch2.zen
500	3.797855e-03	7.344091e-04	3.757500e-03	20181114_CTCFgfpcf2_G2G1\MitoSys2\Calibration\pmEGFPC1\0003_pmEGFPC1_R1_P2_K1_Ch2.zen
540	3.700069e-03	9.115980e-04	3.590000e-03	20181114_CTCFgfpcf2_G2G1\MitoSys2\Calibration\pmEGFPC1\0003_pmEGFPC1_R1_P2_K1_Ch2.zen
580	3.638463e-03	7.796275e-04	3.438900e-03	20181114_CTCFgfpcf2_G2G1\MitoSys2\Calibration\pmEGFPC1\0003_pmEGFPC1_R1_P2_K1_Ch2.zen
620	3.029070e-03	5.550180e-04	3.301900e-03	20181114_CTCFgfpcf2_G2G1\MitoSys2\Calibration\pmEGFPC1\0003_pmEGFPC1_R1_P2_K1_Ch2.zen
660	3.041931e-03	6.723385e-04	3.176900e-03	20181114_CTCFgfpcf2_G2G1\MitoSys2\Calibration\pmEGFPC1\0003_pmEGFPC1_R1_P2_K1_Ch2.zen
700	3.148979e-03	5.974011e-04	3.062300e-03	20181114_CTCFgfpcf2_G2G1\MitoSys2\Calibration\pmEGFPC1\0003_pmEGFPC1_R1_P2_K1_Ch2.zen
780	2.817362e-03	6.753090e-04	2.859200e-03	20181114_CTCFgfpcf2_G2G1\MitoSys2\Calibration\pmEGFPC1\0003_pmEGFPC1_R1_P2_K1_Ch2.zen
860	2.690426e-03	7.113892e-04	2.684300e-03	20181114_CTCFgfpcf2_G2G1\MitoSys2\Calibration\pmEGFPC1\0003_pmEGFPC1_R1_P2_K1_Ch2.zen
940	2.501082e-03	6.959034e-04	2.531800e-03	20181114_CTCFgfpcf2_G2G1\MitoSys2\Calibration\pmEGFPC1\0003_pmEGFPC1_R1_P2_K1_Ch2.zen
1020	2.376664e-03	6.507197e-04	2.397500e-03	20181114_CTCFgfpcf2_G2G1\MitoSys2\Calibration\pmEGFPC1\0003_pmEGFPC1_R1_P2_K1_Ch2.zen
1100	2.380744e-03	6.698389e-04	2.278000e-03	20181114_CTCFgfpcf2_G2G1\MitoSys2\Calibration\pmEGFPC1\0003_pmEGFPC1_R1_P2_K1_Ch2.zen
1180	2.323920e-03	5.254063e-04	2.170800e-03	20181114_CTCFgfpcf2_G2G1\MitoSys2\Calibration\pmEGFPC1\0003_pmEGFPC1_R1_P2_K1_Ch2.zen
1260	2.086904e-03	5.514552e-04	2.074100e-03	20181114_CTCFgfpcf2_G2G1\MitoSys2\Calibration\pmEGFPC1\0003_pmEGFPC1_R1_P2_K1_Ch2.zen
1340	1.934957e-03	6.888241e-04	1.986200e-03	20181114_CTCFgfpcf2_G2G1\MitoSys2\Calibration\pmEGFPC1\0003_pmEGFPC1_R1_P2_K1_Ch2.zen
1420	1.948935e-03	6.327078e-04	1.905900e-03	20181114_CTCFgfpcf2_G2G1\MitoSys2\Calibration\pmEGFPC1\0003_pmEGFPC1_R1_P2_K1_Ch2.zen
1500	1.770003e-03	7.518337e-04	1.832200e-03	20181114_CTCFgfpcf2_G2G1\MitoSys2\Calibration\pmEGFPC1\0003_pmEGFPC1_R1_P2_K1_Ch2.zen
1660	1.679186e-03	5.679155e-04	1.701300e-03	20181114_CTCFgfpcf2_G2G1\MitoSys2\Calibration\pmEGFPC1\0003_pmEGFPC1_R1_P2_K1_Ch2.zen
1820	1.601975e-03	5.370661e-04	1.588400e-03	20181114_CTCFgfpcf2_G2G1\MitoSys2\Calibration\pmEGFPC1\0003_pmEGFPC1_R1_P2_K1_Ch2.zen
1980	1.551208e-03	5.462461e-04	1.489800e-03	20181114_CTCFgfpcf2_G2G1\MitoSys2\Calibration\pmEGFPC1\0003_pmEGFPC1_R1_P2_K1_Ch2.zen
2140	1.266914e-03	5.068149e-04	1.402700e-03	20181114_CTCFgfpcf2_G2G1\MitoSys2\Calibration\pmEGFPC1\0003_pmEGFPC1_R1_P2_K1_Ch2.zen
2300	1.314880e-03	4.425719e-04	1.325100e-03	20181114_CTCFgfpcf2_G2G1\MitoSys2\Calibration\pmEGFPC1\0003_pmEGFPC1_R1_P2_K1_Ch2.zen
2460	1.250460e-03	5.678484e-04	1.255500e-03	20181114_CTCFgfpcf2_G2G1\MitoSys2\Calibration\pmEGFPC1\0003_pmEGFPC1_R1_P2_K1_Ch2.zen
2620	1.213061e-03	5.567824e-04	1.192600e-03	20181114_CTCFgfpcf2_G2G1\MitoSys2\Calibration\pmEGFPC1\0003_pmEGFPC1_R1_P2_K1_Ch2.zen
2780	1.241264e-03	4.675559e-04	1.135400e-03	20181114_CTCFgfpcf2_G2G1\MitoSys2\Calibration\pmEGFPC1\0003_pmEGFPC1_R1_P2_K1_Ch2.zen
2940	1.164085e-03	6.538069e-04	1.083300e-03	20181114_CTCFgfpcf2_G2G1\MitoSys2\Calibration\pmEGFPC1\0003_pmEGFPC1_R1_P2_K1_Ch2.zen
3100	1.038477e-03	5.015391e-04	1.035400e-03	20181114_CTCFgfpcf2_G2G1\MitoSys2\Calibration\pmEGFPC1\0003_pmEGFPC1_R1_P2_K1_Ch2.zen
3420	8.919963e-04	5.100258e-04	9.506900e-04	20181114_CTCFgfpcf2_G2G1\MitoSys2\Calibration\pmEGFPC1\0003_pmEGFPC1_R1_P2_K1_Ch2.zen
3740	9.346864e-04	5.752131e-04	8.778900e-04	20181114_CTCFgfpcf2_G2G1\MitoSys2\Calibration\pmEGFPC1\0003_pmEGFPC1_R1_P2_K1_Ch2.zen
4060	7.508895e-04	4.898695e-04	8.146500e-04	20181114_CTCFgfpcf2_G2G1\MitoSys2\Calibration\pmEGFPC1\0003_pmEGFPC1_R1_P2_K1_Ch2.zen
4380	7.647095e-04	4.807602e-04	7.591900e-04	20181114_CTCFgfpcf2_G2G1\MitoSys2\Calibration\pmEGFPC1\0003_pmEGFPC1_R1_P2_K1_Ch2.zen
4700	5.793611e-04	3.316646e-04	7.101500e-04	20181114_CTCFgfpcf2_G2G1\MitoSys2\Calibration\pmEGFPC1\0003_pmEGFPC1_R1_P2_K1_Ch2.zen
5020	5.772987e-04	4.701668e-04	6.664900e-04	20181114_CTCFgfpcf2_G2G1\MitoSys2\Calibration\pmEGFPC1\0003_pmEGFPC1_R1_P2_K1_Ch2.zen
5340	6.116631e-04	4.902327e-04	6.273700e-04	20181114_CTCFgfpcf2_G2G1\MitoSys2\Calibration\pmEGFPC1\0003_pmEGFPC1_R1_P2_K1_Ch2.zen
5660	6.497345e-04	3.973974e-04	5.921400e-04	20181114_CTCFgfpcf2_G2G1\MitoSys2\Calibration\pmEGFPC1\0003_pmEGFPC1_R1_P2_K1_Ch2.zen
5980	5.384461e-04	3.844977e-04	5.602500e-04	20181114_CTCFgfpcf2_G2G1\MitoSys2\Calibration\pmEGFPC1\0003_pmEGFPC1_R1_P2_K1_Ch2.zen
6300	4.914965e-04	4.468431e-04	5.312500e-04	20181114_CTCFgfpcf2_G2G1\MitoSys2\Calibration\pmEGFPC1\0003_pmEGFPC1_R1_P2_K1_Ch2.zen
6940	4.057540e-04	4.438910e-04	4.805300e-04	20181114_CTCFgfpcf2_G2G1\MitoSys2\Calibration\pmEGFPC1\0003_pmEGFPC1_R1_P2_K1_Ch2.zen
7580	4.189728e-04	4.252537e-04	4.376900e-04	20181114_CTCFgfpcf2_G2G1\MitoSys2\Calibration\pmEGFPC1\0003_pmEGFPC1_R1_P2_K1_Ch2.zen
8220	4.141327e-04	3.106616e-04	4.010600e-04	20181114_CTCFgfpcf2_G2G1\MitoSys2\Calibration\pmEGFPC1\0003_pmEGFPC1_R1_P2_K1_Ch2.zen
8860	4.156923e-04	3.495747e-04	3.694300e-04	20181114_CTCFgfpcf2_G2G1\MitoSys2\Calibration\pmEGFPC1\0003_pmEGFPC1_R1_P2_K1_Ch2.zen
9500	4.057244e-04	3.537140e-04	3.418700e-04	20181114_CTCFgfpcf2_G2G1\MitoSys2\Calibration\pmEGFPC1\0003_pmEGFPC1_R1_P2_K1_Ch2.zen
10140	3.918586e-04	3.689229e-04	3.176700e-04	20181114_CTCFgfpcf2_G2G1\MitoSys2\Calibration\pmEGFPC1\0003_pmEGFPC1_R1_P2_K1_Ch2.zen
10780	3.053578e-04	3.334244e-04	2.962600e-04	20181114_CTCFgfpcf2_G2G1\MitoSys2\Calibration\pmEGFPC1\0003_pmEGFPC1_R1_P2_K1_Ch2.zen
11420	3.179165e-04	2.822205e-04	2.772100e-04	20181114_CTCFgfpcf2_G2G1\MitoSys2\Calibration\pmEGFPC1\0003_pmEGFPC1_R1_P2_K1_Ch2.zen
12060	2.999776e-04	4.545926e-04	2.601600e-04	20181114_CTCFgfpcf2_G2G1\MitoSys2\Calibration\pmEGFPC1\0003_pmEGFPC1_R1_P2_K1_Ch2.zen
12700	2.408894e-04	3.878740e-04	2.448300e-04	20181114_CTCFgfpcf2_G2G1\MitoSys2\Calibration\pmEGFPC1\0003_pmEGFPC1_R1_P2_K1_Ch2.zen
13980	1.360052e-04	3.387590e-04	2.184000e-04	20181114_CTCFgfpcf2_G2G1\MitoSys2\Calibration\pmEGFPC1\0003_pmEGFPC1_R1_P2_K1_Ch2.zen
15260	1.041600e-04	3.715656e-04	1.964700e-04	20181114_CTCFgfpcf2_G2G1\MitoSys2\Calibration\pmEGFPC1\0003_pmEGFPC1_R1_P2_K1_Ch2.zen
16540	9.596801e-05	2.511305e-04	1.780300e-04	20181114_CTCFgfpcf2_G2G1\MitoSys2\Calibration\pmEGFPC1\0003_pmEGFPC1_R1_P2_K1_Ch2.zen
17820	1.262722e-04	3.424238e-04	1.623300e-04	20181114_CTCFgfpcf2_G2G1\MitoSys2\Calibration\pmEGFPC1\0003_pmEGFPC1_R1_P2_K1_Ch2.zen
19100	1.186744e-04	2.954586e-04	1.488200e-04	20181114_CTCFgfpcf2_G2G1\MitoSys2\Calibration\pmEGFPC1\0003_pmEGFPC1_R1_P2_K1_Ch2.zen
20380	1.607937e-04	2.335186e-04	1.371100e-04	20181114_CTCFgfpcf2_G2G1\MitoSys2\Calibration\pmEGFPC1\0003_pmEGFPC1_R1_P2_K1_Ch2.zen
21660	1.783412e-04	3.361776e-04	1.268600e-04	20181114_CTCFgfpcf2_G2G1\MitoSys2\Calibration\pmEGFPC1\0003_pmEGFPC1_R1_P2_K1_Ch2.zen
22940	2.238877e-04	3.680952e-04	1.178200e-04	20181114_CTCFgfpcf2_G2G1\MitoSys2\Calibration\pmEGFPC1\0003_pmEGFPC1_R1_P2_K1_Ch2.zen
24220	1.688278e-04	3.128590e-04	1.098100e-04	20181114_CTCFgfpcf2_G2G1\MitoSys2\Calibration\pmEGFPC1\0003_pmEGFPC1_R1_P2_K1_Ch2.zen
25500	1.480854e-04	2.388602e-04	1.026700e-04	20181114_CTCFgfpcf2_G2G1\MitoSys2\Calibration\pmEGFPC1\0003_pmEGFPC1_R1_P2_K1_Ch2.zen
28060	6.514413e-05	2.470606e-04	9.049700e-05	20181114_CTCFgfpcf2_G2G1\MitoSys2\Calibration\pmEGFPC1\0003_pmEGFPC1_R1_P2_K1_Ch2.zen
30620	3.432205e-05	2.023595e-04	8.053700e-05	20181114_CTCFgfpcf2_G2G1\MitoSys2\Calibration\pmEGFPC1\0003_pmEGFPC1_R1_P2_K1_Ch2.zen
33180	1.493906e-04	3.018305e-04	7.226200e-05	20181114_CTCFgfpcf2_G2G1\MitoSys2\Calibration\pmEGFPC1\0003_pmEGFPC1_R1_P2_K1_Ch2.zen
35740	5.345552e-05	2.586744e-04	6.529500e-05	20181114_CTCFgfpcf2_G2G1\MitoSys2\Calibration\pmEGFPC1\0003_pmEGFPC1_R1_P2_K1_Ch2.zen
38300	2.381820e-05	2.589740e-04	5.936300e-05	20181114_CTCFgfpcf2_G2G1\MitoSys2\Calibration\pmEGFPC1\0003_pmEGFPC1_R1_P2_K1_Ch2.zen
40860	1.088030e-04	2.909956e-04	5.426300e-05	20181114_CTCFgfpcf2_G2G1\MitoSys2\Calibration\pmEGFPC1\0003_pmEGFPC1_R1_P2_K1_Ch2.zen
43420	6.987223e-05	3.041077e-04	4.983800e-05	20181114_CTCFgfpcf2_G2G1\MitoSys2\Calibration\pmEGFPC1\0003_pmEGFPC1_R1_P2_K1_Ch2.zen
45980	1.522921e-04	2.934235e-04	4.597100e-05	20181114_CTCFgfpcf2_G2G1\MitoSys2\Calibration\pmEGFPC1\0003_pmEGFPC1_R1_P2_K1_Ch2.zen
48540	1.202197e-04	2.537666e-04	4.256600e-05	20181114_CTCFgfpcf2_G2G1\MitoSys2\Calibration\pmEGFPC1\0003_pmEGFPC1_R1_P2_K1_Ch2.zen
51100	8.442326e-05	2.657439e-04	3.955200e-05	20181114_CTCFgfpcf2_G2G1\MitoSys2\Calibration\pmEGFPC1\0003_pmEGFPC1_R1_P2_K1_Ch2.zen
56220	-4.670623e-06	2.527451e-04	3.446300e-05	20181114_CTCFgfpcf2_G2G1\MitoSys2\Calibration\pmEGFPC1\0003_pmEGFPC1_R1_P2_K1_Ch2.zen
61340	3.002519e-05	2.614872e-04	3.035000e-05	20181114_CTCFgfpcf2_G2G1\MitoSys2\Calibration\pmEGFPC1\0003_pmEGFPC1_R1_P2_K1_Ch2.zen
66460	4.206445e-05	3.077581e-04	2.697000e-05	20181114_CTCFgfpcf2_G2G1\MitoSys2\Calibration\pmEGFPC1\0003_pmEGFPC1_R1_P2_K1_Ch2.zen
71580	7.720635e-05	3.170447e-04	2.415400e-05	20181114_CTCFgfpcf2_G2G1\MitoSys2\Calibration\pmEGFPC1\0003_pmEGFPC1_R1_P2_K1_Ch2.zen
76700	6.611341e-05	2.600999e-04	2.177900e-05	20181114_CTCFgfpcf2_G2G1\MitoSys2\Calibration\pmEGFPC1\0003_pmEGFPC1_R1_P2_K1_Ch2.zen
81820	-2.481553e-06	2.550489e-04	1.975500e-05	20181114_CTCFgfpcf2_G2G1\MitoSys2\Calibration\pmEGFPC1\0003_pmEGFPC1_R1_P2_K1_Ch2.zen
86940	8.385076e-05	1.820375e-04	1.801400e-05	20181114_CTCFgfpcf2_G2G1\MitoSys2\Calibration\pmEGFPC1\0003_pmEGFPC1_R1_P2_K1_Ch2.zen
92060	7.802851e-05	2.367124e-04	1.650400e-05	20181114_CTCFgfpcf2_G2G1\MitoSys2\Calibration\pmEGFPC1\0003_pmEGFPC1_R1_P2_K1_Ch2.zen
97180	5.073729e-05	2.952856e-04	1.518600e-05	20181114_CTCFgfpcf2_G2G1\MitoSys2\Calibration\pmEGFPC1\0003_pmEGFPC1_R1_P2_K1_Ch2.zen
102300	-6.220832e-05	2.784785e-04	1.402700e-05	20181114_CTCFgfpcf2_G2G1\MitoSys2\Calibration\pmEGFPC1\0003_pmEGFPC1_R1_P2_K1_Ch2.zen
112540	-6.728609e-05	1.748061e-04	1.208900e-05	20181114_CTCFgfpcf2_G2G1\MitoSys2\Calibration\pmEGFPC1\0003_pmEGFPC1_R1_P2_K1_Ch2.zen
122780	3.322911e-05	1.859186e-04	1.054300e-05	20181114_CTCFgfpcf2_G2G1\MitoSys2\Calibration\pmEGFPC1\0003_pmEGFPC1_R1_P2_K1_Ch2.zen
133020	6.769130e-05	2.108135e-04	9.287000e-06	20181114_CTCFgfpcf2_G2G1\MitoSys2\Calibration\pmEGFPC1\0003_pmEGFPC1_R1_P2_K1_Ch2.zen
143260	4.750147e-05	2.314289e-04	8.251400e-06	20181114_CTCFgfpcf2_G2G1\MitoSys2\Calibration\pmEGFPC1\0003_pmEGFPC1_R1_P2_K1_Ch2.zen
153500	6.711093e-05	2.432091e-04	7.386600e-06	20181114_CTCFgfpcf2_G2G1\MitoSys2\Calibration\pmEGFPC1\0003_pmEGFPC1_R1_P2_K1_Ch2.zen
163740	6.927856e-07	2.461460e-04	6.656200e-06	20181114_CTCFgfpcf2_G2G1\MitoSys2\Calibration\pmEGFPC1\0003_pmEGFPC1_R1_P2_K1_Ch2.zen
173980	-2.940155e-06	2.647516e-04	6.033300e-06	20181114_CTCFgfpcf2_G2G1\MitoSys2\Calibration\pmEGFPC1\0003_pmEGFPC1_R1_P2_K1_Ch2.zen
184220	2.701660e-05	2.224620e-04	5.497300e-06	20181114_CTCFgfpcf2_G2G1\MitoSys2\Calibration\pmEGFPC1\0003_pmEGFPC1_R1_P2_K1_Ch2.zen
194460	3.736411e-05	2.573871e-04	5.032400e-06	20181114_CTCFgfpcf2_G2G1\MitoSys2\Calibration\pmEGFPC1\0003_pmEGFPC1_R1_P2_K1_Ch2.zen
204700	-1.152789e-05	2.369494e-04	4.626500e-06	20181114_CTCFgfpcf2_G2G1\MitoSys2\Calibration\pmEGFPC1\0003_pmEGFPC1_R1_P2_K1_Ch2.zen
225180	-4.803652e-05	1.329465e-04	3.954300e-06	20181114_CTCFgfpcf2_G2G1\MitoSys2\Calibration\pmEGFPC1\0003_pmEGFPC1_R1_P2_K1_Ch2.zen
245660	-1.810155e-05	1.894948e-04	3.423600e-06	20181114_CTCFgfpcf2_G2G1\MitoSys2\Calibration\pmEGFPC1\0003_pmEGFPC1_R1_P2_K1_Ch2.zen
266140	-1.389754e-05	1.481816e-04	2.996800e-06	20181114_CTCFgfpcf2_G2G1\MitoSys2\Calibration\pmEGFPC1\0003_pmEGFPC1_R1_P2_K1_Ch2.zen
286620	-1.165935e-05	1.211205e-04	2.647900e-06	20181114_CTCFgfpcf2_G2G1\MitoSys2\Calibration\pmEGFPC1\0003_pmEGFPC1_R1_P2_K1_Ch2.zen
307100	-2.975577e-06	1.584286e-04	2.358800e-06	20181114_CTCFgfpcf2_G2G1\MitoSys2\Calibration\pmEGFPC1\0003_pmEGFPC1_R1_P2_K1_Ch2.zen
327580	-1.996393e-06	1.652450e-04	2.116300e-06	20181114_CTCFgfpcf2_G2G1\MitoSys2\Calibration\pmEGFPC1\0003_pmEGFPC1_R1_P2_K1_Ch2.zen
348060	-2.457566e-05	2.035560e-04	1.910800e-06	20181114_CTCFgfpcf2_G2G1\MitoSys2\Calibration\pmEGFPC1\0003_pmEGFPC1_R1_P2_K1_Ch2.zen
368540	2.648688e-05	1.694995e-04	1.734900e-06	20181114_CTCFgfpcf2_G2G1\MitoSys2\Calibration\pmEGFPC1\0003_pmEGFPC1_R1_P2_K1_Ch2.zen
389020	-4.819159e-06	1.187059e-04	1.583200e-06	20181114_CTCFgfpcf2_G2G1\MitoSys2\Calibration\pmEGFPC1\0003_pmEGFPC1_R1_P2_K1_Ch2.zen
409500	4.477328e-05	1.419911e-04	1.451400e-06	20181114_CTCFgfpcf2_G2G1\MitoSys2\Calibration\pmEGFPC1\0003_pmEGFPC1_R1_P2_K1_Ch2.zen
450460	5.261949e-06	1.448946e-04	1.234300e-06	20181114_CTCFgfpcf2_G2G1\MitoSys2\Calibration\pmEGFPC1\0003_pmEGFPC1_R1_P2_K1_Ch2.zen
491420	2.185364e-05	1.316392e-04	1.064200e-06	20181114_CTCFgfpcf2_G2G1\MitoSys2\Calibration\pmEGFPC1\0003_pmEGFPC1_R1_P2_K1_Ch2.zen
532380	-4.380037e-05	1.821314e-04	9.282400e-07	20181114_CTCFgfpcf2_G2G1\MitoSys2\Calibration\pmEGFPC1\0003_pmEGFPC1_R1_P2_K1_Ch2.zen
573340	-2.822160e-05	1.501031e-04	8.176900e-07	20181114_CTCFgfpcf2_G2G1\MitoSys2\Calibration\pmEGFPC1\0003_pmEGFPC1_R1_P2_K1_Ch2.zen
614300	7.831609e-06	1.267466e-04	7.265000e-07	20181114_CTCFgfpcf2_G2G1\MitoSys2\Calibration\pmEGFPC1\0003_pmEGFPC1_R1_P2_K1_Ch2.zen
655260	-1.145730e-05	1.091207e-04	6.503300e-07	20181114_CTCFgfpcf2_G2G1\MitoSys2\Calibration\pmEGFPC1\0003_pmEGFPC1_R1_P2_K1_Ch2.zen
696220	-1.966113e-05	1.439155e-04	5.860000e-07	20181114_CTCFgfpcf2_G2G1\MitoSys2\Calibration\pmEGFPC1\0003_pmEGFPC1_R1_P2_K1_Ch2.zen
737180	-5.517293e-05	1.286052e-04	5.311300e-07	20181114_CTCFgfpcf2_G2G1\MitoSys2\Calibration\pmEGFPC1\0003_pmEGFPC1_R1_P2_K1_Ch2.zen
778140	-2.511143e-05	1.048603e-04	4.839200e-07	20181114_CTCFgfpcf2_G2G1\MitoSys2\Calibration\pmEGFPC1\0003_pmEGFPC1_R1_P2_K1_Ch2.zen
819100	-3.058073e-05	1.126927e-04	4.429900e-07	20181114_CTCFgfpcf2_G2G1\MitoSys2\Calibration\pmEGFPC1\0003_pmEGFPC1_R1_P2_K1_Ch2.zen
901020	-4.335164e-05	9.748467e-05	3.758400e-07	20181114_CTCFgfpcf2_G2G1\MitoSys2\Calibration\pmEGFPC1\0003_pmEGFPC1_R1_P2_K1_Ch2.zen
982940	-4.147128e-06	6.931335e-05	3.234200e-07	20181114_CTCFgfpcf2_G2G1\MitoSys2\Calibration\pmEGFPC1\0003_pmEGFPC1_R1_P2_K1_Ch2.zen
1064860	1.900371e-05	9.815404e-05	2.816400e-07	20181114_CTCFgfpcf2_G2G1\MitoSys2\Calibration\pmEGFPC1\0003_pmEGFPC1_R1_P2_K1_Ch2.zen
1146780	-1.497943e-05	9.375088e-05	2.477600e-07	20181114_CTCFgfpcf2_G2G1\MitoSys2\Calibration\pmEGFPC1\0003_pmEGFPC1_R1_P2_K1_Ch2.zen
1228700	-1.108624e-05	8.124214e-05	2.198700e-07	20181114_CTCFgfpcf2_G2G1\MitoSys2\Calibration\pmEGFPC1\0003_pmEGFPC1_R1_P2_K1_Ch2.zen
1310620	-2.071142e-05	9.516164e-05	1.966300e-07	20181114_CTCFgfpcf2_G2G1\MitoSys2\Calibration\pmEGFPC1\0003_pmEGFPC1_R1_P2_K1_Ch2.zen
1392540	-1.164048e-05	9.132678e-05	1.770300e-07	20181114_CTCFgfpcf2_G2G1\MitoSys2\Calibration\pmEGFPC1\0003_pmEGFPC1_R1_P2_K1_Ch2.zen
1474460	1.001546e-05	1.168588e-04	1.603400e-07	20181114_CTCFgfpcf2_G2G1\MitoSys2\Calibration\pmEGFPC1\0003_pmEGFPC1_R1_P2_K1_Ch2.zen
1556380	-3.404439e-05	1.101858e-04	1.459900e-07	20181114_CTCFgfpcf2_G2G1\MitoSys2\Calibration\pmEGFPC1\0003_pmEGFPC1_R1_P2_K1_Ch2.zen
10	1.401596e-02	1.816466e-03	1.407700e-02	20181114_CTCFgfpcf2_G2G1\MitoSys2\Calibration\pmEGFPC1\0004_pmEGFPC1_R1_P1_K1_Ch2.zen
20	1.395747e-02	1.271644e-03	1.342000e-02	20181114_CTCFgfpcf2_G2G1\MitoSys2\Calibration\pmEGFPC1\0004_pmEGFPC1_R1_P1_K1_Ch2.zen
30	1.260034e-02	1.978203e-03	1.281900e-02	20181114_CTCFgfpcf2_G2G1\MitoSys2\Calibration\pmEGFPC1\0004_pmEGFPC1_R1_P1_K1_Ch2.zen
40	1.197176e-02	1.642774e-03	1.226900e-02	20181114_CTCFgfpcf2_G2G1\MitoSys2\Calibration\pmEGFPC1\0004_pmEGFPC1_R1_P1_K1_Ch2.zen
50	1.163330e-02	1.549770e-03	1.176500e-02	20181114_CTCFgfpcf2_G2G1\MitoSys2\Calibration\pmEGFPC1\0004_pmEGFPC1_R1_P1_K1_Ch2.zen
60	1.119175e-02	1.187481e-03	1.130200e-02	20181114_CTCFgfpcf2_G2G1\MitoSys2\Calibration\pmEGFPC1\0004_pmEGFPC1_R1_P1_K1_Ch2.zen
70	1.091338e-02	1.873834e-03	1.087500e-02	20181114_CTCFgfpcf2_G2G1\MitoSys2\Calibration\pmEGFPC1\0004_pmEGFPC1_R1_P1_K1_Ch2.zen
80	1.049191e-02	1.276716e-03	1.048000e-02	20181114_CTCFgfpcf2_G2G1\MitoSys2\Calibration\pmEGFPC1\0004_pmEGFPC1_R1_P1_K1_Ch2.zen
90	1.000927e-02	1.521936e-03	1.011500e-02	20181114_CTCFgfpcf2_G2G1\MitoSys2\Calibration\pmEGFPC1\0004_pmEGFPC1_R1_P1_K1_Ch2.zen
100	9.957196e-03	1.204393e-03	9.776100e-03	20181114_CTCFgfpcf2_G2G1\MitoSys2\Calibration\pmEGFPC1\0004_pmEGFPC1_R1_P1_K1_Ch2.zen
120	9.322387e-03	1.299671e-03	9.166800e-03	20181114_CTCFgfpcf2_G2G1\MitoSys2\Calibration\pmEGFPC1\0004_pmEGFPC1_R1_P1_K1_Ch2.zen
140	8.825576e-03	1.067513e-03	8.634800e-03	20181114_CTCFgfpcf2_G2G1\MitoSys2\Calibration\pmEGFPC1\0004_pmEGFPC1_R1_P1_K1_Ch2.zen
160	8.314328e-03	8.590375e-04	8.166200e-03	20181114_CTCFgfpcf2_G2G1\MitoSys2\Calibration\pmEGFPC1\0004_pmEGFPC1_R1_P1_K1_Ch2.zen
180	7.943277e-03	1.098184e-03	7.750300e-03	20181114_CTCFgfpcf2_G2G1\MitoSys2\Calibration\pmEGFPC1\0004_pmEGFPC1_R1_P1_K1_Ch2.zen
200	7.009955e-03	1.090998e-03	7.378300e-03	20181114_CTCFgfpcf2_G2G1\MitoSys2\Calibration\pmEGFPC1\0004_pmEGFPC1_R1_P1_K1_Ch2.zen
220	6.833751e-03	1.375163e-03	7.043500e-03	20181114_CTCFgfpcf2_G2G1\MitoSys2\Calibration\pmEGFPC1\0004_pmEGFPC1_R1_P1_K1_Ch2.zen
240	7.163162e-03	9.517395e-04	6.740300e-03	20181114_CTCFgfpcf2_G2G1\MitoSys2\Calibration\pmEGFPC1\0004_pmEGFPC1_R1_P1_K1_Ch2.zen
260	5.961470e-03	1.355907e-03	6.464100e-03	20181114_CTCFgfpcf2_G2G1\MitoSys2\Calibration\pmEGFPC1\0004_pmEGFPC1_R1_P1_K1_Ch2.zen
280	6.251176e-03	1.250197e-03	6.211200e-03	20181114_CTCFgfpcf2_G2G1\MitoSys2\Calibration\pmEGFPC1\0004_pmEGFPC1_R1_P1_K1_Ch2.zen
300	6.156462e-03	8.475200e-04	5.978600e-03	20181114_CTCFgfpcf2_G2G1\MitoSys2\Calibration\pmEGFPC1\0004_pmEGFPC1_R1_P1_K1_Ch2.zen
340	5.574234e-03	8.360808e-04	5.564700e-03	20181114_CTCFgfpcf2_G2G1\MitoSys2\Calibration\pmEGFPC1\0004_pmEGFPC1_R1_P1_K1_Ch2.zen
380	5.335602e-03	9.992815e-04	5.206400e-03	20181114_CTCFgfpcf2_G2G1\MitoSys2\Calibration\pmEGFPC1\0004_pmEGFPC1_R1_P1_K1_Ch2.zen
420	5.026355e-03	8.353869e-04	4.892500e-03	20181114_CTCFgfpcf2_G2G1\MitoSys2\Calibration\pmEGFPC1\0004_pmEGFPC1_R1_P1_K1_Ch2.zen
460	4.928186e-03	8.252392e-04	4.614800e-03	20181114_CTCFgfpcf2_G2G1\MitoSys2\Calibration\pmEGFPC1\0004_pmEGFPC1_R1_P1_K1_Ch2.zen
500	4.226990e-03	9.652430e-04	4.367000e-03	20181114_CTCFgfpcf2_G2G1\MitoSys2\Calibration\pmEGFPC1\0004_pmEGFPC1_R1_P1_K1_Ch2.zen
540	3.895791e-03	6.560342e-04	4.144200e-03	20181114_CTCFgfpcf2_G2G1\MitoSys2\Calibration\pmEGFPC1\0004_pmEGFPC1_R1_P1_K1_Ch2.zen
580	3.922493e-03	1.168713e-03	3.942800e-03	20181114_CTCFgfpcf2_G2G1\MitoSys2\Calibration\pmEGFPC1\0004_pmEGFPC1_R1_P1_K1_Ch2.zen
620	3.734683e-03	9.343909e-04	3.759600e-03	20181114_CTCFgfpcf2_G2G1\MitoSys2\Calibration\pmEGFPC1\0004_pmEGFPC1_R1_P1_K1_Ch2.zen
660	3.462227e-03	7.383170e-04	3.592300e-03	20181114_CTCFgfpcf2_G2G1\MitoSys2\Calibration\pmEGFPC1\0004_pmEGFPC1_R1_P1_K1_Ch2.zen
700	3.393350e-03	7.083135e-04	3.438800e-03	20181114_CTCFgfpcf2_G2G1\MitoSys2\Calibration\pmEGFPC1\0004_pmEGFPC1_R1_P1_K1_Ch2.zen
780	3.178343e-03	7.526442e-04	3.166900e-03	20181114_CTCFgfpcf2_G2G1\MitoSys2\Calibration\pmEGFPC1\0004_pmEGFPC1_R1_P1_K1_Ch2.zen
860	3.000571e-03	7.276534e-04	2.933500e-03	20181114_CTCFgfpcf2_G2G1\MitoSys2\Calibration\pmEGFPC1\0004_pmEGFPC1_R1_P1_K1_Ch2.zen
940	2.891409e-03	6.295934e-04	2.730900e-03	20181114_CTCFgfpcf2_G2G1\MitoSys2\Calibration\pmEGFPC1\0004_pmEGFPC1_R1_P1_K1_Ch2.zen
1020	2.657529e-03	6.377054e-04	2.553400e-03	20181114_CTCFgfpcf2_G2G1\MitoSys2\Calibration\pmEGFPC1\0004_pmEGFPC1_R1_P1_K1_Ch2.zen
1100	2.297836e-03	6.799921e-04	2.396600e-03	20181114_CTCFgfpcf2_G2G1\MitoSys2\Calibration\pmEGFPC1\0004_pmEGFPC1_R1_P1_K1_Ch2.zen
1180	2.373943e-03	7.897541e-04	2.257100e-03	20181114_CTCFgfpcf2_G2G1\MitoSys2\Calibration\pmEGFPC1\0004_pmEGFPC1_R1_P1_K1_Ch2.zen
1260	1.939129e-03	8.032214e-04	2.132200e-03	20181114_CTCFgfpcf2_G2G1\MitoSys2\Calibration\pmEGFPC1\0004_pmEGFPC1_R1_P1_K1_Ch2.zen
1340	1.830475e-03	7.703708e-04	2.019800e-03	20181114_CTCFgfpcf2_G2G1\MitoSys2\Calibration\pmEGFPC1\0004_pmEGFPC1_R1_P1_K1_Ch2.zen
1420	1.871492e-03	7.419000e-04	1.918000e-03	20181114_CTCFgfpcf2_G2G1\MitoSys2\Calibration\pmEGFPC1\0004_pmEGFPC1_R1_P1_K1_Ch2.zen
1500	1.721769e-03	6.651660e-04	1.825500e-03	20181114_CTCFgfpcf2_G2G1\MitoSys2\Calibration\pmEGFPC1\0004_pmEGFPC1_R1_P1_K1_Ch2.zen
1660	1.539569e-03	6.061709e-04	1.663600e-03	20181114_CTCFgfpcf2_G2G1\MitoSys2\Calibration\pmEGFPC1\0004_pmEGFPC1_R1_P1_K1_Ch2.zen
1820	1.460728e-03	5.486929e-04	1.526600e-03	20181114_CTCFgfpcf2_G2G1\MitoSys2\Calibration\pmEGFPC1\0004_pmEGFPC1_R1_P1_K1_Ch2.zen
1980	1.563988e-03	5.571635e-04	1.409300e-03	20181114_CTCFgfpcf2_G2G1\MitoSys2\Calibration\pmEGFPC1\0004_pmEGFPC1_R1_P1_K1_Ch2.zen
2140	1.419437e-03	6.794187e-04	1.307700e-03	20181114_CTCFgfpcf2_G2G1\MitoSys2\Calibration\pmEGFPC1\0004_pmEGFPC1_R1_P1_K1_Ch2.zen
2300	1.328009e-03	5.999070e-04	1.218900e-03	20181114_CTCFgfpcf2_G2G1\MitoSys2\Calibration\pmEGFPC1\0004_pmEGFPC1_R1_P1_K1_Ch2.zen
2460	1.308294e-03	5.280357e-04	1.140700e-03	20181114_CTCFgfpcf2_G2G1\MitoSys2\Calibration\pmEGFPC1\0004_pmEGFPC1_R1_P1_K1_Ch2.zen
2620	1.025711e-03	6.472103e-04	1.071200e-03	20181114_CTCFgfpcf2_G2G1\MitoSys2\Calibration\pmEGFPC1\0004_pmEGFPC1_R1_P1_K1_Ch2.zen
2780	9.521720e-04	5.346603e-04	1.009100e-03	20181114_CTCFgfpcf2_G2G1\MitoSys2\Calibration\pmEGFPC1\0004_pmEGFPC1_R1_P1_K1_Ch2.zen
2940	8.734596e-04	5.924614e-04	9.533300e-04	20181114_CTCFgfpcf2_G2G1\MitoSys2\Calibration\pmEGFPC1\0004_pmEGFPC1_R1_P1_K1_Ch2.zen
3100	8.618515e-04	6.155632e-04	9.029400e-04	20181114_CTCFgfpcf2_G2G1\MitoSys2\Calibration\pmEGFPC1\0004_pmEGFPC1_R1_P1_K1_Ch2.zen
3420	7.709969e-04	5.823024e-04	8.155200e-04	20181114_CTCFgfpcf2_G2G1\MitoSys2\Calibration\pmEGFPC1\0004_pmEGFPC1_R1_P1_K1_Ch2.zen
3740	6.473789e-04	4.737500e-04	7.423400e-04	20181114_CTCFgfpcf2_G2G1\MitoSys2\Calibration\pmEGFPC1\0004_pmEGFPC1_R1_P1_K1_Ch2.zen
4060	5.964305e-04	4.814490e-04	6.802300e-04	20181114_CTCFgfpcf2_G2G1\MitoSys2\Calibration\pmEGFPC1\0004_pmEGFPC1_R1_P1_K1_Ch2.zen
4380	6.716305e-04	3.738926e-04	6.269000e-04	20181114_CTCFgfpcf2_G2G1\MitoSys2\Calibration\pmEGFPC1\0004_pmEGFPC1_R1_P1_K1_Ch2.zen
4700	6.726914e-04	5.498900e-04	5.806300e-04	20181114_CTCFgfpcf2_G2G1\MitoSys2\Calibration\pmEGFPC1\0004_pmEGFPC1_R1_P1_K1_Ch2.zen
5020	7.217351e-04	5.377556e-04	5.401300e-04	20181114_CTCFgfpcf2_G2G1\MitoSys2\Calibration\pmEGFPC1\0004_pmEGFPC1_R1_P1_K1_Ch2.zen
5340	4.857638e-04	5.343321e-04	5.044100e-04	20181114_CTCFgfpcf2_G2G1\MitoSys2\Calibration\pmEGFPC1\0004_pmEGFPC1_R1_P1_K1_Ch2.zen
5660	6.378075e-04	4.666753e-04	4.726800e-04	20181114_CTCFgfpcf2_G2G1\MitoSys2\Calibration\pmEGFPC1\0004_pmEGFPC1_R1_P1_K1_Ch2.zen
5980	3.626940e-04	4.856089e-04	4.443200e-04	20181114_CTCFgfpcf2_G2G1\MitoSys2\Calibration\pmEGFPC1\0004_pmEGFPC1_R1_P1_K1_Ch2.zen
6300	2.478382e-04	4.484167e-04	4.188500e-04	20181114_CTCFgfpcf2_G2G1\MitoSys2\Calibration\pmEGFPC1\0004_pmEGFPC1_R1_P1_K1_Ch2.zen
6940	3.570861e-04	4.178421e-04	3.749600e-04	20181114_CTCFgfpcf2_G2G1\MitoSys2\Calibration\pmEGFPC1\0004_pmEGFPC1_R1_P1_K1_Ch2.zen
7580	3.678250e-04	5.248752e-04	3.385700e-04	20181114_CTCFgfpcf2_G2G1\MitoSys2\Calibration\pmEGFPC1\0004_pmEGFPC1_R1_P1_K1_Ch2.zen
8220	3.314286e-04	4.703337e-04	3.079300e-04	20181114_CTCFgfpcf2_G2G1\MitoSys2\Calibration\pmEGFPC1\0004_pmEGFPC1_R1_P1_K1_Ch2.zen
8860	3.571348e-04	4.329155e-04	2.818300e-04	20181114_CTCFgfpcf2_G2G1\MitoSys2\Calibration\pmEGFPC1\0004_pmEGFPC1_R1_P1_K1_Ch2.zen
9500	2.866424e-04	4.646183e-04	2.593500e-04	20181114_CTCFgfpcf2_G2G1\MitoSys2\Calibration\pmEGFPC1\0004_pmEGFPC1_R1_P1_K1_Ch2.zen
10140	2.669724e-04	4.254593e-04	2.398100e-04	20181114_CTCFgfpcf2_G2G1\MitoSys2\Calibration\pmEGFPC1\0004_pmEGFPC1_R1_P1_K1_Ch2.zen
10780	2.863629e-04	3.825462e-04	2.226800e-04	20181114_CTCFgfpcf2_G2G1\MitoSys2\Calibration\pmEGFPC1\0004_pmEGFPC1_R1_P1_K1_Ch2.zen
11420	3.981698e-04	4.060953e-04	2.075700e-04	20181114_CTCFgfpcf2_G2G1\MitoSys2\Calibration\pmEGFPC1\0004_pmEGFPC1_R1_P1_K1_Ch2.zen
12060	3.034743e-04	3.150527e-04	1.941400e-04	20181114_CTCFgfpcf2_G2G1\MitoSys2\Calibration\pmEGFPC1\0004_pmEGFPC1_R1_P1_K1_Ch2.zen
12700	2.553880e-04	3.060222e-04	1.821400e-04	20181114_CTCFgfpcf2_G2G1\MitoSys2\Calibration\pmEGFPC1\0004_pmEGFPC1_R1_P1_K1_Ch2.zen
13980	2.069082e-04	4.420840e-04	1.616400e-04	20181114_CTCFgfpcf2_G2G1\MitoSys2\Calibration\pmEGFPC1\0004_pmEGFPC1_R1_P1_K1_Ch2.zen
15260	8.416413e-05	3.231036e-04	1.448000e-04	20181114_CTCFgfpcf2_G2G1\MitoSys2\Calibration\pmEGFPC1\0004_pmEGFPC1_R1_P1_K1_Ch2.zen
16540	1.077275e-04	4.804955e-04	1.307600e-04	20181114_CTCFgfpcf2_G2G1\MitoSys2\Calibration\pmEGFPC1\0004_pmEGFPC1_R1_P1_K1_Ch2.zen
17820	1.188194e-04	4.150205e-04	1.189000e-04	20181114_CTCFgfpcf2_G2G1\MitoSys2\Calibration\pmEGFPC1\0004_pmEGFPC1_R1_P1_K1_Ch2.zen
19100	1.743343e-04	3.999669e-04	1.087600e-04	20181114_CTCFgfpcf2_G2G1\MitoSys2\Calibration\pmEGFPC1\0004_pmEGFPC1_R1_P1_K1_Ch2.zen
20380	1.042726e-04	3.989293e-04	1.000200e-04	20181114_CTCFgfpcf2_G2G1\MitoSys2\Calibration\pmEGFPC1\0004_pmEGFPC1_R1_P1_K1_Ch2.zen
21660	5.938391e-05	4.021675e-04	9.241300e-05	20181114_CTCFgfpcf2_G2G1\MitoSys2\Calibration\pmEGFPC1\0004_pmEGFPC1_R1_P1_K1_Ch2.zen
22940	1.277146e-04	3.670549e-04	8.574300e-05	20181114_CTCFgfpcf2_G2G1\MitoSys2\Calibration\pmEGFPC1\0004_pmEGFPC1_R1_P1_K1_Ch2.zen
24220	9.842796e-05	4.708798e-04	7.985400e-05	20181114_CTCFgfpcf2_G2G1\MitoSys2\Calibration\pmEGFPC1\0004_pmEGFPC1_R1_P1_K1_Ch2.zen
25500	7.103778e-05	3.573046e-04	7.462400e-05	20181114_CTCFgfpcf2_G2G1\MitoSys2\Calibration\pmEGFPC1\0004_pmEGFPC1_R1_P1_K1_Ch2.zen
28060	-1.508642e-05	4.678529e-04	6.575700e-05	20181114_CTCFgfpcf2_G2G1\MitoSys2\Calibration\pmEGFPC1\0004_pmEGFPC1_R1_P1_K1_Ch2.zen
30620	-1.078966e-05	3.292180e-04	5.854900e-05	20181114_CTCFgfpcf2_G2G1\MitoSys2\Calibration\pmEGFPC1\0004_pmEGFPC1_R1_P1_K1_Ch2.zen
33180	5.516499e-05	3.385805e-04	5.259200e-05	20181114_CTCFgfpcf2_G2G1\MitoSys2\Calibration\pmEGFPC1\0004_pmEGFPC1_R1_P1_K1_Ch2.zen
35740	1.166380e-04	3.558208e-04	4.760100e-05	20181114_CTCFgfpcf2_G2G1\MitoSys2\Calibration\pmEGFPC1\0004_pmEGFPC1_R1_P1_K1_Ch2.zen
38300	1.894342e-04	3.312362e-04	4.336800e-05	20181114_CTCFgfpcf2_G2G1\MitoSys2\Calibration\pmEGFPC1\0004_pmEGFPC1_R1_P1_K1_Ch2.zen
40860	7.945523e-05	3.027193e-04	3.974100e-05	20181114_CTCFgfpcf2_G2G1\MitoSys2\Calibration\pmEGFPC1\0004_pmEGFPC1_R1_P1_K1_Ch2.zen
43420	1.526933e-04	3.260995e-04	3.660500e-05	20181114_CTCFgfpcf2_G2G1\MitoSys2\Calibration\pmEGFPC1\0004_pmEGFPC1_R1_P1_K1_Ch2.zen
45980	1.544227e-05	3.586793e-04	3.387000e-05	20181114_CTCFgfpcf2_G2G1\MitoSys2\Calibration\pmEGFPC1\0004_pmEGFPC1_R1_P1_K1_Ch2.zen
48540	9.021092e-05	3.437137e-04	3.146900e-05	20181114_CTCFgfpcf2_G2G1\MitoSys2\Calibration\pmEGFPC1\0004_pmEGFPC1_R1_P1_K1_Ch2.zen
51100	7.975314e-05	2.620021e-04	2.934600e-05	20181114_CTCFgfpcf2_G2G1\MitoSys2\Calibration\pmEGFPC1\0004_pmEGFPC1_R1_P1_K1_Ch2.zen
56220	3.539342e-05	2.811351e-04	2.577000e-05	20181114_CTCFgfpcf2_G2G1\MitoSys2\Calibration\pmEGFPC1\0004_pmEGFPC1_R1_P1_K1_Ch2.zen
61340	3.536435e-05	2.804695e-04	2.288400e-05	20181114_CTCFgfpcf2_G2G1\MitoSys2\Calibration\pmEGFPC1\0004_pmEGFPC1_R1_P1_K1_Ch2.zen
66460	2.931071e-05	2.867738e-04	2.051600e-05	20181114_CTCFgfpcf2_G2G1\MitoSys2\Calibration\pmEGFPC1\0004_pmEGFPC1_R1_P1_K1_Ch2.zen
71580	1.396933e-04	3.067599e-04	1.854300e-05	20181114_CTCFgfpcf2_G2G1\MitoSys2\Calibration\pmEGFPC1\0004_pmEGFPC1_R1_P1_K1_Ch2.zen
76700	1.013987e-04	2.291967e-04	1.687700e-05	20181114_CTCFgfpcf2_G2G1\MitoSys2\Calibration\pmEGFPC1\0004_pmEGFPC1_R1_P1_K1_Ch2.zen
81820	4.969247e-05	3.840923e-04	1.545700e-05	20181114_CTCFgfpcf2_G2G1\MitoSys2\Calibration\pmEGFPC1\0004_pmEGFPC1_R1_P1_K1_Ch2.zen
86940	-4.259014e-05	2.663968e-04	1.423300e-05	20181114_CTCFgfpcf2_G2G1\MitoSys2\Calibration\pmEGFPC1\0004_pmEGFPC1_R1_P1_K1_Ch2.zen
92060	3.578790e-05	2.105551e-04	1.317000e-05	20181114_CTCFgfpcf2_G2G1\MitoSys2\Calibration\pmEGFPC1\0004_pmEGFPC1_R1_P1_K1_Ch2.zen
97180	1.391239e-05	3.181207e-04	1.223800e-05	20181114_CTCFgfpcf2_G2G1\MitoSys2\Calibration\pmEGFPC1\0004_pmEGFPC1_R1_P1_K1_Ch2.zen
102300	-1.153570e-05	1.645860e-04	1.141700e-05	20181114_CTCFgfpcf2_G2G1\MitoSys2\Calibration\pmEGFPC1\0004_pmEGFPC1_R1_P1_K1_Ch2.zen
112540	-2.174001e-06	2.163244e-04	1.003900e-05	20181114_CTCFgfpcf2_G2G1\MitoSys2\Calibration\pmEGFPC1\0004_pmEGFPC1_R1_P1_K1_Ch2.zen
122780	-1.667260e-05	2.224300e-04	8.930600e-06	20181114_CTCFgfpcf2_G2G1\MitoSys2\Calibration\pmEGFPC1\0004_pmEGFPC1_R1_P1_K1_Ch2.zen
133020	1.965774e-05	2.590649e-04	8.023500e-06	20181114_CTCFgfpcf2_G2G1\MitoSys2\Calibration\pmEGFPC1\0004_pmEGFPC1_R1_P1_K1_Ch2.zen
143260	5.000443e-05	2.146503e-04	7.269400e-06	20181114_CTCFgfpcf2_G2G1\MitoSys2\Calibration\pmEGFPC1\0004_pmEGFPC1_R1_P1_K1_Ch2.zen
153500	-1.589845e-05	2.270391e-04	6.634100e-06	20181114_CTCFgfpcf2_G2G1\MitoSys2\Calibration\pmEGFPC1\0004_pmEGFPC1_R1_P1_K1_Ch2.zen
163740	-1.750299e-05	2.906098e-04	6.092800e-06	20181114_CTCFgfpcf2_G2G1\MitoSys2\Calibration\pmEGFPC1\0004_pmEGFPC1_R1_P1_K1_Ch2.zen
173980	-6.465787e-06	2.227314e-04	5.626800e-06	20181114_CTCFgfpcf2_G2G1\MitoSys2\Calibration\pmEGFPC1\0004_pmEGFPC1_R1_P1_K1_Ch2.zen
184220	4.424591e-05	2.401904e-04	5.222100e-06	20181114_CTCFgfpcf2_G2G1\MitoSys2\Calibration\pmEGFPC1\0004_pmEGFPC1_R1_P1_K1_Ch2.zen
194460	6.295723e-05	2.832670e-04	4.867900e-06	20181114_CTCFgfpcf2_G2G1\MitoSys2\Calibration\pmEGFPC1\0004_pmEGFPC1_R1_P1_K1_Ch2.zen
204700	1.048150e-04	1.604876e-04	4.555500e-06	20181114_CTCFgfpcf2_G2G1\MitoSys2\Calibration\pmEGFPC1\0004_pmEGFPC1_R1_P1_K1_Ch2.zen
225180	-5.284181e-05	1.848117e-04	4.031000e-06	20181114_CTCFgfpcf2_G2G1\MitoSys2\Calibration\pmEGFPC1\0004_pmEGFPC1_R1_P1_K1_Ch2.zen
245660	-7.667809e-06	1.987047e-04	3.609100e-06	20181114_CTCFgfpcf2_G2G1\MitoSys2\Calibration\pmEGFPC1\0004_pmEGFPC1_R1_P1_K1_Ch2.zen
266140	-1.546485e-05	1.214157e-04	3.263200e-06	20181114_CTCFgfpcf2_G2G1\MitoSys2\Calibration\pmEGFPC1\0004_pmEGFPC1_R1_P1_K1_Ch2.zen
286620	4.348313e-05	1.986702e-04	2.975200e-06	20181114_CTCFgfpcf2_G2G1\MitoSys2\Calibration\pmEGFPC1\0004_pmEGFPC1_R1_P1_K1_Ch2.zen
307100	3.215023e-05	2.065303e-04	2.732100e-06	20181114_CTCFgfpcf2_G2G1\MitoSys2\Calibration\pmEGFPC1\0004_pmEGFPC1_R1_P1_K1_Ch2.zen
327580	2.184463e-05	1.578953e-04	2.524500e-06	20181114_CTCFgfpcf2_G2G1\MitoSys2\Calibration\pmEGFPC1\0004_pmEGFPC1_R1_P1_K1_Ch2.zen
348060	1.051593e-05	1.576182e-04	2.345400e-06	20181114_CTCFgfpcf2_G2G1\MitoSys2\Calibration\pmEGFPC1\0004_pmEGFPC1_R1_P1_K1_Ch2.zen
368540	-2.415930e-05	1.608589e-04	2.189500e-06	20181114_CTCFgfpcf2_G2G1\MitoSys2\Calibration\pmEGFPC1\0004_pmEGFPC1_R1_P1_K1_Ch2.zen
389020	4.607027e-05	2.017685e-04	2.052700e-06	20181114_CTCFgfpcf2_G2G1\MitoSys2\Calibration\pmEGFPC1\0004_pmEGFPC1_R1_P1_K1_Ch2.zen
409500	1.390321e-05	1.565480e-04	1.931700e-06	20181114_CTCFgfpcf2_G2G1\MitoSys2\Calibration\pmEGFPC1\0004_pmEGFPC1_R1_P1_K1_Ch2.zen
450460	2.221252e-05	1.585122e-04	1.727900e-06	20181114_CTCFgfpcf2_G2G1\MitoSys2\Calibration\pmEGFPC1\0004_pmEGFPC1_R1_P1_K1_Ch2.zen
491420	3.065957e-05	1.609100e-04	1.562900e-06	20181114_CTCFgfpcf2_G2G1\MitoSys2\Calibration\pmEGFPC1\0004_pmEGFPC1_R1_P1_K1_Ch2.zen
532380	9.236685e-06	1.402559e-04	1.426900e-06	20181114_CTCFgfpcf2_G2G1\MitoSys2\Calibration\pmEGFPC1\0004_pmEGFPC1_R1_P1_K1_Ch2.zen
573340	4.522307e-06	1.314091e-04	1.313100e-06	20181114_CTCFgfpcf2_G2G1\MitoSys2\Calibration\pmEGFPC1\0004_pmEGFPC1_R1_P1_K1_Ch2.zen
614300	-2.386168e-05	1.400402e-04	1.216500e-06	20181114_CTCFgfpcf2_G2G1\MitoSys2\Calibration\pmEGFPC1\0004_pmEGFPC1_R1_P1_K1_Ch2.zen
655260	-2.901886e-05	1.300249e-04	1.133500e-06	20181114_CTCFgfpcf2_G2G1\MitoSys2\Calibration\pmEGFPC1\0004_pmEGFPC1_R1_P1_K1_Ch2.zen
696220	3.879077e-05	1.185113e-04	1.061500e-06	20181114_CTCFgfpcf2_G2G1\MitoSys2\Calibration\pmEGFPC1\0004_pmEGFPC1_R1_P1_K1_Ch2.zen
737180	3.183084e-05	1.649604e-04	9.985100e-07	20181114_CTCFgfpcf2_G2G1\MitoSys2\Calibration\pmEGFPC1\0004_pmEGFPC1_R1_P1_K1_Ch2.zen
778140	5.456214e-07	1.557254e-04	9.429200e-07	20181114_CTCFgfpcf2_G2G1\MitoSys2\Calibration\pmEGFPC1\0004_pmEGFPC1_R1_P1_K1_Ch2.zen
819100	-2.464815e-05	1.208223e-04	8.935300e-07	20181114_CTCFgfpcf2_G2G1\MitoSys2\Calibration\pmEGFPC1\0004_pmEGFPC1_R1_P1_K1_Ch2.zen
901020	2.766301e-06	1.120701e-04	8.096200e-07	20181114_CTCFgfpcf2_G2G1\MitoSys2\Calibration\pmEGFPC1\0004_pmEGFPC1_R1_P1_K1_Ch2.zen
982940	4.614953e-06	1.253966e-04	7.410600e-07	20181114_CTCFgfpcf2_G2G1\MitoSys2\Calibration\pmEGFPC1\0004_pmEGFPC1_R1_P1_K1_Ch2.zen
1064860	3.125891e-05	1.405799e-04	6.840100e-07	20181114_CTCFgfpcf2_G2G1\MitoSys2\Calibration\pmEGFPC1\0004_pmEGFPC1_R1_P1_K1_Ch2.zen
1146780	-7.195438e-06	1.223700e-04	6.357900e-07	20181114_CTCFgfpcf2_G2G1\MitoSys2\Calibration\pmEGFPC1\0004_pmEGFPC1_R1_P1_K1_Ch2.zen
1228700	-5.631266e-05	1.264386e-04	5.945000e-07	20181114_CTCFgfpcf2_G2G1\MitoSys2\Calibration\pmEGFPC1\0004_pmEGFPC1_R1_P1_K1_Ch2.zen
1310620	1.015525e-05	9.978822e-05	5.587500e-07	20181114_CTCFgfpcf2_G2G1\MitoSys2\Calibration\pmEGFPC1\0004_pmEGFPC1_R1_P1_K1_Ch2.zen
1392540	-7.065195e-05	1.380424e-04	5.274700e-07	20181114_CTCFgfpcf2_G2G1\MitoSys2\Calibration\pmEGFPC1\0004_pmEGFPC1_R1_P1_K1_Ch2.zen
1474460	-1.288406e-05	1.320605e-04	4.998900e-07	20181114_CTCFgfpcf2_G2G1\MitoSys2\Calibration\pmEGFPC1\0004_pmEGFPC1_R1_P1_K1_Ch2.zen
1556380	-5.414818e-05	1.186844e-04	4.753600e-07	20181114_CTCFgfpcf2_G2G1\MitoSys2\Calibration\pmEGFPC1\0004_pmEGFPC1_R1_P1_K1_Ch2.zen
10	1.577236e-02	1.699677e-03	1.604200e-02	20181114_CTCFgfpcf2_G2G1\MitoSys2\Calibration\pmEGFPC1\0006_pmEGFPC1_R1_P1_K1_Ch2.zen
20	1.530464e-02	1.538110e-03	1.531800e-02	20181114_CTCFgfpcf2_G2G1\MitoSys2\Calibration\pmEGFPC1\0006_pmEGFPC1_R1_P1_K1_Ch2.zen
30	1.419602e-02	1.568483e-03	1.464800e-02	20181114_CTCFgfpcf2_G2G1\MitoSys2\Calibration\pmEGFPC1\0006_pmEGFPC1_R1_P1_K1_Ch2.zen
40	1.428612e-02	2.097659e-03	1.403000e-02	20181114_CTCFgfpcf2_G2G1\MitoSys2\Calibration\pmEGFPC1\0006_pmEGFPC1_R1_P1_K1_Ch2.zen
50	1.385302e-02	2.284724e-03	1.346000e-02	20181114_CTCFgfpcf2_G2G1\MitoSys2\Calibration\pmEGFPC1\0006_pmEGFPC1_R1_P1_K1_Ch2.zen
60	1.304506e-02	1.892191e-03	1.293500e-02	20181114_CTCFgfpcf2_G2G1\MitoSys2\Calibration\pmEGFPC1\0006_pmEGFPC1_R1_P1_K1_Ch2.zen
70	1.228518e-02	1.828324e-03	1.244900e-02	20181114_CTCFgfpcf2_G2G1\MitoSys2\Calibration\pmEGFPC1\0006_pmEGFPC1_R1_P1_K1_Ch2.zen
80	1.185879e-02	1.215028e-03	1.200000e-02	20181114_CTCFgfpcf2_G2G1\MitoSys2\Calibration\pmEGFPC1\0006_pmEGFPC1_R1_P1_K1_Ch2.zen
90	1.188104e-02	1.834936e-03	1.158400e-02	20181114_CTCFgfpcf2_G2G1\MitoSys2\Calibration\pmEGFPC1\0006_pmEGFPC1_R1_P1_K1_Ch2.zen
100	1.155316e-02	1.317989e-03	1.119800e-02	20181114_CTCFgfpcf2_G2G1\MitoSys2\Calibration\pmEGFPC1\0006_pmEGFPC1_R1_P1_K1_Ch2.zen
120	1.049984e-02	1.313075e-03	1.050300e-02	20181114_CTCFgfpcf2_G2G1\MitoSys2\Calibration\pmEGFPC1\0006_pmEGFPC1_R1_P1_K1_Ch2.zen
140	9.317251e-03	1.273738e-03	9.896100e-03	20181114_CTCFgfpcf2_G2G1\MitoSys2\Calibration\pmEGFPC1\0006_pmEGFPC1_R1_P1_K1_Ch2.zen
160	9.452689e-03	1.899304e-03	9.362400e-03	20181114_CTCFgfpcf2_G2G1\MitoSys2\Calibration\pmEGFPC1\0006_pmEGFPC1_R1_P1_K1_Ch2.zen
180	8.987717e-03	1.038881e-03	8.889300e-03	20181114_CTCFgfpcf2_G2G1\MitoSys2\Calibration\pmEGFPC1\0006_pmEGFPC1_R1_P1_K1_Ch2.zen
200	8.555434e-03	1.339951e-03	8.466800e-03	20181114_CTCFgfpcf2_G2G1\MitoSys2\Calibration\pmEGFPC1\0006_pmEGFPC1_R1_P1_K1_Ch2.zen
220	8.038814e-03	1.377554e-03	8.087100e-03	20181114_CTCFgfpcf2_G2G1\MitoSys2\Calibration\pmEGFPC1\0006_pmEGFPC1_R1_P1_K1_Ch2.zen
240	7.421184e-03	1.156464e-03	7.743600e-03	20181114_CTCFgfpcf2_G2G1\MitoSys2\Calibration\pmEGFPC1\0006_pmEGFPC1_R1_P1_K1_Ch2.zen
260	7.424292e-03	1.154085e-03	7.431200e-03	20181114_CTCFgfpcf2_G2G1\MitoSys2\Calibration\pmEGFPC1\0006_pmEGFPC1_R1_P1_K1_Ch2.zen
280	7.167960e-03	1.552470e-03	7.145600e-03	20181114_CTCFgfpcf2_G2G1\MitoSys2\Calibration\pmEGFPC1\0006_pmEGFPC1_R1_P1_K1_Ch2.zen
300	7.105492e-03	1.135949e-03	6.883100e-03	20181114_CTCFgfpcf2_G2G1\MitoSys2\Calibration\pmEGFPC1\0006_pmEGFPC1_R1_P1_K1_Ch2.zen
340	6.585562e-03	9.928969e-04	6.416400e-03	20181114_CTCFgfpcf2_G2G1\MitoSys2\Calibration\pmEGFPC1\0006_pmEGFPC1_R1_P1_K1_Ch2.zen
380	5.704228e-03	9.710668e-04	6.013000e-03	20181114_CTCFgfpcf2_G2G1\MitoSys2\Calibration\pmEGFPC1\0006_pmEGFPC1_R1_P1_K1_Ch2.zen
420	5.775990e-03	1.057871e-03	5.659900e-03	20181114_CTCFgfpcf2_G2G1\MitoSys2\Calibration\pmEGFPC1\0006_pmEGFPC1_R1_P1_K1_Ch2.zen
460	5.151502e-03	1.100581e-03	5.347500e-03	20181114_CTCFgfpcf2_G2G1\MitoSys2\Calibration\pmEGFPC1\0006_pmEGFPC1_R1_P1_K1_Ch2.zen
500	4.954165e-03	9.944887e-04	5.068800e-03	20181114_CTCFgfpcf2_G2G1\MitoSys2\Calibration\pmEGFPC1\0006_pmEGFPC1_R1_P1_K1_Ch2.zen
540	5.034673e-03	1.253827e-03	4.818100e-03	20181114_CTCFgfpcf2_G2G1\MitoSys2\Calibration\pmEGFPC1\0006_pmEGFPC1_R1_P1_K1_Ch2.zen
580	4.375141e-03	8.273942e-04	4.591300e-03	20181114_CTCFgfpcf2_G2G1\MitoSys2\Calibration\pmEGFPC1\0006_pmEGFPC1_R1_P1_K1_Ch2.zen
620	4.461291e-03	1.093097e-03	4.385000e-03	20181114_CTCFgfpcf2_G2G1\MitoSys2\Calibration\pmEGFPC1\0006_pmEGFPC1_R1_P1_K1_Ch2.zen
660	4.360002e-03	9.938257e-04	4.196400e-03	20181114_CTCFgfpcf2_G2G1\MitoSys2\Calibration\pmEGFPC1\0006_pmEGFPC1_R1_P1_K1_Ch2.zen
700	4.116075e-03	6.941419e-04	4.023300e-03	20181114_CTCFgfpcf2_G2G1\MitoSys2\Calibration\pmEGFPC1\0006_pmEGFPC1_R1_P1_K1_Ch2.zen
780	3.833313e-03	8.353300e-04	3.716100e-03	20181114_CTCFgfpcf2_G2G1\MitoSys2\Calibration\pmEGFPC1\0006_pmEGFPC1_R1_P1_K1_Ch2.zen
860	3.387400e-03	6.309960e-04	3.451800e-03	20181114_CTCFgfpcf2_G2G1\MitoSys2\Calibration\pmEGFPC1\0006_pmEGFPC1_R1_P1_K1_Ch2.zen
940	2.894430e-03	1.068988e-03	3.221900e-03	20181114_CTCFgfpcf2_G2G1\MitoSys2\Calibration\pmEGFPC1\0006_pmEGFPC1_R1_P1_K1_Ch2.zen
1020	3.157781e-03	7.067230e-04	3.019900e-03	20181114_CTCFgfpcf2_G2G1\MitoSys2\Calibration\pmEGFPC1\0006_pmEGFPC1_R1_P1_K1_Ch2.zen
1100	2.742097e-03	7.061194e-04	2.841000e-03	20181114_CTCFgfpcf2_G2G1\MitoSys2\Calibration\pmEGFPC1\0006_pmEGFPC1_R1_P1_K1_Ch2.zen
1180	2.841753e-03	8.513645e-04	2.681400e-03	20181114_CTCFgfpcf2_G2G1\MitoSys2\Calibration\pmEGFPC1\0006_pmEGFPC1_R1_P1_K1_Ch2.zen
1260	2.666164e-03	7.932440e-04	2.538100e-03	20181114_CTCFgfpcf2_G2G1\MitoSys2\Calibration\pmEGFPC1\0006_pmEGFPC1_R1_P1_K1_Ch2.zen
1340	2.381398e-03	1.000418e-03	2.408700e-03	20181114_CTCFgfpcf2_G2G1\MitoSys2\Calibration\pmEGFPC1\0006_pmEGFPC1_R1_P1_K1_Ch2.zen
1420	2.170817e-03	7.062329e-04	2.291100e-03	20181114_CTCFgfpcf2_G2G1\MitoSys2\Calibration\pmEGFPC1\0006_pmEGFPC1_R1_P1_K1_Ch2.zen
1500	2.268130e-03	6.481285e-04	2.183900e-03	20181114_CTCFgfpcf2_G2G1\MitoSys2\Calibration\pmEGFPC1\0006_pmEGFPC1_R1_P1_K1_Ch2.zen
1660	2.051549e-03	8.138701e-04	1.995300e-03	20181114_CTCFgfpcf2_G2G1\MitoSys2\Calibration\pmEGFPC1\0006_pmEGFPC1_R1_P1_K1_Ch2.zen
1820	1.821635e-03	7.826692e-04	1.834800e-03	20181114_CTCFgfpcf2_G2G1\MitoSys2\Calibration\pmEGFPC1\0006_pmEGFPC1_R1_P1_K1_Ch2.zen
1980	1.864020e-03	6.933877e-04	1.696300e-03	20181114_CTCFgfpcf2_G2G1\MitoSys2\Calibration\pmEGFPC1\0006_pmEGFPC1_R1_P1_K1_Ch2.zen
2140	1.603171e-03	7.483976e-04	1.575700e-03	20181114_CTCFgfpcf2_G2G1\MitoSys2\Calibration\pmEGFPC1\0006_pmEGFPC1_R1_P1_K1_Ch2.zen
2300	1.459214e-03	7.321677e-04	1.469600e-03	20181114_CTCFgfpcf2_G2G1\MitoSys2\Calibration\pmEGFPC1\0006_pmEGFPC1_R1_P1_K1_Ch2.zen
2460	1.366389e-03	5.790610e-04	1.375500e-03	20181114_CTCFgfpcf2_G2G1\MitoSys2\Calibration\pmEGFPC1\0006_pmEGFPC1_R1_P1_K1_Ch2.zen
2620	1.339577e-03	6.703277e-04	1.291600e-03	20181114_CTCFgfpcf2_G2G1\MitoSys2\Calibration\pmEGFPC1\0006_pmEGFPC1_R1_P1_K1_Ch2.zen
2780	1.325043e-03	8.050275e-04	1.216300e-03	20181114_CTCFgfpcf2_G2G1\MitoSys2\Calibration\pmEGFPC1\0006_pmEGFPC1_R1_P1_K1_Ch2.zen
2940	1.120271e-03	7.253490e-04	1.148300e-03	20181114_CTCFgfpcf2_G2G1\MitoSys2\Calibration\pmEGFPC1\0006_pmEGFPC1_R1_P1_K1_Ch2.zen
3100	1.113415e-03	5.777558e-04	1.086700e-03	20181114_CTCFgfpcf2_G2G1\MitoSys2\Calibration\pmEGFPC1\0006_pmEGFPC1_R1_P1_K1_Ch2.zen
3420	1.164513e-03	5.904857e-04	9.792200e-04	20181114_CTCFgfpcf2_G2G1\MitoSys2\Calibration\pmEGFPC1\0006_pmEGFPC1_R1_P1_K1_Ch2.zen
3740	8.176053e-04	4.599196e-04	8.887600e-04	20181114_CTCFgfpcf2_G2G1\MitoSys2\Calibration\pmEGFPC1\0006_pmEGFPC1_R1_P1_K1_Ch2.zen
4060	7.739747e-04	6.717302e-04	8.116800e-04	20181114_CTCFgfpcf2_G2G1\MitoSys2\Calibration\pmEGFPC1\0006_pmEGFPC1_R1_P1_K1_Ch2.zen
4380	7.870953e-04	3.807199e-04	7.452900e-04	20181114_CTCFgfpcf2_G2G1\MitoSys2\Calibration\pmEGFPC1\0006_pmEGFPC1_R1_P1_K1_Ch2.zen
4700	8.354800e-04	5.951604e-04	6.875800e-04	20181114_CTCFgfpcf2_G2G1\MitoSys2\Calibration\pmEGFPC1\0006_pmEGFPC1_R1_P1_K1_Ch2.zen
5020	6.971338e-04	6.946692e-04	6.370200e-04	20181114_CTCFgfpcf2_G2G1\MitoSys2\Calibration\pmEGFPC1\0006_pmEGFPC1_R1_P1_K1_Ch2.zen
5340	4.856480e-04	5.394693e-04	5.924000e-04	20181114_CTCFgfpcf2_G2G1\MitoSys2\Calibration\pmEGFPC1\0006_pmEGFPC1_R1_P1_K1_Ch2.zen
5660	3.660063e-04	5.833172e-04	5.527800e-04	20181114_CTCFgfpcf2_G2G1\MitoSys2\Calibration\pmEGFPC1\0006_pmEGFPC1_R1_P1_K1_Ch2.zen
5980	3.691070e-04	4.794530e-04	5.174000e-04	20181114_CTCFgfpcf2_G2G1\MitoSys2\Calibration\pmEGFPC1\0006_pmEGFPC1_R1_P1_K1_Ch2.zen
6300	4.310175e-04	5.587339e-04	4.856500e-04	20181114_CTCFgfpcf2_G2G1\MitoSys2\Calibration\pmEGFPC1\0006_pmEGFPC1_R1_P1_K1_Ch2.zen
6940	5.890182e-04	4.985764e-04	4.310700e-04	20181114_CTCFgfpcf2_G2G1\MitoSys2\Calibration\pmEGFPC1\0006_pmEGFPC1_R1_P1_K1_Ch2.zen
7580	4.593143e-04	4.406247e-04	3.859800e-04	20181114_CTCFgfpcf2_G2G1\MitoSys2\Calibration\pmEGFPC1\0006_pmEGFPC1_R1_P1_K1_Ch2.zen
8220	1.844340e-04	4.560520e-04	3.482000e-04	20181114_CTCFgfpcf2_G2G1\MitoSys2\Calibration\pmEGFPC1\0006_pmEGFPC1_R1_P1_K1_Ch2.zen
8860	2.673898e-04	5.476048e-04	3.161600e-04	20181114_CTCFgfpcf2_G2G1\MitoSys2\Calibration\pmEGFPC1\0006_pmEGFPC1_R1_P1_K1_Ch2.zen
9500	2.813906e-04	4.423615e-04	2.887000e-04	20181114_CTCFgfpcf2_G2G1\MitoSys2\Calibration\pmEGFPC1\0006_pmEGFPC1_R1_P1_K1_Ch2.zen
10140	-1.087207e-05	5.891357e-04	2.649700e-04	20181114_CTCFgfpcf2_G2G1\MitoSys2\Calibration\pmEGFPC1\0006_pmEGFPC1_R1_P1_K1_Ch2.zen
10780	-1.746088e-05	5.934128e-04	2.442700e-04	20181114_CTCFgfpcf2_G2G1\MitoSys2\Calibration\pmEGFPC1\0006_pmEGFPC1_R1_P1_K1_Ch2.zen
11420	3.417551e-05	6.219920e-04	2.261100e-04	20181114_CTCFgfpcf2_G2G1\MitoSys2\Calibration\pmEGFPC1\0006_pmEGFPC1_R1_P1_K1_Ch2.zen
12060	1.333109e-04	4.464278e-04	2.100500e-04	20181114_CTCFgfpcf2_G2G1\MitoSys2\Calibration\pmEGFPC1\0006_pmEGFPC1_R1_P1_K1_Ch2.zen
12700	1.084563e-04	3.718572e-04	1.957800e-04	20181114_CTCFgfpcf2_G2G1\MitoSys2\Calibration\pmEGFPC1\0006_pmEGFPC1_R1_P1_K1_Ch2.zen
13980	9.867458e-05	4.659832e-04	1.715800e-04	20181114_CTCFgfpcf2_G2G1\MitoSys2\Calibration\pmEGFPC1\0006_pmEGFPC1_R1_P1_K1_Ch2.zen
15260	3.163728e-05	5.392621e-04	1.519000e-04	20181114_CTCFgfpcf2_G2G1\MitoSys2\Calibration\pmEGFPC1\0006_pmEGFPC1_R1_P1_K1_Ch2.zen
16540	8.838344e-05	4.991427e-04	1.356400e-04	20181114_CTCFgfpcf2_G2G1\MitoSys2\Calibration\pmEGFPC1\0006_pmEGFPC1_R1_P1_K1_Ch2.zen
17820	9.577304e-05	3.988350e-04	1.220400e-04	20181114_CTCFgfpcf2_G2G1\MitoSys2\Calibration\pmEGFPC1\0006_pmEGFPC1_R1_P1_K1_Ch2.zen
19100	2.198516e-04	4.933039e-04	1.105100e-04	20181114_CTCFgfpcf2_G2G1\MitoSys2\Calibration\pmEGFPC1\0006_pmEGFPC1_R1_P1_K1_Ch2.zen
20380	2.485558e-04	3.103549e-04	1.006600e-04	20181114_CTCFgfpcf2_G2G1\MitoSys2\Calibration\pmEGFPC1\0006_pmEGFPC1_R1_P1_K1_Ch2.zen
21660	1.995723e-04	4.547834e-04	9.214800e-05	20181114_CTCFgfpcf2_G2G1\MitoSys2\Calibration\pmEGFPC1\0006_pmEGFPC1_R1_P1_K1_Ch2.zen
22940	3.565170e-05	3.632739e-04	8.474500e-05	20181114_CTCFgfpcf2_G2G1\MitoSys2\Calibration\pmEGFPC1\0006_pmEGFPC1_R1_P1_K1_Ch2.zen
24220	-8.459025e-05	5.251856e-04	7.825900e-05	20181114_CTCFgfpcf2_G2G1\MitoSys2\Calibration\pmEGFPC1\0006_pmEGFPC1_R1_P1_K1_Ch2.zen
25500	6.548470e-05	3.549322e-04	7.253800e-05	20181114_CTCFgfpcf2_G2G1\MitoSys2\Calibration\pmEGFPC1\0006_pmEGFPC1_R1_P1_K1_Ch2.zen
28060	1.274414e-04	3.620808e-04	6.294000e-05	20181114_CTCFgfpcf2_G2G1\MitoSys2\Calibration\pmEGFPC1\0006_pmEGFPC1_R1_P1_K1_Ch2.zen
30620	-4.808742e-06	3.743870e-04	5.523800e-05	20181114_CTCFgfpcf2_G2G1\MitoSys2\Calibration\pmEGFPC1\0006_pmEGFPC1_R1_P1_K1_Ch2.zen
33180	5.768656e-05	3.389421e-04	4.895100e-05	20181114_CTCFgfpcf2_G2G1\MitoSys2\Calibration\pmEGFPC1\0006_pmEGFPC1_R1_P1_K1_Ch2.zen
35740	6.821848e-05	4.536240e-04	4.374400e-05	20181114_CTCFgfpcf2_G2G1\MitoSys2\Calibration\pmEGFPC1\0006_pmEGFPC1_R1_P1_K1_Ch2.zen
38300	6.747228e-06	3.862132e-04	3.937600e-05	20181114_CTCFgfpcf2_G2G1\MitoSys2\Calibration\pmEGFPC1\0006_pmEGFPC1_R1_P1_K1_Ch2.zen
40860	7.500281e-05	3.585693e-04	3.567200e-05	20181114_CTCFgfpcf2_G2G1\MitoSys2\Calibration\pmEGFPC1\0006_pmEGFPC1_R1_P1_K1_Ch2.zen
43420	-4.651578e-05	5.403563e-04	3.250000e-05	20181114_CTCFgfpcf2_G2G1\MitoSys2\Calibration\pmEGFPC1\0006_pmEGFPC1_R1_P1_K1_Ch2.zen
45980	-2.356265e-05	3.773545e-04	2.976000e-05	20181114_CTCFgfpcf2_G2G1\MitoSys2\Calibration\pmEGFPC1\0006_pmEGFPC1_R1_P1_K1_Ch2.zen
48540	-5.443389e-05	3.848819e-04	2.737400e-05	20181114_CTCFgfpcf2_G2G1\MitoSys2\Calibration\pmEGFPC1\0006_pmEGFPC1_R1_P1_K1_Ch2.zen
51100	-2.131586e-05	2.936755e-04	2.528400e-05	20181114_CTCFgfpcf2_G2G1\MitoSys2\Calibration\pmEGFPC1\0006_pmEGFPC1_R1_P1_K1_Ch2.zen
56220	6.302865e-05	3.302902e-04	2.180400e-05	20181114_CTCFgfpcf2_G2G1\MitoSys2\Calibration\pmEGFPC1\0006_pmEGFPC1_R1_P1_K1_Ch2.zen
61340	-2.200716e-05	2.252796e-04	1.903900e-05	20181114_CTCFgfpcf2_G2G1\MitoSys2\Calibration\pmEGFPC1\0006_pmEGFPC1_R1_P1_K1_Ch2.zen
66460	1.687296e-06	4.170893e-04	1.680000e-05	20181114_CTCFgfpcf2_G2G1\MitoSys2\Calibration\pmEGFPC1\0006_pmEGFPC1_R1_P1_K1_Ch2.zen
71580	-3.608132e-05	3.132514e-04	1.495800e-05	20181114_CTCFgfpcf2_G2G1\MitoSys2\Calibration\pmEGFPC1\0006_pmEGFPC1_R1_P1_K1_Ch2.zen
76700	5.267652e-05	2.890058e-04	1.342300e-05	20181114_CTCFgfpcf2_G2G1\MitoSys2\Calibration\pmEGFPC1\0006_pmEGFPC1_R1_P1_K1_Ch2.zen
81820	-6.038969e-05	3.243781e-04	1.212800e-05	20181114_CTCFgfpcf2_G2G1\MitoSys2\Calibration\pmEGFPC1\0006_pmEGFPC1_R1_P1_K1_Ch2.zen
86940	8.307918e-05	3.347905e-04	1.102500e-05	20181114_CTCFgfpcf2_G2G1\MitoSys2\Calibration\pmEGFPC1\0006_pmEGFPC1_R1_P1_K1_Ch2.zen
92060	9.523657e-06	3.657377e-04	1.007500e-05	20181114_CTCFgfpcf2_G2G1\MitoSys2\Calibration\pmEGFPC1\0006_pmEGFPC1_R1_P1_K1_Ch2.zen
97180	3.139075e-05	4.164491e-04	9.251900e-06	20181114_CTCFgfpcf2_G2G1\MitoSys2\Calibration\pmEGFPC1\0006_pmEGFPC1_R1_P1_K1_Ch2.zen
102300	7.471541e-05	2.098763e-04	8.532400e-06	20181114_CTCFgfpcf2_G2G1\MitoSys2\Calibration\pmEGFPC1\0006_pmEGFPC1_R1_P1_K1_Ch2.zen
112540	3.468602e-05	1.905552e-04	7.339700e-06	20181114_CTCFgfpcf2_G2G1\MitoSys2\Calibration\pmEGFPC1\0006_pmEGFPC1_R1_P1_K1_Ch2.zen
122780	-2.232434e-05	2.897796e-04	6.396200e-06	20181114_CTCFgfpcf2_G2G1\MitoSys2\Calibration\pmEGFPC1\0006_pmEGFPC1_R1_P1_K1_Ch2.zen
133020	-4.352049e-05	3.412921e-04	5.635100e-06	20181114_CTCFgfpcf2_G2G1\MitoSys2\Calibration\pmEGFPC1\0006_pmEGFPC1_R1_P1_K1_Ch2.zen
143260	-3.217180e-05	2.262077e-04	5.011100e-06	20181114_CTCFgfpcf2_G2G1\MitoSys2\Calibration\pmEGFPC1\0006_pmEGFPC1_R1_P1_K1_Ch2.zen
153500	-6.122577e-05	2.634924e-04	4.492100e-06	20181114_CTCFgfpcf2_G2G1\MitoSys2\Calibration\pmEGFPC1\0006_pmEGFPC1_R1_P1_K1_Ch2.zen
163740	-7.626440e-06	2.744991e-04	4.055300e-06	20181114_CTCFgfpcf2_G2G1\MitoSys2\Calibration\pmEGFPC1\0006_pmEGFPC1_R1_P1_K1_Ch2.zen
173980	-6.928550e-08	2.827361e-04	3.683600e-06	20181114_CTCFgfpcf2_G2G1\MitoSys2\Calibration\pmEGFPC1\0006_pmEGFPC1_R1_P1_K1_Ch2.zen
184220	-2.153776e-05	3.090631e-04	3.364400e-06	20181114_CTCFgfpcf2_G2G1\MitoSys2\Calibration\pmEGFPC1\0006_pmEGFPC1_R1_P1_K1_Ch2.zen
194460	4.273921e-05	2.543855e-04	3.087800e-06	20181114_CTCFgfpcf2_G2G1\MitoSys2\Calibration\pmEGFPC1\0006_pmEGFPC1_R1_P1_K1_Ch2.zen
204700	8.835267e-05	1.867241e-04	2.846500e-06	20181114_CTCFgfpcf2_G2G1\MitoSys2\Calibration\pmEGFPC1\0006_pmEGFPC1_R1_P1_K1_Ch2.zen
225180	2.159583e-05	2.271400e-04	2.446900e-06	20181114_CTCFgfpcf2_G2G1\MitoSys2\Calibration\pmEGFPC1\0006_pmEGFPC1_R1_P1_K1_Ch2.zen
245660	5.969947e-05	1.878208e-04	2.131200e-06	20181114_CTCFgfpcf2_G2G1\MitoSys2\Calibration\pmEGFPC1\0006_pmEGFPC1_R1_P1_K1_Ch2.zen
266140	-2.413621e-06	2.035471e-04	1.876900e-06	20181114_CTCFgfpcf2_G2G1\MitoSys2\Calibration\pmEGFPC1\0006_pmEGFPC1_R1_P1_K1_Ch2.zen
286620	1.802927e-05	1.948361e-04	1.668600e-06	20181114_CTCFgfpcf2_G2G1\MitoSys2\Calibration\pmEGFPC1\0006_pmEGFPC1_R1_P1_K1_Ch2.zen
307100	4.296474e-05	2.241185e-04	1.495400e-06	20181114_CTCFgfpcf2_G2G1\MitoSys2\Calibration\pmEGFPC1\0006_pmEGFPC1_R1_P1_K1_Ch2.zen
327580	-2.060785e-06	2.021024e-04	1.349800e-06	20181114_CTCFgfpcf2_G2G1\MitoSys2\Calibration\pmEGFPC1\0006_pmEGFPC1_R1_P1_K1_Ch2.zen
348060	-1.471194e-06	2.060944e-04	1.225900e-06	20181114_CTCFgfpcf2_G2G1\MitoSys2\Calibration\pmEGFPC1\0006_pmEGFPC1_R1_P1_K1_Ch2.zen
368540	2.207024e-05	1.534127e-04	1.119500e-06	20181114_CTCFgfpcf2_G2G1\MitoSys2\Calibration\pmEGFPC1\0006_pmEGFPC1_R1_P1_K1_Ch2.zen
389020	2.478903e-05	1.376492e-04	1.027400e-06	20181114_CTCFgfpcf2_G2G1\MitoSys2\Calibration\pmEGFPC1\0006_pmEGFPC1_R1_P1_K1_Ch2.zen
409500	-2.221895e-05	1.693988e-04	9.470500e-07	20181114_CTCFgfpcf2_G2G1\MitoSys2\Calibration\pmEGFPC1\0006_pmEGFPC1_R1_P1_K1_Ch2.zen
450460	-3.254063e-05	1.607908e-04	8.140400e-07	20181114_CTCFgfpcf2_G2G1\MitoSys2\Calibration\pmEGFPC1\0006_pmEGFPC1_R1_P1_K1_Ch2.zen
491420	3.837284e-05	1.572860e-04	7.089900e-07	20181114_CTCFgfpcf2_G2G1\MitoSys2\Calibration\pmEGFPC1\0006_pmEGFPC1_R1_P1_K1_Ch2.zen
532380	-3.999480e-05	1.245071e-04	6.243800e-07	20181114_CTCFgfpcf2_G2G1\MitoSys2\Calibration\pmEGFPC1\0006_pmEGFPC1_R1_P1_K1_Ch2.zen
573340	8.624045e-06	1.796057e-04	5.550700e-07	20181114_CTCFgfpcf2_G2G1\MitoSys2\Calibration\pmEGFPC1\0006_pmEGFPC1_R1_P1_K1_Ch2.zen
614300	6.984867e-05	1.199028e-04	4.974800e-07	20181114_CTCFgfpcf2_G2G1\MitoSys2\Calibration\pmEGFPC1\0006_pmEGFPC1_R1_P1_K1_Ch2.zen
655260	6.020799e-06	1.799091e-04	4.490300e-07	20181114_CTCFgfpcf2_G2G1\MitoSys2\Calibration\pmEGFPC1\0006_pmEGFPC1_R1_P1_K1_Ch2.zen
696220	9.828273e-06	1.480952e-04	4.078300e-07	20181114_CTCFgfpcf2_G2G1\MitoSys2\Calibration\pmEGFPC1\0006_pmEGFPC1_R1_P1_K1_Ch2.zen
737180	-6.675578e-05	1.611021e-04	3.724600e-07	20181114_CTCFgfpcf2_G2G1\MitoSys2\Calibration\pmEGFPC1\0006_pmEGFPC1_R1_P1_K1_Ch2.zen
778140	-7.167145e-05	1.267068e-04	3.418300e-07	20181114_CTCFgfpcf2_G2G1\MitoSys2\Calibration\pmEGFPC1\0006_pmEGFPC1_R1_P1_K1_Ch2.zen
819100	-4.328522e-05	9.510611e-05	3.151000e-07	20181114_CTCFgfpcf2_G2G1\MitoSys2\Calibration\pmEGFPC1\0006_pmEGFPC1_R1_P1_K1_Ch2.zen
901020	-1.531452e-06	1.060006e-04	2.708600e-07	20181114_CTCFgfpcf2_G2G1\MitoSys2\Calibration\pmEGFPC1\0006_pmEGFPC1_R1_P1_K1_Ch2.zen
982940	3.263333e-05	1.534957e-04	2.359300e-07	20181114_CTCFgfpcf2_G2G1\MitoSys2\Calibration\pmEGFPC1\0006_pmEGFPC1_R1_P1_K1_Ch2.zen
1064860	-3.209910e-05	1.524609e-04	2.077800e-07	20181114_CTCFgfpcf2_G2G1\MitoSys2\Calibration\pmEGFPC1\0006_pmEGFPC1_R1_P1_K1_Ch2.zen
1146780	-2.955988e-05	1.567075e-04	1.847300e-07	20181114_CTCFgfpcf2_G2G1\MitoSys2\Calibration\pmEGFPC1\0006_pmEGFPC1_R1_P1_K1_Ch2.zen
1228700	2.124332e-05	1.003788e-04	1.655800e-07	20181114_CTCFgfpcf2_G2G1\MitoSys2\Calibration\pmEGFPC1\0006_pmEGFPC1_R1_P1_K1_Ch2.zen
1310620	1.614734e-06	1.275636e-04	1.494600e-07	20181114_CTCFgfpcf2_G2G1\MitoSys2\Calibration\pmEGFPC1\0006_pmEGFPC1_R1_P1_K1_Ch2.zen
1392540	-7.080824e-05	1.739028e-04	1.357600e-07	20181114_CTCFgfpcf2_G2G1\MitoSys2\Calibration\pmEGFPC1\0006_pmEGFPC1_R1_P1_K1_Ch2.zen
1474460	2.755760e-05	1.045086e-04	1.239900e-07	20181114_CTCFgfpcf2_G2G1\MitoSys2\Calibration\pmEGFPC1\0006_pmEGFPC1_R1_P1_K1_Ch2.zen
1556380	-3.585647e-05	1.231729e-04	1.138000e-07	20181114_CTCFgfpcf2_G2G1\MitoSys2\Calibration\pmEGFPC1\0006_pmEGFPC1_R1_P1_K1_Ch2.zen
10	1.736358e-02	2.168087e-03	1.696500e-02	20181114_CTCFgfpcf2_G2G1\MitoSys2\Calibration\pmEGFPC1\0007_pmEGFPC1_R1_P1_K1_Ch2.zen
20	1.593776e-02	2.177329e-03	1.630100e-02	20181114_CTCFgfpcf2_G2G1\MitoSys2\Calibration\pmEGFPC1\0007_pmEGFPC1_R1_P1_K1_Ch2.zen
30	1.524599e-02	1.910447e-03	1.567300e-02	20181114_CTCFgfpcf2_G2G1\MitoSys2\Calibration\pmEGFPC1\0007_pmEGFPC1_R1_P1_K1_Ch2.zen
40	1.507130e-02	1.756376e-03	1.508400e-02	20181114_CTCFgfpcf2_G2G1\MitoSys2\Calibration\pmEGFPC1\0007_pmEGFPC1_R1_P1_K1_Ch2.zen
50	1.446728e-02	2.449709e-03	1.453400e-02	20181114_CTCFgfpcf2_G2G1\MitoSys2\Calibration\pmEGFPC1\0007_pmEGFPC1_R1_P1_K1_Ch2.zen
60	1.419947e-02	2.393493e-03	1.402000e-02	20181114_CTCFgfpcf2_G2G1\MitoSys2\Calibration\pmEGFPC1\0007_pmEGFPC1_R1_P1_K1_Ch2.zen
70	1.393328e-02	1.600539e-03	1.354100e-02	20181114_CTCFgfpcf2_G2G1\MitoSys2\Calibration\pmEGFPC1\0007_pmEGFPC1_R1_P1_K1_Ch2.zen
80	1.381453e-02	2.169565e-03	1.309200e-02	20181114_CTCFgfpcf2_G2G1\MitoSys2\Calibration\pmEGFPC1\0007_pmEGFPC1_R1_P1_K1_Ch2.zen
90	1.233274e-02	1.609729e-03	1.267300e-02	20181114_CTCFgfpcf2_G2G1\MitoSys2\Calibration\pmEGFPC1\0007_pmEGFPC1_R1_P1_K1_Ch2.zen
100	1.188651e-02	1.487782e-03	1.228000e-02	20181114_CTCFgfpcf2_G2G1\MitoSys2\Calibration\pmEGFPC1\0007_pmEGFPC1_R1_P1_K1_Ch2.zen
120	1.166973e-02	1.480946e-03	1.156500e-02	20181114_CTCFgfpcf2_G2G1\MitoSys2\Calibration\pmEGFPC1\0007_pmEGFPC1_R1_P1_K1_Ch2.zen
140	1.133518e-02	1.608165e-03	1.093200e-02	20181114_CTCFgfpcf2_G2G1\MitoSys2\Calibration\pmEGFPC1\0007_pmEGFPC1_R1_P1_K1_Ch2.zen
160	1.038943e-02	1.415810e-03	1.036800e-02	20181114_CTCFgfpcf2_G2G1\MitoSys2\Calibration\pmEGFPC1\0007_pmEGFPC1_R1_P1_K1_Ch2.zen
180	9.623063e-03	1.748256e-03	9.861900e-03	20181114_CTCFgfpcf2_G2G1\MitoSys2\Calibration\pmEGFPC1\0007_pmEGFPC1_R1_P1_K1_Ch2.zen
200	9.714212e-03	1.743923e-03	9.405200e-03	20181114_CTCFgfpcf2_G2G1\MitoSys2\Calibration\pmEGFPC1\0007_pmEGFPC1_R1_P1_K1_Ch2.zen
220	8.839071e-03	1.442839e-03	8.990700e-03	20181114_CTCFgfpcf2_G2G1\MitoSys2\Calibration\pmEGFPC1\0007_pmEGFPC1_R1_P1_K1_Ch2.zen
240	8.418744e-03	1.594734e-03	8.612700e-03	20181114_CTCFgfpcf2_G2G1\MitoSys2\Calibration\pmEGFPC1\0007_pmEGFPC1_R1_P1_K1_Ch2.zen
260	8.357137e-03	1.359567e-03	8.266100e-03	20181114_CTCFgfpcf2_G2G1\MitoSys2\Calibration\pmEGFPC1\0007_pmEGFPC1_R1_P1_K1_Ch2.zen
280	7.778366e-03	1.962879e-03	7.947000e-03	20181114_CTCFgfpcf2_G2G1\MitoSys2\Calibration\pmEGFPC1\0007_pmEGFPC1_R1_P1_K1_Ch2.zen
300	7.798047e-03	1.253700e-03	7.652000e-03	20181114_CTCFgfpcf2_G2G1\MitoSys2\Calibration\pmEGFPC1\0007_pmEGFPC1_R1_P1_K1_Ch2.zen
340	7.088723e-03	1.131795e-03	7.123400e-03	20181114_CTCFgfpcf2_G2G1\MitoSys2\Calibration\pmEGFPC1\0007_pmEGFPC1_R1_P1_K1_Ch2.zen
380	6.611055e-03	1.609860e-03	6.662500e-03	20181114_CTCFgfpcf2_G2G1\MitoSys2\Calibration\pmEGFPC1\0007_pmEGFPC1_R1_P1_K1_Ch2.zen
420	6.179606e-03	8.984930e-04	6.256300e-03	20181114_CTCFgfpcf2_G2G1\MitoSys2\Calibration\pmEGFPC1\0007_pmEGFPC1_R1_P1_K1_Ch2.zen
460	6.001721e-03	1.240605e-03	5.895100e-03	20181114_CTCFgfpcf2_G2G1\MitoSys2\Calibration\pmEGFPC1\0007_pmEGFPC1_R1_P1_K1_Ch2.zen
500	5.140239e-03	9.875604e-04	5.571400e-03	20181114_CTCFgfpcf2_G2G1\MitoSys2\Calibration\pmEGFPC1\0007_pmEGFPC1_R1_P1_K1_Ch2.zen
540	5.163179e-03	1.033949e-03	5.279600e-03	20181114_CTCFgfpcf2_G2G1\MitoSys2\Calibration\pmEGFPC1\0007_pmEGFPC1_R1_P1_K1_Ch2.zen
580	4.788089e-03	1.573556e-03	5.015100e-03	20181114_CTCFgfpcf2_G2G1\MitoSys2\Calibration\pmEGFPC1\0007_pmEGFPC1_R1_P1_K1_Ch2.zen
620	4.676716e-03	9.866070e-04	4.774000e-03	20181114_CTCFgfpcf2_G2G1\MitoSys2\Calibration\pmEGFPC1\0007_pmEGFPC1_R1_P1_K1_Ch2.zen
660	4.922293e-03	1.114082e-03	4.553600e-03	20181114_CTCFgfpcf2_G2G1\MitoSys2\Calibration\pmEGFPC1\0007_pmEGFPC1_R1_P1_K1_Ch2.zen
700	4.615430e-03	9.595932e-04	4.351100e-03	20181114_CTCFgfpcf2_G2G1\MitoSys2\Calibration\pmEGFPC1\0007_pmEGFPC1_R1_P1_K1_Ch2.zen
780	4.187689e-03	8.489602e-04	3.992100e-03	20181114_CTCFgfpcf2_G2G1\MitoSys2\Calibration\pmEGFPC1\0007_pmEGFPC1_R1_P1_K1_Ch2.zen
860	3.777016e-03	9.572927e-04	3.683600e-03	20181114_CTCFgfpcf2_G2G1\MitoSys2\Calibration\pmEGFPC1\0007_pmEGFPC1_R1_P1_K1_Ch2.zen
940	3.397428e-03	9.170485e-04	3.416000e-03	20181114_CTCFgfpcf2_G2G1\MitoSys2\Calibration\pmEGFPC1\0007_pmEGFPC1_R1_P1_K1_Ch2.zen
1020	3.390836e-03	7.916677e-04	3.181700e-03	20181114_CTCFgfpcf2_G2G1\MitoSys2\Calibration\pmEGFPC1\0007_pmEGFPC1_R1_P1_K1_Ch2.zen
1100	2.941751e-03	9.025268e-04	2.974900e-03	20181114_CTCFgfpcf2_G2G1\MitoSys2\Calibration\pmEGFPC1\0007_pmEGFPC1_R1_P1_K1_Ch2.zen
1180	2.569154e-03	1.013929e-03	2.791300e-03	20181114_CTCFgfpcf2_G2G1\MitoSys2\Calibration\pmEGFPC1\0007_pmEGFPC1_R1_P1_K1_Ch2.zen
1260	2.573275e-03	9.003574e-04	2.627200e-03	20181114_CTCFgfpcf2_G2G1\MitoSys2\Calibration\pmEGFPC1\0007_pmEGFPC1_R1_P1_K1_Ch2.zen
1340	2.287488e-03	1.218146e-03	2.479700e-03	20181114_CTCFgfpcf2_G2G1\MitoSys2\Calibration\pmEGFPC1\0007_pmEGFPC1_R1_P1_K1_Ch2.zen
1420	2.188729e-03	9.491372e-04	2.346400e-03	20181114_CTCFgfpcf2_G2G1\MitoSys2\Calibration\pmEGFPC1\0007_pmEGFPC1_R1_P1_K1_Ch2.zen
1500	2.150880e-03	7.570344e-04	2.225500e-03	20181114_CTCFgfpcf2_G2G1\MitoSys2\Calibration\pmEGFPC1\0007_pmEGFPC1_R1_P1_K1_Ch2.zen
1660	2.122085e-03	7.564439e-04	2.014600e-03	20181114_CTCFgfpcf2_G2G1\MitoSys2\Calibration\pmEGFPC1\0007_pmEGFPC1_R1_P1_K1_Ch2.zen
1820	2.091517e-03	7.874378e-04	1.837000e-03	20181114_CTCFgfpcf2_G2G1\MitoSys2\Calibration\pmEGFPC1\0007_pmEGFPC1_R1_P1_K1_Ch2.zen
1980	1.857722e-03	8.900791e-04	1.685500e-03	20181114_CTCFgfpcf2_G2G1\MitoSys2\Calibration\pmEGFPC1\0007_pmEGFPC1_R1_P1_K1_Ch2.zen
2140	1.578278e-03	7.128851e-04	1.554800e-03	20181114_CTCFgfpcf2_G2G1\MitoSys2\Calibration\pmEGFPC1\0007_pmEGFPC1_R1_P1_K1_Ch2.zen
2300	1.332322e-03	6.736398e-04	1.441100e-03	20181114_CTCFgfpcf2_G2G1\MitoSys2\Calibration\pmEGFPC1\0007_pmEGFPC1_R1_P1_K1_Ch2.zen
2460	1.278025e-03	5.802604e-04	1.341400e-03	20181114_CTCFgfpcf2_G2G1\MitoSys2\Calibration\pmEGFPC1\0007_pmEGFPC1_R1_P1_K1_Ch2.zen
2620	1.278583e-03	6.920942e-04	1.253200e-03	20181114_CTCFgfpcf2_G2G1\MitoSys2\Calibration\pmEGFPC1\0007_pmEGFPC1_R1_P1_K1_Ch2.zen
2780	1.101881e-03	7.954265e-04	1.174700e-03	20181114_CTCFgfpcf2_G2G1\MitoSys2\Calibration\pmEGFPC1\0007_pmEGFPC1_R1_P1_K1_Ch2.zen
2940	1.089546e-03	6.866942e-04	1.104400e-03	20181114_CTCFgfpcf2_G2G1\MitoSys2\Calibration\pmEGFPC1\0007_pmEGFPC1_R1_P1_K1_Ch2.zen
3100	1.167133e-03	5.112442e-04	1.041200e-03	20181114_CTCFgfpcf2_G2G1\MitoSys2\Calibration\pmEGFPC1\0007_pmEGFPC1_R1_P1_K1_Ch2.zen
3420	9.497827e-04	6.445695e-04	9.320500e-04	20181114_CTCFgfpcf2_G2G1\MitoSys2\Calibration\pmEGFPC1\0007_pmEGFPC1_R1_P1_K1_Ch2.zen
3740	7.661183e-04	6.473209e-04	8.413700e-04	20181114_CTCFgfpcf2_G2G1\MitoSys2\Calibration\pmEGFPC1\0007_pmEGFPC1_R1_P1_K1_Ch2.zen
4060	8.321186e-04	7.407301e-04	7.649300e-04	20181114_CTCFgfpcf2_G2G1\MitoSys2\Calibration\pmEGFPC1\0007_pmEGFPC1_R1_P1_K1_Ch2.zen
4380	8.817592e-04	7.141373e-04	6.997000e-04	20181114_CTCFgfpcf2_G2G1\MitoSys2\Calibration\pmEGFPC1\0007_pmEGFPC1_R1_P1_K1_Ch2.zen
4700	6.434824e-04	5.580864e-04	6.434700e-04	20181114_CTCFgfpcf2_G2G1\MitoSys2\Calibration\pmEGFPC1\0007_pmEGFPC1_R1_P1_K1_Ch2.zen
5020	5.598513e-04	6.327426e-04	5.945400e-04	20181114_CTCFgfpcf2_G2G1\MitoSys2\Calibration\pmEGFPC1\0007_pmEGFPC1_R1_P1_K1_Ch2.zen
5340	4.540363e-04	7.623664e-04	5.516200e-04	20181114_CTCFgfpcf2_G2G1\MitoSys2\Calibration\pmEGFPC1\0007_pmEGFPC1_R1_P1_K1_Ch2.zen
5660	4.384926e-04	5.795585e-04	5.137100e-04	20181114_CTCFgfpcf2_G2G1\MitoSys2\Calibration\pmEGFPC1\0007_pmEGFPC1_R1_P1_K1_Ch2.zen
5980	2.969635e-04	6.640801e-04	4.800100e-04	20181114_CTCFgfpcf2_G2G1\MitoSys2\Calibration\pmEGFPC1\0007_pmEGFPC1_R1_P1_K1_Ch2.zen
6300	3.478957e-04	6.345479e-04	4.498800e-04	20181114_CTCFgfpcf2_G2G1\MitoSys2\Calibration\pmEGFPC1\0007_pmEGFPC1_R1_P1_K1_Ch2.zen
6940	3.237449e-04	6.407693e-04	3.983600e-04	20181114_CTCFgfpcf2_G2G1\MitoSys2\Calibration\pmEGFPC1\0007_pmEGFPC1_R1_P1_K1_Ch2.zen
7580	2.438342e-04	5.873220e-04	3.560100e-04	20181114_CTCFgfpcf2_G2G1\MitoSys2\Calibration\pmEGFPC1\0007_pmEGFPC1_R1_P1_K1_Ch2.zen
8220	3.242494e-04	5.809991e-04	3.206900e-04	20181114_CTCFgfpcf2_G2G1\MitoSys2\Calibration\pmEGFPC1\0007_pmEGFPC1_R1_P1_K1_Ch2.zen
8860	3.437656e-04	4.871836e-04	2.908300e-04	20181114_CTCFgfpcf2_G2G1\MitoSys2\Calibration\pmEGFPC1\0007_pmEGFPC1_R1_P1_K1_Ch2.zen
9500	3.128826e-04	5.920749e-04	2.653200e-04	20181114_CTCFgfpcf2_G2G1\MitoSys2\Calibration\pmEGFPC1\0007_pmEGFPC1_R1_P1_K1_Ch2.zen
10140	1.577159e-04	5.112370e-04	2.433000e-04	20181114_CTCFgfpcf2_G2G1\MitoSys2\Calibration\pmEGFPC1\0007_pmEGFPC1_R1_P1_K1_Ch2.zen
10780	9.365993e-05	5.291165e-04	2.241500e-04	20181114_CTCFgfpcf2_G2G1\MitoSys2\Calibration\pmEGFPC1\0007_pmEGFPC1_R1_P1_K1_Ch2.zen
11420	1.041503e-04	5.394719e-04	2.073600e-04	20181114_CTCFgfpcf2_G2G1\MitoSys2\Calibration\pmEGFPC1\0007_pmEGFPC1_R1_P1_K1_Ch2.zen
12060	9.431579e-05	5.369480e-04	1.925400e-04	20181114_CTCFgfpcf2_G2G1\MitoSys2\Calibration\pmEGFPC1\0007_pmEGFPC1_R1_P1_K1_Ch2.zen
12700	1.643829e-04	4.339099e-04	1.793800e-04	20181114_CTCFgfpcf2_G2G1\MitoSys2\Calibration\pmEGFPC1\0007_pmEGFPC1_R1_P1_K1_Ch2.zen
13980	2.239740e-04	3.411640e-04	1.571000e-04	20181114_CTCFgfpcf2_G2G1\MitoSys2\Calibration\pmEGFPC1\0007_pmEGFPC1_R1_P1_K1_Ch2.zen
15260	1.792026e-04	4.410049e-04	1.390000e-04	20181114_CTCFgfpcf2_G2G1\MitoSys2\Calibration\pmEGFPC1\0007_pmEGFPC1_R1_P1_K1_Ch2.zen
16540	1.798382e-04	5.037216e-04	1.240700e-04	20181114_CTCFgfpcf2_G2G1\MitoSys2\Calibration\pmEGFPC1\0007_pmEGFPC1_R1_P1_K1_Ch2.zen
17820	1.295099e-04	6.001677e-04	1.115800e-04	20181114_CTCFgfpcf2_G2G1\MitoSys2\Calibration\pmEGFPC1\0007_pmEGFPC1_R1_P1_K1_Ch2.zen
19100	6.483348e-05	5.007299e-04	1.010200e-04	20181114_CTCFgfpcf2_G2G1\MitoSys2\Calibration\pmEGFPC1\0007_pmEGFPC1_R1_P1_K1_Ch2.zen
20380	1.785236e-04	5.198455e-04	9.198300e-05	20181114_CTCFgfpcf2_G2G1\MitoSys2\Calibration\pmEGFPC1\0007_pmEGFPC1_R1_P1_K1_Ch2.zen
21660	-2.593650e-05	5.690466e-04	8.418800e-05	20181114_CTCFgfpcf2_G2G1\MitoSys2\Calibration\pmEGFPC1\0007_pmEGFPC1_R1_P1_K1_Ch2.zen
22940	5.116777e-05	5.638449e-04	7.740900e-05	20181114_CTCFgfpcf2_G2G1\MitoSys2\Calibration\pmEGFPC1\0007_pmEGFPC1_R1_P1_K1_Ch2.zen
24220	-1.309768e-05	5.329718e-04	7.147000e-05	20181114_CTCFgfpcf2_G2G1\MitoSys2\Calibration\pmEGFPC1\0007_pmEGFPC1_R1_P1_K1_Ch2.zen
25500	-5.390227e-05	6.271732e-04	6.623400e-05	20181114_CTCFgfpcf2_G2G1\MitoSys2\Calibration\pmEGFPC1\0007_pmEGFPC1_R1_P1_K1_Ch2.zen
28060	1.300855e-05	4.450483e-04	5.745100e-05	20181114_CTCFgfpcf2_G2G1\MitoSys2\Calibration\pmEGFPC1\0007_pmEGFPC1_R1_P1_K1_Ch2.zen
30620	-1.067978e-05	4.735769e-04	5.040500e-05	20181114_CTCFgfpcf2_G2G1\MitoSys2\Calibration\pmEGFPC1\0007_pmEGFPC1_R1_P1_K1_Ch2.zen
33180	-8.330402e-05	4.770286e-04	4.465300e-05	20181114_CTCFgfpcf2_G2G1\MitoSys2\Calibration\pmEGFPC1\0007_pmEGFPC1_R1_P1_K1_Ch2.zen
35740	1.407899e-04	4.305341e-04	3.989000e-05	20181114_CTCFgfpcf2_G2G1\MitoSys2\Calibration\pmEGFPC1\0007_pmEGFPC1_R1_P1_K1_Ch2.zen
38300	1.390166e-04	4.129257e-04	3.589400e-05	20181114_CTCFgfpcf2_G2G1\MitoSys2\Calibration\pmEGFPC1\0007_pmEGFPC1_R1_P1_K1_Ch2.zen
40860	2.023753e-04	4.554838e-04	3.250500e-05	20181114_CTCFgfpcf2_G2G1\MitoSys2\Calibration\pmEGFPC1\0007_pmEGFPC1_R1_P1_K1_Ch2.zen
43420	9.282115e-05	3.692902e-04	2.960200e-05	20181114_CTCFgfpcf2_G2G1\MitoSys2\Calibration\pmEGFPC1\0007_pmEGFPC1_R1_P1_K1_Ch2.zen
45980	2.714578e-05	4.375766e-04	2.709500e-05	20181114_CTCFgfpcf2_G2G1\MitoSys2\Calibration\pmEGFPC1\0007_pmEGFPC1_R1_P1_K1_Ch2.zen
48540	7.980278e-05	3.628894e-04	2.491300e-05	20181114_CTCFgfpcf2_G2G1\MitoSys2\Calibration\pmEGFPC1\0007_pmEGFPC1_R1_P1_K1_Ch2.zen
51100	-9.620425e-05	3.744828e-04	2.299900e-05	20181114_CTCFgfpcf2_G2G1\MitoSys2\Calibration\pmEGFPC1\0007_pmEGFPC1_R1_P1_K1_Ch2.zen
56220	-1.038141e-05	3.652042e-04	1.981400e-05	20181114_CTCFgfpcf2_G2G1\MitoSys2\Calibration\pmEGFPC1\0007_pmEGFPC1_R1_P1_K1_Ch2.zen
61340	-6.241519e-05	3.820809e-04	1.728300e-05	20181114_CTCFgfpcf2_G2G1\MitoSys2\Calibration\pmEGFPC1\0007_pmEGFPC1_R1_P1_K1_Ch2.zen
66460	8.592903e-05	3.796377e-04	1.523300e-05	20181114_CTCFgfpcf2_G2G1\MitoSys2\Calibration\pmEGFPC1\0007_pmEGFPC1_R1_P1_K1_Ch2.zen
71580	3.245357e-05	4.343581e-04	1.354700e-05	20181114_CTCFgfpcf2_G2G1\MitoSys2\Calibration\pmEGFPC1\0007_pmEGFPC1_R1_P1_K1_Ch2.zen
76700	1.754553e-04	5.036569e-04	1.214200e-05	20181114_CTCFgfpcf2_G2G1\MitoSys2\Calibration\pmEGFPC1\0007_pmEGFPC1_R1_P1_K1_Ch2.zen
81820	1.120306e-04	4.803492e-04	1.095800e-05	20181114_CTCFgfpcf2_G2G1\MitoSys2\Calibration\pmEGFPC1\0007_pmEGFPC1_R1_P1_K1_Ch2.zen
86940	9.618504e-05	4.341233e-04	9.948000e-06	20181114_CTCFgfpcf2_G2G1\MitoSys2\Calibration\pmEGFPC1\0007_pmEGFPC1_R1_P1_K1_Ch2.zen
92060	8.159899e-05	4.025335e-04	9.079800e-06	20181114_CTCFgfpcf2_G2G1\MitoSys2\Calibration\pmEGFPC1\0007_pmEGFPC1_R1_P1_K1_Ch2.zen
97180	1.039289e-04	4.700431e-04	8.327100e-06	20181114_CTCFgfpcf2_G2G1\MitoSys2\Calibration\pmEGFPC1\0007_pmEGFPC1_R1_P1_K1_Ch2.zen
102300	2.137057e-05	3.326702e-04	7.669800e-06	20181114_CTCFgfpcf2_G2G1\MitoSys2\Calibration\pmEGFPC1\0007_pmEGFPC1_R1_P1_K1_Ch2.zen
112540	9.689479e-05	2.668807e-04	6.580900e-06	20181114_CTCFgfpcf2_G2G1\MitoSys2\Calibration\pmEGFPC1\0007_pmEGFPC1_R1_P1_K1_Ch2.zen
122780	4.086604e-05	2.570552e-04	5.720500e-06	20181114_CTCFgfpcf2_G2G1\MitoSys2\Calibration\pmEGFPC1\0007_pmEGFPC1_R1_P1_K1_Ch2.zen
133020	1.693030e-06	3.163499e-04	5.027400e-06	20181114_CTCFgfpcf2_G2G1\MitoSys2\Calibration\pmEGFPC1\0007_pmEGFPC1_R1_P1_K1_Ch2.zen
143260	-8.631232e-05	2.991474e-04	4.459800e-06	20181114_CTCFgfpcf2_G2G1\MitoSys2\Calibration\pmEGFPC1\0007_pmEGFPC1_R1_P1_K1_Ch2.zen
153500	7.210807e-05	3.657613e-04	3.988500e-06	20181114_CTCFgfpcf2_G2G1\MitoSys2\Calibration\pmEGFPC1\0007_pmEGFPC1_R1_P1_K1_Ch2.zen
163740	2.870133e-05	2.517848e-04	3.592300e-06	20181114_CTCFgfpcf2_G2G1\MitoSys2\Calibration\pmEGFPC1\0007_pmEGFPC1_R1_P1_K1_Ch2.zen
173980	-1.198666e-05	2.892715e-04	3.255800e-06	20181114_CTCFgfpcf2_G2G1\MitoSys2\Calibration\pmEGFPC1\0007_pmEGFPC1_R1_P1_K1_Ch2.zen
184220	-8.995324e-05	2.761039e-04	2.967100e-06	20181114_CTCFgfpcf2_G2G1\MitoSys2\Calibration\pmEGFPC1\0007_pmEGFPC1_R1_P1_K1_Ch2.zen
194460	1.874356e-05	2.669250e-04	2.717400e-06	20181114_CTCFgfpcf2_G2G1\MitoSys2\Calibration\pmEGFPC1\0007_pmEGFPC1_R1_P1_K1_Ch2.zen
204700	1.354470e-07	2.556799e-04	2.499800e-06	20181114_CTCFgfpcf2_G2G1\MitoSys2\Calibration\pmEGFPC1\0007_pmEGFPC1_R1_P1_K1_Ch2.zen
225180	4.114815e-05	2.158574e-04	2.140300e-06	20181114_CTCFgfpcf2_G2G1\MitoSys2\Calibration\pmEGFPC1\0007_pmEGFPC1_R1_P1_K1_Ch2.zen
245660	-5.319076e-05	2.086787e-04	1.857100e-06	20181114_CTCFgfpcf2_G2G1\MitoSys2\Calibration\pmEGFPC1\0007_pmEGFPC1_R1_P1_K1_Ch2.zen
266140	-1.121177e-04	1.780340e-04	1.629600e-06	20181114_CTCFgfpcf2_G2G1\MitoSys2\Calibration\pmEGFPC1\0007_pmEGFPC1_R1_P1_K1_Ch2.zen
286620	-6.730110e-05	1.997800e-04	1.443800e-06	20181114_CTCFgfpcf2_G2G1\MitoSys2\Calibration\pmEGFPC1\0007_pmEGFPC1_R1_P1_K1_Ch2.zen
307100	3.633271e-05	1.768187e-04	1.289700e-06	20181114_CTCFgfpcf2_G2G1\MitoSys2\Calibration\pmEGFPC1\0007_pmEGFPC1_R1_P1_K1_Ch2.zen
327580	1.479762e-05	2.239158e-04	1.160500e-06	20181114_CTCFgfpcf2_G2G1\MitoSys2\Calibration\pmEGFPC1\0007_pmEGFPC1_R1_P1_K1_Ch2.zen
348060	-6.323701e-05	2.513699e-04	1.050800e-06	20181114_CTCFgfpcf2_G2G1\MitoSys2\Calibration\pmEGFPC1\0007_pmEGFPC1_R1_P1_K1_Ch2.zen
368540	-8.451292e-05	2.508409e-04	9.569300e-07	20181114_CTCFgfpcf2_G2G1\MitoSys2\Calibration\pmEGFPC1\0007_pmEGFPC1_R1_P1_K1_Ch2.zen
389020	1.996769e-05	1.931631e-04	8.758000e-07	20181114_CTCFgfpcf2_G2G1\MitoSys2\Calibration\pmEGFPC1\0007_pmEGFPC1_R1_P1_K1_Ch2.zen
409500	1.551330e-05	1.667689e-04	8.051700e-07	20181114_CTCFgfpcf2_G2G1\MitoSys2\Calibration\pmEGFPC1\0007_pmEGFPC1_R1_P1_K1_Ch2.zen
450460	-1.632346e-06	1.768335e-04	6.886500e-07	20181114_CTCFgfpcf2_G2G1\MitoSys2\Calibration\pmEGFPC1\0007_pmEGFPC1_R1_P1_K1_Ch2.zen
491420	-5.411361e-05	1.818393e-04	5.970100e-07	20181114_CTCFgfpcf2_G2G1\MitoSys2\Calibration\pmEGFPC1\0007_pmEGFPC1_R1_P1_K1_Ch2.zen
532380	7.571173e-06	1.731472e-04	5.234900e-07	20181114_CTCFgfpcf2_G2G1\MitoSys2\Calibration\pmEGFPC1\0007_pmEGFPC1_R1_P1_K1_Ch2.zen
573340	3.366281e-05	1.209298e-04	4.634900e-07	20181114_CTCFgfpcf2_G2G1\MitoSys2\Calibration\pmEGFPC1\0007_pmEGFPC1_R1_P1_K1_Ch2.zen
614300	-1.875525e-06	2.026063e-04	4.138200e-07	20181114_CTCFgfpcf2_G2G1\MitoSys2\Calibration\pmEGFPC1\0007_pmEGFPC1_R1_P1_K1_Ch2.zen
655260	1.060551e-05	2.403497e-04	3.721700e-07	20181114_CTCFgfpcf2_G2G1\MitoSys2\Calibration\pmEGFPC1\0007_pmEGFPC1_R1_P1_K1_Ch2.zen
696220	4.237141e-05	1.679371e-04	3.368700e-07	20181114_CTCFgfpcf2_G2G1\MitoSys2\Calibration\pmEGFPC1\0007_pmEGFPC1_R1_P1_K1_Ch2.zen
737180	2.387806e-05	1.869042e-04	3.066400e-07	20181114_CTCFgfpcf2_G2G1\MitoSys2\Calibration\pmEGFPC1\0007_pmEGFPC1_R1_P1_K1_Ch2.zen
778140	-3.053837e-05	1.686157e-04	2.805500e-07	20181114_CTCFgfpcf2_G2G1\MitoSys2\Calibration\pmEGFPC1\0007_pmEGFPC1_R1_P1_K1_Ch2.zen
819100	5.810806e-06	1.330566e-04	2.578500e-07	20181114_CTCFgfpcf2_G2G1\MitoSys2\Calibration\pmEGFPC1\0007_pmEGFPC1_R1_P1_K1_Ch2.zen
901020	1.093709e-05	2.132510e-04	2.204200e-07	20181114_CTCFgfpcf2_G2G1\MitoSys2\Calibration\pmEGFPC1\0007_pmEGFPC1_R1_P1_K1_Ch2.zen
982940	-1.182093e-05	9.357391e-05	1.910100e-07	20181114_CTCFgfpcf2_G2G1\MitoSys2\Calibration\pmEGFPC1\0007_pmEGFPC1_R1_P1_K1_Ch2.zen
1064860	-2.387855e-05	1.496680e-04	1.674300e-07	20181114_CTCFgfpcf2_G2G1\MitoSys2\Calibration\pmEGFPC1\0007_pmEGFPC1_R1_P1_K1_Ch2.zen
1146780	2.949845e-05	1.877881e-04	1.482000e-07	20181114_CTCFgfpcf2_G2G1\MitoSys2\Calibration\pmEGFPC1\0007_pmEGFPC1_R1_P1_K1_Ch2.zen
1228700	6.247572e-05	8.988892e-05	1.322800e-07	20181114_CTCFgfpcf2_G2G1\MitoSys2\Calibration\pmEGFPC1\0007_pmEGFPC1_R1_P1_K1_Ch2.zen
1310620	6.536126e-05	1.217069e-04	1.189400e-07	20181114_CTCFgfpcf2_G2G1\MitoSys2\Calibration\pmEGFPC1\0007_pmEGFPC1_R1_P1_K1_Ch2.zen
1392540	2.190381e-05	9.689863e-05	1.076400e-07	20181114_CTCFgfpcf2_G2G1\MitoSys2\Calibration\pmEGFPC1\0007_pmEGFPC1_R1_P1_K1_Ch2.zen
1474460	-3.445262e-05	1.145322e-04	9.796200e-08	20181114_CTCFgfpcf2_G2G1\MitoSys2\Calibration\pmEGFPC1\0007_pmEGFPC1_R1_P1_K1_Ch2.zen
1556380	-4.450835e-05	1.228152e-04	8.961300e-08	20181114_CTCFgfpcf2_G2G1\MitoSys2\Calibration\pmEGFPC1\0007_pmEGFPC1_R1_P1_K1_Ch2.zen
10	1.586847e-02	1.552044e-03	1.657400e-02	20181114_CTCFgfpcf2_G2G1\MitoSys2\Calibration\pmEGFPC1\0007_pmEGFPC1_R1_P2_K1_Ch2.zen
20	1.589028e-02	2.060886e-03	1.586200e-02	20181114_CTCFgfpcf2_G2G1\MitoSys2\Calibration\pmEGFPC1\0007_pmEGFPC1_R1_P2_K1_Ch2.zen
30	1.535986e-02	1.642953e-03	1.520200e-02	20181114_CTCFgfpcf2_G2G1\MitoSys2\Calibration\pmEGFPC1\0007_pmEGFPC1_R1_P2_K1_Ch2.zen
40	1.552226e-02	1.996157e-03	1.459200e-02	20181114_CTCFgfpcf2_G2G1\MitoSys2\Calibration\pmEGFPC1\0007_pmEGFPC1_R1_P2_K1_Ch2.zen
50	1.408948e-02	2.190482e-03	1.402900e-02	20181114_CTCFgfpcf2_G2G1\MitoSys2\Calibration\pmEGFPC1\0007_pmEGFPC1_R1_P2_K1_Ch2.zen
60	1.345168e-02	1.871696e-03	1.350800e-02	20181114_CTCFgfpcf2_G2G1\MitoSys2\Calibration\pmEGFPC1\0007_pmEGFPC1_R1_P2_K1_Ch2.zen
70	1.307484e-02	2.213092e-03	1.302500e-02	20181114_CTCFgfpcf2_G2G1\MitoSys2\Calibration\pmEGFPC1\0007_pmEGFPC1_R1_P2_K1_Ch2.zen
80	1.235310e-02	2.169018e-03	1.257600e-02	20181114_CTCFgfpcf2_G2G1\MitoSys2\Calibration\pmEGFPC1\0007_pmEGFPC1_R1_P2_K1_Ch2.zen
90	1.199737e-02	1.588470e-03	1.215900e-02	20181114_CTCFgfpcf2_G2G1\MitoSys2\Calibration\pmEGFPC1\0007_pmEGFPC1_R1_P2_K1_Ch2.zen
100	1.156299e-02	1.228691e-03	1.177000e-02	20181114_CTCFgfpcf2_G2G1\MitoSys2\Calibration\pmEGFPC1\0007_pmEGFPC1_R1_P2_K1_Ch2.zen
120	1.115753e-02	1.817857e-03	1.106600e-02	20181114_CTCFgfpcf2_G2G1\MitoSys2\Calibration\pmEGFPC1\0007_pmEGFPC1_R1_P2_K1_Ch2.zen
140	1.061740e-02	1.846804e-03	1.044700e-02	20181114_CTCFgfpcf2_G2G1\MitoSys2\Calibration\pmEGFPC1\0007_pmEGFPC1_R1_P2_K1_Ch2.zen
160	9.978538e-03	1.241569e-03	9.896700e-03	20181114_CTCFgfpcf2_G2G1\MitoSys2\Calibration\pmEGFPC1\0007_pmEGFPC1_R1_P2_K1_Ch2.zen
180	9.410645e-03	1.369565e-03	9.404900e-03	20181114_CTCFgfpcf2_G2G1\MitoSys2\Calibration\pmEGFPC1\0007_pmEGFPC1_R1_P2_K1_Ch2.zen
200	9.217527e-03	1.294890e-03	8.962100e-03	20181114_CTCFgfpcf2_G2G1\MitoSys2\Calibration\pmEGFPC1\0007_pmEGFPC1_R1_P2_K1_Ch2.zen
220	8.233262e-03	1.495602e-03	8.560700e-03	20181114_CTCFgfpcf2_G2G1\MitoSys2\Calibration\pmEGFPC1\0007_pmEGFPC1_R1_P2_K1_Ch2.zen
240	8.333151e-03	1.892095e-03	8.194700e-03	20181114_CTCFgfpcf2_G2G1\MitoSys2\Calibration\pmEGFPC1\0007_pmEGFPC1_R1_P2_K1_Ch2.zen
260	7.827858e-03	1.476741e-03	7.859200e-03	20181114_CTCFgfpcf2_G2G1\MitoSys2\Calibration\pmEGFPC1\0007_pmEGFPC1_R1_P2_K1_Ch2.zen
280	7.653528e-03	1.579855e-03	7.550200e-03	20181114_CTCFgfpcf2_G2G1\MitoSys2\Calibration\pmEGFPC1\0007_pmEGFPC1_R1_P2_K1_Ch2.zen
300	7.012526e-03	1.314249e-03	7.264400e-03	20181114_CTCFgfpcf2_G2G1\MitoSys2\Calibration\pmEGFPC1\0007_pmEGFPC1_R1_P2_K1_Ch2.zen
340	6.842808e-03	1.167670e-03	6.751800e-03	20181114_CTCFgfpcf2_G2G1\MitoSys2\Calibration\pmEGFPC1\0007_pmEGFPC1_R1_P2_K1_Ch2.zen
380	6.433071e-03	8.750330e-04	6.304400e-03	20181114_CTCFgfpcf2_G2G1\MitoSys2\Calibration\pmEGFPC1\0007_pmEGFPC1_R1_P2_K1_Ch2.zen
420	6.130890e-03	1.254427e-03	5.909800e-03	20181114_CTCFgfpcf2_G2G1\MitoSys2\Calibration\pmEGFPC1\0007_pmEGFPC1_R1_P2_K1_Ch2.zen
460	5.566148e-03	1.184203e-03	5.558800e-03	20181114_CTCFgfpcf2_G2G1\MitoSys2\Calibration\pmEGFPC1\0007_pmEGFPC1_R1_P2_K1_Ch2.zen
500	4.982895e-03	1.044332e-03	5.244500e-03	20181114_CTCFgfpcf2_G2G1\MitoSys2\Calibration\pmEGFPC1\0007_pmEGFPC1_R1_P2_K1_Ch2.zen
540	5.071270e-03	1.158202e-03	4.961300e-03	20181114_CTCFgfpcf2_G2G1\MitoSys2\Calibration\pmEGFPC1\0007_pmEGFPC1_R1_P2_K1_Ch2.zen
580	4.553056e-03	1.295177e-03	4.704900e-03	20181114_CTCFgfpcf2_G2G1\MitoSys2\Calibration\pmEGFPC1\0007_pmEGFPC1_R1_P2_K1_Ch2.zen
620	4.516412e-03	1.406576e-03	4.471800e-03	20181114_CTCFgfpcf2_G2G1\MitoSys2\Calibration\pmEGFPC1\0007_pmEGFPC1_R1_P2_K1_Ch2.zen
660	3.836491e-03	1.015091e-03	4.259000e-03	20181114_CTCFgfpcf2_G2G1\MitoSys2\Calibration\pmEGFPC1\0007_pmEGFPC1_R1_P2_K1_Ch2.zen
700	3.667713e-03	1.149831e-03	4.064000e-03	20181114_CTCFgfpcf2_G2G1\MitoSys2\Calibration\pmEGFPC1\0007_pmEGFPC1_R1_P2_K1_Ch2.zen
780	3.876247e-03	9.493034e-04	3.719500e-03	20181114_CTCFgfpcf2_G2G1\MitoSys2\Calibration\pmEGFPC1\0007_pmEGFPC1_R1_P2_K1_Ch2.zen
860	3.236487e-03	1.069045e-03	3.425200e-03	20181114_CTCFgfpcf2_G2G1\MitoSys2\Calibration\pmEGFPC1\0007_pmEGFPC1_R1_P2_K1_Ch2.zen
940	3.213533e-03	8.896261e-04	3.171000e-03	20181114_CTCFgfpcf2_G2G1\MitoSys2\Calibration\pmEGFPC1\0007_pmEGFPC1_R1_P2_K1_Ch2.zen
1020	3.233420e-03	7.076197e-04	2.949600e-03	20181114_CTCFgfpcf2_G2G1\MitoSys2\Calibration\pmEGFPC1\0007_pmEGFPC1_R1_P2_K1_Ch2.zen
1100	2.508597e-03	1.162019e-03	2.755100e-03	20181114_CTCFgfpcf2_G2G1\MitoSys2\Calibration\pmEGFPC1\0007_pmEGFPC1_R1_P2_K1_Ch2.zen
1180	2.306524e-03	1.254230e-03	2.583100e-03	20181114_CTCFgfpcf2_G2G1\MitoSys2\Calibration\pmEGFPC1\0007_pmEGFPC1_R1_P2_K1_Ch2.zen
1260	2.174208e-03	1.111390e-03	2.429900e-03	20181114_CTCFgfpcf2_G2G1\MitoSys2\Calibration\pmEGFPC1\0007_pmEGFPC1_R1_P2_K1_Ch2.zen
1340	2.026705e-03	8.238648e-04	2.292700e-03	20181114_CTCFgfpcf2_G2G1\MitoSys2\Calibration\pmEGFPC1\0007_pmEGFPC1_R1_P2_K1_Ch2.zen
1420	2.266929e-03	8.902531e-04	2.169100e-03	20181114_CTCFgfpcf2_G2G1\MitoSys2\Calibration\pmEGFPC1\0007_pmEGFPC1_R1_P2_K1_Ch2.zen
1500	1.999874e-03	7.639997e-04	2.057300e-03	20181114_CTCFgfpcf2_G2G1\MitoSys2\Calibration\pmEGFPC1\0007_pmEGFPC1_R1_P2_K1_Ch2.zen
1660	1.925369e-03	7.892097e-04	1.862800e-03	20181114_CTCFgfpcf2_G2G1\MitoSys2\Calibration\pmEGFPC1\0007_pmEGFPC1_R1_P2_K1_Ch2.zen
1820	1.532751e-03	7.475186e-04	1.699700e-03	20181114_CTCFgfpcf2_G2G1\MitoSys2\Calibration\pmEGFPC1\0007_pmEGFPC1_R1_P2_K1_Ch2.zen
1980	1.591968e-03	6.993977e-04	1.561000e-03	20181114_CTCFgfpcf2_G2G1\MitoSys2\Calibration\pmEGFPC1\0007_pmEGFPC1_R1_P2_K1_Ch2.zen
2140	1.572516e-03	8.245783e-04	1.441600e-03	20181114_CTCFgfpcf2_G2G1\MitoSys2\Calibration\pmEGFPC1\0007_pmEGFPC1_R1_P2_K1_Ch2.zen
2300	1.333216e-03	8.747557e-04	1.337900e-03	20181114_CTCFgfpcf2_G2G1\MitoSys2\Calibration\pmEGFPC1\0007_pmEGFPC1_R1_P2_K1_Ch2.zen
2460	1.205711e-03	8.655112e-04	1.247000e-03	20181114_CTCFgfpcf2_G2G1\MitoSys2\Calibration\pmEGFPC1\0007_pmEGFPC1_R1_P2_K1_Ch2.zen
2620	1.164842e-03	7.435056e-04	1.166700e-03	20181114_CTCFgfpcf2_G2G1\MitoSys2\Calibration\pmEGFPC1\0007_pmEGFPC1_R1_P2_K1_Ch2.zen
2780	1.142706e-03	6.756695e-04	1.095200e-03	20181114_CTCFgfpcf2_G2G1\MitoSys2\Calibration\pmEGFPC1\0007_pmEGFPC1_R1_P2_K1_Ch2.zen
2940	1.421188e-03	6.556920e-04	1.031300e-03	20181114_CTCFgfpcf2_G2G1\MitoSys2\Calibration\pmEGFPC1\0007_pmEGFPC1_R1_P2_K1_Ch2.zen
3100	1.193011e-03	5.644867e-04	9.738100e-04	20181114_CTCFgfpcf2_G2G1\MitoSys2\Calibration\pmEGFPC1\0007_pmEGFPC1_R1_P2_K1_Ch2.zen
3420	8.549282e-04	6.602810e-04	8.745600e-04	20181114_CTCFgfpcf2_G2G1\MitoSys2\Calibration\pmEGFPC1\0007_pmEGFPC1_R1_P2_K1_Ch2.zen
3740	7.553458e-04	8.583993e-04	7.920300e-04	20181114_CTCFgfpcf2_G2G1\MitoSys2\Calibration\pmEGFPC1\0007_pmEGFPC1_R1_P2_K1_Ch2.zen
4060	7.247510e-04	6.378784e-04	7.223900e-04	20181114_CTCFgfpcf2_G2G1\MitoSys2\Calibration\pmEGFPC1\0007_pmEGFPC1_R1_P2_K1_Ch2.zen
4380	7.692043e-04	6.514305e-04	6.629000e-04	20181114_CTCFgfpcf2_G2G1\MitoSys2\Calibration\pmEGFPC1\0007_pmEGFPC1_R1_P2_K1_Ch2.zen
4700	7.293805e-04	7.351809e-04	6.115300e-04	20181114_CTCFgfpcf2_G2G1\MitoSys2\Calibration\pmEGFPC1\0007_pmEGFPC1_R1_P2_K1_Ch2.zen
5020	8.815219e-04	6.142738e-04	5.667600e-04	20181114_CTCFgfpcf2_G2G1\MitoSys2\Calibration\pmEGFPC1\0007_pmEGFPC1_R1_P2_K1_Ch2.zen
5340	7.278852e-04	8.146254e-04	5.274200e-04	20181114_CTCFgfpcf2_G2G1\MitoSys2\Calibration\pmEGFPC1\0007_pmEGFPC1_R1_P2_K1_Ch2.zen
5660	6.370571e-04	5.831874e-04	4.926200e-04	20181114_CTCFgfpcf2_G2G1\MitoSys2\Calibration\pmEGFPC1\0007_pmEGFPC1_R1_P2_K1_Ch2.zen
5980	5.146621e-04	8.406279e-04	4.616200e-04	20181114_CTCFgfpcf2_G2G1\MitoSys2\Calibration\pmEGFPC1\0007_pmEGFPC1_R1_P2_K1_Ch2.zen
6300	4.175930e-04	6.266455e-04	4.338500e-04	20181114_CTCFgfpcf2_G2G1\MitoSys2\Calibration\pmEGFPC1\0007_pmEGFPC1_R1_P2_K1_Ch2.zen
6940	4.955602e-04	7.108316e-04	3.862300e-04	20181114_CTCFgfpcf2_G2G1\MitoSys2\Calibration\pmEGFPC1\0007_pmEGFPC1_R1_P2_K1_Ch2.zen
7580	5.530345e-04	6.394890e-04	3.469500e-04	20181114_CTCFgfpcf2_G2G1\MitoSys2\Calibration\pmEGFPC1\0007_pmEGFPC1_R1_P2_K1_Ch2.zen
8220	4.823463e-04	6.659177e-04	3.140500e-04	20181114_CTCFgfpcf2_G2G1\MitoSys2\Calibration\pmEGFPC1\0007_pmEGFPC1_R1_P2_K1_Ch2.zen
8860	5.304845e-04	5.740034e-04	2.861400e-04	20181114_CTCFgfpcf2_G2G1\MitoSys2\Calibration\pmEGFPC1\0007_pmEGFPC1_R1_P2_K1_Ch2.zen
9500	3.401522e-04	5.854230e-04	2.622000e-04	20181114_CTCFgfpcf2_G2G1\MitoSys2\Calibration\pmEGFPC1\0007_pmEGFPC1_R1_P2_K1_Ch2.zen
10140	2.999806e-04	6.090817e-04	2.414700e-04	20181114_CTCFgfpcf2_G2G1\MitoSys2\Calibration\pmEGFPC1\0007_pmEGFPC1_R1_P2_K1_Ch2.zen
10780	4.104544e-04	4.705685e-04	2.233700e-04	20181114_CTCFgfpcf2_G2G1\MitoSys2\Calibration\pmEGFPC1\0007_pmEGFPC1_R1_P2_K1_Ch2.zen
11420	3.510304e-04	6.489027e-04	2.074500e-04	20181114_CTCFgfpcf2_G2G1\MitoSys2\Calibration\pmEGFPC1\0007_pmEGFPC1_R1_P2_K1_Ch2.zen
12060	4.232691e-04	6.081197e-04	1.933500e-04	20181114_CTCFgfpcf2_G2G1\MitoSys2\Calibration\pmEGFPC1\0007_pmEGFPC1_R1_P2_K1_Ch2.zen
12700	3.690938e-04	6.595860e-04	1.807800e-04	20181114_CTCFgfpcf2_G2G1\MitoSys2\Calibration\pmEGFPC1\0007_pmEGFPC1_R1_P2_K1_Ch2.zen
13980	2.657667e-04	5.265042e-04	1.594100e-04	20181114_CTCFgfpcf2_G2G1\MitoSys2\Calibration\pmEGFPC1\0007_pmEGFPC1_R1_P2_K1_Ch2.zen
15260	3.211717e-04	3.887731e-04	1.419500e-04	20181114_CTCFgfpcf2_G2G1\MitoSys2\Calibration\pmEGFPC1\0007_pmEGFPC1_R1_P2_K1_Ch2.zen
16540	2.778188e-04	5.837625e-04	1.274600e-04	20181114_CTCFgfpcf2_G2G1\MitoSys2\Calibration\pmEGFPC1\0007_pmEGFPC1_R1_P2_K1_Ch2.zen
17820	2.709644e-04	4.221161e-04	1.152800e-04	20181114_CTCFgfpcf2_G2G1\MitoSys2\Calibration\pmEGFPC1\0007_pmEGFPC1_R1_P2_K1_Ch2.zen
19100	1.883701e-04	5.052269e-04	1.049200e-04	20181114_CTCFgfpcf2_G2G1\MitoSys2\Calibration\pmEGFPC1\0007_pmEGFPC1_R1_P2_K1_Ch2.zen
20380	2.204306e-04	5.777588e-04	9.601300e-05	20181114_CTCFgfpcf2_G2G1\MitoSys2\Calibration\pmEGFPC1\0007_pmEGFPC1_R1_P2_K1_Ch2.zen
21660	5.001557e-05	4.638702e-04	8.829500e-05	20181114_CTCFgfpcf2_G2G1\MitoSys2\Calibration\pmEGFPC1\0007_pmEGFPC1_R1_P2_K1_Ch2.zen
22940	2.497262e-05	4.656448e-04	8.155300e-05	20181114_CTCFgfpcf2_G2G1\MitoSys2\Calibration\pmEGFPC1\0007_pmEGFPC1_R1_P2_K1_Ch2.zen
24220	1.935643e-04	5.682471e-04	7.562100e-05	20181114_CTCFgfpcf2_G2G1\MitoSys2\Calibration\pmEGFPC1\0007_pmEGFPC1_R1_P2_K1_Ch2.zen
25500	1.234719e-04	4.293295e-04	7.037000e-05	20181114_CTCFgfpcf2_G2G1\MitoSys2\Calibration\pmEGFPC1\0007_pmEGFPC1_R1_P2_K1_Ch2.zen
28060	-3.148801e-05	3.444007e-04	6.151100e-05	20181114_CTCFgfpcf2_G2G1\MitoSys2\Calibration\pmEGFPC1\0007_pmEGFPC1_R1_P2_K1_Ch2.zen
30620	5.922937e-05	4.065269e-04	5.435200e-05	20181114_CTCFgfpcf2_G2G1\MitoSys2\Calibration\pmEGFPC1\0007_pmEGFPC1_R1_P2_K1_Ch2.zen
33180	3.683890e-05	3.228514e-04	4.846900e-05	20181114_CTCFgfpcf2_G2G1\MitoSys2\Calibration\pmEGFPC1\0007_pmEGFPC1_R1_P2_K1_Ch2.zen
35740	5.587193e-05	3.644785e-04	4.356600e-05	20181114_CTCFgfpcf2_G2G1\MitoSys2\Calibration\pmEGFPC1\0007_pmEGFPC1_R1_P2_K1_Ch2.zen
38300	1.260767e-04	4.148402e-04	3.942800e-05	20181114_CTCFgfpcf2_G2G1\MitoSys2\Calibration\pmEGFPC1\0007_pmEGFPC1_R1_P2_K1_Ch2.zen
40860	6.757656e-05	3.833505e-04	3.589900e-05	20181114_CTCFgfpcf2_G2G1\MitoSys2\Calibration\pmEGFPC1\0007_pmEGFPC1_R1_P2_K1_Ch2.zen
43420	5.920513e-05	3.755788e-04	3.286100e-05	20181114_CTCFgfpcf2_G2G1\MitoSys2\Calibration\pmEGFPC1\0007_pmEGFPC1_R1_P2_K1_Ch2.zen
45980	9.208769e-05	3.628480e-04	3.022300e-05	20181114_CTCFgfpcf2_G2G1\MitoSys2\Calibration\pmEGFPC1\0007_pmEGFPC1_R1_P2_K1_Ch2.zen
48540	1.063435e-04	4.581792e-04	2.791600e-05	20181114_CTCFgfpcf2_G2G1\MitoSys2\Calibration\pmEGFPC1\0007_pmEGFPC1_R1_P2_K1_Ch2.zen
51100	9.052597e-05	3.241024e-04	2.588500e-05	20181114_CTCFgfpcf2_G2G1\MitoSys2\Calibration\pmEGFPC1\0007_pmEGFPC1_R1_P2_K1_Ch2.zen
56220	1.632644e-04	3.450931e-04	2.248200e-05	20181114_CTCFgfpcf2_G2G1\MitoSys2\Calibration\pmEGFPC1\0007_pmEGFPC1_R1_P2_K1_Ch2.zen
61340	3.374405e-05	3.972103e-04	1.975600e-05	20181114_CTCFgfpcf2_G2G1\MitoSys2\Calibration\pmEGFPC1\0007_pmEGFPC1_R1_P2_K1_Ch2.zen
66460	5.552490e-05	3.262054e-04	1.753300e-05	20181114_CTCFgfpcf2_G2G1\MitoSys2\Calibration\pmEGFPC1\0007_pmEGFPC1_R1_P2_K1_Ch2.zen
71580	7.334571e-05	2.858094e-04	1.569200e-05	20181114_CTCFgfpcf2_G2G1\MitoSys2\Calibration\pmEGFPC1\0007_pmEGFPC1_R1_P2_K1_Ch2.zen
76700	-1.967781e-05	2.916051e-04	1.414900e-05	20181114_CTCFgfpcf2_G2G1\MitoSys2\Calibration\pmEGFPC1\0007_pmEGFPC1_R1_P2_K1_Ch2.zen
81820	2.208519e-05	2.741584e-04	1.283900e-05	20181114_CTCFgfpcf2_G2G1\MitoSys2\Calibration\pmEGFPC1\0007_pmEGFPC1_R1_P2_K1_Ch2.zen
86940	9.849106e-05	2.978513e-04	1.171700e-05	20181114_CTCFgfpcf2_G2G1\MitoSys2\Calibration\pmEGFPC1\0007_pmEGFPC1_R1_P2_K1_Ch2.zen
92060	3.921567e-05	3.905831e-04	1.074800e-05	20181114_CTCFgfpcf2_G2G1\MitoSys2\Calibration\pmEGFPC1\0007_pmEGFPC1_R1_P2_K1_Ch2.zen
97180	-1.088016e-04	3.624350e-04	9.902700e-06	20181114_CTCFgfpcf2_G2G1\MitoSys2\Calibration\pmEGFPC1\0007_pmEGFPC1_R1_P2_K1_Ch2.zen
102300	-6.683062e-05	3.406010e-04	9.161500e-06	20181114_CTCFgfpcf2_G2G1\MitoSys2\Calibration\pmEGFPC1\0007_pmEGFPC1_R1_P2_K1_Ch2.zen
112540	1.360520e-04	3.156919e-04	7.925800e-06	20181114_CTCFgfpcf2_G2G1\MitoSys2\Calibration\pmEGFPC1\0007_pmEGFPC1_R1_P2_K1_Ch2.zen
122780	1.175541e-04	3.021581e-04	6.941500e-06	20181114_CTCFgfpcf2_G2G1\MitoSys2\Calibration\pmEGFPC1\0007_pmEGFPC1_R1_P2_K1_Ch2.zen
133020	8.188429e-05	3.395278e-04	6.142700e-06	20181114_CTCFgfpcf2_G2G1\MitoSys2\Calibration\pmEGFPC1\0007_pmEGFPC1_R1_P2_K1_Ch2.zen
143260	6.394933e-06	2.521258e-04	5.484200e-06	20181114_CTCFgfpcf2_G2G1\MitoSys2\Calibration\pmEGFPC1\0007_pmEGFPC1_R1_P2_K1_Ch2.zen
153500	-8.237367e-05	3.436939e-04	4.933900e-06	20181114_CTCFgfpcf2_G2G1\MitoSys2\Calibration\pmEGFPC1\0007_pmEGFPC1_R1_P2_K1_Ch2.zen
163740	-7.882147e-05	3.286272e-04	4.468600e-06	20181114_CTCFgfpcf2_G2G1\MitoSys2\Calibration\pmEGFPC1\0007_pmEGFPC1_R1_P2_K1_Ch2.zen
173980	-3.418011e-05	2.581867e-04	4.071100e-06	20181114_CTCFgfpcf2_G2G1\MitoSys2\Calibration\pmEGFPC1\0007_pmEGFPC1_R1_P2_K1_Ch2.zen
184220	-2.051310e-05	3.157487e-04	3.728400e-06	20181114_CTCFgfpcf2_G2G1\MitoSys2\Calibration\pmEGFPC1\0007_pmEGFPC1_R1_P2_K1_Ch2.zen
194460	-6.157178e-05	3.608989e-04	3.430600e-06	20181114_CTCFgfpcf2_G2G1\MitoSys2\Calibration\pmEGFPC1\0007_pmEGFPC1_R1_P2_K1_Ch2.zen
204700	1.634498e-06	2.939718e-04	3.169800e-06	20181114_CTCFgfpcf2_G2G1\MitoSys2\Calibration\pmEGFPC1\0007_pmEGFPC1_R1_P2_K1_Ch2.zen
225180	1.133980e-05	1.851589e-04	2.736300e-06	20181114_CTCFgfpcf2_G2G1\MitoSys2\Calibration\pmEGFPC1\0007_pmEGFPC1_R1_P2_K1_Ch2.zen
245660	1.211164e-05	2.922368e-04	2.392100e-06	20181114_CTCFgfpcf2_G2G1\MitoSys2\Calibration\pmEGFPC1\0007_pmEGFPC1_R1_P2_K1_Ch2.zen
266140	3.768556e-05	2.037260e-04	2.113600e-06	20181114_CTCFgfpcf2_G2G1\MitoSys2\Calibration\pmEGFPC1\0007_pmEGFPC1_R1_P2_K1_Ch2.zen
286620	-1.605885e-06	2.370397e-04	1.884400e-06	20181114_CTCFgfpcf2_G2G1\MitoSys2\Calibration\pmEGFPC1\0007_pmEGFPC1_R1_P2_K1_Ch2.zen
307100	3.346292e-05	2.567318e-04	1.693400e-06	20181114_CTCFgfpcf2_G2G1\MitoSys2\Calibration\pmEGFPC1\0007_pmEGFPC1_R1_P2_K1_Ch2.zen
327580	-8.436892e-05	2.591101e-04	1.532100e-06	20181114_CTCFgfpcf2_G2G1\MitoSys2\Calibration\pmEGFPC1\0007_pmEGFPC1_R1_P2_K1_Ch2.zen
348060	-1.283695e-04	1.864493e-04	1.394600e-06	20181114_CTCFgfpcf2_G2G1\MitoSys2\Calibration\pmEGFPC1\0007_pmEGFPC1_R1_P2_K1_Ch2.zen
368540	-9.605304e-05	1.795631e-04	1.276200e-06	20181114_CTCFgfpcf2_G2G1\MitoSys2\Calibration\pmEGFPC1\0007_pmEGFPC1_R1_P2_K1_Ch2.zen
389020	4.959096e-05	2.129647e-04	1.173400e-06	20181114_CTCFgfpcf2_G2G1\MitoSys2\Calibration\pmEGFPC1\0007_pmEGFPC1_R1_P2_K1_Ch2.zen
409500	-2.654968e-05	2.162591e-04	1.083500e-06	20181114_CTCFgfpcf2_G2G1\MitoSys2\Calibration\pmEGFPC1\0007_pmEGFPC1_R1_P2_K1_Ch2.zen
450460	-3.019112e-05	2.298398e-04	9.342300e-07	20181114_CTCFgfpcf2_G2G1\MitoSys2\Calibration\pmEGFPC1\0007_pmEGFPC1_R1_P2_K1_Ch2.zen
491420	-4.117987e-05	1.554043e-04	8.159400e-07	20181114_CTCFgfpcf2_G2G1\MitoSys2\Calibration\pmEGFPC1\0007_pmEGFPC1_R1_P2_K1_Ch2.zen
532380	5.073527e-05	1.807046e-04	7.203500e-07	20181114_CTCFgfpcf2_G2G1\MitoSys2\Calibration\pmEGFPC1\0007_pmEGFPC1_R1_P2_K1_Ch2.zen
573340	7.121238e-05	1.873735e-04	6.418300e-07	20181114_CTCFgfpcf2_G2G1\MitoSys2\Calibration\pmEGFPC1\0007_pmEGFPC1_R1_P2_K1_Ch2.zen
614300	2.506160e-05	1.854256e-04	5.764100e-07	20181114_CTCFgfpcf2_G2G1\MitoSys2\Calibration\pmEGFPC1\0007_pmEGFPC1_R1_P2_K1_Ch2.zen
655260	3.928449e-05	1.939420e-04	5.212500e-07	20181114_CTCFgfpcf2_G2G1\MitoSys2\Calibration\pmEGFPC1\0007_pmEGFPC1_R1_P2_K1_Ch2.zen
696220	-4.541145e-05	2.028545e-04	4.742300e-07	20181114_CTCFgfpcf2_G2G1\MitoSys2\Calibration\pmEGFPC1\0007_pmEGFPC1_R1_P2_K1_Ch2.zen
737180	-3.778786e-05	2.305051e-04	4.337900e-07	20181114_CTCFgfpcf2_G2G1\MitoSys2\Calibration\pmEGFPC1\0007_pmEGFPC1_R1_P2_K1_Ch2.zen
778140	-8.972085e-05	1.235082e-04	3.987000e-07	20181114_CTCFgfpcf2_G2G1\MitoSys2\Calibration\pmEGFPC1\0007_pmEGFPC1_R1_P2_K1_Ch2.zen
819100	-4.013697e-05	1.192281e-04	3.680300e-07	20181114_CTCFgfpcf2_G2G1\MitoSys2\Calibration\pmEGFPC1\0007_pmEGFPC1_R1_P2_K1_Ch2.zen
901020	2.556918e-05	1.589350e-04	3.171600e-07	20181114_CTCFgfpcf2_G2G1\MitoSys2\Calibration\pmEGFPC1\0007_pmEGFPC1_R1_P2_K1_Ch2.zen
982940	9.307034e-06	1.362699e-04	2.768800e-07	20181114_CTCFgfpcf2_G2G1\MitoSys2\Calibration\pmEGFPC1\0007_pmEGFPC1_R1_P2_K1_Ch2.zen
1064860	6.053658e-06	1.614945e-04	2.443400e-07	20181114_CTCFgfpcf2_G2G1\MitoSys2\Calibration\pmEGFPC1\0007_pmEGFPC1_R1_P2_K1_Ch2.zen
1146780	3.588405e-05	1.791564e-04	2.176300e-07	20181114_CTCFgfpcf2_G2G1\MitoSys2\Calibration\pmEGFPC1\0007_pmEGFPC1_R1_P2_K1_Ch2.zen
1228700	-2.429134e-05	1.524440e-04	1.953900e-07	20181114_CTCFgfpcf2_G2G1\MitoSys2\Calibration\pmEGFPC1\0007_pmEGFPC1_R1_P2_K1_Ch2.zen
1310620	7.441572e-10	1.604698e-04	1.766500e-07	20181114_CTCFgfpcf2_G2G1\MitoSys2\Calibration\pmEGFPC1\0007_pmEGFPC1_R1_P2_K1_Ch2.zen
1392540	-4.690806e-05	1.570551e-04	1.606800e-07	20181114_CTCFgfpcf2_G2G1\MitoSys2\Calibration\pmEGFPC1\0007_pmEGFPC1_R1_P2_K1_Ch2.zen
1474460	-8.864457e-05	1.651675e-04	1.469400e-07	20181114_CTCFgfpcf2_G2G1\MitoSys2\Calibration\pmEGFPC1\0007_pmEGFPC1_R1_P2_K1_Ch2.zen
1556380	-3.974252e-05	1.446443e-04	1.350400e-07	20181114_CTCFgfpcf2_G2G1\MitoSys2\Calibration\pmEGFPC1\0007_pmEGFPC1_R1_P2_K1_Ch2.zen
10	2.400741e-02	3.444681e-03	2.409700e-02	20181114_CTCFgfpcf2_G2G1\MitoSys2\Calibration\pmEGFPC1\0008_pmEGFPC1_R1_P1_K1_Ch2.zen
20	2.273164e-02	3.593306e-03	2.347800e-02	20181114_CTCFgfpcf2_G2G1\MitoSys2\Calibration\pmEGFPC1\0008_pmEGFPC1_R1_P1_K1_Ch2.zen
30	2.346484e-02	2.312598e-03	2.288500e-02	20181114_CTCFgfpcf2_G2G1\MitoSys2\Calibration\pmEGFPC1\0008_pmEGFPC1_R1_P1_K1_Ch2.zen
40	2.273417e-02	2.209394e-03	2.232100e-02	20181114_CTCFgfpcf2_G2G1\MitoSys2\Calibration\pmEGFPC1\0008_pmEGFPC1_R1_P1_K1_Ch2.zen
50	2.163399e-02	3.112320e-03	2.178700e-02	20181114_CTCFgfpcf2_G2G1\MitoSys2\Calibration\pmEGFPC1\0008_pmEGFPC1_R1_P1_K1_Ch2.zen
60	2.117827e-02	2.325712e-03	2.128000e-02	20181114_CTCFgfpcf2_G2G1\MitoSys2\Calibration\pmEGFPC1\0008_pmEGFPC1_R1_P1_K1_Ch2.zen
70	2.105917e-02	2.679557e-03	2.080100e-02	20181114_CTCFgfpcf2_G2G1\MitoSys2\Calibration\pmEGFPC1\0008_pmEGFPC1_R1_P1_K1_Ch2.zen
80	2.055332e-02	3.344285e-03	2.034600e-02	20181114_CTCFgfpcf2_G2G1\MitoSys2\Calibration\pmEGFPC1\0008_pmEGFPC1_R1_P1_K1_Ch2.zen
90	1.976114e-02	2.675484e-03	1.991400e-02	20181114_CTCFgfpcf2_G2G1\MitoSys2\Calibration\pmEGFPC1\0008_pmEGFPC1_R1_P1_K1_Ch2.zen
100	1.928285e-02	2.396567e-03	1.950500e-02	20181114_CTCFgfpcf2_G2G1\MitoSys2\Calibration\pmEGFPC1\0008_pmEGFPC1_R1_P1_K1_Ch2.zen
120	1.902847e-02	2.258962e-03	1.874400e-02	20181114_CTCFgfpcf2_G2G1\MitoSys2\Calibration\pmEGFPC1\0008_pmEGFPC1_R1_P1_K1_Ch2.zen
140	1.749158e-02	2.891040e-03	1.805200e-02	20181114_CTCFgfpcf2_G2G1\MitoSys2\Calibration\pmEGFPC1\0008_pmEGFPC1_R1_P1_K1_Ch2.zen
160	1.814905e-02	1.907095e-03	1.741900e-02	20181114_CTCFgfpcf2_G2G1\MitoSys2\Calibration\pmEGFPC1\0008_pmEGFPC1_R1_P1_K1_Ch2.zen
180	1.686829e-02	2.249057e-03	1.683600e-02	20181114_CTCFgfpcf2_G2G1\MitoSys2\Calibration\pmEGFPC1\0008_pmEGFPC1_R1_P1_K1_Ch2.zen
200	1.634084e-02	1.564481e-03	1.629800e-02	20181114_CTCFgfpcf2_G2G1\MitoSys2\Calibration\pmEGFPC1\0008_pmEGFPC1_R1_P1_K1_Ch2.zen
220	1.586660e-02	2.025861e-03	1.579700e-02	20181114_CTCFgfpcf2_G2G1\MitoSys2\Calibration\pmEGFPC1\0008_pmEGFPC1_R1_P1_K1_Ch2.zen
240	1.490284e-02	1.927461e-03	1.532900e-02	20181114_CTCFgfpcf2_G2G1\MitoSys2\Calibration\pmEGFPC1\0008_pmEGFPC1_R1_P1_K1_Ch2.zen
260	1.541070e-02	2.476651e-03	1.489100e-02	20181114_CTCFgfpcf2_G2G1\MitoSys2\Calibration\pmEGFPC1\0008_pmEGFPC1_R1_P1_K1_Ch2.zen
280	1.365901e-02	2.733922e-03	1.447900e-02	20181114_CTCFgfpcf2_G2G1\MitoSys2\Calibration\pmEGFPC1\0008_pmEGFPC1_R1_P1_K1_Ch2.zen
300	1.402736e-02	1.438266e-03	1.408900e-02	20181114_CTCFgfpcf2_G2G1\MitoSys2\Calibration\pmEGFPC1\0008_pmEGFPC1_R1_P1_K1_Ch2.zen
340	1.316643e-02	1.834800e-03	1.337100e-02	20181114_CTCFgfpcf2_G2G1\MitoSys2\Calibration\pmEGFPC1\0008_pmEGFPC1_R1_P1_K1_Ch2.zen
380	1.260291e-02	1.640633e-03	1.272100e-02	20181114_CTCFgfpcf2_G2G1\MitoSys2\Calibration\pmEGFPC1\0008_pmEGFPC1_R1_P1_K1_Ch2.zen
420	1.211623e-02	1.788914e-03	1.212900e-02	20181114_CTCFgfpcf2_G2G1\MitoSys2\Calibration\pmEGFPC1\0008_pmEGFPC1_R1_P1_K1_Ch2.zen
460	1.161472e-02	1.407617e-03	1.158600e-02	20181114_CTCFgfpcf2_G2G1\MitoSys2\Calibration\pmEGFPC1\0008_pmEGFPC1_R1_P1_K1_Ch2.zen
500	1.139500e-02	1.699536e-03	1.108600e-02	20181114_CTCFgfpcf2_G2G1\MitoSys2\Calibration\pmEGFPC1\0008_pmEGFPC1_R1_P1_K1_Ch2.zen
540	1.065172e-02	2.054011e-03	1.062400e-02	20181114_CTCFgfpcf2_G2G1\MitoSys2\Calibration\pmEGFPC1\0008_pmEGFPC1_R1_P1_K1_Ch2.zen
580	1.074583e-02	1.272019e-03	1.019600e-02	20181114_CTCFgfpcf2_G2G1\MitoSys2\Calibration\pmEGFPC1\0008_pmEGFPC1_R1_P1_K1_Ch2.zen
620	9.521220e-03	1.749543e-03	9.797400e-03	20181114_CTCFgfpcf2_G2G1\MitoSys2\Calibration\pmEGFPC1\0008_pmEGFPC1_R1_P1_K1_Ch2.zen
660	9.556864e-03	1.543795e-03	9.426200e-03	20181114_CTCFgfpcf2_G2G1\MitoSys2\Calibration\pmEGFPC1\0008_pmEGFPC1_R1_P1_K1_Ch2.zen
700	9.028402e-03	1.375782e-03	9.079500e-03	20181114_CTCFgfpcf2_G2G1\MitoSys2\Calibration\pmEGFPC1\0008_pmEGFPC1_R1_P1_K1_Ch2.zen
780	8.256688e-03	1.311715e-03	8.450900e-03	20181114_CTCFgfpcf2_G2G1\MitoSys2\Calibration\pmEGFPC1\0008_pmEGFPC1_R1_P1_K1_Ch2.zen
860	8.117392e-03	1.271336e-03	7.896600e-03	20181114_CTCFgfpcf2_G2G1\MitoSys2\Calibration\pmEGFPC1\0008_pmEGFPC1_R1_P1_K1_Ch2.zen
940	7.477853e-03	1.475134e-03	7.404800e-03	20181114_CTCFgfpcf2_G2G1\MitoSys2\Calibration\pmEGFPC1\0008_pmEGFPC1_R1_P1_K1_Ch2.zen
1020	6.739076e-03	1.504332e-03	6.965900e-03	20181114_CTCFgfpcf2_G2G1\MitoSys2\Calibration\pmEGFPC1\0008_pmEGFPC1_R1_P1_K1_Ch2.zen
1100	6.370261e-03	1.403281e-03	6.572000e-03	20181114_CTCFgfpcf2_G2G1\MitoSys2\Calibration\pmEGFPC1\0008_pmEGFPC1_R1_P1_K1_Ch2.zen
1180	6.106648e-03	1.542832e-03	6.217000e-03	20181114_CTCFgfpcf2_G2G1\MitoSys2\Calibration\pmEGFPC1\0008_pmEGFPC1_R1_P1_K1_Ch2.zen
1260	6.026312e-03	1.479274e-03	5.895500e-03	20181114_CTCFgfpcf2_G2G1\MitoSys2\Calibration\pmEGFPC1\0008_pmEGFPC1_R1_P1_K1_Ch2.zen
1340	5.873462e-03	1.430595e-03	5.603100e-03	20181114_CTCFgfpcf2_G2G1\MitoSys2\Calibration\pmEGFPC1\0008_pmEGFPC1_R1_P1_K1_Ch2.zen
1420	5.171898e-03	1.166956e-03	5.336200e-03	20181114_CTCFgfpcf2_G2G1\MitoSys2\Calibration\pmEGFPC1\0008_pmEGFPC1_R1_P1_K1_Ch2.zen
1500	5.009698e-03	1.274426e-03	5.091700e-03	20181114_CTCFgfpcf2_G2G1\MitoSys2\Calibration\pmEGFPC1\0008_pmEGFPC1_R1_P1_K1_Ch2.zen
1660	4.613281e-03	8.724973e-04	4.659700e-03	20181114_CTCFgfpcf2_G2G1\MitoSys2\Calibration\pmEGFPC1\0008_pmEGFPC1_R1_P1_K1_Ch2.zen
1820	4.395667e-03	1.263644e-03	4.290400e-03	20181114_CTCFgfpcf2_G2G1\MitoSys2\Calibration\pmEGFPC1\0008_pmEGFPC1_R1_P1_K1_Ch2.zen
1980	3.935852e-03	1.246104e-03	3.971300e-03	20181114_CTCFgfpcf2_G2G1\MitoSys2\Calibration\pmEGFPC1\0008_pmEGFPC1_R1_P1_K1_Ch2.zen
2140	3.696005e-03	1.367797e-03	3.693100e-03	20181114_CTCFgfpcf2_G2G1\MitoSys2\Calibration\pmEGFPC1\0008_pmEGFPC1_R1_P1_K1_Ch2.zen
2300	3.455978e-03	9.983921e-04	3.448500e-03	20181114_CTCFgfpcf2_G2G1\MitoSys2\Calibration\pmEGFPC1\0008_pmEGFPC1_R1_P1_K1_Ch2.zen
2460	3.521664e-03	1.411547e-03	3.231900e-03	20181114_CTCFgfpcf2_G2G1\MitoSys2\Calibration\pmEGFPC1\0008_pmEGFPC1_R1_P1_K1_Ch2.zen
2620	3.330929e-03	1.412422e-03	3.038900e-03	20181114_CTCFgfpcf2_G2G1\MitoSys2\Calibration\pmEGFPC1\0008_pmEGFPC1_R1_P1_K1_Ch2.zen
2780	2.838820e-03	1.150583e-03	2.865900e-03	20181114_CTCFgfpcf2_G2G1\MitoSys2\Calibration\pmEGFPC1\0008_pmEGFPC1_R1_P1_K1_Ch2.zen
2940	2.581539e-03	1.117757e-03	2.709900e-03	20181114_CTCFgfpcf2_G2G1\MitoSys2\Calibration\pmEGFPC1\0008_pmEGFPC1_R1_P1_K1_Ch2.zen
3100	2.374277e-03	1.166338e-03	2.568800e-03	20181114_CTCFgfpcf2_G2G1\MitoSys2\Calibration\pmEGFPC1\0008_pmEGFPC1_R1_P1_K1_Ch2.zen
3420	2.119535e-03	1.234416e-03	2.323100e-03	20181114_CTCFgfpcf2_G2G1\MitoSys2\Calibration\pmEGFPC1\0008_pmEGFPC1_R1_P1_K1_Ch2.zen
3740	1.907135e-03	9.989673e-04	2.116900e-03	20181114_CTCFgfpcf2_G2G1\MitoSys2\Calibration\pmEGFPC1\0008_pmEGFPC1_R1_P1_K1_Ch2.zen
4060	1.950754e-03	1.103493e-03	1.941500e-03	20181114_CTCFgfpcf2_G2G1\MitoSys2\Calibration\pmEGFPC1\0008_pmEGFPC1_R1_P1_K1_Ch2.zen
4380	1.694763e-03	1.114161e-03	1.790600e-03	20181114_CTCFgfpcf2_G2G1\MitoSys2\Calibration\pmEGFPC1\0008_pmEGFPC1_R1_P1_K1_Ch2.zen
4700	1.645073e-03	1.235978e-03	1.659500e-03	20181114_CTCFgfpcf2_G2G1\MitoSys2\Calibration\pmEGFPC1\0008_pmEGFPC1_R1_P1_K1_Ch2.zen
5020	1.475761e-03	1.417074e-03	1.544700e-03	20181114_CTCFgfpcf2_G2G1\MitoSys2\Calibration\pmEGFPC1\0008_pmEGFPC1_R1_P1_K1_Ch2.zen
5340	1.423965e-03	1.317604e-03	1.443300e-03	20181114_CTCFgfpcf2_G2G1\MitoSys2\Calibration\pmEGFPC1\0008_pmEGFPC1_R1_P1_K1_Ch2.zen
5660	1.499777e-03	1.033070e-03	1.353300e-03	20181114_CTCFgfpcf2_G2G1\MitoSys2\Calibration\pmEGFPC1\0008_pmEGFPC1_R1_P1_K1_Ch2.zen
5980	1.420371e-03	1.082851e-03	1.272700e-03	20181114_CTCFgfpcf2_G2G1\MitoSys2\Calibration\pmEGFPC1\0008_pmEGFPC1_R1_P1_K1_Ch2.zen
6300	1.210815e-03	8.252174e-04	1.200400e-03	20181114_CTCFgfpcf2_G2G1\MitoSys2\Calibration\pmEGFPC1\0008_pmEGFPC1_R1_P1_K1_Ch2.zen
6940	1.027483e-03	8.338505e-04	1.075700e-03	20181114_CTCFgfpcf2_G2G1\MitoSys2\Calibration\pmEGFPC1\0008_pmEGFPC1_R1_P1_K1_Ch2.zen
7580	1.168064e-03	8.333885e-04	9.722700e-04	20181114_CTCFgfpcf2_G2G1\MitoSys2\Calibration\pmEGFPC1\0008_pmEGFPC1_R1_P1_K1_Ch2.zen
8220	8.809685e-04	1.107757e-03	8.852100e-04	20181114_CTCFgfpcf2_G2G1\MitoSys2\Calibration\pmEGFPC1\0008_pmEGFPC1_R1_P1_K1_Ch2.zen
8860	1.005299e-03	1.107294e-03	8.110300e-04	20181114_CTCFgfpcf2_G2G1\MitoSys2\Calibration\pmEGFPC1\0008_pmEGFPC1_R1_P1_K1_Ch2.zen
9500	8.510684e-04	9.641430e-04	7.471300e-04	20181114_CTCFgfpcf2_G2G1\MitoSys2\Calibration\pmEGFPC1\0008_pmEGFPC1_R1_P1_K1_Ch2.zen
10140	8.105623e-04	1.146602e-03	6.915800e-04	20181114_CTCFgfpcf2_G2G1\MitoSys2\Calibration\pmEGFPC1\0008_pmEGFPC1_R1_P1_K1_Ch2.zen
10780	7.974471e-04	1.020140e-03	6.428900e-04	20181114_CTCFgfpcf2_G2G1\MitoSys2\Calibration\pmEGFPC1\0008_pmEGFPC1_R1_P1_K1_Ch2.zen
11420	7.365752e-04	8.448886e-04	5.999000e-04	20181114_CTCFgfpcf2_G2G1\MitoSys2\Calibration\pmEGFPC1\0008_pmEGFPC1_R1_P1_K1_Ch2.zen
12060	4.620417e-04	9.947182e-04	5.617000e-04	20181114_CTCFgfpcf2_G2G1\MitoSys2\Calibration\pmEGFPC1\0008_pmEGFPC1_R1_P1_K1_Ch2.zen
12700	4.029653e-04	9.135309e-04	5.275500e-04	20181114_CTCFgfpcf2_G2G1\MitoSys2\Calibration\pmEGFPC1\0008_pmEGFPC1_R1_P1_K1_Ch2.zen
13980	4.939040e-04	9.821362e-04	4.691600e-04	20181114_CTCFgfpcf2_G2G1\MitoSys2\Calibration\pmEGFPC1\0008_pmEGFPC1_R1_P1_K1_Ch2.zen
15260	5.873296e-04	8.472018e-04	4.211600e-04	20181114_CTCFgfpcf2_G2G1\MitoSys2\Calibration\pmEGFPC1\0008_pmEGFPC1_R1_P1_K1_Ch2.zen
16540	5.471194e-04	7.953321e-04	3.810800e-04	20181114_CTCFgfpcf2_G2G1\MitoSys2\Calibration\pmEGFPC1\0008_pmEGFPC1_R1_P1_K1_Ch2.zen
17820	3.552916e-04	7.587048e-04	3.471700e-04	20181114_CTCFgfpcf2_G2G1\MitoSys2\Calibration\pmEGFPC1\0008_pmEGFPC1_R1_P1_K1_Ch2.zen
19100	1.356390e-04	7.222090e-04	3.181600e-04	20181114_CTCFgfpcf2_G2G1\MitoSys2\Calibration\pmEGFPC1\0008_pmEGFPC1_R1_P1_K1_Ch2.zen
20380	2.114606e-04	6.588472e-04	2.930800e-04	20181114_CTCFgfpcf2_G2G1\MitoSys2\Calibration\pmEGFPC1\0008_pmEGFPC1_R1_P1_K1_Ch2.zen
21660	1.603461e-05	5.483159e-04	2.712200e-04	20181114_CTCFgfpcf2_G2G1\MitoSys2\Calibration\pmEGFPC1\0008_pmEGFPC1_R1_P1_K1_Ch2.zen
22940	2.635862e-04	7.024107e-04	2.520200e-04	20181114_CTCFgfpcf2_G2G1\MitoSys2\Calibration\pmEGFPC1\0008_pmEGFPC1_R1_P1_K1_Ch2.zen
24220	1.825983e-04	8.973692e-04	2.350400e-04	20181114_CTCFgfpcf2_G2G1\MitoSys2\Calibration\pmEGFPC1\0008_pmEGFPC1_R1_P1_K1_Ch2.zen
25500	7.013781e-05	5.738946e-04	2.199200e-04	20181114_CTCFgfpcf2_G2G1\MitoSys2\Calibration\pmEGFPC1\0008_pmEGFPC1_R1_P1_K1_Ch2.zen
28060	1.379812e-04	5.302244e-04	1.942300e-04	20181114_CTCFgfpcf2_G2G1\MitoSys2\Calibration\pmEGFPC1\0008_pmEGFPC1_R1_P1_K1_Ch2.zen
30620	1.231251e-04	7.549204e-04	1.732600e-04	20181114_CTCFgfpcf2_G2G1\MitoSys2\Calibration\pmEGFPC1\0008_pmEGFPC1_R1_P1_K1_Ch2.zen
33180	2.095080e-04	6.701866e-04	1.558600e-04	20181114_CTCFgfpcf2_G2G1\MitoSys2\Calibration\pmEGFPC1\0008_pmEGFPC1_R1_P1_K1_Ch2.zen
35740	2.051431e-04	8.769389e-04	1.412300e-04	20181114_CTCFgfpcf2_G2G1\MitoSys2\Calibration\pmEGFPC1\0008_pmEGFPC1_R1_P1_K1_Ch2.zen
38300	5.253379e-05	5.588923e-04	1.287900e-04	20181114_CTCFgfpcf2_G2G1\MitoSys2\Calibration\pmEGFPC1\0008_pmEGFPC1_R1_P1_K1_Ch2.zen
40860	1.373224e-04	9.070516e-04	1.180800e-04	20181114_CTCFgfpcf2_G2G1\MitoSys2\Calibration\pmEGFPC1\0008_pmEGFPC1_R1_P1_K1_Ch2.zen
43420	1.007236e-04	6.179828e-04	1.088000e-04	20181114_CTCFgfpcf2_G2G1\MitoSys2\Calibration\pmEGFPC1\0008_pmEGFPC1_R1_P1_K1_Ch2.zen
45980	-8.212580e-06	7.091649e-04	1.006800e-04	20181114_CTCFgfpcf2_G2G1\MitoSys2\Calibration\pmEGFPC1\0008_pmEGFPC1_R1_P1_K1_Ch2.zen
48540	4.018304e-05	8.230919e-04	9.353300e-05	20181114_CTCFgfpcf2_G2G1\MitoSys2\Calibration\pmEGFPC1\0008_pmEGFPC1_R1_P1_K1_Ch2.zen
51100	8.486135e-06	7.254313e-04	8.719700e-05	20181114_CTCFgfpcf2_G2G1\MitoSys2\Calibration\pmEGFPC1\0008_pmEGFPC1_R1_P1_K1_Ch2.zen
56220	5.352628e-05	7.435844e-04	7.648600e-05	20181114_CTCFgfpcf2_G2G1\MitoSys2\Calibration\pmEGFPC1\0008_pmEGFPC1_R1_P1_K1_Ch2.zen
61340	5.600891e-05	6.885800e-04	6.780800e-05	20181114_CTCFgfpcf2_G2G1\MitoSys2\Calibration\pmEGFPC1\0008_pmEGFPC1_R1_P1_K1_Ch2.zen
66460	2.366234e-04	5.843817e-04	6.065800e-05	20181114_CTCFgfpcf2_G2G1\MitoSys2\Calibration\pmEGFPC1\0008_pmEGFPC1_R1_P1_K1_Ch2.zen
71580	3.810821e-05	5.738208e-04	5.468300e-05	20181114_CTCFgfpcf2_G2G1\MitoSys2\Calibration\pmEGFPC1\0008_pmEGFPC1_R1_P1_K1_Ch2.zen
76700	1.755747e-04	5.897305e-04	4.962700e-05	20181114_CTCFgfpcf2_G2G1\MitoSys2\Calibration\pmEGFPC1\0008_pmEGFPC1_R1_P1_K1_Ch2.zen
81820	5.491929e-05	6.055377e-04	4.530400e-05	20181114_CTCFgfpcf2_G2G1\MitoSys2\Calibration\pmEGFPC1\0008_pmEGFPC1_R1_P1_K1_Ch2.zen
86940	-7.743380e-06	6.414052e-04	4.157300e-05	20181114_CTCFgfpcf2_G2G1\MitoSys2\Calibration\pmEGFPC1\0008_pmEGFPC1_R1_P1_K1_Ch2.zen
92060	-1.425810e-04	6.261806e-04	3.832600e-05	20181114_CTCFgfpcf2_G2G1\MitoSys2\Calibration\pmEGFPC1\0008_pmEGFPC1_R1_P1_K1_Ch2.zen
97180	4.944536e-05	6.489227e-04	3.547900e-05	20181114_CTCFgfpcf2_G2G1\MitoSys2\Calibration\pmEGFPC1\0008_pmEGFPC1_R1_P1_K1_Ch2.zen
102300	-8.587247e-06	4.792058e-04	3.296700e-05	20181114_CTCFgfpcf2_G2G1\MitoSys2\Calibration\pmEGFPC1\0008_pmEGFPC1_R1_P1_K1_Ch2.zen
112540	3.256205e-05	4.692680e-04	2.874500e-05	20181114_CTCFgfpcf2_G2G1\MitoSys2\Calibration\pmEGFPC1\0008_pmEGFPC1_R1_P1_K1_Ch2.zen
122780	5.925136e-05	4.431899e-04	2.534900e-05	20181114_CTCFgfpcf2_G2G1\MitoSys2\Calibration\pmEGFPC1\0008_pmEGFPC1_R1_P1_K1_Ch2.zen
133020	-9.560560e-05	4.961540e-04	2.257000e-05	20181114_CTCFgfpcf2_G2G1\MitoSys2\Calibration\pmEGFPC1\0008_pmEGFPC1_R1_P1_K1_Ch2.zen
143260	-6.228218e-05	3.658057e-04	2.026100e-05	20181114_CTCFgfpcf2_G2G1\MitoSys2\Calibration\pmEGFPC1\0008_pmEGFPC1_R1_P1_K1_Ch2.zen
153500	-1.097931e-05	4.872506e-04	1.831800e-05	20181114_CTCFgfpcf2_G2G1\MitoSys2\Calibration\pmEGFPC1\0008_pmEGFPC1_R1_P1_K1_Ch2.zen
163740	4.455396e-05	4.982562e-04	1.666500e-05	20181114_CTCFgfpcf2_G2G1\MitoSys2\Calibration\pmEGFPC1\0008_pmEGFPC1_R1_P1_K1_Ch2.zen
173980	-6.916760e-06	5.108315e-04	1.524400e-05	20181114_CTCFgfpcf2_G2G1\MitoSys2\Calibration\pmEGFPC1\0008_pmEGFPC1_R1_P1_K1_Ch2.zen
184220	-1.520053e-05	4.946836e-04	1.401400e-05	20181114_CTCFgfpcf2_G2G1\MitoSys2\Calibration\pmEGFPC1\0008_pmEGFPC1_R1_P1_K1_Ch2.zen
194460	-1.443833e-04	4.502843e-04	1.293900e-05	20181114_CTCFgfpcf2_G2G1\MitoSys2\Calibration\pmEGFPC1\0008_pmEGFPC1_R1_P1_K1_Ch2.zen
204700	-6.722088e-05	3.747520e-04	1.199300e-05	20181114_CTCFgfpcf2_G2G1\MitoSys2\Calibration\pmEGFPC1\0008_pmEGFPC1_R1_P1_K1_Ch2.zen
225180	-7.112562e-05	3.684837e-04	1.041300e-05	20181114_CTCFgfpcf2_G2G1\MitoSys2\Calibration\pmEGFPC1\0008_pmEGFPC1_R1_P1_K1_Ch2.zen
245660	6.468427e-05	3.755961e-04	9.148900e-06	20181114_CTCFgfpcf2_G2G1\MitoSys2\Calibration\pmEGFPC1\0008_pmEGFPC1_R1_P1_K1_Ch2.zen
266140	-1.305868e-05	3.245362e-04	8.119700e-06	20181114_CTCFgfpcf2_G2G1\MitoSys2\Calibration\pmEGFPC1\0008_pmEGFPC1_R1_P1_K1_Ch2.zen
286620	-7.130064e-05	4.213461e-04	7.268500e-06	20181114_CTCFgfpcf2_G2G1\MitoSys2\Calibration\pmEGFPC1\0008_pmEGFPC1_R1_P1_K1_Ch2.zen
307100	-2.107125e-05	4.328110e-04	6.555100e-06	20181114_CTCFgfpcf2_G2G1\MitoSys2\Calibration\pmEGFPC1\0008_pmEGFPC1_R1_P1_K1_Ch2.zen
327580	-2.102436e-05	4.471185e-04	5.950300e-06	20181114_CTCFgfpcf2_G2G1\MitoSys2\Calibration\pmEGFPC1\0008_pmEGFPC1_R1_P1_K1_Ch2.zen
348060	-8.230738e-05	2.925874e-04	5.432400e-06	20181114_CTCFgfpcf2_G2G1\MitoSys2\Calibration\pmEGFPC1\0008_pmEGFPC1_R1_P1_K1_Ch2.zen
368540	6.889576e-05	3.286787e-04	4.984900e-06	20181114_CTCFgfpcf2_G2G1\MitoSys2\Calibration\pmEGFPC1\0008_pmEGFPC1_R1_P1_K1_Ch2.zen
389020	1.386592e-04	3.704989e-04	4.595100e-06	20181114_CTCFgfpcf2_G2G1\MitoSys2\Calibration\pmEGFPC1\0008_pmEGFPC1_R1_P1_K1_Ch2.zen
409500	8.494115e-06	2.525178e-04	4.253200e-06	20181114_CTCFgfpcf2_G2G1\MitoSys2\Calibration\pmEGFPC1\0008_pmEGFPC1_R1_P1_K1_Ch2.zen
450460	-9.818194e-06	2.269455e-04	3.683200e-06	20181114_CTCFgfpcf2_G2G1\MitoSys2\Calibration\pmEGFPC1\0008_pmEGFPC1_R1_P1_K1_Ch2.zen
491420	-3.422592e-05	3.297877e-04	3.229100e-06	20181114_CTCFgfpcf2_G2G1\MitoSys2\Calibration\pmEGFPC1\0008_pmEGFPC1_R1_P1_K1_Ch2.zen
532380	-2.119851e-04	3.381716e-04	2.860600e-06	20181114_CTCFgfpcf2_G2G1\MitoSys2\Calibration\pmEGFPC1\0008_pmEGFPC1_R1_P1_K1_Ch2.zen
573340	-1.148412e-04	4.180067e-04	2.556600e-06	20181114_CTCFgfpcf2_G2G1\MitoSys2\Calibration\pmEGFPC1\0008_pmEGFPC1_R1_P1_K1_Ch2.zen
614300	-1.490039e-04	2.638326e-04	2.302500e-06	20181114_CTCFgfpcf2_G2G1\MitoSys2\Calibration\pmEGFPC1\0008_pmEGFPC1_R1_P1_K1_Ch2.zen
655260	6.016607e-05	3.001879e-04	2.087500e-06	20181114_CTCFgfpcf2_G2G1\MitoSys2\Calibration\pmEGFPC1\0008_pmEGFPC1_R1_P1_K1_Ch2.zen
696220	-3.498567e-05	3.178998e-04	1.903700e-06	20181114_CTCFgfpcf2_G2G1\MitoSys2\Calibration\pmEGFPC1\0008_pmEGFPC1_R1_P1_K1_Ch2.zen
737180	-1.386593e-04	3.418915e-04	1.745200e-06	20181114_CTCFgfpcf2_G2G1\MitoSys2\Calibration\pmEGFPC1\0008_pmEGFPC1_R1_P1_K1_Ch2.zen
778140	-1.052495e-04	3.205500e-04	1.607400e-06	20181114_CTCFgfpcf2_G2G1\MitoSys2\Calibration\pmEGFPC1\0008_pmEGFPC1_R1_P1_K1_Ch2.zen
819100	-2.211759e-05	3.171386e-04	1.486600e-06	20181114_CTCFgfpcf2_G2G1\MitoSys2\Calibration\pmEGFPC1\0008_pmEGFPC1_R1_P1_K1_Ch2.zen
901020	-3.434069e-05	1.663533e-04	1.285700e-06	20181114_CTCFgfpcf2_G2G1\MitoSys2\Calibration\pmEGFPC1\0008_pmEGFPC1_R1_P1_K1_Ch2.zen
982940	-5.944957e-05	3.451851e-04	1.125900e-06	20181114_CTCFgfpcf2_G2G1\MitoSys2\Calibration\pmEGFPC1\0008_pmEGFPC1_R1_P1_K1_Ch2.zen
1064860	3.131679e-05	2.031505e-04	9.964800e-07	20181114_CTCFgfpcf2_G2G1\MitoSys2\Calibration\pmEGFPC1\0008_pmEGFPC1_R1_P1_K1_Ch2.zen
1146780	-3.207577e-05	2.730900e-04	8.898800e-07	20181114_CTCFgfpcf2_G2G1\MitoSys2\Calibration\pmEGFPC1\0008_pmEGFPC1_R1_P1_K1_Ch2.zen
1228700	1.016992e-06	3.304826e-04	8.008800e-07	20181114_CTCFgfpcf2_G2G1\MitoSys2\Calibration\pmEGFPC1\0008_pmEGFPC1_R1_P1_K1_Ch2.zen
1310620	-8.934675e-05	3.545299e-04	7.256700e-07	20181114_CTCFgfpcf2_G2G1\MitoSys2\Calibration\pmEGFPC1\0008_pmEGFPC1_R1_P1_K1_Ch2.zen
1392540	-5.368211e-05	3.122777e-04	6.614500e-07	20181114_CTCFgfpcf2_G2G1\MitoSys2\Calibration\pmEGFPC1\0008_pmEGFPC1_R1_P1_K1_Ch2.zen
1474460	3.318613e-05	3.011209e-04	6.060900e-07	20181114_CTCFgfpcf2_G2G1\MitoSys2\Calibration\pmEGFPC1\0008_pmEGFPC1_R1_P1_K1_Ch2.zen
1556380	5.346656e-05	2.052925e-04	5.579900e-07	20181114_CTCFgfpcf2_G2G1\MitoSys2\Calibration\pmEGFPC1\0008_pmEGFPC1_R1_P1_K1_Ch2.zen
10	2.459472e-02	3.420900e-03	2.441700e-02	20181114_CTCFgfpcf2_G2G1\MitoSys2\Calibration\pmEGFPC1\0008_pmEGFPC1_R1_P2_K1_Ch2.zen
20	2.386384e-02	3.592372e-03	2.336300e-02	20181114_CTCFgfpcf2_G2G1\MitoSys2\Calibration\pmEGFPC1\0008_pmEGFPC1_R1_P2_K1_Ch2.zen
30	2.189027e-02	3.161745e-03	2.239200e-02	20181114_CTCFgfpcf2_G2G1\MitoSys2\Calibration\pmEGFPC1\0008_pmEGFPC1_R1_P2_K1_Ch2.zen
40	2.163521e-02	2.323385e-03	2.149900e-02	20181114_CTCFgfpcf2_G2G1\MitoSys2\Calibration\pmEGFPC1\0008_pmEGFPC1_R1_P2_K1_Ch2.zen
50	2.013393e-02	2.947776e-03	2.067600e-02	20181114_CTCFgfpcf2_G2G1\MitoSys2\Calibration\pmEGFPC1\0008_pmEGFPC1_R1_P2_K1_Ch2.zen
60	2.016848e-02	2.807133e-03	1.991800e-02	20181114_CTCFgfpcf2_G2G1\MitoSys2\Calibration\pmEGFPC1\0008_pmEGFPC1_R1_P2_K1_Ch2.zen
70	1.940074e-02	2.111021e-03	1.921600e-02	20181114_CTCFgfpcf2_G2G1\MitoSys2\Calibration\pmEGFPC1\0008_pmEGFPC1_R1_P2_K1_Ch2.zen
80	1.862698e-02	2.647240e-03	1.856700e-02	20181114_CTCFgfpcf2_G2G1\MitoSys2\Calibration\pmEGFPC1\0008_pmEGFPC1_R1_P2_K1_Ch2.zen
90	1.703855e-02	3.596379e-03	1.796500e-02	20181114_CTCFgfpcf2_G2G1\MitoSys2\Calibration\pmEGFPC1\0008_pmEGFPC1_R1_P2_K1_Ch2.zen
100	1.788514e-02	2.252048e-03	1.740500e-02	20181114_CTCFgfpcf2_G2G1\MitoSys2\Calibration\pmEGFPC1\0008_pmEGFPC1_R1_P2_K1_Ch2.zen
120	1.581302e-02	2.123113e-03	1.639500e-02	20181114_CTCFgfpcf2_G2G1\MitoSys2\Calibration\pmEGFPC1\0008_pmEGFPC1_R1_P2_K1_Ch2.zen
140	1.524634e-02	2.046190e-03	1.551100e-02	20181114_CTCFgfpcf2_G2G1\MitoSys2\Calibration\pmEGFPC1\0008_pmEGFPC1_R1_P2_K1_Ch2.zen
160	1.507749e-02	2.202988e-03	1.473000e-02	20181114_CTCFgfpcf2_G2G1\MitoSys2\Calibration\pmEGFPC1\0008_pmEGFPC1_R1_P2_K1_Ch2.zen
180	1.445820e-02	2.321400e-03	1.403600e-02	20181114_CTCFgfpcf2_G2G1\MitoSys2\Calibration\pmEGFPC1\0008_pmEGFPC1_R1_P2_K1_Ch2.zen
200	1.380365e-02	1.865820e-03	1.341300e-02	20181114_CTCFgfpcf2_G2G1\MitoSys2\Calibration\pmEGFPC1\0008_pmEGFPC1_R1_P2_K1_Ch2.zen
220	1.333174e-02	2.587996e-03	1.285200e-02	20181114_CTCFgfpcf2_G2G1\MitoSys2\Calibration\pmEGFPC1\0008_pmEGFPC1_R1_P2_K1_Ch2.zen
240	1.262645e-02	2.006197e-03	1.234300e-02	20181114_CTCFgfpcf2_G2G1\MitoSys2\Calibration\pmEGFPC1\0008_pmEGFPC1_R1_P2_K1_Ch2.zen
260	1.164432e-02	2.247965e-03	1.187800e-02	20181114_CTCFgfpcf2_G2G1\MitoSys2\Calibration\pmEGFPC1\0008_pmEGFPC1_R1_P2_K1_Ch2.zen
280	1.151845e-02	2.252136e-03	1.145200e-02	20181114_CTCFgfpcf2_G2G1\MitoSys2\Calibration\pmEGFPC1\0008_pmEGFPC1_R1_P2_K1_Ch2.zen
300	1.072652e-02	2.288280e-03	1.105900e-02	20181114_CTCFgfpcf2_G2G1\MitoSys2\Calibration\pmEGFPC1\0008_pmEGFPC1_R1_P2_K1_Ch2.zen
340	1.073528e-02	2.289614e-03	1.035800e-02	20181114_CTCFgfpcf2_G2G1\MitoSys2\Calibration\pmEGFPC1\0008_pmEGFPC1_R1_P2_K1_Ch2.zen
380	9.521511e-03	1.487778e-03	9.749100e-03	20181114_CTCFgfpcf2_G2G1\MitoSys2\Calibration\pmEGFPC1\0008_pmEGFPC1_R1_P2_K1_Ch2.zen
420	9.011124e-03	1.825106e-03	9.213800e-03	20181114_CTCFgfpcf2_G2G1\MitoSys2\Calibration\pmEGFPC1\0008_pmEGFPC1_R1_P2_K1_Ch2.zen
460	9.195723e-03	1.941761e-03	8.738400e-03	20181114_CTCFgfpcf2_G2G1\MitoSys2\Calibration\pmEGFPC1\0008_pmEGFPC1_R1_P2_K1_Ch2.zen
500	7.827254e-03	1.685562e-03	8.312700e-03	20181114_CTCFgfpcf2_G2G1\MitoSys2\Calibration\pmEGFPC1\0008_pmEGFPC1_R1_P2_K1_Ch2.zen
540	7.743242e-03	1.827167e-03	7.928800e-03	20181114_CTCFgfpcf2_G2G1\MitoSys2\Calibration\pmEGFPC1\0008_pmEGFPC1_R1_P2_K1_Ch2.zen
580	6.847998e-03	1.293776e-03	7.580700e-03	20181114_CTCFgfpcf2_G2G1\MitoSys2\Calibration\pmEGFPC1\0008_pmEGFPC1_R1_P2_K1_Ch2.zen
620	7.371109e-03	1.608685e-03	7.263200e-03	20181114_CTCFgfpcf2_G2G1\MitoSys2\Calibration\pmEGFPC1\0008_pmEGFPC1_R1_P2_K1_Ch2.zen
660	7.322167e-03	1.771804e-03	6.972400e-03	20181114_CTCFgfpcf2_G2G1\MitoSys2\Calibration\pmEGFPC1\0008_pmEGFPC1_R1_P2_K1_Ch2.zen
700	6.531479e-03	1.543732e-03	6.705100e-03	20181114_CTCFgfpcf2_G2G1\MitoSys2\Calibration\pmEGFPC1\0008_pmEGFPC1_R1_P2_K1_Ch2.zen
780	6.080981e-03	1.708550e-03	6.229900e-03	20181114_CTCFgfpcf2_G2G1\MitoSys2\Calibration\pmEGFPC1\0008_pmEGFPC1_R1_P2_K1_Ch2.zen
860	5.928843e-03	1.103008e-03	5.820300e-03	20181114_CTCFgfpcf2_G2G1\MitoSys2\Calibration\pmEGFPC1\0008_pmEGFPC1_R1_P2_K1_Ch2.zen
940	5.586165e-03	1.480042e-03	5.463700e-03	20181114_CTCFgfpcf2_G2G1\MitoSys2\Calibration\pmEGFPC1\0008_pmEGFPC1_R1_P2_K1_Ch2.zen
1020	5.340304e-03	1.257137e-03	5.150200e-03	20181114_CTCFgfpcf2_G2G1\MitoSys2\Calibration\pmEGFPC1\0008_pmEGFPC1_R1_P2_K1_Ch2.zen
1100	4.836482e-03	1.478834e-03	4.872700e-03	20181114_CTCFgfpcf2_G2G1\MitoSys2\Calibration\pmEGFPC1\0008_pmEGFPC1_R1_P2_K1_Ch2.zen
1180	4.665816e-03	1.674054e-03	4.625200e-03	20181114_CTCFgfpcf2_G2G1\MitoSys2\Calibration\pmEGFPC1\0008_pmEGFPC1_R1_P2_K1_Ch2.zen
1260	4.348354e-03	1.661924e-03	4.403300e-03	20181114_CTCFgfpcf2_G2G1\MitoSys2\Calibration\pmEGFPC1\0008_pmEGFPC1_R1_P2_K1_Ch2.zen
1340	4.007846e-03	1.202810e-03	4.203000e-03	20181114_CTCFgfpcf2_G2G1\MitoSys2\Calibration\pmEGFPC1\0008_pmEGFPC1_R1_P2_K1_Ch2.zen
1420	4.114882e-03	1.367493e-03	4.021500e-03	20181114_CTCFgfpcf2_G2G1\MitoSys2\Calibration\pmEGFPC1\0008_pmEGFPC1_R1_P2_K1_Ch2.zen
1500	3.968659e-03	1.378646e-03	3.856300e-03	20181114_CTCFgfpcf2_G2G1\MitoSys2\Calibration\pmEGFPC1\0008_pmEGFPC1_R1_P2_K1_Ch2.zen
1660	3.690514e-03	1.389279e-03	3.566500e-03	20181114_CTCFgfpcf2_G2G1\MitoSys2\Calibration\pmEGFPC1\0008_pmEGFPC1_R1_P2_K1_Ch2.zen
1820	3.481049e-03	9.588940e-04	3.320700e-03	20181114_CTCFgfpcf2_G2G1\MitoSys2\Calibration\pmEGFPC1\0008_pmEGFPC1_R1_P2_K1_Ch2.zen
1980	2.928574e-03	8.484015e-04	3.109800e-03	20181114_CTCFgfpcf2_G2G1\MitoSys2\Calibration\pmEGFPC1\0008_pmEGFPC1_R1_P2_K1_Ch2.zen
2140	2.966626e-03	1.036089e-03	2.926700e-03	20181114_CTCFgfpcf2_G2G1\MitoSys2\Calibration\pmEGFPC1\0008_pmEGFPC1_R1_P2_K1_Ch2.zen
2300	2.873627e-03	1.079371e-03	2.766400e-03	20181114_CTCFgfpcf2_G2G1\MitoSys2\Calibration\pmEGFPC1\0008_pmEGFPC1_R1_P2_K1_Ch2.zen
2460	2.590896e-03	7.422434e-04	2.624900e-03	20181114_CTCFgfpcf2_G2G1\MitoSys2\Calibration\pmEGFPC1\0008_pmEGFPC1_R1_P2_K1_Ch2.zen
2620	2.520963e-03	9.833147e-04	2.499000e-03	20181114_CTCFgfpcf2_G2G1\MitoSys2\Calibration\pmEGFPC1\0008_pmEGFPC1_R1_P2_K1_Ch2.zen
2780	2.419799e-03	1.466375e-03	2.386300e-03	20181114_CTCFgfpcf2_G2G1\MitoSys2\Calibration\pmEGFPC1\0008_pmEGFPC1_R1_P2_K1_Ch2.zen
2940	2.052649e-03	1.416823e-03	2.284800e-03	20181114_CTCFgfpcf2_G2G1\MitoSys2\Calibration\pmEGFPC1\0008_pmEGFPC1_R1_P2_K1_Ch2.zen
3100	2.139610e-03	1.156203e-03	2.193000e-03	20181114_CTCFgfpcf2_G2G1\MitoSys2\Calibration\pmEGFPC1\0008_pmEGFPC1_R1_P2_K1_Ch2.zen
3420	2.193104e-03	1.036160e-03	2.033300e-03	20181114_CTCFgfpcf2_G2G1\MitoSys2\Calibration\pmEGFPC1\0008_pmEGFPC1_R1_P2_K1_Ch2.zen
3740	1.754476e-03	7.771341e-04	1.899000e-03	20181114_CTCFgfpcf2_G2G1\MitoSys2\Calibration\pmEGFPC1\0008_pmEGFPC1_R1_P2_K1_Ch2.zen
4060	1.718942e-03	1.060103e-03	1.784500e-03	20181114_CTCFgfpcf2_G2G1\MitoSys2\Calibration\pmEGFPC1\0008_pmEGFPC1_R1_P2_K1_Ch2.zen
4380	1.645126e-03	1.096624e-03	1.685800e-03	20181114_CTCFgfpcf2_G2G1\MitoSys2\Calibration\pmEGFPC1\0008_pmEGFPC1_R1_P2_K1_Ch2.zen
4700	1.535884e-03	1.128042e-03	1.599700e-03	20181114_CTCFgfpcf2_G2G1\MitoSys2\Calibration\pmEGFPC1\0008_pmEGFPC1_R1_P2_K1_Ch2.zen
5020	1.611398e-03	1.071452e-03	1.524000e-03	20181114_CTCFgfpcf2_G2G1\MitoSys2\Calibration\pmEGFPC1\0008_pmEGFPC1_R1_P2_K1_Ch2.zen
5340	1.414433e-03	9.038538e-04	1.456800e-03	20181114_CTCFgfpcf2_G2G1\MitoSys2\Calibration\pmEGFPC1\0008_pmEGFPC1_R1_P2_K1_Ch2.zen
5660	1.315945e-03	8.623698e-04	1.396800e-03	20181114_CTCFgfpcf2_G2G1\MitoSys2\Calibration\pmEGFPC1\0008_pmEGFPC1_R1_P2_K1_Ch2.zen
5980	1.494698e-03	9.666768e-04	1.342900e-03	20181114_CTCFgfpcf2_G2G1\MitoSys2\Calibration\pmEGFPC1\0008_pmEGFPC1_R1_P2_K1_Ch2.zen
6300	1.347504e-03	8.681085e-04	1.294100e-03	20181114_CTCFgfpcf2_G2G1\MitoSys2\Calibration\pmEGFPC1\0008_pmEGFPC1_R1_P2_K1_Ch2.zen
6940	1.149726e-03	9.676735e-04	1.209200e-03	20181114_CTCFgfpcf2_G2G1\MitoSys2\Calibration\pmEGFPC1\0008_pmEGFPC1_R1_P2_K1_Ch2.zen
7580	1.153564e-03	1.023911e-03	1.137700e-03	20181114_CTCFgfpcf2_G2G1\MitoSys2\Calibration\pmEGFPC1\0008_pmEGFPC1_R1_P2_K1_Ch2.zen
8220	1.219832e-03	1.047683e-03	1.076600e-03	20181114_CTCFgfpcf2_G2G1\MitoSys2\Calibration\pmEGFPC1\0008_pmEGFPC1_R1_P2_K1_Ch2.zen
8860	1.014330e-03	9.164407e-04	1.023700e-03	20181114_CTCFgfpcf2_G2G1\MitoSys2\Calibration\pmEGFPC1\0008_pmEGFPC1_R1_P2_K1_Ch2.zen
9500	8.695041e-04	9.465962e-04	9.772800e-04	20181114_CTCFgfpcf2_G2G1\MitoSys2\Calibration\pmEGFPC1\0008_pmEGFPC1_R1_P2_K1_Ch2.zen
10140	6.774635e-04	8.181468e-04	9.361900e-04	20181114_CTCFgfpcf2_G2G1\MitoSys2\Calibration\pmEGFPC1\0008_pmEGFPC1_R1_P2_K1_Ch2.zen
10780	7.664851e-04	7.673693e-04	8.994900e-04	20181114_CTCFgfpcf2_G2G1\MitoSys2\Calibration\pmEGFPC1\0008_pmEGFPC1_R1_P2_K1_Ch2.zen
11420	9.211084e-04	9.976852e-04	8.664400e-04	20181114_CTCFgfpcf2_G2G1\MitoSys2\Calibration\pmEGFPC1\0008_pmEGFPC1_R1_P2_K1_Ch2.zen
12060	9.580766e-04	1.001110e-03	8.364800e-04	20181114_CTCFgfpcf2_G2G1\MitoSys2\Calibration\pmEGFPC1\0008_pmEGFPC1_R1_P2_K1_Ch2.zen
12700	7.557279e-04	9.130864e-04	8.091400e-04	20181114_CTCFgfpcf2_G2G1\MitoSys2\Calibration\pmEGFPC1\0008_pmEGFPC1_R1_P2_K1_Ch2.zen
13980	8.792848e-04	7.623619e-04	7.609100e-04	20181114_CTCFgfpcf2_G2G1\MitoSys2\Calibration\pmEGFPC1\0008_pmEGFPC1_R1_P2_K1_Ch2.zen
15260	8.550567e-04	5.875481e-04	7.195300e-04	20181114_CTCFgfpcf2_G2G1\MitoSys2\Calibration\pmEGFPC1\0008_pmEGFPC1_R1_P2_K1_Ch2.zen
16540	7.863128e-04	6.467336e-04	6.834600e-04	20181114_CTCFgfpcf2_G2G1\MitoSys2\Calibration\pmEGFPC1\0008_pmEGFPC1_R1_P2_K1_Ch2.zen
17820	6.788751e-04	5.412033e-04	6.515700e-04	20181114_CTCFgfpcf2_G2G1\MitoSys2\Calibration\pmEGFPC1\0008_pmEGFPC1_R1_P2_K1_Ch2.zen
19100	6.866511e-04	7.737139e-04	6.230900e-04	20181114_CTCFgfpcf2_G2G1\MitoSys2\Calibration\pmEGFPC1\0008_pmEGFPC1_R1_P2_K1_Ch2.zen
20380	6.695254e-04	8.090654e-04	5.974000e-04	20181114_CTCFgfpcf2_G2G1\MitoSys2\Calibration\pmEGFPC1\0008_pmEGFPC1_R1_P2_K1_Ch2.zen
21660	5.590895e-04	6.679895e-04	5.740300e-04	20181114_CTCFgfpcf2_G2G1\MitoSys2\Calibration\pmEGFPC1\0008_pmEGFPC1_R1_P2_K1_Ch2.zen
22940	5.992173e-04	7.004470e-04	5.526400e-04	20181114_CTCFgfpcf2_G2G1\MitoSys2\Calibration\pmEGFPC1\0008_pmEGFPC1_R1_P2_K1_Ch2.zen
24220	6.107620e-04	8.080895e-04	5.329400e-04	20181114_CTCFgfpcf2_G2G1\MitoSys2\Calibration\pmEGFPC1\0008_pmEGFPC1_R1_P2_K1_Ch2.zen
25500	5.189402e-04	8.138422e-04	5.147100e-04	20181114_CTCFgfpcf2_G2G1\MitoSys2\Calibration\pmEGFPC1\0008_pmEGFPC1_R1_P2_K1_Ch2.zen
28060	5.143018e-04	6.458060e-04	4.819200e-04	20181114_CTCFgfpcf2_G2G1\MitoSys2\Calibration\pmEGFPC1\0008_pmEGFPC1_R1_P2_K1_Ch2.zen
30620	5.223227e-04	6.931840e-04	4.531500e-04	20181114_CTCFgfpcf2_G2G1\MitoSys2\Calibration\pmEGFPC1\0008_pmEGFPC1_R1_P2_K1_Ch2.zen
33180	4.463142e-04	7.298547e-04	4.276100e-04	20181114_CTCFgfpcf2_G2G1\MitoSys2\Calibration\pmEGFPC1\0008_pmEGFPC1_R1_P2_K1_Ch2.zen
35740	3.144133e-04	7.163431e-04	4.047300e-04	20181114_CTCFgfpcf2_G2G1\MitoSys2\Calibration\pmEGFPC1\0008_pmEGFPC1_R1_P2_K1_Ch2.zen
38300	1.252710e-04	6.208818e-04	3.840700e-04	20181114_CTCFgfpcf2_G2G1\MitoSys2\Calibration\pmEGFPC1\0008_pmEGFPC1_R1_P2_K1_Ch2.zen
40860	3.290084e-04	6.543356e-04	3.652900e-04	20181114_CTCFgfpcf2_G2G1\MitoSys2\Calibration\pmEGFPC1\0008_pmEGFPC1_R1_P2_K1_Ch2.zen
43420	2.183843e-04	5.758558e-04	3.481400e-04	20181114_CTCFgfpcf2_G2G1\MitoSys2\Calibration\pmEGFPC1\0008_pmEGFPC1_R1_P2_K1_Ch2.zen
45980	2.494607e-04	6.497271e-04	3.324000e-04	20181114_CTCFgfpcf2_G2G1\MitoSys2\Calibration\pmEGFPC1\0008_pmEGFPC1_R1_P2_K1_Ch2.zen
48540	2.789999e-04	7.196062e-04	3.178900e-04	20181114_CTCFgfpcf2_G2G1\MitoSys2\Calibration\pmEGFPC1\0008_pmEGFPC1_R1_P2_K1_Ch2.zen
51100	3.358024e-04	8.030223e-04	3.044800e-04	20181114_CTCFgfpcf2_G2G1\MitoSys2\Calibration\pmEGFPC1\0008_pmEGFPC1_R1_P2_K1_Ch2.zen
56220	4.312386e-04	6.644715e-04	2.804500e-04	20181114_CTCFgfpcf2_G2G1\MitoSys2\Calibration\pmEGFPC1\0008_pmEGFPC1_R1_P2_K1_Ch2.zen
61340	1.651237e-04	4.608203e-04	2.595700e-04	20181114_CTCFgfpcf2_G2G1\MitoSys2\Calibration\pmEGFPC1\0008_pmEGFPC1_R1_P2_K1_Ch2.zen
66460	2.347249e-04	5.702807e-04	2.412400e-04	20181114_CTCFgfpcf2_G2G1\MitoSys2\Calibration\pmEGFPC1\0008_pmEGFPC1_R1_P2_K1_Ch2.zen
71580	2.214775e-04	4.396362e-04	2.250400e-04	20181114_CTCFgfpcf2_G2G1\MitoSys2\Calibration\pmEGFPC1\0008_pmEGFPC1_R1_P2_K1_Ch2.zen
76700	3.505179e-04	6.399584e-04	2.106200e-04	20181114_CTCFgfpcf2_G2G1\MitoSys2\Calibration\pmEGFPC1\0008_pmEGFPC1_R1_P2_K1_Ch2.zen
81820	1.939937e-04	5.571228e-04	1.977100e-04	20181114_CTCFgfpcf2_G2G1\MitoSys2\Calibration\pmEGFPC1\0008_pmEGFPC1_R1_P2_K1_Ch2.zen
86940	1.375001e-04	6.979604e-04	1.861000e-04	20181114_CTCFgfpcf2_G2G1\MitoSys2\Calibration\pmEGFPC1\0008_pmEGFPC1_R1_P2_K1_Ch2.zen
92060	8.824436e-05	6.483468e-04	1.756000e-04	20181114_CTCFgfpcf2_G2G1\MitoSys2\Calibration\pmEGFPC1\0008_pmEGFPC1_R1_P2_K1_Ch2.zen
97180	8.050902e-05	5.798940e-04	1.660700e-04	20181114_CTCFgfpcf2_G2G1\MitoSys2\Calibration\pmEGFPC1\0008_pmEGFPC1_R1_P2_K1_Ch2.zen
102300	1.843137e-04	3.741953e-04	1.573900e-04	20181114_CTCFgfpcf2_G2G1\MitoSys2\Calibration\pmEGFPC1\0008_pmEGFPC1_R1_P2_K1_Ch2.zen
112540	3.180146e-04	4.951369e-04	1.421600e-04	20181114_CTCFgfpcf2_G2G1\MitoSys2\Calibration\pmEGFPC1\0008_pmEGFPC1_R1_P2_K1_Ch2.zen
122780	1.144346e-04	5.138399e-04	1.292600e-04	20181114_CTCFgfpcf2_G2G1\MitoSys2\Calibration\pmEGFPC1\0008_pmEGFPC1_R1_P2_K1_Ch2.zen
133020	1.785415e-04	3.945247e-04	1.182200e-04	20181114_CTCFgfpcf2_G2G1\MitoSys2\Calibration\pmEGFPC1\0008_pmEGFPC1_R1_P2_K1_Ch2.zen
143260	1.515025e-04	5.636467e-04	1.086800e-04	20181114_CTCFgfpcf2_G2G1\MitoSys2\Calibration\pmEGFPC1\0008_pmEGFPC1_R1_P2_K1_Ch2.zen
153500	-8.765915e-05	6.036877e-04	1.003700e-04	20181114_CTCFgfpcf2_G2G1\MitoSys2\Calibration\pmEGFPC1\0008_pmEGFPC1_R1_P2_K1_Ch2.zen
163740	7.940547e-05	5.118201e-04	9.306200e-05	20181114_CTCFgfpcf2_G2G1\MitoSys2\Calibration\pmEGFPC1\0008_pmEGFPC1_R1_P2_K1_Ch2.zen
173980	9.689967e-05	5.756845e-04	8.660600e-05	20181114_CTCFgfpcf2_G2G1\MitoSys2\Calibration\pmEGFPC1\0008_pmEGFPC1_R1_P2_K1_Ch2.zen
184220	7.449257e-05	4.538518e-04	8.086300e-05	20181114_CTCFgfpcf2_G2G1\MitoSys2\Calibration\pmEGFPC1\0008_pmEGFPC1_R1_P2_K1_Ch2.zen
194460	2.177928e-04	5.194057e-04	7.572700e-05	20181114_CTCFgfpcf2_G2G1\MitoSys2\Calibration\pmEGFPC1\0008_pmEGFPC1_R1_P2_K1_Ch2.zen
204700	1.286078e-04	5.557630e-04	7.111200e-05	20181114_CTCFgfpcf2_G2G1\MitoSys2\Calibration\pmEGFPC1\0008_pmEGFPC1_R1_P2_K1_Ch2.zen
225180	7.947119e-05	5.600919e-04	6.316600e-05	20181114_CTCFgfpcf2_G2G1\MitoSys2\Calibration\pmEGFPC1\0008_pmEGFPC1_R1_P2_K1_Ch2.zen
245660	-6.071418e-05	5.135545e-04	5.658700e-05	20181114_CTCFgfpcf2_G2G1\MitoSys2\Calibration\pmEGFPC1\0008_pmEGFPC1_R1_P2_K1_Ch2.zen
266140	1.687663e-05	5.082862e-04	5.106400e-05	20181114_CTCFgfpcf2_G2G1\MitoSys2\Calibration\pmEGFPC1\0008_pmEGFPC1_R1_P2_K1_Ch2.zen
286620	5.782014e-05	4.757239e-04	4.637300e-05	20181114_CTCFgfpcf2_G2G1\MitoSys2\Calibration\pmEGFPC1\0008_pmEGFPC1_R1_P2_K1_Ch2.zen
307100	-1.232244e-05	4.498332e-04	4.234700e-05	20181114_CTCFgfpcf2_G2G1\MitoSys2\Calibration\pmEGFPC1\0008_pmEGFPC1_R1_P2_K1_Ch2.zen
327580	-3.803437e-05	4.512818e-04	3.886100e-05	20181114_CTCFgfpcf2_G2G1\MitoSys2\Calibration\pmEGFPC1\0008_pmEGFPC1_R1_P2_K1_Ch2.zen
348060	-4.808116e-05	3.727302e-04	3.581700e-05	20181114_CTCFgfpcf2_G2G1\MitoSys2\Calibration\pmEGFPC1\0008_pmEGFPC1_R1_P2_K1_Ch2.zen
368540	1.542164e-04	5.656898e-04	3.314200e-05	20181114_CTCFgfpcf2_G2G1\MitoSys2\Calibration\pmEGFPC1\0008_pmEGFPC1_R1_P2_K1_Ch2.zen
389020	1.020345e-04	5.068255e-04	3.077500e-05	20181114_CTCFgfpcf2_G2G1\MitoSys2\Calibration\pmEGFPC1\0008_pmEGFPC1_R1_P2_K1_Ch2.zen
409500	1.083270e-04	4.483904e-04	2.866800e-05	20181114_CTCFgfpcf2_G2G1\MitoSys2\Calibration\pmEGFPC1\0008_pmEGFPC1_R1_P2_K1_Ch2.zen
450460	-7.243687e-05	4.342952e-04	2.509100e-05	20181114_CTCFgfpcf2_G2G1\MitoSys2\Calibration\pmEGFPC1\0008_pmEGFPC1_R1_P2_K1_Ch2.zen
491420	-4.096305e-05	3.909904e-04	2.217600e-05	20181114_CTCFgfpcf2_G2G1\MitoSys2\Calibration\pmEGFPC1\0008_pmEGFPC1_R1_P2_K1_Ch2.zen
532380	3.516694e-05	3.066978e-04	1.976600e-05	20181114_CTCFgfpcf2_G2G1\MitoSys2\Calibration\pmEGFPC1\0008_pmEGFPC1_R1_P2_K1_Ch2.zen
573340	9.554937e-05	3.319633e-04	1.774600e-05	20181114_CTCFgfpcf2_G2G1\MitoSys2\Calibration\pmEGFPC1\0008_pmEGFPC1_R1_P2_K1_Ch2.zen
614300	3.858863e-05	3.547008e-04	1.603300e-05	20181114_CTCFgfpcf2_G2G1\MitoSys2\Calibration\pmEGFPC1\0008_pmEGFPC1_R1_P2_K1_Ch2.zen
655260	1.471997e-05	3.238854e-04	1.456700e-05	20181114_CTCFgfpcf2_G2G1\MitoSys2\Calibration\pmEGFPC1\0008_pmEGFPC1_R1_P2_K1_Ch2.zen
696220	7.797693e-05	5.627245e-04	1.330100e-05	20181114_CTCFgfpcf2_G2G1\MitoSys2\Calibration\pmEGFPC1\0008_pmEGFPC1_R1_P2_K1_Ch2.zen
737180	3.455622e-05	5.197072e-04	1.219900e-05	20181114_CTCFgfpcf2_G2G1\MitoSys2\Calibration\pmEGFPC1\0008_pmEGFPC1_R1_P2_K1_Ch2.zen
778140	1.393067e-04	3.979246e-04	1.123400e-05	20181114_CTCFgfpcf2_G2G1\MitoSys2\Calibration\pmEGFPC1\0008_pmEGFPC1_R1_P2_K1_Ch2.zen
819100	8.543989e-05	3.671844e-04	1.038300e-05	20181114_CTCFgfpcf2_G2G1\MitoSys2\Calibration\pmEGFPC1\0008_pmEGFPC1_R1_P2_K1_Ch2.zen
901020	-2.076040e-05	3.188209e-04	8.954600e-06	20181114_CTCFgfpcf2_G2G1\MitoSys2\Calibration\pmEGFPC1\0008_pmEGFPC1_R1_P2_K1_Ch2.zen
982940	-3.977659e-05	2.911856e-04	7.809900e-06	20181114_CTCFgfpcf2_G2G1\MitoSys2\Calibration\pmEGFPC1\0008_pmEGFPC1_R1_P2_K1_Ch2.zen
1064860	-9.933305e-05	2.111682e-04	6.877000e-06	20181114_CTCFgfpcf2_G2G1\MitoSys2\Calibration\pmEGFPC1\0008_pmEGFPC1_R1_P2_K1_Ch2.zen
1146780	-2.781676e-05	3.461508e-04	6.105900e-06	20181114_CTCFgfpcf2_G2G1\MitoSys2\Calibration\pmEGFPC1\0008_pmEGFPC1_R1_P2_K1_Ch2.zen
1228700	-7.719187e-05	2.369360e-04	5.460500e-06	20181114_CTCFgfpcf2_G2G1\MitoSys2\Calibration\pmEGFPC1\0008_pmEGFPC1_R1_P2_K1_Ch2.zen
1310620	-9.934467e-06	2.779130e-04	4.914600e-06	20181114_CTCFgfpcf2_G2G1\MitoSys2\Calibration\pmEGFPC1\0008_pmEGFPC1_R1_P2_K1_Ch2.zen
1392540	6.167695e-05	3.200083e-04	4.448400e-06	20181114_CTCFgfpcf2_G2G1\MitoSys2\Calibration\pmEGFPC1\0008_pmEGFPC1_R1_P2_K1_Ch2.zen
1474460	1.063340e-05	2.818991e-04	4.047000e-06	20181114_CTCFgfpcf2_G2G1\MitoSys2\Calibration\pmEGFPC1\0008_pmEGFPC1_R1_P2_K1_Ch2.zen
1556380	4.718229e-06	3.473531e-04	3.698700e-06	20181114_CTCFgfpcf2_G2G1\MitoSys2\Calibration\pmEGFPC1\0008_pmEGFPC1_R1_P2_K1_Ch2.zen
10	2.338840e-02	2.729708e-03	2.250700e-02	20181114_CTCFgfpcf2_G2G1\MitoSys2\Calibration\pmEGFPC1\0009_pmEGFPC1_R1_P1_K1_Ch2.zen
20	2.018716e-02	3.238665e-03	2.149700e-02	20181114_CTCFgfpcf2_G2G1\MitoSys2\Calibration\pmEGFPC1\0009_pmEGFPC1_R1_P1_K1_Ch2.zen
30	2.057270e-02	3.529620e-03	2.057700e-02	20181114_CTCFgfpcf2_G2G1\MitoSys2\Calibration\pmEGFPC1\0009_pmEGFPC1_R1_P1_K1_Ch2.zen
40	2.047770e-02	2.926832e-03	1.973700e-02	20181114_CTCFgfpcf2_G2G1\MitoSys2\Calibration\pmEGFPC1\0009_pmEGFPC1_R1_P1_K1_Ch2.zen
50	1.879351e-02	3.577324e-03	1.896700e-02	20181114_CTCFgfpcf2_G2G1\MitoSys2\Calibration\pmEGFPC1\0009_pmEGFPC1_R1_P1_K1_Ch2.zen
60	1.889150e-02	2.741233e-03	1.826000e-02	20181114_CTCFgfpcf2_G2G1\MitoSys2\Calibration\pmEGFPC1\0009_pmEGFPC1_R1_P1_K1_Ch2.zen
70	1.784470e-02	3.997233e-03	1.760900e-02	20181114_CTCFgfpcf2_G2G1\MitoSys2\Calibration\pmEGFPC1\0009_pmEGFPC1_R1_P1_K1_Ch2.zen
80	1.644223e-02	2.550600e-03	1.700800e-02	20181114_CTCFgfpcf2_G2G1\MitoSys2\Calibration\pmEGFPC1\0009_pmEGFPC1_R1_P1_K1_Ch2.zen
90	1.561506e-02	3.389133e-03	1.645300e-02	20181114_CTCFgfpcf2_G2G1\MitoSys2\Calibration\pmEGFPC1\0009_pmEGFPC1_R1_P1_K1_Ch2.zen
100	1.603029e-02	2.185832e-03	1.593700e-02	20181114_CTCFgfpcf2_G2G1\MitoSys2\Calibration\pmEGFPC1\0009_pmEGFPC1_R1_P1_K1_Ch2.zen
120	1.443057e-02	2.297208e-03	1.500900e-02	20181114_CTCFgfpcf2_G2G1\MitoSys2\Calibration\pmEGFPC1\0009_pmEGFPC1_R1_P1_K1_Ch2.zen
140	1.441578e-02	2.751896e-03	1.419900e-02	20181114_CTCFgfpcf2_G2G1\MitoSys2\Calibration\pmEGFPC1\0009_pmEGFPC1_R1_P1_K1_Ch2.zen
160	1.323375e-02	2.206471e-03	1.348500e-02	20181114_CTCFgfpcf2_G2G1\MitoSys2\Calibration\pmEGFPC1\0009_pmEGFPC1_R1_P1_K1_Ch2.zen
180	1.311357e-02	2.182940e-03	1.285000e-02	20181114_CTCFgfpcf2_G2G1\MitoSys2\Calibration\pmEGFPC1\0009_pmEGFPC1_R1_P1_K1_Ch2.zen
200	1.260870e-02	1.800200e-03	1.228100e-02	20181114_CTCFgfpcf2_G2G1\MitoSys2\Calibration\pmEGFPC1\0009_pmEGFPC1_R1_P1_K1_Ch2.zen
220	1.155931e-02	2.302062e-03	1.176700e-02	20181114_CTCFgfpcf2_G2G1\MitoSys2\Calibration\pmEGFPC1\0009_pmEGFPC1_R1_P1_K1_Ch2.zen
240	1.166747e-02	2.382729e-03	1.130000e-02	20181114_CTCFgfpcf2_G2G1\MitoSys2\Calibration\pmEGFPC1\0009_pmEGFPC1_R1_P1_K1_Ch2.zen
260	1.094245e-02	1.997135e-03	1.087300e-02	20181114_CTCFgfpcf2_G2G1\MitoSys2\Calibration\pmEGFPC1\0009_pmEGFPC1_R1_P1_K1_Ch2.zen
280	1.010798e-02	2.156953e-03	1.048100e-02	20181114_CTCFgfpcf2_G2G1\MitoSys2\Calibration\pmEGFPC1\0009_pmEGFPC1_R1_P1_K1_Ch2.zen
300	1.049468e-02	1.323016e-03	1.011800e-02	20181114_CTCFgfpcf2_G2G1\MitoSys2\Calibration\pmEGFPC1\0009_pmEGFPC1_R1_P1_K1_Ch2.zen
340	9.894836e-03	1.855692e-03	9.467200e-03	20181114_CTCFgfpcf2_G2G1\MitoSys2\Calibration\pmEGFPC1\0009_pmEGFPC1_R1_P1_K1_Ch2.zen
380	8.899991e-03	1.944867e-03	8.897900e-03	20181114_CTCFgfpcf2_G2G1\MitoSys2\Calibration\pmEGFPC1\0009_pmEGFPC1_R1_P1_K1_Ch2.zen
420	8.615816e-03	1.693878e-03	8.393700e-03	20181114_CTCFgfpcf2_G2G1\MitoSys2\Calibration\pmEGFPC1\0009_pmEGFPC1_R1_P1_K1_Ch2.zen
460	8.072822e-03	1.213368e-03	7.942900e-03	20181114_CTCFgfpcf2_G2G1\MitoSys2\Calibration\pmEGFPC1\0009_pmEGFPC1_R1_P1_K1_Ch2.zen
500	7.519003e-03	1.823599e-03	7.536400e-03	20181114_CTCFgfpcf2_G2G1\MitoSys2\Calibration\pmEGFPC1\0009_pmEGFPC1_R1_P1_K1_Ch2.zen
540	6.739208e-03	1.900296e-03	7.167700e-03	20181114_CTCFgfpcf2_G2G1\MitoSys2\Calibration\pmEGFPC1\0009_pmEGFPC1_R1_P1_K1_Ch2.zen
580	6.754956e-03	1.819128e-03	6.831500e-03	20181114_CTCFgfpcf2_G2G1\MitoSys2\Calibration\pmEGFPC1\0009_pmEGFPC1_R1_P1_K1_Ch2.zen
620	6.604586e-03	1.686706e-03	6.523500e-03	20181114_CTCFgfpcf2_G2G1\MitoSys2\Calibration\pmEGFPC1\0009_pmEGFPC1_R1_P1_K1_Ch2.zen
660	6.266515e-03	1.174796e-03	6.240200e-03	20181114_CTCFgfpcf2_G2G1\MitoSys2\Calibration\pmEGFPC1\0009_pmEGFPC1_R1_P1_K1_Ch2.zen
700	6.241120e-03	1.341303e-03	5.978900e-03	20181114_CTCFgfpcf2_G2G1\MitoSys2\Calibration\pmEGFPC1\0009_pmEGFPC1_R1_P1_K1_Ch2.zen
780	5.176113e-03	1.135599e-03	5.512600e-03	20181114_CTCFgfpcf2_G2G1\MitoSys2\Calibration\pmEGFPC1\0009_pmEGFPC1_R1_P1_K1_Ch2.zen
860	5.059614e-03	9.760716e-04	5.109300e-03	20181114_CTCFgfpcf2_G2G1\MitoSys2\Calibration\pmEGFPC1\0009_pmEGFPC1_R1_P1_K1_Ch2.zen
940	4.663088e-03	9.568083e-04	4.757400e-03	20181114_CTCFgfpcf2_G2G1\MitoSys2\Calibration\pmEGFPC1\0009_pmEGFPC1_R1_P1_K1_Ch2.zen
1020	4.353593e-03	9.206377e-04	4.447900e-03	20181114_CTCFgfpcf2_G2G1\MitoSys2\Calibration\pmEGFPC1\0009_pmEGFPC1_R1_P1_K1_Ch2.zen
1100	4.110864e-03	1.127334e-03	4.173900e-03	20181114_CTCFgfpcf2_G2G1\MitoSys2\Calibration\pmEGFPC1\0009_pmEGFPC1_R1_P1_K1_Ch2.zen
1180	3.691988e-03	1.424038e-03	3.929800e-03	20181114_CTCFgfpcf2_G2G1\MitoSys2\Calibration\pmEGFPC1\0009_pmEGFPC1_R1_P1_K1_Ch2.zen
1260	3.753043e-03	1.208954e-03	3.711100e-03	20181114_CTCFgfpcf2_G2G1\MitoSys2\Calibration\pmEGFPC1\0009_pmEGFPC1_R1_P1_K1_Ch2.zen
1340	3.581442e-03	1.580405e-03	3.514100e-03	20181114_CTCFgfpcf2_G2G1\MitoSys2\Calibration\pmEGFPC1\0009_pmEGFPC1_R1_P1_K1_Ch2.zen
1420	3.515280e-03	1.264022e-03	3.335900e-03	20181114_CTCFgfpcf2_G2G1\MitoSys2\Calibration\pmEGFPC1\0009_pmEGFPC1_R1_P1_K1_Ch2.zen
1500	2.781810e-03	1.029606e-03	3.173800e-03	20181114_CTCFgfpcf2_G2G1\MitoSys2\Calibration\pmEGFPC1\0009_pmEGFPC1_R1_P1_K1_Ch2.zen
1660	2.928035e-03	1.119472e-03	2.890500e-03	20181114_CTCFgfpcf2_G2G1\MitoSys2\Calibration\pmEGFPC1\0009_pmEGFPC1_R1_P1_K1_Ch2.zen
1820	2.270661e-03	1.274183e-03	2.651200e-03	20181114_CTCFgfpcf2_G2G1\MitoSys2\Calibration\pmEGFPC1\0009_pmEGFPC1_R1_P1_K1_Ch2.zen
1980	2.339910e-03	1.068488e-03	2.446500e-03	20181114_CTCFgfpcf2_G2G1\MitoSys2\Calibration\pmEGFPC1\0009_pmEGFPC1_R1_P1_K1_Ch2.zen
2140	2.176893e-03	9.706690e-04	2.269500e-03	20181114_CTCFgfpcf2_G2G1\MitoSys2\Calibration\pmEGFPC1\0009_pmEGFPC1_R1_P1_K1_Ch2.zen
2300	1.833061e-03	1.029598e-03	2.115000e-03	20181114_CTCFgfpcf2_G2G1\MitoSys2\Calibration\pmEGFPC1\0009_pmEGFPC1_R1_P1_K1_Ch2.zen
2460	1.535848e-03	9.039072e-04	1.979000e-03	20181114_CTCFgfpcf2_G2G1\MitoSys2\Calibration\pmEGFPC1\0009_pmEGFPC1_R1_P1_K1_Ch2.zen
2620	1.820190e-03	8.753345e-04	1.858400e-03	20181114_CTCFgfpcf2_G2G1\MitoSys2\Calibration\pmEGFPC1\0009_pmEGFPC1_R1_P1_K1_Ch2.zen
2780	1.752999e-03	1.190596e-03	1.750800e-03	20181114_CTCFgfpcf2_G2G1\MitoSys2\Calibration\pmEGFPC1\0009_pmEGFPC1_R1_P1_K1_Ch2.zen
2940	1.395164e-03	9.571299e-04	1.654100e-03	20181114_CTCFgfpcf2_G2G1\MitoSys2\Calibration\pmEGFPC1\0009_pmEGFPC1_R1_P1_K1_Ch2.zen
3100	1.377670e-03	1.053759e-03	1.566900e-03	20181114_CTCFgfpcf2_G2G1\MitoSys2\Calibration\pmEGFPC1\0009_pmEGFPC1_R1_P1_K1_Ch2.zen
3420	1.428847e-03	1.088742e-03	1.415800e-03	20181114_CTCFgfpcf2_G2G1\MitoSys2\Calibration\pmEGFPC1\0009_pmEGFPC1_R1_P1_K1_Ch2.zen
3740	1.459810e-03	8.374253e-04	1.289400e-03	20181114_CTCFgfpcf2_G2G1\MitoSys2\Calibration\pmEGFPC1\0009_pmEGFPC1_R1_P1_K1_Ch2.zen
4060	1.511439e-03	8.716101e-04	1.182200e-03	20181114_CTCFgfpcf2_G2G1\MitoSys2\Calibration\pmEGFPC1\0009_pmEGFPC1_R1_P1_K1_Ch2.zen
4380	1.101183e-03	7.831903e-04	1.090200e-03	20181114_CTCFgfpcf2_G2G1\MitoSys2\Calibration\pmEGFPC1\0009_pmEGFPC1_R1_P1_K1_Ch2.zen
4700	1.111002e-03	8.530130e-04	1.010500e-03	20181114_CTCFgfpcf2_G2G1\MitoSys2\Calibration\pmEGFPC1\0009_pmEGFPC1_R1_P1_K1_Ch2.zen
5020	1.006048e-03	6.386869e-04	9.406800e-04	20181114_CTCFgfpcf2_G2G1\MitoSys2\Calibration\pmEGFPC1\0009_pmEGFPC1_R1_P1_K1_Ch2.zen
5340	7.980192e-04	7.788746e-04	8.791100e-04	20181114_CTCFgfpcf2_G2G1\MitoSys2\Calibration\pmEGFPC1\0009_pmEGFPC1_R1_P1_K1_Ch2.zen
5660	8.649482e-04	1.091508e-03	8.244300e-04	20181114_CTCFgfpcf2_G2G1\MitoSys2\Calibration\pmEGFPC1\0009_pmEGFPC1_R1_P1_K1_Ch2.zen
5980	6.079867e-04	8.482531e-04	7.755600e-04	20181114_CTCFgfpcf2_G2G1\MitoSys2\Calibration\pmEGFPC1\0009_pmEGFPC1_R1_P1_K1_Ch2.zen
6300	7.142763e-04	7.440097e-04	7.316400e-04	20181114_CTCFgfpcf2_G2G1\MitoSys2\Calibration\pmEGFPC1\0009_pmEGFPC1_R1_P1_K1_Ch2.zen
6940	6.019314e-04	6.597504e-04	6.559500e-04	20181114_CTCFgfpcf2_G2G1\MitoSys2\Calibration\pmEGFPC1\0009_pmEGFPC1_R1_P1_K1_Ch2.zen
7580	7.485711e-04	6.207521e-04	5.931300e-04	20181114_CTCFgfpcf2_G2G1\MitoSys2\Calibration\pmEGFPC1\0009_pmEGFPC1_R1_P1_K1_Ch2.zen
8220	7.908517e-04	6.490545e-04	5.402000e-04	20181114_CTCFgfpcf2_G2G1\MitoSys2\Calibration\pmEGFPC1\0009_pmEGFPC1_R1_P1_K1_Ch2.zen
8860	8.670634e-04	8.600169e-04	4.950500e-04	20181114_CTCFgfpcf2_G2G1\MitoSys2\Calibration\pmEGFPC1\0009_pmEGFPC1_R1_P1_K1_Ch2.zen
9500	5.749558e-04	5.961375e-04	4.561200e-04	20181114_CTCFgfpcf2_G2G1\MitoSys2\Calibration\pmEGFPC1\0009_pmEGFPC1_R1_P1_K1_Ch2.zen
10140	3.792831e-04	4.581592e-04	4.222400e-04	20181114_CTCFgfpcf2_G2G1\MitoSys2\Calibration\pmEGFPC1\0009_pmEGFPC1_R1_P1_K1_Ch2.zen
10780	3.629247e-04	8.463508e-04	3.925200e-04	20181114_CTCFgfpcf2_G2G1\MitoSys2\Calibration\pmEGFPC1\0009_pmEGFPC1_R1_P1_K1_Ch2.zen
11420	9.528827e-05	8.546214e-04	3.662400e-04	20181114_CTCFgfpcf2_G2G1\MitoSys2\Calibration\pmEGFPC1\0009_pmEGFPC1_R1_P1_K1_Ch2.zen
12060	-9.952908e-07	7.935670e-04	3.428700e-04	20181114_CTCFgfpcf2_G2G1\MitoSys2\Calibration\pmEGFPC1\0009_pmEGFPC1_R1_P1_K1_Ch2.zen
12700	2.585279e-04	7.214218e-04	3.219700e-04	20181114_CTCFgfpcf2_G2G1\MitoSys2\Calibration\pmEGFPC1\0009_pmEGFPC1_R1_P1_K1_Ch2.zen
13980	2.675011e-04	6.275597e-04	2.861800e-04	20181114_CTCFgfpcf2_G2G1\MitoSys2\Calibration\pmEGFPC1\0009_pmEGFPC1_R1_P1_K1_Ch2.zen
15260	2.262467e-04	6.762905e-04	2.567100e-04	20181114_CTCFgfpcf2_G2G1\MitoSys2\Calibration\pmEGFPC1\0009_pmEGFPC1_R1_P1_K1_Ch2.zen
16540	1.111050e-04	6.420629e-04	2.320900e-04	20181114_CTCFgfpcf2_G2G1\MitoSys2\Calibration\pmEGFPC1\0009_pmEGFPC1_R1_P1_K1_Ch2.zen
17820	2.267274e-04	7.233421e-04	2.112400e-04	20181114_CTCFgfpcf2_G2G1\MitoSys2\Calibration\pmEGFPC1\0009_pmEGFPC1_R1_P1_K1_Ch2.zen
19100	1.216061e-04	5.596182e-04	1.933900e-04	20181114_CTCFgfpcf2_G2G1\MitoSys2\Calibration\pmEGFPC1\0009_pmEGFPC1_R1_P1_K1_Ch2.zen
20380	1.030057e-04	5.190652e-04	1.779600e-04	20181114_CTCFgfpcf2_G2G1\MitoSys2\Calibration\pmEGFPC1\0009_pmEGFPC1_R1_P1_K1_Ch2.zen
21660	3.940118e-05	6.181737e-04	1.645100e-04	20181114_CTCFgfpcf2_G2G1\MitoSys2\Calibration\pmEGFPC1\0009_pmEGFPC1_R1_P1_K1_Ch2.zen
22940	6.980781e-05	8.792949e-04	1.527000e-04	20181114_CTCFgfpcf2_G2G1\MitoSys2\Calibration\pmEGFPC1\0009_pmEGFPC1_R1_P1_K1_Ch2.zen
24220	3.917285e-05	8.867792e-04	1.422500e-04	20181114_CTCFgfpcf2_G2G1\MitoSys2\Calibration\pmEGFPC1\0009_pmEGFPC1_R1_P1_K1_Ch2.zen
25500	7.399054e-05	5.222797e-04	1.329600e-04	20181114_CTCFgfpcf2_G2G1\MitoSys2\Calibration\pmEGFPC1\0009_pmEGFPC1_R1_P1_K1_Ch2.zen
28060	2.536216e-04	4.912573e-04	1.171800e-04	20181114_CTCFgfpcf2_G2G1\MitoSys2\Calibration\pmEGFPC1\0009_pmEGFPC1_R1_P1_K1_Ch2.zen
30620	7.809221e-05	4.169075e-04	1.043100e-04	20181114_CTCFgfpcf2_G2G1\MitoSys2\Calibration\pmEGFPC1\0009_pmEGFPC1_R1_P1_K1_Ch2.zen
33180	1.790099e-04	4.683081e-04	9.365300e-05	20181114_CTCFgfpcf2_G2G1\MitoSys2\Calibration\pmEGFPC1\0009_pmEGFPC1_R1_P1_K1_Ch2.zen
35740	2.506598e-04	5.471695e-04	8.470700e-05	20181114_CTCFgfpcf2_G2G1\MitoSys2\Calibration\pmEGFPC1\0009_pmEGFPC1_R1_P1_K1_Ch2.zen
38300	1.692951e-04	5.893434e-04	7.710700e-05	20181114_CTCFgfpcf2_G2G1\MitoSys2\Calibration\pmEGFPC1\0009_pmEGFPC1_R1_P1_K1_Ch2.zen
40860	4.751051e-05	5.860224e-04	7.058500e-05	20181114_CTCFgfpcf2_G2G1\MitoSys2\Calibration\pmEGFPC1\0009_pmEGFPC1_R1_P1_K1_Ch2.zen
43420	1.371827e-04	5.489847e-04	6.493700e-05	20181114_CTCFgfpcf2_G2G1\MitoSys2\Calibration\pmEGFPC1\0009_pmEGFPC1_R1_P1_K1_Ch2.zen
45980	1.260276e-04	6.730308e-04	6.000700e-05	20181114_CTCFgfpcf2_G2G1\MitoSys2\Calibration\pmEGFPC1\0009_pmEGFPC1_R1_P1_K1_Ch2.zen
48540	2.867879e-04	5.723332e-04	5.567300e-05	20181114_CTCFgfpcf2_G2G1\MitoSys2\Calibration\pmEGFPC1\0009_pmEGFPC1_R1_P1_K1_Ch2.zen
51100	1.313953e-04	3.819538e-04	5.183800e-05	20181114_CTCFgfpcf2_G2G1\MitoSys2\Calibration\pmEGFPC1\0009_pmEGFPC1_R1_P1_K1_Ch2.zen
56220	8.459365e-06	4.073076e-04	4.537100e-05	20181114_CTCFgfpcf2_G2G1\MitoSys2\Calibration\pmEGFPC1\0009_pmEGFPC1_R1_P1_K1_Ch2.zen
61340	2.083419e-05	3.886984e-04	4.014800e-05	20181114_CTCFgfpcf2_G2G1\MitoSys2\Calibration\pmEGFPC1\0009_pmEGFPC1_R1_P1_K1_Ch2.zen
66460	1.153388e-04	4.912291e-04	3.585700e-05	20181114_CTCFgfpcf2_G2G1\MitoSys2\Calibration\pmEGFPC1\0009_pmEGFPC1_R1_P1_K1_Ch2.zen
71580	1.879051e-04	5.532264e-04	3.228000e-05	20181114_CTCFgfpcf2_G2G1\MitoSys2\Calibration\pmEGFPC1\0009_pmEGFPC1_R1_P1_K1_Ch2.zen
76700	1.243413e-04	3.273334e-04	2.926100e-05	20181114_CTCFgfpcf2_G2G1\MitoSys2\Calibration\pmEGFPC1\0009_pmEGFPC1_R1_P1_K1_Ch2.zen
81820	4.264335e-05	4.033306e-04	2.668500e-05	20181114_CTCFgfpcf2_G2G1\MitoSys2\Calibration\pmEGFPC1\0009_pmEGFPC1_R1_P1_K1_Ch2.zen
86940	1.807073e-05	3.997169e-04	2.446600e-05	20181114_CTCFgfpcf2_G2G1\MitoSys2\Calibration\pmEGFPC1\0009_pmEGFPC1_R1_P1_K1_Ch2.zen
92060	1.225381e-04	4.357624e-04	2.253900e-05	20181114_CTCFgfpcf2_G2G1\MitoSys2\Calibration\pmEGFPC1\0009_pmEGFPC1_R1_P1_K1_Ch2.zen
97180	-3.059320e-05	4.606706e-04	2.085100e-05	20181114_CTCFgfpcf2_G2G1\MitoSys2\Calibration\pmEGFPC1\0009_pmEGFPC1_R1_P1_K1_Ch2.zen
102300	-1.475575e-04	3.044340e-04	1.936500e-05	20181114_CTCFgfpcf2_G2G1\MitoSys2\Calibration\pmEGFPC1\0009_pmEGFPC1_R1_P1_K1_Ch2.zen
112540	-9.133419e-05	3.805077e-04	1.687200e-05	20181114_CTCFgfpcf2_G2G1\MitoSys2\Calibration\pmEGFPC1\0009_pmEGFPC1_R1_P1_K1_Ch2.zen
122780	-7.486499e-05	4.851481e-04	1.487100e-05	20181114_CTCFgfpcf2_G2G1\MitoSys2\Calibration\pmEGFPC1\0009_pmEGFPC1_R1_P1_K1_Ch2.zen
133020	-1.759217e-05	3.360905e-04	1.323600e-05	20181114_CTCFgfpcf2_G2G1\MitoSys2\Calibration\pmEGFPC1\0009_pmEGFPC1_R1_P1_K1_Ch2.zen
143260	-7.886940e-05	3.995213e-04	1.188000e-05	20181114_CTCFgfpcf2_G2G1\MitoSys2\Calibration\pmEGFPC1\0009_pmEGFPC1_R1_P1_K1_Ch2.zen
153500	4.688640e-05	4.538331e-04	1.074100e-05	20181114_CTCFgfpcf2_G2G1\MitoSys2\Calibration\pmEGFPC1\0009_pmEGFPC1_R1_P1_K1_Ch2.zen
163740	7.051331e-05	3.477123e-04	9.772600e-06	20181114_CTCFgfpcf2_G2G1\MitoSys2\Calibration\pmEGFPC1\0009_pmEGFPC1_R1_P1_K1_Ch2.zen
173980	1.667676e-04	3.567410e-04	8.941300e-06	20181114_CTCFgfpcf2_G2G1\MitoSys2\Calibration\pmEGFPC1\0009_pmEGFPC1_R1_P1_K1_Ch2.zen
184220	3.103762e-05	4.448662e-04	8.221500e-06	20181114_CTCFgfpcf2_G2G1\MitoSys2\Calibration\pmEGFPC1\0009_pmEGFPC1_R1_P1_K1_Ch2.zen
194460	7.103945e-05	3.471669e-04	7.593200e-06	20181114_CTCFgfpcf2_G2G1\MitoSys2\Calibration\pmEGFPC1\0009_pmEGFPC1_R1_P1_K1_Ch2.zen
204700	3.162088e-06	3.750344e-04	7.040900e-06	20181114_CTCFgfpcf2_G2G1\MitoSys2\Calibration\pmEGFPC1\0009_pmEGFPC1_R1_P1_K1_Ch2.zen
225180	-7.548065e-05	2.865423e-04	6.117900e-06	20181114_CTCFgfpcf2_G2G1\MitoSys2\Calibration\pmEGFPC1\0009_pmEGFPC1_R1_P1_K1_Ch2.zen
245660	6.183607e-05	3.427292e-04	5.380000e-06	20181114_CTCFgfpcf2_G2G1\MitoSys2\Calibration\pmEGFPC1\0009_pmEGFPC1_R1_P1_K1_Ch2.zen
266140	-4.591529e-06	3.813897e-04	4.779300e-06	20181114_CTCFgfpcf2_G2G1\MitoSys2\Calibration\pmEGFPC1\0009_pmEGFPC1_R1_P1_K1_Ch2.zen
286620	-9.767638e-05	4.069815e-04	4.282500e-06	20181114_CTCFgfpcf2_G2G1\MitoSys2\Calibration\pmEGFPC1\0009_pmEGFPC1_R1_P1_K1_Ch2.zen
307100	7.670752e-05	3.208690e-04	3.866000e-06	20181114_CTCFgfpcf2_G2G1\MitoSys2\Calibration\pmEGFPC1\0009_pmEGFPC1_R1_P1_K1_Ch2.zen
327580	-1.349407e-05	2.668796e-04	3.512900e-06	20181114_CTCFgfpcf2_G2G1\MitoSys2\Calibration\pmEGFPC1\0009_pmEGFPC1_R1_P1_K1_Ch2.zen
348060	-2.588785e-05	3.745967e-04	3.210300e-06	20181114_CTCFgfpcf2_G2G1\MitoSys2\Calibration\pmEGFPC1\0009_pmEGFPC1_R1_P1_K1_Ch2.zen
368540	2.716265e-05	2.815740e-04	2.948800e-06	20181114_CTCFgfpcf2_G2G1\MitoSys2\Calibration\pmEGFPC1\0009_pmEGFPC1_R1_P1_K1_Ch2.zen
389020	-4.804694e-05	3.306406e-04	2.720900e-06	20181114_CTCFgfpcf2_G2G1\MitoSys2\Calibration\pmEGFPC1\0009_pmEGFPC1_R1_P1_K1_Ch2.zen
409500	2.238924e-05	2.483570e-04	2.520800e-06	20181114_CTCFgfpcf2_G2G1\MitoSys2\Calibration\pmEGFPC1\0009_pmEGFPC1_R1_P1_K1_Ch2.zen
450460	2.883801e-05	2.521448e-04	2.187100e-06	20181114_CTCFgfpcf2_G2G1\MitoSys2\Calibration\pmEGFPC1\0009_pmEGFPC1_R1_P1_K1_Ch2.zen
491420	1.691021e-06	2.347096e-04	1.921000e-06	20181114_CTCFgfpcf2_G2G1\MitoSys2\Calibration\pmEGFPC1\0009_pmEGFPC1_R1_P1_K1_Ch2.zen
532380	-6.470632e-05	2.716814e-04	1.704700e-06	20181114_CTCFgfpcf2_G2G1\MitoSys2\Calibration\pmEGFPC1\0009_pmEGFPC1_R1_P1_K1_Ch2.zen
573340	5.552149e-05	1.790753e-04	1.526100e-06	20181114_CTCFgfpcf2_G2G1\MitoSys2\Calibration\pmEGFPC1\0009_pmEGFPC1_R1_P1_K1_Ch2.zen
614300	2.489363e-05	2.327350e-04	1.376600e-06	20181114_CTCFgfpcf2_G2G1\MitoSys2\Calibration\pmEGFPC1\0009_pmEGFPC1_R1_P1_K1_Ch2.zen
655260	5.764302e-05	1.655632e-04	1.250000e-06	20181114_CTCFgfpcf2_G2G1\MitoSys2\Calibration\pmEGFPC1\0009_pmEGFPC1_R1_P1_K1_Ch2.zen
696220	1.600578e-05	2.727442e-04	1.141600e-06	20181114_CTCFgfpcf2_G2G1\MitoSys2\Calibration\pmEGFPC1\0009_pmEGFPC1_R1_P1_K1_Ch2.zen
737180	6.751385e-06	2.713130e-04	1.048000e-06	20181114_CTCFgfpcf2_G2G1\MitoSys2\Calibration\pmEGFPC1\0009_pmEGFPC1_R1_P1_K1_Ch2.zen
778140	-9.490209e-05	2.956228e-04	9.665700e-07	20181114_CTCFgfpcf2_G2G1\MitoSys2\Calibration\pmEGFPC1\0009_pmEGFPC1_R1_P1_K1_Ch2.zen
819100	-2.732514e-05	2.018201e-04	8.951100e-07	20181114_CTCFgfpcf2_G2G1\MitoSys2\Calibration\pmEGFPC1\0009_pmEGFPC1_R1_P1_K1_Ch2.zen
901020	-1.415276e-05	1.840679e-04	7.760200e-07	20181114_CTCFgfpcf2_G2G1\MitoSys2\Calibration\pmEGFPC1\0009_pmEGFPC1_R1_P1_K1_Ch2.zen
982940	-9.969268e-05	2.042900e-04	6.811500e-07	20181114_CTCFgfpcf2_G2G1\MitoSys2\Calibration\pmEGFPC1\0009_pmEGFPC1_R1_P1_K1_Ch2.zen
1064860	-2.596982e-05	1.643852e-04	6.041200e-07	20181114_CTCFgfpcf2_G2G1\MitoSys2\Calibration\pmEGFPC1\0009_pmEGFPC1_R1_P1_K1_Ch2.zen
1146780	-1.378743e-06	1.574297e-04	5.405800e-07	20181114_CTCFgfpcf2_G2G1\MitoSys2\Calibration\pmEGFPC1\0009_pmEGFPC1_R1_P1_K1_Ch2.zen
1228700	5.138990e-06	2.040075e-04	4.874200e-07	20181114_CTCFgfpcf2_G2G1\MitoSys2\Calibration\pmEGFPC1\0009_pmEGFPC1_R1_P1_K1_Ch2.zen
1310620	-6.056342e-05	1.980928e-04	4.424300e-07	20181114_CTCFgfpcf2_G2G1\MitoSys2\Calibration\pmEGFPC1\0009_pmEGFPC1_R1_P1_K1_Ch2.zen
1392540	-7.487073e-05	2.336951e-04	4.039500e-07	20181114_CTCFgfpcf2_G2G1\MitoSys2\Calibration\pmEGFPC1\0009_pmEGFPC1_R1_P1_K1_Ch2.zen
1474460	-3.955134e-05	2.096006e-04	3.707300e-07	20181114_CTCFgfpcf2_G2G1\MitoSys2\Calibration\pmEGFPC1\0009_pmEGFPC1_R1_P1_K1_Ch2.zen
1556380	-3.468013e-05	1.718595e-04	3.418300e-07	20181114_CTCFgfpcf2_G2G1\MitoSys2\Calibration\pmEGFPC1\0009_pmEGFPC1_R1_P1_K1_Ch2.zen
10	2.323586e-02	2.919261e-03	2.350400e-02	20181114_CTCFgfpcf2_G2G1\MitoSys2\Calibration\pmEGFPC1\0009_pmEGFPC1_R1_P2_K1_Ch2.zen
20	2.274966e-02	2.768395e-03	2.259600e-02	20181114_CTCFgfpcf2_G2G1\MitoSys2\Calibration\pmEGFPC1\0009_pmEGFPC1_R1_P2_K1_Ch2.zen
30	2.191839e-02	2.587951e-03	2.173300e-02	20181114_CTCFgfpcf2_G2G1\MitoSys2\Calibration\pmEGFPC1\0009_pmEGFPC1_R1_P2_K1_Ch2.zen
40	2.097085e-02	2.782315e-03	2.092100e-02	20181114_CTCFgfpcf2_G2G1\MitoSys2\Calibration\pmEGFPC1\0009_pmEGFPC1_R1_P2_K1_Ch2.zen
50	1.984220e-02	2.651865e-03	2.016100e-02	20181114_CTCFgfpcf2_G2G1\MitoSys2\Calibration\pmEGFPC1\0009_pmEGFPC1_R1_P2_K1_Ch2.zen
60	1.977576e-02	2.146825e-03	1.944900e-02	20181114_CTCFgfpcf2_G2G1\MitoSys2\Calibration\pmEGFPC1\0009_pmEGFPC1_R1_P2_K1_Ch2.zen
70	1.944814e-02	2.243099e-03	1.878500e-02	20181114_CTCFgfpcf2_G2G1\MitoSys2\Calibration\pmEGFPC1\0009_pmEGFPC1_R1_P2_K1_Ch2.zen
80	1.751167e-02	2.491121e-03	1.816300e-02	20181114_CTCFgfpcf2_G2G1\MitoSys2\Calibration\pmEGFPC1\0009_pmEGFPC1_R1_P2_K1_Ch2.zen
90	1.844722e-02	3.237874e-03	1.758200e-02	20181114_CTCFgfpcf2_G2G1\MitoSys2\Calibration\pmEGFPC1\0009_pmEGFPC1_R1_P2_K1_Ch2.zen
100	1.713268e-02	2.619946e-03	1.703700e-02	20181114_CTCFgfpcf2_G2G1\MitoSys2\Calibration\pmEGFPC1\0009_pmEGFPC1_R1_P2_K1_Ch2.zen
120	1.499340e-02	2.217448e-03	1.604600e-02	20181114_CTCFgfpcf2_G2G1\MitoSys2\Calibration\pmEGFPC1\0009_pmEGFPC1_R1_P2_K1_Ch2.zen
140	1.533472e-02	2.200227e-03	1.517000e-02	20181114_CTCFgfpcf2_G2G1\MitoSys2\Calibration\pmEGFPC1\0009_pmEGFPC1_R1_P2_K1_Ch2.zen
160	1.412213e-02	2.688381e-03	1.439000e-02	20181114_CTCFgfpcf2_G2G1\MitoSys2\Calibration\pmEGFPC1\0009_pmEGFPC1_R1_P2_K1_Ch2.zen
180	1.368408e-02	2.108706e-03	1.369100e-02	20181114_CTCFgfpcf2_G2G1\MitoSys2\Calibration\pmEGFPC1\0009_pmEGFPC1_R1_P2_K1_Ch2.zen
200	1.305362e-02	2.110575e-03	1.306200e-02	20181114_CTCFgfpcf2_G2G1\MitoSys2\Calibration\pmEGFPC1\0009_pmEGFPC1_R1_P2_K1_Ch2.zen
220	1.211381e-02	2.544933e-03	1.249100e-02	20181114_CTCFgfpcf2_G2G1\MitoSys2\Calibration\pmEGFPC1\0009_pmEGFPC1_R1_P2_K1_Ch2.zen
240	1.228565e-02	2.331242e-03	1.197000e-02	20181114_CTCFgfpcf2_G2G1\MitoSys2\Calibration\pmEGFPC1\0009_pmEGFPC1_R1_P2_K1_Ch2.zen
260	1.129587e-02	2.519080e-03	1.149400e-02	20181114_CTCFgfpcf2_G2G1\MitoSys2\Calibration\pmEGFPC1\0009_pmEGFPC1_R1_P2_K1_Ch2.zen
280	1.143408e-02	1.560012e-03	1.105500e-02	20181114_CTCFgfpcf2_G2G1\MitoSys2\Calibration\pmEGFPC1\0009_pmEGFPC1_R1_P2_K1_Ch2.zen
300	1.096630e-02	1.258480e-03	1.065000e-02	20181114_CTCFgfpcf2_G2G1\MitoSys2\Calibration\pmEGFPC1\0009_pmEGFPC1_R1_P2_K1_Ch2.zen
340	9.909208e-03	1.846939e-03	9.922600e-03	20181114_CTCFgfpcf2_G2G1\MitoSys2\Calibration\pmEGFPC1\0009_pmEGFPC1_R1_P2_K1_Ch2.zen
380	9.659638e-03	1.416588e-03	9.288200e-03	20181114_CTCFgfpcf2_G2G1\MitoSys2\Calibration\pmEGFPC1\0009_pmEGFPC1_R1_P2_K1_Ch2.zen
420	8.640323e-03	1.756011e-03	8.728400e-03	20181114_CTCFgfpcf2_G2G1\MitoSys2\Calibration\pmEGFPC1\0009_pmEGFPC1_R1_P2_K1_Ch2.zen
460	8.356521e-03	1.477893e-03	8.229900e-03	20181114_CTCFgfpcf2_G2G1\MitoSys2\Calibration\pmEGFPC1\0009_pmEGFPC1_R1_P2_K1_Ch2.zen
500	7.787158e-03	1.832889e-03	7.782700e-03	20181114_CTCFgfpcf2_G2G1\MitoSys2\Calibration\pmEGFPC1\0009_pmEGFPC1_R1_P2_K1_Ch2.zen
540	7.410559e-03	1.702424e-03	7.379000e-03	20181114_CTCFgfpcf2_G2G1\MitoSys2\Calibration\pmEGFPC1\0009_pmEGFPC1_R1_P2_K1_Ch2.zen
580	7.279069e-03	1.665209e-03	7.012500e-03	20181114_CTCFgfpcf2_G2G1\MitoSys2\Calibration\pmEGFPC1\0009_pmEGFPC1_R1_P2_K1_Ch2.zen
620	6.640136e-03	1.459801e-03	6.678400e-03	20181114_CTCFgfpcf2_G2G1\MitoSys2\Calibration\pmEGFPC1\0009_pmEGFPC1_R1_P2_K1_Ch2.zen
660	6.259121e-03	1.918874e-03	6.372500e-03	20181114_CTCFgfpcf2_G2G1\MitoSys2\Calibration\pmEGFPC1\0009_pmEGFPC1_R1_P2_K1_Ch2.zen
700	5.972579e-03	1.186415e-03	6.091500e-03	20181114_CTCFgfpcf2_G2G1\MitoSys2\Calibration\pmEGFPC1\0009_pmEGFPC1_R1_P2_K1_Ch2.zen
780	5.518458e-03	1.238779e-03	5.592900e-03	20181114_CTCFgfpcf2_G2G1\MitoSys2\Calibration\pmEGFPC1\0009_pmEGFPC1_R1_P2_K1_Ch2.zen
860	5.133240e-03	1.150149e-03	5.164700e-03	20181114_CTCFgfpcf2_G2G1\MitoSys2\Calibration\pmEGFPC1\0009_pmEGFPC1_R1_P2_K1_Ch2.zen
940	4.981146e-03	1.356807e-03	4.793300e-03	20181114_CTCFgfpcf2_G2G1\MitoSys2\Calibration\pmEGFPC1\0009_pmEGFPC1_R1_P2_K1_Ch2.zen
1020	4.457571e-03	1.357654e-03	4.468400e-03	20181114_CTCFgfpcf2_G2G1\MitoSys2\Calibration\pmEGFPC1\0009_pmEGFPC1_R1_P2_K1_Ch2.zen
1100	3.814710e-03	1.379300e-03	4.182200e-03	20181114_CTCFgfpcf2_G2G1\MitoSys2\Calibration\pmEGFPC1\0009_pmEGFPC1_R1_P2_K1_Ch2.zen
1180	4.064677e-03	1.257476e-03	3.928300e-03	20181114_CTCFgfpcf2_G2G1\MitoSys2\Calibration\pmEGFPC1\0009_pmEGFPC1_R1_P2_K1_Ch2.zen
1260	3.717411e-03	1.056654e-03	3.701800e-03	20181114_CTCFgfpcf2_G2G1\MitoSys2\Calibration\pmEGFPC1\0009_pmEGFPC1_R1_P2_K1_Ch2.zen
1340	3.490517e-03	1.295743e-03	3.498600e-03	20181114_CTCFgfpcf2_G2G1\MitoSys2\Calibration\pmEGFPC1\0009_pmEGFPC1_R1_P2_K1_Ch2.zen
1420	3.695865e-03	1.104280e-03	3.315300e-03	20181114_CTCFgfpcf2_G2G1\MitoSys2\Calibration\pmEGFPC1\0009_pmEGFPC1_R1_P2_K1_Ch2.zen
1500	3.162427e-03	8.545119e-04	3.149400e-03	20181114_CTCFgfpcf2_G2G1\MitoSys2\Calibration\pmEGFPC1\0009_pmEGFPC1_R1_P2_K1_Ch2.zen
1660	2.622648e-03	1.056072e-03	2.860700e-03	20181114_CTCFgfpcf2_G2G1\MitoSys2\Calibration\pmEGFPC1\0009_pmEGFPC1_R1_P2_K1_Ch2.zen
1820	2.755220e-03	9.989913e-04	2.618400e-03	20181114_CTCFgfpcf2_G2G1\MitoSys2\Calibration\pmEGFPC1\0009_pmEGFPC1_R1_P2_K1_Ch2.zen
1980	2.399567e-03	1.267082e-03	2.412600e-03	20181114_CTCFgfpcf2_G2G1\MitoSys2\Calibration\pmEGFPC1\0009_pmEGFPC1_R1_P2_K1_Ch2.zen
2140	2.223751e-03	1.061941e-03	2.235700e-03	20181114_CTCFgfpcf2_G2G1\MitoSys2\Calibration\pmEGFPC1\0009_pmEGFPC1_R1_P2_K1_Ch2.zen
2300	2.102708e-03	1.016789e-03	2.082300e-03	20181114_CTCFgfpcf2_G2G1\MitoSys2\Calibration\pmEGFPC1\0009_pmEGFPC1_R1_P2_K1_Ch2.zen
2460	1.808253e-03	1.275381e-03	1.948100e-03	20181114_CTCFgfpcf2_G2G1\MitoSys2\Calibration\pmEGFPC1\0009_pmEGFPC1_R1_P2_K1_Ch2.zen
2620	1.623666e-03	1.032225e-03	1.829800e-03	20181114_CTCFgfpcf2_G2G1\MitoSys2\Calibration\pmEGFPC1\0009_pmEGFPC1_R1_P2_K1_Ch2.zen
2780	1.575532e-03	1.002761e-03	1.724800e-03	20181114_CTCFgfpcf2_G2G1\MitoSys2\Calibration\pmEGFPC1\0009_pmEGFPC1_R1_P2_K1_Ch2.zen
2940	1.259535e-03	8.667928e-04	1.631100e-03	20181114_CTCFgfpcf2_G2G1\MitoSys2\Calibration\pmEGFPC1\0009_pmEGFPC1_R1_P2_K1_Ch2.zen
3100	1.628757e-03	7.693573e-04	1.547000e-03	20181114_CTCFgfpcf2_G2G1\MitoSys2\Calibration\pmEGFPC1\0009_pmEGFPC1_R1_P2_K1_Ch2.zen
3420	1.564856e-03	7.863174e-04	1.402300e-03	20181114_CTCFgfpcf2_G2G1\MitoSys2\Calibration\pmEGFPC1\0009_pmEGFPC1_R1_P2_K1_Ch2.zen
3740	1.292641e-03	7.714729e-04	1.282700e-03	20181114_CTCFgfpcf2_G2G1\MitoSys2\Calibration\pmEGFPC1\0009_pmEGFPC1_R1_P2_K1_Ch2.zen
4060	1.202734e-03	5.719942e-04	1.182100e-03	20181114_CTCFgfpcf2_G2G1\MitoSys2\Calibration\pmEGFPC1\0009_pmEGFPC1_R1_P2_K1_Ch2.zen
4380	1.336442e-03	6.320242e-04	1.096600e-03	20181114_CTCFgfpcf2_G2G1\MitoSys2\Calibration\pmEGFPC1\0009_pmEGFPC1_R1_P2_K1_Ch2.zen
4700	1.015610e-03	6.169016e-04	1.023100e-03	20181114_CTCFgfpcf2_G2G1\MitoSys2\Calibration\pmEGFPC1\0009_pmEGFPC1_R1_P2_K1_Ch2.zen
5020	1.107103e-03	6.826136e-04	9.591900e-04	20181114_CTCFgfpcf2_G2G1\MitoSys2\Calibration\pmEGFPC1\0009_pmEGFPC1_R1_P2_K1_Ch2.zen
5340	8.761459e-04	9.693685e-04	9.032600e-04	20181114_CTCFgfpcf2_G2G1\MitoSys2\Calibration\pmEGFPC1\0009_pmEGFPC1_R1_P2_K1_Ch2.zen
5660	6.880860e-04	6.755207e-04	8.539100e-04	20181114_CTCFgfpcf2_G2G1\MitoSys2\Calibration\pmEGFPC1\0009_pmEGFPC1_R1_P2_K1_Ch2.zen
5980	1.070672e-03	7.748984e-04	8.100500e-04	20181114_CTCFgfpcf2_G2G1\MitoSys2\Calibration\pmEGFPC1\0009_pmEGFPC1_R1_P2_K1_Ch2.zen
6300	1.023792e-03	8.084718e-04	7.708400e-04	20181114_CTCFgfpcf2_G2G1\MitoSys2\Calibration\pmEGFPC1\0009_pmEGFPC1_R1_P2_K1_Ch2.zen
6940	8.180377e-04	6.178578e-04	7.037200e-04	20181114_CTCFgfpcf2_G2G1\MitoSys2\Calibration\pmEGFPC1\0009_pmEGFPC1_R1_P2_K1_Ch2.zen
7580	4.523349e-04	6.194887e-04	6.483700e-04	20181114_CTCFgfpcf2_G2G1\MitoSys2\Calibration\pmEGFPC1\0009_pmEGFPC1_R1_P2_K1_Ch2.zen
8220	5.773851e-04	5.914863e-04	6.019500e-04	20181114_CTCFgfpcf2_G2G1\MitoSys2\Calibration\pmEGFPC1\0009_pmEGFPC1_R1_P2_K1_Ch2.zen
8860	5.423668e-04	7.497974e-04	5.624400e-04	20181114_CTCFgfpcf2_G2G1\MitoSys2\Calibration\pmEGFPC1\0009_pmEGFPC1_R1_P2_K1_Ch2.zen
9500	4.789737e-04	6.949145e-04	5.283500e-04	20181114_CTCFgfpcf2_G2G1\MitoSys2\Calibration\pmEGFPC1\0009_pmEGFPC1_R1_P2_K1_Ch2.zen
10140	5.448266e-04	6.012047e-04	4.986100e-04	20181114_CTCFgfpcf2_G2G1\MitoSys2\Calibration\pmEGFPC1\0009_pmEGFPC1_R1_P2_K1_Ch2.zen
10780	5.857578e-04	6.204922e-04	4.723800e-04	20181114_CTCFgfpcf2_G2G1\MitoSys2\Calibration\pmEGFPC1\0009_pmEGFPC1_R1_P2_K1_Ch2.zen
11420	4.673432e-04	7.138933e-04	4.490500e-04	20181114_CTCFgfpcf2_G2G1\MitoSys2\Calibration\pmEGFPC1\0009_pmEGFPC1_R1_P2_K1_Ch2.zen
12060	3.976750e-04	7.052427e-04	4.281000e-04	20181114_CTCFgfpcf2_G2G1\MitoSys2\Calibration\pmEGFPC1\0009_pmEGFPC1_R1_P2_K1_Ch2.zen
12700	3.155816e-04	5.712950e-04	4.091600e-04	20181114_CTCFgfpcf2_G2G1\MitoSys2\Calibration\pmEGFPC1\0009_pmEGFPC1_R1_P2_K1_Ch2.zen
13980	3.011958e-04	4.241507e-04	3.761300e-04	20181114_CTCFgfpcf2_G2G1\MitoSys2\Calibration\pmEGFPC1\0009_pmEGFPC1_R1_P2_K1_Ch2.zen
15260	4.165420e-04	6.319730e-04	3.481000e-04	20181114_CTCFgfpcf2_G2G1\MitoSys2\Calibration\pmEGFPC1\0009_pmEGFPC1_R1_P2_K1_Ch2.zen
16540	2.613240e-04	5.756483e-04	3.238500e-04	20181114_CTCFgfpcf2_G2G1\MitoSys2\Calibration\pmEGFPC1\0009_pmEGFPC1_R1_P2_K1_Ch2.zen
17820	-6.867220e-06	6.336443e-04	3.025500e-04	20181114_CTCFgfpcf2_G2G1\MitoSys2\Calibration\pmEGFPC1\0009_pmEGFPC1_R1_P2_K1_Ch2.zen
19100	1.670150e-04	6.923649e-04	2.835800e-04	20181114_CTCFgfpcf2_G2G1\MitoSys2\Calibration\pmEGFPC1\0009_pmEGFPC1_R1_P2_K1_Ch2.zen
20380	4.195444e-04	6.969552e-04	2.665300e-04	20181114_CTCFgfpcf2_G2G1\MitoSys2\Calibration\pmEGFPC1\0009_pmEGFPC1_R1_P2_K1_Ch2.zen
21660	3.159624e-04	5.175090e-04	2.510600e-04	20181114_CTCFgfpcf2_G2G1\MitoSys2\Calibration\pmEGFPC1\0009_pmEGFPC1_R1_P2_K1_Ch2.zen
22940	3.608344e-04	6.288187e-04	2.369300e-04	20181114_CTCFgfpcf2_G2G1\MitoSys2\Calibration\pmEGFPC1\0009_pmEGFPC1_R1_P2_K1_Ch2.zen
24220	2.314807e-04	7.621070e-04	2.239600e-04	20181114_CTCFgfpcf2_G2G1\MitoSys2\Calibration\pmEGFPC1\0009_pmEGFPC1_R1_P2_K1_Ch2.zen
25500	2.340657e-04	5.709331e-04	2.119900e-04	20181114_CTCFgfpcf2_G2G1\MitoSys2\Calibration\pmEGFPC1\0009_pmEGFPC1_R1_P2_K1_Ch2.zen
28060	4.085756e-04	5.547421e-04	1.906400e-04	20181114_CTCFgfpcf2_G2G1\MitoSys2\Calibration\pmEGFPC1\0009_pmEGFPC1_R1_P2_K1_Ch2.zen
30620	2.838784e-04	6.972296e-04	1.721500e-04	20181114_CTCFgfpcf2_G2G1\MitoSys2\Calibration\pmEGFPC1\0009_pmEGFPC1_R1_P2_K1_Ch2.zen
33180	1.937138e-04	6.097349e-04	1.560200e-04	20181114_CTCFgfpcf2_G2G1\MitoSys2\Calibration\pmEGFPC1\0009_pmEGFPC1_R1_P2_K1_Ch2.zen
35740	1.564102e-04	5.941907e-04	1.418600e-04	20181114_CTCFgfpcf2_G2G1\MitoSys2\Calibration\pmEGFPC1\0009_pmEGFPC1_R1_P2_K1_Ch2.zen
38300	1.583331e-05	5.276938e-04	1.293800e-04	20181114_CTCFgfpcf2_G2G1\MitoSys2\Calibration\pmEGFPC1\0009_pmEGFPC1_R1_P2_K1_Ch2.zen
40860	1.186789e-04	6.040043e-04	1.183300e-04	20181114_CTCFgfpcf2_G2G1\MitoSys2\Calibration\pmEGFPC1\0009_pmEGFPC1_R1_P2_K1_Ch2.zen
43420	-1.995847e-05	5.697962e-04	1.085200e-04	20181114_CTCFgfpcf2_G2G1\MitoSys2\Calibration\pmEGFPC1\0009_pmEGFPC1_R1_P2_K1_Ch2.zen
45980	5.467463e-05	5.115806e-04	9.977500e-05	20181114_CTCFgfpcf2_G2G1\MitoSys2\Calibration\pmEGFPC1\0009_pmEGFPC1_R1_P2_K1_Ch2.zen
48540	1.782063e-04	6.647266e-04	9.196400e-05	20181114_CTCFgfpcf2_G2G1\MitoSys2\Calibration\pmEGFPC1\0009_pmEGFPC1_R1_P2_K1_Ch2.zen
51100	1.240613e-04	5.927027e-04	8.496500e-05	20181114_CTCFgfpcf2_G2G1\MitoSys2\Calibration\pmEGFPC1\0009_pmEGFPC1_R1_P2_K1_Ch2.zen
56220	1.450298e-04	5.160803e-04	7.300900e-05	20181114_CTCFgfpcf2_G2G1\MitoSys2\Calibration\pmEGFPC1\0009_pmEGFPC1_R1_P2_K1_Ch2.zen
61340	1.074695e-04	4.073021e-04	6.325700e-05	20181114_CTCFgfpcf2_G2G1\MitoSys2\Calibration\pmEGFPC1\0009_pmEGFPC1_R1_P2_K1_Ch2.zen
66460	9.711552e-05	3.835506e-04	5.522200e-05	20181114_CTCFgfpcf2_G2G1\MitoSys2\Calibration\pmEGFPC1\0009_pmEGFPC1_R1_P2_K1_Ch2.zen
71580	3.967907e-05	4.006863e-04	4.854000e-05	20181114_CTCFgfpcf2_G2G1\MitoSys2\Calibration\pmEGFPC1\0009_pmEGFPC1_R1_P2_K1_Ch2.zen
76700	1.178989e-05	4.163246e-04	4.293600e-05	20181114_CTCFgfpcf2_G2G1\MitoSys2\Calibration\pmEGFPC1\0009_pmEGFPC1_R1_P2_K1_Ch2.zen
81820	1.644702e-04	4.637290e-04	3.819800e-05	20181114_CTCFgfpcf2_G2G1\MitoSys2\Calibration\pmEGFPC1\0009_pmEGFPC1_R1_P2_K1_Ch2.zen
86940	4.555501e-05	3.904246e-04	3.416100e-05	20181114_CTCFgfpcf2_G2G1\MitoSys2\Calibration\pmEGFPC1\0009_pmEGFPC1_R1_P2_K1_Ch2.zen
92060	3.210970e-05	4.042855e-04	3.069900e-05	20181114_CTCFgfpcf2_G2G1\MitoSys2\Calibration\pmEGFPC1\0009_pmEGFPC1_R1_P2_K1_Ch2.zen
97180	-3.562041e-05	3.355123e-04	2.770900e-05	20181114_CTCFgfpcf2_G2G1\MitoSys2\Calibration\pmEGFPC1\0009_pmEGFPC1_R1_P2_K1_Ch2.zen
102300	-5.061833e-05	3.132176e-04	2.511300e-05	20181114_CTCFgfpcf2_G2G1\MitoSys2\Calibration\pmEGFPC1\0009_pmEGFPC1_R1_P2_K1_Ch2.zen
112540	-1.175907e-04	2.705801e-04	2.085500e-05	20181114_CTCFgfpcf2_G2G1\MitoSys2\Calibration\pmEGFPC1\0009_pmEGFPC1_R1_P2_K1_Ch2.zen
122780	-7.499946e-05	4.011933e-04	1.754500e-05	20181114_CTCFgfpcf2_G2G1\MitoSys2\Calibration\pmEGFPC1\0009_pmEGFPC1_R1_P2_K1_Ch2.zen
133020	-1.063097e-04	2.676150e-04	1.492600e-05	20181114_CTCFgfpcf2_G2G1\MitoSys2\Calibration\pmEGFPC1\0009_pmEGFPC1_R1_P2_K1_Ch2.zen
143260	-7.818577e-05	4.161122e-04	1.282400e-05	20181114_CTCFgfpcf2_G2G1\MitoSys2\Calibration\pmEGFPC1\0009_pmEGFPC1_R1_P2_K1_Ch2.zen
153500	2.364047e-05	4.545423e-04	1.111400e-05	20181114_CTCFgfpcf2_G2G1\MitoSys2\Calibration\pmEGFPC1\0009_pmEGFPC1_R1_P2_K1_Ch2.zen
163740	-1.378647e-05	3.922488e-04	9.707400e-06	20181114_CTCFgfpcf2_G2G1\MitoSys2\Calibration\pmEGFPC1\0009_pmEGFPC1_R1_P2_K1_Ch2.zen
173980	-3.585598e-05	4.209078e-04	8.537700e-06	20181114_CTCFgfpcf2_G2G1\MitoSys2\Calibration\pmEGFPC1\0009_pmEGFPC1_R1_P2_K1_Ch2.zen
184220	5.291537e-05	4.256663e-04	7.556400e-06	20181114_CTCFgfpcf2_G2G1\MitoSys2\Calibration\pmEGFPC1\0009_pmEGFPC1_R1_P2_K1_Ch2.zen
194460	-8.666340e-05	3.747014e-04	6.726200e-06	20181114_CTCFgfpcf2_G2G1\MitoSys2\Calibration\pmEGFPC1\0009_pmEGFPC1_R1_P2_K1_Ch2.zen
204700	-1.360629e-04	3.772739e-04	6.018700e-06	20181114_CTCFgfpcf2_G2G1\MitoSys2\Calibration\pmEGFPC1\0009_pmEGFPC1_R1_P2_K1_Ch2.zen
225180	-1.031680e-04	2.406302e-04	4.887200e-06	20181114_CTCFgfpcf2_G2G1\MitoSys2\Calibration\pmEGFPC1\0009_pmEGFPC1_R1_P2_K1_Ch2.zen
245660	-6.927593e-05	2.677891e-04	4.034200e-06	20181114_CTCFgfpcf2_G2G1\MitoSys2\Calibration\pmEGFPC1\0009_pmEGFPC1_R1_P2_K1_Ch2.zen
266140	-5.062897e-05	3.322212e-04	3.377900e-06	20181114_CTCFgfpcf2_G2G1\MitoSys2\Calibration\pmEGFPC1\0009_pmEGFPC1_R1_P2_K1_Ch2.zen
286620	-3.071853e-05	3.379211e-04	2.863700e-06	20181114_CTCFgfpcf2_G2G1\MitoSys2\Calibration\pmEGFPC1\0009_pmEGFPC1_R1_P2_K1_Ch2.zen
307100	1.915620e-05	3.446976e-04	2.454600e-06	20181114_CTCFgfpcf2_G2G1\MitoSys2\Calibration\pmEGFPC1\0009_pmEGFPC1_R1_P2_K1_Ch2.zen
327580	4.915063e-05	3.265750e-04	2.124500e-06	20181114_CTCFgfpcf2_G2G1\MitoSys2\Calibration\pmEGFPC1\0009_pmEGFPC1_R1_P2_K1_Ch2.zen
348060	7.446947e-05	3.011219e-04	1.854900e-06	20181114_CTCFgfpcf2_G2G1\MitoSys2\Calibration\pmEGFPC1\0009_pmEGFPC1_R1_P2_K1_Ch2.zen
368540	-7.142511e-05	2.545793e-04	1.632200e-06	20181114_CTCFgfpcf2_G2G1\MitoSys2\Calibration\pmEGFPC1\0009_pmEGFPC1_R1_P2_K1_Ch2.zen
389020	-7.823447e-05	3.213854e-04	1.446500e-06	20181114_CTCFgfpcf2_G2G1\MitoSys2\Calibration\pmEGFPC1\0009_pmEGFPC1_R1_P2_K1_Ch2.zen
409500	-2.445559e-05	3.099931e-04	1.290100e-06	20181114_CTCFgfpcf2_G2G1\MitoSys2\Calibration\pmEGFPC1\0009_pmEGFPC1_R1_P2_K1_Ch2.zen
450460	-9.272626e-05	2.080899e-04	1.043900e-06	20181114_CTCFgfpcf2_G2G1\MitoSys2\Calibration\pmEGFPC1\0009_pmEGFPC1_R1_P2_K1_Ch2.zen
491420	-1.798728e-05	1.673754e-04	8.613300e-07	20181114_CTCFgfpcf2_G2G1\MitoSys2\Calibration\pmEGFPC1\0009_pmEGFPC1_R1_P2_K1_Ch2.zen
532380	-7.758755e-05	2.418197e-04	7.225700e-07	20181114_CTCFgfpcf2_G2G1\MitoSys2\Calibration\pmEGFPC1\0009_pmEGFPC1_R1_P2_K1_Ch2.zen
573340	-6.142167e-05	2.475130e-04	6.148100e-07	20181114_CTCFgfpcf2_G2G1\MitoSys2\Calibration\pmEGFPC1\0009_pmEGFPC1_R1_P2_K1_Ch2.zen
614300	-1.534570e-05	2.963675e-04	5.295600e-07	20181114_CTCFgfpcf2_G2G1\MitoSys2\Calibration\pmEGFPC1\0009_pmEGFPC1_R1_P2_K1_Ch2.zen
655260	2.501917e-05	2.581327e-04	4.610100e-07	20181114_CTCFgfpcf2_G2G1\MitoSys2\Calibration\pmEGFPC1\0009_pmEGFPC1_R1_P2_K1_Ch2.zen
696220	1.002928e-04	2.906681e-04	4.051000e-07	20181114_CTCFgfpcf2_G2G1\MitoSys2\Calibration\pmEGFPC1\0009_pmEGFPC1_R1_P2_K1_Ch2.zen
737180	-3.315615e-05	2.493813e-04	3.589100e-07	20181114_CTCFgfpcf2_G2G1\MitoSys2\Calibration\pmEGFPC1\0009_pmEGFPC1_R1_P2_K1_Ch2.zen
778140	-2.430686e-05	1.869633e-04	3.203300e-07	20181114_CTCFgfpcf2_G2G1\MitoSys2\Calibration\pmEGFPC1\0009_pmEGFPC1_R1_P2_K1_Ch2.zen
819100	-3.228163e-05	1.658300e-04	2.877600e-07	20181114_CTCFgfpcf2_G2G1\MitoSys2\Calibration\pmEGFPC1\0009_pmEGFPC1_R1_P2_K1_Ch2.zen
901020	-9.242832e-05	2.017682e-04	2.362200e-07	20181114_CTCFgfpcf2_G2G1\MitoSys2\Calibration\pmEGFPC1\0009_pmEGFPC1_R1_P2_K1_Ch2.zen
982940	-6.005429e-05	1.628066e-04	1.976700e-07	20181114_CTCFgfpcf2_G2G1\MitoSys2\Calibration\pmEGFPC1\0009_pmEGFPC1_R1_P2_K1_Ch2.zen
1064860	-2.839822e-05	1.838574e-04	1.680800e-07	20181114_CTCFgfpcf2_G2G1\MitoSys2\Calibration\pmEGFPC1\0009_pmEGFPC1_R1_P2_K1_Ch2.zen
1146780	8.853014e-05	1.785873e-04	1.448500e-07	20181114_CTCFgfpcf2_G2G1\MitoSys2\Calibration\pmEGFPC1\0009_pmEGFPC1_R1_P2_K1_Ch2.zen
1228700	-4.274199e-05	1.622675e-04	1.262600e-07	20181114_CTCFgfpcf2_G2G1\MitoSys2\Calibration\pmEGFPC1\0009_pmEGFPC1_R1_P2_K1_Ch2.zen
1310620	-2.241667e-05	1.932226e-04	1.111600e-07	20181114_CTCFgfpcf2_G2G1\MitoSys2\Calibration\pmEGFPC1\0009_pmEGFPC1_R1_P2_K1_Ch2.zen
1392540	-4.702371e-06	2.014517e-04	9.870300e-08	20181114_CTCFgfpcf2_G2G1\MitoSys2\Calibration\pmEGFPC1\0009_pmEGFPC1_R1_P2_K1_Ch2.zen
1474460	-3.076185e-05	1.899671e-04	8.830500e-08	20181114_CTCFgfpcf2_G2G1\MitoSys2\Calibration\pmEGFPC1\0009_pmEGFPC1_R1_P2_K1_Ch2.zen
1556380	3.162471e-05	1.801730e-04	7.953000e-08	20181114_CTCFgfpcf2_G2G1\MitoSys2\Calibration\pmEGFPC1\0009_pmEGFPC1_R1_P2_K1_Ch2.zen
10	6.079593e-02	9.265274e-03	5.810300e-02	20181114_CTCFgfpcf2_G2G1\MitoSys2\Calibration\pmEGFPC1\0010_pmEGFPC1_R1_P1_K1_Ch2.zen
20	5.549029e-02	9.430877e-03	5.583500e-02	20181114_CTCFgfpcf2_G2G1\MitoSys2\Calibration\pmEGFPC1\0010_pmEGFPC1_R1_P1_K1_Ch2.zen
30	5.292683e-02	1.035868e-02	5.370900e-02	20181114_CTCFgfpcf2_G2G1\MitoSys2\Calibration\pmEGFPC1\0010_pmEGFPC1_R1_P1_K1_Ch2.zen
40	4.991417e-02	1.008378e-02	5.172500e-02	20181114_CTCFgfpcf2_G2G1\MitoSys2\Calibration\pmEGFPC1\0010_pmEGFPC1_R1_P1_K1_Ch2.zen
50	4.838397e-02	1.058567e-02	4.987700e-02	20181114_CTCFgfpcf2_G2G1\MitoSys2\Calibration\pmEGFPC1\0010_pmEGFPC1_R1_P1_K1_Ch2.zen
60	4.675629e-02	8.268751e-03	4.815300e-02	20181114_CTCFgfpcf2_G2G1\MitoSys2\Calibration\pmEGFPC1\0010_pmEGFPC1_R1_P1_K1_Ch2.zen
70	4.804446e-02	1.018181e-02	4.654500e-02	20181114_CTCFgfpcf2_G2G1\MitoSys2\Calibration\pmEGFPC1\0010_pmEGFPC1_R1_P1_K1_Ch2.zen
80	4.687448e-02	9.018540e-03	4.504300e-02	20181114_CTCFgfpcf2_G2G1\MitoSys2\Calibration\pmEGFPC1\0010_pmEGFPC1_R1_P1_K1_Ch2.zen
90	3.982097e-02	1.028486e-02	4.363700e-02	20181114_CTCFgfpcf2_G2G1\MitoSys2\Calibration\pmEGFPC1\0010_pmEGFPC1_R1_P1_K1_Ch2.zen
100	4.368615e-02	8.838370e-03	4.232000e-02	20181114_CTCFgfpcf2_G2G1\MitoSys2\Calibration\pmEGFPC1\0010_pmEGFPC1_R1_P1_K1_Ch2.zen
120	4.011796e-02	5.825961e-03	3.992100e-02	20181114_CTCFgfpcf2_G2G1\MitoSys2\Calibration\pmEGFPC1\0010_pmEGFPC1_R1_P1_K1_Ch2.zen
140	3.851799e-02	5.395051e-03	3.779300e-02	20181114_CTCFgfpcf2_G2G1\MitoSys2\Calibration\pmEGFPC1\0010_pmEGFPC1_R1_P1_K1_Ch2.zen
160	3.583008e-02	5.598464e-03	3.589300e-02	20181114_CTCFgfpcf2_G2G1\MitoSys2\Calibration\pmEGFPC1\0010_pmEGFPC1_R1_P1_K1_Ch2.zen
180	3.688304e-02	6.653298e-03	3.418600e-02	20181114_CTCFgfpcf2_G2G1\MitoSys2\Calibration\pmEGFPC1\0010_pmEGFPC1_R1_P1_K1_Ch2.zen
200	3.263443e-02	7.449315e-03	3.264400e-02	20181114_CTCFgfpcf2_G2G1\MitoSys2\Calibration\pmEGFPC1\0010_pmEGFPC1_R1_P1_K1_Ch2.zen
220	3.204367e-02	5.887593e-03	3.124300e-02	20181114_CTCFgfpcf2_G2G1\MitoSys2\Calibration\pmEGFPC1\0010_pmEGFPC1_R1_P1_K1_Ch2.zen
240	2.940741e-02	7.284165e-03	2.996400e-02	20181114_CTCFgfpcf2_G2G1\MitoSys2\Calibration\pmEGFPC1\0010_pmEGFPC1_R1_P1_K1_Ch2.zen
260	2.777710e-02	7.652789e-03	2.879200e-02	20181114_CTCFgfpcf2_G2G1\MitoSys2\Calibration\pmEGFPC1\0010_pmEGFPC1_R1_P1_K1_Ch2.zen
280	2.894546e-02	5.303549e-03	2.771100e-02	20181114_CTCFgfpcf2_G2G1\MitoSys2\Calibration\pmEGFPC1\0010_pmEGFPC1_R1_P1_K1_Ch2.zen
300	2.660044e-02	4.359998e-03	2.671300e-02	20181114_CTCFgfpcf2_G2G1\MitoSys2\Calibration\pmEGFPC1\0010_pmEGFPC1_R1_P1_K1_Ch2.zen
340	2.423365e-02	5.120127e-03	2.492400e-02	20181114_CTCFgfpcf2_G2G1\MitoSys2\Calibration\pmEGFPC1\0010_pmEGFPC1_R1_P1_K1_Ch2.zen
380	2.423023e-02	4.561416e-03	2.336700e-02	20181114_CTCFgfpcf2_G2G1\MitoSys2\Calibration\pmEGFPC1\0010_pmEGFPC1_R1_P1_K1_Ch2.zen
420	2.210261e-02	4.153094e-03	2.199600e-02	20181114_CTCFgfpcf2_G2G1\MitoSys2\Calibration\pmEGFPC1\0010_pmEGFPC1_R1_P1_K1_Ch2.zen
460	2.042805e-02	4.539339e-03	2.077900e-02	20181114_CTCFgfpcf2_G2G1\MitoSys2\Calibration\pmEGFPC1\0010_pmEGFPC1_R1_P1_K1_Ch2.zen
500	1.856041e-02	4.694803e-03	1.969100e-02	20181114_CTCFgfpcf2_G2G1\MitoSys2\Calibration\pmEGFPC1\0010_pmEGFPC1_R1_P1_K1_Ch2.zen
540	1.804802e-02	5.000817e-03	1.871200e-02	20181114_CTCFgfpcf2_G2G1\MitoSys2\Calibration\pmEGFPC1\0010_pmEGFPC1_R1_P1_K1_Ch2.zen
580	1.790534e-02	5.185750e-03	1.782500e-02	20181114_CTCFgfpcf2_G2G1\MitoSys2\Calibration\pmEGFPC1\0010_pmEGFPC1_R1_P1_K1_Ch2.zen
620	1.676737e-02	4.996502e-03	1.701900e-02	20181114_CTCFgfpcf2_G2G1\MitoSys2\Calibration\pmEGFPC1\0010_pmEGFPC1_R1_P1_K1_Ch2.zen
660	1.604659e-02	5.352084e-03	1.628300e-02	20181114_CTCFgfpcf2_G2G1\MitoSys2\Calibration\pmEGFPC1\0010_pmEGFPC1_R1_P1_K1_Ch2.zen
700	1.598205e-02	3.418532e-03	1.560800e-02	20181114_CTCFgfpcf2_G2G1\MitoSys2\Calibration\pmEGFPC1\0010_pmEGFPC1_R1_P1_K1_Ch2.zen
780	1.467464e-02	3.114227e-03	1.441200e-02	20181114_CTCFgfpcf2_G2G1\MitoSys2\Calibration\pmEGFPC1\0010_pmEGFPC1_R1_P1_K1_Ch2.zen
860	1.357148e-02	2.915807e-03	1.338700e-02	20181114_CTCFgfpcf2_G2G1\MitoSys2\Calibration\pmEGFPC1\0010_pmEGFPC1_R1_P1_K1_Ch2.zen
940	1.400844e-02	3.579651e-03	1.249900e-02	20181114_CTCFgfpcf2_G2G1\MitoSys2\Calibration\pmEGFPC1\0010_pmEGFPC1_R1_P1_K1_Ch2.zen
1020	1.129095e-02	2.654321e-03	1.172200e-02	20181114_CTCFgfpcf2_G2G1\MitoSys2\Calibration\pmEGFPC1\0010_pmEGFPC1_R1_P1_K1_Ch2.zen
1100	1.105945e-02	3.364832e-03	1.103700e-02	20181114_CTCFgfpcf2_G2G1\MitoSys2\Calibration\pmEGFPC1\0010_pmEGFPC1_R1_P1_K1_Ch2.zen
1180	9.896733e-03	3.841299e-03	1.042900e-02	20181114_CTCFgfpcf2_G2G1\MitoSys2\Calibration\pmEGFPC1\0010_pmEGFPC1_R1_P1_K1_Ch2.zen
1260	9.449579e-03	3.185026e-03	9.885500e-03	20181114_CTCFgfpcf2_G2G1\MitoSys2\Calibration\pmEGFPC1\0010_pmEGFPC1_R1_P1_K1_Ch2.zen
1340	8.540632e-03	3.771221e-03	9.397000e-03	20181114_CTCFgfpcf2_G2G1\MitoSys2\Calibration\pmEGFPC1\0010_pmEGFPC1_R1_P1_K1_Ch2.zen
1420	8.831711e-03	3.198040e-03	8.955600e-03	20181114_CTCFgfpcf2_G2G1\MitoSys2\Calibration\pmEGFPC1\0010_pmEGFPC1_R1_P1_K1_Ch2.zen
1500	7.720670e-03	3.225982e-03	8.554900e-03	20181114_CTCFgfpcf2_G2G1\MitoSys2\Calibration\pmEGFPC1\0010_pmEGFPC1_R1_P1_K1_Ch2.zen
1660	7.366982e-03	3.193523e-03	7.855500e-03	20181114_CTCFgfpcf2_G2G1\MitoSys2\Calibration\pmEGFPC1\0010_pmEGFPC1_R1_P1_K1_Ch2.zen
1820	7.647624e-03	2.872894e-03	7.265700e-03	20181114_CTCFgfpcf2_G2G1\MitoSys2\Calibration\pmEGFPC1\0010_pmEGFPC1_R1_P1_K1_Ch2.zen
1980	7.004517e-03	2.934940e-03	6.761900e-03	20181114_CTCFgfpcf2_G2G1\MitoSys2\Calibration\pmEGFPC1\0010_pmEGFPC1_R1_P1_K1_Ch2.zen
2140	6.552244e-03	2.946782e-03	6.326800e-03	20181114_CTCFgfpcf2_G2G1\MitoSys2\Calibration\pmEGFPC1\0010_pmEGFPC1_R1_P1_K1_Ch2.zen
2300	6.255876e-03	2.727197e-03	5.947400e-03	20181114_CTCFgfpcf2_G2G1\MitoSys2\Calibration\pmEGFPC1\0010_pmEGFPC1_R1_P1_K1_Ch2.zen
2460	6.236822e-03	3.016240e-03	5.613800e-03	20181114_CTCFgfpcf2_G2G1\MitoSys2\Calibration\pmEGFPC1\0010_pmEGFPC1_R1_P1_K1_Ch2.zen
2620	5.702446e-03	3.084385e-03	5.318300e-03	20181114_CTCFgfpcf2_G2G1\MitoSys2\Calibration\pmEGFPC1\0010_pmEGFPC1_R1_P1_K1_Ch2.zen
2780	5.088027e-03	3.834541e-03	5.054800e-03	20181114_CTCFgfpcf2_G2G1\MitoSys2\Calibration\pmEGFPC1\0010_pmEGFPC1_R1_P1_K1_Ch2.zen
2940	3.867081e-03	3.377990e-03	4.818300e-03	20181114_CTCFgfpcf2_G2G1\MitoSys2\Calibration\pmEGFPC1\0010_pmEGFPC1_R1_P1_K1_Ch2.zen
3100	4.816847e-03	2.580101e-03	4.605100e-03	20181114_CTCFgfpcf2_G2G1\MitoSys2\Calibration\pmEGFPC1\0010_pmEGFPC1_R1_P1_K1_Ch2.zen
3420	4.200023e-03	2.808143e-03	4.235800e-03	20181114_CTCFgfpcf2_G2G1\MitoSys2\Calibration\pmEGFPC1\0010_pmEGFPC1_R1_P1_K1_Ch2.zen
3740	4.104762e-03	2.147823e-03	3.927200e-03	20181114_CTCFgfpcf2_G2G1\MitoSys2\Calibration\pmEGFPC1\0010_pmEGFPC1_R1_P1_K1_Ch2.zen
4060	3.393245e-03	2.080943e-03	3.665700e-03	20181114_CTCFgfpcf2_G2G1\MitoSys2\Calibration\pmEGFPC1\0010_pmEGFPC1_R1_P1_K1_Ch2.zen
[truncated: 41,786 more rows]
