# Supplementary material for: Absolute quantification of cohesin, CTCF and their regulators in human cells
Source: eLife. 2019 Jun 17;8:e46269. doi: 10.7554/eLife.46269 (PMC6606026; doi:10.7554/eLife.46269)
Supplement: Figure 2—source data 1. [file elife-46269-fig2-data1.zip › Figure 2 - source data 1/20181114_CTCFgfpcf2_G2G1/2c_opt_time_col_ic_Ch1.txt]

time_s	Ch1_kHz	path
0	4.332832e+02	20181114_CTCFgfpcf2_G2G1\MitoSys2\Calibration\pmEGFPC1\0001_pmEGFPC1_R1_P1_K1_Ch2.zen
6.000000e-02	4.276999e+02	20181114_CTCFgfpcf2_G2G1\MitoSys2\Calibration\pmEGFPC1\0001_pmEGFPC1_R1_P1_K1_Ch2.zen
1.200000e-01	4.216332e+02	20181114_CTCFgfpcf2_G2G1\MitoSys2\Calibration\pmEGFPC1\0001_pmEGFPC1_R1_P1_K1_Ch2.zen
1.800000e-01	4.282832e+02	20181114_CTCFgfpcf2_G2G1\MitoSys2\Calibration\pmEGFPC1\0001_pmEGFPC1_R1_P1_K1_Ch2.zen
2.400000e-01	4.315665e+02	20181114_CTCFgfpcf2_G2G1\MitoSys2\Calibration\pmEGFPC1\0001_pmEGFPC1_R1_P1_K1_Ch2.zen
3.000000e-01	4.281166e+02	20181114_CTCFgfpcf2_G2G1\MitoSys2\Calibration\pmEGFPC1\0001_pmEGFPC1_R1_P1_K1_Ch2.zen
3.600000e-01	4.237332e+02	20181114_CTCFgfpcf2_G2G1\MitoSys2\Calibration\pmEGFPC1\0001_pmEGFPC1_R1_P1_K1_Ch2.zen
4.200000e-01	4.174165e+02	20181114_CTCFgfpcf2_G2G1\MitoSys2\Calibration\pmEGFPC1\0001_pmEGFPC1_R1_P1_K1_Ch2.zen
4.800000e-01	4.354665e+02	20181114_CTCFgfpcf2_G2G1\MitoSys2\Calibration\pmEGFPC1\0001_pmEGFPC1_R1_P1_K1_Ch2.zen
5.400000e-01	4.203165e+02	20181114_CTCFgfpcf2_G2G1\MitoSys2\Calibration\pmEGFPC1\0001_pmEGFPC1_R1_P1_K1_Ch2.zen
6.000000e-01	4.136832e+02	20181114_CTCFgfpcf2_G2G1\MitoSys2\Calibration\pmEGFPC1\0001_pmEGFPC1_R1_P1_K1_Ch2.zen
6.600000e-01	4.270665e+02	20181114_CTCFgfpcf2_G2G1\MitoSys2\Calibration\pmEGFPC1\0001_pmEGFPC1_R1_P1_K1_Ch2.zen
7.200000e-01	4.134832e+02	20181114_CTCFgfpcf2_G2G1\MitoSys2\Calibration\pmEGFPC1\0001_pmEGFPC1_R1_P1_K1_Ch2.zen
7.800000e-01	4.263666e+02	20181114_CTCFgfpcf2_G2G1\MitoSys2\Calibration\pmEGFPC1\0001_pmEGFPC1_R1_P1_K1_Ch2.zen
8.400000e-01	4.317999e+02	20181114_CTCFgfpcf2_G2G1\MitoSys2\Calibration\pmEGFPC1\0001_pmEGFPC1_R1_P1_K1_Ch2.zen
9.000000e-01	4.195165e+02	20181114_CTCFgfpcf2_G2G1\MitoSys2\Calibration\pmEGFPC1\0001_pmEGFPC1_R1_P1_K1_Ch2.zen
9.600000e-01	4.218165e+02	20181114_CTCFgfpcf2_G2G1\MitoSys2\Calibration\pmEGFPC1\0001_pmEGFPC1_R1_P1_K1_Ch2.zen
1.020000e+00	4.135499e+02	20181114_CTCFgfpcf2_G2G1\MitoSys2\Calibration\pmEGFPC1\0001_pmEGFPC1_R1_P1_K1_Ch2.zen
1.080000e+00	4.253332e+02	20181114_CTCFgfpcf2_G2G1\MitoSys2\Calibration\pmEGFPC1\0001_pmEGFPC1_R1_P1_K1_Ch2.zen
1.140000e+00	4.218832e+02	20181114_CTCFgfpcf2_G2G1\MitoSys2\Calibration\pmEGFPC1\0001_pmEGFPC1_R1_P1_K1_Ch2.zen
1.200000e+00	4.222665e+02	20181114_CTCFgfpcf2_G2G1\MitoSys2\Calibration\pmEGFPC1\0001_pmEGFPC1_R1_P1_K1_Ch2.zen
1.260000e+00	4.302499e+02	20181114_CTCFgfpcf2_G2G1\MitoSys2\Calibration\pmEGFPC1\0001_pmEGFPC1_R1_P1_K1_Ch2.zen
1.320000e+00	4.156832e+02	20181114_CTCFgfpcf2_G2G1\MitoSys2\Calibration\pmEGFPC1\0001_pmEGFPC1_R1_P1_K1_Ch2.zen
1.380000e+00	4.128332e+02	20181114_CTCFgfpcf2_G2G1\MitoSys2\Calibration\pmEGFPC1\0001_pmEGFPC1_R1_P1_K1_Ch2.zen
1.440000e+00	4.181166e+02	20181114_CTCFgfpcf2_G2G1\MitoSys2\Calibration\pmEGFPC1\0001_pmEGFPC1_R1_P1_K1_Ch2.zen
1.500000e+00	4.267499e+02	20181114_CTCFgfpcf2_G2G1\MitoSys2\Calibration\pmEGFPC1\0001_pmEGFPC1_R1_P1_K1_Ch2.zen
1.560000e+00	4.163666e+02	20181114_CTCFgfpcf2_G2G1\MitoSys2\Calibration\pmEGFPC1\0001_pmEGFPC1_R1_P1_K1_Ch2.zen
1.620000e+00	4.275665e+02	20181114_CTCFgfpcf2_G2G1\MitoSys2\Calibration\pmEGFPC1\0001_pmEGFPC1_R1_P1_K1_Ch2.zen
1.680000e+00	4.236665e+02	20181114_CTCFgfpcf2_G2G1\MitoSys2\Calibration\pmEGFPC1\0001_pmEGFPC1_R1_P1_K1_Ch2.zen
1.740000e+00	4.249665e+02	20181114_CTCFgfpcf2_G2G1\MitoSys2\Calibration\pmEGFPC1\0001_pmEGFPC1_R1_P1_K1_Ch2.zen
1.800000e+00	4.184165e+02	20181114_CTCFgfpcf2_G2G1\MitoSys2\Calibration\pmEGFPC1\0001_pmEGFPC1_R1_P1_K1_Ch2.zen
1.860000e+00	4.248666e+02	20181114_CTCFgfpcf2_G2G1\MitoSys2\Calibration\pmEGFPC1\0001_pmEGFPC1_R1_P1_K1_Ch2.zen
1.920000e+00	4.242332e+02	20181114_CTCFgfpcf2_G2G1\MitoSys2\Calibration\pmEGFPC1\0001_pmEGFPC1_R1_P1_K1_Ch2.zen
1.980000e+00	4.218165e+02	20181114_CTCFgfpcf2_G2G1\MitoSys2\Calibration\pmEGFPC1\0001_pmEGFPC1_R1_P1_K1_Ch2.zen
2.040000e+00	4.171832e+02	20181114_CTCFgfpcf2_G2G1\MitoSys2\Calibration\pmEGFPC1\0001_pmEGFPC1_R1_P1_K1_Ch2.zen
2.100000e+00	4.262499e+02	20181114_CTCFgfpcf2_G2G1\MitoSys2\Calibration\pmEGFPC1\0001_pmEGFPC1_R1_P1_K1_Ch2.zen
2.160000e+00	4.210999e+02	20181114_CTCFgfpcf2_G2G1\MitoSys2\Calibration\pmEGFPC1\0001_pmEGFPC1_R1_P1_K1_Ch2.zen
2.220000e+00	4.347332e+02	20181114_CTCFgfpcf2_G2G1\MitoSys2\Calibration\pmEGFPC1\0001_pmEGFPC1_R1_P1_K1_Ch2.zen
2.280000e+00	4.296999e+02	20181114_CTCFgfpcf2_G2G1\MitoSys2\Calibration\pmEGFPC1\0001_pmEGFPC1_R1_P1_K1_Ch2.zen
2.340000e+00	4.152499e+02	20181114_CTCFgfpcf2_G2G1\MitoSys2\Calibration\pmEGFPC1\0001_pmEGFPC1_R1_P1_K1_Ch2.zen
2.400000e+00	4.151166e+02	20181114_CTCFgfpcf2_G2G1\MitoSys2\Calibration\pmEGFPC1\0001_pmEGFPC1_R1_P1_K1_Ch2.zen
2.460000e+00	4.228332e+02	20181114_CTCFgfpcf2_G2G1\MitoSys2\Calibration\pmEGFPC1\0001_pmEGFPC1_R1_P1_K1_Ch2.zen
2.520000e+00	4.074999e+02	20181114_CTCFgfpcf2_G2G1\MitoSys2\Calibration\pmEGFPC1\0001_pmEGFPC1_R1_P1_K1_Ch2.zen
2.580000e+00	4.188499e+02	20181114_CTCFgfpcf2_G2G1\MitoSys2\Calibration\pmEGFPC1\0001_pmEGFPC1_R1_P1_K1_Ch2.zen
2.640000e+00	4.265332e+02	20181114_CTCFgfpcf2_G2G1\MitoSys2\Calibration\pmEGFPC1\0001_pmEGFPC1_R1_P1_K1_Ch2.zen
2.700000e+00	4.295999e+02	20181114_CTCFgfpcf2_G2G1\MitoSys2\Calibration\pmEGFPC1\0001_pmEGFPC1_R1_P1_K1_Ch2.zen
2.760000e+00	4.178499e+02	20181114_CTCFgfpcf2_G2G1\MitoSys2\Calibration\pmEGFPC1\0001_pmEGFPC1_R1_P1_K1_Ch2.zen
2.820000e+00	4.228832e+02	20181114_CTCFgfpcf2_G2G1\MitoSys2\Calibration\pmEGFPC1\0001_pmEGFPC1_R1_P1_K1_Ch2.zen
2.880000e+00	4.235999e+02	20181114_CTCFgfpcf2_G2G1\MitoSys2\Calibration\pmEGFPC1\0001_pmEGFPC1_R1_P1_K1_Ch2.zen
2.940000e+00	4.273666e+02	20181114_CTCFgfpcf2_G2G1\MitoSys2\Calibration\pmEGFPC1\0001_pmEGFPC1_R1_P1_K1_Ch2.zen
3	4.228165e+02	20181114_CTCFgfpcf2_G2G1\MitoSys2\Calibration\pmEGFPC1\0001_pmEGFPC1_R1_P1_K1_Ch2.zen
3.060000e+00	4.250165e+02	20181114_CTCFgfpcf2_G2G1\MitoSys2\Calibration\pmEGFPC1\0001_pmEGFPC1_R1_P1_K1_Ch2.zen
3.120000e+00	4.132832e+02	20181114_CTCFgfpcf2_G2G1\MitoSys2\Calibration\pmEGFPC1\0001_pmEGFPC1_R1_P1_K1_Ch2.zen
3.180000e+00	4.125165e+02	20181114_CTCFgfpcf2_G2G1\MitoSys2\Calibration\pmEGFPC1\0001_pmEGFPC1_R1_P1_K1_Ch2.zen
3.240000e+00	4.155499e+02	20181114_CTCFgfpcf2_G2G1\MitoSys2\Calibration\pmEGFPC1\0001_pmEGFPC1_R1_P1_K1_Ch2.zen
3.300000e+00	4.267332e+02	20181114_CTCFgfpcf2_G2G1\MitoSys2\Calibration\pmEGFPC1\0001_pmEGFPC1_R1_P1_K1_Ch2.zen
3.360000e+00	4.321332e+02	20181114_CTCFgfpcf2_G2G1\MitoSys2\Calibration\pmEGFPC1\0001_pmEGFPC1_R1_P1_K1_Ch2.zen
3.420000e+00	4.256665e+02	20181114_CTCFgfpcf2_G2G1\MitoSys2\Calibration\pmEGFPC1\0001_pmEGFPC1_R1_P1_K1_Ch2.zen
3.480000e+00	4.195332e+02	20181114_CTCFgfpcf2_G2G1\MitoSys2\Calibration\pmEGFPC1\0001_pmEGFPC1_R1_P1_K1_Ch2.zen
3.540000e+00	4.201832e+02	20181114_CTCFgfpcf2_G2G1\MitoSys2\Calibration\pmEGFPC1\0001_pmEGFPC1_R1_P1_K1_Ch2.zen
3.600000e+00	4.237832e+02	20181114_CTCFgfpcf2_G2G1\MitoSys2\Calibration\pmEGFPC1\0001_pmEGFPC1_R1_P1_K1_Ch2.zen
3.660000e+00	4.323999e+02	20181114_CTCFgfpcf2_G2G1\MitoSys2\Calibration\pmEGFPC1\0001_pmEGFPC1_R1_P1_K1_Ch2.zen
3.720000e+00	4.262332e+02	20181114_CTCFgfpcf2_G2G1\MitoSys2\Calibration\pmEGFPC1\0001_pmEGFPC1_R1_P1_K1_Ch2.zen
3.780000e+00	4.140832e+02	20181114_CTCFgfpcf2_G2G1\MitoSys2\Calibration\pmEGFPC1\0001_pmEGFPC1_R1_P1_K1_Ch2.zen
3.840000e+00	4.201665e+02	20181114_CTCFgfpcf2_G2G1\MitoSys2\Calibration\pmEGFPC1\0001_pmEGFPC1_R1_P1_K1_Ch2.zen
3.900000e+00	4.282165e+02	20181114_CTCFgfpcf2_G2G1\MitoSys2\Calibration\pmEGFPC1\0001_pmEGFPC1_R1_P1_K1_Ch2.zen
3.960000e+00	4.241999e+02	20181114_CTCFgfpcf2_G2G1\MitoSys2\Calibration\pmEGFPC1\0001_pmEGFPC1_R1_P1_K1_Ch2.zen
4.020000e+00	4.280665e+02	20181114_CTCFgfpcf2_G2G1\MitoSys2\Calibration\pmEGFPC1\0001_pmEGFPC1_R1_P1_K1_Ch2.zen
4.080000e+00	4.152999e+02	20181114_CTCFgfpcf2_G2G1\MitoSys2\Calibration\pmEGFPC1\0001_pmEGFPC1_R1_P1_K1_Ch2.zen
4.140000e+00	4.299499e+02	20181114_CTCFgfpcf2_G2G1\MitoSys2\Calibration\pmEGFPC1\0001_pmEGFPC1_R1_P1_K1_Ch2.zen
4.200000e+00	4.174832e+02	20181114_CTCFgfpcf2_G2G1\MitoSys2\Calibration\pmEGFPC1\0001_pmEGFPC1_R1_P1_K1_Ch2.zen
4.260000e+00	4.163666e+02	20181114_CTCFgfpcf2_G2G1\MitoSys2\Calibration\pmEGFPC1\0001_pmEGFPC1_R1_P1_K1_Ch2.zen
4.320000e+00	4.225999e+02	20181114_CTCFgfpcf2_G2G1\MitoSys2\Calibration\pmEGFPC1\0001_pmEGFPC1_R1_P1_K1_Ch2.zen
4.380000e+00	4.211832e+02	20181114_CTCFgfpcf2_G2G1\MitoSys2\Calibration\pmEGFPC1\0001_pmEGFPC1_R1_P1_K1_Ch2.zen
4.440000e+00	4.294999e+02	20181114_CTCFgfpcf2_G2G1\MitoSys2\Calibration\pmEGFPC1\0001_pmEGFPC1_R1_P1_K1_Ch2.zen
4.500000e+00	4.287499e+02	20181114_CTCFgfpcf2_G2G1\MitoSys2\Calibration\pmEGFPC1\0001_pmEGFPC1_R1_P1_K1_Ch2.zen
4.560000e+00	4.270499e+02	20181114_CTCFgfpcf2_G2G1\MitoSys2\Calibration\pmEGFPC1\0001_pmEGFPC1_R1_P1_K1_Ch2.zen
4.620000e+00	4.175332e+02	20181114_CTCFgfpcf2_G2G1\MitoSys2\Calibration\pmEGFPC1\0001_pmEGFPC1_R1_P1_K1_Ch2.zen
4.680000e+00	4.196665e+02	20181114_CTCFgfpcf2_G2G1\MitoSys2\Calibration\pmEGFPC1\0001_pmEGFPC1_R1_P1_K1_Ch2.zen
4.740000e+00	4.239999e+02	20181114_CTCFgfpcf2_G2G1\MitoSys2\Calibration\pmEGFPC1\0001_pmEGFPC1_R1_P1_K1_Ch2.zen
4.800000e+00	4.193165e+02	20181114_CTCFgfpcf2_G2G1\MitoSys2\Calibration\pmEGFPC1\0001_pmEGFPC1_R1_P1_K1_Ch2.zen
4.860000e+00	4.220832e+02	20181114_CTCFgfpcf2_G2G1\MitoSys2\Calibration\pmEGFPC1\0001_pmEGFPC1_R1_P1_K1_Ch2.zen
4.920000e+00	4.276499e+02	20181114_CTCFgfpcf2_G2G1\MitoSys2\Calibration\pmEGFPC1\0001_pmEGFPC1_R1_P1_K1_Ch2.zen
4.980000e+00	4.290665e+02	20181114_CTCFgfpcf2_G2G1\MitoSys2\Calibration\pmEGFPC1\0001_pmEGFPC1_R1_P1_K1_Ch2.zen
5.040000e+00	4.215832e+02	20181114_CTCFgfpcf2_G2G1\MitoSys2\Calibration\pmEGFPC1\0001_pmEGFPC1_R1_P1_K1_Ch2.zen
5.100000e+00	4.217499e+02	20181114_CTCFgfpcf2_G2G1\MitoSys2\Calibration\pmEGFPC1\0001_pmEGFPC1_R1_P1_K1_Ch2.zen
5.160000e+00	4.294332e+02	20181114_CTCFgfpcf2_G2G1\MitoSys2\Calibration\pmEGFPC1\0001_pmEGFPC1_R1_P1_K1_Ch2.zen
5.220000e+00	4.217665e+02	20181114_CTCFgfpcf2_G2G1\MitoSys2\Calibration\pmEGFPC1\0001_pmEGFPC1_R1_P1_K1_Ch2.zen
5.280000e+00	4.234165e+02	20181114_CTCFgfpcf2_G2G1\MitoSys2\Calibration\pmEGFPC1\0001_pmEGFPC1_R1_P1_K1_Ch2.zen
5.340000e+00	4.171499e+02	20181114_CTCFgfpcf2_G2G1\MitoSys2\Calibration\pmEGFPC1\0001_pmEGFPC1_R1_P1_K1_Ch2.zen
5.400000e+00	4.202332e+02	20181114_CTCFgfpcf2_G2G1\MitoSys2\Calibration\pmEGFPC1\0001_pmEGFPC1_R1_P1_K1_Ch2.zen
5.460000e+00	4.113499e+02	20181114_CTCFgfpcf2_G2G1\MitoSys2\Calibration\pmEGFPC1\0001_pmEGFPC1_R1_P1_K1_Ch2.zen
5.520000e+00	4.226999e+02	20181114_CTCFgfpcf2_G2G1\MitoSys2\Calibration\pmEGFPC1\0001_pmEGFPC1_R1_P1_K1_Ch2.zen
5.580000e+00	4.281999e+02	20181114_CTCFgfpcf2_G2G1\MitoSys2\Calibration\pmEGFPC1\0001_pmEGFPC1_R1_P1_K1_Ch2.zen
5.640000e+00	4.288499e+02	20181114_CTCFgfpcf2_G2G1\MitoSys2\Calibration\pmEGFPC1\0001_pmEGFPC1_R1_P1_K1_Ch2.zen
5.700000e+00	4.110832e+02	20181114_CTCFgfpcf2_G2G1\MitoSys2\Calibration\pmEGFPC1\0001_pmEGFPC1_R1_P1_K1_Ch2.zen
5.760000e+00	4.224832e+02	20181114_CTCFgfpcf2_G2G1\MitoSys2\Calibration\pmEGFPC1\0001_pmEGFPC1_R1_P1_K1_Ch2.zen
5.820000e+00	4.281166e+02	20181114_CTCFgfpcf2_G2G1\MitoSys2\Calibration\pmEGFPC1\0001_pmEGFPC1_R1_P1_K1_Ch2.zen
5.880000e+00	4.148332e+02	20181114_CTCFgfpcf2_G2G1\MitoSys2\Calibration\pmEGFPC1\0001_pmEGFPC1_R1_P1_K1_Ch2.zen
5.940000e+00	4.238165e+02	20181114_CTCFgfpcf2_G2G1\MitoSys2\Calibration\pmEGFPC1\0001_pmEGFPC1_R1_P1_K1_Ch2.zen
6	4.129499e+02	20181114_CTCFgfpcf2_G2G1\MitoSys2\Calibration\pmEGFPC1\0001_pmEGFPC1_R1_P1_K1_Ch2.zen
6.060000e+00	4.227665e+02	20181114_CTCFgfpcf2_G2G1\MitoSys2\Calibration\pmEGFPC1\0001_pmEGFPC1_R1_P1_K1_Ch2.zen
6.120000e+00	4.237832e+02	20181114_CTCFgfpcf2_G2G1\MitoSys2\Calibration\pmEGFPC1\0001_pmEGFPC1_R1_P1_K1_Ch2.zen
6.180000e+00	4.107165e+02	20181114_CTCFgfpcf2_G2G1\MitoSys2\Calibration\pmEGFPC1\0001_pmEGFPC1_R1_P1_K1_Ch2.zen
6.240000e+00	4.154999e+02	20181114_CTCFgfpcf2_G2G1\MitoSys2\Calibration\pmEGFPC1\0001_pmEGFPC1_R1_P1_K1_Ch2.zen
6.300000e+00	4.230165e+02	20181114_CTCFgfpcf2_G2G1\MitoSys2\Calibration\pmEGFPC1\0001_pmEGFPC1_R1_P1_K1_Ch2.zen
6.360000e+00	4.188832e+02	20181114_CTCFgfpcf2_G2G1\MitoSys2\Calibration\pmEGFPC1\0001_pmEGFPC1_R1_P1_K1_Ch2.zen
6.420000e+00	4.122832e+02	20181114_CTCFgfpcf2_G2G1\MitoSys2\Calibration\pmEGFPC1\0001_pmEGFPC1_R1_P1_K1_Ch2.zen
6.480000e+00	4.239332e+02	20181114_CTCFgfpcf2_G2G1\MitoSys2\Calibration\pmEGFPC1\0001_pmEGFPC1_R1_P1_K1_Ch2.zen
6.540000e+00	4.129332e+02	20181114_CTCFgfpcf2_G2G1\MitoSys2\Calibration\pmEGFPC1\0001_pmEGFPC1_R1_P1_K1_Ch2.zen
6.600000e+00	4.155499e+02	20181114_CTCFgfpcf2_G2G1\MitoSys2\Calibration\pmEGFPC1\0001_pmEGFPC1_R1_P1_K1_Ch2.zen
6.660000e+00	4.183832e+02	20181114_CTCFgfpcf2_G2G1\MitoSys2\Calibration\pmEGFPC1\0001_pmEGFPC1_R1_P1_K1_Ch2.zen
6.720000e+00	4.133165e+02	20181114_CTCFgfpcf2_G2G1\MitoSys2\Calibration\pmEGFPC1\0001_pmEGFPC1_R1_P1_K1_Ch2.zen
6.780000e+00	4.273999e+02	20181114_CTCFgfpcf2_G2G1\MitoSys2\Calibration\pmEGFPC1\0001_pmEGFPC1_R1_P1_K1_Ch2.zen
6.840000e+00	4.179999e+02	20181114_CTCFgfpcf2_G2G1\MitoSys2\Calibration\pmEGFPC1\0001_pmEGFPC1_R1_P1_K1_Ch2.zen
6.900000e+00	4.080665e+02	20181114_CTCFgfpcf2_G2G1\MitoSys2\Calibration\pmEGFPC1\0001_pmEGFPC1_R1_P1_K1_Ch2.zen
6.960000e+00	4.153999e+02	20181114_CTCFgfpcf2_G2G1\MitoSys2\Calibration\pmEGFPC1\0001_pmEGFPC1_R1_P1_K1_Ch2.zen
7.020000e+00	4.179832e+02	20181114_CTCFgfpcf2_G2G1\MitoSys2\Calibration\pmEGFPC1\0001_pmEGFPC1_R1_P1_K1_Ch2.zen
7.080000e+00	4.029332e+02	20181114_CTCFgfpcf2_G2G1\MitoSys2\Calibration\pmEGFPC1\0001_pmEGFPC1_R1_P1_K1_Ch2.zen
7.140000e+00	4.194665e+02	20181114_CTCFgfpcf2_G2G1\MitoSys2\Calibration\pmEGFPC1\0001_pmEGFPC1_R1_P1_K1_Ch2.zen
7.200000e+00	4.163832e+02	20181114_CTCFgfpcf2_G2G1\MitoSys2\Calibration\pmEGFPC1\0001_pmEGFPC1_R1_P1_K1_Ch2.zen
7.260000e+00	4.272832e+02	20181114_CTCFgfpcf2_G2G1\MitoSys2\Calibration\pmEGFPC1\0001_pmEGFPC1_R1_P1_K1_Ch2.zen
7.320000e+00	4.166665e+02	20181114_CTCFgfpcf2_G2G1\MitoSys2\Calibration\pmEGFPC1\0001_pmEGFPC1_R1_P1_K1_Ch2.zen
7.380000e+00	4.269832e+02	20181114_CTCFgfpcf2_G2G1\MitoSys2\Calibration\pmEGFPC1\0001_pmEGFPC1_R1_P1_K1_Ch2.zen
7.440000e+00	4.355665e+02	20181114_CTCFgfpcf2_G2G1\MitoSys2\Calibration\pmEGFPC1\0001_pmEGFPC1_R1_P1_K1_Ch2.zen
7.500000e+00	4.143666e+02	20181114_CTCFgfpcf2_G2G1\MitoSys2\Calibration\pmEGFPC1\0001_pmEGFPC1_R1_P1_K1_Ch2.zen
7.560000e+00	4.318666e+02	20181114_CTCFgfpcf2_G2G1\MitoSys2\Calibration\pmEGFPC1\0001_pmEGFPC1_R1_P1_K1_Ch2.zen
7.620000e+00	4.148832e+02	20181114_CTCFgfpcf2_G2G1\MitoSys2\Calibration\pmEGFPC1\0001_pmEGFPC1_R1_P1_K1_Ch2.zen
7.680000e+00	4.133666e+02	20181114_CTCFgfpcf2_G2G1\MitoSys2\Calibration\pmEGFPC1\0001_pmEGFPC1_R1_P1_K1_Ch2.zen
7.740000e+00	4.225832e+02	20181114_CTCFgfpcf2_G2G1\MitoSys2\Calibration\pmEGFPC1\0001_pmEGFPC1_R1_P1_K1_Ch2.zen
7.800000e+00	4.111832e+02	20181114_CTCFgfpcf2_G2G1\MitoSys2\Calibration\pmEGFPC1\0001_pmEGFPC1_R1_P1_K1_Ch2.zen
7.860000e+00	4.273999e+02	20181114_CTCFgfpcf2_G2G1\MitoSys2\Calibration\pmEGFPC1\0001_pmEGFPC1_R1_P1_K1_Ch2.zen
7.920000e+00	4.244165e+02	20181114_CTCFgfpcf2_G2G1\MitoSys2\Calibration\pmEGFPC1\0001_pmEGFPC1_R1_P1_K1_Ch2.zen
7.980000e+00	4.220832e+02	20181114_CTCFgfpcf2_G2G1\MitoSys2\Calibration\pmEGFPC1\0001_pmEGFPC1_R1_P1_K1_Ch2.zen
8.040000e+00	4.171332e+02	20181114_CTCFgfpcf2_G2G1\MitoSys2\Calibration\pmEGFPC1\0001_pmEGFPC1_R1_P1_K1_Ch2.zen
8.100000e+00	4.291499e+02	20181114_CTCFgfpcf2_G2G1\MitoSys2\Calibration\pmEGFPC1\0001_pmEGFPC1_R1_P1_K1_Ch2.zen
8.160000e+00	4.156499e+02	20181114_CTCFgfpcf2_G2G1\MitoSys2\Calibration\pmEGFPC1\0001_pmEGFPC1_R1_P1_K1_Ch2.zen
8.220000e+00	4.075499e+02	20181114_CTCFgfpcf2_G2G1\MitoSys2\Calibration\pmEGFPC1\0001_pmEGFPC1_R1_P1_K1_Ch2.zen
8.280000e+00	4.148832e+02	20181114_CTCFgfpcf2_G2G1\MitoSys2\Calibration\pmEGFPC1\0001_pmEGFPC1_R1_P1_K1_Ch2.zen
8.340000e+00	4.072999e+02	20181114_CTCFgfpcf2_G2G1\MitoSys2\Calibration\pmEGFPC1\0001_pmEGFPC1_R1_P1_K1_Ch2.zen
8.400000e+00	4.133666e+02	20181114_CTCFgfpcf2_G2G1\MitoSys2\Calibration\pmEGFPC1\0001_pmEGFPC1_R1_P1_K1_Ch2.zen
8.460000e+00	4.190165e+02	20181114_CTCFgfpcf2_G2G1\MitoSys2\Calibration\pmEGFPC1\0001_pmEGFPC1_R1_P1_K1_Ch2.zen
8.520000e+00	4.165332e+02	20181114_CTCFgfpcf2_G2G1\MitoSys2\Calibration\pmEGFPC1\0001_pmEGFPC1_R1_P1_K1_Ch2.zen
8.580000e+00	4.206332e+02	20181114_CTCFgfpcf2_G2G1\MitoSys2\Calibration\pmEGFPC1\0001_pmEGFPC1_R1_P1_K1_Ch2.zen
8.640000e+00	4.234332e+02	20181114_CTCFgfpcf2_G2G1\MitoSys2\Calibration\pmEGFPC1\0001_pmEGFPC1_R1_P1_K1_Ch2.zen
8.700000e+00	4.240332e+02	20181114_CTCFgfpcf2_G2G1\MitoSys2\Calibration\pmEGFPC1\0001_pmEGFPC1_R1_P1_K1_Ch2.zen
8.760000e+00	4.083666e+02	20181114_CTCFgfpcf2_G2G1\MitoSys2\Calibration\pmEGFPC1\0001_pmEGFPC1_R1_P1_K1_Ch2.zen
8.820000e+00	4.222665e+02	20181114_CTCFgfpcf2_G2G1\MitoSys2\Calibration\pmEGFPC1\0001_pmEGFPC1_R1_P1_K1_Ch2.zen
8.880000e+00	4.088332e+02	20181114_CTCFgfpcf2_G2G1\MitoSys2\Calibration\pmEGFPC1\0001_pmEGFPC1_R1_P1_K1_Ch2.zen
8.940000e+00	4.110165e+02	20181114_CTCFgfpcf2_G2G1\MitoSys2\Calibration\pmEGFPC1\0001_pmEGFPC1_R1_P1_K1_Ch2.zen
9	4.175165e+02	20181114_CTCFgfpcf2_G2G1\MitoSys2\Calibration\pmEGFPC1\0001_pmEGFPC1_R1_P1_K1_Ch2.zen
9.060000e+00	4.111332e+02	20181114_CTCFgfpcf2_G2G1\MitoSys2\Calibration\pmEGFPC1\0001_pmEGFPC1_R1_P1_K1_Ch2.zen
9.120000e+00	4.215499e+02	20181114_CTCFgfpcf2_G2G1\MitoSys2\Calibration\pmEGFPC1\0001_pmEGFPC1_R1_P1_K1_Ch2.zen
9.180000e+00	4.192165e+02	20181114_CTCFgfpcf2_G2G1\MitoSys2\Calibration\pmEGFPC1\0001_pmEGFPC1_R1_P1_K1_Ch2.zen
9.240000e+00	4.261832e+02	20181114_CTCFgfpcf2_G2G1\MitoSys2\Calibration\pmEGFPC1\0001_pmEGFPC1_R1_P1_K1_Ch2.zen
9.300000e+00	4.068666e+02	20181114_CTCFgfpcf2_G2G1\MitoSys2\Calibration\pmEGFPC1\0001_pmEGFPC1_R1_P1_K1_Ch2.zen
9.360000e+00	4.109665e+02	20181114_CTCFgfpcf2_G2G1\MitoSys2\Calibration\pmEGFPC1\0001_pmEGFPC1_R1_P1_K1_Ch2.zen
9.420000e+00	4.193165e+02	20181114_CTCFgfpcf2_G2G1\MitoSys2\Calibration\pmEGFPC1\0001_pmEGFPC1_R1_P1_K1_Ch2.zen
9.480000e+00	4.082832e+02	20181114_CTCFgfpcf2_G2G1\MitoSys2\Calibration\pmEGFPC1\0001_pmEGFPC1_R1_P1_K1_Ch2.zen
9.540000e+00	4.013332e+02	20181114_CTCFgfpcf2_G2G1\MitoSys2\Calibration\pmEGFPC1\0001_pmEGFPC1_R1_P1_K1_Ch2.zen
9.600000e+00	4.140332e+02	20181114_CTCFgfpcf2_G2G1\MitoSys2\Calibration\pmEGFPC1\0001_pmEGFPC1_R1_P1_K1_Ch2.zen
9.660000e+00	4.159332e+02	20181114_CTCFgfpcf2_G2G1\MitoSys2\Calibration\pmEGFPC1\0001_pmEGFPC1_R1_P1_K1_Ch2.zen
9.720000e+00	4.159499e+02	20181114_CTCFgfpcf2_G2G1\MitoSys2\Calibration\pmEGFPC1\0001_pmEGFPC1_R1_P1_K1_Ch2.zen
9.780000e+00	4.300832e+02	20181114_CTCFgfpcf2_G2G1\MitoSys2\Calibration\pmEGFPC1\0001_pmEGFPC1_R1_P1_K1_Ch2.zen
9.840000e+00	4.203332e+02	20181114_CTCFgfpcf2_G2G1\MitoSys2\Calibration\pmEGFPC1\0001_pmEGFPC1_R1_P1_K1_Ch2.zen
9.900000e+00	4.144332e+02	20181114_CTCFgfpcf2_G2G1\MitoSys2\Calibration\pmEGFPC1\0001_pmEGFPC1_R1_P1_K1_Ch2.zen
9.960000e+00	4.192499e+02	20181114_CTCFgfpcf2_G2G1\MitoSys2\Calibration\pmEGFPC1\0001_pmEGFPC1_R1_P1_K1_Ch2.zen
1.002000e+01	4.369832e+02	20181114_CTCFgfpcf2_G2G1\MitoSys2\Calibration\pmEGFPC1\0001_pmEGFPC1_R1_P1_K1_Ch2.zen
1.008000e+01	4.206499e+02	20181114_CTCFgfpcf2_G2G1\MitoSys2\Calibration\pmEGFPC1\0001_pmEGFPC1_R1_P1_K1_Ch2.zen
1.014000e+01	4.135332e+02	20181114_CTCFgfpcf2_G2G1\MitoSys2\Calibration\pmEGFPC1\0001_pmEGFPC1_R1_P1_K1_Ch2.zen
1.020000e+01	4.185499e+02	20181114_CTCFgfpcf2_G2G1\MitoSys2\Calibration\pmEGFPC1\0001_pmEGFPC1_R1_P1_K1_Ch2.zen
1.026000e+01	4.117332e+02	20181114_CTCFgfpcf2_G2G1\MitoSys2\Calibration\pmEGFPC1\0001_pmEGFPC1_R1_P1_K1_Ch2.zen
1.032000e+01	4.106832e+02	20181114_CTCFgfpcf2_G2G1\MitoSys2\Calibration\pmEGFPC1\0001_pmEGFPC1_R1_P1_K1_Ch2.zen
1.038000e+01	4.123832e+02	20181114_CTCFgfpcf2_G2G1\MitoSys2\Calibration\pmEGFPC1\0001_pmEGFPC1_R1_P1_K1_Ch2.zen
1.044000e+01	4.169499e+02	20181114_CTCFgfpcf2_G2G1\MitoSys2\Calibration\pmEGFPC1\0001_pmEGFPC1_R1_P1_K1_Ch2.zen
1.050000e+01	4.168499e+02	20181114_CTCFgfpcf2_G2G1\MitoSys2\Calibration\pmEGFPC1\0001_pmEGFPC1_R1_P1_K1_Ch2.zen
1.056000e+01	4.187499e+02	20181114_CTCFgfpcf2_G2G1\MitoSys2\Calibration\pmEGFPC1\0001_pmEGFPC1_R1_P1_K1_Ch2.zen
1.062000e+01	4.204165e+02	20181114_CTCFgfpcf2_G2G1\MitoSys2\Calibration\pmEGFPC1\0001_pmEGFPC1_R1_P1_K1_Ch2.zen
1.068000e+01	4.191332e+02	20181114_CTCFgfpcf2_G2G1\MitoSys2\Calibration\pmEGFPC1\0001_pmEGFPC1_R1_P1_K1_Ch2.zen
1.074000e+01	4.138332e+02	20181114_CTCFgfpcf2_G2G1\MitoSys2\Calibration\pmEGFPC1\0001_pmEGFPC1_R1_P1_K1_Ch2.zen
1.080000e+01	4.176166e+02	20181114_CTCFgfpcf2_G2G1\MitoSys2\Calibration\pmEGFPC1\0001_pmEGFPC1_R1_P1_K1_Ch2.zen
1.086000e+01	4.097832e+02	20181114_CTCFgfpcf2_G2G1\MitoSys2\Calibration\pmEGFPC1\0001_pmEGFPC1_R1_P1_K1_Ch2.zen
1.092000e+01	4.102499e+02	20181114_CTCFgfpcf2_G2G1\MitoSys2\Calibration\pmEGFPC1\0001_pmEGFPC1_R1_P1_K1_Ch2.zen
1.098000e+01	4.218165e+02	20181114_CTCFgfpcf2_G2G1\MitoSys2\Calibration\pmEGFPC1\0001_pmEGFPC1_R1_P1_K1_Ch2.zen
1.104000e+01	4.271166e+02	20181114_CTCFgfpcf2_G2G1\MitoSys2\Calibration\pmEGFPC1\0001_pmEGFPC1_R1_P1_K1_Ch2.zen
1.110000e+01	4.080499e+02	20181114_CTCFgfpcf2_G2G1\MitoSys2\Calibration\pmEGFPC1\0001_pmEGFPC1_R1_P1_K1_Ch2.zen
1.116000e+01	4.238999e+02	20181114_CTCFgfpcf2_G2G1\MitoSys2\Calibration\pmEGFPC1\0001_pmEGFPC1_R1_P1_K1_Ch2.zen
1.122000e+01	4.134165e+02	20181114_CTCFgfpcf2_G2G1\MitoSys2\Calibration\pmEGFPC1\0001_pmEGFPC1_R1_P1_K1_Ch2.zen
1.128000e+01	4.011166e+02	20181114_CTCFgfpcf2_G2G1\MitoSys2\Calibration\pmEGFPC1\0001_pmEGFPC1_R1_P1_K1_Ch2.zen
1.134000e+01	4.143165e+02	20181114_CTCFgfpcf2_G2G1\MitoSys2\Calibration\pmEGFPC1\0001_pmEGFPC1_R1_P1_K1_Ch2.zen
1.140000e+01	4.171166e+02	20181114_CTCFgfpcf2_G2G1\MitoSys2\Calibration\pmEGFPC1\0001_pmEGFPC1_R1_P1_K1_Ch2.zen
1.146000e+01	4.083332e+02	20181114_CTCFgfpcf2_G2G1\MitoSys2\Calibration\pmEGFPC1\0001_pmEGFPC1_R1_P1_K1_Ch2.zen
1.152000e+01	4.128832e+02	20181114_CTCFgfpcf2_G2G1\MitoSys2\Calibration\pmEGFPC1\0001_pmEGFPC1_R1_P1_K1_Ch2.zen
1.158000e+01	4.073832e+02	20181114_CTCFgfpcf2_G2G1\MitoSys2\Calibration\pmEGFPC1\0001_pmEGFPC1_R1_P1_K1_Ch2.zen
1.164000e+01	4.113666e+02	20181114_CTCFgfpcf2_G2G1\MitoSys2\Calibration\pmEGFPC1\0001_pmEGFPC1_R1_P1_K1_Ch2.zen
1.170000e+01	4.111166e+02	20181114_CTCFgfpcf2_G2G1\MitoSys2\Calibration\pmEGFPC1\0001_pmEGFPC1_R1_P1_K1_Ch2.zen
1.176000e+01	4.106999e+02	20181114_CTCFgfpcf2_G2G1\MitoSys2\Calibration\pmEGFPC1\0001_pmEGFPC1_R1_P1_K1_Ch2.zen
1.182000e+01	4.137999e+02	20181114_CTCFgfpcf2_G2G1\MitoSys2\Calibration\pmEGFPC1\0001_pmEGFPC1_R1_P1_K1_Ch2.zen
1.188000e+01	4.180832e+02	20181114_CTCFgfpcf2_G2G1\MitoSys2\Calibration\pmEGFPC1\0001_pmEGFPC1_R1_P1_K1_Ch2.zen
1.194000e+01	4.123332e+02	20181114_CTCFgfpcf2_G2G1\MitoSys2\Calibration\pmEGFPC1\0001_pmEGFPC1_R1_P1_K1_Ch2.zen
12	4.089332e+02	20181114_CTCFgfpcf2_G2G1\MitoSys2\Calibration\pmEGFPC1\0001_pmEGFPC1_R1_P1_K1_Ch2.zen
1.206000e+01	4.090165e+02	20181114_CTCFgfpcf2_G2G1\MitoSys2\Calibration\pmEGFPC1\0001_pmEGFPC1_R1_P1_K1_Ch2.zen
1.212000e+01	4.229165e+02	20181114_CTCFgfpcf2_G2G1\MitoSys2\Calibration\pmEGFPC1\0001_pmEGFPC1_R1_P1_K1_Ch2.zen
1.218000e+01	4.182332e+02	20181114_CTCFgfpcf2_G2G1\MitoSys2\Calibration\pmEGFPC1\0001_pmEGFPC1_R1_P1_K1_Ch2.zen
1.224000e+01	4.014999e+02	20181114_CTCFgfpcf2_G2G1\MitoSys2\Calibration\pmEGFPC1\0001_pmEGFPC1_R1_P1_K1_Ch2.zen
1.230000e+01	4.231499e+02	20181114_CTCFgfpcf2_G2G1\MitoSys2\Calibration\pmEGFPC1\0001_pmEGFPC1_R1_P1_K1_Ch2.zen
1.236000e+01	4.151999e+02	20181114_CTCFgfpcf2_G2G1\MitoSys2\Calibration\pmEGFPC1\0001_pmEGFPC1_R1_P1_K1_Ch2.zen
1.242000e+01	4.170332e+02	20181114_CTCFgfpcf2_G2G1\MitoSys2\Calibration\pmEGFPC1\0001_pmEGFPC1_R1_P1_K1_Ch2.zen
1.248000e+01	4.146499e+02	20181114_CTCFgfpcf2_G2G1\MitoSys2\Calibration\pmEGFPC1\0001_pmEGFPC1_R1_P1_K1_Ch2.zen
1.254000e+01	4.214165e+02	20181114_CTCFgfpcf2_G2G1\MitoSys2\Calibration\pmEGFPC1\0001_pmEGFPC1_R1_P1_K1_Ch2.zen
1.260000e+01	4.181332e+02	20181114_CTCFgfpcf2_G2G1\MitoSys2\Calibration\pmEGFPC1\0001_pmEGFPC1_R1_P1_K1_Ch2.zen
1.266000e+01	4.104499e+02	20181114_CTCFgfpcf2_G2G1\MitoSys2\Calibration\pmEGFPC1\0001_pmEGFPC1_R1_P1_K1_Ch2.zen
1.272000e+01	4.251999e+02	20181114_CTCFgfpcf2_G2G1\MitoSys2\Calibration\pmEGFPC1\0001_pmEGFPC1_R1_P1_K1_Ch2.zen
1.278000e+01	4.374499e+02	20181114_CTCFgfpcf2_G2G1\MitoSys2\Calibration\pmEGFPC1\0001_pmEGFPC1_R1_P1_K1_Ch2.zen
1.284000e+01	4.306332e+02	20181114_CTCFgfpcf2_G2G1\MitoSys2\Calibration\pmEGFPC1\0001_pmEGFPC1_R1_P1_K1_Ch2.zen
1.290000e+01	4.199332e+02	20181114_CTCFgfpcf2_G2G1\MitoSys2\Calibration\pmEGFPC1\0001_pmEGFPC1_R1_P1_K1_Ch2.zen
1.296000e+01	4.197832e+02	20181114_CTCFgfpcf2_G2G1\MitoSys2\Calibration\pmEGFPC1\0001_pmEGFPC1_R1_P1_K1_Ch2.zen
1.302000e+01	4.172665e+02	20181114_CTCFgfpcf2_G2G1\MitoSys2\Calibration\pmEGFPC1\0001_pmEGFPC1_R1_P1_K1_Ch2.zen
1.308000e+01	4.291999e+02	20181114_CTCFgfpcf2_G2G1\MitoSys2\Calibration\pmEGFPC1\0001_pmEGFPC1_R1_P1_K1_Ch2.zen
1.314000e+01	4.239999e+02	20181114_CTCFgfpcf2_G2G1\MitoSys2\Calibration\pmEGFPC1\0001_pmEGFPC1_R1_P1_K1_Ch2.zen
1.320000e+01	4.210665e+02	20181114_CTCFgfpcf2_G2G1\MitoSys2\Calibration\pmEGFPC1\0001_pmEGFPC1_R1_P1_K1_Ch2.zen
1.326000e+01	4.075832e+02	20181114_CTCFgfpcf2_G2G1\MitoSys2\Calibration\pmEGFPC1\0001_pmEGFPC1_R1_P1_K1_Ch2.zen
1.332000e+01	4.157499e+02	20181114_CTCFgfpcf2_G2G1\MitoSys2\Calibration\pmEGFPC1\0001_pmEGFPC1_R1_P1_K1_Ch2.zen
1.338000e+01	4.158332e+02	20181114_CTCFgfpcf2_G2G1\MitoSys2\Calibration\pmEGFPC1\0001_pmEGFPC1_R1_P1_K1_Ch2.zen
1.344000e+01	4.044499e+02	20181114_CTCFgfpcf2_G2G1\MitoSys2\Calibration\pmEGFPC1\0001_pmEGFPC1_R1_P1_K1_Ch2.zen
1.350000e+01	4.097165e+02	20181114_CTCFgfpcf2_G2G1\MitoSys2\Calibration\pmEGFPC1\0001_pmEGFPC1_R1_P1_K1_Ch2.zen
1.356000e+01	4.096499e+02	20181114_CTCFgfpcf2_G2G1\MitoSys2\Calibration\pmEGFPC1\0001_pmEGFPC1_R1_P1_K1_Ch2.zen
1.362000e+01	4.039499e+02	20181114_CTCFgfpcf2_G2G1\MitoSys2\Calibration\pmEGFPC1\0001_pmEGFPC1_R1_P1_K1_Ch2.zen
1.368000e+01	4.218999e+02	20181114_CTCFgfpcf2_G2G1\MitoSys2\Calibration\pmEGFPC1\0001_pmEGFPC1_R1_P1_K1_Ch2.zen
1.374000e+01	4.215665e+02	20181114_CTCFgfpcf2_G2G1\MitoSys2\Calibration\pmEGFPC1\0001_pmEGFPC1_R1_P1_K1_Ch2.zen
1.380000e+01	4.084665e+02	20181114_CTCFgfpcf2_G2G1\MitoSys2\Calibration\pmEGFPC1\0001_pmEGFPC1_R1_P1_K1_Ch2.zen
1.386000e+01	4.018165e+02	20181114_CTCFgfpcf2_G2G1\MitoSys2\Calibration\pmEGFPC1\0001_pmEGFPC1_R1_P1_K1_Ch2.zen
1.392000e+01	4.129832e+02	20181114_CTCFgfpcf2_G2G1\MitoSys2\Calibration\pmEGFPC1\0001_pmEGFPC1_R1_P1_K1_Ch2.zen
1.398000e+01	4.215499e+02	20181114_CTCFgfpcf2_G2G1\MitoSys2\Calibration\pmEGFPC1\0001_pmEGFPC1_R1_P1_K1_Ch2.zen
1.404000e+01	4.205499e+02	20181114_CTCFgfpcf2_G2G1\MitoSys2\Calibration\pmEGFPC1\0001_pmEGFPC1_R1_P1_K1_Ch2.zen
1.410000e+01	4.190165e+02	20181114_CTCFgfpcf2_G2G1\MitoSys2\Calibration\pmEGFPC1\0001_pmEGFPC1_R1_P1_K1_Ch2.zen
1.416000e+01	4.143499e+02	20181114_CTCFgfpcf2_G2G1\MitoSys2\Calibration\pmEGFPC1\0001_pmEGFPC1_R1_P1_K1_Ch2.zen
1.422000e+01	4.114499e+02	20181114_CTCFgfpcf2_G2G1\MitoSys2\Calibration\pmEGFPC1\0001_pmEGFPC1_R1_P1_K1_Ch2.zen
1.428000e+01	4.185165e+02	20181114_CTCFgfpcf2_G2G1\MitoSys2\Calibration\pmEGFPC1\0001_pmEGFPC1_R1_P1_K1_Ch2.zen
1.434000e+01	4.078999e+02	20181114_CTCFgfpcf2_G2G1\MitoSys2\Calibration\pmEGFPC1\0001_pmEGFPC1_R1_P1_K1_Ch2.zen
1.440000e+01	4.074499e+02	20181114_CTCFgfpcf2_G2G1\MitoSys2\Calibration\pmEGFPC1\0001_pmEGFPC1_R1_P1_K1_Ch2.zen
1.446000e+01	4.080999e+02	20181114_CTCFgfpcf2_G2G1\MitoSys2\Calibration\pmEGFPC1\0001_pmEGFPC1_R1_P1_K1_Ch2.zen
1.452000e+01	4.238499e+02	20181114_CTCFgfpcf2_G2G1\MitoSys2\Calibration\pmEGFPC1\0001_pmEGFPC1_R1_P1_K1_Ch2.zen
1.458000e+01	4.125665e+02	20181114_CTCFgfpcf2_G2G1\MitoSys2\Calibration\pmEGFPC1\0001_pmEGFPC1_R1_P1_K1_Ch2.zen
1.464000e+01	4.163332e+02	20181114_CTCFgfpcf2_G2G1\MitoSys2\Calibration\pmEGFPC1\0001_pmEGFPC1_R1_P1_K1_Ch2.zen
1.470000e+01	4.099499e+02	20181114_CTCFgfpcf2_G2G1\MitoSys2\Calibration\pmEGFPC1\0001_pmEGFPC1_R1_P1_K1_Ch2.zen
1.476000e+01	4.168999e+02	20181114_CTCFgfpcf2_G2G1\MitoSys2\Calibration\pmEGFPC1\0001_pmEGFPC1_R1_P1_K1_Ch2.zen
1.482000e+01	4.063832e+02	20181114_CTCFgfpcf2_G2G1\MitoSys2\Calibration\pmEGFPC1\0001_pmEGFPC1_R1_P1_K1_Ch2.zen
1.488000e+01	4.147832e+02	20181114_CTCFgfpcf2_G2G1\MitoSys2\Calibration\pmEGFPC1\0001_pmEGFPC1_R1_P1_K1_Ch2.zen
1.494000e+01	4.114832e+02	20181114_CTCFgfpcf2_G2G1\MitoSys2\Calibration\pmEGFPC1\0001_pmEGFPC1_R1_P1_K1_Ch2.zen
15	4.151166e+02	20181114_CTCFgfpcf2_G2G1\MitoSys2\Calibration\pmEGFPC1\0001_pmEGFPC1_R1_P1_K1_Ch2.zen
1.506000e+01	4.077832e+02	20181114_CTCFgfpcf2_G2G1\MitoSys2\Calibration\pmEGFPC1\0001_pmEGFPC1_R1_P1_K1_Ch2.zen
1.512000e+01	4.131499e+02	20181114_CTCFgfpcf2_G2G1\MitoSys2\Calibration\pmEGFPC1\0001_pmEGFPC1_R1_P1_K1_Ch2.zen
1.518001e+01	3.976832e+02	20181114_CTCFgfpcf2_G2G1\MitoSys2\Calibration\pmEGFPC1\0001_pmEGFPC1_R1_P1_K1_Ch2.zen
1.524000e+01	4.174499e+02	20181114_CTCFgfpcf2_G2G1\MitoSys2\Calibration\pmEGFPC1\0001_pmEGFPC1_R1_P1_K1_Ch2.zen
1.530000e+01	4.051332e+02	20181114_CTCFgfpcf2_G2G1\MitoSys2\Calibration\pmEGFPC1\0001_pmEGFPC1_R1_P1_K1_Ch2.zen
1.536000e+01	4.195332e+02	20181114_CTCFgfpcf2_G2G1\MitoSys2\Calibration\pmEGFPC1\0001_pmEGFPC1_R1_P1_K1_Ch2.zen
1.542000e+01	4.106665e+02	20181114_CTCFgfpcf2_G2G1\MitoSys2\Calibration\pmEGFPC1\0001_pmEGFPC1_R1_P1_K1_Ch2.zen
1.548001e+01	4.184165e+02	20181114_CTCFgfpcf2_G2G1\MitoSys2\Calibration\pmEGFPC1\0001_pmEGFPC1_R1_P1_K1_Ch2.zen
1.554000e+01	4.029665e+02	20181114_CTCFgfpcf2_G2G1\MitoSys2\Calibration\pmEGFPC1\0001_pmEGFPC1_R1_P1_K1_Ch2.zen
1.560001e+01	4.165332e+02	20181114_CTCFgfpcf2_G2G1\MitoSys2\Calibration\pmEGFPC1\0001_pmEGFPC1_R1_P1_K1_Ch2.zen
1.566000e+01	4.007665e+02	20181114_CTCFgfpcf2_G2G1\MitoSys2\Calibration\pmEGFPC1\0001_pmEGFPC1_R1_P1_K1_Ch2.zen
1.572001e+01	4.133999e+02	20181114_CTCFgfpcf2_G2G1\MitoSys2\Calibration\pmEGFPC1\0001_pmEGFPC1_R1_P1_K1_Ch2.zen
1.578000e+01	4.198832e+02	20181114_CTCFgfpcf2_G2G1\MitoSys2\Calibration\pmEGFPC1\0001_pmEGFPC1_R1_P1_K1_Ch2.zen
1.584000e+01	4.183832e+02	20181114_CTCFgfpcf2_G2G1\MitoSys2\Calibration\pmEGFPC1\0001_pmEGFPC1_R1_P1_K1_Ch2.zen
1.590001e+01	4.189665e+02	20181114_CTCFgfpcf2_G2G1\MitoSys2\Calibration\pmEGFPC1\0001_pmEGFPC1_R1_P1_K1_Ch2.zen
1.596000e+01	4.213165e+02	20181114_CTCFgfpcf2_G2G1\MitoSys2\Calibration\pmEGFPC1\0001_pmEGFPC1_R1_P1_K1_Ch2.zen
1.602000e+01	4.133165e+02	20181114_CTCFgfpcf2_G2G1\MitoSys2\Calibration\pmEGFPC1\0001_pmEGFPC1_R1_P1_K1_Ch2.zen
1.608001e+01	4.021999e+02	20181114_CTCFgfpcf2_G2G1\MitoSys2\Calibration\pmEGFPC1\0001_pmEGFPC1_R1_P1_K1_Ch2.zen
1.614001e+01	4.325999e+02	20181114_CTCFgfpcf2_G2G1\MitoSys2\Calibration\pmEGFPC1\0001_pmEGFPC1_R1_P1_K1_Ch2.zen
1.620000e+01	4.172665e+02	20181114_CTCFgfpcf2_G2G1\MitoSys2\Calibration\pmEGFPC1\0001_pmEGFPC1_R1_P1_K1_Ch2.zen
1.626001e+01	4.233666e+02	20181114_CTCFgfpcf2_G2G1\MitoSys2\Calibration\pmEGFPC1\0001_pmEGFPC1_R1_P1_K1_Ch2.zen
1.632001e+01	4.204999e+02	20181114_CTCFgfpcf2_G2G1\MitoSys2\Calibration\pmEGFPC1\0001_pmEGFPC1_R1_P1_K1_Ch2.zen
1.638000e+01	4.158499e+02	20181114_CTCFgfpcf2_G2G1\MitoSys2\Calibration\pmEGFPC1\0001_pmEGFPC1_R1_P1_K1_Ch2.zen
1.644000e+01	4.203666e+02	20181114_CTCFgfpcf2_G2G1\MitoSys2\Calibration\pmEGFPC1\0001_pmEGFPC1_R1_P1_K1_Ch2.zen
1.650001e+01	4.189999e+02	20181114_CTCFgfpcf2_G2G1\MitoSys2\Calibration\pmEGFPC1\0001_pmEGFPC1_R1_P1_K1_Ch2.zen
1.656001e+01	4.130665e+02	20181114_CTCFgfpcf2_G2G1\MitoSys2\Calibration\pmEGFPC1\0001_pmEGFPC1_R1_P1_K1_Ch2.zen
1.662000e+01	4.226499e+02	20181114_CTCFgfpcf2_G2G1\MitoSys2\Calibration\pmEGFPC1\0001_pmEGFPC1_R1_P1_K1_Ch2.zen
1.668001e+01	4.238332e+02	20181114_CTCFgfpcf2_G2G1\MitoSys2\Calibration\pmEGFPC1\0001_pmEGFPC1_R1_P1_K1_Ch2.zen
1.674001e+01	4.147499e+02	20181114_CTCFgfpcf2_G2G1\MitoSys2\Calibration\pmEGFPC1\0001_pmEGFPC1_R1_P1_K1_Ch2.zen
1.680000e+01	4.206999e+02	20181114_CTCFgfpcf2_G2G1\MitoSys2\Calibration\pmEGFPC1\0001_pmEGFPC1_R1_P1_K1_Ch2.zen
1.686000e+01	4.197499e+02	20181114_CTCFgfpcf2_G2G1\MitoSys2\Calibration\pmEGFPC1\0001_pmEGFPC1_R1_P1_K1_Ch2.zen
1.692001e+01	4.278999e+02	20181114_CTCFgfpcf2_G2G1\MitoSys2\Calibration\pmEGFPC1\0001_pmEGFPC1_R1_P1_K1_Ch2.zen
1.698001e+01	4.254332e+02	20181114_CTCFgfpcf2_G2G1\MitoSys2\Calibration\pmEGFPC1\0001_pmEGFPC1_R1_P1_K1_Ch2.zen
1.704000e+01	4.157499e+02	20181114_CTCFgfpcf2_G2G1\MitoSys2\Calibration\pmEGFPC1\0001_pmEGFPC1_R1_P1_K1_Ch2.zen
1.710001e+01	4.255832e+02	20181114_CTCFgfpcf2_G2G1\MitoSys2\Calibration\pmEGFPC1\0001_pmEGFPC1_R1_P1_K1_Ch2.zen
1.716001e+01	4.193999e+02	20181114_CTCFgfpcf2_G2G1\MitoSys2\Calibration\pmEGFPC1\0001_pmEGFPC1_R1_P1_K1_Ch2.zen
1.722001e+01	4.098165e+02	20181114_CTCFgfpcf2_G2G1\MitoSys2\Calibration\pmEGFPC1\0001_pmEGFPC1_R1_P1_K1_Ch2.zen
1.728000e+01	4.236332e+02	20181114_CTCFgfpcf2_G2G1\MitoSys2\Calibration\pmEGFPC1\0001_pmEGFPC1_R1_P1_K1_Ch2.zen
1.734001e+01	4.270499e+02	20181114_CTCFgfpcf2_G2G1\MitoSys2\Calibration\pmEGFPC1\0001_pmEGFPC1_R1_P1_K1_Ch2.zen
1.740001e+01	4.165165e+02	20181114_CTCFgfpcf2_G2G1\MitoSys2\Calibration\pmEGFPC1\0001_pmEGFPC1_R1_P1_K1_Ch2.zen
1.746000e+01	4.148999e+02	20181114_CTCFgfpcf2_G2G1\MitoSys2\Calibration\pmEGFPC1\0001_pmEGFPC1_R1_P1_K1_Ch2.zen
1.752001e+01	4.044832e+02	20181114_CTCFgfpcf2_G2G1\MitoSys2\Calibration\pmEGFPC1\0001_pmEGFPC1_R1_P1_K1_Ch2.zen
1.758001e+01	4.122665e+02	20181114_CTCFgfpcf2_G2G1\MitoSys2\Calibration\pmEGFPC1\0001_pmEGFPC1_R1_P1_K1_Ch2.zen
1.764001e+01	4.062665e+02	20181114_CTCFgfpcf2_G2G1\MitoSys2\Calibration\pmEGFPC1\0001_pmEGFPC1_R1_P1_K1_Ch2.zen
1.770000e+01	4.121999e+02	20181114_CTCFgfpcf2_G2G1\MitoSys2\Calibration\pmEGFPC1\0001_pmEGFPC1_R1_P1_K1_Ch2.zen
1.776001e+01	4.175165e+02	20181114_CTCFgfpcf2_G2G1\MitoSys2\Calibration\pmEGFPC1\0001_pmEGFPC1_R1_P1_K1_Ch2.zen
1.782001e+01	4.169832e+02	20181114_CTCFgfpcf2_G2G1\MitoSys2\Calibration\pmEGFPC1\0001_pmEGFPC1_R1_P1_K1_Ch2.zen
1.788000e+01	4.261999e+02	20181114_CTCFgfpcf2_G2G1\MitoSys2\Calibration\pmEGFPC1\0001_pmEGFPC1_R1_P1_K1_Ch2.zen
1.794001e+01	4.162999e+02	20181114_CTCFgfpcf2_G2G1\MitoSys2\Calibration\pmEGFPC1\0001_pmEGFPC1_R1_P1_K1_Ch2.zen
1.800001e+01	4.004332e+02	20181114_CTCFgfpcf2_G2G1\MitoSys2\Calibration\pmEGFPC1\0001_pmEGFPC1_R1_P1_K1_Ch2.zen
1.806001e+01	4.038666e+02	20181114_CTCFgfpcf2_G2G1\MitoSys2\Calibration\pmEGFPC1\0001_pmEGFPC1_R1_P1_K1_Ch2.zen
1.812001e+01	4.154999e+02	20181114_CTCFgfpcf2_G2G1\MitoSys2\Calibration\pmEGFPC1\0001_pmEGFPC1_R1_P1_K1_Ch2.zen
1.818001e+01	4.262165e+02	20181114_CTCFgfpcf2_G2G1\MitoSys2\Calibration\pmEGFPC1\0001_pmEGFPC1_R1_P1_K1_Ch2.zen
1.824001e+01	4.152499e+02	20181114_CTCFgfpcf2_G2G1\MitoSys2\Calibration\pmEGFPC1\0001_pmEGFPC1_R1_P1_K1_Ch2.zen
1.830000e+01	4.103332e+02	20181114_CTCFgfpcf2_G2G1\MitoSys2\Calibration\pmEGFPC1\0001_pmEGFPC1_R1_P1_K1_Ch2.zen
1.836001e+01	4.106332e+02	20181114_CTCFgfpcf2_G2G1\MitoSys2\Calibration\pmEGFPC1\0001_pmEGFPC1_R1_P1_K1_Ch2.zen
1.842001e+01	4.174665e+02	20181114_CTCFgfpcf2_G2G1\MitoSys2\Calibration\pmEGFPC1\0001_pmEGFPC1_R1_P1_K1_Ch2.zen
1.848001e+01	4.067499e+02	20181114_CTCFgfpcf2_G2G1\MitoSys2\Calibration\pmEGFPC1\0001_pmEGFPC1_R1_P1_K1_Ch2.zen
1.854001e+01	4.166832e+02	20181114_CTCFgfpcf2_G2G1\MitoSys2\Calibration\pmEGFPC1\0001_pmEGFPC1_R1_P1_K1_Ch2.zen
1.860001e+01	4.186332e+02	20181114_CTCFgfpcf2_G2G1\MitoSys2\Calibration\pmEGFPC1\0001_pmEGFPC1_R1_P1_K1_Ch2.zen
1.866001e+01	4.158832e+02	20181114_CTCFgfpcf2_G2G1\MitoSys2\Calibration\pmEGFPC1\0001_pmEGFPC1_R1_P1_K1_Ch2.zen
1.872001e+01	4.082999e+02	20181114_CTCFgfpcf2_G2G1\MitoSys2\Calibration\pmEGFPC1\0001_pmEGFPC1_R1_P1_K1_Ch2.zen
1.878001e+01	4.098499e+02	20181114_CTCFgfpcf2_G2G1\MitoSys2\Calibration\pmEGFPC1\0001_pmEGFPC1_R1_P1_K1_Ch2.zen
1.884001e+01	4.056665e+02	20181114_CTCFgfpcf2_G2G1\MitoSys2\Calibration\pmEGFPC1\0001_pmEGFPC1_R1_P1_K1_Ch2.zen
1.890001e+01	3.943832e+02	20181114_CTCFgfpcf2_G2G1\MitoSys2\Calibration\pmEGFPC1\0001_pmEGFPC1_R1_P1_K1_Ch2.zen
1.896001e+01	3.998499e+02	20181114_CTCFgfpcf2_G2G1\MitoSys2\Calibration\pmEGFPC1\0001_pmEGFPC1_R1_P1_K1_Ch2.zen
1.902001e+01	4.070499e+02	20181114_CTCFgfpcf2_G2G1\MitoSys2\Calibration\pmEGFPC1\0001_pmEGFPC1_R1_P1_K1_Ch2.zen
1.908001e+01	4.076332e+02	20181114_CTCFgfpcf2_G2G1\MitoSys2\Calibration\pmEGFPC1\0001_pmEGFPC1_R1_P1_K1_Ch2.zen
1.914001e+01	4.100499e+02	20181114_CTCFgfpcf2_G2G1\MitoSys2\Calibration\pmEGFPC1\0001_pmEGFPC1_R1_P1_K1_Ch2.zen
1.920001e+01	4.124832e+02	20181114_CTCFgfpcf2_G2G1\MitoSys2\Calibration\pmEGFPC1\0001_pmEGFPC1_R1_P1_K1_Ch2.zen
1.926001e+01	4.172665e+02	20181114_CTCFgfpcf2_G2G1\MitoSys2\Calibration\pmEGFPC1\0001_pmEGFPC1_R1_P1_K1_Ch2.zen
1.932001e+01	4.199499e+02	20181114_CTCFgfpcf2_G2G1\MitoSys2\Calibration\pmEGFPC1\0001_pmEGFPC1_R1_P1_K1_Ch2.zen
1.938001e+01	4.220165e+02	20181114_CTCFgfpcf2_G2G1\MitoSys2\Calibration\pmEGFPC1\0001_pmEGFPC1_R1_P1_K1_Ch2.zen
1.944001e+01	4.141999e+02	20181114_CTCFgfpcf2_G2G1\MitoSys2\Calibration\pmEGFPC1\0001_pmEGFPC1_R1_P1_K1_Ch2.zen
1.950001e+01	4.117999e+02	20181114_CTCFgfpcf2_G2G1\MitoSys2\Calibration\pmEGFPC1\0001_pmEGFPC1_R1_P1_K1_Ch2.zen
1.956001e+01	4.028999e+02	20181114_CTCFgfpcf2_G2G1\MitoSys2\Calibration\pmEGFPC1\0001_pmEGFPC1_R1_P1_K1_Ch2.zen
1.962001e+01	4.190999e+02	20181114_CTCFgfpcf2_G2G1\MitoSys2\Calibration\pmEGFPC1\0001_pmEGFPC1_R1_P1_K1_Ch2.zen
1.968001e+01	4.135665e+02	20181114_CTCFgfpcf2_G2G1\MitoSys2\Calibration\pmEGFPC1\0001_pmEGFPC1_R1_P1_K1_Ch2.zen
1.974001e+01	4.193499e+02	20181114_CTCFgfpcf2_G2G1\MitoSys2\Calibration\pmEGFPC1\0001_pmEGFPC1_R1_P1_K1_Ch2.zen
1.980001e+01	4.125165e+02	20181114_CTCFgfpcf2_G2G1\MitoSys2\Calibration\pmEGFPC1\0001_pmEGFPC1_R1_P1_K1_Ch2.zen
1.986001e+01	4.176665e+02	20181114_CTCFgfpcf2_G2G1\MitoSys2\Calibration\pmEGFPC1\0001_pmEGFPC1_R1_P1_K1_Ch2.zen
1.992001e+01	4.127665e+02	20181114_CTCFgfpcf2_G2G1\MitoSys2\Calibration\pmEGFPC1\0001_pmEGFPC1_R1_P1_K1_Ch2.zen
1.998001e+01	4.192499e+02	20181114_CTCFgfpcf2_G2G1\MitoSys2\Calibration\pmEGFPC1\0001_pmEGFPC1_R1_P1_K1_Ch2.zen
2.004001e+01	4.231665e+02	20181114_CTCFgfpcf2_G2G1\MitoSys2\Calibration\pmEGFPC1\0001_pmEGFPC1_R1_P1_K1_Ch2.zen
2.010001e+01	4.239165e+02	20181114_CTCFgfpcf2_G2G1\MitoSys2\Calibration\pmEGFPC1\0001_pmEGFPC1_R1_P1_K1_Ch2.zen
2.016001e+01	4.176665e+02	20181114_CTCFgfpcf2_G2G1\MitoSys2\Calibration\pmEGFPC1\0001_pmEGFPC1_R1_P1_K1_Ch2.zen
2.022001e+01	4.196332e+02	20181114_CTCFgfpcf2_G2G1\MitoSys2\Calibration\pmEGFPC1\0001_pmEGFPC1_R1_P1_K1_Ch2.zen
2.028001e+01	4.185499e+02	20181114_CTCFgfpcf2_G2G1\MitoSys2\Calibration\pmEGFPC1\0001_pmEGFPC1_R1_P1_K1_Ch2.zen
2.034001e+01	4.158666e+02	20181114_CTCFgfpcf2_G2G1\MitoSys2\Calibration\pmEGFPC1\0001_pmEGFPC1_R1_P1_K1_Ch2.zen
2.040001e+01	4.027499e+02	20181114_CTCFgfpcf2_G2G1\MitoSys2\Calibration\pmEGFPC1\0001_pmEGFPC1_R1_P1_K1_Ch2.zen
2.046001e+01	4.018999e+02	20181114_CTCFgfpcf2_G2G1\MitoSys2\Calibration\pmEGFPC1\0001_pmEGFPC1_R1_P1_K1_Ch2.zen
2.052001e+01	4.056665e+02	20181114_CTCFgfpcf2_G2G1\MitoSys2\Calibration\pmEGFPC1\0001_pmEGFPC1_R1_P1_K1_Ch2.zen
2.058001e+01	4.155499e+02	20181114_CTCFgfpcf2_G2G1\MitoSys2\Calibration\pmEGFPC1\0001_pmEGFPC1_R1_P1_K1_Ch2.zen
2.064001e+01	4.187499e+02	20181114_CTCFgfpcf2_G2G1\MitoSys2\Calibration\pmEGFPC1\0001_pmEGFPC1_R1_P1_K1_Ch2.zen
2.070001e+01	4.131332e+02	20181114_CTCFgfpcf2_G2G1\MitoSys2\Calibration\pmEGFPC1\0001_pmEGFPC1_R1_P1_K1_Ch2.zen
2.076001e+01	4.059165e+02	20181114_CTCFgfpcf2_G2G1\MitoSys2\Calibration\pmEGFPC1\0001_pmEGFPC1_R1_P1_K1_Ch2.zen
2.082001e+01	4.135665e+02	20181114_CTCFgfpcf2_G2G1\MitoSys2\Calibration\pmEGFPC1\0001_pmEGFPC1_R1_P1_K1_Ch2.zen
2.088001e+01	4.118332e+02	20181114_CTCFgfpcf2_G2G1\MitoSys2\Calibration\pmEGFPC1\0001_pmEGFPC1_R1_P1_K1_Ch2.zen
2.094001e+01	4.127165e+02	20181114_CTCFgfpcf2_G2G1\MitoSys2\Calibration\pmEGFPC1\0001_pmEGFPC1_R1_P1_K1_Ch2.zen
2.100001e+01	4.104332e+02	20181114_CTCFgfpcf2_G2G1\MitoSys2\Calibration\pmEGFPC1\0001_pmEGFPC1_R1_P1_K1_Ch2.zen
2.106001e+01	4.199332e+02	20181114_CTCFgfpcf2_G2G1\MitoSys2\Calibration\pmEGFPC1\0001_pmEGFPC1_R1_P1_K1_Ch2.zen
2.112001e+01	4.081332e+02	20181114_CTCFgfpcf2_G2G1\MitoSys2\Calibration\pmEGFPC1\0001_pmEGFPC1_R1_P1_K1_Ch2.zen
2.118001e+01	4.134832e+02	20181114_CTCFgfpcf2_G2G1\MitoSys2\Calibration\pmEGFPC1\0001_pmEGFPC1_R1_P1_K1_Ch2.zen
2.124001e+01	4.199832e+02	20181114_CTCFgfpcf2_G2G1\MitoSys2\Calibration\pmEGFPC1\0001_pmEGFPC1_R1_P1_K1_Ch2.zen
2.130001e+01	4.269165e+02	20181114_CTCFgfpcf2_G2G1\MitoSys2\Calibration\pmEGFPC1\0001_pmEGFPC1_R1_P1_K1_Ch2.zen
2.136001e+01	4.119665e+02	20181114_CTCFgfpcf2_G2G1\MitoSys2\Calibration\pmEGFPC1\0001_pmEGFPC1_R1_P1_K1_Ch2.zen
2.142001e+01	4.206499e+02	20181114_CTCFgfpcf2_G2G1\MitoSys2\Calibration\pmEGFPC1\0001_pmEGFPC1_R1_P1_K1_Ch2.zen
2.148001e+01	4.169499e+02	20181114_CTCFgfpcf2_G2G1\MitoSys2\Calibration\pmEGFPC1\0001_pmEGFPC1_R1_P1_K1_Ch2.zen
2.154001e+01	4.216665e+02	20181114_CTCFgfpcf2_G2G1\MitoSys2\Calibration\pmEGFPC1\0001_pmEGFPC1_R1_P1_K1_Ch2.zen
2.160001e+01	4.193332e+02	20181114_CTCFgfpcf2_G2G1\MitoSys2\Calibration\pmEGFPC1\0001_pmEGFPC1_R1_P1_K1_Ch2.zen
2.166001e+01	4.206832e+02	20181114_CTCFgfpcf2_G2G1\MitoSys2\Calibration\pmEGFPC1\0001_pmEGFPC1_R1_P1_K1_Ch2.zen
2.172001e+01	4.220999e+02	20181114_CTCFgfpcf2_G2G1\MitoSys2\Calibration\pmEGFPC1\0001_pmEGFPC1_R1_P1_K1_Ch2.zen
2.178001e+01	4.184665e+02	20181114_CTCFgfpcf2_G2G1\MitoSys2\Calibration\pmEGFPC1\0001_pmEGFPC1_R1_P1_K1_Ch2.zen
2.184001e+01	4.126499e+02	20181114_CTCFgfpcf2_G2G1\MitoSys2\Calibration\pmEGFPC1\0001_pmEGFPC1_R1_P1_K1_Ch2.zen
2.190001e+01	4.090332e+02	20181114_CTCFgfpcf2_G2G1\MitoSys2\Calibration\pmEGFPC1\0001_pmEGFPC1_R1_P1_K1_Ch2.zen
2.196001e+01	4.152499e+02	20181114_CTCFgfpcf2_G2G1\MitoSys2\Calibration\pmEGFPC1\0001_pmEGFPC1_R1_P1_K1_Ch2.zen
2.202001e+01	4.173832e+02	20181114_CTCFgfpcf2_G2G1\MitoSys2\Calibration\pmEGFPC1\0001_pmEGFPC1_R1_P1_K1_Ch2.zen
2.208001e+01	4.099999e+02	20181114_CTCFgfpcf2_G2G1\MitoSys2\Calibration\pmEGFPC1\0001_pmEGFPC1_R1_P1_K1_Ch2.zen
2.214001e+01	4.133999e+02	20181114_CTCFgfpcf2_G2G1\MitoSys2\Calibration\pmEGFPC1\0001_pmEGFPC1_R1_P1_K1_Ch2.zen
2.220001e+01	4.122665e+02	20181114_CTCFgfpcf2_G2G1\MitoSys2\Calibration\pmEGFPC1\0001_pmEGFPC1_R1_P1_K1_Ch2.zen
2.226001e+01	4.078999e+02	20181114_CTCFgfpcf2_G2G1\MitoSys2\Calibration\pmEGFPC1\0001_pmEGFPC1_R1_P1_K1_Ch2.zen
2.232001e+01	4.137332e+02	20181114_CTCFgfpcf2_G2G1\MitoSys2\Calibration\pmEGFPC1\0001_pmEGFPC1_R1_P1_K1_Ch2.zen
2.238001e+01	4.081332e+02	20181114_CTCFgfpcf2_G2G1\MitoSys2\Calibration\pmEGFPC1\0001_pmEGFPC1_R1_P1_K1_Ch2.zen
2.244001e+01	3.933332e+02	20181114_CTCFgfpcf2_G2G1\MitoSys2\Calibration\pmEGFPC1\0001_pmEGFPC1_R1_P1_K1_Ch2.zen
2.250001e+01	4.066665e+02	20181114_CTCFgfpcf2_G2G1\MitoSys2\Calibration\pmEGFPC1\0001_pmEGFPC1_R1_P1_K1_Ch2.zen
2.256001e+01	4.117832e+02	20181114_CTCFgfpcf2_G2G1\MitoSys2\Calibration\pmEGFPC1\0001_pmEGFPC1_R1_P1_K1_Ch2.zen
2.262001e+01	4.138499e+02	20181114_CTCFgfpcf2_G2G1\MitoSys2\Calibration\pmEGFPC1\0001_pmEGFPC1_R1_P1_K1_Ch2.zen
2.268001e+01	4.134499e+02	20181114_CTCFgfpcf2_G2G1\MitoSys2\Calibration\pmEGFPC1\0001_pmEGFPC1_R1_P1_K1_Ch2.zen
2.274001e+01	4.189499e+02	20181114_CTCFgfpcf2_G2G1\MitoSys2\Calibration\pmEGFPC1\0001_pmEGFPC1_R1_P1_K1_Ch2.zen
2.280001e+01	4.153999e+02	20181114_CTCFgfpcf2_G2G1\MitoSys2\Calibration\pmEGFPC1\0001_pmEGFPC1_R1_P1_K1_Ch2.zen
2.286001e+01	4.167999e+02	20181114_CTCFgfpcf2_G2G1\MitoSys2\Calibration\pmEGFPC1\0001_pmEGFPC1_R1_P1_K1_Ch2.zen
2.292001e+01	4.142999e+02	20181114_CTCFgfpcf2_G2G1\MitoSys2\Calibration\pmEGFPC1\0001_pmEGFPC1_R1_P1_K1_Ch2.zen
2.298001e+01	4.129165e+02	20181114_CTCFgfpcf2_G2G1\MitoSys2\Calibration\pmEGFPC1\0001_pmEGFPC1_R1_P1_K1_Ch2.zen
2.304001e+01	4.140832e+02	20181114_CTCFgfpcf2_G2G1\MitoSys2\Calibration\pmEGFPC1\0001_pmEGFPC1_R1_P1_K1_Ch2.zen
2.310001e+01	4.138832e+02	20181114_CTCFgfpcf2_G2G1\MitoSys2\Calibration\pmEGFPC1\0001_pmEGFPC1_R1_P1_K1_Ch2.zen
2.316001e+01	4.201332e+02	20181114_CTCFgfpcf2_G2G1\MitoSys2\Calibration\pmEGFPC1\0001_pmEGFPC1_R1_P1_K1_Ch2.zen
2.322001e+01	4.078999e+02	20181114_CTCFgfpcf2_G2G1\MitoSys2\Calibration\pmEGFPC1\0001_pmEGFPC1_R1_P1_K1_Ch2.zen
2.328001e+01	4.204165e+02	20181114_CTCFgfpcf2_G2G1\MitoSys2\Calibration\pmEGFPC1\0001_pmEGFPC1_R1_P1_K1_Ch2.zen
2.334001e+01	4.000499e+02	20181114_CTCFgfpcf2_G2G1\MitoSys2\Calibration\pmEGFPC1\0001_pmEGFPC1_R1_P1_K1_Ch2.zen
2.340001e+01	4.150999e+02	20181114_CTCFgfpcf2_G2G1\MitoSys2\Calibration\pmEGFPC1\0001_pmEGFPC1_R1_P1_K1_Ch2.zen
2.346001e+01	4.135332e+02	20181114_CTCFgfpcf2_G2G1\MitoSys2\Calibration\pmEGFPC1\0001_pmEGFPC1_R1_P1_K1_Ch2.zen
2.352001e+01	4.198832e+02	20181114_CTCFgfpcf2_G2G1\MitoSys2\Calibration\pmEGFPC1\0001_pmEGFPC1_R1_P1_K1_Ch2.zen
2.358001e+01	4.140832e+02	20181114_CTCFgfpcf2_G2G1\MitoSys2\Calibration\pmEGFPC1\0001_pmEGFPC1_R1_P1_K1_Ch2.zen
2.364001e+01	4.065665e+02	20181114_CTCFgfpcf2_G2G1\MitoSys2\Calibration\pmEGFPC1\0001_pmEGFPC1_R1_P1_K1_Ch2.zen
2.370001e+01	4.208332e+02	20181114_CTCFgfpcf2_G2G1\MitoSys2\Calibration\pmEGFPC1\0001_pmEGFPC1_R1_P1_K1_Ch2.zen
2.376001e+01	4.180499e+02	20181114_CTCFgfpcf2_G2G1\MitoSys2\Calibration\pmEGFPC1\0001_pmEGFPC1_R1_P1_K1_Ch2.zen
2.382001e+01	4.100665e+02	20181114_CTCFgfpcf2_G2G1\MitoSys2\Calibration\pmEGFPC1\0001_pmEGFPC1_R1_P1_K1_Ch2.zen
2.388001e+01	4.219332e+02	20181114_CTCFgfpcf2_G2G1\MitoSys2\Calibration\pmEGFPC1\0001_pmEGFPC1_R1_P1_K1_Ch2.zen
2.394001e+01	4.297999e+02	20181114_CTCFgfpcf2_G2G1\MitoSys2\Calibration\pmEGFPC1\0001_pmEGFPC1_R1_P1_K1_Ch2.zen
2.400001e+01	4.152832e+02	20181114_CTCFgfpcf2_G2G1\MitoSys2\Calibration\pmEGFPC1\0001_pmEGFPC1_R1_P1_K1_Ch2.zen
2.406001e+01	4.148666e+02	20181114_CTCFgfpcf2_G2G1\MitoSys2\Calibration\pmEGFPC1\0001_pmEGFPC1_R1_P1_K1_Ch2.zen
2.412001e+01	4.143332e+02	20181114_CTCFgfpcf2_G2G1\MitoSys2\Calibration\pmEGFPC1\0001_pmEGFPC1_R1_P1_K1_Ch2.zen
2.418001e+01	4.087665e+02	20181114_CTCFgfpcf2_G2G1\MitoSys2\Calibration\pmEGFPC1\0001_pmEGFPC1_R1_P1_K1_Ch2.zen
2.424001e+01	4.095332e+02	20181114_CTCFgfpcf2_G2G1\MitoSys2\Calibration\pmEGFPC1\0001_pmEGFPC1_R1_P1_K1_Ch2.zen
2.430001e+01	4.203832e+02	20181114_CTCFgfpcf2_G2G1\MitoSys2\Calibration\pmEGFPC1\0001_pmEGFPC1_R1_P1_K1_Ch2.zen
2.436001e+01	4.101332e+02	20181114_CTCFgfpcf2_G2G1\MitoSys2\Calibration\pmEGFPC1\0001_pmEGFPC1_R1_P1_K1_Ch2.zen
2.442001e+01	4.117999e+02	20181114_CTCFgfpcf2_G2G1\MitoSys2\Calibration\pmEGFPC1\0001_pmEGFPC1_R1_P1_K1_Ch2.zen
2.448001e+01	4.052499e+02	20181114_CTCFgfpcf2_G2G1\MitoSys2\Calibration\pmEGFPC1\0001_pmEGFPC1_R1_P1_K1_Ch2.zen
2.454001e+01	4.205499e+02	20181114_CTCFgfpcf2_G2G1\MitoSys2\Calibration\pmEGFPC1\0001_pmEGFPC1_R1_P1_K1_Ch2.zen
2.460001e+01	4.096332e+02	20181114_CTCFgfpcf2_G2G1\MitoSys2\Calibration\pmEGFPC1\0001_pmEGFPC1_R1_P1_K1_Ch2.zen
2.466001e+01	4.153832e+02	20181114_CTCFgfpcf2_G2G1\MitoSys2\Calibration\pmEGFPC1\0001_pmEGFPC1_R1_P1_K1_Ch2.zen
2.472001e+01	4.189499e+02	20181114_CTCFgfpcf2_G2G1\MitoSys2\Calibration\pmEGFPC1\0001_pmEGFPC1_R1_P1_K1_Ch2.zen
2.478001e+01	4.287832e+02	20181114_CTCFgfpcf2_G2G1\MitoSys2\Calibration\pmEGFPC1\0001_pmEGFPC1_R1_P1_K1_Ch2.zen
2.484001e+01	4.107665e+02	20181114_CTCFgfpcf2_G2G1\MitoSys2\Calibration\pmEGFPC1\0001_pmEGFPC1_R1_P1_K1_Ch2.zen
2.490001e+01	4.196832e+02	20181114_CTCFgfpcf2_G2G1\MitoSys2\Calibration\pmEGFPC1\0001_pmEGFPC1_R1_P1_K1_Ch2.zen
2.496001e+01	4.192999e+02	20181114_CTCFgfpcf2_G2G1\MitoSys2\Calibration\pmEGFPC1\0001_pmEGFPC1_R1_P1_K1_Ch2.zen
2.502001e+01	4.068832e+02	20181114_CTCFgfpcf2_G2G1\MitoSys2\Calibration\pmEGFPC1\0001_pmEGFPC1_R1_P1_K1_Ch2.zen
2.508001e+01	4.097165e+02	20181114_CTCFgfpcf2_G2G1\MitoSys2\Calibration\pmEGFPC1\0001_pmEGFPC1_R1_P1_K1_Ch2.zen
2.514001e+01	4.125665e+02	20181114_CTCFgfpcf2_G2G1\MitoSys2\Calibration\pmEGFPC1\0001_pmEGFPC1_R1_P1_K1_Ch2.zen
2.520001e+01	4.098832e+02	20181114_CTCFgfpcf2_G2G1\MitoSys2\Calibration\pmEGFPC1\0001_pmEGFPC1_R1_P1_K1_Ch2.zen
2.526001e+01	4.129665e+02	20181114_CTCFgfpcf2_G2G1\MitoSys2\Calibration\pmEGFPC1\0001_pmEGFPC1_R1_P1_K1_Ch2.zen
2.532001e+01	4.143832e+02	20181114_CTCFgfpcf2_G2G1\MitoSys2\Calibration\pmEGFPC1\0001_pmEGFPC1_R1_P1_K1_Ch2.zen
2.538001e+01	4.158165e+02	20181114_CTCFgfpcf2_G2G1\MitoSys2\Calibration\pmEGFPC1\0001_pmEGFPC1_R1_P1_K1_Ch2.zen
2.544001e+01	4.108332e+02	20181114_CTCFgfpcf2_G2G1\MitoSys2\Calibration\pmEGFPC1\0001_pmEGFPC1_R1_P1_K1_Ch2.zen
2.550001e+01	4.086999e+02	20181114_CTCFgfpcf2_G2G1\MitoSys2\Calibration\pmEGFPC1\0001_pmEGFPC1_R1_P1_K1_Ch2.zen
2.556001e+01	4.153666e+02	20181114_CTCFgfpcf2_G2G1\MitoSys2\Calibration\pmEGFPC1\0001_pmEGFPC1_R1_P1_K1_Ch2.zen
2.562001e+01	4.192165e+02	20181114_CTCFgfpcf2_G2G1\MitoSys2\Calibration\pmEGFPC1\0001_pmEGFPC1_R1_P1_K1_Ch2.zen
2.568001e+01	4.172165e+02	20181114_CTCFgfpcf2_G2G1\MitoSys2\Calibration\pmEGFPC1\0001_pmEGFPC1_R1_P1_K1_Ch2.zen
2.574001e+01	4.107832e+02	20181114_CTCFgfpcf2_G2G1\MitoSys2\Calibration\pmEGFPC1\0001_pmEGFPC1_R1_P1_K1_Ch2.zen
2.580001e+01	4.114499e+02	20181114_CTCFgfpcf2_G2G1\MitoSys2\Calibration\pmEGFPC1\0001_pmEGFPC1_R1_P1_K1_Ch2.zen
2.586001e+01	4.096832e+02	20181114_CTCFgfpcf2_G2G1\MitoSys2\Calibration\pmEGFPC1\0001_pmEGFPC1_R1_P1_K1_Ch2.zen
2.592001e+01	4.184499e+02	20181114_CTCFgfpcf2_G2G1\MitoSys2\Calibration\pmEGFPC1\0001_pmEGFPC1_R1_P1_K1_Ch2.zen
2.598001e+01	4.111665e+02	20181114_CTCFgfpcf2_G2G1\MitoSys2\Calibration\pmEGFPC1\0001_pmEGFPC1_R1_P1_K1_Ch2.zen
2.604001e+01	4.316999e+02	20181114_CTCFgfpcf2_G2G1\MitoSys2\Calibration\pmEGFPC1\0001_pmEGFPC1_R1_P1_K1_Ch2.zen
2.610001e+01	4.162665e+02	20181114_CTCFgfpcf2_G2G1\MitoSys2\Calibration\pmEGFPC1\0001_pmEGFPC1_R1_P1_K1_Ch2.zen
2.616001e+01	4.082999e+02	20181114_CTCFgfpcf2_G2G1\MitoSys2\Calibration\pmEGFPC1\0001_pmEGFPC1_R1_P1_K1_Ch2.zen
2.622001e+01	4.125332e+02	20181114_CTCFgfpcf2_G2G1\MitoSys2\Calibration\pmEGFPC1\0001_pmEGFPC1_R1_P1_K1_Ch2.zen
2.628001e+01	4.116832e+02	20181114_CTCFgfpcf2_G2G1\MitoSys2\Calibration\pmEGFPC1\0001_pmEGFPC1_R1_P1_K1_Ch2.zen
2.634001e+01	4.181999e+02	20181114_CTCFgfpcf2_G2G1\MitoSys2\Calibration\pmEGFPC1\0001_pmEGFPC1_R1_P1_K1_Ch2.zen
2.640001e+01	4.100499e+02	20181114_CTCFgfpcf2_G2G1\MitoSys2\Calibration\pmEGFPC1\0001_pmEGFPC1_R1_P1_K1_Ch2.zen
2.646001e+01	4.138332e+02	20181114_CTCFgfpcf2_G2G1\MitoSys2\Calibration\pmEGFPC1\0001_pmEGFPC1_R1_P1_K1_Ch2.zen
2.652001e+01	4.168332e+02	20181114_CTCFgfpcf2_G2G1\MitoSys2\Calibration\pmEGFPC1\0001_pmEGFPC1_R1_P1_K1_Ch2.zen
2.658001e+01	4.246665e+02	20181114_CTCFgfpcf2_G2G1\MitoSys2\Calibration\pmEGFPC1\0001_pmEGFPC1_R1_P1_K1_Ch2.zen
2.664001e+01	4.030332e+02	20181114_CTCFgfpcf2_G2G1\MitoSys2\Calibration\pmEGFPC1\0001_pmEGFPC1_R1_P1_K1_Ch2.zen
2.670001e+01	3.967665e+02	20181114_CTCFgfpcf2_G2G1\MitoSys2\Calibration\pmEGFPC1\0001_pmEGFPC1_R1_P1_K1_Ch2.zen
2.676001e+01	4.068999e+02	20181114_CTCFgfpcf2_G2G1\MitoSys2\Calibration\pmEGFPC1\0001_pmEGFPC1_R1_P1_K1_Ch2.zen
2.682001e+01	4.212165e+02	20181114_CTCFgfpcf2_G2G1\MitoSys2\Calibration\pmEGFPC1\0001_pmEGFPC1_R1_P1_K1_Ch2.zen
2.688001e+01	4.198666e+02	20181114_CTCFgfpcf2_G2G1\MitoSys2\Calibration\pmEGFPC1\0001_pmEGFPC1_R1_P1_K1_Ch2.zen
2.694001e+01	4.212832e+02	20181114_CTCFgfpcf2_G2G1\MitoSys2\Calibration\pmEGFPC1\0001_pmEGFPC1_R1_P1_K1_Ch2.zen
2.700001e+01	4.081999e+02	20181114_CTCFgfpcf2_G2G1\MitoSys2\Calibration\pmEGFPC1\0001_pmEGFPC1_R1_P1_K1_Ch2.zen
2.706001e+01	4.106665e+02	20181114_CTCFgfpcf2_G2G1\MitoSys2\Calibration\pmEGFPC1\0001_pmEGFPC1_R1_P1_K1_Ch2.zen
2.712001e+01	4.098165e+02	20181114_CTCFgfpcf2_G2G1\MitoSys2\Calibration\pmEGFPC1\0001_pmEGFPC1_R1_P1_K1_Ch2.zen
2.718001e+01	4.163332e+02	20181114_CTCFgfpcf2_G2G1\MitoSys2\Calibration\pmEGFPC1\0001_pmEGFPC1_R1_P1_K1_Ch2.zen
2.724001e+01	4.221332e+02	20181114_CTCFgfpcf2_G2G1\MitoSys2\Calibration\pmEGFPC1\0001_pmEGFPC1_R1_P1_K1_Ch2.zen
2.730001e+01	4.168332e+02	20181114_CTCFgfpcf2_G2G1\MitoSys2\Calibration\pmEGFPC1\0001_pmEGFPC1_R1_P1_K1_Ch2.zen
2.736001e+01	4.110832e+02	20181114_CTCFgfpcf2_G2G1\MitoSys2\Calibration\pmEGFPC1\0001_pmEGFPC1_R1_P1_K1_Ch2.zen
2.742001e+01	4.181832e+02	20181114_CTCFgfpcf2_G2G1\MitoSys2\Calibration\pmEGFPC1\0001_pmEGFPC1_R1_P1_K1_Ch2.zen
2.748001e+01	4.119832e+02	20181114_CTCFgfpcf2_G2G1\MitoSys2\Calibration\pmEGFPC1\0001_pmEGFPC1_R1_P1_K1_Ch2.zen
2.754001e+01	4.084999e+02	20181114_CTCFgfpcf2_G2G1\MitoSys2\Calibration\pmEGFPC1\0001_pmEGFPC1_R1_P1_K1_Ch2.zen
2.760001e+01	4.115832e+02	20181114_CTCFgfpcf2_G2G1\MitoSys2\Calibration\pmEGFPC1\0001_pmEGFPC1_R1_P1_K1_Ch2.zen
2.766001e+01	4.094165e+02	20181114_CTCFgfpcf2_G2G1\MitoSys2\Calibration\pmEGFPC1\0001_pmEGFPC1_R1_P1_K1_Ch2.zen
2.772001e+01	4.037832e+02	20181114_CTCFgfpcf2_G2G1\MitoSys2\Calibration\pmEGFPC1\0001_pmEGFPC1_R1_P1_K1_Ch2.zen
2.778001e+01	4.153499e+02	20181114_CTCFgfpcf2_G2G1\MitoSys2\Calibration\pmEGFPC1\0001_pmEGFPC1_R1_P1_K1_Ch2.zen
2.784001e+01	4.154832e+02	20181114_CTCFgfpcf2_G2G1\MitoSys2\Calibration\pmEGFPC1\0001_pmEGFPC1_R1_P1_K1_Ch2.zen
2.790001e+01	4.066999e+02	20181114_CTCFgfpcf2_G2G1\MitoSys2\Calibration\pmEGFPC1\0001_pmEGFPC1_R1_P1_K1_Ch2.zen
2.796001e+01	3.977665e+02	20181114_CTCFgfpcf2_G2G1\MitoSys2\Calibration\pmEGFPC1\0001_pmEGFPC1_R1_P1_K1_Ch2.zen
2.802001e+01	4.195999e+02	20181114_CTCFgfpcf2_G2G1\MitoSys2\Calibration\pmEGFPC1\0001_pmEGFPC1_R1_P1_K1_Ch2.zen
2.808001e+01	4.009665e+02	20181114_CTCFgfpcf2_G2G1\MitoSys2\Calibration\pmEGFPC1\0001_pmEGFPC1_R1_P1_K1_Ch2.zen
2.814001e+01	4.252165e+02	20181114_CTCFgfpcf2_G2G1\MitoSys2\Calibration\pmEGFPC1\0001_pmEGFPC1_R1_P1_K1_Ch2.zen
2.820001e+01	4.057999e+02	20181114_CTCFgfpcf2_G2G1\MitoSys2\Calibration\pmEGFPC1\0001_pmEGFPC1_R1_P1_K1_Ch2.zen
2.826001e+01	4.065665e+02	20181114_CTCFgfpcf2_G2G1\MitoSys2\Calibration\pmEGFPC1\0001_pmEGFPC1_R1_P1_K1_Ch2.zen
2.832001e+01	4.078332e+02	20181114_CTCFgfpcf2_G2G1\MitoSys2\Calibration\pmEGFPC1\0001_pmEGFPC1_R1_P1_K1_Ch2.zen
2.838001e+01	4.119332e+02	20181114_CTCFgfpcf2_G2G1\MitoSys2\Calibration\pmEGFPC1\0001_pmEGFPC1_R1_P1_K1_Ch2.zen
2.844001e+01	4.066832e+02	20181114_CTCFgfpcf2_G2G1\MitoSys2\Calibration\pmEGFPC1\0001_pmEGFPC1_R1_P1_K1_Ch2.zen
2.850001e+01	4.065832e+02	20181114_CTCFgfpcf2_G2G1\MitoSys2\Calibration\pmEGFPC1\0001_pmEGFPC1_R1_P1_K1_Ch2.zen
2.856001e+01	4.141332e+02	20181114_CTCFgfpcf2_G2G1\MitoSys2\Calibration\pmEGFPC1\0001_pmEGFPC1_R1_P1_K1_Ch2.zen
2.862001e+01	4.060499e+02	20181114_CTCFgfpcf2_G2G1\MitoSys2\Calibration\pmEGFPC1\0001_pmEGFPC1_R1_P1_K1_Ch2.zen
2.868001e+01	4.150999e+02	20181114_CTCFgfpcf2_G2G1\MitoSys2\Calibration\pmEGFPC1\0001_pmEGFPC1_R1_P1_K1_Ch2.zen
2.874001e+01	4.135499e+02	20181114_CTCFgfpcf2_G2G1\MitoSys2\Calibration\pmEGFPC1\0001_pmEGFPC1_R1_P1_K1_Ch2.zen
2.880001e+01	4.135165e+02	20181114_CTCFgfpcf2_G2G1\MitoSys2\Calibration\pmEGFPC1\0001_pmEGFPC1_R1_P1_K1_Ch2.zen
2.886001e+01	4.161999e+02	20181114_CTCFgfpcf2_G2G1\MitoSys2\Calibration\pmEGFPC1\0001_pmEGFPC1_R1_P1_K1_Ch2.zen
2.892001e+01	4.119499e+02	20181114_CTCFgfpcf2_G2G1\MitoSys2\Calibration\pmEGFPC1\0001_pmEGFPC1_R1_P1_K1_Ch2.zen
2.898001e+01	4.156332e+02	20181114_CTCFgfpcf2_G2G1\MitoSys2\Calibration\pmEGFPC1\0001_pmEGFPC1_R1_P1_K1_Ch2.zen
2.904001e+01	4.087665e+02	20181114_CTCFgfpcf2_G2G1\MitoSys2\Calibration\pmEGFPC1\0001_pmEGFPC1_R1_P1_K1_Ch2.zen
2.910001e+01	3.999832e+02	20181114_CTCFgfpcf2_G2G1\MitoSys2\Calibration\pmEGFPC1\0001_pmEGFPC1_R1_P1_K1_Ch2.zen
2.916001e+01	4.019665e+02	20181114_CTCFgfpcf2_G2G1\MitoSys2\Calibration\pmEGFPC1\0001_pmEGFPC1_R1_P1_K1_Ch2.zen
2.922001e+01	4.072665e+02	20181114_CTCFgfpcf2_G2G1\MitoSys2\Calibration\pmEGFPC1\0001_pmEGFPC1_R1_P1_K1_Ch2.zen
2.928001e+01	4.098165e+02	20181114_CTCFgfpcf2_G2G1\MitoSys2\Calibration\pmEGFPC1\0001_pmEGFPC1_R1_P1_K1_Ch2.zen
2.934001e+01	4.062832e+02	20181114_CTCFgfpcf2_G2G1\MitoSys2\Calibration\pmEGFPC1\0001_pmEGFPC1_R1_P1_K1_Ch2.zen
2.940001e+01	4.054832e+02	20181114_CTCFgfpcf2_G2G1\MitoSys2\Calibration\pmEGFPC1\0001_pmEGFPC1_R1_P1_K1_Ch2.zen
2.946001e+01	4.137499e+02	20181114_CTCFgfpcf2_G2G1\MitoSys2\Calibration\pmEGFPC1\0001_pmEGFPC1_R1_P1_K1_Ch2.zen
2.952001e+01	4.174165e+02	20181114_CTCFgfpcf2_G2G1\MitoSys2\Calibration\pmEGFPC1\0001_pmEGFPC1_R1_P1_K1_Ch2.zen
2.958001e+01	4.122332e+02	20181114_CTCFgfpcf2_G2G1\MitoSys2\Calibration\pmEGFPC1\0001_pmEGFPC1_R1_P1_K1_Ch2.zen
2.964001e+01	4.134665e+02	20181114_CTCFgfpcf2_G2G1\MitoSys2\Calibration\pmEGFPC1\0001_pmEGFPC1_R1_P1_K1_Ch2.zen
2.970001e+01	4.178332e+02	20181114_CTCFgfpcf2_G2G1\MitoSys2\Calibration\pmEGFPC1\0001_pmEGFPC1_R1_P1_K1_Ch2.zen
2.976001e+01	4.078832e+02	20181114_CTCFgfpcf2_G2G1\MitoSys2\Calibration\pmEGFPC1\0001_pmEGFPC1_R1_P1_K1_Ch2.zen
2.982001e+01	4.021499e+02	20181114_CTCFgfpcf2_G2G1\MitoSys2\Calibration\pmEGFPC1\0001_pmEGFPC1_R1_P1_K1_Ch2.zen
2.988001e+01	4.275165e+02	20181114_CTCFgfpcf2_G2G1\MitoSys2\Calibration\pmEGFPC1\0001_pmEGFPC1_R1_P1_K1_Ch2.zen
2.994001e+01	4.133499e+02	20181114_CTCFgfpcf2_G2G1\MitoSys2\Calibration\pmEGFPC1\0001_pmEGFPC1_R1_P1_K1_Ch2.zen
0	3.406499e+02	20181114_CTCFgfpcf2_G2G1\MitoSys2\Calibration\pmEGFPC1\0001_pmEGFPC1_R1_P2_K1_Ch2.zen
6.000000e-02	3.376833e+02	20181114_CTCFgfpcf2_G2G1\MitoSys2\Calibration\pmEGFPC1\0001_pmEGFPC1_R1_P2_K1_Ch2.zen
1.200000e-01	3.254333e+02	20181114_CTCFgfpcf2_G2G1\MitoSys2\Calibration\pmEGFPC1\0001_pmEGFPC1_R1_P2_K1_Ch2.zen
1.800000e-01	3.354833e+02	20181114_CTCFgfpcf2_G2G1\MitoSys2\Calibration\pmEGFPC1\0001_pmEGFPC1_R1_P2_K1_Ch2.zen
2.400000e-01	3.492833e+02	20181114_CTCFgfpcf2_G2G1\MitoSys2\Calibration\pmEGFPC1\0001_pmEGFPC1_R1_P2_K1_Ch2.zen
3.000000e-01	3.415333e+02	20181114_CTCFgfpcf2_G2G1\MitoSys2\Calibration\pmEGFPC1\0001_pmEGFPC1_R1_P2_K1_Ch2.zen
3.600000e-01	3.476666e+02	20181114_CTCFgfpcf2_G2G1\MitoSys2\Calibration\pmEGFPC1\0001_pmEGFPC1_R1_P2_K1_Ch2.zen
4.200000e-01	3.320833e+02	20181114_CTCFgfpcf2_G2G1\MitoSys2\Calibration\pmEGFPC1\0001_pmEGFPC1_R1_P2_K1_Ch2.zen
4.800000e-01	3.410499e+02	20181114_CTCFgfpcf2_G2G1\MitoSys2\Calibration\pmEGFPC1\0001_pmEGFPC1_R1_P2_K1_Ch2.zen
5.400000e-01	3.364999e+02	20181114_CTCFgfpcf2_G2G1\MitoSys2\Calibration\pmEGFPC1\0001_pmEGFPC1_R1_P2_K1_Ch2.zen
6.000000e-01	3.399999e+02	20181114_CTCFgfpcf2_G2G1\MitoSys2\Calibration\pmEGFPC1\0001_pmEGFPC1_R1_P2_K1_Ch2.zen
6.600000e-01	3.355166e+02	20181114_CTCFgfpcf2_G2G1\MitoSys2\Calibration\pmEGFPC1\0001_pmEGFPC1_R1_P2_K1_Ch2.zen
7.200000e-01	3.323999e+02	20181114_CTCFgfpcf2_G2G1\MitoSys2\Calibration\pmEGFPC1\0001_pmEGFPC1_R1_P2_K1_Ch2.zen
7.800000e-01	3.419666e+02	20181114_CTCFgfpcf2_G2G1\MitoSys2\Calibration\pmEGFPC1\0001_pmEGFPC1_R1_P2_K1_Ch2.zen
8.400000e-01	3.342999e+02	20181114_CTCFgfpcf2_G2G1\MitoSys2\Calibration\pmEGFPC1\0001_pmEGFPC1_R1_P2_K1_Ch2.zen
9.000000e-01	3.392833e+02	20181114_CTCFgfpcf2_G2G1\MitoSys2\Calibration\pmEGFPC1\0001_pmEGFPC1_R1_P2_K1_Ch2.zen
9.600000e-01	3.403166e+02	20181114_CTCFgfpcf2_G2G1\MitoSys2\Calibration\pmEGFPC1\0001_pmEGFPC1_R1_P2_K1_Ch2.zen
1.020000e+00	3.294666e+02	20181114_CTCFgfpcf2_G2G1\MitoSys2\Calibration\pmEGFPC1\0001_pmEGFPC1_R1_P2_K1_Ch2.zen
1.080000e+00	3.414833e+02	20181114_CTCFgfpcf2_G2G1\MitoSys2\Calibration\pmEGFPC1\0001_pmEGFPC1_R1_P2_K1_Ch2.zen
1.140000e+00	3.259666e+02	20181114_CTCFgfpcf2_G2G1\MitoSys2\Calibration\pmEGFPC1\0001_pmEGFPC1_R1_P2_K1_Ch2.zen
1.200000e+00	3.412499e+02	20181114_CTCFgfpcf2_G2G1\MitoSys2\Calibration\pmEGFPC1\0001_pmEGFPC1_R1_P2_K1_Ch2.zen
1.260000e+00	3.451166e+02	20181114_CTCFgfpcf2_G2G1\MitoSys2\Calibration\pmEGFPC1\0001_pmEGFPC1_R1_P2_K1_Ch2.zen
1.320000e+00	3.276333e+02	20181114_CTCFgfpcf2_G2G1\MitoSys2\Calibration\pmEGFPC1\0001_pmEGFPC1_R1_P2_K1_Ch2.zen
1.380000e+00	3.368499e+02	20181114_CTCFgfpcf2_G2G1\MitoSys2\Calibration\pmEGFPC1\0001_pmEGFPC1_R1_P2_K1_Ch2.zen
1.440000e+00	3.418166e+02	20181114_CTCFgfpcf2_G2G1\MitoSys2\Calibration\pmEGFPC1\0001_pmEGFPC1_R1_P2_K1_Ch2.zen
1.500000e+00	3.279833e+02	20181114_CTCFgfpcf2_G2G1\MitoSys2\Calibration\pmEGFPC1\0001_pmEGFPC1_R1_P2_K1_Ch2.zen
1.560000e+00	3.353999e+02	20181114_CTCFgfpcf2_G2G1\MitoSys2\Calibration\pmEGFPC1\0001_pmEGFPC1_R1_P2_K1_Ch2.zen
1.620000e+00	3.411833e+02	20181114_CTCFgfpcf2_G2G1\MitoSys2\Calibration\pmEGFPC1\0001_pmEGFPC1_R1_P2_K1_Ch2.zen
1.680000e+00	3.345666e+02	20181114_CTCFgfpcf2_G2G1\MitoSys2\Calibration\pmEGFPC1\0001_pmEGFPC1_R1_P2_K1_Ch2.zen
1.740000e+00	3.266999e+02	20181114_CTCFgfpcf2_G2G1\MitoSys2\Calibration\pmEGFPC1\0001_pmEGFPC1_R1_P2_K1_Ch2.zen
1.800000e+00	3.433999e+02	20181114_CTCFgfpcf2_G2G1\MitoSys2\Calibration\pmEGFPC1\0001_pmEGFPC1_R1_P2_K1_Ch2.zen
1.860000e+00	3.294666e+02	20181114_CTCFgfpcf2_G2G1\MitoSys2\Calibration\pmEGFPC1\0001_pmEGFPC1_R1_P2_K1_Ch2.zen
1.920000e+00	3.374999e+02	20181114_CTCFgfpcf2_G2G1\MitoSys2\Calibration\pmEGFPC1\0001_pmEGFPC1_R1_P2_K1_Ch2.zen
1.980000e+00	3.448999e+02	20181114_CTCFgfpcf2_G2G1\MitoSys2\Calibration\pmEGFPC1\0001_pmEGFPC1_R1_P2_K1_Ch2.zen
2.040000e+00	3.364666e+02	20181114_CTCFgfpcf2_G2G1\MitoSys2\Calibration\pmEGFPC1\0001_pmEGFPC1_R1_P2_K1_Ch2.zen
2.100000e+00	3.318166e+02	20181114_CTCFgfpcf2_G2G1\MitoSys2\Calibration\pmEGFPC1\0001_pmEGFPC1_R1_P2_K1_Ch2.zen
2.160000e+00	3.411666e+02	20181114_CTCFgfpcf2_G2G1\MitoSys2\Calibration\pmEGFPC1\0001_pmEGFPC1_R1_P2_K1_Ch2.zen
2.220000e+00	3.305833e+02	20181114_CTCFgfpcf2_G2G1\MitoSys2\Calibration\pmEGFPC1\0001_pmEGFPC1_R1_P2_K1_Ch2.zen
2.280000e+00	3.338999e+02	20181114_CTCFgfpcf2_G2G1\MitoSys2\Calibration\pmEGFPC1\0001_pmEGFPC1_R1_P2_K1_Ch2.zen
2.340000e+00	3.385166e+02	20181114_CTCFgfpcf2_G2G1\MitoSys2\Calibration\pmEGFPC1\0001_pmEGFPC1_R1_P2_K1_Ch2.zen
2.400000e+00	3.418666e+02	20181114_CTCFgfpcf2_G2G1\MitoSys2\Calibration\pmEGFPC1\0001_pmEGFPC1_R1_P2_K1_Ch2.zen
2.460000e+00	3.257999e+02	20181114_CTCFgfpcf2_G2G1\MitoSys2\Calibration\pmEGFPC1\0001_pmEGFPC1_R1_P2_K1_Ch2.zen
2.520000e+00	3.316166e+02	20181114_CTCFgfpcf2_G2G1\MitoSys2\Calibration\pmEGFPC1\0001_pmEGFPC1_R1_P2_K1_Ch2.zen
2.580000e+00	3.466333e+02	20181114_CTCFgfpcf2_G2G1\MitoSys2\Calibration\pmEGFPC1\0001_pmEGFPC1_R1_P2_K1_Ch2.zen
2.640000e+00	3.388166e+02	20181114_CTCFgfpcf2_G2G1\MitoSys2\Calibration\pmEGFPC1\0001_pmEGFPC1_R1_P2_K1_Ch2.zen
2.700000e+00	3.339333e+02	20181114_CTCFgfpcf2_G2G1\MitoSys2\Calibration\pmEGFPC1\0001_pmEGFPC1_R1_P2_K1_Ch2.zen
2.760000e+00	3.340666e+02	20181114_CTCFgfpcf2_G2G1\MitoSys2\Calibration\pmEGFPC1\0001_pmEGFPC1_R1_P2_K1_Ch2.zen
2.820000e+00	3.420166e+02	20181114_CTCFgfpcf2_G2G1\MitoSys2\Calibration\pmEGFPC1\0001_pmEGFPC1_R1_P2_K1_Ch2.zen
2.880000e+00	3.260999e+02	20181114_CTCFgfpcf2_G2G1\MitoSys2\Calibration\pmEGFPC1\0001_pmEGFPC1_R1_P2_K1_Ch2.zen
2.940000e+00	3.272999e+02	20181114_CTCFgfpcf2_G2G1\MitoSys2\Calibration\pmEGFPC1\0001_pmEGFPC1_R1_P2_K1_Ch2.zen
3	3.282833e+02	20181114_CTCFgfpcf2_G2G1\MitoSys2\Calibration\pmEGFPC1\0001_pmEGFPC1_R1_P2_K1_Ch2.zen
3.060000e+00	3.502332e+02	20181114_CTCFgfpcf2_G2G1\MitoSys2\Calibration\pmEGFPC1\0001_pmEGFPC1_R1_P2_K1_Ch2.zen
3.120000e+00	3.424666e+02	20181114_CTCFgfpcf2_G2G1\MitoSys2\Calibration\pmEGFPC1\0001_pmEGFPC1_R1_P2_K1_Ch2.zen
3.180000e+00	3.561999e+02	20181114_CTCFgfpcf2_G2G1\MitoSys2\Calibration\pmEGFPC1\0001_pmEGFPC1_R1_P2_K1_Ch2.zen
3.240000e+00	3.505999e+02	20181114_CTCFgfpcf2_G2G1\MitoSys2\Calibration\pmEGFPC1\0001_pmEGFPC1_R1_P2_K1_Ch2.zen
3.300000e+00	3.520166e+02	20181114_CTCFgfpcf2_G2G1\MitoSys2\Calibration\pmEGFPC1\0001_pmEGFPC1_R1_P2_K1_Ch2.zen
3.360000e+00	3.387333e+02	20181114_CTCFgfpcf2_G2G1\MitoSys2\Calibration\pmEGFPC1\0001_pmEGFPC1_R1_P2_K1_Ch2.zen
3.420000e+00	3.441833e+02	20181114_CTCFgfpcf2_G2G1\MitoSys2\Calibration\pmEGFPC1\0001_pmEGFPC1_R1_P2_K1_Ch2.zen
3.480000e+00	3.369499e+02	20181114_CTCFgfpcf2_G2G1\MitoSys2\Calibration\pmEGFPC1\0001_pmEGFPC1_R1_P2_K1_Ch2.zen
3.540000e+00	3.336333e+02	20181114_CTCFgfpcf2_G2G1\MitoSys2\Calibration\pmEGFPC1\0001_pmEGFPC1_R1_P2_K1_Ch2.zen
3.600000e+00	3.373999e+02	20181114_CTCFgfpcf2_G2G1\MitoSys2\Calibration\pmEGFPC1\0001_pmEGFPC1_R1_P2_K1_Ch2.zen
3.660000e+00	3.459999e+02	20181114_CTCFgfpcf2_G2G1\MitoSys2\Calibration\pmEGFPC1\0001_pmEGFPC1_R1_P2_K1_Ch2.zen
3.720000e+00	3.283499e+02	20181114_CTCFgfpcf2_G2G1\MitoSys2\Calibration\pmEGFPC1\0001_pmEGFPC1_R1_P2_K1_Ch2.zen
3.780000e+00	3.283499e+02	20181114_CTCFgfpcf2_G2G1\MitoSys2\Calibration\pmEGFPC1\0001_pmEGFPC1_R1_P2_K1_Ch2.zen
3.840000e+00	3.285166e+02	20181114_CTCFgfpcf2_G2G1\MitoSys2\Calibration\pmEGFPC1\0001_pmEGFPC1_R1_P2_K1_Ch2.zen
3.900000e+00	3.219166e+02	20181114_CTCFgfpcf2_G2G1\MitoSys2\Calibration\pmEGFPC1\0001_pmEGFPC1_R1_P2_K1_Ch2.zen
3.960000e+00	3.161666e+02	20181114_CTCFgfpcf2_G2G1\MitoSys2\Calibration\pmEGFPC1\0001_pmEGFPC1_R1_P2_K1_Ch2.zen
4.020000e+00	2.959833e+02	20181114_CTCFgfpcf2_G2G1\MitoSys2\Calibration\pmEGFPC1\0001_pmEGFPC1_R1_P2_K1_Ch2.zen
4.080000e+00	2.987499e+02	20181114_CTCFgfpcf2_G2G1\MitoSys2\Calibration\pmEGFPC1\0001_pmEGFPC1_R1_P2_K1_Ch2.zen
4.140000e+00	3.039666e+02	20181114_CTCFgfpcf2_G2G1\MitoSys2\Calibration\pmEGFPC1\0001_pmEGFPC1_R1_P2_K1_Ch2.zen
4.200000e+00	3.057999e+02	20181114_CTCFgfpcf2_G2G1\MitoSys2\Calibration\pmEGFPC1\0001_pmEGFPC1_R1_P2_K1_Ch2.zen
4.260000e+00	2.998666e+02	20181114_CTCFgfpcf2_G2G1\MitoSys2\Calibration\pmEGFPC1\0001_pmEGFPC1_R1_P2_K1_Ch2.zen
4.320000e+00	3.045666e+02	20181114_CTCFgfpcf2_G2G1\MitoSys2\Calibration\pmEGFPC1\0001_pmEGFPC1_R1_P2_K1_Ch2.zen
4.380000e+00	3.082666e+02	20181114_CTCFgfpcf2_G2G1\MitoSys2\Calibration\pmEGFPC1\0001_pmEGFPC1_R1_P2_K1_Ch2.zen
4.440000e+00	3.146166e+02	20181114_CTCFgfpcf2_G2G1\MitoSys2\Calibration\pmEGFPC1\0001_pmEGFPC1_R1_P2_K1_Ch2.zen
4.500000e+00	3.300666e+02	20181114_CTCFgfpcf2_G2G1\MitoSys2\Calibration\pmEGFPC1\0001_pmEGFPC1_R1_P2_K1_Ch2.zen
4.560000e+00	3.288999e+02	20181114_CTCFgfpcf2_G2G1\MitoSys2\Calibration\pmEGFPC1\0001_pmEGFPC1_R1_P2_K1_Ch2.zen
4.620000e+00	3.336166e+02	20181114_CTCFgfpcf2_G2G1\MitoSys2\Calibration\pmEGFPC1\0001_pmEGFPC1_R1_P2_K1_Ch2.zen
4.680000e+00	3.477666e+02	20181114_CTCFgfpcf2_G2G1\MitoSys2\Calibration\pmEGFPC1\0001_pmEGFPC1_R1_P2_K1_Ch2.zen
4.740000e+00	3.457833e+02	20181114_CTCFgfpcf2_G2G1\MitoSys2\Calibration\pmEGFPC1\0001_pmEGFPC1_R1_P2_K1_Ch2.zen
4.800000e+00	3.383499e+02	20181114_CTCFgfpcf2_G2G1\MitoSys2\Calibration\pmEGFPC1\0001_pmEGFPC1_R1_P2_K1_Ch2.zen
4.860000e+00	3.341999e+02	20181114_CTCFgfpcf2_G2G1\MitoSys2\Calibration\pmEGFPC1\0001_pmEGFPC1_R1_P2_K1_Ch2.zen
4.920000e+00	3.307666e+02	20181114_CTCFgfpcf2_G2G1\MitoSys2\Calibration\pmEGFPC1\0001_pmEGFPC1_R1_P2_K1_Ch2.zen
4.980000e+00	3.378499e+02	20181114_CTCFgfpcf2_G2G1\MitoSys2\Calibration\pmEGFPC1\0001_pmEGFPC1_R1_P2_K1_Ch2.zen
5.040000e+00	3.320999e+02	20181114_CTCFgfpcf2_G2G1\MitoSys2\Calibration\pmEGFPC1\0001_pmEGFPC1_R1_P2_K1_Ch2.zen
5.100000e+00	3.458499e+02	20181114_CTCFgfpcf2_G2G1\MitoSys2\Calibration\pmEGFPC1\0001_pmEGFPC1_R1_P2_K1_Ch2.zen
5.160000e+00	3.472499e+02	20181114_CTCFgfpcf2_G2G1\MitoSys2\Calibration\pmEGFPC1\0001_pmEGFPC1_R1_P2_K1_Ch2.zen
5.220000e+00	3.501333e+02	20181114_CTCFgfpcf2_G2G1\MitoSys2\Calibration\pmEGFPC1\0001_pmEGFPC1_R1_P2_K1_Ch2.zen
5.280000e+00	3.474666e+02	20181114_CTCFgfpcf2_G2G1\MitoSys2\Calibration\pmEGFPC1\0001_pmEGFPC1_R1_P2_K1_Ch2.zen
5.340000e+00	3.468166e+02	20181114_CTCFgfpcf2_G2G1\MitoSys2\Calibration\pmEGFPC1\0001_pmEGFPC1_R1_P2_K1_Ch2.zen
5.400000e+00	3.254333e+02	20181114_CTCFgfpcf2_G2G1\MitoSys2\Calibration\pmEGFPC1\0001_pmEGFPC1_R1_P2_K1_Ch2.zen
5.460000e+00	3.475166e+02	20181114_CTCFgfpcf2_G2G1\MitoSys2\Calibration\pmEGFPC1\0001_pmEGFPC1_R1_P2_K1_Ch2.zen
5.520000e+00	3.391999e+02	20181114_CTCFgfpcf2_G2G1\MitoSys2\Calibration\pmEGFPC1\0001_pmEGFPC1_R1_P2_K1_Ch2.zen
5.580000e+00	3.448999e+02	20181114_CTCFgfpcf2_G2G1\MitoSys2\Calibration\pmEGFPC1\0001_pmEGFPC1_R1_P2_K1_Ch2.zen
5.640000e+00	3.521833e+02	20181114_CTCFgfpcf2_G2G1\MitoSys2\Calibration\pmEGFPC1\0001_pmEGFPC1_R1_P2_K1_Ch2.zen
5.700000e+00	3.450333e+02	20181114_CTCFgfpcf2_G2G1\MitoSys2\Calibration\pmEGFPC1\0001_pmEGFPC1_R1_P2_K1_Ch2.zen
5.760000e+00	3.470166e+02	20181114_CTCFgfpcf2_G2G1\MitoSys2\Calibration\pmEGFPC1\0001_pmEGFPC1_R1_P2_K1_Ch2.zen
5.820000e+00	3.402999e+02	20181114_CTCFgfpcf2_G2G1\MitoSys2\Calibration\pmEGFPC1\0001_pmEGFPC1_R1_P2_K1_Ch2.zen
5.880000e+00	3.387166e+02	20181114_CTCFgfpcf2_G2G1\MitoSys2\Calibration\pmEGFPC1\0001_pmEGFPC1_R1_P2_K1_Ch2.zen
5.940000e+00	3.435833e+02	20181114_CTCFgfpcf2_G2G1\MitoSys2\Calibration\pmEGFPC1\0001_pmEGFPC1_R1_P2_K1_Ch2.zen
6	3.617666e+02	20181114_CTCFgfpcf2_G2G1\MitoSys2\Calibration\pmEGFPC1\0001_pmEGFPC1_R1_P2_K1_Ch2.zen
6.060000e+00	3.457166e+02	20181114_CTCFgfpcf2_G2G1\MitoSys2\Calibration\pmEGFPC1\0001_pmEGFPC1_R1_P2_K1_Ch2.zen
6.120000e+00	3.470999e+02	20181114_CTCFgfpcf2_G2G1\MitoSys2\Calibration\pmEGFPC1\0001_pmEGFPC1_R1_P2_K1_Ch2.zen
6.180000e+00	3.638833e+02	20181114_CTCFgfpcf2_G2G1\MitoSys2\Calibration\pmEGFPC1\0001_pmEGFPC1_R1_P2_K1_Ch2.zen
6.240000e+00	3.460166e+02	20181114_CTCFgfpcf2_G2G1\MitoSys2\Calibration\pmEGFPC1\0001_pmEGFPC1_R1_P2_K1_Ch2.zen
6.300000e+00	3.591999e+02	20181114_CTCFgfpcf2_G2G1\MitoSys2\Calibration\pmEGFPC1\0001_pmEGFPC1_R1_P2_K1_Ch2.zen
6.360000e+00	3.684499e+02	20181114_CTCFgfpcf2_G2G1\MitoSys2\Calibration\pmEGFPC1\0001_pmEGFPC1_R1_P2_K1_Ch2.zen
6.420000e+00	3.490333e+02	20181114_CTCFgfpcf2_G2G1\MitoSys2\Calibration\pmEGFPC1\0001_pmEGFPC1_R1_P2_K1_Ch2.zen
6.480000e+00	3.495499e+02	20181114_CTCFgfpcf2_G2G1\MitoSys2\Calibration\pmEGFPC1\0001_pmEGFPC1_R1_P2_K1_Ch2.zen
6.540000e+00	3.653833e+02	20181114_CTCFgfpcf2_G2G1\MitoSys2\Calibration\pmEGFPC1\0001_pmEGFPC1_R1_P2_K1_Ch2.zen
6.600000e+00	3.526499e+02	20181114_CTCFgfpcf2_G2G1\MitoSys2\Calibration\pmEGFPC1\0001_pmEGFPC1_R1_P2_K1_Ch2.zen
6.660000e+00	3.731166e+02	20181114_CTCFgfpcf2_G2G1\MitoSys2\Calibration\pmEGFPC1\0001_pmEGFPC1_R1_P2_K1_Ch2.zen
6.720000e+00	3.478499e+02	20181114_CTCFgfpcf2_G2G1\MitoSys2\Calibration\pmEGFPC1\0001_pmEGFPC1_R1_P2_K1_Ch2.zen
6.780000e+00	3.569832e+02	20181114_CTCFgfpcf2_G2G1\MitoSys2\Calibration\pmEGFPC1\0001_pmEGFPC1_R1_P2_K1_Ch2.zen
6.840000e+00	3.579999e+02	20181114_CTCFgfpcf2_G2G1\MitoSys2\Calibration\pmEGFPC1\0001_pmEGFPC1_R1_P2_K1_Ch2.zen
6.900000e+00	3.436499e+02	20181114_CTCFgfpcf2_G2G1\MitoSys2\Calibration\pmEGFPC1\0001_pmEGFPC1_R1_P2_K1_Ch2.zen
6.960000e+00	3.467999e+02	20181114_CTCFgfpcf2_G2G1\MitoSys2\Calibration\pmEGFPC1\0001_pmEGFPC1_R1_P2_K1_Ch2.zen
7.020000e+00	3.607666e+02	20181114_CTCFgfpcf2_G2G1\MitoSys2\Calibration\pmEGFPC1\0001_pmEGFPC1_R1_P2_K1_Ch2.zen
7.080000e+00	3.473166e+02	20181114_CTCFgfpcf2_G2G1\MitoSys2\Calibration\pmEGFPC1\0001_pmEGFPC1_R1_P2_K1_Ch2.zen
7.140000e+00	3.380166e+02	20181114_CTCFgfpcf2_G2G1\MitoSys2\Calibration\pmEGFPC1\0001_pmEGFPC1_R1_P2_K1_Ch2.zen
7.200000e+00	3.533833e+02	20181114_CTCFgfpcf2_G2G1\MitoSys2\Calibration\pmEGFPC1\0001_pmEGFPC1_R1_P2_K1_Ch2.zen
7.260000e+00	3.593833e+02	20181114_CTCFgfpcf2_G2G1\MitoSys2\Calibration\pmEGFPC1\0001_pmEGFPC1_R1_P2_K1_Ch2.zen
7.320000e+00	3.454833e+02	20181114_CTCFgfpcf2_G2G1\MitoSys2\Calibration\pmEGFPC1\0001_pmEGFPC1_R1_P2_K1_Ch2.zen
7.380000e+00	3.455499e+02	20181114_CTCFgfpcf2_G2G1\MitoSys2\Calibration\pmEGFPC1\0001_pmEGFPC1_R1_P2_K1_Ch2.zen
7.440000e+00	3.426833e+02	20181114_CTCFgfpcf2_G2G1\MitoSys2\Calibration\pmEGFPC1\0001_pmEGFPC1_R1_P2_K1_Ch2.zen
7.500000e+00	3.371166e+02	20181114_CTCFgfpcf2_G2G1\MitoSys2\Calibration\pmEGFPC1\0001_pmEGFPC1_R1_P2_K1_Ch2.zen
7.560000e+00	3.310499e+02	20181114_CTCFgfpcf2_G2G1\MitoSys2\Calibration\pmEGFPC1\0001_pmEGFPC1_R1_P2_K1_Ch2.zen
7.620000e+00	3.491333e+02	20181114_CTCFgfpcf2_G2G1\MitoSys2\Calibration\pmEGFPC1\0001_pmEGFPC1_R1_P2_K1_Ch2.zen
7.680000e+00	3.391999e+02	20181114_CTCFgfpcf2_G2G1\MitoSys2\Calibration\pmEGFPC1\0001_pmEGFPC1_R1_P2_K1_Ch2.zen
7.740000e+00	3.359833e+02	20181114_CTCFgfpcf2_G2G1\MitoSys2\Calibration\pmEGFPC1\0001_pmEGFPC1_R1_P2_K1_Ch2.zen
7.800000e+00	3.265833e+02	20181114_CTCFgfpcf2_G2G1\MitoSys2\Calibration\pmEGFPC1\0001_pmEGFPC1_R1_P2_K1_Ch2.zen
7.860000e+00	3.398833e+02	20181114_CTCFgfpcf2_G2G1\MitoSys2\Calibration\pmEGFPC1\0001_pmEGFPC1_R1_P2_K1_Ch2.zen
7.920000e+00	3.311499e+02	20181114_CTCFgfpcf2_G2G1\MitoSys2\Calibration\pmEGFPC1\0001_pmEGFPC1_R1_P2_K1_Ch2.zen
7.980000e+00	3.403333e+02	20181114_CTCFgfpcf2_G2G1\MitoSys2\Calibration\pmEGFPC1\0001_pmEGFPC1_R1_P2_K1_Ch2.zen
8.040000e+00	3.353333e+02	20181114_CTCFgfpcf2_G2G1\MitoSys2\Calibration\pmEGFPC1\0001_pmEGFPC1_R1_P2_K1_Ch2.zen
8.100000e+00	3.511499e+02	20181114_CTCFgfpcf2_G2G1\MitoSys2\Calibration\pmEGFPC1\0001_pmEGFPC1_R1_P2_K1_Ch2.zen
8.160000e+00	3.380666e+02	20181114_CTCFgfpcf2_G2G1\MitoSys2\Calibration\pmEGFPC1\0001_pmEGFPC1_R1_P2_K1_Ch2.zen
8.220000e+00	3.347166e+02	20181114_CTCFgfpcf2_G2G1\MitoSys2\Calibration\pmEGFPC1\0001_pmEGFPC1_R1_P2_K1_Ch2.zen
8.280000e+00	3.367166e+02	20181114_CTCFgfpcf2_G2G1\MitoSys2\Calibration\pmEGFPC1\0001_pmEGFPC1_R1_P2_K1_Ch2.zen
8.340000e+00	3.255499e+02	20181114_CTCFgfpcf2_G2G1\MitoSys2\Calibration\pmEGFPC1\0001_pmEGFPC1_R1_P2_K1_Ch2.zen
8.400000e+00	3.445666e+02	20181114_CTCFgfpcf2_G2G1\MitoSys2\Calibration\pmEGFPC1\0001_pmEGFPC1_R1_P2_K1_Ch2.zen
8.460000e+00	3.494999e+02	20181114_CTCFgfpcf2_G2G1\MitoSys2\Calibration\pmEGFPC1\0001_pmEGFPC1_R1_P2_K1_Ch2.zen
8.520000e+00	3.543166e+02	20181114_CTCFgfpcf2_G2G1\MitoSys2\Calibration\pmEGFPC1\0001_pmEGFPC1_R1_P2_K1_Ch2.zen
8.580000e+00	3.395999e+02	20181114_CTCFgfpcf2_G2G1\MitoSys2\Calibration\pmEGFPC1\0001_pmEGFPC1_R1_P2_K1_Ch2.zen
8.640000e+00	3.416666e+02	20181114_CTCFgfpcf2_G2G1\MitoSys2\Calibration\pmEGFPC1\0001_pmEGFPC1_R1_P2_K1_Ch2.zen
8.700000e+00	3.504333e+02	20181114_CTCFgfpcf2_G2G1\MitoSys2\Calibration\pmEGFPC1\0001_pmEGFPC1_R1_P2_K1_Ch2.zen
8.760000e+00	3.448666e+02	20181114_CTCFgfpcf2_G2G1\MitoSys2\Calibration\pmEGFPC1\0001_pmEGFPC1_R1_P2_K1_Ch2.zen
8.820000e+00	3.387999e+02	20181114_CTCFgfpcf2_G2G1\MitoSys2\Calibration\pmEGFPC1\0001_pmEGFPC1_R1_P2_K1_Ch2.zen
8.880000e+00	3.347999e+02	20181114_CTCFgfpcf2_G2G1\MitoSys2\Calibration\pmEGFPC1\0001_pmEGFPC1_R1_P2_K1_Ch2.zen
8.940000e+00	3.457333e+02	20181114_CTCFgfpcf2_G2G1\MitoSys2\Calibration\pmEGFPC1\0001_pmEGFPC1_R1_P2_K1_Ch2.zen
9	3.343499e+02	20181114_CTCFgfpcf2_G2G1\MitoSys2\Calibration\pmEGFPC1\0001_pmEGFPC1_R1_P2_K1_Ch2.zen
9.060000e+00	3.371166e+02	20181114_CTCFgfpcf2_G2G1\MitoSys2\Calibration\pmEGFPC1\0001_pmEGFPC1_R1_P2_K1_Ch2.zen
9.120000e+00	3.381666e+02	20181114_CTCFgfpcf2_G2G1\MitoSys2\Calibration\pmEGFPC1\0001_pmEGFPC1_R1_P2_K1_Ch2.zen
9.180000e+00	3.426999e+02	20181114_CTCFgfpcf2_G2G1\MitoSys2\Calibration\pmEGFPC1\0001_pmEGFPC1_R1_P2_K1_Ch2.zen
9.240000e+00	3.288999e+02	20181114_CTCFgfpcf2_G2G1\MitoSys2\Calibration\pmEGFPC1\0001_pmEGFPC1_R1_P2_K1_Ch2.zen
9.300000e+00	3.405666e+02	20181114_CTCFgfpcf2_G2G1\MitoSys2\Calibration\pmEGFPC1\0001_pmEGFPC1_R1_P2_K1_Ch2.zen
9.360000e+00	3.271833e+02	20181114_CTCFgfpcf2_G2G1\MitoSys2\Calibration\pmEGFPC1\0001_pmEGFPC1_R1_P2_K1_Ch2.zen
9.420000e+00	3.321666e+02	20181114_CTCFgfpcf2_G2G1\MitoSys2\Calibration\pmEGFPC1\0001_pmEGFPC1_R1_P2_K1_Ch2.zen
9.480000e+00	3.341166e+02	20181114_CTCFgfpcf2_G2G1\MitoSys2\Calibration\pmEGFPC1\0001_pmEGFPC1_R1_P2_K1_Ch2.zen
9.540000e+00	3.336833e+02	20181114_CTCFgfpcf2_G2G1\MitoSys2\Calibration\pmEGFPC1\0001_pmEGFPC1_R1_P2_K1_Ch2.zen
9.600000e+00	3.401333e+02	20181114_CTCFgfpcf2_G2G1\MitoSys2\Calibration\pmEGFPC1\0001_pmEGFPC1_R1_P2_K1_Ch2.zen
9.660000e+00	3.232333e+02	20181114_CTCFgfpcf2_G2G1\MitoSys2\Calibration\pmEGFPC1\0001_pmEGFPC1_R1_P2_K1_Ch2.zen
9.720000e+00	3.332999e+02	20181114_CTCFgfpcf2_G2G1\MitoSys2\Calibration\pmEGFPC1\0001_pmEGFPC1_R1_P2_K1_Ch2.zen
9.780000e+00	3.359333e+02	20181114_CTCFgfpcf2_G2G1\MitoSys2\Calibration\pmEGFPC1\0001_pmEGFPC1_R1_P2_K1_Ch2.zen
9.840000e+00	3.422499e+02	20181114_CTCFgfpcf2_G2G1\MitoSys2\Calibration\pmEGFPC1\0001_pmEGFPC1_R1_P2_K1_Ch2.zen
9.900000e+00	3.394499e+02	20181114_CTCFgfpcf2_G2G1\MitoSys2\Calibration\pmEGFPC1\0001_pmEGFPC1_R1_P2_K1_Ch2.zen
9.960000e+00	3.351499e+02	20181114_CTCFgfpcf2_G2G1\MitoSys2\Calibration\pmEGFPC1\0001_pmEGFPC1_R1_P2_K1_Ch2.zen
1.002000e+01	3.422499e+02	20181114_CTCFgfpcf2_G2G1\MitoSys2\Calibration\pmEGFPC1\0001_pmEGFPC1_R1_P2_K1_Ch2.zen
1.008000e+01	3.344999e+02	20181114_CTCFgfpcf2_G2G1\MitoSys2\Calibration\pmEGFPC1\0001_pmEGFPC1_R1_P2_K1_Ch2.zen
1.014000e+01	3.405333e+02	20181114_CTCFgfpcf2_G2G1\MitoSys2\Calibration\pmEGFPC1\0001_pmEGFPC1_R1_P2_K1_Ch2.zen
1.020000e+01	3.363666e+02	20181114_CTCFgfpcf2_G2G1\MitoSys2\Calibration\pmEGFPC1\0001_pmEGFPC1_R1_P2_K1_Ch2.zen
1.026000e+01	3.403333e+02	20181114_CTCFgfpcf2_G2G1\MitoSys2\Calibration\pmEGFPC1\0001_pmEGFPC1_R1_P2_K1_Ch2.zen
1.032000e+01	3.334499e+02	20181114_CTCFgfpcf2_G2G1\MitoSys2\Calibration\pmEGFPC1\0001_pmEGFPC1_R1_P2_K1_Ch2.zen
1.038000e+01	3.232333e+02	20181114_CTCFgfpcf2_G2G1\MitoSys2\Calibration\pmEGFPC1\0001_pmEGFPC1_R1_P2_K1_Ch2.zen
1.044000e+01	3.369999e+02	20181114_CTCFgfpcf2_G2G1\MitoSys2\Calibration\pmEGFPC1\0001_pmEGFPC1_R1_P2_K1_Ch2.zen
1.050000e+01	3.292833e+02	20181114_CTCFgfpcf2_G2G1\MitoSys2\Calibration\pmEGFPC1\0001_pmEGFPC1_R1_P2_K1_Ch2.zen
1.056000e+01	3.385666e+02	20181114_CTCFgfpcf2_G2G1\MitoSys2\Calibration\pmEGFPC1\0001_pmEGFPC1_R1_P2_K1_Ch2.zen
1.062000e+01	3.202833e+02	20181114_CTCFgfpcf2_G2G1\MitoSys2\Calibration\pmEGFPC1\0001_pmEGFPC1_R1_P2_K1_Ch2.zen
1.068000e+01	3.440833e+02	20181114_CTCFgfpcf2_G2G1\MitoSys2\Calibration\pmEGFPC1\0001_pmEGFPC1_R1_P2_K1_Ch2.zen
1.074000e+01	3.297333e+02	20181114_CTCFgfpcf2_G2G1\MitoSys2\Calibration\pmEGFPC1\0001_pmEGFPC1_R1_P2_K1_Ch2.zen
1.080000e+01	3.247499e+02	20181114_CTCFgfpcf2_G2G1\MitoSys2\Calibration\pmEGFPC1\0001_pmEGFPC1_R1_P2_K1_Ch2.zen
1.086000e+01	3.338333e+02	20181114_CTCFgfpcf2_G2G1\MitoSys2\Calibration\pmEGFPC1\0001_pmEGFPC1_R1_P2_K1_Ch2.zen
1.092000e+01	3.359499e+02	20181114_CTCFgfpcf2_G2G1\MitoSys2\Calibration\pmEGFPC1\0001_pmEGFPC1_R1_P2_K1_Ch2.zen
1.098000e+01	3.328999e+02	20181114_CTCFgfpcf2_G2G1\MitoSys2\Calibration\pmEGFPC1\0001_pmEGFPC1_R1_P2_K1_Ch2.zen
1.104000e+01	3.399833e+02	20181114_CTCFgfpcf2_G2G1\MitoSys2\Calibration\pmEGFPC1\0001_pmEGFPC1_R1_P2_K1_Ch2.zen
1.110000e+01	3.400999e+02	20181114_CTCFgfpcf2_G2G1\MitoSys2\Calibration\pmEGFPC1\0001_pmEGFPC1_R1_P2_K1_Ch2.zen
1.116000e+01	3.465499e+02	20181114_CTCFgfpcf2_G2G1\MitoSys2\Calibration\pmEGFPC1\0001_pmEGFPC1_R1_P2_K1_Ch2.zen
1.122000e+01	3.442833e+02	20181114_CTCFgfpcf2_G2G1\MitoSys2\Calibration\pmEGFPC1\0001_pmEGFPC1_R1_P2_K1_Ch2.zen
1.128000e+01	3.577999e+02	20181114_CTCFgfpcf2_G2G1\MitoSys2\Calibration\pmEGFPC1\0001_pmEGFPC1_R1_P2_K1_Ch2.zen
1.134000e+01	3.536166e+02	20181114_CTCFgfpcf2_G2G1\MitoSys2\Calibration\pmEGFPC1\0001_pmEGFPC1_R1_P2_K1_Ch2.zen
1.140000e+01	3.462999e+02	20181114_CTCFgfpcf2_G2G1\MitoSys2\Calibration\pmEGFPC1\0001_pmEGFPC1_R1_P2_K1_Ch2.zen
1.146000e+01	3.489666e+02	20181114_CTCFgfpcf2_G2G1\MitoSys2\Calibration\pmEGFPC1\0001_pmEGFPC1_R1_P2_K1_Ch2.zen
1.152000e+01	3.449166e+02	20181114_CTCFgfpcf2_G2G1\MitoSys2\Calibration\pmEGFPC1\0001_pmEGFPC1_R1_P2_K1_Ch2.zen
1.158000e+01	3.526499e+02	20181114_CTCFgfpcf2_G2G1\MitoSys2\Calibration\pmEGFPC1\0001_pmEGFPC1_R1_P2_K1_Ch2.zen
1.164000e+01	3.505499e+02	20181114_CTCFgfpcf2_G2G1\MitoSys2\Calibration\pmEGFPC1\0001_pmEGFPC1_R1_P2_K1_Ch2.zen
1.170000e+01	3.467332e+02	20181114_CTCFgfpcf2_G2G1\MitoSys2\Calibration\pmEGFPC1\0001_pmEGFPC1_R1_P2_K1_Ch2.zen
1.176000e+01	3.573666e+02	20181114_CTCFgfpcf2_G2G1\MitoSys2\Calibration\pmEGFPC1\0001_pmEGFPC1_R1_P2_K1_Ch2.zen
1.182000e+01	3.399333e+02	20181114_CTCFgfpcf2_G2G1\MitoSys2\Calibration\pmEGFPC1\0001_pmEGFPC1_R1_P2_K1_Ch2.zen
1.188000e+01	3.464833e+02	20181114_CTCFgfpcf2_G2G1\MitoSys2\Calibration\pmEGFPC1\0001_pmEGFPC1_R1_P2_K1_Ch2.zen
1.194000e+01	3.338166e+02	20181114_CTCFgfpcf2_G2G1\MitoSys2\Calibration\pmEGFPC1\0001_pmEGFPC1_R1_P2_K1_Ch2.zen
12	3.448999e+02	20181114_CTCFgfpcf2_G2G1\MitoSys2\Calibration\pmEGFPC1\0001_pmEGFPC1_R1_P2_K1_Ch2.zen
1.206000e+01	3.524666e+02	20181114_CTCFgfpcf2_G2G1\MitoSys2\Calibration\pmEGFPC1\0001_pmEGFPC1_R1_P2_K1_Ch2.zen
1.212000e+01	3.437166e+02	20181114_CTCFgfpcf2_G2G1\MitoSys2\Calibration\pmEGFPC1\0001_pmEGFPC1_R1_P2_K1_Ch2.zen
1.218000e+01	3.392333e+02	20181114_CTCFgfpcf2_G2G1\MitoSys2\Calibration\pmEGFPC1\0001_pmEGFPC1_R1_P2_K1_Ch2.zen
1.224000e+01	3.376833e+02	20181114_CTCFgfpcf2_G2G1\MitoSys2\Calibration\pmEGFPC1\0001_pmEGFPC1_R1_P2_K1_Ch2.zen
1.230000e+01	3.415999e+02	20181114_CTCFgfpcf2_G2G1\MitoSys2\Calibration\pmEGFPC1\0001_pmEGFPC1_R1_P2_K1_Ch2.zen
1.236000e+01	3.455999e+02	20181114_CTCFgfpcf2_G2G1\MitoSys2\Calibration\pmEGFPC1\0001_pmEGFPC1_R1_P2_K1_Ch2.zen
1.242000e+01	3.445499e+02	20181114_CTCFgfpcf2_G2G1\MitoSys2\Calibration\pmEGFPC1\0001_pmEGFPC1_R1_P2_K1_Ch2.zen
1.248000e+01	3.392499e+02	20181114_CTCFgfpcf2_G2G1\MitoSys2\Calibration\pmEGFPC1\0001_pmEGFPC1_R1_P2_K1_Ch2.zen
1.254000e+01	3.391999e+02	20181114_CTCFgfpcf2_G2G1\MitoSys2\Calibration\pmEGFPC1\0001_pmEGFPC1_R1_P2_K1_Ch2.zen
1.260000e+01	3.439833e+02	20181114_CTCFgfpcf2_G2G1\MitoSys2\Calibration\pmEGFPC1\0001_pmEGFPC1_R1_P2_K1_Ch2.zen
1.266000e+01	3.428999e+02	20181114_CTCFgfpcf2_G2G1\MitoSys2\Calibration\pmEGFPC1\0001_pmEGFPC1_R1_P2_K1_Ch2.zen
1.272000e+01	3.514999e+02	20181114_CTCFgfpcf2_G2G1\MitoSys2\Calibration\pmEGFPC1\0001_pmEGFPC1_R1_P2_K1_Ch2.zen
1.278000e+01	3.411333e+02	20181114_CTCFgfpcf2_G2G1\MitoSys2\Calibration\pmEGFPC1\0001_pmEGFPC1_R1_P2_K1_Ch2.zen
1.284000e+01	3.399333e+02	20181114_CTCFgfpcf2_G2G1\MitoSys2\Calibration\pmEGFPC1\0001_pmEGFPC1_R1_P2_K1_Ch2.zen
1.290000e+01	3.453999e+02	20181114_CTCFgfpcf2_G2G1\MitoSys2\Calibration\pmEGFPC1\0001_pmEGFPC1_R1_P2_K1_Ch2.zen
1.296000e+01	3.469666e+02	20181114_CTCFgfpcf2_G2G1\MitoSys2\Calibration\pmEGFPC1\0001_pmEGFPC1_R1_P2_K1_Ch2.zen
1.302000e+01	3.499166e+02	20181114_CTCFgfpcf2_G2G1\MitoSys2\Calibration\pmEGFPC1\0001_pmEGFPC1_R1_P2_K1_Ch2.zen
1.308000e+01	3.497499e+02	20181114_CTCFgfpcf2_G2G1\MitoSys2\Calibration\pmEGFPC1\0001_pmEGFPC1_R1_P2_K1_Ch2.zen
1.314000e+01	3.379166e+02	20181114_CTCFgfpcf2_G2G1\MitoSys2\Calibration\pmEGFPC1\0001_pmEGFPC1_R1_P2_K1_Ch2.zen
1.320000e+01	3.462333e+02	20181114_CTCFgfpcf2_G2G1\MitoSys2\Calibration\pmEGFPC1\0001_pmEGFPC1_R1_P2_K1_Ch2.zen
1.326000e+01	3.405166e+02	20181114_CTCFgfpcf2_G2G1\MitoSys2\Calibration\pmEGFPC1\0001_pmEGFPC1_R1_P2_K1_Ch2.zen
1.332000e+01	3.496666e+02	20181114_CTCFgfpcf2_G2G1\MitoSys2\Calibration\pmEGFPC1\0001_pmEGFPC1_R1_P2_K1_Ch2.zen
1.338000e+01	3.544666e+02	20181114_CTCFgfpcf2_G2G1\MitoSys2\Calibration\pmEGFPC1\0001_pmEGFPC1_R1_P2_K1_Ch2.zen
1.344000e+01	3.511666e+02	20181114_CTCFgfpcf2_G2G1\MitoSys2\Calibration\pmEGFPC1\0001_pmEGFPC1_R1_P2_K1_Ch2.zen
1.350000e+01	3.459166e+02	20181114_CTCFgfpcf2_G2G1\MitoSys2\Calibration\pmEGFPC1\0001_pmEGFPC1_R1_P2_K1_Ch2.zen
1.356000e+01	3.623166e+02	20181114_CTCFgfpcf2_G2G1\MitoSys2\Calibration\pmEGFPC1\0001_pmEGFPC1_R1_P2_K1_Ch2.zen
1.362000e+01	3.627332e+02	20181114_CTCFgfpcf2_G2G1\MitoSys2\Calibration\pmEGFPC1\0001_pmEGFPC1_R1_P2_K1_Ch2.zen
1.368000e+01	3.624666e+02	20181114_CTCFgfpcf2_G2G1\MitoSys2\Calibration\pmEGFPC1\0001_pmEGFPC1_R1_P2_K1_Ch2.zen
1.374000e+01	3.501999e+02	20181114_CTCFgfpcf2_G2G1\MitoSys2\Calibration\pmEGFPC1\0001_pmEGFPC1_R1_P2_K1_Ch2.zen
1.380000e+01	3.563999e+02	20181114_CTCFgfpcf2_G2G1\MitoSys2\Calibration\pmEGFPC1\0001_pmEGFPC1_R1_P2_K1_Ch2.zen
1.386000e+01	3.537833e+02	20181114_CTCFgfpcf2_G2G1\MitoSys2\Calibration\pmEGFPC1\0001_pmEGFPC1_R1_P2_K1_Ch2.zen
1.392000e+01	3.491166e+02	20181114_CTCFgfpcf2_G2G1\MitoSys2\Calibration\pmEGFPC1\0001_pmEGFPC1_R1_P2_K1_Ch2.zen
1.398000e+01	3.544499e+02	20181114_CTCFgfpcf2_G2G1\MitoSys2\Calibration\pmEGFPC1\0001_pmEGFPC1_R1_P2_K1_Ch2.zen
1.404000e+01	3.526166e+02	20181114_CTCFgfpcf2_G2G1\MitoSys2\Calibration\pmEGFPC1\0001_pmEGFPC1_R1_P2_K1_Ch2.zen
1.410000e+01	3.592499e+02	20181114_CTCFgfpcf2_G2G1\MitoSys2\Calibration\pmEGFPC1\0001_pmEGFPC1_R1_P2_K1_Ch2.zen
1.416000e+01	3.543333e+02	20181114_CTCFgfpcf2_G2G1\MitoSys2\Calibration\pmEGFPC1\0001_pmEGFPC1_R1_P2_K1_Ch2.zen
1.422000e+01	3.586833e+02	20181114_CTCFgfpcf2_G2G1\MitoSys2\Calibration\pmEGFPC1\0001_pmEGFPC1_R1_P2_K1_Ch2.zen
1.428000e+01	3.574333e+02	20181114_CTCFgfpcf2_G2G1\MitoSys2\Calibration\pmEGFPC1\0001_pmEGFPC1_R1_P2_K1_Ch2.zen
1.434000e+01	3.570499e+02	20181114_CTCFgfpcf2_G2G1\MitoSys2\Calibration\pmEGFPC1\0001_pmEGFPC1_R1_P2_K1_Ch2.zen
1.440000e+01	3.643999e+02	20181114_CTCFgfpcf2_G2G1\MitoSys2\Calibration\pmEGFPC1\0001_pmEGFPC1_R1_P2_K1_Ch2.zen
1.446000e+01	3.476333e+02	20181114_CTCFgfpcf2_G2G1\MitoSys2\Calibration\pmEGFPC1\0001_pmEGFPC1_R1_P2_K1_Ch2.zen
1.452000e+01	3.605833e+02	20181114_CTCFgfpcf2_G2G1\MitoSys2\Calibration\pmEGFPC1\0001_pmEGFPC1_R1_P2_K1_Ch2.zen
1.458000e+01	3.591499e+02	20181114_CTCFgfpcf2_G2G1\MitoSys2\Calibration\pmEGFPC1\0001_pmEGFPC1_R1_P2_K1_Ch2.zen
1.464000e+01	3.490499e+02	20181114_CTCFgfpcf2_G2G1\MitoSys2\Calibration\pmEGFPC1\0001_pmEGFPC1_R1_P2_K1_Ch2.zen
1.470000e+01	3.579499e+02	20181114_CTCFgfpcf2_G2G1\MitoSys2\Calibration\pmEGFPC1\0001_pmEGFPC1_R1_P2_K1_Ch2.zen
1.476000e+01	3.504832e+02	20181114_CTCFgfpcf2_G2G1\MitoSys2\Calibration\pmEGFPC1\0001_pmEGFPC1_R1_P2_K1_Ch2.zen
1.482000e+01	3.486166e+02	20181114_CTCFgfpcf2_G2G1\MitoSys2\Calibration\pmEGFPC1\0001_pmEGFPC1_R1_P2_K1_Ch2.zen
1.488000e+01	3.537666e+02	20181114_CTCFgfpcf2_G2G1\MitoSys2\Calibration\pmEGFPC1\0001_pmEGFPC1_R1_P2_K1_Ch2.zen
1.494000e+01	3.439333e+02	20181114_CTCFgfpcf2_G2G1\MitoSys2\Calibration\pmEGFPC1\0001_pmEGFPC1_R1_P2_K1_Ch2.zen
15	3.420999e+02	20181114_CTCFgfpcf2_G2G1\MitoSys2\Calibration\pmEGFPC1\0001_pmEGFPC1_R1_P2_K1_Ch2.zen
1.506000e+01	3.487499e+02	20181114_CTCFgfpcf2_G2G1\MitoSys2\Calibration\pmEGFPC1\0001_pmEGFPC1_R1_P2_K1_Ch2.zen
1.512000e+01	3.343166e+02	20181114_CTCFgfpcf2_G2G1\MitoSys2\Calibration\pmEGFPC1\0001_pmEGFPC1_R1_P2_K1_Ch2.zen
1.518000e+01	3.482833e+02	20181114_CTCFgfpcf2_G2G1\MitoSys2\Calibration\pmEGFPC1\0001_pmEGFPC1_R1_P2_K1_Ch2.zen
1.524000e+01	3.329166e+02	20181114_CTCFgfpcf2_G2G1\MitoSys2\Calibration\pmEGFPC1\0001_pmEGFPC1_R1_P2_K1_Ch2.zen
1.530000e+01	3.390166e+02	20181114_CTCFgfpcf2_G2G1\MitoSys2\Calibration\pmEGFPC1\0001_pmEGFPC1_R1_P2_K1_Ch2.zen
1.536000e+01	3.523333e+02	20181114_CTCFgfpcf2_G2G1\MitoSys2\Calibration\pmEGFPC1\0001_pmEGFPC1_R1_P2_K1_Ch2.zen
1.542000e+01	3.491666e+02	20181114_CTCFgfpcf2_G2G1\MitoSys2\Calibration\pmEGFPC1\0001_pmEGFPC1_R1_P2_K1_Ch2.zen
1.548000e+01	3.467499e+02	20181114_CTCFgfpcf2_G2G1\MitoSys2\Calibration\pmEGFPC1\0001_pmEGFPC1_R1_P2_K1_Ch2.zen
1.554000e+01	3.439499e+02	20181114_CTCFgfpcf2_G2G1\MitoSys2\Calibration\pmEGFPC1\0001_pmEGFPC1_R1_P2_K1_Ch2.zen
1.560000e+01	3.415999e+02	20181114_CTCFgfpcf2_G2G1\MitoSys2\Calibration\pmEGFPC1\0001_pmEGFPC1_R1_P2_K1_Ch2.zen
1.566000e+01	3.422499e+02	20181114_CTCFgfpcf2_G2G1\MitoSys2\Calibration\pmEGFPC1\0001_pmEGFPC1_R1_P2_K1_Ch2.zen
1.572000e+01	3.431999e+02	20181114_CTCFgfpcf2_G2G1\MitoSys2\Calibration\pmEGFPC1\0001_pmEGFPC1_R1_P2_K1_Ch2.zen
1.578000e+01	3.379666e+02	20181114_CTCFgfpcf2_G2G1\MitoSys2\Calibration\pmEGFPC1\0001_pmEGFPC1_R1_P2_K1_Ch2.zen
1.584000e+01	3.269333e+02	20181114_CTCFgfpcf2_G2G1\MitoSys2\Calibration\pmEGFPC1\0001_pmEGFPC1_R1_P2_K1_Ch2.zen
1.590000e+01	3.338166e+02	20181114_CTCFgfpcf2_G2G1\MitoSys2\Calibration\pmEGFPC1\0001_pmEGFPC1_R1_P2_K1_Ch2.zen
1.596000e+01	3.289833e+02	20181114_CTCFgfpcf2_G2G1\MitoSys2\Calibration\pmEGFPC1\0001_pmEGFPC1_R1_P2_K1_Ch2.zen
1.602000e+01	3.341999e+02	20181114_CTCFgfpcf2_G2G1\MitoSys2\Calibration\pmEGFPC1\0001_pmEGFPC1_R1_P2_K1_Ch2.zen
1.608000e+01	3.331166e+02	20181114_CTCFgfpcf2_G2G1\MitoSys2\Calibration\pmEGFPC1\0001_pmEGFPC1_R1_P2_K1_Ch2.zen
1.614000e+01	3.375666e+02	20181114_CTCFgfpcf2_G2G1\MitoSys2\Calibration\pmEGFPC1\0001_pmEGFPC1_R1_P2_K1_Ch2.zen
1.620000e+01	3.229999e+02	20181114_CTCFgfpcf2_G2G1\MitoSys2\Calibration\pmEGFPC1\0001_pmEGFPC1_R1_P2_K1_Ch2.zen
1.626000e+01	3.296333e+02	20181114_CTCFgfpcf2_G2G1\MitoSys2\Calibration\pmEGFPC1\0001_pmEGFPC1_R1_P2_K1_Ch2.zen
1.632000e+01	3.205999e+02	20181114_CTCFgfpcf2_G2G1\MitoSys2\Calibration\pmEGFPC1\0001_pmEGFPC1_R1_P2_K1_Ch2.zen
1.638000e+01	3.433666e+02	20181114_CTCFgfpcf2_G2G1\MitoSys2\Calibration\pmEGFPC1\0001_pmEGFPC1_R1_P2_K1_Ch2.zen
1.644000e+01	3.323166e+02	20181114_CTCFgfpcf2_G2G1\MitoSys2\Calibration\pmEGFPC1\0001_pmEGFPC1_R1_P2_K1_Ch2.zen
1.650000e+01	3.317999e+02	20181114_CTCFgfpcf2_G2G1\MitoSys2\Calibration\pmEGFPC1\0001_pmEGFPC1_R1_P2_K1_Ch2.zen
1.656000e+01	3.286166e+02	20181114_CTCFgfpcf2_G2G1\MitoSys2\Calibration\pmEGFPC1\0001_pmEGFPC1_R1_P2_K1_Ch2.zen
1.662000e+01	3.269833e+02	20181114_CTCFgfpcf2_G2G1\MitoSys2\Calibration\pmEGFPC1\0001_pmEGFPC1_R1_P2_K1_Ch2.zen
1.668000e+01	3.469166e+02	20181114_CTCFgfpcf2_G2G1\MitoSys2\Calibration\pmEGFPC1\0001_pmEGFPC1_R1_P2_K1_Ch2.zen
1.674000e+01	3.403666e+02	20181114_CTCFgfpcf2_G2G1\MitoSys2\Calibration\pmEGFPC1\0001_pmEGFPC1_R1_P2_K1_Ch2.zen
1.680000e+01	3.486833e+02	20181114_CTCFgfpcf2_G2G1\MitoSys2\Calibration\pmEGFPC1\0001_pmEGFPC1_R1_P2_K1_Ch2.zen
1.686000e+01	3.445999e+02	20181114_CTCFgfpcf2_G2G1\MitoSys2\Calibration\pmEGFPC1\0001_pmEGFPC1_R1_P2_K1_Ch2.zen
1.692000e+01	3.435999e+02	20181114_CTCFgfpcf2_G2G1\MitoSys2\Calibration\pmEGFPC1\0001_pmEGFPC1_R1_P2_K1_Ch2.zen
1.698000e+01	3.531499e+02	20181114_CTCFgfpcf2_G2G1\MitoSys2\Calibration\pmEGFPC1\0001_pmEGFPC1_R1_P2_K1_Ch2.zen
1.704000e+01	3.360666e+02	20181114_CTCFgfpcf2_G2G1\MitoSys2\Calibration\pmEGFPC1\0001_pmEGFPC1_R1_P2_K1_Ch2.zen
1.710000e+01	3.470166e+02	20181114_CTCFgfpcf2_G2G1\MitoSys2\Calibration\pmEGFPC1\0001_pmEGFPC1_R1_P2_K1_Ch2.zen
1.716000e+01	3.509166e+02	20181114_CTCFgfpcf2_G2G1\MitoSys2\Calibration\pmEGFPC1\0001_pmEGFPC1_R1_P2_K1_Ch2.zen
1.722000e+01	3.356499e+02	20181114_CTCFgfpcf2_G2G1\MitoSys2\Calibration\pmEGFPC1\0001_pmEGFPC1_R1_P2_K1_Ch2.zen
1.728000e+01	3.462333e+02	20181114_CTCFgfpcf2_G2G1\MitoSys2\Calibration\pmEGFPC1\0001_pmEGFPC1_R1_P2_K1_Ch2.zen
1.734000e+01	3.490666e+02	20181114_CTCFgfpcf2_G2G1\MitoSys2\Calibration\pmEGFPC1\0001_pmEGFPC1_R1_P2_K1_Ch2.zen
1.740000e+01	3.550166e+02	20181114_CTCFgfpcf2_G2G1\MitoSys2\Calibration\pmEGFPC1\0001_pmEGFPC1_R1_P2_K1_Ch2.zen
1.746000e+01	3.382833e+02	20181114_CTCFgfpcf2_G2G1\MitoSys2\Calibration\pmEGFPC1\0001_pmEGFPC1_R1_P2_K1_Ch2.zen
1.752000e+01	3.381499e+02	20181114_CTCFgfpcf2_G2G1\MitoSys2\Calibration\pmEGFPC1\0001_pmEGFPC1_R1_P2_K1_Ch2.zen
1.758000e+01	3.356499e+02	20181114_CTCFgfpcf2_G2G1\MitoSys2\Calibration\pmEGFPC1\0001_pmEGFPC1_R1_P2_K1_Ch2.zen
1.764000e+01	3.519832e+02	20181114_CTCFgfpcf2_G2G1\MitoSys2\Calibration\pmEGFPC1\0001_pmEGFPC1_R1_P2_K1_Ch2.zen
1.770000e+01	3.306999e+02	20181114_CTCFgfpcf2_G2G1\MitoSys2\Calibration\pmEGFPC1\0001_pmEGFPC1_R1_P2_K1_Ch2.zen
1.776000e+01	3.345833e+02	20181114_CTCFgfpcf2_G2G1\MitoSys2\Calibration\pmEGFPC1\0001_pmEGFPC1_R1_P2_K1_Ch2.zen
1.782000e+01	3.334166e+02	20181114_CTCFgfpcf2_G2G1\MitoSys2\Calibration\pmEGFPC1\0001_pmEGFPC1_R1_P2_K1_Ch2.zen
1.788000e+01	3.451166e+02	20181114_CTCFgfpcf2_G2G1\MitoSys2\Calibration\pmEGFPC1\0001_pmEGFPC1_R1_P2_K1_Ch2.zen
1.794000e+01	3.484499e+02	20181114_CTCFgfpcf2_G2G1\MitoSys2\Calibration\pmEGFPC1\0001_pmEGFPC1_R1_P2_K1_Ch2.zen
18	3.503499e+02	20181114_CTCFgfpcf2_G2G1\MitoSys2\Calibration\pmEGFPC1\0001_pmEGFPC1_R1_P2_K1_Ch2.zen
1.806000e+01	3.545166e+02	20181114_CTCFgfpcf2_G2G1\MitoSys2\Calibration\pmEGFPC1\0001_pmEGFPC1_R1_P2_K1_Ch2.zen
1.812000e+01	3.591166e+02	20181114_CTCFgfpcf2_G2G1\MitoSys2\Calibration\pmEGFPC1\0001_pmEGFPC1_R1_P2_K1_Ch2.zen
1.818000e+01	3.530666e+02	20181114_CTCFgfpcf2_G2G1\MitoSys2\Calibration\pmEGFPC1\0001_pmEGFPC1_R1_P2_K1_Ch2.zen
1.824000e+01	3.588499e+02	20181114_CTCFgfpcf2_G2G1\MitoSys2\Calibration\pmEGFPC1\0001_pmEGFPC1_R1_P2_K1_Ch2.zen
1.830000e+01	3.572332e+02	20181114_CTCFgfpcf2_G2G1\MitoSys2\Calibration\pmEGFPC1\0001_pmEGFPC1_R1_P2_K1_Ch2.zen
1.836000e+01	3.542499e+02	20181114_CTCFgfpcf2_G2G1\MitoSys2\Calibration\pmEGFPC1\0001_pmEGFPC1_R1_P2_K1_Ch2.zen
1.842000e+01	3.507332e+02	20181114_CTCFgfpcf2_G2G1\MitoSys2\Calibration\pmEGFPC1\0001_pmEGFPC1_R1_P2_K1_Ch2.zen
1.848000e+01	3.624666e+02	20181114_CTCFgfpcf2_G2G1\MitoSys2\Calibration\pmEGFPC1\0001_pmEGFPC1_R1_P2_K1_Ch2.zen
1.854000e+01	3.597999e+02	20181114_CTCFgfpcf2_G2G1\MitoSys2\Calibration\pmEGFPC1\0001_pmEGFPC1_R1_P2_K1_Ch2.zen
1.860000e+01	3.581666e+02	20181114_CTCFgfpcf2_G2G1\MitoSys2\Calibration\pmEGFPC1\0001_pmEGFPC1_R1_P2_K1_Ch2.zen
1.866000e+01	3.474666e+02	20181114_CTCFgfpcf2_G2G1\MitoSys2\Calibration\pmEGFPC1\0001_pmEGFPC1_R1_P2_K1_Ch2.zen
1.872000e+01	3.432166e+02	20181114_CTCFgfpcf2_G2G1\MitoSys2\Calibration\pmEGFPC1\0001_pmEGFPC1_R1_P2_K1_Ch2.zen
1.878000e+01	3.554333e+02	20181114_CTCFgfpcf2_G2G1\MitoSys2\Calibration\pmEGFPC1\0001_pmEGFPC1_R1_P2_K1_Ch2.zen
1.884000e+01	3.436833e+02	20181114_CTCFgfpcf2_G2G1\MitoSys2\Calibration\pmEGFPC1\0001_pmEGFPC1_R1_P2_K1_Ch2.zen
1.890000e+01	3.461666e+02	20181114_CTCFgfpcf2_G2G1\MitoSys2\Calibration\pmEGFPC1\0001_pmEGFPC1_R1_P2_K1_Ch2.zen
1.896000e+01	3.371166e+02	20181114_CTCFgfpcf2_G2G1\MitoSys2\Calibration\pmEGFPC1\0001_pmEGFPC1_R1_P2_K1_Ch2.zen
1.902000e+01	3.419999e+02	20181114_CTCFgfpcf2_G2G1\MitoSys2\Calibration\pmEGFPC1\0001_pmEGFPC1_R1_P2_K1_Ch2.zen
1.908000e+01	3.520666e+02	20181114_CTCFgfpcf2_G2G1\MitoSys2\Calibration\pmEGFPC1\0001_pmEGFPC1_R1_P2_K1_Ch2.zen
1.914000e+01	3.477166e+02	20181114_CTCFgfpcf2_G2G1\MitoSys2\Calibration\pmEGFPC1\0001_pmEGFPC1_R1_P2_K1_Ch2.zen
1.920000e+01	3.411333e+02	20181114_CTCFgfpcf2_G2G1\MitoSys2\Calibration\pmEGFPC1\0001_pmEGFPC1_R1_P2_K1_Ch2.zen
1.926000e+01	3.435833e+02	20181114_CTCFgfpcf2_G2G1\MitoSys2\Calibration\pmEGFPC1\0001_pmEGFPC1_R1_P2_K1_Ch2.zen
1.932000e+01	3.334666e+02	20181114_CTCFgfpcf2_G2G1\MitoSys2\Calibration\pmEGFPC1\0001_pmEGFPC1_R1_P2_K1_Ch2.zen
1.938000e+01	3.324333e+02	20181114_CTCFgfpcf2_G2G1\MitoSys2\Calibration\pmEGFPC1\0001_pmEGFPC1_R1_P2_K1_Ch2.zen
1.944000e+01	3.414333e+02	20181114_CTCFgfpcf2_G2G1\MitoSys2\Calibration\pmEGFPC1\0001_pmEGFPC1_R1_P2_K1_Ch2.zen
1.950000e+01	3.366333e+02	20181114_CTCFgfpcf2_G2G1\MitoSys2\Calibration\pmEGFPC1\0001_pmEGFPC1_R1_P2_K1_Ch2.zen
1.956000e+01	3.274666e+02	20181114_CTCFgfpcf2_G2G1\MitoSys2\Calibration\pmEGFPC1\0001_pmEGFPC1_R1_P2_K1_Ch2.zen
1.962000e+01	3.392166e+02	20181114_CTCFgfpcf2_G2G1\MitoSys2\Calibration\pmEGFPC1\0001_pmEGFPC1_R1_P2_K1_Ch2.zen
1.968000e+01	3.403833e+02	20181114_CTCFgfpcf2_G2G1\MitoSys2\Calibration\pmEGFPC1\0001_pmEGFPC1_R1_P2_K1_Ch2.zen
1.974000e+01	3.415166e+02	20181114_CTCFgfpcf2_G2G1\MitoSys2\Calibration\pmEGFPC1\0001_pmEGFPC1_R1_P2_K1_Ch2.zen
1.980000e+01	3.442666e+02	20181114_CTCFgfpcf2_G2G1\MitoSys2\Calibration\pmEGFPC1\0001_pmEGFPC1_R1_P2_K1_Ch2.zen
1.986000e+01	3.429499e+02	20181114_CTCFgfpcf2_G2G1\MitoSys2\Calibration\pmEGFPC1\0001_pmEGFPC1_R1_P2_K1_Ch2.zen
1.992000e+01	3.553333e+02	20181114_CTCFgfpcf2_G2G1\MitoSys2\Calibration\pmEGFPC1\0001_pmEGFPC1_R1_P2_K1_Ch2.zen
1.998000e+01	3.352333e+02	20181114_CTCFgfpcf2_G2G1\MitoSys2\Calibration\pmEGFPC1\0001_pmEGFPC1_R1_P2_K1_Ch2.zen
2.004000e+01	3.457999e+02	20181114_CTCFgfpcf2_G2G1\MitoSys2\Calibration\pmEGFPC1\0001_pmEGFPC1_R1_P2_K1_Ch2.zen
2.010000e+01	3.495666e+02	20181114_CTCFgfpcf2_G2G1\MitoSys2\Calibration\pmEGFPC1\0001_pmEGFPC1_R1_P2_K1_Ch2.zen
2.016000e+01	3.449999e+02	20181114_CTCFgfpcf2_G2G1\MitoSys2\Calibration\pmEGFPC1\0001_pmEGFPC1_R1_P2_K1_Ch2.zen
2.022001e+01	3.542833e+02	20181114_CTCFgfpcf2_G2G1\MitoSys2\Calibration\pmEGFPC1\0001_pmEGFPC1_R1_P2_K1_Ch2.zen
2.028000e+01	3.386833e+02	20181114_CTCFgfpcf2_G2G1\MitoSys2\Calibration\pmEGFPC1\0001_pmEGFPC1_R1_P2_K1_Ch2.zen
2.034000e+01	3.380666e+02	20181114_CTCFgfpcf2_G2G1\MitoSys2\Calibration\pmEGFPC1\0001_pmEGFPC1_R1_P2_K1_Ch2.zen
2.040000e+01	3.334333e+02	20181114_CTCFgfpcf2_G2G1\MitoSys2\Calibration\pmEGFPC1\0001_pmEGFPC1_R1_P2_K1_Ch2.zen
2.046000e+01	3.397666e+02	20181114_CTCFgfpcf2_G2G1\MitoSys2\Calibration\pmEGFPC1\0001_pmEGFPC1_R1_P2_K1_Ch2.zen
2.052000e+01	3.398999e+02	20181114_CTCFgfpcf2_G2G1\MitoSys2\Calibration\pmEGFPC1\0001_pmEGFPC1_R1_P2_K1_Ch2.zen
2.058000e+01	3.439666e+02	20181114_CTCFgfpcf2_G2G1\MitoSys2\Calibration\pmEGFPC1\0001_pmEGFPC1_R1_P2_K1_Ch2.zen
2.064001e+01	3.378666e+02	20181114_CTCFgfpcf2_G2G1\MitoSys2\Calibration\pmEGFPC1\0001_pmEGFPC1_R1_P2_K1_Ch2.zen
2.070000e+01	3.440666e+02	20181114_CTCFgfpcf2_G2G1\MitoSys2\Calibration\pmEGFPC1\0001_pmEGFPC1_R1_P2_K1_Ch2.zen
2.076000e+01	3.441499e+02	20181114_CTCFgfpcf2_G2G1\MitoSys2\Calibration\pmEGFPC1\0001_pmEGFPC1_R1_P2_K1_Ch2.zen
2.082000e+01	3.365999e+02	20181114_CTCFgfpcf2_G2G1\MitoSys2\Calibration\pmEGFPC1\0001_pmEGFPC1_R1_P2_K1_Ch2.zen
2.088000e+01	3.359166e+02	20181114_CTCFgfpcf2_G2G1\MitoSys2\Calibration\pmEGFPC1\0001_pmEGFPC1_R1_P2_K1_Ch2.zen
2.094000e+01	3.325499e+02	20181114_CTCFgfpcf2_G2G1\MitoSys2\Calibration\pmEGFPC1\0001_pmEGFPC1_R1_P2_K1_Ch2.zen
21	3.461499e+02	20181114_CTCFgfpcf2_G2G1\MitoSys2\Calibration\pmEGFPC1\0001_pmEGFPC1_R1_P2_K1_Ch2.zen
2.106001e+01	3.466499e+02	20181114_CTCFgfpcf2_G2G1\MitoSys2\Calibration\pmEGFPC1\0001_pmEGFPC1_R1_P2_K1_Ch2.zen
2.112000e+01	3.564999e+02	20181114_CTCFgfpcf2_G2G1\MitoSys2\Calibration\pmEGFPC1\0001_pmEGFPC1_R1_P2_K1_Ch2.zen
2.118000e+01	3.540166e+02	20181114_CTCFgfpcf2_G2G1\MitoSys2\Calibration\pmEGFPC1\0001_pmEGFPC1_R1_P2_K1_Ch2.zen
2.124000e+01	3.430166e+02	20181114_CTCFgfpcf2_G2G1\MitoSys2\Calibration\pmEGFPC1\0001_pmEGFPC1_R1_P2_K1_Ch2.zen
2.130000e+01	3.404166e+02	20181114_CTCFgfpcf2_G2G1\MitoSys2\Calibration\pmEGFPC1\0001_pmEGFPC1_R1_P2_K1_Ch2.zen
2.136000e+01	3.400499e+02	20181114_CTCFgfpcf2_G2G1\MitoSys2\Calibration\pmEGFPC1\0001_pmEGFPC1_R1_P2_K1_Ch2.zen
2.142000e+01	3.350499e+02	20181114_CTCFgfpcf2_G2G1\MitoSys2\Calibration\pmEGFPC1\0001_pmEGFPC1_R1_P2_K1_Ch2.zen
2.148001e+01	3.481166e+02	20181114_CTCFgfpcf2_G2G1\MitoSys2\Calibration\pmEGFPC1\0001_pmEGFPC1_R1_P2_K1_Ch2.zen
2.154000e+01	3.416166e+02	20181114_CTCFgfpcf2_G2G1\MitoSys2\Calibration\pmEGFPC1\0001_pmEGFPC1_R1_P2_K1_Ch2.zen
2.160000e+01	3.265499e+02	20181114_CTCFgfpcf2_G2G1\MitoSys2\Calibration\pmEGFPC1\0001_pmEGFPC1_R1_P2_K1_Ch2.zen
2.166000e+01	3.333499e+02	20181114_CTCFgfpcf2_G2G1\MitoSys2\Calibration\pmEGFPC1\0001_pmEGFPC1_R1_P2_K1_Ch2.zen
2.172001e+01	3.335833e+02	20181114_CTCFgfpcf2_G2G1\MitoSys2\Calibration\pmEGFPC1\0001_pmEGFPC1_R1_P2_K1_Ch2.zen
2.178000e+01	3.381499e+02	20181114_CTCFgfpcf2_G2G1\MitoSys2\Calibration\pmEGFPC1\0001_pmEGFPC1_R1_P2_K1_Ch2.zen
2.184000e+01	3.369499e+02	20181114_CTCFgfpcf2_G2G1\MitoSys2\Calibration\pmEGFPC1\0001_pmEGFPC1_R1_P2_K1_Ch2.zen
2.190001e+01	3.339666e+02	20181114_CTCFgfpcf2_G2G1\MitoSys2\Calibration\pmEGFPC1\0001_pmEGFPC1_R1_P2_K1_Ch2.zen
2.196000e+01	3.320999e+02	20181114_CTCFgfpcf2_G2G1\MitoSys2\Calibration\pmEGFPC1\0001_pmEGFPC1_R1_P2_K1_Ch2.zen
2.202000e+01	3.329666e+02	20181114_CTCFgfpcf2_G2G1\MitoSys2\Calibration\pmEGFPC1\0001_pmEGFPC1_R1_P2_K1_Ch2.zen
2.208000e+01	3.251833e+02	20181114_CTCFgfpcf2_G2G1\MitoSys2\Calibration\pmEGFPC1\0001_pmEGFPC1_R1_P2_K1_Ch2.zen
2.214001e+01	3.310833e+02	20181114_CTCFgfpcf2_G2G1\MitoSys2\Calibration\pmEGFPC1\0001_pmEGFPC1_R1_P2_K1_Ch2.zen
2.220000e+01	3.315166e+02	20181114_CTCFgfpcf2_G2G1\MitoSys2\Calibration\pmEGFPC1\0001_pmEGFPC1_R1_P2_K1_Ch2.zen
2.226000e+01	3.364999e+02	20181114_CTCFgfpcf2_G2G1\MitoSys2\Calibration\pmEGFPC1\0001_pmEGFPC1_R1_P2_K1_Ch2.zen
2.232001e+01	3.282833e+02	20181114_CTCFgfpcf2_G2G1\MitoSys2\Calibration\pmEGFPC1\0001_pmEGFPC1_R1_P2_K1_Ch2.zen
2.238000e+01	3.388166e+02	20181114_CTCFgfpcf2_G2G1\MitoSys2\Calibration\pmEGFPC1\0001_pmEGFPC1_R1_P2_K1_Ch2.zen
2.244000e+01	3.436999e+02	20181114_CTCFgfpcf2_G2G1\MitoSys2\Calibration\pmEGFPC1\0001_pmEGFPC1_R1_P2_K1_Ch2.zen
2.250000e+01	3.348999e+02	20181114_CTCFgfpcf2_G2G1\MitoSys2\Calibration\pmEGFPC1\0001_pmEGFPC1_R1_P2_K1_Ch2.zen
2.256001e+01	3.212499e+02	20181114_CTCFgfpcf2_G2G1\MitoSys2\Calibration\pmEGFPC1\0001_pmEGFPC1_R1_P2_K1_Ch2.zen
2.262000e+01	3.295499e+02	20181114_CTCFgfpcf2_G2G1\MitoSys2\Calibration\pmEGFPC1\0001_pmEGFPC1_R1_P2_K1_Ch2.zen
2.268000e+01	3.410499e+02	20181114_CTCFgfpcf2_G2G1\MitoSys2\Calibration\pmEGFPC1\0001_pmEGFPC1_R1_P2_K1_Ch2.zen
2.274001e+01	3.387499e+02	20181114_CTCFgfpcf2_G2G1\MitoSys2\Calibration\pmEGFPC1\0001_pmEGFPC1_R1_P2_K1_Ch2.zen
2.280000e+01	3.263999e+02	20181114_CTCFgfpcf2_G2G1\MitoSys2\Calibration\pmEGFPC1\0001_pmEGFPC1_R1_P2_K1_Ch2.zen
2.286000e+01	3.170166e+02	20181114_CTCFgfpcf2_G2G1\MitoSys2\Calibration\pmEGFPC1\0001_pmEGFPC1_R1_P2_K1_Ch2.zen
2.292000e+01	3.292499e+02	20181114_CTCFgfpcf2_G2G1\MitoSys2\Calibration\pmEGFPC1\0001_pmEGFPC1_R1_P2_K1_Ch2.zen
2.298001e+01	3.260166e+02	20181114_CTCFgfpcf2_G2G1\MitoSys2\Calibration\pmEGFPC1\0001_pmEGFPC1_R1_P2_K1_Ch2.zen
2.304000e+01	3.360499e+02	20181114_CTCFgfpcf2_G2G1\MitoSys2\Calibration\pmEGFPC1\0001_pmEGFPC1_R1_P2_K1_Ch2.zen
2.310000e+01	3.281166e+02	20181114_CTCFgfpcf2_G2G1\MitoSys2\Calibration\pmEGFPC1\0001_pmEGFPC1_R1_P2_K1_Ch2.zen
2.316001e+01	3.337666e+02	20181114_CTCFgfpcf2_G2G1\MitoSys2\Calibration\pmEGFPC1\0001_pmEGFPC1_R1_P2_K1_Ch2.zen
2.322001e+01	3.394333e+02	20181114_CTCFgfpcf2_G2G1\MitoSys2\Calibration\pmEGFPC1\0001_pmEGFPC1_R1_P2_K1_Ch2.zen
2.328000e+01	3.321499e+02	20181114_CTCFgfpcf2_G2G1\MitoSys2\Calibration\pmEGFPC1\0001_pmEGFPC1_R1_P2_K1_Ch2.zen
2.334000e+01	3.389333e+02	20181114_CTCFgfpcf2_G2G1\MitoSys2\Calibration\pmEGFPC1\0001_pmEGFPC1_R1_P2_K1_Ch2.zen
2.340001e+01	3.461499e+02	20181114_CTCFgfpcf2_G2G1\MitoSys2\Calibration\pmEGFPC1\0001_pmEGFPC1_R1_P2_K1_Ch2.zen
2.346000e+01	3.328999e+02	20181114_CTCFgfpcf2_G2G1\MitoSys2\Calibration\pmEGFPC1\0001_pmEGFPC1_R1_P2_K1_Ch2.zen
2.352000e+01	3.453166e+02	20181114_CTCFgfpcf2_G2G1\MitoSys2\Calibration\pmEGFPC1\0001_pmEGFPC1_R1_P2_K1_Ch2.zen
2.358001e+01	3.350666e+02	20181114_CTCFgfpcf2_G2G1\MitoSys2\Calibration\pmEGFPC1\0001_pmEGFPC1_R1_P2_K1_Ch2.zen
2.364001e+01	3.263166e+02	20181114_CTCFgfpcf2_G2G1\MitoSys2\Calibration\pmEGFPC1\0001_pmEGFPC1_R1_P2_K1_Ch2.zen
2.370000e+01	3.187999e+02	20181114_CTCFgfpcf2_G2G1\MitoSys2\Calibration\pmEGFPC1\0001_pmEGFPC1_R1_P2_K1_Ch2.zen
2.376000e+01	3.279999e+02	20181114_CTCFgfpcf2_G2G1\MitoSys2\Calibration\pmEGFPC1\0001_pmEGFPC1_R1_P2_K1_Ch2.zen
2.382001e+01	3.148499e+02	20181114_CTCFgfpcf2_G2G1\MitoSys2\Calibration\pmEGFPC1\0001_pmEGFPC1_R1_P2_K1_Ch2.zen
2.388000e+01	3.233499e+02	20181114_CTCFgfpcf2_G2G1\MitoSys2\Calibration\pmEGFPC1\0001_pmEGFPC1_R1_P2_K1_Ch2.zen
2.394000e+01	3.401666e+02	20181114_CTCFgfpcf2_G2G1\MitoSys2\Calibration\pmEGFPC1\0001_pmEGFPC1_R1_P2_K1_Ch2.zen
2.400001e+01	3.295333e+02	20181114_CTCFgfpcf2_G2G1\MitoSys2\Calibration\pmEGFPC1\0001_pmEGFPC1_R1_P2_K1_Ch2.zen
2.406001e+01	3.316166e+02	20181114_CTCFgfpcf2_G2G1\MitoSys2\Calibration\pmEGFPC1\0001_pmEGFPC1_R1_P2_K1_Ch2.zen
2.412000e+01	3.324499e+02	20181114_CTCFgfpcf2_G2G1\MitoSys2\Calibration\pmEGFPC1\0001_pmEGFPC1_R1_P2_K1_Ch2.zen
2.418000e+01	3.320833e+02	20181114_CTCFgfpcf2_G2G1\MitoSys2\Calibration\pmEGFPC1\0001_pmEGFPC1_R1_P2_K1_Ch2.zen
2.424001e+01	3.263999e+02	20181114_CTCFgfpcf2_G2G1\MitoSys2\Calibration\pmEGFPC1\0001_pmEGFPC1_R1_P2_K1_Ch2.zen
2.430000e+01	3.377166e+02	20181114_CTCFgfpcf2_G2G1\MitoSys2\Calibration\pmEGFPC1\0001_pmEGFPC1_R1_P2_K1_Ch2.zen
2.436000e+01	3.374499e+02	20181114_CTCFgfpcf2_G2G1\MitoSys2\Calibration\pmEGFPC1\0001_pmEGFPC1_R1_P2_K1_Ch2.zen
2.442001e+01	3.404833e+02	20181114_CTCFgfpcf2_G2G1\MitoSys2\Calibration\pmEGFPC1\0001_pmEGFPC1_R1_P2_K1_Ch2.zen
2.448001e+01	3.262333e+02	20181114_CTCFgfpcf2_G2G1\MitoSys2\Calibration\pmEGFPC1\0001_pmEGFPC1_R1_P2_K1_Ch2.zen
2.454000e+01	3.353499e+02	20181114_CTCFgfpcf2_G2G1\MitoSys2\Calibration\pmEGFPC1\0001_pmEGFPC1_R1_P2_K1_Ch2.zen
2.460000e+01	3.396833e+02	20181114_CTCFgfpcf2_G2G1\MitoSys2\Calibration\pmEGFPC1\0001_pmEGFPC1_R1_P2_K1_Ch2.zen
2.466001e+01	3.308499e+02	20181114_CTCFgfpcf2_G2G1\MitoSys2\Calibration\pmEGFPC1\0001_pmEGFPC1_R1_P2_K1_Ch2.zen
2.472001e+01	3.374333e+02	20181114_CTCFgfpcf2_G2G1\MitoSys2\Calibration\pmEGFPC1\0001_pmEGFPC1_R1_P2_K1_Ch2.zen
2.478000e+01	3.349333e+02	20181114_CTCFgfpcf2_G2G1\MitoSys2\Calibration\pmEGFPC1\0001_pmEGFPC1_R1_P2_K1_Ch2.zen
2.484001e+01	3.415666e+02	20181114_CTCFgfpcf2_G2G1\MitoSys2\Calibration\pmEGFPC1\0001_pmEGFPC1_R1_P2_K1_Ch2.zen
2.490001e+01	3.377666e+02	20181114_CTCFgfpcf2_G2G1\MitoSys2\Calibration\pmEGFPC1\0001_pmEGFPC1_R1_P2_K1_Ch2.zen
2.496000e+01	3.247999e+02	20181114_CTCFgfpcf2_G2G1\MitoSys2\Calibration\pmEGFPC1\0001_pmEGFPC1_R1_P2_K1_Ch2.zen
2.502000e+01	3.281333e+02	20181114_CTCFgfpcf2_G2G1\MitoSys2\Calibration\pmEGFPC1\0001_pmEGFPC1_R1_P2_K1_Ch2.zen
2.508001e+01	3.407666e+02	20181114_CTCFgfpcf2_G2G1\MitoSys2\Calibration\pmEGFPC1\0001_pmEGFPC1_R1_P2_K1_Ch2.zen
2.514001e+01	3.263166e+02	20181114_CTCFgfpcf2_G2G1\MitoSys2\Calibration\pmEGFPC1\0001_pmEGFPC1_R1_P2_K1_Ch2.zen
2.520000e+01	3.399666e+02	20181114_CTCFgfpcf2_G2G1\MitoSys2\Calibration\pmEGFPC1\0001_pmEGFPC1_R1_P2_K1_Ch2.zen
2.526001e+01	3.318333e+02	20181114_CTCFgfpcf2_G2G1\MitoSys2\Calibration\pmEGFPC1\0001_pmEGFPC1_R1_P2_K1_Ch2.zen
2.532001e+01	3.367499e+02	20181114_CTCFgfpcf2_G2G1\MitoSys2\Calibration\pmEGFPC1\0001_pmEGFPC1_R1_P2_K1_Ch2.zen
2.538000e+01	3.244666e+02	20181114_CTCFgfpcf2_G2G1\MitoSys2\Calibration\pmEGFPC1\0001_pmEGFPC1_R1_P2_K1_Ch2.zen
2.544000e+01	3.420999e+02	20181114_CTCFgfpcf2_G2G1\MitoSys2\Calibration\pmEGFPC1\0001_pmEGFPC1_R1_P2_K1_Ch2.zen
2.550001e+01	3.098833e+02	20181114_CTCFgfpcf2_G2G1\MitoSys2\Calibration\pmEGFPC1\0001_pmEGFPC1_R1_P2_K1_Ch2.zen
2.556001e+01	3.121333e+02	20181114_CTCFgfpcf2_G2G1\MitoSys2\Calibration\pmEGFPC1\0001_pmEGFPC1_R1_P2_K1_Ch2.zen
2.562000e+01	3.217333e+02	20181114_CTCFgfpcf2_G2G1\MitoSys2\Calibration\pmEGFPC1\0001_pmEGFPC1_R1_P2_K1_Ch2.zen
2.568001e+01	3.291666e+02	20181114_CTCFgfpcf2_G2G1\MitoSys2\Calibration\pmEGFPC1\0001_pmEGFPC1_R1_P2_K1_Ch2.zen
2.574001e+01	3.153166e+02	20181114_CTCFgfpcf2_G2G1\MitoSys2\Calibration\pmEGFPC1\0001_pmEGFPC1_R1_P2_K1_Ch2.zen
2.580000e+01	3.273166e+02	20181114_CTCFgfpcf2_G2G1\MitoSys2\Calibration\pmEGFPC1\0001_pmEGFPC1_R1_P2_K1_Ch2.zen
2.586001e+01	3.244333e+02	20181114_CTCFgfpcf2_G2G1\MitoSys2\Calibration\pmEGFPC1\0001_pmEGFPC1_R1_P2_K1_Ch2.zen
2.592001e+01	3.296833e+02	20181114_CTCFgfpcf2_G2G1\MitoSys2\Calibration\pmEGFPC1\0001_pmEGFPC1_R1_P2_K1_Ch2.zen
2.598001e+01	3.172499e+02	20181114_CTCFgfpcf2_G2G1\MitoSys2\Calibration\pmEGFPC1\0001_pmEGFPC1_R1_P2_K1_Ch2.zen
2.604000e+01	3.260166e+02	20181114_CTCFgfpcf2_G2G1\MitoSys2\Calibration\pmEGFPC1\0001_pmEGFPC1_R1_P2_K1_Ch2.zen
2.610001e+01	3.257666e+02	20181114_CTCFgfpcf2_G2G1\MitoSys2\Calibration\pmEGFPC1\0001_pmEGFPC1_R1_P2_K1_Ch2.zen
2.616001e+01	3.309666e+02	20181114_CTCFgfpcf2_G2G1\MitoSys2\Calibration\pmEGFPC1\0001_pmEGFPC1_R1_P2_K1_Ch2.zen
2.622001e+01	3.264499e+02	20181114_CTCFgfpcf2_G2G1\MitoSys2\Calibration\pmEGFPC1\0001_pmEGFPC1_R1_P2_K1_Ch2.zen
2.628001e+01	3.291499e+02	20181114_CTCFgfpcf2_G2G1\MitoSys2\Calibration\pmEGFPC1\0001_pmEGFPC1_R1_P2_K1_Ch2.zen
2.634001e+01	3.425666e+02	20181114_CTCFgfpcf2_G2G1\MitoSys2\Calibration\pmEGFPC1\0001_pmEGFPC1_R1_P2_K1_Ch2.zen
2.640001e+01	3.452999e+02	20181114_CTCFgfpcf2_G2G1\MitoSys2\Calibration\pmEGFPC1\0001_pmEGFPC1_R1_P2_K1_Ch2.zen
2.646000e+01	3.237833e+02	20181114_CTCFgfpcf2_G2G1\MitoSys2\Calibration\pmEGFPC1\0001_pmEGFPC1_R1_P2_K1_Ch2.zen
2.652001e+01	3.363166e+02	20181114_CTCFgfpcf2_G2G1\MitoSys2\Calibration\pmEGFPC1\0001_pmEGFPC1_R1_P2_K1_Ch2.zen
2.658001e+01	3.281833e+02	20181114_CTCFgfpcf2_G2G1\MitoSys2\Calibration\pmEGFPC1\0001_pmEGFPC1_R1_P2_K1_Ch2.zen
2.664001e+01	3.346333e+02	20181114_CTCFgfpcf2_G2G1\MitoSys2\Calibration\pmEGFPC1\0001_pmEGFPC1_R1_P2_K1_Ch2.zen
2.670001e+01	3.312666e+02	20181114_CTCFgfpcf2_G2G1\MitoSys2\Calibration\pmEGFPC1\0001_pmEGFPC1_R1_P2_K1_Ch2.zen
2.676001e+01	3.392666e+02	20181114_CTCFgfpcf2_G2G1\MitoSys2\Calibration\pmEGFPC1\0001_pmEGFPC1_R1_P2_K1_Ch2.zen
2.682001e+01	3.268666e+02	20181114_CTCFgfpcf2_G2G1\MitoSys2\Calibration\pmEGFPC1\0001_pmEGFPC1_R1_P2_K1_Ch2.zen
2.688000e+01	3.308166e+02	20181114_CTCFgfpcf2_G2G1\MitoSys2\Calibration\pmEGFPC1\0001_pmEGFPC1_R1_P2_K1_Ch2.zen
2.694001e+01	3.324499e+02	20181114_CTCFgfpcf2_G2G1\MitoSys2\Calibration\pmEGFPC1\0001_pmEGFPC1_R1_P2_K1_Ch2.zen
2.700001e+01	3.324833e+02	20181114_CTCFgfpcf2_G2G1\MitoSys2\Calibration\pmEGFPC1\0001_pmEGFPC1_R1_P2_K1_Ch2.zen
2.706001e+01	3.346833e+02	20181114_CTCFgfpcf2_G2G1\MitoSys2\Calibration\pmEGFPC1\0001_pmEGFPC1_R1_P2_K1_Ch2.zen
2.712001e+01	3.404333e+02	20181114_CTCFgfpcf2_G2G1\MitoSys2\Calibration\pmEGFPC1\0001_pmEGFPC1_R1_P2_K1_Ch2.zen
2.718001e+01	3.297333e+02	20181114_CTCFgfpcf2_G2G1\MitoSys2\Calibration\pmEGFPC1\0001_pmEGFPC1_R1_P2_K1_Ch2.zen
2.724001e+01	3.378499e+02	20181114_CTCFgfpcf2_G2G1\MitoSys2\Calibration\pmEGFPC1\0001_pmEGFPC1_R1_P2_K1_Ch2.zen
2.730000e+01	3.307833e+02	20181114_CTCFgfpcf2_G2G1\MitoSys2\Calibration\pmEGFPC1\0001_pmEGFPC1_R1_P2_K1_Ch2.zen
2.736001e+01	3.349166e+02	20181114_CTCFgfpcf2_G2G1\MitoSys2\Calibration\pmEGFPC1\0001_pmEGFPC1_R1_P2_K1_Ch2.zen
2.742001e+01	3.365833e+02	20181114_CTCFgfpcf2_G2G1\MitoSys2\Calibration\pmEGFPC1\0001_pmEGFPC1_R1_P2_K1_Ch2.zen
2.748001e+01	3.446666e+02	20181114_CTCFgfpcf2_G2G1\MitoSys2\Calibration\pmEGFPC1\0001_pmEGFPC1_R1_P2_K1_Ch2.zen
2.754001e+01	3.404166e+02	20181114_CTCFgfpcf2_G2G1\MitoSys2\Calibration\pmEGFPC1\0001_pmEGFPC1_R1_P2_K1_Ch2.zen
2.760001e+01	3.461999e+02	20181114_CTCFgfpcf2_G2G1\MitoSys2\Calibration\pmEGFPC1\0001_pmEGFPC1_R1_P2_K1_Ch2.zen
2.766001e+01	3.348999e+02	20181114_CTCFgfpcf2_G2G1\MitoSys2\Calibration\pmEGFPC1\0001_pmEGFPC1_R1_P2_K1_Ch2.zen
2.772001e+01	3.264333e+02	20181114_CTCFgfpcf2_G2G1\MitoSys2\Calibration\pmEGFPC1\0001_pmEGFPC1_R1_P2_K1_Ch2.zen
2.778001e+01	3.400333e+02	20181114_CTCFgfpcf2_G2G1\MitoSys2\Calibration\pmEGFPC1\0001_pmEGFPC1_R1_P2_K1_Ch2.zen
2.784001e+01	3.270333e+02	20181114_CTCFgfpcf2_G2G1\MitoSys2\Calibration\pmEGFPC1\0001_pmEGFPC1_R1_P2_K1_Ch2.zen
2.790001e+01	3.209999e+02	20181114_CTCFgfpcf2_G2G1\MitoSys2\Calibration\pmEGFPC1\0001_pmEGFPC1_R1_P2_K1_Ch2.zen
2.796001e+01	3.293999e+02	20181114_CTCFgfpcf2_G2G1\MitoSys2\Calibration\pmEGFPC1\0001_pmEGFPC1_R1_P2_K1_Ch2.zen
2.802001e+01	3.413833e+02	20181114_CTCFgfpcf2_G2G1\MitoSys2\Calibration\pmEGFPC1\0001_pmEGFPC1_R1_P2_K1_Ch2.zen
2.808001e+01	3.374999e+02	20181114_CTCFgfpcf2_G2G1\MitoSys2\Calibration\pmEGFPC1\0001_pmEGFPC1_R1_P2_K1_Ch2.zen
2.814001e+01	3.324999e+02	20181114_CTCFgfpcf2_G2G1\MitoSys2\Calibration\pmEGFPC1\0001_pmEGFPC1_R1_P2_K1_Ch2.zen
2.820001e+01	3.230833e+02	20181114_CTCFgfpcf2_G2G1\MitoSys2\Calibration\pmEGFPC1\0001_pmEGFPC1_R1_P2_K1_Ch2.zen
2.826001e+01	3.372833e+02	20181114_CTCFgfpcf2_G2G1\MitoSys2\Calibration\pmEGFPC1\0001_pmEGFPC1_R1_P2_K1_Ch2.zen
2.832001e+01	3.316499e+02	20181114_CTCFgfpcf2_G2G1\MitoSys2\Calibration\pmEGFPC1\0001_pmEGFPC1_R1_P2_K1_Ch2.zen
2.838001e+01	3.280333e+02	20181114_CTCFgfpcf2_G2G1\MitoSys2\Calibration\pmEGFPC1\0001_pmEGFPC1_R1_P2_K1_Ch2.zen
2.844001e+01	3.235833e+02	20181114_CTCFgfpcf2_G2G1\MitoSys2\Calibration\pmEGFPC1\0001_pmEGFPC1_R1_P2_K1_Ch2.zen
2.850001e+01	3.334999e+02	20181114_CTCFgfpcf2_G2G1\MitoSys2\Calibration\pmEGFPC1\0001_pmEGFPC1_R1_P2_K1_Ch2.zen
2.856001e+01	3.246999e+02	20181114_CTCFgfpcf2_G2G1\MitoSys2\Calibration\pmEGFPC1\0001_pmEGFPC1_R1_P2_K1_Ch2.zen
2.862001e+01	3.318166e+02	20181114_CTCFgfpcf2_G2G1\MitoSys2\Calibration\pmEGFPC1\0001_pmEGFPC1_R1_P2_K1_Ch2.zen
2.868001e+01	3.343666e+02	20181114_CTCFgfpcf2_G2G1\MitoSys2\Calibration\pmEGFPC1\0001_pmEGFPC1_R1_P2_K1_Ch2.zen
2.874001e+01	3.233833e+02	20181114_CTCFgfpcf2_G2G1\MitoSys2\Calibration\pmEGFPC1\0001_pmEGFPC1_R1_P2_K1_Ch2.zen
2.880001e+01	3.272499e+02	20181114_CTCFgfpcf2_G2G1\MitoSys2\Calibration\pmEGFPC1\0001_pmEGFPC1_R1_P2_K1_Ch2.zen
2.886001e+01	3.350166e+02	20181114_CTCFgfpcf2_G2G1\MitoSys2\Calibration\pmEGFPC1\0001_pmEGFPC1_R1_P2_K1_Ch2.zen
2.892001e+01	3.390333e+02	20181114_CTCFgfpcf2_G2G1\MitoSys2\Calibration\pmEGFPC1\0001_pmEGFPC1_R1_P2_K1_Ch2.zen
2.898001e+01	3.231499e+02	20181114_CTCFgfpcf2_G2G1\MitoSys2\Calibration\pmEGFPC1\0001_pmEGFPC1_R1_P2_K1_Ch2.zen
2.904001e+01	3.293499e+02	20181114_CTCFgfpcf2_G2G1\MitoSys2\Calibration\pmEGFPC1\0001_pmEGFPC1_R1_P2_K1_Ch2.zen
2.910001e+01	3.322999e+02	20181114_CTCFgfpcf2_G2G1\MitoSys2\Calibration\pmEGFPC1\0001_pmEGFPC1_R1_P2_K1_Ch2.zen
2.916001e+01	3.260666e+02	20181114_CTCFgfpcf2_G2G1\MitoSys2\Calibration\pmEGFPC1\0001_pmEGFPC1_R1_P2_K1_Ch2.zen
2.922001e+01	3.334999e+02	20181114_CTCFgfpcf2_G2G1\MitoSys2\Calibration\pmEGFPC1\0001_pmEGFPC1_R1_P2_K1_Ch2.zen
2.928001e+01	3.301499e+02	20181114_CTCFgfpcf2_G2G1\MitoSys2\Calibration\pmEGFPC1\0001_pmEGFPC1_R1_P2_K1_Ch2.zen
2.934001e+01	3.308333e+02	20181114_CTCFgfpcf2_G2G1\MitoSys2\Calibration\pmEGFPC1\0001_pmEGFPC1_R1_P2_K1_Ch2.zen
2.940001e+01	3.484832e+02	20181114_CTCFgfpcf2_G2G1\MitoSys2\Calibration\pmEGFPC1\0001_pmEGFPC1_R1_P2_K1_Ch2.zen
2.946001e+01	3.282333e+02	20181114_CTCFgfpcf2_G2G1\MitoSys2\Calibration\pmEGFPC1\0001_pmEGFPC1_R1_P2_K1_Ch2.zen
2.952001e+01	3.376499e+02	20181114_CTCFgfpcf2_G2G1\MitoSys2\Calibration\pmEGFPC1\0001_pmEGFPC1_R1_P2_K1_Ch2.zen
2.958001e+01	3.360833e+02	20181114_CTCFgfpcf2_G2G1\MitoSys2\Calibration\pmEGFPC1\0001_pmEGFPC1_R1_P2_K1_Ch2.zen
2.964001e+01	3.467332e+02	20181114_CTCFgfpcf2_G2G1\MitoSys2\Calibration\pmEGFPC1\0001_pmEGFPC1_R1_P2_K1_Ch2.zen
2.970001e+01	3.358333e+02	20181114_CTCFgfpcf2_G2G1\MitoSys2\Calibration\pmEGFPC1\0001_pmEGFPC1_R1_P2_K1_Ch2.zen
2.976001e+01	3.373833e+02	20181114_CTCFgfpcf2_G2G1\MitoSys2\Calibration\pmEGFPC1\0001_pmEGFPC1_R1_P2_K1_Ch2.zen
2.982001e+01	3.438333e+02	20181114_CTCFgfpcf2_G2G1\MitoSys2\Calibration\pmEGFPC1\0001_pmEGFPC1_R1_P2_K1_Ch2.zen
2.988001e+01	3.382999e+02	20181114_CTCFgfpcf2_G2G1\MitoSys2\Calibration\pmEGFPC1\0001_pmEGFPC1_R1_P2_K1_Ch2.zen
2.994001e+01	3.484166e+02	20181114_CTCFgfpcf2_G2G1\MitoSys2\Calibration\pmEGFPC1\0001_pmEGFPC1_R1_P2_K1_Ch2.zen
0	2.050166e+02	20181114_CTCFgfpcf2_G2G1\MitoSys2\Calibration\pmEGFPC1\0002_pmEGFPC1_R1_P1_K1_Ch2.zen
6.000000e-02	1.981833e+02	20181114_CTCFgfpcf2_G2G1\MitoSys2\Calibration\pmEGFPC1\0002_pmEGFPC1_R1_P1_K1_Ch2.zen
1.200000e-01	2.151499e+02	20181114_CTCFgfpcf2_G2G1\MitoSys2\Calibration\pmEGFPC1\0002_pmEGFPC1_R1_P1_K1_Ch2.zen
1.800000e-01	2.016833e+02	20181114_CTCFgfpcf2_G2G1\MitoSys2\Calibration\pmEGFPC1\0002_pmEGFPC1_R1_P1_K1_Ch2.zen
2.400000e-01	1.953833e+02	20181114_CTCFgfpcf2_G2G1\MitoSys2\Calibration\pmEGFPC1\0002_pmEGFPC1_R1_P1_K1_Ch2.zen
3.000000e-01	2.003666e+02	20181114_CTCFgfpcf2_G2G1\MitoSys2\Calibration\pmEGFPC1\0002_pmEGFPC1_R1_P1_K1_Ch2.zen
3.600000e-01	2.012833e+02	20181114_CTCFgfpcf2_G2G1\MitoSys2\Calibration\pmEGFPC1\0002_pmEGFPC1_R1_P1_K1_Ch2.zen
4.200000e-01	2.111333e+02	20181114_CTCFgfpcf2_G2G1\MitoSys2\Calibration\pmEGFPC1\0002_pmEGFPC1_R1_P1_K1_Ch2.zen
4.800000e-01	2.119000e+02	20181114_CTCFgfpcf2_G2G1\MitoSys2\Calibration\pmEGFPC1\0002_pmEGFPC1_R1_P1_K1_Ch2.zen
5.400000e-01	2.084500e+02	20181114_CTCFgfpcf2_G2G1\MitoSys2\Calibration\pmEGFPC1\0002_pmEGFPC1_R1_P1_K1_Ch2.zen
6.000000e-01	1.935500e+02	20181114_CTCFgfpcf2_G2G1\MitoSys2\Calibration\pmEGFPC1\0002_pmEGFPC1_R1_P1_K1_Ch2.zen
6.600000e-01	1.992333e+02	20181114_CTCFgfpcf2_G2G1\MitoSys2\Calibration\pmEGFPC1\0002_pmEGFPC1_R1_P1_K1_Ch2.zen
7.200000e-01	2.054000e+02	20181114_CTCFgfpcf2_G2G1\MitoSys2\Calibration\pmEGFPC1\0002_pmEGFPC1_R1_P1_K1_Ch2.zen
7.800000e-01	2.017833e+02	20181114_CTCFgfpcf2_G2G1\MitoSys2\Calibration\pmEGFPC1\0002_pmEGFPC1_R1_P1_K1_Ch2.zen
8.400000e-01	1.974500e+02	20181114_CTCFgfpcf2_G2G1\MitoSys2\Calibration\pmEGFPC1\0002_pmEGFPC1_R1_P1_K1_Ch2.zen
9.000000e-01	2.097333e+02	20181114_CTCFgfpcf2_G2G1\MitoSys2\Calibration\pmEGFPC1\0002_pmEGFPC1_R1_P1_K1_Ch2.zen
9.600000e-01	2.102166e+02	20181114_CTCFgfpcf2_G2G1\MitoSys2\Calibration\pmEGFPC1\0002_pmEGFPC1_R1_P1_K1_Ch2.zen
1.020000e+00	2.042500e+02	20181114_CTCFgfpcf2_G2G1\MitoSys2\Calibration\pmEGFPC1\0002_pmEGFPC1_R1_P1_K1_Ch2.zen
1.080000e+00	1.982500e+02	20181114_CTCFgfpcf2_G2G1\MitoSys2\Calibration\pmEGFPC1\0002_pmEGFPC1_R1_P1_K1_Ch2.zen
1.140000e+00	2.048166e+02	20181114_CTCFgfpcf2_G2G1\MitoSys2\Calibration\pmEGFPC1\0002_pmEGFPC1_R1_P1_K1_Ch2.zen
1.200000e+00	2.006666e+02	20181114_CTCFgfpcf2_G2G1\MitoSys2\Calibration\pmEGFPC1\0002_pmEGFPC1_R1_P1_K1_Ch2.zen
1.260000e+00	2.069666e+02	20181114_CTCFgfpcf2_G2G1\MitoSys2\Calibration\pmEGFPC1\0002_pmEGFPC1_R1_P1_K1_Ch2.zen
1.320000e+00	2.093000e+02	20181114_CTCFgfpcf2_G2G1\MitoSys2\Calibration\pmEGFPC1\0002_pmEGFPC1_R1_P1_K1_Ch2.zen
1.380000e+00	2.025833e+02	20181114_CTCFgfpcf2_G2G1\MitoSys2\Calibration\pmEGFPC1\0002_pmEGFPC1_R1_P1_K1_Ch2.zen
1.440000e+00	1.966500e+02	20181114_CTCFgfpcf2_G2G1\MitoSys2\Calibration\pmEGFPC1\0002_pmEGFPC1_R1_P1_K1_Ch2.zen
1.500000e+00	1.940000e+02	20181114_CTCFgfpcf2_G2G1\MitoSys2\Calibration\pmEGFPC1\0002_pmEGFPC1_R1_P1_K1_Ch2.zen
1.560000e+00	1.929666e+02	20181114_CTCFgfpcf2_G2G1\MitoSys2\Calibration\pmEGFPC1\0002_pmEGFPC1_R1_P1_K1_Ch2.zen
1.620000e+00	2.063000e+02	20181114_CTCFgfpcf2_G2G1\MitoSys2\Calibration\pmEGFPC1\0002_pmEGFPC1_R1_P1_K1_Ch2.zen
1.680000e+00	2.067333e+02	20181114_CTCFgfpcf2_G2G1\MitoSys2\Calibration\pmEGFPC1\0002_pmEGFPC1_R1_P1_K1_Ch2.zen
1.740000e+00	2.030833e+02	20181114_CTCFgfpcf2_G2G1\MitoSys2\Calibration\pmEGFPC1\0002_pmEGFPC1_R1_P1_K1_Ch2.zen
1.800000e+00	2.090833e+02	20181114_CTCFgfpcf2_G2G1\MitoSys2\Calibration\pmEGFPC1\0002_pmEGFPC1_R1_P1_K1_Ch2.zen
1.860000e+00	2.049833e+02	20181114_CTCFgfpcf2_G2G1\MitoSys2\Calibration\pmEGFPC1\0002_pmEGFPC1_R1_P1_K1_Ch2.zen
1.920000e+00	2.122166e+02	20181114_CTCFgfpcf2_G2G1\MitoSys2\Calibration\pmEGFPC1\0002_pmEGFPC1_R1_P1_K1_Ch2.zen
1.980000e+00	2.043333e+02	20181114_CTCFgfpcf2_G2G1\MitoSys2\Calibration\pmEGFPC1\0002_pmEGFPC1_R1_P1_K1_Ch2.zen
2.040000e+00	2.031000e+02	20181114_CTCFgfpcf2_G2G1\MitoSys2\Calibration\pmEGFPC1\0002_pmEGFPC1_R1_P1_K1_Ch2.zen
2.100000e+00	1.969166e+02	20181114_CTCFgfpcf2_G2G1\MitoSys2\Calibration\pmEGFPC1\0002_pmEGFPC1_R1_P1_K1_Ch2.zen
2.160000e+00	2.022000e+02	20181114_CTCFgfpcf2_G2G1\MitoSys2\Calibration\pmEGFPC1\0002_pmEGFPC1_R1_P1_K1_Ch2.zen
2.220000e+00	2.056333e+02	20181114_CTCFgfpcf2_G2G1\MitoSys2\Calibration\pmEGFPC1\0002_pmEGFPC1_R1_P1_K1_Ch2.zen
2.280000e+00	1.980000e+02	20181114_CTCFgfpcf2_G2G1\MitoSys2\Calibration\pmEGFPC1\0002_pmEGFPC1_R1_P1_K1_Ch2.zen
2.340000e+00	2.073166e+02	20181114_CTCFgfpcf2_G2G1\MitoSys2\Calibration\pmEGFPC1\0002_pmEGFPC1_R1_P1_K1_Ch2.zen
2.400000e+00	2.026500e+02	20181114_CTCFgfpcf2_G2G1\MitoSys2\Calibration\pmEGFPC1\0002_pmEGFPC1_R1_P1_K1_Ch2.zen
2.460000e+00	2.015500e+02	20181114_CTCFgfpcf2_G2G1\MitoSys2\Calibration\pmEGFPC1\0002_pmEGFPC1_R1_P1_K1_Ch2.zen
2.520000e+00	2.045333e+02	20181114_CTCFgfpcf2_G2G1\MitoSys2\Calibration\pmEGFPC1\0002_pmEGFPC1_R1_P1_K1_Ch2.zen
2.580000e+00	1.997000e+02	20181114_CTCFgfpcf2_G2G1\MitoSys2\Calibration\pmEGFPC1\0002_pmEGFPC1_R1_P1_K1_Ch2.zen
2.640000e+00	2.029500e+02	20181114_CTCFgfpcf2_G2G1\MitoSys2\Calibration\pmEGFPC1\0002_pmEGFPC1_R1_P1_K1_Ch2.zen
2.700000e+00	2.075000e+02	20181114_CTCFgfpcf2_G2G1\MitoSys2\Calibration\pmEGFPC1\0002_pmEGFPC1_R1_P1_K1_Ch2.zen
2.760000e+00	2.111000e+02	20181114_CTCFgfpcf2_G2G1\MitoSys2\Calibration\pmEGFPC1\0002_pmEGFPC1_R1_P1_K1_Ch2.zen
2.820000e+00	2.053666e+02	20181114_CTCFgfpcf2_G2G1\MitoSys2\Calibration\pmEGFPC1\0002_pmEGFPC1_R1_P1_K1_Ch2.zen
2.880000e+00	2.119166e+02	20181114_CTCFgfpcf2_G2G1\MitoSys2\Calibration\pmEGFPC1\0002_pmEGFPC1_R1_P1_K1_Ch2.zen
2.940000e+00	1.989166e+02	20181114_CTCFgfpcf2_G2G1\MitoSys2\Calibration\pmEGFPC1\0002_pmEGFPC1_R1_P1_K1_Ch2.zen
3	2.061833e+02	20181114_CTCFgfpcf2_G2G1\MitoSys2\Calibration\pmEGFPC1\0002_pmEGFPC1_R1_P1_K1_Ch2.zen
3.060000e+00	2.014333e+02	20181114_CTCFgfpcf2_G2G1\MitoSys2\Calibration\pmEGFPC1\0002_pmEGFPC1_R1_P1_K1_Ch2.zen
3.120000e+00	2.014666e+02	20181114_CTCFgfpcf2_G2G1\MitoSys2\Calibration\pmEGFPC1\0002_pmEGFPC1_R1_P1_K1_Ch2.zen
3.180000e+00	2.009500e+02	20181114_CTCFgfpcf2_G2G1\MitoSys2\Calibration\pmEGFPC1\0002_pmEGFPC1_R1_P1_K1_Ch2.zen
3.240000e+00	2.052666e+02	20181114_CTCFgfpcf2_G2G1\MitoSys2\Calibration\pmEGFPC1\0002_pmEGFPC1_R1_P1_K1_Ch2.zen
3.300000e+00	2.071500e+02	20181114_CTCFgfpcf2_G2G1\MitoSys2\Calibration\pmEGFPC1\0002_pmEGFPC1_R1_P1_K1_Ch2.zen
3.360000e+00	2.008166e+02	20181114_CTCFgfpcf2_G2G1\MitoSys2\Calibration\pmEGFPC1\0002_pmEGFPC1_R1_P1_K1_Ch2.zen
3.420000e+00	2.074166e+02	20181114_CTCFgfpcf2_G2G1\MitoSys2\Calibration\pmEGFPC1\0002_pmEGFPC1_R1_P1_K1_Ch2.zen
3.480000e+00	2.078000e+02	20181114_CTCFgfpcf2_G2G1\MitoSys2\Calibration\pmEGFPC1\0002_pmEGFPC1_R1_P1_K1_Ch2.zen
3.540000e+00	1.994333e+02	20181114_CTCFgfpcf2_G2G1\MitoSys2\Calibration\pmEGFPC1\0002_pmEGFPC1_R1_P1_K1_Ch2.zen
3.600000e+00	1.979833e+02	20181114_CTCFgfpcf2_G2G1\MitoSys2\Calibration\pmEGFPC1\0002_pmEGFPC1_R1_P1_K1_Ch2.zen
3.660000e+00	2.088000e+02	20181114_CTCFgfpcf2_G2G1\MitoSys2\Calibration\pmEGFPC1\0002_pmEGFPC1_R1_P1_K1_Ch2.zen
3.720000e+00	2.012666e+02	20181114_CTCFgfpcf2_G2G1\MitoSys2\Calibration\pmEGFPC1\0002_pmEGFPC1_R1_P1_K1_Ch2.zen
3.780000e+00	1.951666e+02	20181114_CTCFgfpcf2_G2G1\MitoSys2\Calibration\pmEGFPC1\0002_pmEGFPC1_R1_P1_K1_Ch2.zen
3.840000e+00	2.016000e+02	20181114_CTCFgfpcf2_G2G1\MitoSys2\Calibration\pmEGFPC1\0002_pmEGFPC1_R1_P1_K1_Ch2.zen
3.900000e+00	1.980000e+02	20181114_CTCFgfpcf2_G2G1\MitoSys2\Calibration\pmEGFPC1\0002_pmEGFPC1_R1_P1_K1_Ch2.zen
3.960000e+00	2.105333e+02	20181114_CTCFgfpcf2_G2G1\MitoSys2\Calibration\pmEGFPC1\0002_pmEGFPC1_R1_P1_K1_Ch2.zen
4.020000e+00	2.013666e+02	20181114_CTCFgfpcf2_G2G1\MitoSys2\Calibration\pmEGFPC1\0002_pmEGFPC1_R1_P1_K1_Ch2.zen
4.080000e+00	2.059333e+02	20181114_CTCFgfpcf2_G2G1\MitoSys2\Calibration\pmEGFPC1\0002_pmEGFPC1_R1_P1_K1_Ch2.zen
4.140000e+00	1.995166e+02	20181114_CTCFgfpcf2_G2G1\MitoSys2\Calibration\pmEGFPC1\0002_pmEGFPC1_R1_P1_K1_Ch2.zen
4.200000e+00	1.994833e+02	20181114_CTCFgfpcf2_G2G1\MitoSys2\Calibration\pmEGFPC1\0002_pmEGFPC1_R1_P1_K1_Ch2.zen
4.260000e+00	2.015000e+02	20181114_CTCFgfpcf2_G2G1\MitoSys2\Calibration\pmEGFPC1\0002_pmEGFPC1_R1_P1_K1_Ch2.zen
4.320000e+00	2.110833e+02	20181114_CTCFgfpcf2_G2G1\MitoSys2\Calibration\pmEGFPC1\0002_pmEGFPC1_R1_P1_K1_Ch2.zen
4.380000e+00	2.011666e+02	20181114_CTCFgfpcf2_G2G1\MitoSys2\Calibration\pmEGFPC1\0002_pmEGFPC1_R1_P1_K1_Ch2.zen
4.440000e+00	2.081833e+02	20181114_CTCFgfpcf2_G2G1\MitoSys2\Calibration\pmEGFPC1\0002_pmEGFPC1_R1_P1_K1_Ch2.zen
4.500000e+00	2.095000e+02	20181114_CTCFgfpcf2_G2G1\MitoSys2\Calibration\pmEGFPC1\0002_pmEGFPC1_R1_P1_K1_Ch2.zen
4.560000e+00	1.988333e+02	20181114_CTCFgfpcf2_G2G1\MitoSys2\Calibration\pmEGFPC1\0002_pmEGFPC1_R1_P1_K1_Ch2.zen
4.620000e+00	1.996000e+02	20181114_CTCFgfpcf2_G2G1\MitoSys2\Calibration\pmEGFPC1\0002_pmEGFPC1_R1_P1_K1_Ch2.zen
4.680000e+00	1.983500e+02	20181114_CTCFgfpcf2_G2G1\MitoSys2\Calibration\pmEGFPC1\0002_pmEGFPC1_R1_P1_K1_Ch2.zen
4.740000e+00	1.994333e+02	20181114_CTCFgfpcf2_G2G1\MitoSys2\Calibration\pmEGFPC1\0002_pmEGFPC1_R1_P1_K1_Ch2.zen
4.800000e+00	2.106833e+02	20181114_CTCFgfpcf2_G2G1\MitoSys2\Calibration\pmEGFPC1\0002_pmEGFPC1_R1_P1_K1_Ch2.zen
4.860000e+00	2.022833e+02	20181114_CTCFgfpcf2_G2G1\MitoSys2\Calibration\pmEGFPC1\0002_pmEGFPC1_R1_P1_K1_Ch2.zen
4.920000e+00	2.003833e+02	20181114_CTCFgfpcf2_G2G1\MitoSys2\Calibration\pmEGFPC1\0002_pmEGFPC1_R1_P1_K1_Ch2.zen
4.980000e+00	1.960333e+02	20181114_CTCFgfpcf2_G2G1\MitoSys2\Calibration\pmEGFPC1\0002_pmEGFPC1_R1_P1_K1_Ch2.zen
5.040000e+00	1.958833e+02	20181114_CTCFgfpcf2_G2G1\MitoSys2\Calibration\pmEGFPC1\0002_pmEGFPC1_R1_P1_K1_Ch2.zen
5.100000e+00	2.060666e+02	20181114_CTCFgfpcf2_G2G1\MitoSys2\Calibration\pmEGFPC1\0002_pmEGFPC1_R1_P1_K1_Ch2.zen
5.160000e+00	1.979666e+02	20181114_CTCFgfpcf2_G2G1\MitoSys2\Calibration\pmEGFPC1\0002_pmEGFPC1_R1_P1_K1_Ch2.zen
5.220000e+00	1.945833e+02	20181114_CTCFgfpcf2_G2G1\MitoSys2\Calibration\pmEGFPC1\0002_pmEGFPC1_R1_P1_K1_Ch2.zen
5.280000e+00	2.033166e+02	20181114_CTCFgfpcf2_G2G1\MitoSys2\Calibration\pmEGFPC1\0002_pmEGFPC1_R1_P1_K1_Ch2.zen
5.340000e+00	2.098333e+02	20181114_CTCFgfpcf2_G2G1\MitoSys2\Calibration\pmEGFPC1\0002_pmEGFPC1_R1_P1_K1_Ch2.zen
5.400000e+00	2.029333e+02	20181114_CTCFgfpcf2_G2G1\MitoSys2\Calibration\pmEGFPC1\0002_pmEGFPC1_R1_P1_K1_Ch2.zen
5.460000e+00	2.100666e+02	20181114_CTCFgfpcf2_G2G1\MitoSys2\Calibration\pmEGFPC1\0002_pmEGFPC1_R1_P1_K1_Ch2.zen
5.520000e+00	1.984833e+02	20181114_CTCFgfpcf2_G2G1\MitoSys2\Calibration\pmEGFPC1\0002_pmEGFPC1_R1_P1_K1_Ch2.zen
5.580000e+00	1.999000e+02	20181114_CTCFgfpcf2_G2G1\MitoSys2\Calibration\pmEGFPC1\0002_pmEGFPC1_R1_P1_K1_Ch2.zen
5.640000e+00	1.954333e+02	20181114_CTCFgfpcf2_G2G1\MitoSys2\Calibration\pmEGFPC1\0002_pmEGFPC1_R1_P1_K1_Ch2.zen
5.700000e+00	1.971333e+02	20181114_CTCFgfpcf2_G2G1\MitoSys2\Calibration\pmEGFPC1\0002_pmEGFPC1_R1_P1_K1_Ch2.zen
5.760000e+00	2.018666e+02	20181114_CTCFgfpcf2_G2G1\MitoSys2\Calibration\pmEGFPC1\0002_pmEGFPC1_R1_P1_K1_Ch2.zen
5.820000e+00	1.992166e+02	20181114_CTCFgfpcf2_G2G1\MitoSys2\Calibration\pmEGFPC1\0002_pmEGFPC1_R1_P1_K1_Ch2.zen
5.880000e+00	1.960500e+02	20181114_CTCFgfpcf2_G2G1\MitoSys2\Calibration\pmEGFPC1\0002_pmEGFPC1_R1_P1_K1_Ch2.zen
5.940000e+00	1.955666e+02	20181114_CTCFgfpcf2_G2G1\MitoSys2\Calibration\pmEGFPC1\0002_pmEGFPC1_R1_P1_K1_Ch2.zen
6	1.967166e+02	20181114_CTCFgfpcf2_G2G1\MitoSys2\Calibration\pmEGFPC1\0002_pmEGFPC1_R1_P1_K1_Ch2.zen
6.060000e+00	1.987500e+02	20181114_CTCFgfpcf2_G2G1\MitoSys2\Calibration\pmEGFPC1\0002_pmEGFPC1_R1_P1_K1_Ch2.zen
6.120000e+00	1.944000e+02	20181114_CTCFgfpcf2_G2G1\MitoSys2\Calibration\pmEGFPC1\0002_pmEGFPC1_R1_P1_K1_Ch2.zen
6.180000e+00	2.021166e+02	20181114_CTCFgfpcf2_G2G1\MitoSys2\Calibration\pmEGFPC1\0002_pmEGFPC1_R1_P1_K1_Ch2.zen
6.240000e+00	1.966500e+02	20181114_CTCFgfpcf2_G2G1\MitoSys2\Calibration\pmEGFPC1\0002_pmEGFPC1_R1_P1_K1_Ch2.zen
6.300000e+00	2.011833e+02	20181114_CTCFgfpcf2_G2G1\MitoSys2\Calibration\pmEGFPC1\0002_pmEGFPC1_R1_P1_K1_Ch2.zen
6.360000e+00	2.046000e+02	20181114_CTCFgfpcf2_G2G1\MitoSys2\Calibration\pmEGFPC1\0002_pmEGFPC1_R1_P1_K1_Ch2.zen
6.420000e+00	2.049500e+02	20181114_CTCFgfpcf2_G2G1\MitoSys2\Calibration\pmEGFPC1\0002_pmEGFPC1_R1_P1_K1_Ch2.zen
6.480000e+00	2.044500e+02	20181114_CTCFgfpcf2_G2G1\MitoSys2\Calibration\pmEGFPC1\0002_pmEGFPC1_R1_P1_K1_Ch2.zen
6.540000e+00	1.943666e+02	20181114_CTCFgfpcf2_G2G1\MitoSys2\Calibration\pmEGFPC1\0002_pmEGFPC1_R1_P1_K1_Ch2.zen
6.600000e+00	2.009166e+02	20181114_CTCFgfpcf2_G2G1\MitoSys2\Calibration\pmEGFPC1\0002_pmEGFPC1_R1_P1_K1_Ch2.zen
6.660000e+00	2.098500e+02	20181114_CTCFgfpcf2_G2G1\MitoSys2\Calibration\pmEGFPC1\0002_pmEGFPC1_R1_P1_K1_Ch2.zen
6.720000e+00	1.964666e+02	20181114_CTCFgfpcf2_G2G1\MitoSys2\Calibration\pmEGFPC1\0002_pmEGFPC1_R1_P1_K1_Ch2.zen
6.780000e+00	2.024833e+02	20181114_CTCFgfpcf2_G2G1\MitoSys2\Calibration\pmEGFPC1\0002_pmEGFPC1_R1_P1_K1_Ch2.zen
6.840000e+00	2.064666e+02	20181114_CTCFgfpcf2_G2G1\MitoSys2\Calibration\pmEGFPC1\0002_pmEGFPC1_R1_P1_K1_Ch2.zen
6.900000e+00	2.002500e+02	20181114_CTCFgfpcf2_G2G1\MitoSys2\Calibration\pmEGFPC1\0002_pmEGFPC1_R1_P1_K1_Ch2.zen
6.960000e+00	1.942833e+02	20181114_CTCFgfpcf2_G2G1\MitoSys2\Calibration\pmEGFPC1\0002_pmEGFPC1_R1_P1_K1_Ch2.zen
7.020000e+00	2.030333e+02	20181114_CTCFgfpcf2_G2G1\MitoSys2\Calibration\pmEGFPC1\0002_pmEGFPC1_R1_P1_K1_Ch2.zen
7.080000e+00	1.987166e+02	20181114_CTCFgfpcf2_G2G1\MitoSys2\Calibration\pmEGFPC1\0002_pmEGFPC1_R1_P1_K1_Ch2.zen
7.140000e+00	2.043000e+02	20181114_CTCFgfpcf2_G2G1\MitoSys2\Calibration\pmEGFPC1\0002_pmEGFPC1_R1_P1_K1_Ch2.zen
7.200000e+00	2.072666e+02	20181114_CTCFgfpcf2_G2G1\MitoSys2\Calibration\pmEGFPC1\0002_pmEGFPC1_R1_P1_K1_Ch2.zen
7.260000e+00	2.007166e+02	20181114_CTCFgfpcf2_G2G1\MitoSys2\Calibration\pmEGFPC1\0002_pmEGFPC1_R1_P1_K1_Ch2.zen
7.320000e+00	2.047166e+02	20181114_CTCFgfpcf2_G2G1\MitoSys2\Calibration\pmEGFPC1\0002_pmEGFPC1_R1_P1_K1_Ch2.zen
7.380000e+00	1.995500e+02	20181114_CTCFgfpcf2_G2G1\MitoSys2\Calibration\pmEGFPC1\0002_pmEGFPC1_R1_P1_K1_Ch2.zen
7.440000e+00	2.042833e+02	20181114_CTCFgfpcf2_G2G1\MitoSys2\Calibration\pmEGFPC1\0002_pmEGFPC1_R1_P1_K1_Ch2.zen
7.500000e+00	1.930833e+02	20181114_CTCFgfpcf2_G2G1\MitoSys2\Calibration\pmEGFPC1\0002_pmEGFPC1_R1_P1_K1_Ch2.zen
7.560000e+00	2.008666e+02	20181114_CTCFgfpcf2_G2G1\MitoSys2\Calibration\pmEGFPC1\0002_pmEGFPC1_R1_P1_K1_Ch2.zen
7.620000e+00	1.946500e+02	20181114_CTCFgfpcf2_G2G1\MitoSys2\Calibration\pmEGFPC1\0002_pmEGFPC1_R1_P1_K1_Ch2.zen
7.680000e+00	1.985666e+02	20181114_CTCFgfpcf2_G2G1\MitoSys2\Calibration\pmEGFPC1\0002_pmEGFPC1_R1_P1_K1_Ch2.zen
7.740000e+00	1.984833e+02	20181114_CTCFgfpcf2_G2G1\MitoSys2\Calibration\pmEGFPC1\0002_pmEGFPC1_R1_P1_K1_Ch2.zen
7.800000e+00	1.965666e+02	20181114_CTCFgfpcf2_G2G1\MitoSys2\Calibration\pmEGFPC1\0002_pmEGFPC1_R1_P1_K1_Ch2.zen
7.860000e+00	1.882166e+02	20181114_CTCFgfpcf2_G2G1\MitoSys2\Calibration\pmEGFPC1\0002_pmEGFPC1_R1_P1_K1_Ch2.zen
7.920000e+00	1.985333e+02	20181114_CTCFgfpcf2_G2G1\MitoSys2\Calibration\pmEGFPC1\0002_pmEGFPC1_R1_P1_K1_Ch2.zen
7.980000e+00	2.073166e+02	20181114_CTCFgfpcf2_G2G1\MitoSys2\Calibration\pmEGFPC1\0002_pmEGFPC1_R1_P1_K1_Ch2.zen
8.040000e+00	2.023166e+02	20181114_CTCFgfpcf2_G2G1\MitoSys2\Calibration\pmEGFPC1\0002_pmEGFPC1_R1_P1_K1_Ch2.zen
8.100000e+00	2.005833e+02	20181114_CTCFgfpcf2_G2G1\MitoSys2\Calibration\pmEGFPC1\0002_pmEGFPC1_R1_P1_K1_Ch2.zen
8.160000e+00	2.044166e+02	20181114_CTCFgfpcf2_G2G1\MitoSys2\Calibration\pmEGFPC1\0002_pmEGFPC1_R1_P1_K1_Ch2.zen
8.220000e+00	1.952000e+02	20181114_CTCFgfpcf2_G2G1\MitoSys2\Calibration\pmEGFPC1\0002_pmEGFPC1_R1_P1_K1_Ch2.zen
8.280000e+00	1.892333e+02	20181114_CTCFgfpcf2_G2G1\MitoSys2\Calibration\pmEGFPC1\0002_pmEGFPC1_R1_P1_K1_Ch2.zen
8.340000e+00	2.061833e+02	20181114_CTCFgfpcf2_G2G1\MitoSys2\Calibration\pmEGFPC1\0002_pmEGFPC1_R1_P1_K1_Ch2.zen
8.400000e+00	1.948166e+02	20181114_CTCFgfpcf2_G2G1\MitoSys2\Calibration\pmEGFPC1\0002_pmEGFPC1_R1_P1_K1_Ch2.zen
8.460000e+00	1.945833e+02	20181114_CTCFgfpcf2_G2G1\MitoSys2\Calibration\pmEGFPC1\0002_pmEGFPC1_R1_P1_K1_Ch2.zen
8.520000e+00	1.973333e+02	20181114_CTCFgfpcf2_G2G1\MitoSys2\Calibration\pmEGFPC1\0002_pmEGFPC1_R1_P1_K1_Ch2.zen
8.580000e+00	1.936000e+02	20181114_CTCFgfpcf2_G2G1\MitoSys2\Calibration\pmEGFPC1\0002_pmEGFPC1_R1_P1_K1_Ch2.zen
8.640000e+00	1.968333e+02	20181114_CTCFgfpcf2_G2G1\MitoSys2\Calibration\pmEGFPC1\0002_pmEGFPC1_R1_P1_K1_Ch2.zen
8.700000e+00	1.982666e+02	20181114_CTCFgfpcf2_G2G1\MitoSys2\Calibration\pmEGFPC1\0002_pmEGFPC1_R1_P1_K1_Ch2.zen
8.760000e+00	1.973500e+02	20181114_CTCFgfpcf2_G2G1\MitoSys2\Calibration\pmEGFPC1\0002_pmEGFPC1_R1_P1_K1_Ch2.zen
8.820000e+00	1.982166e+02	20181114_CTCFgfpcf2_G2G1\MitoSys2\Calibration\pmEGFPC1\0002_pmEGFPC1_R1_P1_K1_Ch2.zen
8.880000e+00	1.986000e+02	20181114_CTCFgfpcf2_G2G1\MitoSys2\Calibration\pmEGFPC1\0002_pmEGFPC1_R1_P1_K1_Ch2.zen
8.940000e+00	2.007333e+02	20181114_CTCFgfpcf2_G2G1\MitoSys2\Calibration\pmEGFPC1\0002_pmEGFPC1_R1_P1_K1_Ch2.zen
9	1.944000e+02	20181114_CTCFgfpcf2_G2G1\MitoSys2\Calibration\pmEGFPC1\0002_pmEGFPC1_R1_P1_K1_Ch2.zen
9.060000e+00	1.990833e+02	20181114_CTCFgfpcf2_G2G1\MitoSys2\Calibration\pmEGFPC1\0002_pmEGFPC1_R1_P1_K1_Ch2.zen
9.120000e+00	1.922500e+02	20181114_CTCFgfpcf2_G2G1\MitoSys2\Calibration\pmEGFPC1\0002_pmEGFPC1_R1_P1_K1_Ch2.zen
9.180000e+00	1.916500e+02	20181114_CTCFgfpcf2_G2G1\MitoSys2\Calibration\pmEGFPC1\0002_pmEGFPC1_R1_P1_K1_Ch2.zen
9.240000e+00	1.973333e+02	20181114_CTCFgfpcf2_G2G1\MitoSys2\Calibration\pmEGFPC1\0002_pmEGFPC1_R1_P1_K1_Ch2.zen
9.300000e+00	1.935333e+02	20181114_CTCFgfpcf2_G2G1\MitoSys2\Calibration\pmEGFPC1\0002_pmEGFPC1_R1_P1_K1_Ch2.zen
9.360000e+00	1.954666e+02	20181114_CTCFgfpcf2_G2G1\MitoSys2\Calibration\pmEGFPC1\0002_pmEGFPC1_R1_P1_K1_Ch2.zen
9.420000e+00	1.939333e+02	20181114_CTCFgfpcf2_G2G1\MitoSys2\Calibration\pmEGFPC1\0002_pmEGFPC1_R1_P1_K1_Ch2.zen
9.480000e+00	1.909666e+02	20181114_CTCFgfpcf2_G2G1\MitoSys2\Calibration\pmEGFPC1\0002_pmEGFPC1_R1_P1_K1_Ch2.zen
9.540000e+00	1.937500e+02	20181114_CTCFgfpcf2_G2G1\MitoSys2\Calibration\pmEGFPC1\0002_pmEGFPC1_R1_P1_K1_Ch2.zen
9.600000e+00	1.898333e+02	20181114_CTCFgfpcf2_G2G1\MitoSys2\Calibration\pmEGFPC1\0002_pmEGFPC1_R1_P1_K1_Ch2.zen
9.660000e+00	1.969833e+02	20181114_CTCFgfpcf2_G2G1\MitoSys2\Calibration\pmEGFPC1\0002_pmEGFPC1_R1_P1_K1_Ch2.zen
9.720000e+00	1.965000e+02	20181114_CTCFgfpcf2_G2G1\MitoSys2\Calibration\pmEGFPC1\0002_pmEGFPC1_R1_P1_K1_Ch2.zen
9.780000e+00	1.951000e+02	20181114_CTCFgfpcf2_G2G1\MitoSys2\Calibration\pmEGFPC1\0002_pmEGFPC1_R1_P1_K1_Ch2.zen
9.840000e+00	2.098333e+02	20181114_CTCFgfpcf2_G2G1\MitoSys2\Calibration\pmEGFPC1\0002_pmEGFPC1_R1_P1_K1_Ch2.zen
9.900000e+00	1.909500e+02	20181114_CTCFgfpcf2_G2G1\MitoSys2\Calibration\pmEGFPC1\0002_pmEGFPC1_R1_P1_K1_Ch2.zen
9.960000e+00	2.017333e+02	20181114_CTCFgfpcf2_G2G1\MitoSys2\Calibration\pmEGFPC1\0002_pmEGFPC1_R1_P1_K1_Ch2.zen
1.002000e+01	2.095500e+02	20181114_CTCFgfpcf2_G2G1\MitoSys2\Calibration\pmEGFPC1\0002_pmEGFPC1_R1_P1_K1_Ch2.zen
1.008000e+01	1.974166e+02	20181114_CTCFgfpcf2_G2G1\MitoSys2\Calibration\pmEGFPC1\0002_pmEGFPC1_R1_P1_K1_Ch2.zen
1.014000e+01	1.947500e+02	20181114_CTCFgfpcf2_G2G1\MitoSys2\Calibration\pmEGFPC1\0002_pmEGFPC1_R1_P1_K1_Ch2.zen
1.020000e+01	1.987166e+02	20181114_CTCFgfpcf2_G2G1\MitoSys2\Calibration\pmEGFPC1\0002_pmEGFPC1_R1_P1_K1_Ch2.zen
1.026000e+01	1.982666e+02	20181114_CTCFgfpcf2_G2G1\MitoSys2\Calibration\pmEGFPC1\0002_pmEGFPC1_R1_P1_K1_Ch2.zen
1.032000e+01	2.009166e+02	20181114_CTCFgfpcf2_G2G1\MitoSys2\Calibration\pmEGFPC1\0002_pmEGFPC1_R1_P1_K1_Ch2.zen
1.038000e+01	1.984666e+02	20181114_CTCFgfpcf2_G2G1\MitoSys2\Calibration\pmEGFPC1\0002_pmEGFPC1_R1_P1_K1_Ch2.zen
1.044000e+01	1.907666e+02	20181114_CTCFgfpcf2_G2G1\MitoSys2\Calibration\pmEGFPC1\0002_pmEGFPC1_R1_P1_K1_Ch2.zen
1.050000e+01	2.015666e+02	20181114_CTCFgfpcf2_G2G1\MitoSys2\Calibration\pmEGFPC1\0002_pmEGFPC1_R1_P1_K1_Ch2.zen
1.056000e+01	1.970500e+02	20181114_CTCFgfpcf2_G2G1\MitoSys2\Calibration\pmEGFPC1\0002_pmEGFPC1_R1_P1_K1_Ch2.zen
1.062000e+01	1.939000e+02	20181114_CTCFgfpcf2_G2G1\MitoSys2\Calibration\pmEGFPC1\0002_pmEGFPC1_R1_P1_K1_Ch2.zen
1.068000e+01	2.031833e+02	20181114_CTCFgfpcf2_G2G1\MitoSys2\Calibration\pmEGFPC1\0002_pmEGFPC1_R1_P1_K1_Ch2.zen
1.074000e+01	1.961500e+02	20181114_CTCFgfpcf2_G2G1\MitoSys2\Calibration\pmEGFPC1\0002_pmEGFPC1_R1_P1_K1_Ch2.zen
1.080000e+01	1.975166e+02	20181114_CTCFgfpcf2_G2G1\MitoSys2\Calibration\pmEGFPC1\0002_pmEGFPC1_R1_P1_K1_Ch2.zen
1.086000e+01	1.923333e+02	20181114_CTCFgfpcf2_G2G1\MitoSys2\Calibration\pmEGFPC1\0002_pmEGFPC1_R1_P1_K1_Ch2.zen
1.092000e+01	1.966500e+02	20181114_CTCFgfpcf2_G2G1\MitoSys2\Calibration\pmEGFPC1\0002_pmEGFPC1_R1_P1_K1_Ch2.zen
1.098000e+01	1.939000e+02	20181114_CTCFgfpcf2_G2G1\MitoSys2\Calibration\pmEGFPC1\0002_pmEGFPC1_R1_P1_K1_Ch2.zen
1.104000e+01	2.005333e+02	20181114_CTCFgfpcf2_G2G1\MitoSys2\Calibration\pmEGFPC1\0002_pmEGFPC1_R1_P1_K1_Ch2.zen
1.110000e+01	1.993166e+02	20181114_CTCFgfpcf2_G2G1\MitoSys2\Calibration\pmEGFPC1\0002_pmEGFPC1_R1_P1_K1_Ch2.zen
1.116000e+01	1.959333e+02	20181114_CTCFgfpcf2_G2G1\MitoSys2\Calibration\pmEGFPC1\0002_pmEGFPC1_R1_P1_K1_Ch2.zen
1.122000e+01	2.112166e+02	20181114_CTCFgfpcf2_G2G1\MitoSys2\Calibration\pmEGFPC1\0002_pmEGFPC1_R1_P1_K1_Ch2.zen
1.128000e+01	1.937333e+02	20181114_CTCFgfpcf2_G2G1\MitoSys2\Calibration\pmEGFPC1\0002_pmEGFPC1_R1_P1_K1_Ch2.zen
1.134000e+01	1.993333e+02	20181114_CTCFgfpcf2_G2G1\MitoSys2\Calibration\pmEGFPC1\0002_pmEGFPC1_R1_P1_K1_Ch2.zen
1.140000e+01	2.014666e+02	20181114_CTCFgfpcf2_G2G1\MitoSys2\Calibration\pmEGFPC1\0002_pmEGFPC1_R1_P1_K1_Ch2.zen
1.146000e+01	2.005000e+02	20181114_CTCFgfpcf2_G2G1\MitoSys2\Calibration\pmEGFPC1\0002_pmEGFPC1_R1_P1_K1_Ch2.zen
1.152000e+01	2.042000e+02	20181114_CTCFgfpcf2_G2G1\MitoSys2\Calibration\pmEGFPC1\0002_pmEGFPC1_R1_P1_K1_Ch2.zen
1.158000e+01	1.967500e+02	20181114_CTCFgfpcf2_G2G1\MitoSys2\Calibration\pmEGFPC1\0002_pmEGFPC1_R1_P1_K1_Ch2.zen
1.164000e+01	2.126333e+02	20181114_CTCFgfpcf2_G2G1\MitoSys2\Calibration\pmEGFPC1\0002_pmEGFPC1_R1_P1_K1_Ch2.zen
1.170000e+01	1.976500e+02	20181114_CTCFgfpcf2_G2G1\MitoSys2\Calibration\pmEGFPC1\0002_pmEGFPC1_R1_P1_K1_Ch2.zen
1.176000e+01	1.942833e+02	20181114_CTCFgfpcf2_G2G1\MitoSys2\Calibration\pmEGFPC1\0002_pmEGFPC1_R1_P1_K1_Ch2.zen
1.182000e+01	2.017000e+02	20181114_CTCFgfpcf2_G2G1\MitoSys2\Calibration\pmEGFPC1\0002_pmEGFPC1_R1_P1_K1_Ch2.zen
1.188000e+01	1.988166e+02	20181114_CTCFgfpcf2_G2G1\MitoSys2\Calibration\pmEGFPC1\0002_pmEGFPC1_R1_P1_K1_Ch2.zen
1.194000e+01	2.110833e+02	20181114_CTCFgfpcf2_G2G1\MitoSys2\Calibration\pmEGFPC1\0002_pmEGFPC1_R1_P1_K1_Ch2.zen
12	2.073000e+02	20181114_CTCFgfpcf2_G2G1\MitoSys2\Calibration\pmEGFPC1\0002_pmEGFPC1_R1_P1_K1_Ch2.zen
1.206000e+01	2.024833e+02	20181114_CTCFgfpcf2_G2G1\MitoSys2\Calibration\pmEGFPC1\0002_pmEGFPC1_R1_P1_K1_Ch2.zen
1.212000e+01	2.074166e+02	20181114_CTCFgfpcf2_G2G1\MitoSys2\Calibration\pmEGFPC1\0002_pmEGFPC1_R1_P1_K1_Ch2.zen
1.218000e+01	2.031666e+02	20181114_CTCFgfpcf2_G2G1\MitoSys2\Calibration\pmEGFPC1\0002_pmEGFPC1_R1_P1_K1_Ch2.zen
1.224000e+01	1.980500e+02	20181114_CTCFgfpcf2_G2G1\MitoSys2\Calibration\pmEGFPC1\0002_pmEGFPC1_R1_P1_K1_Ch2.zen
1.230000e+01	2.104500e+02	20181114_CTCFgfpcf2_G2G1\MitoSys2\Calibration\pmEGFPC1\0002_pmEGFPC1_R1_P1_K1_Ch2.zen
1.236000e+01	2.005333e+02	20181114_CTCFgfpcf2_G2G1\MitoSys2\Calibration\pmEGFPC1\0002_pmEGFPC1_R1_P1_K1_Ch2.zen
1.242000e+01	1.981000e+02	20181114_CTCFgfpcf2_G2G1\MitoSys2\Calibration\pmEGFPC1\0002_pmEGFPC1_R1_P1_K1_Ch2.zen
1.248000e+01	2.002166e+02	20181114_CTCFgfpcf2_G2G1\MitoSys2\Calibration\pmEGFPC1\0002_pmEGFPC1_R1_P1_K1_Ch2.zen
1.254000e+01	1.973000e+02	20181114_CTCFgfpcf2_G2G1\MitoSys2\Calibration\pmEGFPC1\0002_pmEGFPC1_R1_P1_K1_Ch2.zen
1.260000e+01	2.008166e+02	20181114_CTCFgfpcf2_G2G1\MitoSys2\Calibration\pmEGFPC1\0002_pmEGFPC1_R1_P1_K1_Ch2.zen
1.266000e+01	1.897333e+02	20181114_CTCFgfpcf2_G2G1\MitoSys2\Calibration\pmEGFPC1\0002_pmEGFPC1_R1_P1_K1_Ch2.zen
1.272000e+01	1.958000e+02	20181114_CTCFgfpcf2_G2G1\MitoSys2\Calibration\pmEGFPC1\0002_pmEGFPC1_R1_P1_K1_Ch2.zen
1.278000e+01	1.969333e+02	20181114_CTCFgfpcf2_G2G1\MitoSys2\Calibration\pmEGFPC1\0002_pmEGFPC1_R1_P1_K1_Ch2.zen
1.284000e+01	2.028333e+02	20181114_CTCFgfpcf2_G2G1\MitoSys2\Calibration\pmEGFPC1\0002_pmEGFPC1_R1_P1_K1_Ch2.zen
1.290000e+01	1.967833e+02	20181114_CTCFgfpcf2_G2G1\MitoSys2\Calibration\pmEGFPC1\0002_pmEGFPC1_R1_P1_K1_Ch2.zen
1.296000e+01	2.079500e+02	20181114_CTCFgfpcf2_G2G1\MitoSys2\Calibration\pmEGFPC1\0002_pmEGFPC1_R1_P1_K1_Ch2.zen
1.302000e+01	1.996166e+02	20181114_CTCFgfpcf2_G2G1\MitoSys2\Calibration\pmEGFPC1\0002_pmEGFPC1_R1_P1_K1_Ch2.zen
1.308000e+01	2.038833e+02	20181114_CTCFgfpcf2_G2G1\MitoSys2\Calibration\pmEGFPC1\0002_pmEGFPC1_R1_P1_K1_Ch2.zen
1.314000e+01	2.010000e+02	20181114_CTCFgfpcf2_G2G1\MitoSys2\Calibration\pmEGFPC1\0002_pmEGFPC1_R1_P1_K1_Ch2.zen
1.320000e+01	2.062333e+02	20181114_CTCFgfpcf2_G2G1\MitoSys2\Calibration\pmEGFPC1\0002_pmEGFPC1_R1_P1_K1_Ch2.zen
1.326000e+01	1.986333e+02	20181114_CTCFgfpcf2_G2G1\MitoSys2\Calibration\pmEGFPC1\0002_pmEGFPC1_R1_P1_K1_Ch2.zen
1.332000e+01	2.043666e+02	20181114_CTCFgfpcf2_G2G1\MitoSys2\Calibration\pmEGFPC1\0002_pmEGFPC1_R1_P1_K1_Ch2.zen
1.338000e+01	1.994166e+02	20181114_CTCFgfpcf2_G2G1\MitoSys2\Calibration\pmEGFPC1\0002_pmEGFPC1_R1_P1_K1_Ch2.zen
1.344000e+01	2.018000e+02	20181114_CTCFgfpcf2_G2G1\MitoSys2\Calibration\pmEGFPC1\0002_pmEGFPC1_R1_P1_K1_Ch2.zen
1.350000e+01	2.001000e+02	20181114_CTCFgfpcf2_G2G1\MitoSys2\Calibration\pmEGFPC1\0002_pmEGFPC1_R1_P1_K1_Ch2.zen
1.356000e+01	1.946666e+02	20181114_CTCFgfpcf2_G2G1\MitoSys2\Calibration\pmEGFPC1\0002_pmEGFPC1_R1_P1_K1_Ch2.zen
1.362000e+01	1.998000e+02	20181114_CTCFgfpcf2_G2G1\MitoSys2\Calibration\pmEGFPC1\0002_pmEGFPC1_R1_P1_K1_Ch2.zen
1.368000e+01	1.950833e+02	20181114_CTCFgfpcf2_G2G1\MitoSys2\Calibration\pmEGFPC1\0002_pmEGFPC1_R1_P1_K1_Ch2.zen
1.374000e+01	1.998833e+02	20181114_CTCFgfpcf2_G2G1\MitoSys2\Calibration\pmEGFPC1\0002_pmEGFPC1_R1_P1_K1_Ch2.zen
1.380000e+01	2.007833e+02	20181114_CTCFgfpcf2_G2G1\MitoSys2\Calibration\pmEGFPC1\0002_pmEGFPC1_R1_P1_K1_Ch2.zen
1.386000e+01	1.952500e+02	20181114_CTCFgfpcf2_G2G1\MitoSys2\Calibration\pmEGFPC1\0002_pmEGFPC1_R1_P1_K1_Ch2.zen
1.392000e+01	2.027666e+02	20181114_CTCFgfpcf2_G2G1\MitoSys2\Calibration\pmEGFPC1\0002_pmEGFPC1_R1_P1_K1_Ch2.zen
1.398000e+01	1.984666e+02	20181114_CTCFgfpcf2_G2G1\MitoSys2\Calibration\pmEGFPC1\0002_pmEGFPC1_R1_P1_K1_Ch2.zen
1.404000e+01	2.074833e+02	20181114_CTCFgfpcf2_G2G1\MitoSys2\Calibration\pmEGFPC1\0002_pmEGFPC1_R1_P1_K1_Ch2.zen
1.410000e+01	2.030000e+02	20181114_CTCFgfpcf2_G2G1\MitoSys2\Calibration\pmEGFPC1\0002_pmEGFPC1_R1_P1_K1_Ch2.zen
1.416000e+01	1.963333e+02	20181114_CTCFgfpcf2_G2G1\MitoSys2\Calibration\pmEGFPC1\0002_pmEGFPC1_R1_P1_K1_Ch2.zen
1.422000e+01	2.057833e+02	20181114_CTCFgfpcf2_G2G1\MitoSys2\Calibration\pmEGFPC1\0002_pmEGFPC1_R1_P1_K1_Ch2.zen
1.428000e+01	2.012000e+02	20181114_CTCFgfpcf2_G2G1\MitoSys2\Calibration\pmEGFPC1\0002_pmEGFPC1_R1_P1_K1_Ch2.zen
1.434000e+01	1.962166e+02	20181114_CTCFgfpcf2_G2G1\MitoSys2\Calibration\pmEGFPC1\0002_pmEGFPC1_R1_P1_K1_Ch2.zen
1.440000e+01	1.987333e+02	20181114_CTCFgfpcf2_G2G1\MitoSys2\Calibration\pmEGFPC1\0002_pmEGFPC1_R1_P1_K1_Ch2.zen
1.446000e+01	1.954666e+02	20181114_CTCFgfpcf2_G2G1\MitoSys2\Calibration\pmEGFPC1\0002_pmEGFPC1_R1_P1_K1_Ch2.zen
1.452000e+01	1.942166e+02	20181114_CTCFgfpcf2_G2G1\MitoSys2\Calibration\pmEGFPC1\0002_pmEGFPC1_R1_P1_K1_Ch2.zen
1.458000e+01	2.004333e+02	20181114_CTCFgfpcf2_G2G1\MitoSys2\Calibration\pmEGFPC1\0002_pmEGFPC1_R1_P1_K1_Ch2.zen
1.464000e+01	1.999000e+02	20181114_CTCFgfpcf2_G2G1\MitoSys2\Calibration\pmEGFPC1\0002_pmEGFPC1_R1_P1_K1_Ch2.zen
1.470000e+01	1.983333e+02	20181114_CTCFgfpcf2_G2G1\MitoSys2\Calibration\pmEGFPC1\0002_pmEGFPC1_R1_P1_K1_Ch2.zen
1.476000e+01	2.002833e+02	20181114_CTCFgfpcf2_G2G1\MitoSys2\Calibration\pmEGFPC1\0002_pmEGFPC1_R1_P1_K1_Ch2.zen
1.482000e+01	2.029333e+02	20181114_CTCFgfpcf2_G2G1\MitoSys2\Calibration\pmEGFPC1\0002_pmEGFPC1_R1_P1_K1_Ch2.zen
1.488000e+01	2.042833e+02	20181114_CTCFgfpcf2_G2G1\MitoSys2\Calibration\pmEGFPC1\0002_pmEGFPC1_R1_P1_K1_Ch2.zen
1.494000e+01	2.036666e+02	20181114_CTCFgfpcf2_G2G1\MitoSys2\Calibration\pmEGFPC1\0002_pmEGFPC1_R1_P1_K1_Ch2.zen
15	2.046833e+02	20181114_CTCFgfpcf2_G2G1\MitoSys2\Calibration\pmEGFPC1\0002_pmEGFPC1_R1_P1_K1_Ch2.zen
1.506000e+01	2.037666e+02	20181114_CTCFgfpcf2_G2G1\MitoSys2\Calibration\pmEGFPC1\0002_pmEGFPC1_R1_P1_K1_Ch2.zen
1.512000e+01	1.985000e+02	20181114_CTCFgfpcf2_G2G1\MitoSys2\Calibration\pmEGFPC1\0002_pmEGFPC1_R1_P1_K1_Ch2.zen
1.518000e+01	1.958333e+02	20181114_CTCFgfpcf2_G2G1\MitoSys2\Calibration\pmEGFPC1\0002_pmEGFPC1_R1_P1_K1_Ch2.zen
1.524000e+01	1.992500e+02	20181114_CTCFgfpcf2_G2G1\MitoSys2\Calibration\pmEGFPC1\0002_pmEGFPC1_R1_P1_K1_Ch2.zen
1.530000e+01	1.970500e+02	20181114_CTCFgfpcf2_G2G1\MitoSys2\Calibration\pmEGFPC1\0002_pmEGFPC1_R1_P1_K1_Ch2.zen
1.536000e+01	2.061500e+02	20181114_CTCFgfpcf2_G2G1\MitoSys2\Calibration\pmEGFPC1\0002_pmEGFPC1_R1_P1_K1_Ch2.zen
1.542000e+01	2.031333e+02	20181114_CTCFgfpcf2_G2G1\MitoSys2\Calibration\pmEGFPC1\0002_pmEGFPC1_R1_P1_K1_Ch2.zen
1.548000e+01	1.975166e+02	20181114_CTCFgfpcf2_G2G1\MitoSys2\Calibration\pmEGFPC1\0002_pmEGFPC1_R1_P1_K1_Ch2.zen
1.554000e+01	1.968666e+02	20181114_CTCFgfpcf2_G2G1\MitoSys2\Calibration\pmEGFPC1\0002_pmEGFPC1_R1_P1_K1_Ch2.zen
1.560000e+01	2.047333e+02	20181114_CTCFgfpcf2_G2G1\MitoSys2\Calibration\pmEGFPC1\0002_pmEGFPC1_R1_P1_K1_Ch2.zen
1.566000e+01	1.947166e+02	20181114_CTCFgfpcf2_G2G1\MitoSys2\Calibration\pmEGFPC1\0002_pmEGFPC1_R1_P1_K1_Ch2.zen
1.572000e+01	1.964333e+02	20181114_CTCFgfpcf2_G2G1\MitoSys2\Calibration\pmEGFPC1\0002_pmEGFPC1_R1_P1_K1_Ch2.zen
1.578000e+01	1.955000e+02	20181114_CTCFgfpcf2_G2G1\MitoSys2\Calibration\pmEGFPC1\0002_pmEGFPC1_R1_P1_K1_Ch2.zen
1.584000e+01	2.033166e+02	20181114_CTCFgfpcf2_G2G1\MitoSys2\Calibration\pmEGFPC1\0002_pmEGFPC1_R1_P1_K1_Ch2.zen
1.590000e+01	1.993333e+02	20181114_CTCFgfpcf2_G2G1\MitoSys2\Calibration\pmEGFPC1\0002_pmEGFPC1_R1_P1_K1_Ch2.zen
1.596000e+01	1.944666e+02	20181114_CTCFgfpcf2_G2G1\MitoSys2\Calibration\pmEGFPC1\0002_pmEGFPC1_R1_P1_K1_Ch2.zen
1.602000e+01	2.038833e+02	20181114_CTCFgfpcf2_G2G1\MitoSys2\Calibration\pmEGFPC1\0002_pmEGFPC1_R1_P1_K1_Ch2.zen
1.608000e+01	2.033000e+02	20181114_CTCFgfpcf2_G2G1\MitoSys2\Calibration\pmEGFPC1\0002_pmEGFPC1_R1_P1_K1_Ch2.zen
1.614000e+01	2.020333e+02	20181114_CTCFgfpcf2_G2G1\MitoSys2\Calibration\pmEGFPC1\0002_pmEGFPC1_R1_P1_K1_Ch2.zen
1.620000e+01	2.093000e+02	20181114_CTCFgfpcf2_G2G1\MitoSys2\Calibration\pmEGFPC1\0002_pmEGFPC1_R1_P1_K1_Ch2.zen
1.626000e+01	1.989166e+02	20181114_CTCFgfpcf2_G2G1\MitoSys2\Calibration\pmEGFPC1\0002_pmEGFPC1_R1_P1_K1_Ch2.zen
1.632000e+01	1.973833e+02	20181114_CTCFgfpcf2_G2G1\MitoSys2\Calibration\pmEGFPC1\0002_pmEGFPC1_R1_P1_K1_Ch2.zen
1.638000e+01	2.014833e+02	20181114_CTCFgfpcf2_G2G1\MitoSys2\Calibration\pmEGFPC1\0002_pmEGFPC1_R1_P1_K1_Ch2.zen
1.644000e+01	2.040666e+02	20181114_CTCFgfpcf2_G2G1\MitoSys2\Calibration\pmEGFPC1\0002_pmEGFPC1_R1_P1_K1_Ch2.zen
1.650000e+01	2.034833e+02	20181114_CTCFgfpcf2_G2G1\MitoSys2\Calibration\pmEGFPC1\0002_pmEGFPC1_R1_P1_K1_Ch2.zen
1.656000e+01	1.947500e+02	20181114_CTCFgfpcf2_G2G1\MitoSys2\Calibration\pmEGFPC1\0002_pmEGFPC1_R1_P1_K1_Ch2.zen
1.662000e+01	1.966833e+02	20181114_CTCFgfpcf2_G2G1\MitoSys2\Calibration\pmEGFPC1\0002_pmEGFPC1_R1_P1_K1_Ch2.zen
1.668000e+01	1.924666e+02	20181114_CTCFgfpcf2_G2G1\MitoSys2\Calibration\pmEGFPC1\0002_pmEGFPC1_R1_P1_K1_Ch2.zen
1.674000e+01	1.984166e+02	20181114_CTCFgfpcf2_G2G1\MitoSys2\Calibration\pmEGFPC1\0002_pmEGFPC1_R1_P1_K1_Ch2.zen
1.680000e+01	1.909000e+02	20181114_CTCFgfpcf2_G2G1\MitoSys2\Calibration\pmEGFPC1\0002_pmEGFPC1_R1_P1_K1_Ch2.zen
1.686000e+01	2.100166e+02	20181114_CTCFgfpcf2_G2G1\MitoSys2\Calibration\pmEGFPC1\0002_pmEGFPC1_R1_P1_K1_Ch2.zen
1.692000e+01	1.924333e+02	20181114_CTCFgfpcf2_G2G1\MitoSys2\Calibration\pmEGFPC1\0002_pmEGFPC1_R1_P1_K1_Ch2.zen
1.698000e+01	2.002333e+02	20181114_CTCFgfpcf2_G2G1\MitoSys2\Calibration\pmEGFPC1\0002_pmEGFPC1_R1_P1_K1_Ch2.zen
1.704000e+01	2.010000e+02	20181114_CTCFgfpcf2_G2G1\MitoSys2\Calibration\pmEGFPC1\0002_pmEGFPC1_R1_P1_K1_Ch2.zen
1.710000e+01	2.019166e+02	20181114_CTCFgfpcf2_G2G1\MitoSys2\Calibration\pmEGFPC1\0002_pmEGFPC1_R1_P1_K1_Ch2.zen
1.716000e+01	1.914500e+02	20181114_CTCFgfpcf2_G2G1\MitoSys2\Calibration\pmEGFPC1\0002_pmEGFPC1_R1_P1_K1_Ch2.zen
1.722000e+01	1.927666e+02	20181114_CTCFgfpcf2_G2G1\MitoSys2\Calibration\pmEGFPC1\0002_pmEGFPC1_R1_P1_K1_Ch2.zen
1.728000e+01	2.042166e+02	20181114_CTCFgfpcf2_G2G1\MitoSys2\Calibration\pmEGFPC1\0002_pmEGFPC1_R1_P1_K1_Ch2.zen
1.734000e+01	1.988666e+02	20181114_CTCFgfpcf2_G2G1\MitoSys2\Calibration\pmEGFPC1\0002_pmEGFPC1_R1_P1_K1_Ch2.zen
1.740000e+01	1.947000e+02	20181114_CTCFgfpcf2_G2G1\MitoSys2\Calibration\pmEGFPC1\0002_pmEGFPC1_R1_P1_K1_Ch2.zen
1.746000e+01	2.057166e+02	20181114_CTCFgfpcf2_G2G1\MitoSys2\Calibration\pmEGFPC1\0002_pmEGFPC1_R1_P1_K1_Ch2.zen
1.752000e+01	1.944000e+02	20181114_CTCFgfpcf2_G2G1\MitoSys2\Calibration\pmEGFPC1\0002_pmEGFPC1_R1_P1_K1_Ch2.zen
1.758000e+01	1.985833e+02	20181114_CTCFgfpcf2_G2G1\MitoSys2\Calibration\pmEGFPC1\0002_pmEGFPC1_R1_P1_K1_Ch2.zen
1.764000e+01	1.982333e+02	20181114_CTCFgfpcf2_G2G1\MitoSys2\Calibration\pmEGFPC1\0002_pmEGFPC1_R1_P1_K1_Ch2.zen
1.770000e+01	1.965666e+02	20181114_CTCFgfpcf2_G2G1\MitoSys2\Calibration\pmEGFPC1\0002_pmEGFPC1_R1_P1_K1_Ch2.zen
1.776000e+01	1.915666e+02	20181114_CTCFgfpcf2_G2G1\MitoSys2\Calibration\pmEGFPC1\0002_pmEGFPC1_R1_P1_K1_Ch2.zen
1.782000e+01	1.974500e+02	20181114_CTCFgfpcf2_G2G1\MitoSys2\Calibration\pmEGFPC1\0002_pmEGFPC1_R1_P1_K1_Ch2.zen
1.788000e+01	1.961166e+02	20181114_CTCFgfpcf2_G2G1\MitoSys2\Calibration\pmEGFPC1\0002_pmEGFPC1_R1_P1_K1_Ch2.zen
1.794000e+01	1.984166e+02	20181114_CTCFgfpcf2_G2G1\MitoSys2\Calibration\pmEGFPC1\0002_pmEGFPC1_R1_P1_K1_Ch2.zen
18	1.981333e+02	20181114_CTCFgfpcf2_G2G1\MitoSys2\Calibration\pmEGFPC1\0002_pmEGFPC1_R1_P1_K1_Ch2.zen
1.806000e+01	1.980833e+02	20181114_CTCFgfpcf2_G2G1\MitoSys2\Calibration\pmEGFPC1\0002_pmEGFPC1_R1_P1_K1_Ch2.zen
1.812000e+01	2.017166e+02	20181114_CTCFgfpcf2_G2G1\MitoSys2\Calibration\pmEGFPC1\0002_pmEGFPC1_R1_P1_K1_Ch2.zen
1.818000e+01	1.988833e+02	20181114_CTCFgfpcf2_G2G1\MitoSys2\Calibration\pmEGFPC1\0002_pmEGFPC1_R1_P1_K1_Ch2.zen
1.824000e+01	2.088833e+02	20181114_CTCFgfpcf2_G2G1\MitoSys2\Calibration\pmEGFPC1\0002_pmEGFPC1_R1_P1_K1_Ch2.zen
1.830000e+01	2.055000e+02	20181114_CTCFgfpcf2_G2G1\MitoSys2\Calibration\pmEGFPC1\0002_pmEGFPC1_R1_P1_K1_Ch2.zen
1.836000e+01	1.941500e+02	20181114_CTCFgfpcf2_G2G1\MitoSys2\Calibration\pmEGFPC1\0002_pmEGFPC1_R1_P1_K1_Ch2.zen
1.842000e+01	1.943833e+02	20181114_CTCFgfpcf2_G2G1\MitoSys2\Calibration\pmEGFPC1\0002_pmEGFPC1_R1_P1_K1_Ch2.zen
1.848000e+01	1.974500e+02	20181114_CTCFgfpcf2_G2G1\MitoSys2\Calibration\pmEGFPC1\0002_pmEGFPC1_R1_P1_K1_Ch2.zen
1.854000e+01	2.000166e+02	20181114_CTCFgfpcf2_G2G1\MitoSys2\Calibration\pmEGFPC1\0002_pmEGFPC1_R1_P1_K1_Ch2.zen
1.860000e+01	2.083666e+02	20181114_CTCFgfpcf2_G2G1\MitoSys2\Calibration\pmEGFPC1\0002_pmEGFPC1_R1_P1_K1_Ch2.zen
1.866000e+01	2.119666e+02	20181114_CTCFgfpcf2_G2G1\MitoSys2\Calibration\pmEGFPC1\0002_pmEGFPC1_R1_P1_K1_Ch2.zen
1.872000e+01	2.031666e+02	20181114_CTCFgfpcf2_G2G1\MitoSys2\Calibration\pmEGFPC1\0002_pmEGFPC1_R1_P1_K1_Ch2.zen
1.878000e+01	1.916500e+02	20181114_CTCFgfpcf2_G2G1\MitoSys2\Calibration\pmEGFPC1\0002_pmEGFPC1_R1_P1_K1_Ch2.zen
1.884000e+01	1.968166e+02	20181114_CTCFgfpcf2_G2G1\MitoSys2\Calibration\pmEGFPC1\0002_pmEGFPC1_R1_P1_K1_Ch2.zen
1.890000e+01	1.967000e+02	20181114_CTCFgfpcf2_G2G1\MitoSys2\Calibration\pmEGFPC1\0002_pmEGFPC1_R1_P1_K1_Ch2.zen
1.896000e+01	1.886333e+02	20181114_CTCFgfpcf2_G2G1\MitoSys2\Calibration\pmEGFPC1\0002_pmEGFPC1_R1_P1_K1_Ch2.zen
1.902000e+01	1.937000e+02	20181114_CTCFgfpcf2_G2G1\MitoSys2\Calibration\pmEGFPC1\0002_pmEGFPC1_R1_P1_K1_Ch2.zen
1.908000e+01	1.981333e+02	20181114_CTCFgfpcf2_G2G1\MitoSys2\Calibration\pmEGFPC1\0002_pmEGFPC1_R1_P1_K1_Ch2.zen
1.914000e+01	1.946666e+02	20181114_CTCFgfpcf2_G2G1\MitoSys2\Calibration\pmEGFPC1\0002_pmEGFPC1_R1_P1_K1_Ch2.zen
1.920000e+01	1.945833e+02	20181114_CTCFgfpcf2_G2G1\MitoSys2\Calibration\pmEGFPC1\0002_pmEGFPC1_R1_P1_K1_Ch2.zen
1.926000e+01	2.106333e+02	20181114_CTCFgfpcf2_G2G1\MitoSys2\Calibration\pmEGFPC1\0002_pmEGFPC1_R1_P1_K1_Ch2.zen
1.932000e+01	1.988666e+02	20181114_CTCFgfpcf2_G2G1\MitoSys2\Calibration\pmEGFPC1\0002_pmEGFPC1_R1_P1_K1_Ch2.zen
1.938000e+01	1.947166e+02	20181114_CTCFgfpcf2_G2G1\MitoSys2\Calibration\pmEGFPC1\0002_pmEGFPC1_R1_P1_K1_Ch2.zen
1.944000e+01	1.915833e+02	20181114_CTCFgfpcf2_G2G1\MitoSys2\Calibration\pmEGFPC1\0002_pmEGFPC1_R1_P1_K1_Ch2.zen
1.950000e+01	1.935500e+02	20181114_CTCFgfpcf2_G2G1\MitoSys2\Calibration\pmEGFPC1\0002_pmEGFPC1_R1_P1_K1_Ch2.zen
1.956000e+01	1.927000e+02	20181114_CTCFgfpcf2_G2G1\MitoSys2\Calibration\pmEGFPC1\0002_pmEGFPC1_R1_P1_K1_Ch2.zen
1.962000e+01	1.935666e+02	20181114_CTCFgfpcf2_G2G1\MitoSys2\Calibration\pmEGFPC1\0002_pmEGFPC1_R1_P1_K1_Ch2.zen
1.968000e+01	1.914833e+02	20181114_CTCFgfpcf2_G2G1\MitoSys2\Calibration\pmEGFPC1\0002_pmEGFPC1_R1_P1_K1_Ch2.zen
1.974000e+01	1.994333e+02	20181114_CTCFgfpcf2_G2G1\MitoSys2\Calibration\pmEGFPC1\0002_pmEGFPC1_R1_P1_K1_Ch2.zen
1.980000e+01	2.054500e+02	20181114_CTCFgfpcf2_G2G1\MitoSys2\Calibration\pmEGFPC1\0002_pmEGFPC1_R1_P1_K1_Ch2.zen
1.986000e+01	2.033166e+02	20181114_CTCFgfpcf2_G2G1\MitoSys2\Calibration\pmEGFPC1\0002_pmEGFPC1_R1_P1_K1_Ch2.zen
1.992000e+01	2.061666e+02	20181114_CTCFgfpcf2_G2G1\MitoSys2\Calibration\pmEGFPC1\0002_pmEGFPC1_R1_P1_K1_Ch2.zen
1.998000e+01	1.931166e+02	20181114_CTCFgfpcf2_G2G1\MitoSys2\Calibration\pmEGFPC1\0002_pmEGFPC1_R1_P1_K1_Ch2.zen
2.004000e+01	1.969500e+02	20181114_CTCFgfpcf2_G2G1\MitoSys2\Calibration\pmEGFPC1\0002_pmEGFPC1_R1_P1_K1_Ch2.zen
2.010000e+01	1.933666e+02	20181114_CTCFgfpcf2_G2G1\MitoSys2\Calibration\pmEGFPC1\0002_pmEGFPC1_R1_P1_K1_Ch2.zen
2.016000e+01	1.928500e+02	20181114_CTCFgfpcf2_G2G1\MitoSys2\Calibration\pmEGFPC1\0002_pmEGFPC1_R1_P1_K1_Ch2.zen
2.022001e+01	2.047500e+02	20181114_CTCFgfpcf2_G2G1\MitoSys2\Calibration\pmEGFPC1\0002_pmEGFPC1_R1_P1_K1_Ch2.zen
2.028000e+01	1.990833e+02	20181114_CTCFgfpcf2_G2G1\MitoSys2\Calibration\pmEGFPC1\0002_pmEGFPC1_R1_P1_K1_Ch2.zen
2.034000e+01	1.978166e+02	20181114_CTCFgfpcf2_G2G1\MitoSys2\Calibration\pmEGFPC1\0002_pmEGFPC1_R1_P1_K1_Ch2.zen
2.040000e+01	2.001666e+02	20181114_CTCFgfpcf2_G2G1\MitoSys2\Calibration\pmEGFPC1\0002_pmEGFPC1_R1_P1_K1_Ch2.zen
2.046000e+01	1.958833e+02	20181114_CTCFgfpcf2_G2G1\MitoSys2\Calibration\pmEGFPC1\0002_pmEGFPC1_R1_P1_K1_Ch2.zen
2.052000e+01	1.971833e+02	20181114_CTCFgfpcf2_G2G1\MitoSys2\Calibration\pmEGFPC1\0002_pmEGFPC1_R1_P1_K1_Ch2.zen
2.058000e+01	1.892166e+02	20181114_CTCFgfpcf2_G2G1\MitoSys2\Calibration\pmEGFPC1\0002_pmEGFPC1_R1_P1_K1_Ch2.zen
2.064001e+01	1.998500e+02	20181114_CTCFgfpcf2_G2G1\MitoSys2\Calibration\pmEGFPC1\0002_pmEGFPC1_R1_P1_K1_Ch2.zen
2.070000e+01	2.090500e+02	20181114_CTCFgfpcf2_G2G1\MitoSys2\Calibration\pmEGFPC1\0002_pmEGFPC1_R1_P1_K1_Ch2.zen
2.076000e+01	1.932833e+02	20181114_CTCFgfpcf2_G2G1\MitoSys2\Calibration\pmEGFPC1\0002_pmEGFPC1_R1_P1_K1_Ch2.zen
2.082000e+01	1.935333e+02	20181114_CTCFgfpcf2_G2G1\MitoSys2\Calibration\pmEGFPC1\0002_pmEGFPC1_R1_P1_K1_Ch2.zen
2.088000e+01	2.044166e+02	20181114_CTCFgfpcf2_G2G1\MitoSys2\Calibration\pmEGFPC1\0002_pmEGFPC1_R1_P1_K1_Ch2.zen
2.094000e+01	1.902500e+02	20181114_CTCFgfpcf2_G2G1\MitoSys2\Calibration\pmEGFPC1\0002_pmEGFPC1_R1_P1_K1_Ch2.zen
21	1.904666e+02	20181114_CTCFgfpcf2_G2G1\MitoSys2\Calibration\pmEGFPC1\0002_pmEGFPC1_R1_P1_K1_Ch2.zen
2.106001e+01	1.866000e+02	20181114_CTCFgfpcf2_G2G1\MitoSys2\Calibration\pmEGFPC1\0002_pmEGFPC1_R1_P1_K1_Ch2.zen
2.112000e+01	1.986666e+02	20181114_CTCFgfpcf2_G2G1\MitoSys2\Calibration\pmEGFPC1\0002_pmEGFPC1_R1_P1_K1_Ch2.zen
2.118000e+01	1.941833e+02	20181114_CTCFgfpcf2_G2G1\MitoSys2\Calibration\pmEGFPC1\0002_pmEGFPC1_R1_P1_K1_Ch2.zen
2.124000e+01	1.968333e+02	20181114_CTCFgfpcf2_G2G1\MitoSys2\Calibration\pmEGFPC1\0002_pmEGFPC1_R1_P1_K1_Ch2.zen
2.130000e+01	1.969333e+02	20181114_CTCFgfpcf2_G2G1\MitoSys2\Calibration\pmEGFPC1\0002_pmEGFPC1_R1_P1_K1_Ch2.zen
2.136000e+01	1.960000e+02	20181114_CTCFgfpcf2_G2G1\MitoSys2\Calibration\pmEGFPC1\0002_pmEGFPC1_R1_P1_K1_Ch2.zen
2.142000e+01	1.904333e+02	20181114_CTCFgfpcf2_G2G1\MitoSys2\Calibration\pmEGFPC1\0002_pmEGFPC1_R1_P1_K1_Ch2.zen
2.148001e+01	1.917333e+02	20181114_CTCFgfpcf2_G2G1\MitoSys2\Calibration\pmEGFPC1\0002_pmEGFPC1_R1_P1_K1_Ch2.zen
2.154000e+01	1.978666e+02	20181114_CTCFgfpcf2_G2G1\MitoSys2\Calibration\pmEGFPC1\0002_pmEGFPC1_R1_P1_K1_Ch2.zen
2.160000e+01	1.875500e+02	20181114_CTCFgfpcf2_G2G1\MitoSys2\Calibration\pmEGFPC1\0002_pmEGFPC1_R1_P1_K1_Ch2.zen
2.166000e+01	1.936000e+02	20181114_CTCFgfpcf2_G2G1\MitoSys2\Calibration\pmEGFPC1\0002_pmEGFPC1_R1_P1_K1_Ch2.zen
2.172001e+01	1.879166e+02	20181114_CTCFgfpcf2_G2G1\MitoSys2\Calibration\pmEGFPC1\0002_pmEGFPC1_R1_P1_K1_Ch2.zen
2.178000e+01	2.009333e+02	20181114_CTCFgfpcf2_G2G1\MitoSys2\Calibration\pmEGFPC1\0002_pmEGFPC1_R1_P1_K1_Ch2.zen
2.184000e+01	1.990000e+02	20181114_CTCFgfpcf2_G2G1\MitoSys2\Calibration\pmEGFPC1\0002_pmEGFPC1_R1_P1_K1_Ch2.zen
2.190001e+01	2.018166e+02	20181114_CTCFgfpcf2_G2G1\MitoSys2\Calibration\pmEGFPC1\0002_pmEGFPC1_R1_P1_K1_Ch2.zen
2.196000e+01	1.933666e+02	20181114_CTCFgfpcf2_G2G1\MitoSys2\Calibration\pmEGFPC1\0002_pmEGFPC1_R1_P1_K1_Ch2.zen
2.202000e+01	1.953000e+02	20181114_CTCFgfpcf2_G2G1\MitoSys2\Calibration\pmEGFPC1\0002_pmEGFPC1_R1_P1_K1_Ch2.zen
2.208000e+01	2.011500e+02	20181114_CTCFgfpcf2_G2G1\MitoSys2\Calibration\pmEGFPC1\0002_pmEGFPC1_R1_P1_K1_Ch2.zen
2.214001e+01	1.933500e+02	20181114_CTCFgfpcf2_G2G1\MitoSys2\Calibration\pmEGFPC1\0002_pmEGFPC1_R1_P1_K1_Ch2.zen
2.220000e+01	1.849500e+02	20181114_CTCFgfpcf2_G2G1\MitoSys2\Calibration\pmEGFPC1\0002_pmEGFPC1_R1_P1_K1_Ch2.zen
2.226000e+01	1.998500e+02	20181114_CTCFgfpcf2_G2G1\MitoSys2\Calibration\pmEGFPC1\0002_pmEGFPC1_R1_P1_K1_Ch2.zen
2.232001e+01	1.901833e+02	20181114_CTCFgfpcf2_G2G1\MitoSys2\Calibration\pmEGFPC1\0002_pmEGFPC1_R1_P1_K1_Ch2.zen
2.238000e+01	1.879000e+02	20181114_CTCFgfpcf2_G2G1\MitoSys2\Calibration\pmEGFPC1\0002_pmEGFPC1_R1_P1_K1_Ch2.zen
2.244000e+01	2.031333e+02	20181114_CTCFgfpcf2_G2G1\MitoSys2\Calibration\pmEGFPC1\0002_pmEGFPC1_R1_P1_K1_Ch2.zen
2.250000e+01	2.003333e+02	20181114_CTCFgfpcf2_G2G1\MitoSys2\Calibration\pmEGFPC1\0002_pmEGFPC1_R1_P1_K1_Ch2.zen
2.256001e+01	1.967333e+02	20181114_CTCFgfpcf2_G2G1\MitoSys2\Calibration\pmEGFPC1\0002_pmEGFPC1_R1_P1_K1_Ch2.zen
2.262000e+01	1.861333e+02	20181114_CTCFgfpcf2_G2G1\MitoSys2\Calibration\pmEGFPC1\0002_pmEGFPC1_R1_P1_K1_Ch2.zen
2.268000e+01	2.097000e+02	20181114_CTCFgfpcf2_G2G1\MitoSys2\Calibration\pmEGFPC1\0002_pmEGFPC1_R1_P1_K1_Ch2.zen
2.274001e+01	1.945666e+02	20181114_CTCFgfpcf2_G2G1\MitoSys2\Calibration\pmEGFPC1\0002_pmEGFPC1_R1_P1_K1_Ch2.zen
2.280000e+01	1.954000e+02	20181114_CTCFgfpcf2_G2G1\MitoSys2\Calibration\pmEGFPC1\0002_pmEGFPC1_R1_P1_K1_Ch2.zen
2.286000e+01	1.968500e+02	20181114_CTCFgfpcf2_G2G1\MitoSys2\Calibration\pmEGFPC1\0002_pmEGFPC1_R1_P1_K1_Ch2.zen
2.292000e+01	2.010333e+02	20181114_CTCFgfpcf2_G2G1\MitoSys2\Calibration\pmEGFPC1\0002_pmEGFPC1_R1_P1_K1_Ch2.zen
2.298001e+01	1.943500e+02	20181114_CTCFgfpcf2_G2G1\MitoSys2\Calibration\pmEGFPC1\0002_pmEGFPC1_R1_P1_K1_Ch2.zen
2.304000e+01	2.062500e+02	20181114_CTCFgfpcf2_G2G1\MitoSys2\Calibration\pmEGFPC1\0002_pmEGFPC1_R1_P1_K1_Ch2.zen
2.310000e+01	1.993166e+02	20181114_CTCFgfpcf2_G2G1\MitoSys2\Calibration\pmEGFPC1\0002_pmEGFPC1_R1_P1_K1_Ch2.zen
2.316001e+01	1.967666e+02	20181114_CTCFgfpcf2_G2G1\MitoSys2\Calibration\pmEGFPC1\0002_pmEGFPC1_R1_P1_K1_Ch2.zen
2.322001e+01	2.000666e+02	20181114_CTCFgfpcf2_G2G1\MitoSys2\Calibration\pmEGFPC1\0002_pmEGFPC1_R1_P1_K1_Ch2.zen
2.328000e+01	2.002000e+02	20181114_CTCFgfpcf2_G2G1\MitoSys2\Calibration\pmEGFPC1\0002_pmEGFPC1_R1_P1_K1_Ch2.zen
2.334000e+01	1.952166e+02	20181114_CTCFgfpcf2_G2G1\MitoSys2\Calibration\pmEGFPC1\0002_pmEGFPC1_R1_P1_K1_Ch2.zen
2.340001e+01	1.850666e+02	20181114_CTCFgfpcf2_G2G1\MitoSys2\Calibration\pmEGFPC1\0002_pmEGFPC1_R1_P1_K1_Ch2.zen
2.346000e+01	1.936833e+02	20181114_CTCFgfpcf2_G2G1\MitoSys2\Calibration\pmEGFPC1\0002_pmEGFPC1_R1_P1_K1_Ch2.zen
2.352000e+01	1.975166e+02	20181114_CTCFgfpcf2_G2G1\MitoSys2\Calibration\pmEGFPC1\0002_pmEGFPC1_R1_P1_K1_Ch2.zen
2.358001e+01	1.960333e+02	20181114_CTCFgfpcf2_G2G1\MitoSys2\Calibration\pmEGFPC1\0002_pmEGFPC1_R1_P1_K1_Ch2.zen
2.364001e+01	1.903333e+02	20181114_CTCFgfpcf2_G2G1\MitoSys2\Calibration\pmEGFPC1\0002_pmEGFPC1_R1_P1_K1_Ch2.zen
2.370000e+01	1.925500e+02	20181114_CTCFgfpcf2_G2G1\MitoSys2\Calibration\pmEGFPC1\0002_pmEGFPC1_R1_P1_K1_Ch2.zen
2.376000e+01	1.967166e+02	20181114_CTCFgfpcf2_G2G1\MitoSys2\Calibration\pmEGFPC1\0002_pmEGFPC1_R1_P1_K1_Ch2.zen
2.382001e+01	1.942333e+02	20181114_CTCFgfpcf2_G2G1\MitoSys2\Calibration\pmEGFPC1\0002_pmEGFPC1_R1_P1_K1_Ch2.zen
2.388000e+01	1.952500e+02	20181114_CTCFgfpcf2_G2G1\MitoSys2\Calibration\pmEGFPC1\0002_pmEGFPC1_R1_P1_K1_Ch2.zen
2.394000e+01	1.981000e+02	20181114_CTCFgfpcf2_G2G1\MitoSys2\Calibration\pmEGFPC1\0002_pmEGFPC1_R1_P1_K1_Ch2.zen
2.400001e+01	1.967000e+02	20181114_CTCFgfpcf2_G2G1\MitoSys2\Calibration\pmEGFPC1\0002_pmEGFPC1_R1_P1_K1_Ch2.zen
2.406001e+01	2.014000e+02	20181114_CTCFgfpcf2_G2G1\MitoSys2\Calibration\pmEGFPC1\0002_pmEGFPC1_R1_P1_K1_Ch2.zen
2.412000e+01	2.029666e+02	20181114_CTCFgfpcf2_G2G1\MitoSys2\Calibration\pmEGFPC1\0002_pmEGFPC1_R1_P1_K1_Ch2.zen
2.418000e+01	1.891833e+02	20181114_CTCFgfpcf2_G2G1\MitoSys2\Calibration\pmEGFPC1\0002_pmEGFPC1_R1_P1_K1_Ch2.zen
2.424001e+01	1.950500e+02	20181114_CTCFgfpcf2_G2G1\MitoSys2\Calibration\pmEGFPC1\0002_pmEGFPC1_R1_P1_K1_Ch2.zen
2.430000e+01	1.910166e+02	20181114_CTCFgfpcf2_G2G1\MitoSys2\Calibration\pmEGFPC1\0002_pmEGFPC1_R1_P1_K1_Ch2.zen
2.436000e+01	1.954333e+02	20181114_CTCFgfpcf2_G2G1\MitoSys2\Calibration\pmEGFPC1\0002_pmEGFPC1_R1_P1_K1_Ch2.zen
2.442001e+01	1.948333e+02	20181114_CTCFgfpcf2_G2G1\MitoSys2\Calibration\pmEGFPC1\0002_pmEGFPC1_R1_P1_K1_Ch2.zen
2.448001e+01	1.874333e+02	20181114_CTCFgfpcf2_G2G1\MitoSys2\Calibration\pmEGFPC1\0002_pmEGFPC1_R1_P1_K1_Ch2.zen
2.454000e+01	1.956000e+02	20181114_CTCFgfpcf2_G2G1\MitoSys2\Calibration\pmEGFPC1\0002_pmEGFPC1_R1_P1_K1_Ch2.zen
2.460000e+01	1.950666e+02	20181114_CTCFgfpcf2_G2G1\MitoSys2\Calibration\pmEGFPC1\0002_pmEGFPC1_R1_P1_K1_Ch2.zen
2.466001e+01	1.918000e+02	20181114_CTCFgfpcf2_G2G1\MitoSys2\Calibration\pmEGFPC1\0002_pmEGFPC1_R1_P1_K1_Ch2.zen
2.472001e+01	1.982500e+02	20181114_CTCFgfpcf2_G2G1\MitoSys2\Calibration\pmEGFPC1\0002_pmEGFPC1_R1_P1_K1_Ch2.zen
2.478000e+01	2.083666e+02	20181114_CTCFgfpcf2_G2G1\MitoSys2\Calibration\pmEGFPC1\0002_pmEGFPC1_R1_P1_K1_Ch2.zen
2.484001e+01	2.019833e+02	20181114_CTCFgfpcf2_G2G1\MitoSys2\Calibration\pmEGFPC1\0002_pmEGFPC1_R1_P1_K1_Ch2.zen
2.490001e+01	1.976000e+02	20181114_CTCFgfpcf2_G2G1\MitoSys2\Calibration\pmEGFPC1\0002_pmEGFPC1_R1_P1_K1_Ch2.zen
2.496000e+01	1.985000e+02	20181114_CTCFgfpcf2_G2G1\MitoSys2\Calibration\pmEGFPC1\0002_pmEGFPC1_R1_P1_K1_Ch2.zen
2.502000e+01	2.020833e+02	20181114_CTCFgfpcf2_G2G1\MitoSys2\Calibration\pmEGFPC1\0002_pmEGFPC1_R1_P1_K1_Ch2.zen
2.508001e+01	2.004666e+02	20181114_CTCFgfpcf2_G2G1\MitoSys2\Calibration\pmEGFPC1\0002_pmEGFPC1_R1_P1_K1_Ch2.zen
2.514001e+01	2.005500e+02	20181114_CTCFgfpcf2_G2G1\MitoSys2\Calibration\pmEGFPC1\0002_pmEGFPC1_R1_P1_K1_Ch2.zen
2.520000e+01	1.999666e+02	20181114_CTCFgfpcf2_G2G1\MitoSys2\Calibration\pmEGFPC1\0002_pmEGFPC1_R1_P1_K1_Ch2.zen
2.526001e+01	2.026500e+02	20181114_CTCFgfpcf2_G2G1\MitoSys2\Calibration\pmEGFPC1\0002_pmEGFPC1_R1_P1_K1_Ch2.zen
2.532001e+01	1.958000e+02	20181114_CTCFgfpcf2_G2G1\MitoSys2\Calibration\pmEGFPC1\0002_pmEGFPC1_R1_P1_K1_Ch2.zen
2.538000e+01	2.003000e+02	20181114_CTCFgfpcf2_G2G1\MitoSys2\Calibration\pmEGFPC1\0002_pmEGFPC1_R1_P1_K1_Ch2.zen
2.544000e+01	2.003166e+02	20181114_CTCFgfpcf2_G2G1\MitoSys2\Calibration\pmEGFPC1\0002_pmEGFPC1_R1_P1_K1_Ch2.zen
2.550001e+01	1.994000e+02	20181114_CTCFgfpcf2_G2G1\MitoSys2\Calibration\pmEGFPC1\0002_pmEGFPC1_R1_P1_K1_Ch2.zen
2.556001e+01	1.949333e+02	20181114_CTCFgfpcf2_G2G1\MitoSys2\Calibration\pmEGFPC1\0002_pmEGFPC1_R1_P1_K1_Ch2.zen
2.562000e+01	1.961333e+02	20181114_CTCFgfpcf2_G2G1\MitoSys2\Calibration\pmEGFPC1\0002_pmEGFPC1_R1_P1_K1_Ch2.zen
2.568001e+01	1.995666e+02	20181114_CTCFgfpcf2_G2G1\MitoSys2\Calibration\pmEGFPC1\0002_pmEGFPC1_R1_P1_K1_Ch2.zen
2.574001e+01	1.949666e+02	20181114_CTCFgfpcf2_G2G1\MitoSys2\Calibration\pmEGFPC1\0002_pmEGFPC1_R1_P1_K1_Ch2.zen
2.580000e+01	2.030500e+02	20181114_CTCFgfpcf2_G2G1\MitoSys2\Calibration\pmEGFPC1\0002_pmEGFPC1_R1_P1_K1_Ch2.zen
2.586001e+01	1.934666e+02	20181114_CTCFgfpcf2_G2G1\MitoSys2\Calibration\pmEGFPC1\0002_pmEGFPC1_R1_P1_K1_Ch2.zen
2.592001e+01	1.927333e+02	20181114_CTCFgfpcf2_G2G1\MitoSys2\Calibration\pmEGFPC1\0002_pmEGFPC1_R1_P1_K1_Ch2.zen
2.598001e+01	1.940500e+02	20181114_CTCFgfpcf2_G2G1\MitoSys2\Calibration\pmEGFPC1\0002_pmEGFPC1_R1_P1_K1_Ch2.zen
2.604000e+01	2.038500e+02	20181114_CTCFgfpcf2_G2G1\MitoSys2\Calibration\pmEGFPC1\0002_pmEGFPC1_R1_P1_K1_Ch2.zen
2.610001e+01	1.945333e+02	20181114_CTCFgfpcf2_G2G1\MitoSys2\Calibration\pmEGFPC1\0002_pmEGFPC1_R1_P1_K1_Ch2.zen
2.616001e+01	2.010166e+02	20181114_CTCFgfpcf2_G2G1\MitoSys2\Calibration\pmEGFPC1\0002_pmEGFPC1_R1_P1_K1_Ch2.zen
2.622001e+01	2.018500e+02	20181114_CTCFgfpcf2_G2G1\MitoSys2\Calibration\pmEGFPC1\0002_pmEGFPC1_R1_P1_K1_Ch2.zen
2.628001e+01	1.938000e+02	20181114_CTCFgfpcf2_G2G1\MitoSys2\Calibration\pmEGFPC1\0002_pmEGFPC1_R1_P1_K1_Ch2.zen
2.634001e+01	1.927333e+02	20181114_CTCFgfpcf2_G2G1\MitoSys2\Calibration\pmEGFPC1\0002_pmEGFPC1_R1_P1_K1_Ch2.zen
2.640001e+01	2.025000e+02	20181114_CTCFgfpcf2_G2G1\MitoSys2\Calibration\pmEGFPC1\0002_pmEGFPC1_R1_P1_K1_Ch2.zen
2.646000e+01	1.965666e+02	20181114_CTCFgfpcf2_G2G1\MitoSys2\Calibration\pmEGFPC1\0002_pmEGFPC1_R1_P1_K1_Ch2.zen
2.652001e+01	1.934833e+02	20181114_CTCFgfpcf2_G2G1\MitoSys2\Calibration\pmEGFPC1\0002_pmEGFPC1_R1_P1_K1_Ch2.zen
2.658001e+01	1.997666e+02	20181114_CTCFgfpcf2_G2G1\MitoSys2\Calibration\pmEGFPC1\0002_pmEGFPC1_R1_P1_K1_Ch2.zen
2.664001e+01	1.987166e+02	20181114_CTCFgfpcf2_G2G1\MitoSys2\Calibration\pmEGFPC1\0002_pmEGFPC1_R1_P1_K1_Ch2.zen
2.670001e+01	2.013333e+02	20181114_CTCFgfpcf2_G2G1\MitoSys2\Calibration\pmEGFPC1\0002_pmEGFPC1_R1_P1_K1_Ch2.zen
2.676001e+01	1.914333e+02	20181114_CTCFgfpcf2_G2G1\MitoSys2\Calibration\pmEGFPC1\0002_pmEGFPC1_R1_P1_K1_Ch2.zen
2.682001e+01	1.994333e+02	20181114_CTCFgfpcf2_G2G1\MitoSys2\Calibration\pmEGFPC1\0002_pmEGFPC1_R1_P1_K1_Ch2.zen
2.688000e+01	1.924833e+02	20181114_CTCFgfpcf2_G2G1\MitoSys2\Calibration\pmEGFPC1\0002_pmEGFPC1_R1_P1_K1_Ch2.zen
2.694001e+01	1.987000e+02	20181114_CTCFgfpcf2_G2G1\MitoSys2\Calibration\pmEGFPC1\0002_pmEGFPC1_R1_P1_K1_Ch2.zen
2.700001e+01	1.957000e+02	20181114_CTCFgfpcf2_G2G1\MitoSys2\Calibration\pmEGFPC1\0002_pmEGFPC1_R1_P1_K1_Ch2.zen
2.706001e+01	2.017166e+02	20181114_CTCFgfpcf2_G2G1\MitoSys2\Calibration\pmEGFPC1\0002_pmEGFPC1_R1_P1_K1_Ch2.zen
2.712001e+01	1.978666e+02	20181114_CTCFgfpcf2_G2G1\MitoSys2\Calibration\pmEGFPC1\0002_pmEGFPC1_R1_P1_K1_Ch2.zen
2.718001e+01	1.985000e+02	20181114_CTCFgfpcf2_G2G1\MitoSys2\Calibration\pmEGFPC1\0002_pmEGFPC1_R1_P1_K1_Ch2.zen
2.724001e+01	2.074833e+02	20181114_CTCFgfpcf2_G2G1\MitoSys2\Calibration\pmEGFPC1\0002_pmEGFPC1_R1_P1_K1_Ch2.zen
2.730000e+01	1.897666e+02	20181114_CTCFgfpcf2_G2G1\MitoSys2\Calibration\pmEGFPC1\0002_pmEGFPC1_R1_P1_K1_Ch2.zen
2.736001e+01	1.929166e+02	20181114_CTCFgfpcf2_G2G1\MitoSys2\Calibration\pmEGFPC1\0002_pmEGFPC1_R1_P1_K1_Ch2.zen
2.742001e+01	1.934666e+02	20181114_CTCFgfpcf2_G2G1\MitoSys2\Calibration\pmEGFPC1\0002_pmEGFPC1_R1_P1_K1_Ch2.zen
2.748001e+01	2.011833e+02	20181114_CTCFgfpcf2_G2G1\MitoSys2\Calibration\pmEGFPC1\0002_pmEGFPC1_R1_P1_K1_Ch2.zen
2.754001e+01	1.969833e+02	20181114_CTCFgfpcf2_G2G1\MitoSys2\Calibration\pmEGFPC1\0002_pmEGFPC1_R1_P1_K1_Ch2.zen
2.760001e+01	1.970500e+02	20181114_CTCFgfpcf2_G2G1\MitoSys2\Calibration\pmEGFPC1\0002_pmEGFPC1_R1_P1_K1_Ch2.zen
2.766001e+01	1.950166e+02	20181114_CTCFgfpcf2_G2G1\MitoSys2\Calibration\pmEGFPC1\0002_pmEGFPC1_R1_P1_K1_Ch2.zen
2.772001e+01	1.991666e+02	20181114_CTCFgfpcf2_G2G1\MitoSys2\Calibration\pmEGFPC1\0002_pmEGFPC1_R1_P1_K1_Ch2.zen
2.778001e+01	1.939333e+02	20181114_CTCFgfpcf2_G2G1\MitoSys2\Calibration\pmEGFPC1\0002_pmEGFPC1_R1_P1_K1_Ch2.zen
2.784001e+01	1.996666e+02	20181114_CTCFgfpcf2_G2G1\MitoSys2\Calibration\pmEGFPC1\0002_pmEGFPC1_R1_P1_K1_Ch2.zen
2.790001e+01	1.930000e+02	20181114_CTCFgfpcf2_G2G1\MitoSys2\Calibration\pmEGFPC1\0002_pmEGFPC1_R1_P1_K1_Ch2.zen
2.796001e+01	2.016666e+02	20181114_CTCFgfpcf2_G2G1\MitoSys2\Calibration\pmEGFPC1\0002_pmEGFPC1_R1_P1_K1_Ch2.zen
2.802001e+01	1.962000e+02	20181114_CTCFgfpcf2_G2G1\MitoSys2\Calibration\pmEGFPC1\0002_pmEGFPC1_R1_P1_K1_Ch2.zen
2.808001e+01	1.982500e+02	20181114_CTCFgfpcf2_G2G1\MitoSys2\Calibration\pmEGFPC1\0002_pmEGFPC1_R1_P1_K1_Ch2.zen
2.814001e+01	1.926500e+02	20181114_CTCFgfpcf2_G2G1\MitoSys2\Calibration\pmEGFPC1\0002_pmEGFPC1_R1_P1_K1_Ch2.zen
2.820001e+01	1.949000e+02	20181114_CTCFgfpcf2_G2G1\MitoSys2\Calibration\pmEGFPC1\0002_pmEGFPC1_R1_P1_K1_Ch2.zen
2.826001e+01	1.936833e+02	20181114_CTCFgfpcf2_G2G1\MitoSys2\Calibration\pmEGFPC1\0002_pmEGFPC1_R1_P1_K1_Ch2.zen
2.832001e+01	1.984666e+02	20181114_CTCFgfpcf2_G2G1\MitoSys2\Calibration\pmEGFPC1\0002_pmEGFPC1_R1_P1_K1_Ch2.zen
2.838001e+01	1.904666e+02	20181114_CTCFgfpcf2_G2G1\MitoSys2\Calibration\pmEGFPC1\0002_pmEGFPC1_R1_P1_K1_Ch2.zen
2.844001e+01	1.901000e+02	20181114_CTCFgfpcf2_G2G1\MitoSys2\Calibration\pmEGFPC1\0002_pmEGFPC1_R1_P1_K1_Ch2.zen
2.850001e+01	1.923166e+02	20181114_CTCFgfpcf2_G2G1\MitoSys2\Calibration\pmEGFPC1\0002_pmEGFPC1_R1_P1_K1_Ch2.zen
2.856001e+01	1.903500e+02	20181114_CTCFgfpcf2_G2G1\MitoSys2\Calibration\pmEGFPC1\0002_pmEGFPC1_R1_P1_K1_Ch2.zen
2.862001e+01	1.934500e+02	20181114_CTCFgfpcf2_G2G1\MitoSys2\Calibration\pmEGFPC1\0002_pmEGFPC1_R1_P1_K1_Ch2.zen
2.868001e+01	1.999666e+02	20181114_CTCFgfpcf2_G2G1\MitoSys2\Calibration\pmEGFPC1\0002_pmEGFPC1_R1_P1_K1_Ch2.zen
2.874001e+01	1.946666e+02	20181114_CTCFgfpcf2_G2G1\MitoSys2\Calibration\pmEGFPC1\0002_pmEGFPC1_R1_P1_K1_Ch2.zen
2.880001e+01	1.973000e+02	20181114_CTCFgfpcf2_G2G1\MitoSys2\Calibration\pmEGFPC1\0002_pmEGFPC1_R1_P1_K1_Ch2.zen
2.886001e+01	2.040500e+02	20181114_CTCFgfpcf2_G2G1\MitoSys2\Calibration\pmEGFPC1\0002_pmEGFPC1_R1_P1_K1_Ch2.zen
2.892001e+01	2.012333e+02	20181114_CTCFgfpcf2_G2G1\MitoSys2\Calibration\pmEGFPC1\0002_pmEGFPC1_R1_P1_K1_Ch2.zen
2.898001e+01	1.975500e+02	20181114_CTCFgfpcf2_G2G1\MitoSys2\Calibration\pmEGFPC1\0002_pmEGFPC1_R1_P1_K1_Ch2.zen
2.904001e+01	2.041833e+02	20181114_CTCFgfpcf2_G2G1\MitoSys2\Calibration\pmEGFPC1\0002_pmEGFPC1_R1_P1_K1_Ch2.zen
2.910001e+01	1.952000e+02	20181114_CTCFgfpcf2_G2G1\MitoSys2\Calibration\pmEGFPC1\0002_pmEGFPC1_R1_P1_K1_Ch2.zen
2.916001e+01	1.938500e+02	20181114_CTCFgfpcf2_G2G1\MitoSys2\Calibration\pmEGFPC1\0002_pmEGFPC1_R1_P1_K1_Ch2.zen
2.922001e+01	1.948666e+02	20181114_CTCFgfpcf2_G2G1\MitoSys2\Calibration\pmEGFPC1\0002_pmEGFPC1_R1_P1_K1_Ch2.zen
2.928001e+01	1.944166e+02	20181114_CTCFgfpcf2_G2G1\MitoSys2\Calibration\pmEGFPC1\0002_pmEGFPC1_R1_P1_K1_Ch2.zen
2.934001e+01	1.962500e+02	20181114_CTCFgfpcf2_G2G1\MitoSys2\Calibration\pmEGFPC1\0002_pmEGFPC1_R1_P1_K1_Ch2.zen
2.940001e+01	1.881166e+02	20181114_CTCFgfpcf2_G2G1\MitoSys2\Calibration\pmEGFPC1\0002_pmEGFPC1_R1_P1_K1_Ch2.zen
2.946001e+01	1.994000e+02	20181114_CTCFgfpcf2_G2G1\MitoSys2\Calibration\pmEGFPC1\0002_pmEGFPC1_R1_P1_K1_Ch2.zen
2.952001e+01	1.939000e+02	20181114_CTCFgfpcf2_G2G1\MitoSys2\Calibration\pmEGFPC1\0002_pmEGFPC1_R1_P1_K1_Ch2.zen
2.958001e+01	1.933666e+02	20181114_CTCFgfpcf2_G2G1\MitoSys2\Calibration\pmEGFPC1\0002_pmEGFPC1_R1_P1_K1_Ch2.zen
2.964001e+01	1.973000e+02	20181114_CTCFgfpcf2_G2G1\MitoSys2\Calibration\pmEGFPC1\0002_pmEGFPC1_R1_P1_K1_Ch2.zen
2.970001e+01	1.856333e+02	20181114_CTCFgfpcf2_G2G1\MitoSys2\Calibration\pmEGFPC1\0002_pmEGFPC1_R1_P1_K1_Ch2.zen
2.976001e+01	1.898833e+02	20181114_CTCFgfpcf2_G2G1\MitoSys2\Calibration\pmEGFPC1\0002_pmEGFPC1_R1_P1_K1_Ch2.zen
2.982001e+01	1.958500e+02	20181114_CTCFgfpcf2_G2G1\MitoSys2\Calibration\pmEGFPC1\0002_pmEGFPC1_R1_P1_K1_Ch2.zen
2.988001e+01	1.945500e+02	20181114_CTCFgfpcf2_G2G1\MitoSys2\Calibration\pmEGFPC1\0002_pmEGFPC1_R1_P1_K1_Ch2.zen
2.994001e+01	1.930833e+02	20181114_CTCFgfpcf2_G2G1\MitoSys2\Calibration\pmEGFPC1\0002_pmEGFPC1_R1_P1_K1_Ch2.zen
0	1.885333e+02	20181114_CTCFgfpcf2_G2G1\MitoSys2\Calibration\pmEGFPC1\0002_pmEGFPC1_R1_P2_K1_Ch2.zen
6.000000e-02	1.849333e+02	20181114_CTCFgfpcf2_G2G1\MitoSys2\Calibration\pmEGFPC1\0002_pmEGFPC1_R1_P2_K1_Ch2.zen
1.200000e-01	1.781666e+02	20181114_CTCFgfpcf2_G2G1\MitoSys2\Calibration\pmEGFPC1\0002_pmEGFPC1_R1_P2_K1_Ch2.zen
1.800000e-01	1.898000e+02	20181114_CTCFgfpcf2_G2G1\MitoSys2\Calibration\pmEGFPC1\0002_pmEGFPC1_R1_P2_K1_Ch2.zen
2.400000e-01	1.870000e+02	20181114_CTCFgfpcf2_G2G1\MitoSys2\Calibration\pmEGFPC1\0002_pmEGFPC1_R1_P2_K1_Ch2.zen
3.000000e-01	1.827166e+02	20181114_CTCFgfpcf2_G2G1\MitoSys2\Calibration\pmEGFPC1\0002_pmEGFPC1_R1_P2_K1_Ch2.zen
3.600000e-01	1.810500e+02	20181114_CTCFgfpcf2_G2G1\MitoSys2\Calibration\pmEGFPC1\0002_pmEGFPC1_R1_P2_K1_Ch2.zen
4.200000e-01	1.865333e+02	20181114_CTCFgfpcf2_G2G1\MitoSys2\Calibration\pmEGFPC1\0002_pmEGFPC1_R1_P2_K1_Ch2.zen
4.800000e-01	1.912166e+02	20181114_CTCFgfpcf2_G2G1\MitoSys2\Calibration\pmEGFPC1\0002_pmEGFPC1_R1_P2_K1_Ch2.zen
5.400000e-01	1.890166e+02	20181114_CTCFgfpcf2_G2G1\MitoSys2\Calibration\pmEGFPC1\0002_pmEGFPC1_R1_P2_K1_Ch2.zen
6.000000e-01	1.889000e+02	20181114_CTCFgfpcf2_G2G1\MitoSys2\Calibration\pmEGFPC1\0002_pmEGFPC1_R1_P2_K1_Ch2.zen
6.600000e-01	1.899833e+02	20181114_CTCFgfpcf2_G2G1\MitoSys2\Calibration\pmEGFPC1\0002_pmEGFPC1_R1_P2_K1_Ch2.zen
7.200000e-01	1.941666e+02	20181114_CTCFgfpcf2_G2G1\MitoSys2\Calibration\pmEGFPC1\0002_pmEGFPC1_R1_P2_K1_Ch2.zen
7.800000e-01	1.860833e+02	20181114_CTCFgfpcf2_G2G1\MitoSys2\Calibration\pmEGFPC1\0002_pmEGFPC1_R1_P2_K1_Ch2.zen
8.400000e-01	1.842500e+02	20181114_CTCFgfpcf2_G2G1\MitoSys2\Calibration\pmEGFPC1\0002_pmEGFPC1_R1_P2_K1_Ch2.zen
9.000000e-01	1.904000e+02	20181114_CTCFgfpcf2_G2G1\MitoSys2\Calibration\pmEGFPC1\0002_pmEGFPC1_R1_P2_K1_Ch2.zen
9.600000e-01	1.848500e+02	20181114_CTCFgfpcf2_G2G1\MitoSys2\Calibration\pmEGFPC1\0002_pmEGFPC1_R1_P2_K1_Ch2.zen
1.020000e+00	1.890667e+02	20181114_CTCFgfpcf2_G2G1\MitoSys2\Calibration\pmEGFPC1\0002_pmEGFPC1_R1_P2_K1_Ch2.zen
1.080000e+00	1.939333e+02	20181114_CTCFgfpcf2_G2G1\MitoSys2\Calibration\pmEGFPC1\0002_pmEGFPC1_R1_P2_K1_Ch2.zen
1.140000e+00	1.857833e+02	20181114_CTCFgfpcf2_G2G1\MitoSys2\Calibration\pmEGFPC1\0002_pmEGFPC1_R1_P2_K1_Ch2.zen
1.200000e+00	1.849833e+02	20181114_CTCFgfpcf2_G2G1\MitoSys2\Calibration\pmEGFPC1\0002_pmEGFPC1_R1_P2_K1_Ch2.zen
1.260000e+00	1.851833e+02	20181114_CTCFgfpcf2_G2G1\MitoSys2\Calibration\pmEGFPC1\0002_pmEGFPC1_R1_P2_K1_Ch2.zen
1.320000e+00	1.893500e+02	20181114_CTCFgfpcf2_G2G1\MitoSys2\Calibration\pmEGFPC1\0002_pmEGFPC1_R1_P2_K1_Ch2.zen
1.380000e+00	1.884000e+02	20181114_CTCFgfpcf2_G2G1\MitoSys2\Calibration\pmEGFPC1\0002_pmEGFPC1_R1_P2_K1_Ch2.zen
1.440000e+00	1.904000e+02	20181114_CTCFgfpcf2_G2G1\MitoSys2\Calibration\pmEGFPC1\0002_pmEGFPC1_R1_P2_K1_Ch2.zen
1.500000e+00	1.860833e+02	20181114_CTCFgfpcf2_G2G1\MitoSys2\Calibration\pmEGFPC1\0002_pmEGFPC1_R1_P2_K1_Ch2.zen
1.560000e+00	1.900667e+02	20181114_CTCFgfpcf2_G2G1\MitoSys2\Calibration\pmEGFPC1\0002_pmEGFPC1_R1_P2_K1_Ch2.zen
1.620000e+00	1.899000e+02	20181114_CTCFgfpcf2_G2G1\MitoSys2\Calibration\pmEGFPC1\0002_pmEGFPC1_R1_P2_K1_Ch2.zen
1.680000e+00	1.859166e+02	20181114_CTCFgfpcf2_G2G1\MitoSys2\Calibration\pmEGFPC1\0002_pmEGFPC1_R1_P2_K1_Ch2.zen
1.740000e+00	1.960500e+02	20181114_CTCFgfpcf2_G2G1\MitoSys2\Calibration\pmEGFPC1\0002_pmEGFPC1_R1_P2_K1_Ch2.zen
1.800000e+00	1.990500e+02	20181114_CTCFgfpcf2_G2G1\MitoSys2\Calibration\pmEGFPC1\0002_pmEGFPC1_R1_P2_K1_Ch2.zen
1.860000e+00	1.880333e+02	20181114_CTCFgfpcf2_G2G1\MitoSys2\Calibration\pmEGFPC1\0002_pmEGFPC1_R1_P2_K1_Ch2.zen
1.920000e+00	1.998666e+02	20181114_CTCFgfpcf2_G2G1\MitoSys2\Calibration\pmEGFPC1\0002_pmEGFPC1_R1_P2_K1_Ch2.zen
1.980000e+00	1.905833e+02	20181114_CTCFgfpcf2_G2G1\MitoSys2\Calibration\pmEGFPC1\0002_pmEGFPC1_R1_P2_K1_Ch2.zen
2.040000e+00	1.873333e+02	20181114_CTCFgfpcf2_G2G1\MitoSys2\Calibration\pmEGFPC1\0002_pmEGFPC1_R1_P2_K1_Ch2.zen
2.100000e+00	1.921500e+02	20181114_CTCFgfpcf2_G2G1\MitoSys2\Calibration\pmEGFPC1\0002_pmEGFPC1_R1_P2_K1_Ch2.zen
2.160000e+00	1.875166e+02	20181114_CTCFgfpcf2_G2G1\MitoSys2\Calibration\pmEGFPC1\0002_pmEGFPC1_R1_P2_K1_Ch2.zen
2.220000e+00	1.825000e+02	20181114_CTCFgfpcf2_G2G1\MitoSys2\Calibration\pmEGFPC1\0002_pmEGFPC1_R1_P2_K1_Ch2.zen
2.280000e+00	1.827833e+02	20181114_CTCFgfpcf2_G2G1\MitoSys2\Calibration\pmEGFPC1\0002_pmEGFPC1_R1_P2_K1_Ch2.zen
2.340000e+00	1.934000e+02	20181114_CTCFgfpcf2_G2G1\MitoSys2\Calibration\pmEGFPC1\0002_pmEGFPC1_R1_P2_K1_Ch2.zen
2.400000e+00	1.888500e+02	20181114_CTCFgfpcf2_G2G1\MitoSys2\Calibration\pmEGFPC1\0002_pmEGFPC1_R1_P2_K1_Ch2.zen
2.460000e+00	1.897833e+02	20181114_CTCFgfpcf2_G2G1\MitoSys2\Calibration\pmEGFPC1\0002_pmEGFPC1_R1_P2_K1_Ch2.zen
2.520000e+00	1.889500e+02	20181114_CTCFgfpcf2_G2G1\MitoSys2\Calibration\pmEGFPC1\0002_pmEGFPC1_R1_P2_K1_Ch2.zen
2.580000e+00	1.866833e+02	20181114_CTCFgfpcf2_G2G1\MitoSys2\Calibration\pmEGFPC1\0002_pmEGFPC1_R1_P2_K1_Ch2.zen
2.640000e+00	1.819500e+02	20181114_CTCFgfpcf2_G2G1\MitoSys2\Calibration\pmEGFPC1\0002_pmEGFPC1_R1_P2_K1_Ch2.zen
2.700000e+00	1.768333e+02	20181114_CTCFgfpcf2_G2G1\MitoSys2\Calibration\pmEGFPC1\0002_pmEGFPC1_R1_P2_K1_Ch2.zen
2.760000e+00	1.815500e+02	20181114_CTCFgfpcf2_G2G1\MitoSys2\Calibration\pmEGFPC1\0002_pmEGFPC1_R1_P2_K1_Ch2.zen
2.820000e+00	1.798833e+02	20181114_CTCFgfpcf2_G2G1\MitoSys2\Calibration\pmEGFPC1\0002_pmEGFPC1_R1_P2_K1_Ch2.zen
2.880000e+00	1.819833e+02	20181114_CTCFgfpcf2_G2G1\MitoSys2\Calibration\pmEGFPC1\0002_pmEGFPC1_R1_P2_K1_Ch2.zen
2.940000e+00	1.866166e+02	20181114_CTCFgfpcf2_G2G1\MitoSys2\Calibration\pmEGFPC1\0002_pmEGFPC1_R1_P2_K1_Ch2.zen
3	1.910833e+02	20181114_CTCFgfpcf2_G2G1\MitoSys2\Calibration\pmEGFPC1\0002_pmEGFPC1_R1_P2_K1_Ch2.zen
3.060000e+00	1.912500e+02	20181114_CTCFgfpcf2_G2G1\MitoSys2\Calibration\pmEGFPC1\0002_pmEGFPC1_R1_P2_K1_Ch2.zen
3.120000e+00	1.800833e+02	20181114_CTCFgfpcf2_G2G1\MitoSys2\Calibration\pmEGFPC1\0002_pmEGFPC1_R1_P2_K1_Ch2.zen
3.180000e+00	1.885333e+02	20181114_CTCFgfpcf2_G2G1\MitoSys2\Calibration\pmEGFPC1\0002_pmEGFPC1_R1_P2_K1_Ch2.zen
3.240000e+00	1.824166e+02	20181114_CTCFgfpcf2_G2G1\MitoSys2\Calibration\pmEGFPC1\0002_pmEGFPC1_R1_P2_K1_Ch2.zen
3.300000e+00	1.721166e+02	20181114_CTCFgfpcf2_G2G1\MitoSys2\Calibration\pmEGFPC1\0002_pmEGFPC1_R1_P2_K1_Ch2.zen
3.360000e+00	1.744000e+02	20181114_CTCFgfpcf2_G2G1\MitoSys2\Calibration\pmEGFPC1\0002_pmEGFPC1_R1_P2_K1_Ch2.zen
3.420000e+00	1.807833e+02	20181114_CTCFgfpcf2_G2G1\MitoSys2\Calibration\pmEGFPC1\0002_pmEGFPC1_R1_P2_K1_Ch2.zen
3.480000e+00	1.808500e+02	20181114_CTCFgfpcf2_G2G1\MitoSys2\Calibration\pmEGFPC1\0002_pmEGFPC1_R1_P2_K1_Ch2.zen
3.540000e+00	1.846166e+02	20181114_CTCFgfpcf2_G2G1\MitoSys2\Calibration\pmEGFPC1\0002_pmEGFPC1_R1_P2_K1_Ch2.zen
3.600000e+00	1.834333e+02	20181114_CTCFgfpcf2_G2G1\MitoSys2\Calibration\pmEGFPC1\0002_pmEGFPC1_R1_P2_K1_Ch2.zen
3.660000e+00	1.778167e+02	20181114_CTCFgfpcf2_G2G1\MitoSys2\Calibration\pmEGFPC1\0002_pmEGFPC1_R1_P2_K1_Ch2.zen
3.720000e+00	1.907500e+02	20181114_CTCFgfpcf2_G2G1\MitoSys2\Calibration\pmEGFPC1\0002_pmEGFPC1_R1_P2_K1_Ch2.zen
3.780000e+00	1.890500e+02	20181114_CTCFgfpcf2_G2G1\MitoSys2\Calibration\pmEGFPC1\0002_pmEGFPC1_R1_P2_K1_Ch2.zen
3.840000e+00	1.894500e+02	20181114_CTCFgfpcf2_G2G1\MitoSys2\Calibration\pmEGFPC1\0002_pmEGFPC1_R1_P2_K1_Ch2.zen
3.900000e+00	1.924333e+02	20181114_CTCFgfpcf2_G2G1\MitoSys2\Calibration\pmEGFPC1\0002_pmEGFPC1_R1_P2_K1_Ch2.zen
3.960000e+00	1.857833e+02	20181114_CTCFgfpcf2_G2G1\MitoSys2\Calibration\pmEGFPC1\0002_pmEGFPC1_R1_P2_K1_Ch2.zen
4.020000e+00	1.909833e+02	20181114_CTCFgfpcf2_G2G1\MitoSys2\Calibration\pmEGFPC1\0002_pmEGFPC1_R1_P2_K1_Ch2.zen
4.080000e+00	1.916000e+02	20181114_CTCFgfpcf2_G2G1\MitoSys2\Calibration\pmEGFPC1\0002_pmEGFPC1_R1_P2_K1_Ch2.zen
4.140000e+00	1.917666e+02	20181114_CTCFgfpcf2_G2G1\MitoSys2\Calibration\pmEGFPC1\0002_pmEGFPC1_R1_P2_K1_Ch2.zen
4.200000e+00	1.858500e+02	20181114_CTCFgfpcf2_G2G1\MitoSys2\Calibration\pmEGFPC1\0002_pmEGFPC1_R1_P2_K1_Ch2.zen
4.260000e+00	1.925833e+02	20181114_CTCFgfpcf2_G2G1\MitoSys2\Calibration\pmEGFPC1\0002_pmEGFPC1_R1_P2_K1_Ch2.zen
4.320000e+00	2.024833e+02	20181114_CTCFgfpcf2_G2G1\MitoSys2\Calibration\pmEGFPC1\0002_pmEGFPC1_R1_P2_K1_Ch2.zen
4.380000e+00	2.005333e+02	20181114_CTCFgfpcf2_G2G1\MitoSys2\Calibration\pmEGFPC1\0002_pmEGFPC1_R1_P2_K1_Ch2.zen
4.440000e+00	1.970000e+02	20181114_CTCFgfpcf2_G2G1\MitoSys2\Calibration\pmEGFPC1\0002_pmEGFPC1_R1_P2_K1_Ch2.zen
4.500000e+00	1.959166e+02	20181114_CTCFgfpcf2_G2G1\MitoSys2\Calibration\pmEGFPC1\0002_pmEGFPC1_R1_P2_K1_Ch2.zen
4.560000e+00	1.978666e+02	20181114_CTCFgfpcf2_G2G1\MitoSys2\Calibration\pmEGFPC1\0002_pmEGFPC1_R1_P2_K1_Ch2.zen
4.620000e+00	1.994000e+02	20181114_CTCFgfpcf2_G2G1\MitoSys2\Calibration\pmEGFPC1\0002_pmEGFPC1_R1_P2_K1_Ch2.zen
4.680000e+00	1.947666e+02	20181114_CTCFgfpcf2_G2G1\MitoSys2\Calibration\pmEGFPC1\0002_pmEGFPC1_R1_P2_K1_Ch2.zen
4.740000e+00	1.960166e+02	20181114_CTCFgfpcf2_G2G1\MitoSys2\Calibration\pmEGFPC1\0002_pmEGFPC1_R1_P2_K1_Ch2.zen
4.800000e+00	2.032500e+02	20181114_CTCFgfpcf2_G2G1\MitoSys2\Calibration\pmEGFPC1\0002_pmEGFPC1_R1_P2_K1_Ch2.zen
4.860000e+00	2.066166e+02	20181114_CTCFgfpcf2_G2G1\MitoSys2\Calibration\pmEGFPC1\0002_pmEGFPC1_R1_P2_K1_Ch2.zen
4.920000e+00	1.953167e+02	20181114_CTCFgfpcf2_G2G1\MitoSys2\Calibration\pmEGFPC1\0002_pmEGFPC1_R1_P2_K1_Ch2.zen
4.980000e+00	1.964666e+02	20181114_CTCFgfpcf2_G2G1\MitoSys2\Calibration\pmEGFPC1\0002_pmEGFPC1_R1_P2_K1_Ch2.zen
5.040000e+00	2.037500e+02	20181114_CTCFgfpcf2_G2G1\MitoSys2\Calibration\pmEGFPC1\0002_pmEGFPC1_R1_P2_K1_Ch2.zen
5.100000e+00	2.014333e+02	20181114_CTCFgfpcf2_G2G1\MitoSys2\Calibration\pmEGFPC1\0002_pmEGFPC1_R1_P2_K1_Ch2.zen
5.160000e+00	1.919500e+02	20181114_CTCFgfpcf2_G2G1\MitoSys2\Calibration\pmEGFPC1\0002_pmEGFPC1_R1_P2_K1_Ch2.zen
5.220000e+00	1.967500e+02	20181114_CTCFgfpcf2_G2G1\MitoSys2\Calibration\pmEGFPC1\0002_pmEGFPC1_R1_P2_K1_Ch2.zen
5.280000e+00	1.954500e+02	20181114_CTCFgfpcf2_G2G1\MitoSys2\Calibration\pmEGFPC1\0002_pmEGFPC1_R1_P2_K1_Ch2.zen
5.340000e+00	1.998666e+02	20181114_CTCFgfpcf2_G2G1\MitoSys2\Calibration\pmEGFPC1\0002_pmEGFPC1_R1_P2_K1_Ch2.zen
5.400000e+00	1.888333e+02	20181114_CTCFgfpcf2_G2G1\MitoSys2\Calibration\pmEGFPC1\0002_pmEGFPC1_R1_P2_K1_Ch2.zen
5.460000e+00	2.000667e+02	20181114_CTCFgfpcf2_G2G1\MitoSys2\Calibration\pmEGFPC1\0002_pmEGFPC1_R1_P2_K1_Ch2.zen
5.520000e+00	2.011000e+02	20181114_CTCFgfpcf2_G2G1\MitoSys2\Calibration\pmEGFPC1\0002_pmEGFPC1_R1_P2_K1_Ch2.zen
5.580000e+00	2.095833e+02	20181114_CTCFgfpcf2_G2G1\MitoSys2\Calibration\pmEGFPC1\0002_pmEGFPC1_R1_P2_K1_Ch2.zen
5.640000e+00	1.889666e+02	20181114_CTCFgfpcf2_G2G1\MitoSys2\Calibration\pmEGFPC1\0002_pmEGFPC1_R1_P2_K1_Ch2.zen
5.700000e+00	1.960667e+02	20181114_CTCFgfpcf2_G2G1\MitoSys2\Calibration\pmEGFPC1\0002_pmEGFPC1_R1_P2_K1_Ch2.zen
5.760000e+00	1.974833e+02	20181114_CTCFgfpcf2_G2G1\MitoSys2\Calibration\pmEGFPC1\0002_pmEGFPC1_R1_P2_K1_Ch2.zen
5.820000e+00	1.954833e+02	20181114_CTCFgfpcf2_G2G1\MitoSys2\Calibration\pmEGFPC1\0002_pmEGFPC1_R1_P2_K1_Ch2.zen
5.880000e+00	1.927666e+02	20181114_CTCFgfpcf2_G2G1\MitoSys2\Calibration\pmEGFPC1\0002_pmEGFPC1_R1_P2_K1_Ch2.zen
5.940000e+00	2.026666e+02	20181114_CTCFgfpcf2_G2G1\MitoSys2\Calibration\pmEGFPC1\0002_pmEGFPC1_R1_P2_K1_Ch2.zen
6	1.925000e+02	20181114_CTCFgfpcf2_G2G1\MitoSys2\Calibration\pmEGFPC1\0002_pmEGFPC1_R1_P2_K1_Ch2.zen
6.060000e+00	1.899833e+02	20181114_CTCFgfpcf2_G2G1\MitoSys2\Calibration\pmEGFPC1\0002_pmEGFPC1_R1_P2_K1_Ch2.zen
6.120000e+00	1.932000e+02	20181114_CTCFgfpcf2_G2G1\MitoSys2\Calibration\pmEGFPC1\0002_pmEGFPC1_R1_P2_K1_Ch2.zen
6.180000e+00	1.865000e+02	20181114_CTCFgfpcf2_G2G1\MitoSys2\Calibration\pmEGFPC1\0002_pmEGFPC1_R1_P2_K1_Ch2.zen
6.240000e+00	1.986666e+02	20181114_CTCFgfpcf2_G2G1\MitoSys2\Calibration\pmEGFPC1\0002_pmEGFPC1_R1_P2_K1_Ch2.zen
6.300000e+00	1.960500e+02	20181114_CTCFgfpcf2_G2G1\MitoSys2\Calibration\pmEGFPC1\0002_pmEGFPC1_R1_P2_K1_Ch2.zen
6.360000e+00	1.996500e+02	20181114_CTCFgfpcf2_G2G1\MitoSys2\Calibration\pmEGFPC1\0002_pmEGFPC1_R1_P2_K1_Ch2.zen
6.420000e+00	1.963333e+02	20181114_CTCFgfpcf2_G2G1\MitoSys2\Calibration\pmEGFPC1\0002_pmEGFPC1_R1_P2_K1_Ch2.zen
6.480000e+00	1.885333e+02	20181114_CTCFgfpcf2_G2G1\MitoSys2\Calibration\pmEGFPC1\0002_pmEGFPC1_R1_P2_K1_Ch2.zen
6.540000e+00	2.032000e+02	20181114_CTCFgfpcf2_G2G1\MitoSys2\Calibration\pmEGFPC1\0002_pmEGFPC1_R1_P2_K1_Ch2.zen
6.600000e+00	1.912333e+02	20181114_CTCFgfpcf2_G2G1\MitoSys2\Calibration\pmEGFPC1\0002_pmEGFPC1_R1_P2_K1_Ch2.zen
6.660000e+00	1.993333e+02	20181114_CTCFgfpcf2_G2G1\MitoSys2\Calibration\pmEGFPC1\0002_pmEGFPC1_R1_P2_K1_Ch2.zen
6.720000e+00	1.996833e+02	20181114_CTCFgfpcf2_G2G1\MitoSys2\Calibration\pmEGFPC1\0002_pmEGFPC1_R1_P2_K1_Ch2.zen
6.780000e+00	1.969166e+02	20181114_CTCFgfpcf2_G2G1\MitoSys2\Calibration\pmEGFPC1\0002_pmEGFPC1_R1_P2_K1_Ch2.zen
6.840000e+00	1.959666e+02	20181114_CTCFgfpcf2_G2G1\MitoSys2\Calibration\pmEGFPC1\0002_pmEGFPC1_R1_P2_K1_Ch2.zen
6.900000e+00	1.991333e+02	20181114_CTCFgfpcf2_G2G1\MitoSys2\Calibration\pmEGFPC1\0002_pmEGFPC1_R1_P2_K1_Ch2.zen
6.960000e+00	1.952833e+02	20181114_CTCFgfpcf2_G2G1\MitoSys2\Calibration\pmEGFPC1\0002_pmEGFPC1_R1_P2_K1_Ch2.zen
7.020000e+00	2.011833e+02	20181114_CTCFgfpcf2_G2G1\MitoSys2\Calibration\pmEGFPC1\0002_pmEGFPC1_R1_P2_K1_Ch2.zen
7.080000e+00	2.018500e+02	20181114_CTCFgfpcf2_G2G1\MitoSys2\Calibration\pmEGFPC1\0002_pmEGFPC1_R1_P2_K1_Ch2.zen
7.140000e+00	1.972333e+02	20181114_CTCFgfpcf2_G2G1\MitoSys2\Calibration\pmEGFPC1\0002_pmEGFPC1_R1_P2_K1_Ch2.zen
7.200000e+00	1.914833e+02	20181114_CTCFgfpcf2_G2G1\MitoSys2\Calibration\pmEGFPC1\0002_pmEGFPC1_R1_P2_K1_Ch2.zen
7.260000e+00	2.028167e+02	20181114_CTCFgfpcf2_G2G1\MitoSys2\Calibration\pmEGFPC1\0002_pmEGFPC1_R1_P2_K1_Ch2.zen
7.320000e+00	1.930333e+02	20181114_CTCFgfpcf2_G2G1\MitoSys2\Calibration\pmEGFPC1\0002_pmEGFPC1_R1_P2_K1_Ch2.zen
7.380000e+00	2.051833e+02	20181114_CTCFgfpcf2_G2G1\MitoSys2\Calibration\pmEGFPC1\0002_pmEGFPC1_R1_P2_K1_Ch2.zen
7.440000e+00	1.986833e+02	20181114_CTCFgfpcf2_G2G1\MitoSys2\Calibration\pmEGFPC1\0002_pmEGFPC1_R1_P2_K1_Ch2.zen
7.500000e+00	2.040333e+02	20181114_CTCFgfpcf2_G2G1\MitoSys2\Calibration\pmEGFPC1\0002_pmEGFPC1_R1_P2_K1_Ch2.zen
7.560000e+00	1.977166e+02	20181114_CTCFgfpcf2_G2G1\MitoSys2\Calibration\pmEGFPC1\0002_pmEGFPC1_R1_P2_K1_Ch2.zen
7.620000e+00	1.938167e+02	20181114_CTCFgfpcf2_G2G1\MitoSys2\Calibration\pmEGFPC1\0002_pmEGFPC1_R1_P2_K1_Ch2.zen
7.680000e+00	1.978167e+02	20181114_CTCFgfpcf2_G2G1\MitoSys2\Calibration\pmEGFPC1\0002_pmEGFPC1_R1_P2_K1_Ch2.zen
7.740000e+00	2.021500e+02	20181114_CTCFgfpcf2_G2G1\MitoSys2\Calibration\pmEGFPC1\0002_pmEGFPC1_R1_P2_K1_Ch2.zen
7.800000e+00	2.007833e+02	20181114_CTCFgfpcf2_G2G1\MitoSys2\Calibration\pmEGFPC1\0002_pmEGFPC1_R1_P2_K1_Ch2.zen
7.860000e+00	1.990000e+02	20181114_CTCFgfpcf2_G2G1\MitoSys2\Calibration\pmEGFPC1\0002_pmEGFPC1_R1_P2_K1_Ch2.zen
7.920000e+00	1.908500e+02	20181114_CTCFgfpcf2_G2G1\MitoSys2\Calibration\pmEGFPC1\0002_pmEGFPC1_R1_P2_K1_Ch2.zen
7.980000e+00	1.930833e+02	20181114_CTCFgfpcf2_G2G1\MitoSys2\Calibration\pmEGFPC1\0002_pmEGFPC1_R1_P2_K1_Ch2.zen
8.040000e+00	1.847666e+02	20181114_CTCFgfpcf2_G2G1\MitoSys2\Calibration\pmEGFPC1\0002_pmEGFPC1_R1_P2_K1_Ch2.zen
8.100000e+00	1.927166e+02	20181114_CTCFgfpcf2_G2G1\MitoSys2\Calibration\pmEGFPC1\0002_pmEGFPC1_R1_P2_K1_Ch2.zen
8.160000e+00	1.952833e+02	20181114_CTCFgfpcf2_G2G1\MitoSys2\Calibration\pmEGFPC1\0002_pmEGFPC1_R1_P2_K1_Ch2.zen
8.220000e+00	1.875166e+02	20181114_CTCFgfpcf2_G2G1\MitoSys2\Calibration\pmEGFPC1\0002_pmEGFPC1_R1_P2_K1_Ch2.zen
8.280000e+00	1.990000e+02	20181114_CTCFgfpcf2_G2G1\MitoSys2\Calibration\pmEGFPC1\0002_pmEGFPC1_R1_P2_K1_Ch2.zen
8.340000e+00	2.002333e+02	20181114_CTCFgfpcf2_G2G1\MitoSys2\Calibration\pmEGFPC1\0002_pmEGFPC1_R1_P2_K1_Ch2.zen
8.400000e+00	1.919666e+02	20181114_CTCFgfpcf2_G2G1\MitoSys2\Calibration\pmEGFPC1\0002_pmEGFPC1_R1_P2_K1_Ch2.zen
8.460000e+00	1.987333e+02	20181114_CTCFgfpcf2_G2G1\MitoSys2\Calibration\pmEGFPC1\0002_pmEGFPC1_R1_P2_K1_Ch2.zen
8.520000e+00	1.921333e+02	20181114_CTCFgfpcf2_G2G1\MitoSys2\Calibration\pmEGFPC1\0002_pmEGFPC1_R1_P2_K1_Ch2.zen
8.580000e+00	2.085500e+02	20181114_CTCFgfpcf2_G2G1\MitoSys2\Calibration\pmEGFPC1\0002_pmEGFPC1_R1_P2_K1_Ch2.zen
8.640000e+00	1.963333e+02	20181114_CTCFgfpcf2_G2G1\MitoSys2\Calibration\pmEGFPC1\0002_pmEGFPC1_R1_P2_K1_Ch2.zen
8.700000e+00	1.940833e+02	20181114_CTCFgfpcf2_G2G1\MitoSys2\Calibration\pmEGFPC1\0002_pmEGFPC1_R1_P2_K1_Ch2.zen
8.760000e+00	1.955833e+02	20181114_CTCFgfpcf2_G2G1\MitoSys2\Calibration\pmEGFPC1\0002_pmEGFPC1_R1_P2_K1_Ch2.zen
8.820000e+00	1.890500e+02	20181114_CTCFgfpcf2_G2G1\MitoSys2\Calibration\pmEGFPC1\0002_pmEGFPC1_R1_P2_K1_Ch2.zen
8.880000e+00	1.975833e+02	20181114_CTCFgfpcf2_G2G1\MitoSys2\Calibration\pmEGFPC1\0002_pmEGFPC1_R1_P2_K1_Ch2.zen
8.940000e+00	1.893167e+02	20181114_CTCFgfpcf2_G2G1\MitoSys2\Calibration\pmEGFPC1\0002_pmEGFPC1_R1_P2_K1_Ch2.zen
9	2.026000e+02	20181114_CTCFgfpcf2_G2G1\MitoSys2\Calibration\pmEGFPC1\0002_pmEGFPC1_R1_P2_K1_Ch2.zen
9.060000e+00	1.965166e+02	20181114_CTCFgfpcf2_G2G1\MitoSys2\Calibration\pmEGFPC1\0002_pmEGFPC1_R1_P2_K1_Ch2.zen
9.120000e+00	1.957500e+02	20181114_CTCFgfpcf2_G2G1\MitoSys2\Calibration\pmEGFPC1\0002_pmEGFPC1_R1_P2_K1_Ch2.zen
9.180000e+00	1.924833e+02	20181114_CTCFgfpcf2_G2G1\MitoSys2\Calibration\pmEGFPC1\0002_pmEGFPC1_R1_P2_K1_Ch2.zen
9.240000e+00	1.924000e+02	20181114_CTCFgfpcf2_G2G1\MitoSys2\Calibration\pmEGFPC1\0002_pmEGFPC1_R1_P2_K1_Ch2.zen
9.300000e+00	1.878167e+02	20181114_CTCFgfpcf2_G2G1\MitoSys2\Calibration\pmEGFPC1\0002_pmEGFPC1_R1_P2_K1_Ch2.zen
9.360000e+00	1.935500e+02	20181114_CTCFgfpcf2_G2G1\MitoSys2\Calibration\pmEGFPC1\0002_pmEGFPC1_R1_P2_K1_Ch2.zen
9.420000e+00	1.979500e+02	20181114_CTCFgfpcf2_G2G1\MitoSys2\Calibration\pmEGFPC1\0002_pmEGFPC1_R1_P2_K1_Ch2.zen
9.480000e+00	1.948833e+02	20181114_CTCFgfpcf2_G2G1\MitoSys2\Calibration\pmEGFPC1\0002_pmEGFPC1_R1_P2_K1_Ch2.zen
9.540000e+00	1.936333e+02	20181114_CTCFgfpcf2_G2G1\MitoSys2\Calibration\pmEGFPC1\0002_pmEGFPC1_R1_P2_K1_Ch2.zen
9.600000e+00	1.964333e+02	20181114_CTCFgfpcf2_G2G1\MitoSys2\Calibration\pmEGFPC1\0002_pmEGFPC1_R1_P2_K1_Ch2.zen
9.660000e+00	1.997833e+02	20181114_CTCFgfpcf2_G2G1\MitoSys2\Calibration\pmEGFPC1\0002_pmEGFPC1_R1_P2_K1_Ch2.zen
9.720000e+00	1.867500e+02	20181114_CTCFgfpcf2_G2G1\MitoSys2\Calibration\pmEGFPC1\0002_pmEGFPC1_R1_P2_K1_Ch2.zen
9.780000e+00	1.923000e+02	20181114_CTCFgfpcf2_G2G1\MitoSys2\Calibration\pmEGFPC1\0002_pmEGFPC1_R1_P2_K1_Ch2.zen
9.840000e+00	1.973000e+02	20181114_CTCFgfpcf2_G2G1\MitoSys2\Calibration\pmEGFPC1\0002_pmEGFPC1_R1_P2_K1_Ch2.zen
9.900000e+00	1.963333e+02	20181114_CTCFgfpcf2_G2G1\MitoSys2\Calibration\pmEGFPC1\0002_pmEGFPC1_R1_P2_K1_Ch2.zen
9.960000e+00	1.921333e+02	20181114_CTCFgfpcf2_G2G1\MitoSys2\Calibration\pmEGFPC1\0002_pmEGFPC1_R1_P2_K1_Ch2.zen
1.002000e+01	1.886166e+02	20181114_CTCFgfpcf2_G2G1\MitoSys2\Calibration\pmEGFPC1\0002_pmEGFPC1_R1_P2_K1_Ch2.zen
1.008000e+01	1.943500e+02	20181114_CTCFgfpcf2_G2G1\MitoSys2\Calibration\pmEGFPC1\0002_pmEGFPC1_R1_P2_K1_Ch2.zen
1.014000e+01	1.895833e+02	20181114_CTCFgfpcf2_G2G1\MitoSys2\Calibration\pmEGFPC1\0002_pmEGFPC1_R1_P2_K1_Ch2.zen
1.020000e+01	1.897833e+02	20181114_CTCFgfpcf2_G2G1\MitoSys2\Calibration\pmEGFPC1\0002_pmEGFPC1_R1_P2_K1_Ch2.zen
1.026000e+01	1.957333e+02	20181114_CTCFgfpcf2_G2G1\MitoSys2\Calibration\pmEGFPC1\0002_pmEGFPC1_R1_P2_K1_Ch2.zen
1.032000e+01	1.964333e+02	20181114_CTCFgfpcf2_G2G1\MitoSys2\Calibration\pmEGFPC1\0002_pmEGFPC1_R1_P2_K1_Ch2.zen
1.038000e+01	1.938833e+02	20181114_CTCFgfpcf2_G2G1\MitoSys2\Calibration\pmEGFPC1\0002_pmEGFPC1_R1_P2_K1_Ch2.zen
1.044000e+01	1.937666e+02	20181114_CTCFgfpcf2_G2G1\MitoSys2\Calibration\pmEGFPC1\0002_pmEGFPC1_R1_P2_K1_Ch2.zen
1.050000e+01	1.867833e+02	20181114_CTCFgfpcf2_G2G1\MitoSys2\Calibration\pmEGFPC1\0002_pmEGFPC1_R1_P2_K1_Ch2.zen
1.056000e+01	1.985166e+02	20181114_CTCFgfpcf2_G2G1\MitoSys2\Calibration\pmEGFPC1\0002_pmEGFPC1_R1_P2_K1_Ch2.zen
1.062000e+01	1.964833e+02	20181114_CTCFgfpcf2_G2G1\MitoSys2\Calibration\pmEGFPC1\0002_pmEGFPC1_R1_P2_K1_Ch2.zen
1.068000e+01	1.915166e+02	20181114_CTCFgfpcf2_G2G1\MitoSys2\Calibration\pmEGFPC1\0002_pmEGFPC1_R1_P2_K1_Ch2.zen
1.074000e+01	2.065166e+02	20181114_CTCFgfpcf2_G2G1\MitoSys2\Calibration\pmEGFPC1\0002_pmEGFPC1_R1_P2_K1_Ch2.zen
1.080000e+01	1.993666e+02	20181114_CTCFgfpcf2_G2G1\MitoSys2\Calibration\pmEGFPC1\0002_pmEGFPC1_R1_P2_K1_Ch2.zen
1.086000e+01	1.905833e+02	20181114_CTCFgfpcf2_G2G1\MitoSys2\Calibration\pmEGFPC1\0002_pmEGFPC1_R1_P2_K1_Ch2.zen
1.092000e+01	1.981333e+02	20181114_CTCFgfpcf2_G2G1\MitoSys2\Calibration\pmEGFPC1\0002_pmEGFPC1_R1_P2_K1_Ch2.zen
1.098000e+01	1.905000e+02	20181114_CTCFgfpcf2_G2G1\MitoSys2\Calibration\pmEGFPC1\0002_pmEGFPC1_R1_P2_K1_Ch2.zen
1.104000e+01	1.985667e+02	20181114_CTCFgfpcf2_G2G1\MitoSys2\Calibration\pmEGFPC1\0002_pmEGFPC1_R1_P2_K1_Ch2.zen
1.110000e+01	1.930833e+02	20181114_CTCFgfpcf2_G2G1\MitoSys2\Calibration\pmEGFPC1\0002_pmEGFPC1_R1_P2_K1_Ch2.zen
1.116000e+01	1.886833e+02	20181114_CTCFgfpcf2_G2G1\MitoSys2\Calibration\pmEGFPC1\0002_pmEGFPC1_R1_P2_K1_Ch2.zen
1.122000e+01	2.072166e+02	20181114_CTCFgfpcf2_G2G1\MitoSys2\Calibration\pmEGFPC1\0002_pmEGFPC1_R1_P2_K1_Ch2.zen
1.128000e+01	2.000500e+02	20181114_CTCFgfpcf2_G2G1\MitoSys2\Calibration\pmEGFPC1\0002_pmEGFPC1_R1_P2_K1_Ch2.zen
1.134000e+01	1.941166e+02	20181114_CTCFgfpcf2_G2G1\MitoSys2\Calibration\pmEGFPC1\0002_pmEGFPC1_R1_P2_K1_Ch2.zen
1.140000e+01	1.934000e+02	20181114_CTCFgfpcf2_G2G1\MitoSys2\Calibration\pmEGFPC1\0002_pmEGFPC1_R1_P2_K1_Ch2.zen
1.146000e+01	1.933000e+02	20181114_CTCFgfpcf2_G2G1\MitoSys2\Calibration\pmEGFPC1\0002_pmEGFPC1_R1_P2_K1_Ch2.zen
1.152000e+01	1.942166e+02	20181114_CTCFgfpcf2_G2G1\MitoSys2\Calibration\pmEGFPC1\0002_pmEGFPC1_R1_P2_K1_Ch2.zen
1.158000e+01	1.873000e+02	20181114_CTCFgfpcf2_G2G1\MitoSys2\Calibration\pmEGFPC1\0002_pmEGFPC1_R1_P2_K1_Ch2.zen
1.164000e+01	1.840000e+02	20181114_CTCFgfpcf2_G2G1\MitoSys2\Calibration\pmEGFPC1\0002_pmEGFPC1_R1_P2_K1_Ch2.zen
1.170000e+01	1.913500e+02	20181114_CTCFgfpcf2_G2G1\MitoSys2\Calibration\pmEGFPC1\0002_pmEGFPC1_R1_P2_K1_Ch2.zen
1.176000e+01	1.890166e+02	20181114_CTCFgfpcf2_G2G1\MitoSys2\Calibration\pmEGFPC1\0002_pmEGFPC1_R1_P2_K1_Ch2.zen
1.182000e+01	1.875667e+02	20181114_CTCFgfpcf2_G2G1\MitoSys2\Calibration\pmEGFPC1\0002_pmEGFPC1_R1_P2_K1_Ch2.zen
1.188000e+01	1.864166e+02	20181114_CTCFgfpcf2_G2G1\MitoSys2\Calibration\pmEGFPC1\0002_pmEGFPC1_R1_P2_K1_Ch2.zen
1.194000e+01	1.931000e+02	20181114_CTCFgfpcf2_G2G1\MitoSys2\Calibration\pmEGFPC1\0002_pmEGFPC1_R1_P2_K1_Ch2.zen
12	1.886833e+02	20181114_CTCFgfpcf2_G2G1\MitoSys2\Calibration\pmEGFPC1\0002_pmEGFPC1_R1_P2_K1_Ch2.zen
1.206000e+01	1.870833e+02	20181114_CTCFgfpcf2_G2G1\MitoSys2\Calibration\pmEGFPC1\0002_pmEGFPC1_R1_P2_K1_Ch2.zen
1.212000e+01	1.909666e+02	20181114_CTCFgfpcf2_G2G1\MitoSys2\Calibration\pmEGFPC1\0002_pmEGFPC1_R1_P2_K1_Ch2.zen
1.218000e+01	1.874833e+02	20181114_CTCFgfpcf2_G2G1\MitoSys2\Calibration\pmEGFPC1\0002_pmEGFPC1_R1_P2_K1_Ch2.zen
1.224000e+01	1.931666e+02	20181114_CTCFgfpcf2_G2G1\MitoSys2\Calibration\pmEGFPC1\0002_pmEGFPC1_R1_P2_K1_Ch2.zen
1.230000e+01	1.954166e+02	20181114_CTCFgfpcf2_G2G1\MitoSys2\Calibration\pmEGFPC1\0002_pmEGFPC1_R1_P2_K1_Ch2.zen
1.236000e+01	1.916833e+02	20181114_CTCFgfpcf2_G2G1\MitoSys2\Calibration\pmEGFPC1\0002_pmEGFPC1_R1_P2_K1_Ch2.zen
1.242000e+01	1.902666e+02	20181114_CTCFgfpcf2_G2G1\MitoSys2\Calibration\pmEGFPC1\0002_pmEGFPC1_R1_P2_K1_Ch2.zen
1.248000e+01	1.874333e+02	20181114_CTCFgfpcf2_G2G1\MitoSys2\Calibration\pmEGFPC1\0002_pmEGFPC1_R1_P2_K1_Ch2.zen
1.254000e+01	1.894833e+02	20181114_CTCFgfpcf2_G2G1\MitoSys2\Calibration\pmEGFPC1\0002_pmEGFPC1_R1_P2_K1_Ch2.zen
1.260000e+01	1.951500e+02	20181114_CTCFgfpcf2_G2G1\MitoSys2\Calibration\pmEGFPC1\0002_pmEGFPC1_R1_P2_K1_Ch2.zen
1.266000e+01	1.988000e+02	20181114_CTCFgfpcf2_G2G1\MitoSys2\Calibration\pmEGFPC1\0002_pmEGFPC1_R1_P2_K1_Ch2.zen
1.272000e+01	1.806333e+02	20181114_CTCFgfpcf2_G2G1\MitoSys2\Calibration\pmEGFPC1\0002_pmEGFPC1_R1_P2_K1_Ch2.zen
1.278000e+01	1.821666e+02	20181114_CTCFgfpcf2_G2G1\MitoSys2\Calibration\pmEGFPC1\0002_pmEGFPC1_R1_P2_K1_Ch2.zen
1.284000e+01	1.874000e+02	20181114_CTCFgfpcf2_G2G1\MitoSys2\Calibration\pmEGFPC1\0002_pmEGFPC1_R1_P2_K1_Ch2.zen
1.290000e+01	1.984666e+02	20181114_CTCFgfpcf2_G2G1\MitoSys2\Calibration\pmEGFPC1\0002_pmEGFPC1_R1_P2_K1_Ch2.zen
1.296000e+01	1.849500e+02	20181114_CTCFgfpcf2_G2G1\MitoSys2\Calibration\pmEGFPC1\0002_pmEGFPC1_R1_P2_K1_Ch2.zen
1.302000e+01	1.976166e+02	20181114_CTCFgfpcf2_G2G1\MitoSys2\Calibration\pmEGFPC1\0002_pmEGFPC1_R1_P2_K1_Ch2.zen
1.308000e+01	1.940166e+02	20181114_CTCFgfpcf2_G2G1\MitoSys2\Calibration\pmEGFPC1\0002_pmEGFPC1_R1_P2_K1_Ch2.zen
1.314000e+01	1.854333e+02	20181114_CTCFgfpcf2_G2G1\MitoSys2\Calibration\pmEGFPC1\0002_pmEGFPC1_R1_P2_K1_Ch2.zen
1.320000e+01	1.813666e+02	20181114_CTCFgfpcf2_G2G1\MitoSys2\Calibration\pmEGFPC1\0002_pmEGFPC1_R1_P2_K1_Ch2.zen
1.326000e+01	1.896500e+02	20181114_CTCFgfpcf2_G2G1\MitoSys2\Calibration\pmEGFPC1\0002_pmEGFPC1_R1_P2_K1_Ch2.zen
1.332000e+01	1.867666e+02	20181114_CTCFgfpcf2_G2G1\MitoSys2\Calibration\pmEGFPC1\0002_pmEGFPC1_R1_P2_K1_Ch2.zen
1.338000e+01	1.870833e+02	20181114_CTCFgfpcf2_G2G1\MitoSys2\Calibration\pmEGFPC1\0002_pmEGFPC1_R1_P2_K1_Ch2.zen
1.344000e+01	1.867166e+02	20181114_CTCFgfpcf2_G2G1\MitoSys2\Calibration\pmEGFPC1\0002_pmEGFPC1_R1_P2_K1_Ch2.zen
1.350000e+01	1.933666e+02	20181114_CTCFgfpcf2_G2G1\MitoSys2\Calibration\pmEGFPC1\0002_pmEGFPC1_R1_P2_K1_Ch2.zen
1.356000e+01	1.830500e+02	20181114_CTCFgfpcf2_G2G1\MitoSys2\Calibration\pmEGFPC1\0002_pmEGFPC1_R1_P2_K1_Ch2.zen
1.362000e+01	1.899000e+02	20181114_CTCFgfpcf2_G2G1\MitoSys2\Calibration\pmEGFPC1\0002_pmEGFPC1_R1_P2_K1_Ch2.zen
1.368000e+01	1.954666e+02	20181114_CTCFgfpcf2_G2G1\MitoSys2\Calibration\pmEGFPC1\0002_pmEGFPC1_R1_P2_K1_Ch2.zen
1.374000e+01	1.892833e+02	20181114_CTCFgfpcf2_G2G1\MitoSys2\Calibration\pmEGFPC1\0002_pmEGFPC1_R1_P2_K1_Ch2.zen
1.380000e+01	1.884500e+02	20181114_CTCFgfpcf2_G2G1\MitoSys2\Calibration\pmEGFPC1\0002_pmEGFPC1_R1_P2_K1_Ch2.zen
1.386000e+01	1.923666e+02	20181114_CTCFgfpcf2_G2G1\MitoSys2\Calibration\pmEGFPC1\0002_pmEGFPC1_R1_P2_K1_Ch2.zen
1.392000e+01	1.856000e+02	20181114_CTCFgfpcf2_G2G1\MitoSys2\Calibration\pmEGFPC1\0002_pmEGFPC1_R1_P2_K1_Ch2.zen
1.398000e+01	1.883500e+02	20181114_CTCFgfpcf2_G2G1\MitoSys2\Calibration\pmEGFPC1\0002_pmEGFPC1_R1_P2_K1_Ch2.zen
1.404000e+01	1.917000e+02	20181114_CTCFgfpcf2_G2G1\MitoSys2\Calibration\pmEGFPC1\0002_pmEGFPC1_R1_P2_K1_Ch2.zen
1.410000e+01	1.952666e+02	20181114_CTCFgfpcf2_G2G1\MitoSys2\Calibration\pmEGFPC1\0002_pmEGFPC1_R1_P2_K1_Ch2.zen
1.416000e+01	1.921500e+02	20181114_CTCFgfpcf2_G2G1\MitoSys2\Calibration\pmEGFPC1\0002_pmEGFPC1_R1_P2_K1_Ch2.zen
1.422000e+01	1.846500e+02	20181114_CTCFgfpcf2_G2G1\MitoSys2\Calibration\pmEGFPC1\0002_pmEGFPC1_R1_P2_K1_Ch2.zen
1.428000e+01	1.804333e+02	20181114_CTCFgfpcf2_G2G1\MitoSys2\Calibration\pmEGFPC1\0002_pmEGFPC1_R1_P2_K1_Ch2.zen
1.434000e+01	1.877666e+02	20181114_CTCFgfpcf2_G2G1\MitoSys2\Calibration\pmEGFPC1\0002_pmEGFPC1_R1_P2_K1_Ch2.zen
1.440000e+01	1.799333e+02	20181114_CTCFgfpcf2_G2G1\MitoSys2\Calibration\pmEGFPC1\0002_pmEGFPC1_R1_P2_K1_Ch2.zen
1.446000e+01	1.861833e+02	20181114_CTCFgfpcf2_G2G1\MitoSys2\Calibration\pmEGFPC1\0002_pmEGFPC1_R1_P2_K1_Ch2.zen
1.452000e+01	1.890333e+02	20181114_CTCFgfpcf2_G2G1\MitoSys2\Calibration\pmEGFPC1\0002_pmEGFPC1_R1_P2_K1_Ch2.zen
1.458000e+01	1.899666e+02	20181114_CTCFgfpcf2_G2G1\MitoSys2\Calibration\pmEGFPC1\0002_pmEGFPC1_R1_P2_K1_Ch2.zen
1.464000e+01	1.945166e+02	20181114_CTCFgfpcf2_G2G1\MitoSys2\Calibration\pmEGFPC1\0002_pmEGFPC1_R1_P2_K1_Ch2.zen
1.470000e+01	1.880333e+02	20181114_CTCFgfpcf2_G2G1\MitoSys2\Calibration\pmEGFPC1\0002_pmEGFPC1_R1_P2_K1_Ch2.zen
1.476000e+01	1.968833e+02	20181114_CTCFgfpcf2_G2G1\MitoSys2\Calibration\pmEGFPC1\0002_pmEGFPC1_R1_P2_K1_Ch2.zen
1.482000e+01	1.964500e+02	20181114_CTCFgfpcf2_G2G1\MitoSys2\Calibration\pmEGFPC1\0002_pmEGFPC1_R1_P2_K1_Ch2.zen
1.488000e+01	2.058833e+02	20181114_CTCFgfpcf2_G2G1\MitoSys2\Calibration\pmEGFPC1\0002_pmEGFPC1_R1_P2_K1_Ch2.zen
1.494000e+01	1.994166e+02	20181114_CTCFgfpcf2_G2G1\MitoSys2\Calibration\pmEGFPC1\0002_pmEGFPC1_R1_P2_K1_Ch2.zen
15	1.994166e+02	20181114_CTCFgfpcf2_G2G1\MitoSys2\Calibration\pmEGFPC1\0002_pmEGFPC1_R1_P2_K1_Ch2.zen
1.506000e+01	2.005000e+02	20181114_CTCFgfpcf2_G2G1\MitoSys2\Calibration\pmEGFPC1\0002_pmEGFPC1_R1_P2_K1_Ch2.zen
1.512000e+01	1.997000e+02	20181114_CTCFgfpcf2_G2G1\MitoSys2\Calibration\pmEGFPC1\0002_pmEGFPC1_R1_P2_K1_Ch2.zen
1.518000e+01	2.011000e+02	20181114_CTCFgfpcf2_G2G1\MitoSys2\Calibration\pmEGFPC1\0002_pmEGFPC1_R1_P2_K1_Ch2.zen
1.524000e+01	1.875333e+02	20181114_CTCFgfpcf2_G2G1\MitoSys2\Calibration\pmEGFPC1\0002_pmEGFPC1_R1_P2_K1_Ch2.zen
1.530000e+01	1.998167e+02	20181114_CTCFgfpcf2_G2G1\MitoSys2\Calibration\pmEGFPC1\0002_pmEGFPC1_R1_P2_K1_Ch2.zen
1.536000e+01	1.882666e+02	20181114_CTCFgfpcf2_G2G1\MitoSys2\Calibration\pmEGFPC1\0002_pmEGFPC1_R1_P2_K1_Ch2.zen
1.542000e+01	1.886166e+02	20181114_CTCFgfpcf2_G2G1\MitoSys2\Calibration\pmEGFPC1\0002_pmEGFPC1_R1_P2_K1_Ch2.zen
1.548000e+01	1.906833e+02	20181114_CTCFgfpcf2_G2G1\MitoSys2\Calibration\pmEGFPC1\0002_pmEGFPC1_R1_P2_K1_Ch2.zen
1.554000e+01	1.824500e+02	20181114_CTCFgfpcf2_G2G1\MitoSys2\Calibration\pmEGFPC1\0002_pmEGFPC1_R1_P2_K1_Ch2.zen
1.560000e+01	1.953500e+02	20181114_CTCFgfpcf2_G2G1\MitoSys2\Calibration\pmEGFPC1\0002_pmEGFPC1_R1_P2_K1_Ch2.zen
1.566000e+01	1.941666e+02	20181114_CTCFgfpcf2_G2G1\MitoSys2\Calibration\pmEGFPC1\0002_pmEGFPC1_R1_P2_K1_Ch2.zen
1.572000e+01	1.963500e+02	20181114_CTCFgfpcf2_G2G1\MitoSys2\Calibration\pmEGFPC1\0002_pmEGFPC1_R1_P2_K1_Ch2.zen
1.578000e+01	2.056666e+02	20181114_CTCFgfpcf2_G2G1\MitoSys2\Calibration\pmEGFPC1\0002_pmEGFPC1_R1_P2_K1_Ch2.zen
1.584000e+01	1.861833e+02	20181114_CTCFgfpcf2_G2G1\MitoSys2\Calibration\pmEGFPC1\0002_pmEGFPC1_R1_P2_K1_Ch2.zen
1.590000e+01	1.908333e+02	20181114_CTCFgfpcf2_G2G1\MitoSys2\Calibration\pmEGFPC1\0002_pmEGFPC1_R1_P2_K1_Ch2.zen
1.596000e+01	1.970833e+02	20181114_CTCFgfpcf2_G2G1\MitoSys2\Calibration\pmEGFPC1\0002_pmEGFPC1_R1_P2_K1_Ch2.zen
1.602000e+01	1.886166e+02	20181114_CTCFgfpcf2_G2G1\MitoSys2\Calibration\pmEGFPC1\0002_pmEGFPC1_R1_P2_K1_Ch2.zen
1.608000e+01	1.994166e+02	20181114_CTCFgfpcf2_G2G1\MitoSys2\Calibration\pmEGFPC1\0002_pmEGFPC1_R1_P2_K1_Ch2.zen
1.614000e+01	1.910333e+02	20181114_CTCFgfpcf2_G2G1\MitoSys2\Calibration\pmEGFPC1\0002_pmEGFPC1_R1_P2_K1_Ch2.zen
1.620000e+01	1.935166e+02	20181114_CTCFgfpcf2_G2G1\MitoSys2\Calibration\pmEGFPC1\0002_pmEGFPC1_R1_P2_K1_Ch2.zen
1.626000e+01	1.947333e+02	20181114_CTCFgfpcf2_G2G1\MitoSys2\Calibration\pmEGFPC1\0002_pmEGFPC1_R1_P2_K1_Ch2.zen
1.632000e+01	1.939666e+02	20181114_CTCFgfpcf2_G2G1\MitoSys2\Calibration\pmEGFPC1\0002_pmEGFPC1_R1_P2_K1_Ch2.zen
1.638000e+01	1.928167e+02	20181114_CTCFgfpcf2_G2G1\MitoSys2\Calibration\pmEGFPC1\0002_pmEGFPC1_R1_P2_K1_Ch2.zen
1.644000e+01	1.952666e+02	20181114_CTCFgfpcf2_G2G1\MitoSys2\Calibration\pmEGFPC1\0002_pmEGFPC1_R1_P2_K1_Ch2.zen
1.650000e+01	1.942833e+02	20181114_CTCFgfpcf2_G2G1\MitoSys2\Calibration\pmEGFPC1\0002_pmEGFPC1_R1_P2_K1_Ch2.zen
1.656000e+01	1.952000e+02	20181114_CTCFgfpcf2_G2G1\MitoSys2\Calibration\pmEGFPC1\0002_pmEGFPC1_R1_P2_K1_Ch2.zen
1.662000e+01	1.978833e+02	20181114_CTCFgfpcf2_G2G1\MitoSys2\Calibration\pmEGFPC1\0002_pmEGFPC1_R1_P2_K1_Ch2.zen
1.668000e+01	1.963833e+02	20181114_CTCFgfpcf2_G2G1\MitoSys2\Calibration\pmEGFPC1\0002_pmEGFPC1_R1_P2_K1_Ch2.zen
1.674000e+01	2.044500e+02	20181114_CTCFgfpcf2_G2G1\MitoSys2\Calibration\pmEGFPC1\0002_pmEGFPC1_R1_P2_K1_Ch2.zen
1.680000e+01	2.005667e+02	20181114_CTCFgfpcf2_G2G1\MitoSys2\Calibration\pmEGFPC1\0002_pmEGFPC1_R1_P2_K1_Ch2.zen
1.686000e+01	2.000833e+02	20181114_CTCFgfpcf2_G2G1\MitoSys2\Calibration\pmEGFPC1\0002_pmEGFPC1_R1_P2_K1_Ch2.zen
1.692000e+01	1.901666e+02	20181114_CTCFgfpcf2_G2G1\MitoSys2\Calibration\pmEGFPC1\0002_pmEGFPC1_R1_P2_K1_Ch2.zen
1.698000e+01	1.941500e+02	20181114_CTCFgfpcf2_G2G1\MitoSys2\Calibration\pmEGFPC1\0002_pmEGFPC1_R1_P2_K1_Ch2.zen
1.704000e+01	1.993000e+02	20181114_CTCFgfpcf2_G2G1\MitoSys2\Calibration\pmEGFPC1\0002_pmEGFPC1_R1_P2_K1_Ch2.zen
1.710000e+01	1.903833e+02	20181114_CTCFgfpcf2_G2G1\MitoSys2\Calibration\pmEGFPC1\0002_pmEGFPC1_R1_P2_K1_Ch2.zen
1.716000e+01	1.905667e+02	20181114_CTCFgfpcf2_G2G1\MitoSys2\Calibration\pmEGFPC1\0002_pmEGFPC1_R1_P2_K1_Ch2.zen
1.722000e+01	1.926000e+02	20181114_CTCFgfpcf2_G2G1\MitoSys2\Calibration\pmEGFPC1\0002_pmEGFPC1_R1_P2_K1_Ch2.zen
1.728000e+01	1.940667e+02	20181114_CTCFgfpcf2_G2G1\MitoSys2\Calibration\pmEGFPC1\0002_pmEGFPC1_R1_P2_K1_Ch2.zen
1.734000e+01	1.941666e+02	20181114_CTCFgfpcf2_G2G1\MitoSys2\Calibration\pmEGFPC1\0002_pmEGFPC1_R1_P2_K1_Ch2.zen
1.740000e+01	2.004333e+02	20181114_CTCFgfpcf2_G2G1\MitoSys2\Calibration\pmEGFPC1\0002_pmEGFPC1_R1_P2_K1_Ch2.zen
1.746000e+01	1.934500e+02	20181114_CTCFgfpcf2_G2G1\MitoSys2\Calibration\pmEGFPC1\0002_pmEGFPC1_R1_P2_K1_Ch2.zen
1.752000e+01	1.880000e+02	20181114_CTCFgfpcf2_G2G1\MitoSys2\Calibration\pmEGFPC1\0002_pmEGFPC1_R1_P2_K1_Ch2.zen
1.758000e+01	1.956500e+02	20181114_CTCFgfpcf2_G2G1\MitoSys2\Calibration\pmEGFPC1\0002_pmEGFPC1_R1_P2_K1_Ch2.zen
1.764000e+01	1.946666e+02	20181114_CTCFgfpcf2_G2G1\MitoSys2\Calibration\pmEGFPC1\0002_pmEGFPC1_R1_P2_K1_Ch2.zen
1.770000e+01	1.877000e+02	20181114_CTCFgfpcf2_G2G1\MitoSys2\Calibration\pmEGFPC1\0002_pmEGFPC1_R1_P2_K1_Ch2.zen
1.776000e+01	1.934166e+02	20181114_CTCFgfpcf2_G2G1\MitoSys2\Calibration\pmEGFPC1\0002_pmEGFPC1_R1_P2_K1_Ch2.zen
1.782000e+01	1.923167e+02	20181114_CTCFgfpcf2_G2G1\MitoSys2\Calibration\pmEGFPC1\0002_pmEGFPC1_R1_P2_K1_Ch2.zen
1.788000e+01	2.011833e+02	20181114_CTCFgfpcf2_G2G1\MitoSys2\Calibration\pmEGFPC1\0002_pmEGFPC1_R1_P2_K1_Ch2.zen
1.794000e+01	2.031500e+02	20181114_CTCFgfpcf2_G2G1\MitoSys2\Calibration\pmEGFPC1\0002_pmEGFPC1_R1_P2_K1_Ch2.zen
18	1.938000e+02	20181114_CTCFgfpcf2_G2G1\MitoSys2\Calibration\pmEGFPC1\0002_pmEGFPC1_R1_P2_K1_Ch2.zen
1.806000e+01	1.945500e+02	20181114_CTCFgfpcf2_G2G1\MitoSys2\Calibration\pmEGFPC1\0002_pmEGFPC1_R1_P2_K1_Ch2.zen
1.812000e+01	1.976333e+02	20181114_CTCFgfpcf2_G2G1\MitoSys2\Calibration\pmEGFPC1\0002_pmEGFPC1_R1_P2_K1_Ch2.zen
1.818000e+01	1.883000e+02	20181114_CTCFgfpcf2_G2G1\MitoSys2\Calibration\pmEGFPC1\0002_pmEGFPC1_R1_P2_K1_Ch2.zen
1.824000e+01	1.934666e+02	20181114_CTCFgfpcf2_G2G1\MitoSys2\Calibration\pmEGFPC1\0002_pmEGFPC1_R1_P2_K1_Ch2.zen
1.830000e+01	1.957666e+02	20181114_CTCFgfpcf2_G2G1\MitoSys2\Calibration\pmEGFPC1\0002_pmEGFPC1_R1_P2_K1_Ch2.zen
1.836000e+01	2.020500e+02	20181114_CTCFgfpcf2_G2G1\MitoSys2\Calibration\pmEGFPC1\0002_pmEGFPC1_R1_P2_K1_Ch2.zen
1.842000e+01	1.932000e+02	20181114_CTCFgfpcf2_G2G1\MitoSys2\Calibration\pmEGFPC1\0002_pmEGFPC1_R1_P2_K1_Ch2.zen
1.848000e+01	1.865166e+02	20181114_CTCFgfpcf2_G2G1\MitoSys2\Calibration\pmEGFPC1\0002_pmEGFPC1_R1_P2_K1_Ch2.zen
1.854000e+01	1.933833e+02	20181114_CTCFgfpcf2_G2G1\MitoSys2\Calibration\pmEGFPC1\0002_pmEGFPC1_R1_P2_K1_Ch2.zen
1.860000e+01	1.991833e+02	20181114_CTCFgfpcf2_G2G1\MitoSys2\Calibration\pmEGFPC1\0002_pmEGFPC1_R1_P2_K1_Ch2.zen
1.866000e+01	1.951666e+02	20181114_CTCFgfpcf2_G2G1\MitoSys2\Calibration\pmEGFPC1\0002_pmEGFPC1_R1_P2_K1_Ch2.zen
1.872000e+01	2.004500e+02	20181114_CTCFgfpcf2_G2G1\MitoSys2\Calibration\pmEGFPC1\0002_pmEGFPC1_R1_P2_K1_Ch2.zen
1.878000e+01	2.000500e+02	20181114_CTCFgfpcf2_G2G1\MitoSys2\Calibration\pmEGFPC1\0002_pmEGFPC1_R1_P2_K1_Ch2.zen
1.884000e+01	1.923333e+02	20181114_CTCFgfpcf2_G2G1\MitoSys2\Calibration\pmEGFPC1\0002_pmEGFPC1_R1_P2_K1_Ch2.zen
1.890000e+01	1.901333e+02	20181114_CTCFgfpcf2_G2G1\MitoSys2\Calibration\pmEGFPC1\0002_pmEGFPC1_R1_P2_K1_Ch2.zen
1.896000e+01	2.035667e+02	20181114_CTCFgfpcf2_G2G1\MitoSys2\Calibration\pmEGFPC1\0002_pmEGFPC1_R1_P2_K1_Ch2.zen
1.902000e+01	2.122166e+02	20181114_CTCFgfpcf2_G2G1\MitoSys2\Calibration\pmEGFPC1\0002_pmEGFPC1_R1_P2_K1_Ch2.zen
1.908000e+01	2.035333e+02	20181114_CTCFgfpcf2_G2G1\MitoSys2\Calibration\pmEGFPC1\0002_pmEGFPC1_R1_P2_K1_Ch2.zen
1.914000e+01	2.041333e+02	20181114_CTCFgfpcf2_G2G1\MitoSys2\Calibration\pmEGFPC1\0002_pmEGFPC1_R1_P2_K1_Ch2.zen
1.920000e+01	2.072333e+02	20181114_CTCFgfpcf2_G2G1\MitoSys2\Calibration\pmEGFPC1\0002_pmEGFPC1_R1_P2_K1_Ch2.zen
1.926000e+01	2.002500e+02	20181114_CTCFgfpcf2_G2G1\MitoSys2\Calibration\pmEGFPC1\0002_pmEGFPC1_R1_P2_K1_Ch2.zen
1.932000e+01	2.010667e+02	20181114_CTCFgfpcf2_G2G1\MitoSys2\Calibration\pmEGFPC1\0002_pmEGFPC1_R1_P2_K1_Ch2.zen
1.938000e+01	1.998000e+02	20181114_CTCFgfpcf2_G2G1\MitoSys2\Calibration\pmEGFPC1\0002_pmEGFPC1_R1_P2_K1_Ch2.zen
1.944000e+01	1.997166e+02	20181114_CTCFgfpcf2_G2G1\MitoSys2\Calibration\pmEGFPC1\0002_pmEGFPC1_R1_P2_K1_Ch2.zen
1.950000e+01	1.947833e+02	20181114_CTCFgfpcf2_G2G1\MitoSys2\Calibration\pmEGFPC1\0002_pmEGFPC1_R1_P2_K1_Ch2.zen
1.956000e+01	1.985667e+02	20181114_CTCFgfpcf2_G2G1\MitoSys2\Calibration\pmEGFPC1\0002_pmEGFPC1_R1_P2_K1_Ch2.zen
1.962000e+01	2.022000e+02	20181114_CTCFgfpcf2_G2G1\MitoSys2\Calibration\pmEGFPC1\0002_pmEGFPC1_R1_P2_K1_Ch2.zen
1.968000e+01	1.917000e+02	20181114_CTCFgfpcf2_G2G1\MitoSys2\Calibration\pmEGFPC1\0002_pmEGFPC1_R1_P2_K1_Ch2.zen
1.974000e+01	1.973000e+02	20181114_CTCFgfpcf2_G2G1\MitoSys2\Calibration\pmEGFPC1\0002_pmEGFPC1_R1_P2_K1_Ch2.zen
1.980000e+01	1.990166e+02	20181114_CTCFgfpcf2_G2G1\MitoSys2\Calibration\pmEGFPC1\0002_pmEGFPC1_R1_P2_K1_Ch2.zen
1.986000e+01	1.959333e+02	20181114_CTCFgfpcf2_G2G1\MitoSys2\Calibration\pmEGFPC1\0002_pmEGFPC1_R1_P2_K1_Ch2.zen
1.992000e+01	1.925500e+02	20181114_CTCFgfpcf2_G2G1\MitoSys2\Calibration\pmEGFPC1\0002_pmEGFPC1_R1_P2_K1_Ch2.zen
1.998000e+01	1.955166e+02	20181114_CTCFgfpcf2_G2G1\MitoSys2\Calibration\pmEGFPC1\0002_pmEGFPC1_R1_P2_K1_Ch2.zen
2.004000e+01	1.939833e+02	20181114_CTCFgfpcf2_G2G1\MitoSys2\Calibration\pmEGFPC1\0002_pmEGFPC1_R1_P2_K1_Ch2.zen
2.010000e+01	1.914000e+02	20181114_CTCFgfpcf2_G2G1\MitoSys2\Calibration\pmEGFPC1\0002_pmEGFPC1_R1_P2_K1_Ch2.zen
2.016000e+01	1.930166e+02	20181114_CTCFgfpcf2_G2G1\MitoSys2\Calibration\pmEGFPC1\0002_pmEGFPC1_R1_P2_K1_Ch2.zen
2.022000e+01	1.950667e+02	20181114_CTCFgfpcf2_G2G1\MitoSys2\Calibration\pmEGFPC1\0002_pmEGFPC1_R1_P2_K1_Ch2.zen
2.028000e+01	1.949833e+02	20181114_CTCFgfpcf2_G2G1\MitoSys2\Calibration\pmEGFPC1\0002_pmEGFPC1_R1_P2_K1_Ch2.zen
2.034000e+01	1.992333e+02	20181114_CTCFgfpcf2_G2G1\MitoSys2\Calibration\pmEGFPC1\0002_pmEGFPC1_R1_P2_K1_Ch2.zen
2.040000e+01	1.921833e+02	20181114_CTCFgfpcf2_G2G1\MitoSys2\Calibration\pmEGFPC1\0002_pmEGFPC1_R1_P2_K1_Ch2.zen
2.046000e+01	2.019000e+02	20181114_CTCFgfpcf2_G2G1\MitoSys2\Calibration\pmEGFPC1\0002_pmEGFPC1_R1_P2_K1_Ch2.zen
2.052000e+01	1.998666e+02	20181114_CTCFgfpcf2_G2G1\MitoSys2\Calibration\pmEGFPC1\0002_pmEGFPC1_R1_P2_K1_Ch2.zen
2.058000e+01	1.986833e+02	20181114_CTCFgfpcf2_G2G1\MitoSys2\Calibration\pmEGFPC1\0002_pmEGFPC1_R1_P2_K1_Ch2.zen
2.064000e+01	1.987833e+02	20181114_CTCFgfpcf2_G2G1\MitoSys2\Calibration\pmEGFPC1\0002_pmEGFPC1_R1_P2_K1_Ch2.zen
2.070000e+01	1.980833e+02	20181114_CTCFgfpcf2_G2G1\MitoSys2\Calibration\pmEGFPC1\0002_pmEGFPC1_R1_P2_K1_Ch2.zen
2.076000e+01	1.996333e+02	20181114_CTCFgfpcf2_G2G1\MitoSys2\Calibration\pmEGFPC1\0002_pmEGFPC1_R1_P2_K1_Ch2.zen
2.082000e+01	1.926333e+02	20181114_CTCFgfpcf2_G2G1\MitoSys2\Calibration\pmEGFPC1\0002_pmEGFPC1_R1_P2_K1_Ch2.zen
2.088000e+01	1.851666e+02	20181114_CTCFgfpcf2_G2G1\MitoSys2\Calibration\pmEGFPC1\0002_pmEGFPC1_R1_P2_K1_Ch2.zen
2.094000e+01	1.885667e+02	20181114_CTCFgfpcf2_G2G1\MitoSys2\Calibration\pmEGFPC1\0002_pmEGFPC1_R1_P2_K1_Ch2.zen
21	1.940833e+02	20181114_CTCFgfpcf2_G2G1\MitoSys2\Calibration\pmEGFPC1\0002_pmEGFPC1_R1_P2_K1_Ch2.zen
2.106000e+01	1.898666e+02	20181114_CTCFgfpcf2_G2G1\MitoSys2\Calibration\pmEGFPC1\0002_pmEGFPC1_R1_P2_K1_Ch2.zen
2.112000e+01	1.874666e+02	20181114_CTCFgfpcf2_G2G1\MitoSys2\Calibration\pmEGFPC1\0002_pmEGFPC1_R1_P2_K1_Ch2.zen
2.118000e+01	1.937166e+02	20181114_CTCFgfpcf2_G2G1\MitoSys2\Calibration\pmEGFPC1\0002_pmEGFPC1_R1_P2_K1_Ch2.zen
2.124000e+01	1.922500e+02	20181114_CTCFgfpcf2_G2G1\MitoSys2\Calibration\pmEGFPC1\0002_pmEGFPC1_R1_P2_K1_Ch2.zen
2.130000e+01	1.911333e+02	20181114_CTCFgfpcf2_G2G1\MitoSys2\Calibration\pmEGFPC1\0002_pmEGFPC1_R1_P2_K1_Ch2.zen
2.136000e+01	2.002833e+02	20181114_CTCFgfpcf2_G2G1\MitoSys2\Calibration\pmEGFPC1\0002_pmEGFPC1_R1_P2_K1_Ch2.zen
2.142000e+01	1.958167e+02	20181114_CTCFgfpcf2_G2G1\MitoSys2\Calibration\pmEGFPC1\0002_pmEGFPC1_R1_P2_K1_Ch2.zen
2.148000e+01	1.821333e+02	20181114_CTCFgfpcf2_G2G1\MitoSys2\Calibration\pmEGFPC1\0002_pmEGFPC1_R1_P2_K1_Ch2.zen
2.154000e+01	1.929000e+02	20181114_CTCFgfpcf2_G2G1\MitoSys2\Calibration\pmEGFPC1\0002_pmEGFPC1_R1_P2_K1_Ch2.zen
2.160000e+01	2.001166e+02	20181114_CTCFgfpcf2_G2G1\MitoSys2\Calibration\pmEGFPC1\0002_pmEGFPC1_R1_P2_K1_Ch2.zen
2.166000e+01	1.942500e+02	20181114_CTCFgfpcf2_G2G1\MitoSys2\Calibration\pmEGFPC1\0002_pmEGFPC1_R1_P2_K1_Ch2.zen
2.172000e+01	1.926666e+02	20181114_CTCFgfpcf2_G2G1\MitoSys2\Calibration\pmEGFPC1\0002_pmEGFPC1_R1_P2_K1_Ch2.zen
2.178000e+01	1.917833e+02	20181114_CTCFgfpcf2_G2G1\MitoSys2\Calibration\pmEGFPC1\0002_pmEGFPC1_R1_P2_K1_Ch2.zen
2.184000e+01	1.911333e+02	20181114_CTCFgfpcf2_G2G1\MitoSys2\Calibration\pmEGFPC1\0002_pmEGFPC1_R1_P2_K1_Ch2.zen
2.190000e+01	1.894833e+02	20181114_CTCFgfpcf2_G2G1\MitoSys2\Calibration\pmEGFPC1\0002_pmEGFPC1_R1_P2_K1_Ch2.zen
2.196000e+01	1.852333e+02	20181114_CTCFgfpcf2_G2G1\MitoSys2\Calibration\pmEGFPC1\0002_pmEGFPC1_R1_P2_K1_Ch2.zen
2.202000e+01	1.954666e+02	20181114_CTCFgfpcf2_G2G1\MitoSys2\Calibration\pmEGFPC1\0002_pmEGFPC1_R1_P2_K1_Ch2.zen
2.208000e+01	1.880000e+02	20181114_CTCFgfpcf2_G2G1\MitoSys2\Calibration\pmEGFPC1\0002_pmEGFPC1_R1_P2_K1_Ch2.zen
2.214000e+01	1.836000e+02	20181114_CTCFgfpcf2_G2G1\MitoSys2\Calibration\pmEGFPC1\0002_pmEGFPC1_R1_P2_K1_Ch2.zen
2.220000e+01	1.990333e+02	20181114_CTCFgfpcf2_G2G1\MitoSys2\Calibration\pmEGFPC1\0002_pmEGFPC1_R1_P2_K1_Ch2.zen
2.226000e+01	2.058666e+02	20181114_CTCFgfpcf2_G2G1\MitoSys2\Calibration\pmEGFPC1\0002_pmEGFPC1_R1_P2_K1_Ch2.zen
2.232000e+01	1.950333e+02	20181114_CTCFgfpcf2_G2G1\MitoSys2\Calibration\pmEGFPC1\0002_pmEGFPC1_R1_P2_K1_Ch2.zen
2.238000e+01	1.855833e+02	20181114_CTCFgfpcf2_G2G1\MitoSys2\Calibration\pmEGFPC1\0002_pmEGFPC1_R1_P2_K1_Ch2.zen
2.244000e+01	2.007000e+02	20181114_CTCFgfpcf2_G2G1\MitoSys2\Calibration\pmEGFPC1\0002_pmEGFPC1_R1_P2_K1_Ch2.zen
2.250000e+01	1.907333e+02	20181114_CTCFgfpcf2_G2G1\MitoSys2\Calibration\pmEGFPC1\0002_pmEGFPC1_R1_P2_K1_Ch2.zen
2.256000e+01	1.918500e+02	20181114_CTCFgfpcf2_G2G1\MitoSys2\Calibration\pmEGFPC1\0002_pmEGFPC1_R1_P2_K1_Ch2.zen
2.262000e+01	1.979166e+02	20181114_CTCFgfpcf2_G2G1\MitoSys2\Calibration\pmEGFPC1\0002_pmEGFPC1_R1_P2_K1_Ch2.zen
2.268000e+01	2.002000e+02	20181114_CTCFgfpcf2_G2G1\MitoSys2\Calibration\pmEGFPC1\0002_pmEGFPC1_R1_P2_K1_Ch2.zen
2.274000e+01	1.907166e+02	20181114_CTCFgfpcf2_G2G1\MitoSys2\Calibration\pmEGFPC1\0002_pmEGFPC1_R1_P2_K1_Ch2.zen
2.280000e+01	1.971000e+02	20181114_CTCFgfpcf2_G2G1\MitoSys2\Calibration\pmEGFPC1\0002_pmEGFPC1_R1_P2_K1_Ch2.zen
2.286000e+01	1.922833e+02	20181114_CTCFgfpcf2_G2G1\MitoSys2\Calibration\pmEGFPC1\0002_pmEGFPC1_R1_P2_K1_Ch2.zen
2.292000e+01	1.936666e+02	20181114_CTCFgfpcf2_G2G1\MitoSys2\Calibration\pmEGFPC1\0002_pmEGFPC1_R1_P2_K1_Ch2.zen
2.298000e+01	1.897000e+02	20181114_CTCFgfpcf2_G2G1\MitoSys2\Calibration\pmEGFPC1\0002_pmEGFPC1_R1_P2_K1_Ch2.zen
2.304000e+01	1.962333e+02	20181114_CTCFgfpcf2_G2G1\MitoSys2\Calibration\pmEGFPC1\0002_pmEGFPC1_R1_P2_K1_Ch2.zen
2.310000e+01	1.901166e+02	20181114_CTCFgfpcf2_G2G1\MitoSys2\Calibration\pmEGFPC1\0002_pmEGFPC1_R1_P2_K1_Ch2.zen
2.316000e+01	1.882333e+02	20181114_CTCFgfpcf2_G2G1\MitoSys2\Calibration\pmEGFPC1\0002_pmEGFPC1_R1_P2_K1_Ch2.zen
2.322000e+01	2.036666e+02	20181114_CTCFgfpcf2_G2G1\MitoSys2\Calibration\pmEGFPC1\0002_pmEGFPC1_R1_P2_K1_Ch2.zen
2.328000e+01	1.910333e+02	20181114_CTCFgfpcf2_G2G1\MitoSys2\Calibration\pmEGFPC1\0002_pmEGFPC1_R1_P2_K1_Ch2.zen
2.334000e+01	1.930500e+02	20181114_CTCFgfpcf2_G2G1\MitoSys2\Calibration\pmEGFPC1\0002_pmEGFPC1_R1_P2_K1_Ch2.zen
2.340000e+01	1.909166e+02	20181114_CTCFgfpcf2_G2G1\MitoSys2\Calibration\pmEGFPC1\0002_pmEGFPC1_R1_P2_K1_Ch2.zen
2.346000e+01	1.987666e+02	20181114_CTCFgfpcf2_G2G1\MitoSys2\Calibration\pmEGFPC1\0002_pmEGFPC1_R1_P2_K1_Ch2.zen
2.352000e+01	1.980333e+02	20181114_CTCFgfpcf2_G2G1\MitoSys2\Calibration\pmEGFPC1\0002_pmEGFPC1_R1_P2_K1_Ch2.zen
2.358000e+01	1.994000e+02	20181114_CTCFgfpcf2_G2G1\MitoSys2\Calibration\pmEGFPC1\0002_pmEGFPC1_R1_P2_K1_Ch2.zen
2.364000e+01	1.879333e+02	20181114_CTCFgfpcf2_G2G1\MitoSys2\Calibration\pmEGFPC1\0002_pmEGFPC1_R1_P2_K1_Ch2.zen
2.370000e+01	2.060000e+02	20181114_CTCFgfpcf2_G2G1\MitoSys2\Calibration\pmEGFPC1\0002_pmEGFPC1_R1_P2_K1_Ch2.zen
2.376000e+01	2.008833e+02	20181114_CTCFgfpcf2_G2G1\MitoSys2\Calibration\pmEGFPC1\0002_pmEGFPC1_R1_P2_K1_Ch2.zen
2.382000e+01	1.989166e+02	20181114_CTCFgfpcf2_G2G1\MitoSys2\Calibration\pmEGFPC1\0002_pmEGFPC1_R1_P2_K1_Ch2.zen
2.388000e+01	2.006000e+02	20181114_CTCFgfpcf2_G2G1\MitoSys2\Calibration\pmEGFPC1\0002_pmEGFPC1_R1_P2_K1_Ch2.zen
2.394000e+01	2.054000e+02	20181114_CTCFgfpcf2_G2G1\MitoSys2\Calibration\pmEGFPC1\0002_pmEGFPC1_R1_P2_K1_Ch2.zen
24	1.997500e+02	20181114_CTCFgfpcf2_G2G1\MitoSys2\Calibration\pmEGFPC1\0002_pmEGFPC1_R1_P2_K1_Ch2.zen
2.406000e+01	2.001666e+02	20181114_CTCFgfpcf2_G2G1\MitoSys2\Calibration\pmEGFPC1\0002_pmEGFPC1_R1_P2_K1_Ch2.zen
2.412000e+01	1.990500e+02	20181114_CTCFgfpcf2_G2G1\MitoSys2\Calibration\pmEGFPC1\0002_pmEGFPC1_R1_P2_K1_Ch2.zen
2.418000e+01	2.001333e+02	20181114_CTCFgfpcf2_G2G1\MitoSys2\Calibration\pmEGFPC1\0002_pmEGFPC1_R1_P2_K1_Ch2.zen
2.424000e+01	1.956666e+02	20181114_CTCFgfpcf2_G2G1\MitoSys2\Calibration\pmEGFPC1\0002_pmEGFPC1_R1_P2_K1_Ch2.zen
2.430000e+01	1.904833e+02	20181114_CTCFgfpcf2_G2G1\MitoSys2\Calibration\pmEGFPC1\0002_pmEGFPC1_R1_P2_K1_Ch2.zen
2.436000e+01	1.932000e+02	20181114_CTCFgfpcf2_G2G1\MitoSys2\Calibration\pmEGFPC1\0002_pmEGFPC1_R1_P2_K1_Ch2.zen
2.442000e+01	1.940000e+02	20181114_CTCFgfpcf2_G2G1\MitoSys2\Calibration\pmEGFPC1\0002_pmEGFPC1_R1_P2_K1_Ch2.zen
2.448000e+01	1.993666e+02	20181114_CTCFgfpcf2_G2G1\MitoSys2\Calibration\pmEGFPC1\0002_pmEGFPC1_R1_P2_K1_Ch2.zen
2.454000e+01	1.951166e+02	20181114_CTCFgfpcf2_G2G1\MitoSys2\Calibration\pmEGFPC1\0002_pmEGFPC1_R1_P2_K1_Ch2.zen
2.460000e+01	1.946833e+02	20181114_CTCFgfpcf2_G2G1\MitoSys2\Calibration\pmEGFPC1\0002_pmEGFPC1_R1_P2_K1_Ch2.zen
2.466000e+01	1.934833e+02	20181114_CTCFgfpcf2_G2G1\MitoSys2\Calibration\pmEGFPC1\0002_pmEGFPC1_R1_P2_K1_Ch2.zen
2.472000e+01	1.834333e+02	20181114_CTCFgfpcf2_G2G1\MitoSys2\Calibration\pmEGFPC1\0002_pmEGFPC1_R1_P2_K1_Ch2.zen
2.478000e+01	1.889833e+02	20181114_CTCFgfpcf2_G2G1\MitoSys2\Calibration\pmEGFPC1\0002_pmEGFPC1_R1_P2_K1_Ch2.zen
2.484000e+01	1.986666e+02	20181114_CTCFgfpcf2_G2G1\MitoSys2\Calibration\pmEGFPC1\0002_pmEGFPC1_R1_P2_K1_Ch2.zen
2.490000e+01	1.991666e+02	20181114_CTCFgfpcf2_G2G1\MitoSys2\Calibration\pmEGFPC1\0002_pmEGFPC1_R1_P2_K1_Ch2.zen
2.496000e+01	1.955333e+02	20181114_CTCFgfpcf2_G2G1\MitoSys2\Calibration\pmEGFPC1\0002_pmEGFPC1_R1_P2_K1_Ch2.zen
2.502000e+01	2.064833e+02	20181114_CTCFgfpcf2_G2G1\MitoSys2\Calibration\pmEGFPC1\0002_pmEGFPC1_R1_P2_K1_Ch2.zen
2.508000e+01	2.018666e+02	20181114_CTCFgfpcf2_G2G1\MitoSys2\Calibration\pmEGFPC1\0002_pmEGFPC1_R1_P2_K1_Ch2.zen
2.514000e+01	1.957333e+02	20181114_CTCFgfpcf2_G2G1\MitoSys2\Calibration\pmEGFPC1\0002_pmEGFPC1_R1_P2_K1_Ch2.zen
2.520000e+01	1.872000e+02	20181114_CTCFgfpcf2_G2G1\MitoSys2\Calibration\pmEGFPC1\0002_pmEGFPC1_R1_P2_K1_Ch2.zen
2.526000e+01	1.967333e+02	20181114_CTCFgfpcf2_G2G1\MitoSys2\Calibration\pmEGFPC1\0002_pmEGFPC1_R1_P2_K1_Ch2.zen
2.532000e+01	1.931166e+02	20181114_CTCFgfpcf2_G2G1\MitoSys2\Calibration\pmEGFPC1\0002_pmEGFPC1_R1_P2_K1_Ch2.zen
2.538000e+01	1.966333e+02	20181114_CTCFgfpcf2_G2G1\MitoSys2\Calibration\pmEGFPC1\0002_pmEGFPC1_R1_P2_K1_Ch2.zen
2.544000e+01	1.996333e+02	20181114_CTCFgfpcf2_G2G1\MitoSys2\Calibration\pmEGFPC1\0002_pmEGFPC1_R1_P2_K1_Ch2.zen
2.550000e+01	2.003167e+02	20181114_CTCFgfpcf2_G2G1\MitoSys2\Calibration\pmEGFPC1\0002_pmEGFPC1_R1_P2_K1_Ch2.zen
2.556000e+01	1.840333e+02	20181114_CTCFgfpcf2_G2G1\MitoSys2\Calibration\pmEGFPC1\0002_pmEGFPC1_R1_P2_K1_Ch2.zen
2.562000e+01	1.961333e+02	20181114_CTCFgfpcf2_G2G1\MitoSys2\Calibration\pmEGFPC1\0002_pmEGFPC1_R1_P2_K1_Ch2.zen
2.568000e+01	1.980667e+02	20181114_CTCFgfpcf2_G2G1\MitoSys2\Calibration\pmEGFPC1\0002_pmEGFPC1_R1_P2_K1_Ch2.zen
2.574000e+01	1.972500e+02	20181114_CTCFgfpcf2_G2G1\MitoSys2\Calibration\pmEGFPC1\0002_pmEGFPC1_R1_P2_K1_Ch2.zen
2.580000e+01	1.991000e+02	20181114_CTCFgfpcf2_G2G1\MitoSys2\Calibration\pmEGFPC1\0002_pmEGFPC1_R1_P2_K1_Ch2.zen
2.586000e+01	1.940333e+02	20181114_CTCFgfpcf2_G2G1\MitoSys2\Calibration\pmEGFPC1\0002_pmEGFPC1_R1_P2_K1_Ch2.zen
2.592000e+01	2.005833e+02	20181114_CTCFgfpcf2_G2G1\MitoSys2\Calibration\pmEGFPC1\0002_pmEGFPC1_R1_P2_K1_Ch2.zen
2.598000e+01	2.074666e+02	20181114_CTCFgfpcf2_G2G1\MitoSys2\Calibration\pmEGFPC1\0002_pmEGFPC1_R1_P2_K1_Ch2.zen
2.604000e+01	1.988666e+02	20181114_CTCFgfpcf2_G2G1\MitoSys2\Calibration\pmEGFPC1\0002_pmEGFPC1_R1_P2_K1_Ch2.zen
2.610000e+01	1.982666e+02	20181114_CTCFgfpcf2_G2G1\MitoSys2\Calibration\pmEGFPC1\0002_pmEGFPC1_R1_P2_K1_Ch2.zen
2.616000e+01	2.013500e+02	20181114_CTCFgfpcf2_G2G1\MitoSys2\Calibration\pmEGFPC1\0002_pmEGFPC1_R1_P2_K1_Ch2.zen
2.622000e+01	2.089000e+02	20181114_CTCFgfpcf2_G2G1\MitoSys2\Calibration\pmEGFPC1\0002_pmEGFPC1_R1_P2_K1_Ch2.zen
2.628000e+01	1.896833e+02	20181114_CTCFgfpcf2_G2G1\MitoSys2\Calibration\pmEGFPC1\0002_pmEGFPC1_R1_P2_K1_Ch2.zen
2.634000e+01	1.948000e+02	20181114_CTCFgfpcf2_G2G1\MitoSys2\Calibration\pmEGFPC1\0002_pmEGFPC1_R1_P2_K1_Ch2.zen
2.640000e+01	1.975166e+02	20181114_CTCFgfpcf2_G2G1\MitoSys2\Calibration\pmEGFPC1\0002_pmEGFPC1_R1_P2_K1_Ch2.zen
2.646000e+01	1.933333e+02	20181114_CTCFgfpcf2_G2G1\MitoSys2\Calibration\pmEGFPC1\0002_pmEGFPC1_R1_P2_K1_Ch2.zen
2.652000e+01	1.991666e+02	20181114_CTCFgfpcf2_G2G1\MitoSys2\Calibration\pmEGFPC1\0002_pmEGFPC1_R1_P2_K1_Ch2.zen
2.658000e+01	1.981333e+02	20181114_CTCFgfpcf2_G2G1\MitoSys2\Calibration\pmEGFPC1\0002_pmEGFPC1_R1_P2_K1_Ch2.zen
2.664000e+01	1.982666e+02	20181114_CTCFgfpcf2_G2G1\MitoSys2\Calibration\pmEGFPC1\0002_pmEGFPC1_R1_P2_K1_Ch2.zen
2.670000e+01	1.957333e+02	20181114_CTCFgfpcf2_G2G1\MitoSys2\Calibration\pmEGFPC1\0002_pmEGFPC1_R1_P2_K1_Ch2.zen
2.676000e+01	1.967000e+02	20181114_CTCFgfpcf2_G2G1\MitoSys2\Calibration\pmEGFPC1\0002_pmEGFPC1_R1_P2_K1_Ch2.zen
2.682000e+01	1.978666e+02	20181114_CTCFgfpcf2_G2G1\MitoSys2\Calibration\pmEGFPC1\0002_pmEGFPC1_R1_P2_K1_Ch2.zen
2.688000e+01	2.038000e+02	20181114_CTCFgfpcf2_G2G1\MitoSys2\Calibration\pmEGFPC1\0002_pmEGFPC1_R1_P2_K1_Ch2.zen
2.694000e+01	1.944833e+02	20181114_CTCFgfpcf2_G2G1\MitoSys2\Calibration\pmEGFPC1\0002_pmEGFPC1_R1_P2_K1_Ch2.zen
27	2.003833e+02	20181114_CTCFgfpcf2_G2G1\MitoSys2\Calibration\pmEGFPC1\0002_pmEGFPC1_R1_P2_K1_Ch2.zen
2.706000e+01	2.077333e+02	20181114_CTCFgfpcf2_G2G1\MitoSys2\Calibration\pmEGFPC1\0002_pmEGFPC1_R1_P2_K1_Ch2.zen
2.712000e+01	1.876666e+02	20181114_CTCFgfpcf2_G2G1\MitoSys2\Calibration\pmEGFPC1\0002_pmEGFPC1_R1_P2_K1_Ch2.zen
2.718000e+01	1.996333e+02	20181114_CTCFgfpcf2_G2G1\MitoSys2\Calibration\pmEGFPC1\0002_pmEGFPC1_R1_P2_K1_Ch2.zen
2.724000e+01	1.939833e+02	20181114_CTCFgfpcf2_G2G1\MitoSys2\Calibration\pmEGFPC1\0002_pmEGFPC1_R1_P2_K1_Ch2.zen
2.730000e+01	2.024833e+02	20181114_CTCFgfpcf2_G2G1\MitoSys2\Calibration\pmEGFPC1\0002_pmEGFPC1_R1_P2_K1_Ch2.zen
2.736000e+01	1.930667e+02	20181114_CTCFgfpcf2_G2G1\MitoSys2\Calibration\pmEGFPC1\0002_pmEGFPC1_R1_P2_K1_Ch2.zen
2.742000e+01	1.920833e+02	20181114_CTCFgfpcf2_G2G1\MitoSys2\Calibration\pmEGFPC1\0002_pmEGFPC1_R1_P2_K1_Ch2.zen
2.748000e+01	1.965166e+02	20181114_CTCFgfpcf2_G2G1\MitoSys2\Calibration\pmEGFPC1\0002_pmEGFPC1_R1_P2_K1_Ch2.zen
2.754000e+01	1.941500e+02	20181114_CTCFgfpcf2_G2G1\MitoSys2\Calibration\pmEGFPC1\0002_pmEGFPC1_R1_P2_K1_Ch2.zen
2.760000e+01	1.946500e+02	20181114_CTCFgfpcf2_G2G1\MitoSys2\Calibration\pmEGFPC1\0002_pmEGFPC1_R1_P2_K1_Ch2.zen
2.766000e+01	1.990833e+02	20181114_CTCFgfpcf2_G2G1\MitoSys2\Calibration\pmEGFPC1\0002_pmEGFPC1_R1_P2_K1_Ch2.zen
2.772000e+01	1.938500e+02	20181114_CTCFgfpcf2_G2G1\MitoSys2\Calibration\pmEGFPC1\0002_pmEGFPC1_R1_P2_K1_Ch2.zen
2.778000e+01	1.922166e+02	20181114_CTCFgfpcf2_G2G1\MitoSys2\Calibration\pmEGFPC1\0002_pmEGFPC1_R1_P2_K1_Ch2.zen
2.784000e+01	1.993833e+02	20181114_CTCFgfpcf2_G2G1\MitoSys2\Calibration\pmEGFPC1\0002_pmEGFPC1_R1_P2_K1_Ch2.zen
2.790000e+01	1.988167e+02	20181114_CTCFgfpcf2_G2G1\MitoSys2\Calibration\pmEGFPC1\0002_pmEGFPC1_R1_P2_K1_Ch2.zen
2.796000e+01	1.968333e+02	20181114_CTCFgfpcf2_G2G1\MitoSys2\Calibration\pmEGFPC1\0002_pmEGFPC1_R1_P2_K1_Ch2.zen
2.802000e+01	1.927000e+02	20181114_CTCFgfpcf2_G2G1\MitoSys2\Calibration\pmEGFPC1\0002_pmEGFPC1_R1_P2_K1_Ch2.zen
2.808000e+01	1.985333e+02	20181114_CTCFgfpcf2_G2G1\MitoSys2\Calibration\pmEGFPC1\0002_pmEGFPC1_R1_P2_K1_Ch2.zen
2.814000e+01	2.013333e+02	20181114_CTCFgfpcf2_G2G1\MitoSys2\Calibration\pmEGFPC1\0002_pmEGFPC1_R1_P2_K1_Ch2.zen
2.820000e+01	1.992500e+02	20181114_CTCFgfpcf2_G2G1\MitoSys2\Calibration\pmEGFPC1\0002_pmEGFPC1_R1_P2_K1_Ch2.zen
2.826000e+01	1.943666e+02	20181114_CTCFgfpcf2_G2G1\MitoSys2\Calibration\pmEGFPC1\0002_pmEGFPC1_R1_P2_K1_Ch2.zen
2.832000e+01	1.955833e+02	20181114_CTCFgfpcf2_G2G1\MitoSys2\Calibration\pmEGFPC1\0002_pmEGFPC1_R1_P2_K1_Ch2.zen
2.838000e+01	1.882833e+02	20181114_CTCFgfpcf2_G2G1\MitoSys2\Calibration\pmEGFPC1\0002_pmEGFPC1_R1_P2_K1_Ch2.zen
2.844000e+01	1.902166e+02	20181114_CTCFgfpcf2_G2G1\MitoSys2\Calibration\pmEGFPC1\0002_pmEGFPC1_R1_P2_K1_Ch2.zen
2.850000e+01	1.928500e+02	20181114_CTCFgfpcf2_G2G1\MitoSys2\Calibration\pmEGFPC1\0002_pmEGFPC1_R1_P2_K1_Ch2.zen
2.856000e+01	1.947000e+02	20181114_CTCFgfpcf2_G2G1\MitoSys2\Calibration\pmEGFPC1\0002_pmEGFPC1_R1_P2_K1_Ch2.zen
2.862000e+01	1.987500e+02	20181114_CTCFgfpcf2_G2G1\MitoSys2\Calibration\pmEGFPC1\0002_pmEGFPC1_R1_P2_K1_Ch2.zen
2.868000e+01	1.985000e+02	20181114_CTCFgfpcf2_G2G1\MitoSys2\Calibration\pmEGFPC1\0002_pmEGFPC1_R1_P2_K1_Ch2.zen
2.874000e+01	1.930500e+02	20181114_CTCFgfpcf2_G2G1\MitoSys2\Calibration\pmEGFPC1\0002_pmEGFPC1_R1_P2_K1_Ch2.zen
2.880000e+01	1.931000e+02	20181114_CTCFgfpcf2_G2G1\MitoSys2\Calibration\pmEGFPC1\0002_pmEGFPC1_R1_P2_K1_Ch2.zen
2.886000e+01	1.876500e+02	20181114_CTCFgfpcf2_G2G1\MitoSys2\Calibration\pmEGFPC1\0002_pmEGFPC1_R1_P2_K1_Ch2.zen
2.892000e+01	1.873833e+02	20181114_CTCFgfpcf2_G2G1\MitoSys2\Calibration\pmEGFPC1\0002_pmEGFPC1_R1_P2_K1_Ch2.zen
2.898000e+01	2.020166e+02	20181114_CTCFgfpcf2_G2G1\MitoSys2\Calibration\pmEGFPC1\0002_pmEGFPC1_R1_P2_K1_Ch2.zen
2.904000e+01	1.930000e+02	20181114_CTCFgfpcf2_G2G1\MitoSys2\Calibration\pmEGFPC1\0002_pmEGFPC1_R1_P2_K1_Ch2.zen
2.910000e+01	1.899333e+02	20181114_CTCFgfpcf2_G2G1\MitoSys2\Calibration\pmEGFPC1\0002_pmEGFPC1_R1_P2_K1_Ch2.zen
2.916000e+01	1.865667e+02	20181114_CTCFgfpcf2_G2G1\MitoSys2\Calibration\pmEGFPC1\0002_pmEGFPC1_R1_P2_K1_Ch2.zen
2.922000e+01	1.923833e+02	20181114_CTCFgfpcf2_G2G1\MitoSys2\Calibration\pmEGFPC1\0002_pmEGFPC1_R1_P2_K1_Ch2.zen
2.928000e+01	1.866000e+02	20181114_CTCFgfpcf2_G2G1\MitoSys2\Calibration\pmEGFPC1\0002_pmEGFPC1_R1_P2_K1_Ch2.zen
2.934000e+01	1.915833e+02	20181114_CTCFgfpcf2_G2G1\MitoSys2\Calibration\pmEGFPC1\0002_pmEGFPC1_R1_P2_K1_Ch2.zen
2.940000e+01	1.926166e+02	20181114_CTCFgfpcf2_G2G1\MitoSys2\Calibration\pmEGFPC1\0002_pmEGFPC1_R1_P2_K1_Ch2.zen
2.946000e+01	1.882333e+02	20181114_CTCFgfpcf2_G2G1\MitoSys2\Calibration\pmEGFPC1\0002_pmEGFPC1_R1_P2_K1_Ch2.zen
2.952000e+01	1.946000e+02	20181114_CTCFgfpcf2_G2G1\MitoSys2\Calibration\pmEGFPC1\0002_pmEGFPC1_R1_P2_K1_Ch2.zen
2.958000e+01	1.892333e+02	20181114_CTCFgfpcf2_G2G1\MitoSys2\Calibration\pmEGFPC1\0002_pmEGFPC1_R1_P2_K1_Ch2.zen
2.964000e+01	1.867166e+02	20181114_CTCFgfpcf2_G2G1\MitoSys2\Calibration\pmEGFPC1\0002_pmEGFPC1_R1_P2_K1_Ch2.zen
2.970000e+01	1.918333e+02	20181114_CTCFgfpcf2_G2G1\MitoSys2\Calibration\pmEGFPC1\0002_pmEGFPC1_R1_P2_K1_Ch2.zen
2.976000e+01	1.956833e+02	20181114_CTCFgfpcf2_G2G1\MitoSys2\Calibration\pmEGFPC1\0002_pmEGFPC1_R1_P2_K1_Ch2.zen
2.982000e+01	1.928333e+02	20181114_CTCFgfpcf2_G2G1\MitoSys2\Calibration\pmEGFPC1\0002_pmEGFPC1_R1_P2_K1_Ch2.zen
2.988000e+01	1.951000e+02	20181114_CTCFgfpcf2_G2G1\MitoSys2\Calibration\pmEGFPC1\0002_pmEGFPC1_R1_P2_K1_Ch2.zen
[truncated: 155,501 more rows]
