# Supplementary material for: Absolute quantification of cohesin, CTCF and their regulators in human cells
Source: eLife. 2019 Jun 17;8:e46269. doi: 10.7554/eLife.46269 (PMC6606026; doi:10.7554/eLife.46269)
Supplement: Figure 2—source data 1. [file elife-46269-fig2-data1.zip › Figure 2 - source data 1/20181115_CTCFgfpcf2_G2G1/2c_opt_time_col.res]

General								Correlation								Corrections
No	File name	Full path	Format	Clock	Duration	Channel mode	Annotation	Channel mode.1	Selection	1st	2nd	Frequency	Eval frequency	Mode	Detrend frequency	Offset Ch1	Amplitude Ch1	Rate Ch1	Offset Ch2	Amplitude Ch2	Rate Ch2	Xtalk Ch1	Xtalk Ch2	Labels Ch1	Labels Ch2	Interval1 1st	Interval1 2nd	Interval1 Ch1	Interval1 Ch2	Interval2 1st	Interval2 2nd	Interval2 Ch1	Interval2 Ch2	Bleaching Ch1	Bleaching Ch2	Bleaching Cross	BG Ch1	BG Ch2	BG Cross	Xtalk Ch1.1	Xtalk Ch2.1	Xtalk Cross	Total Ch1	Total Ch2	Total Cross	G0ave Ch1	G0std Ch1	G0ave Ch2	G0std Ch2
0	0001_pmEGFPC1_R1_P1_K1_Ch2.zen	20181115_CTCFgfpcf2_G2G1\MitoSys2\Calibration\pmEGFPC1\0001_pmEGFPC1_R1_P1_K1_Ch2.zen	FA/ISS	20000	30.0	1		1	0	0	29.941	100000	2000	Scale	0	2.642	0	0.01	0	0	0.01	0	0	1	1	0	1	382.397	0	0	1	382.397	0	1.0066	1	1	0.9862	1	1	1	1	1	0.9928	1	1	0.005911	0.00034831	0	0
1	0001_pmEGFPC1_R1_P2_K1_Ch2.zen	20181115_CTCFgfpcf2_G2G1\MitoSys2\Calibration\pmEGFPC1\0001_pmEGFPC1_R1_P2_K1_Ch2.zen	FA/ISS	20000	30.0	1		1	0	0	29.941	100000	2000	Scale	0	2.642	0	0.01	0	0	0.01	0	0	1	1	0	1	365.2	0	0	1	365.2	0	1.0689	1	1	0.9855	1	1	1	1	1	1.0539	1	1	0.006466500000000001	0.0010997	0	0
2	0002_pmEGFPC1_R1_P1_K1_Ch2.zen	20181115_CTCFgfpcf2_G2G1\MitoSys2\Calibration\pmEGFPC1\0002_pmEGFPC1_R1_P1_K1_Ch2.zen	FA/ISS	20000	30.0	1		1	0	0	29.941	100000	2000	Scale	0	2.642	0	0.01	0	0	0.01	0	0	1	1	0	1	378.7	0	0	1	378.7	0	1.0064	1	1	0.9861	1	1	1	1	1	0.9925	1	1	0.0056637	0.00033272	0	0
3	0002_pmEGFPC1_R1_P2_K1_Ch2.zen	20181115_CTCFgfpcf2_G2G1\MitoSys2\Calibration\pmEGFPC1\0002_pmEGFPC1_R1_P2_K1_Ch2.zen	FA/ISS	20000	30.0	1		1	0	0	29.941	100000	2000	Scale	0	2.642	0	0.01	0	0	0.01	0	0	1	1	0	1	280.938	0	0	1	280.938	0	1.1631	1	1	0.9811	1	1	1	1	1	1.1426	1	1	0.006795100000000001	0.0013430999999999998	0	0
4	0003_pmEGFPC1_R1_P1_K1_Ch2.zen	20181115_CTCFgfpcf2_G2G1\MitoSys2\Calibration\pmEGFPC1\0003_pmEGFPC1_R1_P1_K1_Ch2.zen	FA/ISS	20000	30.0	1		1	0	0	29.941	100000	2000	Scale	0	2.642	0	0.01	0	0	0.01	0	0	1	1	0	1	29.75	0	0	1	29.75	0	1.0183	1	1	0.8297	1	1	1	1	1	0.8463	1	1	0.067734	0.0028591999999999997	0	0
5	0003_pmEGFPC1_R1_P2_K1_Ch2.zen	20181115_CTCFgfpcf2_G2G1\MitoSys2\Calibration\pmEGFPC1\0003_pmEGFPC1_R1_P2_K1_Ch2.zen	FA/ISS	20000	30.0	1		1	0	0	29.941	100000	2000	Scale	0	2.642	0	0.01	0	0	0.01	0	0	1	1	0	1	27.586	0	0	1	27.586	0	1.0333	1	1	0.8163	1	1	1	1	1	0.8464	1	1	0.083307	0.0040135	0	0
6	0004_pmEGFPC1_R1_P1_K1_Ch2.zen	20181115_CTCFgfpcf2_G2G1\MitoSys2\Calibration\pmEGFPC1\0004_pmEGFPC1_R1_P1_K1_Ch2.zen	FA/ISS	20000	30.0	1		1	0	0	29.941	100000	2000	Scale	0	2.642	0	0.01	0	0	0.01	0	0	1	1	0	1	28.491	0	0	1	28.491	0	1.015	1	1	0.8234	1	1	1	1	1	0.8369	1	1	0.070399	0.001656	0	0
7	0004_pmEGFPC1_R1_P2_K1_Ch2.zen	20181115_CTCFgfpcf2_G2G1\MitoSys2\Calibration\pmEGFPC1\0004_pmEGFPC1_R1_P2_K1_Ch2.zen	FA/ISS	20000	30.0	1		1	0	0	29.941	100000	2000	Scale	0	2.642	0	0.01	0	0	0.01	0	0	1	1	0	1	24.331999999999997	0	0	1	24.331999999999997	0	1.0135	1	1	0.7949	1	1	1	1	1	0.8069	1	1	0.084588	0.0079445	0	0
8	0005_pmEGFPC1_R1_P1_K1_Ch2.zen	20181115_CTCFgfpcf2_G2G1\MitoSys2\Calibration\pmEGFPC1\0005_pmEGFPC1_R1_P1_K1_Ch2.zen	FA/ISS	20000	30.0	1		1	0	0	29.941	100000	2000	Scale	0	2.642	0	0.01	0	0	0.01	0	0	1	1	0	1	122.23299999999999	0	0	1	122.23299999999999	0	1.0401	1	1	0.9571	1	1	1	1	1	0.9963	1	1	0.015528	0.00060147	0	0
9	0005_pmEGFPC1_R1_P2_K1_Ch2.zen	20181115_CTCFgfpcf2_G2G1\MitoSys2\Calibration\pmEGFPC1\0005_pmEGFPC1_R1_P2_K1_Ch2.zen	FA/ISS	20000	30.0	1	x	1	0	0	29.941	100000	2000	Scale	0	2.642	0	0.01	0	0	0.01	0	0	1	1	0	1	144.092	0	0	1	144.092	0	1.0715	1	1	0.9641	1	1	1	1	1	1.034	1	1	0.014613999999999999	0.0039055	0	0
10	0006_pmEGFPC1_R1_P1_K1_Ch2.zen	20181115_CTCFgfpcf2_G2G1\MitoSys2\Calibration\pmEGFPC1\0006_pmEGFPC1_R1_P1_K1_Ch2.zen	FA/ISS	20000	30.0	1		1	0	0	29.941	100000	2000	Scale	0	2.642	0	0.01	0	0	0.01	0	0	1	1	0	1	433.163	0	0	1	433.163	0	1.0071	1	1	0.9878	1	1	1	1	1	0.9949	1	1	0.0046826	0.00025778	0	0
11	0006_pmEGFPC1_R1_P2_K1_Ch2.zen	20181115_CTCFgfpcf2_G2G1\MitoSys2\Calibration\pmEGFPC1\0006_pmEGFPC1_R1_P2_K1_Ch2.zen	FA/ISS	20000	30.0	1		1	0	0	29.941	100000	2000	Scale	0	2.642	0	0.01	0	0	0.01	0	0	1	1	0	1	483.452	0	0	1	483.452	0	1.0032	1	1	0.9891	1	1	1	1	1	0.9923	1	1	0.004843	0.00096851	0	0
12	0007_pmEGFPC1_R1_P1_K1_Ch2.zen	20181115_CTCFgfpcf2_G2G1\MitoSys2\Calibration\pmEGFPC1\0007_pmEGFPC1_R1_P1_K1_Ch2.zen	FA/ISS	20000	30.0	1		1	0	0	29.941	100000	2000	Scale	0	2.642	0	0.01	0	0	0.01	0	0	1	1	0	1	208.34	0	0	1	208.34	0	0.9929	1	1	0.9748	1	1	1	1	1	0.9678	1	1	0.012705	0.00052949	0	0
13	0007_pmEGFPC1_R1_P2_K1_Ch2.zen	20181115_CTCFgfpcf2_G2G1\MitoSys2\Calibration\pmEGFPC1\0007_pmEGFPC1_R1_P2_K1_Ch2.zen	FA/ISS	20000	30.0	1		1	0	0	29.941	100000	2000	Scale	0	2.642	0	0.01	0	0	0.01	0	0	1	1	0	1	181.37599999999998	0	0	1	181.37599999999998	0	1.0448	1	1	0.9711	1	1	1	1	1	1.0152	1	1	0.014632	0.0013064	0	0
14	0008_pmEGFPC1_R1_P1_K1_Ch2.zen	20181115_CTCFgfpcf2_G2G1\MitoSys2\Calibration\pmEGFPC1\0008_pmEGFPC1_R1_P1_K1_Ch2.zen	FA/ISS	20000	30.0	1		1	0	0	29.941	100000	2000	Scale	0	2.642	0	0.01	0	0	0.01	0	0	1	1	0	1	358.274	0	0	1	358.274	0	1.0152	1	1	0.9853	1	1	1	1	1	1.0004	1	1	0.006434100000000001	0.00026258	0	0
15	0008_pmEGFPC1_R1_P2_K1_Ch2.zen	20181115_CTCFgfpcf2_G2G1\MitoSys2\Calibration\pmEGFPC1\0008_pmEGFPC1_R1_P2_K1_Ch2.zen	FA/ISS	20000	30.0	1		1	0	0	29.941	100000	2000	Scale	0	2.642	0	0.01	0	0	0.01	0	0	1	1	0	1	355.815	0	0	1	355.815	0	0.9799	1	1	0.9852	1	1	1	1	1	0.9652	1	1	0.0068479	0.0011071	0	0
16	0009_pmEGFPC1_R1_P1_K1_Ch2.zen	20181115_CTCFgfpcf2_G2G1\MitoSys2\Calibration\pmEGFPC1\0009_pmEGFPC1_R1_P1_K1_Ch2.zen	FA/ISS	20000	30.0	1		1	0	0	29.941	100000	2000	Scale	0	2.642	0	0.01	0	0	0.01	0	0	1	1	0	1	348.784	0	0	1	348.784	0	1.005	1	1	0.9849	1	1	1	1	1	0.9899	1	1	0.0063856	0.00037295	0	0
17	0009_pmEGFPC1_R1_P2_K1_Ch2.zen	20181115_CTCFgfpcf2_G2G1\MitoSys2\Calibration\pmEGFPC1\0009_pmEGFPC1_R1_P2_K1_Ch2.zen	FA/ISS	20000	30.0	1		1	0	0	29.941	100000	2000	Scale	0	2.642	0	0.01	0	0	0.01	0	0	1	1	0	1	297.68	0	0	1	297.68	0	1.0121	1	1	0.9823	1	1	1	1	1	0.9943	1	1	0.0070292	0.0015732	0	0
18	0010_pmEGFPC1_R1_P1_K1_Ch2.zen	20181115_CTCFgfpcf2_G2G1\MitoSys2\Calibration\pmEGFPC1\0010_pmEGFPC1_R1_P1_K1_Ch2.zen	FA/ISS	20000	30.0	1		1	0	0	29.941	100000	2000	Scale	0	2.642	0	0.01	0	0	0.01	0	0	1	1	0	1	368.584	0	0	1	368.584	0	1.0156	1	1	0.9857	1	1	1	1	1	1.0012	1	1	0.0056764	0.00029502	0	0
19	0010_pmEGFPC1_R1_P2_K1_Ch2.zen	20181115_CTCFgfpcf2_G2G1\MitoSys2\Calibration\pmEGFPC1\0010_pmEGFPC1_R1_P2_K1_Ch2.zen	FA/ISS	20000	30.0	1		1	0	0	29.941	100000	2000	Scale	0	2.642	0	0.01	0	0	0.01	0	0	1	1	0	1	340.17800000000005	0	0	1	340.17800000000005	0	0.9690000000000001	1	1	0.9845	1	1	1	1	1	0.9538	1	1	0.0059615	0.00098778	0	0
20	0011_pmEGFPC1_R1_P1_K1_Ch2.zen	20181115_CTCFgfpcf2_G2G1\MitoSys2\Calibration\pmEGFPC1\0011_pmEGFPC1_R1_P1_K1_Ch2.zen	FA/ISS	20000	30.0	1		1	0	0	29.941	100000	2000	Scale	0	2.642	0	0.01	0	0	0.01	0	0	1	1	0	1	88.39200000000001	0	0	1	88.39200000000001	0	1.0135	1	1	0.9411	1	1	1	1	1	0.9543	1	1	0.026916000000000002	0.0016139	0	0
21	0011_pmEGFPC1_R1_P2_K1_Ch2.zen	20181115_CTCFgfpcf2_G2G1\MitoSys2\Calibration\pmEGFPC1\0011_pmEGFPC1_R1_P2_K1_Ch2.zen	FA/ISS	20000	30.0	1		1	0	0	29.941	100000	2000	Scale	0	2.642	0	0.01	0	0	0.01	0	0	1	1	0	1	90.552	0	0	1	90.552	0	1.0085	1	1	0.9427	1	1	1	1	1	0.951	1	1	0.023042	0.0015975999999999998	0	0
22	0012_pmEGFPC1_R1_P1_K1_Ch2.zen	20181115_CTCFgfpcf2_G2G1\MitoSys2\Calibration\pmEGFPC1\0012_pmEGFPC1_R1_P1_K1_Ch2.zen	FA/ISS	20000	30.0	1		1	0	0	29.941	100000	2000	Scale	0	2.642	0	0.01	0	0	0.01	0	0	1	1	0	1	186.102	0	0	1	186.102	0	1.0266	1	1	0.9717	1	1	1	1	1	0.998	1	1	0.012465	0.00075638	0	0
23	0012_pmEGFPC1_R1_P2_K1_Ch2.zen	20181115_CTCFgfpcf2_G2G1\MitoSys2\Calibration\pmEGFPC1\0012_pmEGFPC1_R1_P2_K1_Ch2.zen	FA/ISS	20000	30.0	1		1	0	0	29.941	100000	2000	Scale	0	2.642	0	0.01	0	0	0.01	0	0	1	1	0	1	159.963	0	0	1	159.963	0	1.047	1	1	0.9672	1	1	1	1	1	1.0133	1	1	0.014424000000000001	0.0020276	0	0
24	0013_pmEGFPC1_R1_P1_K1_Ch2.zen	20181115_CTCFgfpcf2_G2G1\MitoSys2\Calibration\pmEGFPC1\0013_pmEGFPC1_R1_P1_K1_Ch2.zen	FA/ISS	20000	30.0	1		1	0	0	29.941	100000	2000	Scale	0	2.642	0	0.01	0	0	0.01	0	0	1	1	0	1	178.12	0	0	1	178.12	0	1.0142	1	1	0.9705	1	1	1	1	1	0.9845	1	1	0.011424	0.00055394	0	0
25	0013_pmEGFPC1_R1_P2_K1_Ch2.zen	20181115_CTCFgfpcf2_G2G1\MitoSys2\Calibration\pmEGFPC1\0013_pmEGFPC1_R1_P2_K1_Ch2.zen	FA/ISS	20000	30.0	1		1	0	0	29.941	100000	2000	Scale	0	2.642	0	0.01	0	0	0.01	0	0	1	1	0	1	146.532	0	0	1	146.532	0	0.9551	1	1	0.9645	1	1	1	1	1	0.9204	1	1	0.013187	0.00038002	0	0
26	0014_pmEGFPC1_R1_P1_K1_Ch2.zen	20181115_CTCFgfpcf2_G2G1\MitoSys2\Calibration\pmEGFPC1\0014_pmEGFPC1_R1_P1_K1_Ch2.zen	FA/ISS	20000	30.0	1		1	0	0	29.941	100000	2000	Scale	0	2.642	0	0.01	0	0	0.01	0	0	1	1	0	1	46.013999999999996	0	0	1	46.013999999999996	0	1.0156	1	1	0.8884	1	1	1	1	1	0.9031	1	1	0.046197	0.0036229	0	0
27	0014_pmEGFPC1_R1_P2_K1_Ch2.zen	20181115_CTCFgfpcf2_G2G1\MitoSys2\Calibration\pmEGFPC1\0014_pmEGFPC1_R1_P2_K1_Ch2.zen	FA/ISS	20000	30.0	1		1	0	0	29.941	100000	2000	Scale	0	2.642	0	0.01	0	0	0.01	0	0	1	1	0	1	46.626000000000005	0	0	1	46.626000000000005	0	1.0026	1	1	0.8898	1	1	1	1	1	0.8923	1	1	0.045204	0.0034549	0	0
28	0015_pmEGFPC1_R1_P1_K1_Ch2.zen	20181115_CTCFgfpcf2_G2G1\MitoSys2\Calibration\pmEGFPC1\0015_pmEGFPC1_R1_P1_K1_Ch2.zen	FA/ISS	20000	30.0	1		1	0	0	29.941	100000	2000	Scale	0	2.642	0	0.01	0	0	0.01	0	0	1	1	0	1	126.045	0	0	1	126.045	0	1.0179	1	1	0.9584	1	1	1	1	1	0.976	1	1	0.016247	0.00068694	0	0
29	0015_pmEGFPC1_R1_P2_K1_Ch2.zen	20181115_CTCFgfpcf2_G2G1\MitoSys2\Calibration\pmEGFPC1\0015_pmEGFPC1_R1_P2_K1_Ch2.zen	FA/ISS	20000	30.0	1		1	0	0	29.941	100000	2000	Scale	0	2.642	0	0.01	0	0	0.01	0	0	1	1	0	1	116.84299999999999	0	0	1	116.84299999999999	0	1.0123	1	1	0.9552	1	1	1	1	1	0.9673	1	1	0.017644	0.0006294	0	0
30	0016_pmEGFPC1_R1_P1_K1_Ch2.zen	20181115_CTCFgfpcf2_G2G1\MitoSys2\Calibration\pmEGFPC1\0016_pmEGFPC1_R1_P1_K1_Ch2.zen	FA/ISS	20000	30.0	1		1	0	0	29.941	100000	2000	Scale	0	2.642	0	0.01	0	0	0.01	0	0	1	1	0	1	60.748000000000005	0	0	1	60.748000000000005	0	1.0063	1	1	0.9149	1	1	1	1	1	0.9209	1	1	0.033674	0.0015761	0	0
31	0016_pmEGFPC1_R1_P2_K1_Ch2.zen	20181115_CTCFgfpcf2_G2G1\MitoSys2\Calibration\pmEGFPC1\0016_pmEGFPC1_R1_P2_K1_Ch2.zen	FA/ISS	20000	30.0	1		1	0	0	29.941	100000	2000	Scale	0	2.642	0	0.01	0	0	0.01	0	0	1	1	0	1	86.33200000000001	0	0	1	86.33200000000001	0	0.9856	1	1	0.9397	1	1	1	1	1	0.9258	1	1	0.027616	0.002689	0	0
32	0017_pmEGFPC1_R1_P1_K1_Ch2.zen	20181115_CTCFgfpcf2_G2G1\MitoSys2\Calibration\pmEGFPC1\0017_pmEGFPC1_R1_P1_K1_Ch2.zen	FA/ISS	20000	30.0	1		1	0	0	29.941	100000	2000	Scale	0	2.642	0	0.01	0	0	0.01	0	0	1	1	0	1	227.18400000000003	0	0	1	227.18400000000003	0	1.0133	1	1	0.9769	1	1	1	1	1	0.9901	1	1	0.010419	0.00058513	0	0
33	0017_pmEGFPC1_R1_P2_K1_Ch2.zen	20181115_CTCFgfpcf2_G2G1\MitoSys2\Calibration\pmEGFPC1\0017_pmEGFPC1_R1_P2_K1_Ch2.zen	FA/ISS	20000	30.0	1		1	0	0	29.941	100000	2000	Scale	0	2.642	0	0.01	0	0	0.01	0	0	1	1	0	1	225.523	0	0	1	225.523	0	0.9926	1	1	0.9767	1	1	1	1	1	0.9694	1	1	0.009174600000000002	0.0011987999999999999	0	0
34	0018_pmEGFPC1_R1_P1_K1_Ch2.zen	20181115_CTCFgfpcf2_G2G1\MitoSys2\Calibration\pmEGFPC1\0018_pmEGFPC1_R1_P1_K1_Ch2.zen	FA/ISS	20000	30.0	1		1	0	0	29.941	100000	2000	Scale	0	2.642	0	0.01	0	0	0.01	0	0	1	1	0	1	21.451	0	0	1	21.451	0	1.0321	1	1	0.7686	1	1	1	1	1	0.7967	1	1	0.090645	0.007478399999999999	0	0
35	0018_pmEGFPC1_R1_P2_K1_Ch2.zen	20181115_CTCFgfpcf2_G2G1\MitoSys2\Calibration\pmEGFPC1\0018_pmEGFPC1_R1_P2_K1_Ch2.zen	FA/ISS	20000	30.0	1		1	0	0	29.941	100000	2000	Scale	0	2.642	0	0.01	0	0	0.01	0	0	1	1	0	1	15.414000000000001	0	0	1	15.414000000000001	0	1.0748	1	1	0.685	1	1	1	1	1	0.7466	1	1	0.092463	0.0042243	0	0
36	0019_pmEGFPC1_R1_P1_K1_Ch2.zen	20181115_CTCFgfpcf2_G2G1\MitoSys2\Calibration\pmEGFPC1\0019_pmEGFPC1_R1_P1_K1_Ch2.zen	FA/ISS	20000	30.0	1		1	0	0	29.941	100000	2000	Scale	0	2.642	0	0.01	0	0	0.01	0	0	1	1	0	1	300.444	0	0	1	300.444	0	1.0072	1	1	0.9825	1	1	1	1	1	0.9896	1	1	0.0068994	0.00047849	0	0
37	0019_pmEGFPC1_R1_P2_K1_Ch2.zen	20181115_CTCFgfpcf2_G2G1\MitoSys2\Calibration\pmEGFPC1\0019_pmEGFPC1_R1_P2_K1_Ch2.zen	FA/ISS	20000	30.0	1		1	0	0	29.941	100000	2000	Scale	0	2.642	0	0.01	0	0	0.01	0	0	1	1	0	1	271.138	0	0	1	271.138	0	1.0016	1	1	0.9806	1	1	1	1	1	0.9822	1	1	0.0079348	0.00033159	0	0
38	0020_pmEGFPC1_R1_P1_K1_Ch2.zen	20181115_CTCFgfpcf2_G2G1\MitoSys2\Calibration\pmEGFPC1\0020_pmEGFPC1_R1_P1_K1_Ch2.zen	FA/ISS	20000	30.0	1		1	0	0	29.941	100000	2000	Scale	0	2.642	0	0.01	0	0	0.01	0	0	1	1	0	1	309.642	0	0	1	309.642	0	1.0091	1	1	0.983	1	1	1	1	1	0.992	1	1	0.007889	0.00023349	0	0
39	0020_pmEGFPC1_R1_P2_K1_Ch2.zen	20181115_CTCFgfpcf2_G2G1\MitoSys2\Calibration\pmEGFPC1\0020_pmEGFPC1_R1_P2_K1_Ch2.zen	FA/ISS	20000	30.0	1		1	0	0	29.941	100000	2000	Scale	0	2.642	0	0.01	0	0	0.01	0	0	1	1	0	1	268.954	0	0	1	268.954	0	1.0227	1	1	0.9805	1	1	1	1	1	1.003	1	1	0.0085305	0.00069473	0	0
40	0021_pmEGFPC1_R1_P1_K1_Ch2.zen	20181115_CTCFgfpcf2_G2G1\MitoSys2\Calibration\pmEGFPC1\0021_pmEGFPC1_R1_P1_K1_Ch2.zen	FA/ISS	20000	30.0	1		1	0	0	29.941	100000	2000	Scale	0	2.642	0	0.01	0	0	0.01	0	0	1	1	0	1	50.257	0	0	1	50.257	0	1.0275	1	1	0.8976	1	1	1	1	1	0.9236	1	1	0.039702	0.0023539999999999998	0	0
41	0021_pmEGFPC1_R1_P2_K1_Ch2.zen	20181115_CTCFgfpcf2_G2G1\MitoSys2\Calibration\pmEGFPC1\0021_pmEGFPC1_R1_P2_K1_Ch2.zen	FA/ISS	20000	30.0	1		1	0	0	29.941	100000	2000	Scale	0	2.642	0	0.01	0	0	0.01	0	0	1	1	0	1	43.608000000000004	0	0	1	43.608000000000004	0	1.0219	1	1	0.8821	1	1	1	1	1	0.9026	1	1	0.045891	0.0046895	0	0
42	0022_pmEGFPC1_R1_P1_K1_Ch2.zen	20181115_CTCFgfpcf2_G2G1\MitoSys2\Calibration\pmEGFPC1\0022_pmEGFPC1_R1_P1_K1_Ch2.zen	FA/ISS	20000	30.0	1		1	0	0	29.941	100000	2000	Scale	0	2.642	0	0.01	0	0	0.01	0	0	1	1	0	1	99.62299999999999	0	0	1	99.62299999999999	0	1.0145	1	1	0.9476	1	1	1	1	1	0.9617	1	1	0.023909	0.0013844	0	0
43	0022_pmEGFPC1_R1_P2_K1_Ch2.zen	20181115_CTCFgfpcf2_G2G1\MitoSys2\Calibration\pmEGFPC1\0022_pmEGFPC1_R1_P2_K1_Ch2.zen	FA/ISS	20000	30.0	1		1	0	0	29.941	100000	2000	Scale	0	2.642	0	0.01	0	0	0.01	0	0	1	1	0	1	72.185	0	0	1	72.185	0	1.0056	1	1	0.9279	1	1	1	1	1	0.9332	1	1	0.032284	0.0055775	0	0
44	0023_pmEGFPC1_R1_P1_K1_Ch2.zen	20181115_CTCFgfpcf2_G2G1\MitoSys2\Calibration\pmEGFPC1\0023_pmEGFPC1_R1_P1_K1_Ch2.zen	FA/ISS	20000	30.0	1		1	0	0	29.941	100000	2000	Scale	0	2.642	0	0.01	0	0	0.01	0	0	1	1	0	1	83.126	0	0	1	83.126	0	1.0039	1	1	0.9375	1	1	1	1	1	0.9413	1	1	0.030853	0.0014435000000000001	0	0
45	0023_pmEGFPC1_R1_P2_K1_Ch2.zen	20181115_CTCFgfpcf2_G2G1\MitoSys2\Calibration\pmEGFPC1\0023_pmEGFPC1_R1_P2_K1_Ch2.zen	FA/ISS	20000	30.0	1		1	0	0	29.941	100000	2000	Scale	0	2.642	0	0.01	0	0	0.01	0	0	1	1	0	1	64.335	0	0	1	64.335	0	1.0393	1	1	0.9193	1	1	1	1	1	0.9570000000000001	1	1	0.037916000000000005	0.0024066	0	0
46	0024_pmEGFPC1_R1_P1_K1_Ch2.zen	20181115_CTCFgfpcf2_G2G1\MitoSys2\Calibration\pmEGFPC1\0024_pmEGFPC1_R1_P1_K1_Ch2.zen	FA/ISS	20000	30.0	1		1	0	0	29.941	100000	2000	Scale	0	2.642	0	0.01	0	0	0.01	0	0	1	1	0	1	69.836	0	0	1	69.836	0	1.0249	1	1	0.9257	1	1	1	1	1	0.9496	1	1	0.033226	0.0016124000000000002	0	0
47	0024_pmEGFPC1_R1_P2_K1_Ch2.zen	20181115_CTCFgfpcf2_G2G1\MitoSys2\Calibration\pmEGFPC1\0024_pmEGFPC1_R1_P2_K1_Ch2.zen	FA/ISS	20000	30.0	1		1	0	0	29.941	100000	2000	Scale	0	2.642	0	0.01	0	0	0.01	0	0	1	1	0	1	64.28399999999999	0	0	1	64.28399999999999	0	1.0	1	1	0.9194	1	1	1	1	1	0.9194	1	1	0.039923	0.00158	0	0
48	0001_WT_R1_P1_K1_Ch2.zen	20181115_CTCFgfpcf2_G2G1\MitoSys2\Calibration\WT\0001_WT_R1_P1_K1_Ch2.zen	FA/ISS	20000	30.000999999999998	1		1	0	0	29.941	100000	2000	Scale	0	0.0	0	0.01	0	0	0.01	0	0	1	1	0	1	0.0	0	0	1	0.0	0	1.0	1	1	1.0	1	1	1	1	1	1.0	1	1	0.0	0.0	0	0
49	0001_WT_R1_P2_K1_Ch2.zen	20181115_CTCFgfpcf2_G2G1\MitoSys2\Calibration\WT\0001_WT_R1_P2_K1_Ch2.zen	FA/ISS	20000	30.0	1		1	0	0	29.941	100000	2000	Scale	0	0.0	0	0.01	0	0	0.01	0	0	1	1	0	1	0.0	0	0	1	0.0	0	1.0	1	1	1.0	1	1	1	1	1	1.0	1	1	0.0	0.0	0	0
50	0002_WT_R1_P1_K1_Ch2.zen	20181115_CTCFgfpcf2_G2G1\MitoSys2\Calibration\WT\0002_WT_R1_P1_K1_Ch2.zen	FA/ISS	20000	30.0	1		1	0	0	29.941	100000	2000	Scale	0	0.0	0	0.01	0	0	0.01	0	0	1	1	0	1	0.0	0	0	1	0.0	0	1.0	1	1	1.0	1	1	1	1	1	1.0	1	1	0.0	0.0	0	0
51	0002_WT_R1_P2_K1_Ch2.zen	20181115_CTCFgfpcf2_G2G1\MitoSys2\Calibration\WT\0002_WT_R1_P2_K1_Ch2.zen	FA/ISS	20000	30.0	1		1	0	0	29.941	100000	2000	Scale	0	0.0	0	0.01	0	0	0.01	0	0	1	1	0	1	0.0	0	0	1	0.0	0	1.0	1	1	1.0	1	1	1	1	1	1.0	1	1	0.0	0.0	0	0
52	0003_WT_R1_P1_K1_Ch2.zen	20181115_CTCFgfpcf2_G2G1\MitoSys2\Calibration\WT\0003_WT_R1_P1_K1_Ch2.zen	FA/ISS	20000	29.999000000000002	1		1	0	0	29.941	100000	2000	Scale	0	0.0	0	0.01	0	0	0.01	0	0	1	1	0	1	0.0	0	0	1	0.0	0	1.0	1	1	1.0	1	1	1	1	1	1.0	1	1	0.0	0.0	0	0
53	0003_WT_R1_P2_K1_Ch2.zen	20181115_CTCFgfpcf2_G2G1\MitoSys2\Calibration\WT\0003_WT_R1_P2_K1_Ch2.zen	FA/ISS	20000	30.0	1		1	0	0	29.941	100000	2000	Scale	0	0.0	0	0.01	0	0	0.01	0	0	1	1	0	1	0.0	0	0	1	0.0	0	1.0	1	1	1.0	1	1	1	1	1	1.0	1	1	0.0	0.0	0	0
54	0004_WT_R1_P1_K1_Ch2.zen	20181115_CTCFgfpcf2_G2G1\MitoSys2\Calibration\WT\0004_WT_R1_P1_K1_Ch2.zen	FA/ISS	20000	30.0	1		1	0	0	29.941	100000	2000	Scale	0	0.0	0	0.01	0	0	0.01	0	0	1	1	0	1	0.0	0	0	1	0.0	0	1.0	1	1	1.0	1	1	1	1	1	1.0	1	1	0.0	0.0	0	0
55	0004_WT_R1_P2_K1_Ch2.zen	20181115_CTCFgfpcf2_G2G1\MitoSys2\Calibration\WT\0004_WT_R1_P2_K1_Ch2.zen	FA/ISS	20000	29.999000000000002	1		1	0	0	29.941	100000	2000	Scale	0	0.0	0	0.01	0	0	0.01	0	0	1	1	0	1	0.0	0	0	1	0.0	0	1.0	1	1	1.0	1	1	1	1	1	1.0	1	1	0.0	0.0	0	0
56	0005_WT_R1_P1_K1_Ch2.zen	20181115_CTCFgfpcf2_G2G1\MitoSys2\Calibration\WT\0005_WT_R1_P1_K1_Ch2.zen	FA/ISS	20000	30.0	1		1	0	0	29.941	100000	2000	Scale	0	0.0	0	0.01	0	0	0.01	0	0	1	1	0	1	0.0	0	0	1	0.0	0	1.0	1	1	1.0	1	1	1	1	1	1.0	1	1	0.0	0.0	0	0
57	0005_WT_R1_P2_K1_Ch2.zen	20181115_CTCFgfpcf2_G2G1\MitoSys2\Calibration\WT\0005_WT_R1_P2_K1_Ch2.zen	FA/ISS	20000	30.002	1		1	0	0	29.941	100000	2000	Scale	0	0.0	0	0.01	0	0	0.01	0	0	1	1	0	1	0.0	0	0	1	0.0	0	1.0	1	1	1.0	1	1	1	1	1	1.0	1	1	0.0	0.0	0	0
58	0006_WT_R1_P1_K1_Ch2.zen	20181115_CTCFgfpcf2_G2G1\MitoSys2\Calibration\WT\0006_WT_R1_P1_K1_Ch2.zen	FA/ISS	20000	29.999000000000002	1		1	0	0	29.941	100000	2000	Scale	0	0.0	0	0.01	0	0	0.01	0	0	1	1	0	1	0.0	0	0	1	0.0	0	1.0	1	1	1.0	1	1	1	1	1	1.0	1	1	0.0	0.0	0	0
59	0006_WT_R1_P2_K1_Ch2.zen	20181115_CTCFgfpcf2_G2G1\MitoSys2\Calibration\WT\0006_WT_R1_P2_K1_Ch2.zen	FA/ISS	20000	30.000999999999998	1		1	0	0	29.941	100000	2000	Scale	0	0.0	0	0.01	0	0	0.01	0	0	1	1	0	1	0.0	0	0	1	0.0	0	1.0	1	1	1.0	1	1	1	1	1	1.0	1	1	0.0	0.0	0	0
60	0007_WT_R1_P1_K1_Ch2.zen	20181115_CTCFgfpcf2_G2G1\MitoSys2\Calibration\WT\0007_WT_R1_P1_K1_Ch2.zen	FA/ISS	20000	29.999000000000002	1		1	0	0	29.941	100000	2000	Scale	0	0.0	0	0.01	0	0	0.01	0	0	1	1	0	1	0.0	0	0	1	0.0	0	1.0	1	1	1.0	1	1	1	1	1	1.0	1	1	0.0	0.0	0	0
61	0007_WT_R1_P2_K1_Ch2.zen	20181115_CTCFgfpcf2_G2G1\MitoSys2\Calibration\WT\0007_WT_R1_P2_K1_Ch2.zen	FA/ISS	20000	30.0	1		1	0	0	29.941	100000	2000	Scale	0	0.0	0	0.01	0	0	0.01	0	0	1	1	0	1	0.0	0	0	1	0.0	0	1.0	1	1	1.0	1	1	1	1	1	1.0	1	1	0.0	0.0	0	0
62	0008_WT_R1_P1_K1_Ch2.zen	20181115_CTCFgfpcf2_G2G1\MitoSys2\Calibration\WT\0008_WT_R1_P1_K1_Ch2.zen	FA/ISS	20000	30.0	1		1	0	0	29.941	100000	2000	Scale	0	0.0	0	0.01	0	0	0.01	0	0	1	1	0	1	0.0	0	0	1	0.0	0	1.0	1	1	1.0	1	1	1	1	1	1.0	1	1	0.0	0.0	0	0
63	0008_WT_R1_P2_K1_Ch2.zen	20181115_CTCFgfpcf2_G2G1\MitoSys2\Calibration\WT\0008_WT_R1_P2_K1_Ch2.zen	FA/ISS	20000	30.0	1		1	0	0	29.941	100000	2000	Scale	0	0.0	0	0.01	0	0	0.01	0	0	1	1	0	1	0.0	0	0	1	0.0	0	1.0	1	1	1.0	1	1	1	1	1	1.0	1	1	0.0	0.0	0	0
64	0009_WT_R1_P1_K1_Ch2.zen	20181115_CTCFgfpcf2_G2G1\MitoSys2\Calibration\WT\0009_WT_R1_P1_K1_Ch2.zen	FA/ISS	20000	30.0	1		1	0	0	29.941	100000	2000	Scale	0	0.0	0	0.01	0	0	0.01	0	0	1	1	0	1	0.0	0	0	1	0.0	0	1.0	1	1	1.0	1	1	1	1	1	1.0	1	1	0.0	0.0	0	0
65	0009_WT_R1_P2_K1_Ch2.zen	20181115_CTCFgfpcf2_G2G1\MitoSys2\Calibration\WT\0009_WT_R1_P2_K1_Ch2.zen	FA/ISS	20000	30.000999999999998	1		1	0	0	29.941	100000	2000	Scale	0	0.0	0	0.01	0	0	0.01	0	0	1	1	0	1	0.0	0	0	1	0.0	0	1.0	1	1	1.0	1	1	1	1	1	1.0	1	1	0.0	0.0	0	0
66	0010_WT_R1_P1_K1_Ch2.zen	20181115_CTCFgfpcf2_G2G1\MitoSys2\Calibration\WT\0010_WT_R1_P1_K1_Ch2.zen	FA/ISS	20000	30.000999999999998	1		1	0	0	29.941	100000	2000	Scale	0	0.0	0	0.01	0	0	0.01	0	0	1	1	0	1	0.0	0	0	1	0.0	0	1.0	1	1	1.0	1	1	1	1	1	1.0	1	1	0.0	0.0	0	0
67	0010_WT_R1_P2_K1_Ch2.zen	20181115_CTCFgfpcf2_G2G1\MitoSys2\Calibration\WT\0010_WT_R1_P2_K1_Ch2.zen	FA/ISS	20000	29.999000000000002	1		1	0	0	29.941	100000	2000	Scale	0	0.0	0	0.01	0	0	0.01	0	0	1	1	0	1	0.0	0	0	1	0.0	0	1.0	1	1	1.0	1	1	1	1	1	1.0	1	1	0.0	0.0	0	0
68	0011_WT_R1_P1_K1_Ch2.zen	20181115_CTCFgfpcf2_G2G1\MitoSys2\Calibration\WT\0011_WT_R1_P1_K1_Ch2.zen	FA/ISS	20000	29.999000000000002	1		1	0	0	29.941	100000	2000	Scale	0	0.0	0	0.01	0	0	0.01	0	0	1	1	0	1	0.0	0	0	1	0.0	0	1.0	1	1	1.0	1	1	1	1	1	1.0	1	1	0.0	0.0	0	0
69	0011_WT_R1_P2_K1_Ch2.zen	20181115_CTCFgfpcf2_G2G1\MitoSys2\Calibration\WT\0011_WT_R1_P2_K1_Ch2.zen	FA/ISS	20000	30.0	1		1	0	0	29.941	100000	2000	Scale	0	0.0	0	0.01	0	0	0.01	0	0	1	1	0	1	0.0	0	0	1	0.0	0	1.0	1	1	1.0	1	1	1	1	1	1.0	1	1	0.0	0.0	0	0
70	0012_WT_R1_P1_K1_Ch2.zen	20181115_CTCFgfpcf2_G2G1\MitoSys2\Calibration\WT\0012_WT_R1_P1_K1_Ch2.zen	FA/ISS	20000	30.0	1		1	0	0	29.941	100000	2000	Scale	0	0.0	0	0.01	0	0	0.01	0	0	1	1	0	1	0.0	0	0	1	0.0	0	1.0	1	1	1.0	1	1	1	1	1	1.0	1	1	0.0	0.0	0	0
71	0012_WT_R1_P2_K1_Ch2.zen	20181115_CTCFgfpcf2_G2G1\MitoSys2\Calibration\WT\0012_WT_R1_P2_K1_Ch2.zen	FA/ISS	20000	29.998	1		1	0	0	29.941	100000	2000	Scale	0	0.0	0	0.01	0	0	0.01	0	0	1	1	0	1	0.0	0	0	1	0.0	0	1.0	1	1	1.0	1	1	1	1	1	1.0	1	1	0.0	0.0	0	0
72	0013_WT_R1_P1_K1_Ch2.zen	20181115_CTCFgfpcf2_G2G1\MitoSys2\Calibration\WT\0013_WT_R1_P1_K1_Ch2.zen	FA/ISS	20000	30.0	1		1	0	0	29.941	100000	2000	Scale	0	0.0	0	0.01	0	0	0.01	0	0	1	1	0	1	0.0	0	0	1	0.0	0	1.0	1	1	1.0	1	1	1	1	1	1.0	1	1	0.0	0.0	0	0
73	0013_WT_R1_P2_K1_Ch2.zen	20181115_CTCFgfpcf2_G2G1\MitoSys2\Calibration\WT\0013_WT_R1_P2_K1_Ch2.zen	FA/ISS	20000	30.0	1		1	0	0	29.941	100000	2000	Scale	0	0.0	0	0.01	0	0	0.01	0	0	1	1	0	1	0.0	0	0	1	0.0	0	1.0	1	1	1.0	1	1	1	1	1	1.0	1	1	0.0	0.0	0	0
74	TR1_2_W0001_P0005_T0001_R1_P1_K1_Ch2.zen	20181115_CTCFgfpcf2_G2G1\MitoSys2\LSM\G1_14_20h_afterRelease\DE_W0001_P0005\DE_2_W0001_P0005_T0001\TR1_W0001_P0005\TR1_2_W0001_P0005_T0001_R1_P1_K1_Ch2.zen	FA/ISS	20000	30.0	1		1	0	0	29.941	100000	2000	Scale	0	2.642	0	0.01	0	0	0.01	0	0	1	1	0	1	74.639	0	0	1	74.639	0	1.2746	1	1	0.9294	1	1	1	1	1	1.1936	1	1	0.024011	0.0074952	0	0
75	TR1_2_W0001_P0005_T0001_R1_P2_K1_Ch2.zen	20181115_CTCFgfpcf2_G2G1\MitoSys2\LSM\G1_14_20h_afterRelease\DE_W0001_P0005\DE_2_W0001_P0005_T0001\TR1_W0001_P0005\TR1_2_W0001_P0005_T0001_R1_P2_K1_Ch2.zen	FA/ISS	20000	30.0	1		1	0	0	29.941	100000	2000	Scale	0	2.642	0	0.01	0	0	0.01	0	0	1	1	0	1	72.15100000000001	0	0	1	72.15100000000001	0	1.2908	1	1	0.9265	1	1	1	1	1	1.2061	1	1	0.027612	0.0037994	0	0
76	TR1_2_W0001_P0005_T0001_R1_P3_K1_Ch2.zen	20181115_CTCFgfpcf2_G2G1\MitoSys2\LSM\G1_14_20h_afterRelease\DE_W0001_P0005\DE_2_W0001_P0005_T0001\TR1_W0001_P0005\TR1_2_W0001_P0005_T0001_R1_P3_K1_Ch2.zen	FA/ISS	20000	30.0	1		1	0	0	29.941	100000	2000	Scale	0	2.642	0	0.01	0	0	0.01	0	0	1	1	0	1	68.09	0	0	1	68.09	0	1.1495	1	1	0.9222	1	1	1	1	1	1.0656	1	1	0.039287	0.0043692	0	0
77	TR1_2_W0001_P0005_T0001_R1_P4_K1_Ch2.zen	20181115_CTCFgfpcf2_G2G1\MitoSys2\LSM\G1_14_20h_afterRelease\DE_W0001_P0005\DE_2_W0001_P0005_T0001\TR1_W0001_P0005\TR1_2_W0001_P0005_T0001_R1_P4_K1_Ch2.zen	FA/ISS	20000	30.0	1	x	1	0	0	29.941	100000	2000	Scale	0	2.642	0	0.01	0	0	0.01	0	0	1	1	0	1	10.409	0	0	1	10.409	0	3.5088	1	1	0.5226	1	1	1	1	1	2.2817	1	1	0.024048	0.058303999999999995	0	0
78	TR1_2_W0001_P0005_T0001_R1_P5_K1_Ch2.zen	20181115_CTCFgfpcf2_G2G1\MitoSys2\LSM\G1_14_20h_afterRelease\DE_W0001_P0005\DE_2_W0001_P0005_T0001\TR1_W0001_P0005\TR1_2_W0001_P0005_T0001_R1_P5_K1_Ch2.zen	FA/ISS	20000	30.0	1		1	0	0	29.941	100000	2000	Scale	0	2.642	0	0.01	0	0	0.01	0	0	1	1	0	1	2.8360000000000003	0	0	1	2.8360000000000003	0	1.0062	1	1	0.0044	1	1	1	1	1	0.0047	1	1	0.14587	0.059389	0	0
79	TR1_2_W0001_P0006_T0001_R1_P1_K1_Ch2.zen	20181115_CTCFgfpcf2_G2G1\MitoSys2\LSM\G1_14_20h_afterRelease\DE_W0001_P0006\DE_2_W0001_P0006_T0001\TR1_W0001_P0006\TR1_2_W0001_P0006_T0001_R1_P1_K1_Ch2.zen	FA/ISS	20000	30.0	1		1	0	0	29.941	100000	2000	Scale	0	2.642	0	0.01	0	0	0.01	0	0	1	1	0	1	69.973	0	0	1	69.973	0	1.3759	1	1	0.9241	1	1	1	1	1	1.2852	1	1	0.031505	0.0054491999999999995	0	0
80	TR1_2_W0001_P0006_T0001_R1_P2_K1_Ch2.zen	20181115_CTCFgfpcf2_G2G1\MitoSys2\LSM\G1_14_20h_afterRelease\DE_W0001_P0006\DE_2_W0001_P0006_T0001\TR1_W0001_P0006\TR1_2_W0001_P0006_T0001_R1_P2_K1_Ch2.zen	FA/ISS	20000	30.0	1		1	0	0	29.941	100000	2000	Scale	0	2.642	0	0.01	0	0	0.01	0	0	1	1	0	1	60.556999999999995	0	0	1	60.556999999999995	0	1.3351	1	1	0.9137	1	1	1	1	1	1.2336	1	1	0.030538	0.009904000000000001	0	0
81	TR1_2_W0001_P0006_T0001_R1_P3_K1_Ch2.zen	20181115_CTCFgfpcf2_G2G1\MitoSys2\LSM\G1_14_20h_afterRelease\DE_W0001_P0006\DE_2_W0001_P0006_T0001\TR1_W0001_P0006\TR1_2_W0001_P0006_T0001_R1_P3_K1_Ch2.zen	FA/ISS	20000	30.0	1		1	0	0	29.941	100000	2000	Scale	0	2.642	0	0.01	0	0	0.01	0	0	1	1	0	1	59.323	0	0	1	59.323	0	1.1215	1	1	0.9117	1	1	1	1	1	1.0277	1	1	0.036333	0.0035444	0	0
82	TR1_2_W0001_P0006_T0001_R1_P4_K1_Ch2.zen	20181115_CTCFgfpcf2_G2G1\MitoSys2\LSM\G1_14_20h_afterRelease\DE_W0001_P0006\DE_2_W0001_P0006_T0001\TR1_W0001_P0006\TR1_2_W0001_P0006_T0001_R1_P4_K1_Ch2.zen	FA/ISS	20000	29.999000000000002	1	x	1	0	0	29.941	100000	2000	Scale	0	2.642	0	0.01	0	0	0.01	0	0	1	1	0	1	4.283	0	0	1	4.283	0	1.0751	1	1	0.1387	1	1	1	1	1	0.166	1	1	0.071989	0.014156	0	0
83	TR1_2_W0001_P0006_T0001_R1_P5_K1_Ch2.zen	20181115_CTCFgfpcf2_G2G1\MitoSys2\LSM\G1_14_20h_afterRelease\DE_W0001_P0006\DE_2_W0001_P0006_T0001\TR1_W0001_P0006\TR1_2_W0001_P0006_T0001_R1_P5_K1_Ch2.zen	FA/ISS	20000	30.0	1	x	1	0	0	29.941	100000	2000	Scale	0	2.642	0	0.01	0	0	0.01	0	0	1	1	0	1	3.926	0	0	1	3.926	0	1.3318	1	1	0.1001	1	1	1	1	1	0.1874	1	1	0.064489	0.032698000000000005	0	0
84	TR1_2_W0001_P0007_T0001_R1_P1_K1_Ch2.zen	20181115_CTCFgfpcf2_G2G1\MitoSys2\LSM\G1_14_20h_afterRelease\DE_W0001_P0007\DE_2_W0001_P0007_T0001\TR1_W0001_P0007\TR1_2_W0001_P0007_T0001_R1_P1_K1_Ch2.zen	FA/ISS	20000	30.0	1		1	0	0	29.941	100000	2000	Scale	0	2.642	0	0.01	0	0	0.01	0	0	1	1	0	1	62.525	0	0	1	62.525	0	1.1579	1	1	0.915	1	1	1	1	1	1.0659	1	1	0.029775	0.0030133000000000004	0	0
85	TR1_2_W0001_P0007_T0001_R1_P2_K1_Ch2.zen	20181115_CTCFgfpcf2_G2G1\MitoSys2\LSM\G1_14_20h_afterRelease\DE_W0001_P0007\DE_2_W0001_P0007_T0001\TR1_W0001_P0007\TR1_2_W0001_P0007_T0001_R1_P2_K1_Ch2.zen	FA/ISS	20000	30.0	1		1	0	0	29.941	100000	2000	Scale	0	2.642	0	0.01	0	0	0.01	0	0	1	1	0	1	62.013000000000005	0	0	1	62.013000000000005	0	1.286	1	1	0.9124	1	1	1	1	1	1.1853	1	1	0.04167	0.0021916	0	0
86	TR1_2_W0001_P0007_T0001_R1_P3_K1_Ch2.zen	20181115_CTCFgfpcf2_G2G1\MitoSys2\LSM\G1_14_20h_afterRelease\DE_W0001_P0007\DE_2_W0001_P0007_T0001\TR1_W0001_P0007\TR1_2_W0001_P0007_T0001_R1_P3_K1_Ch2.zen	FA/ISS	20000	30.0	1		1	0	0	29.941	100000	2000	Scale	0	2.642	0	0.01	0	0	0.01	0	0	1	1	0	1	57.838	0	0	1	57.838	0	1.2965	1	1	0.9067	1	1	1	1	1	1.1886	1	1	0.039613999999999996	0.0033608000000000006	0	0
87	TR1_2_W0001_P0007_T0001_R1_P4_K1_Ch2.zen	20181115_CTCFgfpcf2_G2G1\MitoSys2\LSM\G1_14_20h_afterRelease\DE_W0001_P0007\DE_2_W0001_P0007_T0001\TR1_W0001_P0007\TR1_2_W0001_P0007_T0001_R1_P4_K1_Ch2.zen	FA/ISS	20000	30.0	1		1	0	0	29.941	100000	2000	Scale	0	2.642	0	0.01	0	0	0.01	0	0	1	1	0	1	4.118	0	0	1	4.118	0	1.4380000000000002	1	1	0.1236	1	1	1	1	1	0.2614	1	1	0.054332000000000005	0.088239	0	0
88	TR1_2_W0001_P0007_T0001_R1_P5_K1_Ch2.zen	20181115_CTCFgfpcf2_G2G1\MitoSys2\LSM\G1_14_20h_afterRelease\DE_W0001_P0007\DE_2_W0001_P0007_T0001\TR1_W0001_P0007\TR1_2_W0001_P0007_T0001_R1_P5_K1_Ch2.zen	FA/ISS	20000	30.0	1	x	1	0	0	29.941	100000	2000	Scale	0	2.642	0	0.01	0	0	0.01	0	0	1	1	0	1	6.774	0	0	1	6.774	0	1.01	1	1	0.3712	1	1	1	1	1	0.3773	1	1	0.012033	0.021973	0	0
89	TR1_2_W0001_P0008_T0001_R1_P1_K1_Ch2.zen	20181115_CTCFgfpcf2_G2G1\MitoSys2\LSM\G1_14_20h_afterRelease\DE_W0001_P0008\DE_2_W0001_P0008_T0001\TR1_W0001_P0008\TR1_2_W0001_P0008_T0001_R1_P1_K1_Ch2.zen	FA/ISS	20000	30.0	1		1	0	0	29.941	100000	2000	Scale	0	2.642	0	0.01	0	0	0.01	0	0	1	1	0	1	62.512	0	0	1	62.512	0	1.2944	1	1	0.9157	1	1	1	1	1	1.197	1	1	0.041568	0.007831900000000001	0	0
90	TR1_2_W0001_P0008_T0001_R1_P2_K1_Ch2.zen	20181115_CTCFgfpcf2_G2G1\MitoSys2\LSM\G1_14_20h_afterRelease\DE_W0001_P0008\DE_2_W0001_P0008_T0001\TR1_W0001_P0008\TR1_2_W0001_P0008_T0001_R1_P2_K1_Ch2.zen	FA/ISS	20000	30.0	1		1	0	0	29.941	100000	2000	Scale	0	2.642	0	0.01	0	0	0.01	0	0	1	1	0	1	60.408	0	0	1	60.408	0	1.6895	1	1	0.9105	1	1	1	1	1	1.5664	1	1	0.028572000000000004	0.0074017	0	0
91	TR1_2_W0001_P0008_T0001_R1_P3_K1_Ch2.zen	20181115_CTCFgfpcf2_G2G1\MitoSys2\LSM\G1_14_20h_afterRelease\DE_W0001_P0008\DE_2_W0001_P0008_T0001\TR1_W0001_P0008\TR1_2_W0001_P0008_T0001_R1_P3_K1_Ch2.zen	FA/ISS	20000	30.0	1		1	0	0	29.941	100000	2000	Scale	0	2.642	0	0.01	0	0	0.01	0	0	1	1	0	1	60.698	0	0	1	60.698	0	1.4659	1	1	0.9129999999999999	1	1	1	1	1	1.3573	1	1	0.029220999999999997	0.006474600000000001	0	0
92	TR1_2_W0001_P0008_T0001_R1_P4_K1_Ch2.zen	20181115_CTCFgfpcf2_G2G1\MitoSys2\LSM\G1_14_20h_afterRelease\DE_W0001_P0008\DE_2_W0001_P0008_T0001\TR1_W0001_P0008\TR1_2_W0001_P0008_T0001_R1_P4_K1_Ch2.zen	FA/ISS	20000	30.000999999999998	1	x	1	0	0	29.941	100000	2000	Scale	0	2.642	0	0.01	0	0	0.01	0	0	1	1	0	1	3.616	0	0	1	3.616	0	1.1214	1	1	0.0713	1	1	1	1	1	0.1014	1	1	0.08517899999999999	0.03573	0	0
93	TR1_2_W0001_P0008_T0001_R1_P5_K1_Ch2.zen	20181115_CTCFgfpcf2_G2G1\MitoSys2\LSM\G1_14_20h_afterRelease\DE_W0001_P0008\DE_2_W0001_P0008_T0001\TR1_W0001_P0008\TR1_2_W0001_P0008_T0001_R1_P5_K1_Ch2.zen	FA/ISS	20000	30.0	1	x	1	0	0	29.941	100000	2000	Scale	0	2.642	0	0.01	0	0	0.01	0	0	1	1	0	1	3.238	0	0	1	3.238	0	1.0595	1	1	0.0326	1	1	1	1	1	0.0425	1	1	0.13696	0.039293	0	0
94	TR1_2_W0001_P0009_T0001_R1_P1_K1_Ch2.zen	20181115_CTCFgfpcf2_G2G1\MitoSys2\LSM\G1_14_20h_afterRelease\DE_W0001_P0009\DE_2_W0001_P0009_T0001\TR1_W0001_P0009\TR1_2_W0001_P0009_T0001_R1_P1_K1_Ch2.zen	FA/ISS	20000	30.0	1		1	0	0	29.941	100000	2000	Scale	0	2.642	0	0.01	0	0	0.01	0	0	1	1	0	1	32.097	0	0	1	32.097	0	1.217	1	1	0.8384	1	1	1	1	1	1.0349	1	1	0.039285	0.022294	0	0
95	TR1_2_W0001_P0009_T0001_R1_P2_K1_Ch2.zen	20181115_CTCFgfpcf2_G2G1\MitoSys2\LSM\G1_14_20h_afterRelease\DE_W0001_P0009\DE_2_W0001_P0009_T0001\TR1_W0001_P0009\TR1_2_W0001_P0009_T0001_R1_P2_K1_Ch2.zen	FA/ISS	20000	30.0	1		1	0	0	29.941	100000	2000	Scale	0	2.642	0	0.01	0	0	0.01	0	0	1	1	0	1	40.803000000000004	0	0	1	40.803000000000004	0	1.2463	1	1	0.8728	1	1	1	1	1	1.1023	1	1	0.034700999999999996	0.0072084	0	0
96	TR1_2_W0001_P0009_T0001_R1_P3_K1_Ch2.zen	20181115_CTCFgfpcf2_G2G1\MitoSys2\LSM\G1_14_20h_afterRelease\DE_W0001_P0009\DE_2_W0001_P0009_T0001\TR1_W0001_P0009\TR1_2_W0001_P0009_T0001_R1_P3_K1_Ch2.zen	FA/ISS	20000	30.0	1		1	0	0	29.941	100000	2000	Scale	0	2.642	0	0.01	0	0	0.01	0	0	1	1	0	1	62.287	0	0	1	62.287	0	1.1997	1	1	0.915	1	1	1	1	1	1.1057	1	1	0.028485000000000003	0.0031095	0	0
97	TR1_2_W0001_P0009_T0001_R1_P4_K1_Ch2.zen	20181115_CTCFgfpcf2_G2G1\MitoSys2\LSM\G1_14_20h_afterRelease\DE_W0001_P0009\DE_2_W0001_P0009_T0001\TR1_W0001_P0009\TR1_2_W0001_P0009_T0001_R1_P4_K1_Ch2.zen	FA/ISS	20000	30.0	1	x	1	0	0	29.941	100000	2000	Scale	0	2.642	0	0.01	0	0	0.01	0	0	1	1	0	1	6.361000000000001	0	0	1	6.361000000000001	0	1.0789	1	1	0.3371	1	1	1	1	1	0.3825	1	1	0.026741	0.013071000000000001	0	0
98	TR1_2_W0001_P0009_T0001_R1_P5_K1_Ch2.zen	20181115_CTCFgfpcf2_G2G1\MitoSys2\LSM\G1_14_20h_afterRelease\DE_W0001_P0009\DE_2_W0001_P0009_T0001\TR1_W0001_P0009\TR1_2_W0001_P0009_T0001_R1_P5_K1_Ch2.zen	FA/ISS	20000	30.0	1	x	1	0	0	29.941	100000	2000	Scale	0	2.642	0	0.01	0	0	0.01	0	0	1	1	0	1	8.327	0	0	1	8.327	0	1.0084	1	1	0.4664	1	1	1	1	1	0.4721	1	1	0.025394999999999997	0.0075667	0	0
99	TR1_2_W0001_P0010_T0001_R1_P1_K1_Ch2.zen	20181115_CTCFgfpcf2_G2G1\MitoSys2\LSM\G1_14_20h_afterRelease\DE_W0001_P0010\DE_2_W0001_P0010_T0001\TR1_W0001_P0010\TR1_2_W0001_P0010_T0001_R1_P1_K1_Ch2.zen	FA/ISS	20000	30.0	1		1	0	0	29.941	100000	2000	Scale	0	2.642	0	0.01	0	0	0.01	0	0	1	1	0	1	49.45	0	0	1	49.45	0	1.1189	1	1	0.8947	1	1	1	1	1	1.0070000000000001	1	1	0.033555	0.006788600000000001	0	0
100	TR1_2_W0001_P0010_T0001_R1_P2_K1_Ch2.zen	20181115_CTCFgfpcf2_G2G1\MitoSys2\LSM\G1_14_20h_afterRelease\DE_W0001_P0010\DE_2_W0001_P0010_T0001\TR1_W0001_P0010\TR1_2_W0001_P0010_T0001_R1_P2_K1_Ch2.zen	FA/ISS	20000	30.0	1		1	0	0	29.941	100000	2000	Scale	0	2.642	0	0.01	0	0	0.01	0	0	1	1	0	1	68.17	0	0	1	68.17	0	1.4457	1	1	0.9217	1	1	1	1	1	1.3486	1	1	0.028522000000000002	0.004733	0	0
101	TR1_2_W0001_P0010_T0001_R1_P3_K1_Ch2.zen	20181115_CTCFgfpcf2_G2G1\MitoSys2\LSM\G1_14_20h_afterRelease\DE_W0001_P0010\DE_2_W0001_P0010_T0001\TR1_W0001_P0010\TR1_2_W0001_P0010_T0001_R1_P3_K1_Ch2.zen	FA/ISS	20000	30.0	1		1	0	0	29.941	100000	2000	Scale	0	2.642	0	0.01	0	0	0.01	0	0	1	1	0	1	67.671	0	0	1	67.671	0	1.2482	1	1	0.9197	1	1	1	1	1	1.1575	1	1	0.038693	0.0038163000000000003	0	0
102	TR1_2_W0001_P0010_T0001_R1_P4_K1_Ch2.zen	20181115_CTCFgfpcf2_G2G1\MitoSys2\LSM\G1_14_20h_afterRelease\DE_W0001_P0010\DE_2_W0001_P0010_T0001\TR1_W0001_P0010\TR1_2_W0001_P0010_T0001_R1_P4_K1_Ch2.zen	FA/ISS	20000	30.0	1		1	0	0	29.941	100000	2000	Scale	0	2.642	0	0.01	0	0	0.01	0	0	1	1	0	1	4.114	0	0	1	4.114	0	1.1173	1	1	0.1282	1	1	1	1	1	0.1679	1	1	0.073929	0.086003	0	0
103	TR1_2_W0001_P0010_T0001_R1_P5_K1_Ch2.zen	20181115_CTCFgfpcf2_G2G1\MitoSys2\LSM\G1_14_20h_afterRelease\DE_W0001_P0010\DE_2_W0001_P0010_T0001\TR1_W0001_P0010\TR1_2_W0001_P0010_T0001_R1_P5_K1_Ch2.zen	FA/ISS	20000	30.0	1		1	0	0	29.941	100000	2000	Scale	0	2.642	0	0.01	0	0	0.01	0	0	1	1	0	1	2.539	0	0	1	2.539	0	1.0413	1	1	0.0028	1	1	1	1	1	0.0001	1	1	0.16729000000000002	0.056808000000000004	0	0
104	TR1_2_W0001_P0020_T0001_R1_P1_K1_Ch2.zen	20181115_CTCFgfpcf2_G2G1\MitoSys2\LSM\G1_14_20h_afterRelease\DE_W0001_P0011\DE_2_W0001_P0011_T0001\TR1_W0001_P0020\TR1_2_W0001_P0020_T0001_R1_P1_K1_Ch2.zen	FA/ISS	20000	30.0	1		1	0	0	29.941	100000	2000	Scale	0	2.642	0	0.01	0	0	0.01	0	0	1	1	0	1	78.961	0	0	1	78.961	0	1.1621	1	1	0.9331	1	1	1	1	1	1.0896	1	1	0.029131999999999998	0.0021647	0	0
105	TR1_2_W0001_P0020_T0001_R1_P2_K1_Ch2.zen	20181115_CTCFgfpcf2_G2G1\MitoSys2\LSM\G1_14_20h_afterRelease\DE_W0001_P0011\DE_2_W0001_P0011_T0001\TR1_W0001_P0020\TR1_2_W0001_P0020_T0001_R1_P2_K1_Ch2.zen	FA/ISS	20000	30.0	1		1	0	0	29.941	100000	2000	Scale	0	2.642	0	0.01	0	0	0.01	0	0	1	1	0	1	74.092	0	0	1	74.092	0	1.136	1	1	0.9287	1	1	1	1	1	1.0596	1	1	0.027923000000000003	0.0021382	0	0
106	TR1_2_W0001_P0020_T0001_R1_P3_K1_Ch2.zen	20181115_CTCFgfpcf2_G2G1\MitoSys2\LSM\G1_14_20h_afterRelease\DE_W0001_P0011\DE_2_W0001_P0011_T0001\TR1_W0001_P0020\TR1_2_W0001_P0020_T0001_R1_P3_K1_Ch2.zen	FA/ISS	20000	30.0	1		1	0	0	29.941	100000	2000	Scale	0	2.642	0	0.01	0	0	0.01	0	0	1	1	0	1	74.204	0	0	1	74.204	0	1.4232	1	1	0.9286	1	1	1	1	1	1.3359999999999999	1	1	0.026708999999999997	0.006018600000000001	0	0
107	TR1_2_W0001_P0020_T0001_R1_P4_K1_Ch2.zen	20181115_CTCFgfpcf2_G2G1\MitoSys2\LSM\G1_14_20h_afterRelease\DE_W0001_P0011\DE_2_W0001_P0011_T0001\TR1_W0001_P0020\TR1_2_W0001_P0020_T0001_R1_P4_K1_Ch2.zen	FA/ISS	20000	30.0	1	x	1	0	0	29.941	100000	2000	Scale	0	2.642	0	0.01	0	0	0.01	0	0	1	1	0	1	3.758	0	0	1	3.758	0	0.938	1	1	0.0896	1	1	1	1	1	0.0676	1	1	0.07395499999999999	0.08856699999999999	0	0
108	TR1_2_W0001_P0020_T0001_R1_P5_K1_Ch2.zen	20181115_CTCFgfpcf2_G2G1\MitoSys2\LSM\G1_14_20h_afterRelease\DE_W0001_P0011\DE_2_W0001_P0011_T0001\TR1_W0001_P0020\TR1_2_W0001_P0020_T0001_R1_P5_K1_Ch2.zen	FA/ISS	20000	30.0	1		1	0	0	29.941	100000	2000	Scale	0	2.642	0	0.01	0	0	0.01	0	0	1	1	0	1	3.675	0	0	1	3.675	0	1.3137	1	1	0.0734	1	1	1	1	1	0.1466	1	1	0.11175999999999998	0.040423	0	0
109	TR1_2_W0001_P0019_T0001_R1_P1_K1_Ch2.zen	20181115_CTCFgfpcf2_G2G1\MitoSys2\LSM\G1_14_20h_afterRelease\DE_W0001_P0012\DE_2_W0001_P0012_T0001\TR1_W0001_P0019\TR1_2_W0001_P0019_T0001_R1_P1_K1_Ch2.zen	FA/ISS	20000	30.0	1		1	0	0	29.941	100000	2000	Scale	0	2.642	0	0.01	0	0	0.01	0	0	1	1	0	1	51.762	0	0	1	51.762	0	1.2099	1	1	0.8981	1	1	1	1	1	1.0967	1	1	0.031409	0.0037018	0	0
110	TR1_2_W0001_P0019_T0001_R1_P2_K1_Ch2.zen	20181115_CTCFgfpcf2_G2G1\MitoSys2\LSM\G1_14_20h_afterRelease\DE_W0001_P0012\DE_2_W0001_P0012_T0001\TR1_W0001_P0019\TR1_2_W0001_P0019_T0001_R1_P2_K1_Ch2.zen	FA/ISS	20000	30.0	1		1	0	0	29.941	100000	2000	Scale	0	2.642	0	0.01	0	0	0.01	0	0	1	1	0	1	53.00899999999999	0	0	1	53.00899999999999	0	1.3007	1	1	0.8999	1	1	1	1	1	1.1848	1	1	0.045107999999999995	0.008001699999999999	0	0
111	TR1_2_W0001_P0019_T0001_R1_P3_K1_Ch2.zen	20181115_CTCFgfpcf2_G2G1\MitoSys2\LSM\G1_14_20h_afterRelease\DE_W0001_P0012\DE_2_W0001_P0012_T0001\TR1_W0001_P0019\TR1_2_W0001_P0019_T0001_R1_P3_K1_Ch2.zen	FA/ISS	20000	30.0	1		1	0	0	29.941	100000	2000	Scale	0	2.642	0	0.01	0	0	0.01	0	0	1	1	0	1	58.17100000000001	0	0	1	58.17100000000001	0	1.2288	1	1	0.9084	1	1	1	1	1	1.126	1	1	0.031062	0.0037335999999999997	0	0
112	TR1_2_W0001_P0019_T0001_R1_P4_K1_Ch2.zen	20181115_CTCFgfpcf2_G2G1\MitoSys2\LSM\G1_14_20h_afterRelease\DE_W0001_P0012\DE_2_W0001_P0012_T0001\TR1_W0001_P0019\TR1_2_W0001_P0019_T0001_R1_P4_K1_Ch2.zen	FA/ISS	20000	30.0	1	x	1	0	0	29.941	100000	2000	Scale	0	2.642	0	0.01	0	0	0.01	0	0	1	1	0	1	3.0469999999999997	0	0	1	3.0469999999999997	0	0.8954	1	1	0.0264	1	1	1	1	1	0.0061	1	1	0.15425	0.03313	0	0
113	TR1_2_W0001_P0019_T0001_R1_P5_K1_Ch2.zen	20181115_CTCFgfpcf2_G2G1\MitoSys2\LSM\G1_14_20h_afterRelease\DE_W0001_P0012\DE_2_W0001_P0012_T0001\TR1_W0001_P0019\TR1_2_W0001_P0019_T0001_R1_P5_K1_Ch2.zen	FA/ISS	20000	30.0	1	x	1	0	0	29.941	100000	2000	Scale	0	2.642	0	0.01	0	0	0.01	0	0	1	1	0	1	5.337000000000001	0	0	1	5.337000000000001	0	1.5521	1	1	0.23199999999999998	1	1	1	1	1	0.4255	1	1	0.040595	0.09813999999999999	0	0
114	TR1_2_W0001_P0018_T0001_R1_P1_K1_Ch2.zen	20181115_CTCFgfpcf2_G2G1\MitoSys2\LSM\G1_14_20h_afterRelease\DE_W0001_P0013\DE_2_W0001_P0013_T0001\TR1_W0001_P0018\TR1_2_W0001_P0018_T0001_R1_P1_K1_Ch2.zen	FA/ISS	20000	30.0	1		1	0	0	29.941	100000	2000	Scale	0	2.642	0	0.01	0	0	0.01	0	0	1	1	0	1	70.124	0	0	1	70.124	0	1.1051	1	1	0.9251	1	1	1	1	1	1.0261	1	1	0.031170999999999997	0.0026958000000000004	0	0
115	TR1_2_W0001_P0018_T0001_R1_P2_K1_Ch2.zen	20181115_CTCFgfpcf2_G2G1\MitoSys2\LSM\G1_14_20h_afterRelease\DE_W0001_P0013\DE_2_W0001_P0013_T0001\TR1_W0001_P0018\TR1_2_W0001_P0018_T0001_R1_P2_K1_Ch2.zen	FA/ISS	20000	30.0	1		1	0	0	29.941	100000	2000	Scale	0	2.642	0	0.01	0	0	0.01	0	0	1	1	0	1	60.885	0	0	1	60.885	0	1.0868	1	1	0.9138	1	1	1	1	1	0.9968	1	1	0.035207	0.0039681	0	0
116	TR1_2_W0001_P0018_T0001_R1_P3_K1_Ch2.zen	20181115_CTCFgfpcf2_G2G1\MitoSys2\LSM\G1_14_20h_afterRelease\DE_W0001_P0013\DE_2_W0001_P0013_T0001\TR1_W0001_P0018\TR1_2_W0001_P0018_T0001_R1_P3_K1_Ch2.zen	FA/ISS	20000	30.0	1		1	0	0	29.941	100000	2000	Scale	0	2.642	0	0.01	0	0	0.01	0	0	1	1	0	1	64.217	0	0	1	64.217	0	1.4780000000000002	1	1	0.9173	1	1	1	1	1	1.3744	1	1	0.035969	0.0084884	0	0
117	TR1_2_W0001_P0018_T0001_R1_P4_K1_Ch2.zen	20181115_CTCFgfpcf2_G2G1\MitoSys2\LSM\G1_14_20h_afterRelease\DE_W0001_P0013\DE_2_W0001_P0013_T0001\TR1_W0001_P0018\TR1_2_W0001_P0018_T0001_R1_P4_K1_Ch2.zen	FA/ISS	20000	30.0	1		1	0	0	29.941	100000	2000	Scale	0	2.642	0	0.01	0	0	0.01	0	0	1	1	0	1	2.997	0	0	1	2.997	0	1.0207	1	1	0.0141	1	1	1	1	1	0.0163	1	1	0.086772	0.040059	0	0
118	TR1_2_W0001_P0018_T0001_R1_P5_K1_Ch2.zen	20181115_CTCFgfpcf2_G2G1\MitoSys2\LSM\G1_14_20h_afterRelease\DE_W0001_P0013\DE_2_W0001_P0013_T0001\TR1_W0001_P0018\TR1_2_W0001_P0018_T0001_R1_P5_K1_Ch2.zen	FA/ISS	20000	30.0	1		1	0	0	29.941	100000	2000	Scale	0	2.642	0	0.01	0	0	0.01	0	0	1	1	0	1	4.294	0	0	1	4.294	0	1.3088	1	1	0.1288	1	1	1	1	1	0.2317	1	1	0.077912	0.015091	0	0
119	TR1_2_W0001_P0017_T0001_R1_P1_K1_Ch2.zen	20181115_CTCFgfpcf2_G2G1\MitoSys2\LSM\G1_14_20h_afterRelease\DE_W0001_P0014\DE_2_W0001_P0014_T0001\TR1_W0001_P0017\TR1_2_W0001_P0017_T0001_R1_P1_K1_Ch2.zen	FA/ISS	20000	30.0	1		1	0	0	29.941	100000	2000	Scale	0	2.642	0	0.01	0	0	0.01	0	0	1	1	0	1	58.7	0	0	1	58.7	0	1.1726	1	1	0.9098	1	1	1	1	1	1.0743	1	1	0.034357	0.0033951999999999997	0	0
120	TR1_2_W0001_P0017_T0001_R1_P2_K1_Ch2.zen	20181115_CTCFgfpcf2_G2G1\MitoSys2\LSM\G1_14_20h_afterRelease\DE_W0001_P0014\DE_2_W0001_P0014_T0001\TR1_W0001_P0017\TR1_2_W0001_P0017_T0001_R1_P2_K1_Ch2.zen	FA/ISS	20000	30.0	1		1	0	0	29.941	100000	2000	Scale	0	2.642	0	0.01	0	0	0.01	0	0	1	1	0	1	62.317	0	0	1	62.317	0	1.3476	1	1	0.9147	1	1	1	1	1	1.2467	1	1	0.032445	0.0040814	0	0
121	TR1_2_W0001_P0017_T0001_R1_P3_K1_Ch2.zen	20181115_CTCFgfpcf2_G2G1\MitoSys2\LSM\G1_14_20h_afterRelease\DE_W0001_P0014\DE_2_W0001_P0014_T0001\TR1_W0001_P0017\TR1_2_W0001_P0017_T0001_R1_P3_K1_Ch2.zen	FA/ISS	20000	30.0	1		1	0	0	29.941	100000	2000	Scale	0	2.642	0	0.01	0	0	0.01	0	0	1	1	0	1	57.995	0	0	1	57.995	0	1.1222	1	1	0.9092	1	1	1	1	1	1.0255	1	1	0.037611	0.0041321000000000005	0	0
122	TR1_2_W0001_P0017_T0001_R1_P4_K1_Ch2.zen	20181115_CTCFgfpcf2_G2G1\MitoSys2\LSM\G1_14_20h_afterRelease\DE_W0001_P0014\DE_2_W0001_P0014_T0001\TR1_W0001_P0017\TR1_2_W0001_P0017_T0001_R1_P4_K1_Ch2.zen	FA/ISS	20000	30.000999999999998	1		1	0	0	29.941	100000	2000	Scale	0	2.642	0	0.01	0	0	0.01	0	0	1	1	0	1	4.825	0	0	1	4.825	0	1.1199	1	1	0.2031	1	1	1	1	1	0.2552	1	1	0.082399	0.028502	0	0
123	TR1_2_W0001_P0017_T0001_R1_P5_K1_Ch2.zen	20181115_CTCFgfpcf2_G2G1\MitoSys2\LSM\G1_14_20h_afterRelease\DE_W0001_P0014\DE_2_W0001_P0014_T0001\TR1_W0001_P0017\TR1_2_W0001_P0017_T0001_R1_P5_K1_Ch2.zen	FA/ISS	20000	30.0	1	x	1	0	0	29.941	100000	2000	Scale	0	2.642	0	0.01	0	0	0.01	0	0	1	1	0	1	7.167999999999999	0	0	1	7.167999999999999	0	1.0105	1	1	0.39899999999999997	1	1	1	1	1	0.4056	1	1	0.025274	0.018895	0	0
124	TR1_2_W0001_P0016_T0001_R1_P1_K1_Ch2.zen	20181115_CTCFgfpcf2_G2G1\MitoSys2\LSM\G1_14_20h_afterRelease\DE_W0001_P0015\DE_2_W0001_P0015_T0001\TR1_W0001_P0016\TR1_2_W0001_P0016_T0001_R1_P1_K1_Ch2.zen	FA/ISS	20000	30.0	1		1	0	0	29.941	100000	2000	Scale	0	2.642	0	0.01	0	0	0.01	0	0	1	1	0	1	76.415	0	0	1	76.415	0	1.7335	1	1	0.9293	1	1	1	1	1	1.6356	1	1	0.027377999999999996	0.0049105	0	0
125	TR1_2_W0001_P0016_T0001_R1_P2_K1_Ch2.zen	20181115_CTCFgfpcf2_G2G1\MitoSys2\LSM\G1_14_20h_afterRelease\DE_W0001_P0015\DE_2_W0001_P0015_T0001\TR1_W0001_P0016\TR1_2_W0001_P0016_T0001_R1_P2_K1_Ch2.zen	FA/ISS	20000	30.0	1		1	0	0	29.941	100000	2000	Scale	0	2.642	0	0.01	0	0	0.01	0	0	1	1	0	1	74.51	0	0	1	74.51	0	1.5773	1	1	0.9282	1	1	1	1	1	1.4834	1	1	0.022482	0.0044112	0	0
126	TR1_2_W0001_P0016_T0001_R1_P3_K1_Ch2.zen	20181115_CTCFgfpcf2_G2G1\MitoSys2\LSM\G1_14_20h_afterRelease\DE_W0001_P0015\DE_2_W0001_P0015_T0001\TR1_W0001_P0016\TR1_2_W0001_P0016_T0001_R1_P3_K1_Ch2.zen	FA/ISS	20000	30.0	1		1	0	0	29.941	100000	2000	Scale	0	2.642	0	0.01	0	0	0.01	0	0	1	1	0	1	72.214	0	0	1	72.214	0	1.3492	1	1	0.9261	1	1	1	1	1	1.2618	1	1	0.030784	0.0046653	0	0
127	TR1_2_W0001_P0016_T0001_R1_P4_K1_Ch2.zen	20181115_CTCFgfpcf2_G2G1\MitoSys2\LSM\G1_14_20h_afterRelease\DE_W0001_P0015\DE_2_W0001_P0015_T0001\TR1_W0001_P0016\TR1_2_W0001_P0016_T0001_R1_P4_K1_Ch2.zen	FA/ISS	20000	30.0	1		1	0	0	29.941	100000	2000	Scale	0	2.642	0	0.01	0	0	0.01	0	0	1	1	0	1	4.126	0	0	1	4.126	0	1.1116	1	1	0.1285	1	1	1	1	1	0.1656	1	1	0.038603	0.092724	0	0
128	TR1_2_W0001_P0016_T0001_R1_P5_K1_Ch2.zen	20181115_CTCFgfpcf2_G2G1\MitoSys2\LSM\G1_14_20h_afterRelease\DE_W0001_P0015\DE_2_W0001_P0015_T0001\TR1_W0001_P0016\TR1_2_W0001_P0016_T0001_R1_P5_K1_Ch2.zen	FA/ISS	20000	30.0	1		1	0	0	29.941	100000	2000	Scale	0	2.642	0	0.01	0	0	0.01	0	0	1	1	0	1	4.112	0	0	1	4.112	0	1.1384	1	1	0.1263	1	1	1	1	1	0.1701	1	1	0.072632	0.061599	0	0
129	TR1_2_W0001_P0015_T0001_R1_P1_K1_Ch2.zen	20181115_CTCFgfpcf2_G2G1\MitoSys2\LSM\G1_14_20h_afterRelease\DE_W0001_P0016\DE_2_W0001_P0016_T0001\TR1_W0001_P0015\TR1_2_W0001_P0015_T0001_R1_P1_K1_Ch2.zen	FA/ISS	20000	30.0	1	x	1	0	0	29.941	100000	2000	Scale	0	2.642	0	0.01	0	0	0.01	0	0	1	1	0	1	62.52	0	0	1	62.52	0	1.4242	1	1	0.9149	1	1	1	1	1	1.3199	1	1	0.039785	0.0075003	0	0
130	TR1_2_W0001_P0015_T0001_R1_P2_K1_Ch2.zen	20181115_CTCFgfpcf2_G2G1\MitoSys2\LSM\G1_14_20h_afterRelease\DE_W0001_P0016\DE_2_W0001_P0016_T0001\TR1_W0001_P0015\TR1_2_W0001_P0015_T0001_R1_P2_K1_Ch2.zen	FA/ISS	20000	30.0	1	x	1	0	0	29.941	100000	2000	Scale	0	2.642	0	0.01	0	0	0.01	0	0	1	1	0	1	48.475	0	0	1	48.475	0	1.5601	1	1	0.8909999999999999	1	1	1	1	1	1.4183	1	1	0.034079000000000005	0.0099407	0	0
131	TR1_2_W0001_P0015_T0001_R1_P3_K1_Ch2.zen	20181115_CTCFgfpcf2_G2G1\MitoSys2\LSM\G1_14_20h_afterRelease\DE_W0001_P0016\DE_2_W0001_P0016_T0001\TR1_W0001_P0015\TR1_2_W0001_P0015_T0001_R1_P3_K1_Ch2.zen	FA/ISS	20000	30.0	1	x	1	0	0	29.941	100000	2000	Scale	0	2.642	0	0.01	0	0	0.01	0	0	1	1	0	1	49.523999999999994	0	0	1	49.523999999999994	0	1.3162	1	1	0.8934	1	1	1	1	1	1.1918	1	1	0.032831	0.004193199999999999	0	0
132	TR1_2_W0001_P0015_T0001_R1_P4_K1_Ch2.zen	20181115_CTCFgfpcf2_G2G1\MitoSys2\LSM\G1_14_20h_afterRelease\DE_W0001_P0016\DE_2_W0001_P0016_T0001\TR1_W0001_P0015\TR1_2_W0001_P0015_T0001_R1_P4_K1_Ch2.zen	FA/ISS	20000	30.0	1	x	1	0	0	29.941	100000	2000	Scale	0	2.642	0	0.01	0	0	0.01	0	0	1	1	0	1	2.8539999999999996	0	0	1	2.8539999999999996	0	0.9782	1	1	0.0058	1	1	1	1	1	0.004	1	1	0.21231	0.034026999999999995	0	0
133	TR1_2_W0001_P0015_T0001_R1_P5_K1_Ch2.zen	20181115_CTCFgfpcf2_G2G1\MitoSys2\LSM\G1_14_20h_afterRelease\DE_W0001_P0016\DE_2_W0001_P0016_T0001\TR1_W0001_P0015\TR1_2_W0001_P0015_T0001_R1_P5_K1_Ch2.zen	FA/ISS	20000	30.0	1	x	1	0	0	29.941	100000	2000	Scale	0	2.642	0	0.01	0	0	0.01	0	0	1	1	0	1	2.786	0	0	1	2.786	0	1.1403	1	1	0.0026	1	1	1	1	1	0.0061	1	1	0.1437	0.064949	0	0
134	TR1_2_W0001_P0014_T0001_R1_P1_K1_Ch2.zen	20181115_CTCFgfpcf2_G2G1\MitoSys2\LSM\G1_14_20h_afterRelease\DE_W0001_P0017\DE_2_W0001_P0017_T0001\TR1_W0001_P0014\TR1_2_W0001_P0014_T0001_R1_P1_K1_Ch2.zen	FA/ISS	20000	30.0	1		1	0	0	29.941	100000	2000	Scale	0	2.642	0	0.01	0	0	0.01	0	0	1	1	0	1	66.531	0	0	1	66.531	0	1.3594	1	1	0.9182	1	1	1	1	1	1.2617	1	1	0.028542	0.0038899	0	0
135	TR1_2_W0001_P0014_T0001_R1_P2_K1_Ch2.zen	20181115_CTCFgfpcf2_G2G1\MitoSys2\LSM\G1_14_20h_afterRelease\DE_W0001_P0017\DE_2_W0001_P0017_T0001\TR1_W0001_P0014\TR1_2_W0001_P0014_T0001_R1_P2_K1_Ch2.zen	FA/ISS	20000	30.0	1		1	0	0	29.941	100000	2000	Scale	0	2.642	0	0.01	0	0	0.01	0	0	1	1	0	1	70.157	0	0	1	70.157	0	12.1495	1	1	0.7412	1	1	1	1	1	6.242000000000001	1	1	0.032310000000000005	0.048905000000000004	0	0
136	TR1_2_W0001_P0014_T0001_R1_P3_K1_Ch2.zen	20181115_CTCFgfpcf2_G2G1\MitoSys2\LSM\G1_14_20h_afterRelease\DE_W0001_P0017\DE_2_W0001_P0017_T0001\TR1_W0001_P0014\TR1_2_W0001_P0014_T0001_R1_P3_K1_Ch2.zen	FA/ISS	20000	30.0	1		1	0	0	29.941	100000	2000	Scale	0	2.642	0	0.01	0	0	0.01	0	0	1	1	0	1	75.52	0	0	1	75.52	0	1.0879	1	1	0.9308	1	1	1	1	1	1.0156	1	1	0.02765	0.003834	0	0
137	TR1_2_W0001_P0014_T0001_R1_P4_K1_Ch2.zen	20181115_CTCFgfpcf2_G2G1\MitoSys2\LSM\G1_14_20h_afterRelease\DE_W0001_P0017\DE_2_W0001_P0017_T0001\TR1_W0001_P0014\TR1_2_W0001_P0014_T0001_R1_P4_K1_Ch2.zen	FA/ISS	20000	30.0	1	x	1	0	0	29.941	100000	2000	Scale	0	2.642	0	0.01	0	0	0.01	0	0	1	1	0	1	4.455	0	0	1	4.455	0	1.9059	1	1	0.1223	1	1	1	1	1	0.3559	1	1	0.029932	0.042897000000000005	0	0
138	TR1_2_W0001_P0014_T0001_R1_P5_K1_Ch2.zen	20181115_CTCFgfpcf2_G2G1\MitoSys2\LSM\G1_14_20h_afterRelease\DE_W0001_P0017\DE_2_W0001_P0017_T0001\TR1_W0001_P0014\TR1_2_W0001_P0014_T0001_R1_P5_K1_Ch2.zen	FA/ISS	20000	30.0	1	x	1	0	0	29.941	100000	2000	Scale	0	2.642	0	0.01	0	0	0.01	0	0	1	1	0	1	61.41	0	0	1	61.41	0	1.0555	1	1	0.9155	1	1	1	1	1	0.9684	1	1	0.027114	0.0079447	0	0
139	TR1_2_W0001_P0013_T0001_R1_P1_K1_Ch2.zen	20181115_CTCFgfpcf2_G2G1\MitoSys2\LSM\G1_14_20h_afterRelease\DE_W0001_P0018\DE_2_W0001_P0018_T0001\TR1_W0001_P0013\TR1_2_W0001_P0013_T0001_R1_P1_K1_Ch2.zen	FA/ISS	20000	30.0	1		1	0	0	29.941	100000	2000	Scale	0	2.642	0	0.01	0	0	0.01	0	0	1	1	0	1	79.169	0	0	1	79.169	0	1.3547	1	1	0.9329	1	1	1	1	1	1.2751	1	1	0.023698	0.0046425	0	0
140	TR1_2_W0001_P0013_T0001_R1_P2_K1_Ch2.zen	20181115_CTCFgfpcf2_G2G1\MitoSys2\LSM\G1_14_20h_afterRelease\DE_W0001_P0018\DE_2_W0001_P0018_T0001\TR1_W0001_P0013\TR1_2_W0001_P0013_T0001_R1_P2_K1_Ch2.zen	FA/ISS	20000	30.0	1		1	0	0	29.941	100000	2000	Scale	0	2.642	0	0.01	0	0	0.01	0	0	1	1	0	1	45.718999999999994	0	0	1	45.718999999999994	0	1.234	1	1	0.8829	1	1	1	1	1	1.1025	1	1	0.042638999999999996	0.0037997	0	0
141	TR1_2_W0001_P0013_T0001_R1_P3_K1_Ch2.zen	20181115_CTCFgfpcf2_G2G1\MitoSys2\LSM\G1_14_20h_afterRelease\DE_W0001_P0018\DE_2_W0001_P0018_T0001\TR1_W0001_P0013\TR1_2_W0001_P0013_T0001_R1_P3_K1_Ch2.zen	FA/ISS	20000	30.0	1		1	0	0	29.941	100000	2000	Scale	0	2.642	0	0.01	0	0	0.01	0	0	1	1	0	1	59.452	0	0	1	59.452	0	1.4176	1	1	0.9109999999999999	1	1	1	1	1	1.3088	1	1	0.031119	0.0043037	0	0
142	TR1_2_W0001_P0013_T0001_R1_P4_K1_Ch2.zen	20181115_CTCFgfpcf2_G2G1\MitoSys2\LSM\G1_14_20h_afterRelease\DE_W0001_P0018\DE_2_W0001_P0018_T0001\TR1_W0001_P0013\TR1_2_W0001_P0013_T0001_R1_P4_K1_Ch2.zen	FA/ISS	20000	30.0	1		1	0	0	29.941	100000	2000	Scale	0	2.642	0	0.01	0	0	0.01	0	0	1	1	0	1	4.713	0	0	1	4.713	0	1.1983	1	1	0.1913	1	1	1	1	1	0.2666	1	1	0.044982	0.039338	0	0
143	TR1_2_W0001_P0013_T0001_R1_P5_K1_Ch2.zen	20181115_CTCFgfpcf2_G2G1\MitoSys2\LSM\G1_14_20h_afterRelease\DE_W0001_P0018\DE_2_W0001_P0018_T0001\TR1_W0001_P0013\TR1_2_W0001_P0013_T0001_R1_P5_K1_Ch2.zen	FA/ISS	20000	30.0	1	x	1	0	0	29.941	100000	2000	Scale	0	2.642	0	0.01	0	0	0.01	0	0	1	1	0	1	4.218	0	0	1	4.218	0	1.368	1	1	0.1369	1	1	1	1	1	0.2599	1	1	0.08707100000000001	0.12097000000000001	0	0
144	TR1_2_W0001_P0012_T0001_R1_P1_K1_Ch2.zen	20181115_CTCFgfpcf2_G2G1\MitoSys2\LSM\G1_14_20h_afterRelease\DE_W0001_P0019\DE_2_W0001_P0019_T0001\TR1_W0001_P0012\TR1_2_W0001_P0012_T0001_R1_P1_K1_Ch2.zen	FA/ISS	20000	30.0	1		1	0	0	29.941	100000	2000	Scale	0	2.642	0	0.01	0	0	0.01	0	0	1	1	0	1	60.534	0	0	1	60.534	0	1.4555	1	1	0.9129999999999999	1	1	1	1	1	1.3477	1	1	0.025951	0.0060036	0	0
145	TR1_2_W0001_P0012_T0001_R1_P2_K1_Ch2.zen	20181115_CTCFgfpcf2_G2G1\MitoSys2\LSM\G1_14_20h_afterRelease\DE_W0001_P0019\DE_2_W0001_P0019_T0001\TR1_W0001_P0012\TR1_2_W0001_P0012_T0001_R1_P2_K1_Ch2.zen	FA/ISS	20000	30.0	1		1	0	0	29.941	100000	2000	Scale	0	2.642	0	0.01	0	0	0.01	0	0	1	1	0	1	61.021	0	0	1	61.021	0	1.2195	1	1	0.912	1	1	1	1	1	1.1213	1	1	0.033429	0.0024643	0	0
146	TR1_2_W0001_P0012_T0001_R1_P3_K1_Ch2.zen	20181115_CTCFgfpcf2_G2G1\MitoSys2\LSM\G1_14_20h_afterRelease\DE_W0001_P0019\DE_2_W0001_P0019_T0001\TR1_W0001_P0012\TR1_2_W0001_P0012_T0001_R1_P3_K1_Ch2.zen	FA/ISS	20000	30.0	1		1	0	0	29.941	100000	2000	Scale	0	2.642	0	0.01	0	0	0.01	0	0	1	1	0	1	64.992	0	0	1	64.992	0	1.8946	1	1	0.9148	1	1	1	1	1	1.7684	1	1	0.035927	0.0066013999999999995	0	0
147	TR1_2_W0001_P0012_T0001_R1_P4_K1_Ch2.zen	20181115_CTCFgfpcf2_G2G1\MitoSys2\LSM\G1_14_20h_afterRelease\DE_W0001_P0019\DE_2_W0001_P0019_T0001\TR1_W0001_P0012\TR1_2_W0001_P0012_T0001_R1_P4_K1_Ch2.zen	FA/ISS	20000	30.0	1		1	0	0	29.941	100000	2000	Scale	0	2.642	0	0.01	0	0	0.01	0	0	1	1	0	1	3.863	0	0	1	3.863	0	1.0645	1	1	0.0986	1	1	1	1	1	0.1178	1	1	0.072183	0.051287	0	0
148	TR1_2_W0001_P0012_T0001_R1_P5_K1_Ch2.zen	20181115_CTCFgfpcf2_G2G1\MitoSys2\LSM\G1_14_20h_afterRelease\DE_W0001_P0019\DE_2_W0001_P0019_T0001\TR1_W0001_P0012\TR1_2_W0001_P0012_T0001_R1_P5_K1_Ch2.zen	FA/ISS	20000	30.0	1	x	1	0	0	29.941	100000	2000	Scale	0	2.642	0	0.01	0	0	0.01	0	0	1	1	0	1	5.315	0	0	1	5.315	0	0.981	1	1	0.2529	1	1	1	1	1	0.2432	1	1	0.04386	0.022994	0	0
149	TR1_2_W0001_P0011_T0001_R1_P1_K1_Ch2.zen	20181115_CTCFgfpcf2_G2G1\MitoSys2\LSM\G1_14_20h_afterRelease\DE_W0001_P0020\DE_2_W0001_P0020_T0001\TR1_W0001_P0011\TR1_2_W0001_P0011_T0001_R1_P1_K1_Ch2.zen	FA/ISS	20000	30.0	1		1	0	0	29.941	100000	2000	Scale	0	2.642	0	0.01	0	0	0.01	0	0	1	1	0	1	63.536	0	0	1	63.536	0	1.2581	1	1	0.9164	1	1	1	1	1	1.1633	1	1	0.036338	0.0038844	0	0
150	TR1_2_W0001_P0011_T0001_R1_P2_K1_Ch2.zen	20181115_CTCFgfpcf2_G2G1\MitoSys2\LSM\G1_14_20h_afterRelease\DE_W0001_P0020\DE_2_W0001_P0020_T0001\TR1_W0001_P0011\TR1_2_W0001_P0011_T0001_R1_P2_K1_Ch2.zen	FA/ISS	20000	30.0	1		1	0	0	29.941	100000	2000	Scale	0	2.642	0	0.01	0	0	0.01	0	0	1	1	0	1	75.583	0	0	1	75.583	0	1.1775	1	1	0.9295	1	1	1	1	1	1.1005	1	1	0.030235	0.0031093	0	0
151	TR1_2_W0001_P0011_T0001_R1_P3_K1_Ch2.zen	20181115_CTCFgfpcf2_G2G1\MitoSys2\LSM\G1_14_20h_afterRelease\DE_W0001_P0020\DE_2_W0001_P0020_T0001\TR1_W0001_P0011\TR1_2_W0001_P0011_T0001_R1_P3_K1_Ch2.zen	FA/ISS	20000	30.0	1		1	0	0	29.941	100000	2000	Scale	0	2.642	0	0.01	0	0	0.01	0	0	1	1	0	1	68.053	0	0	1	68.053	0	1.3795	1	1	0.9216	1	1	1	1	1	1.2855	1	1	0.033257	0.0063268000000000005	0	0
152	TR1_2_W0001_P0011_T0001_R1_P4_K1_Ch2.zen	20181115_CTCFgfpcf2_G2G1\MitoSys2\LSM\G1_14_20h_afterRelease\DE_W0001_P0020\DE_2_W0001_P0020_T0001\TR1_W0001_P0011\TR1_2_W0001_P0011_T0001_R1_P4_K1_Ch2.zen	FA/ISS	20000	30.0	1		1	0	0	29.941	100000	2000	Scale	0	2.642	0	0.01	0	0	0.01	0	0	1	1	0	1	3.748	0	0	1	3.748	0	1.0272	1	1	0.0867	1	1	1	1	1	0.0887	1	1	0.055487	0.1224	0	0
153	TR1_2_W0001_P0011_T0001_R1_P5_K1_Ch2.zen	20181115_CTCFgfpcf2_G2G1\MitoSys2\LSM\G1_14_20h_afterRelease\DE_W0001_P0020\DE_2_W0001_P0020_T0001\TR1_W0001_P0011\TR1_2_W0001_P0011_T0001_R1_P5_K1_Ch2.zen	FA/ISS	20000	30.0	1		1	0	0	29.941	100000	2000	Scale	0	2.642	0	0.01	0	0	0.01	0	0	1	1	0	1	5.712000000000001	0	0	1	5.712000000000001	0	1.13	1	1	0.2838	1	1	1	1	1	0.35	1	1	0.034763999999999996	0.042317	0	0
154	TR1_2_W0001_P0021_T0001_R1_P1_K1_Ch2.zen	20181115_CTCFgfpcf2_G2G1\MitoSys2\LSM\G1_14_20h_afterRelease\DE_W0001_P0021\DE_2_W0001_P0021_T0001\TR1_W0001_P0021\TR1_2_W0001_P0021_T0001_R1_P1_K1_Ch2.zen	FA/ISS	20000	30.0	1		1	0	0	29.941	100000	2000	Scale	0	2.642	0	0.01	0	0	0.01	0	0	1	1	0	1	45.299	0	0	1	45.299	0	1.935	1	1	0.8815	1	1	1	1	1	1.7552	1	1	0.031824	0.016715	0	0
155	TR1_2_W0001_P0021_T0001_R1_P2_K1_Ch2.zen	20181115_CTCFgfpcf2_G2G1\MitoSys2\LSM\G1_14_20h_afterRelease\DE_W0001_P0021\DE_2_W0001_P0021_T0001\TR1_W0001_P0021\TR1_2_W0001_P0021_T0001_R1_P2_K1_Ch2.zen	FA/ISS	20000	30.0	1		1	0	0	29.941	100000	2000	Scale	0	2.642	0	0.01	0	0	0.01	0	0	1	1	0	1	16.67	0	0	1	16.67	0	1.3028	1	1	0.6945	1	1	1	1	1	0.9446	1	1	0.061604	0.012138	0	0
156	TR1_2_W0001_P0021_T0001_R1_P3_K1_Ch2.zen	20181115_CTCFgfpcf2_G2G1\MitoSys2\LSM\G1_14_20h_afterRelease\DE_W0001_P0021\DE_2_W0001_P0021_T0001\TR1_W0001_P0021\TR1_2_W0001_P0021_T0001_R1_P3_K1_Ch2.zen	FA/ISS	20000	30.0	1		1	0	0	29.941	100000	2000	Scale	0	2.642	0	0.01	0	0	0.01	0	0	1	1	0	1	35.133	0	0	1	35.133	0	2.1458	1	1	0.8487	1	1	1	1	1	1.9003	1	1	0.037354000000000005	0.012273000000000001	0	0
157	TR1_2_W0001_P0021_T0001_R1_P4_K1_Ch2.zen	20181115_CTCFgfpcf2_G2G1\MitoSys2\LSM\G1_14_20h_afterRelease\DE_W0001_P0021\DE_2_W0001_P0021_T0001\TR1_W0001_P0021\TR1_2_W0001_P0021_T0001_R1_P4_K1_Ch2.zen	FA/ISS	20000	30.0	1	x	1	0	0	29.941	100000	2000	Scale	0	2.642	0	0.01	0	0	0.01	0	0	1	1	0	1	6.229	0	0	1	6.229	0	0.9817	1	1	0.3321	1	1	1	1	1	0.3215	1	1	0.03315	0.011890999999999999	0	0
158	TR1_2_W0001_P0021_T0001_R1_P5_K1_Ch2.zen	20181115_CTCFgfpcf2_G2G1\MitoSys2\LSM\G1_14_20h_afterRelease\DE_W0001_P0021\DE_2_W0001_P0021_T0001\TR1_W0001_P0021\TR1_2_W0001_P0021_T0001_R1_P5_K1_Ch2.zen	FA/ISS	20000	30.0	1	x	1	0	0	29.941	100000	2000	Scale	0	2.642	0	0.01	0	0	0.01	0	0	1	1	0	1	6.763999999999999	0	0	1	6.763999999999999	0	1.0322	1	1	0.374	1	1	1	1	1	0.3934	1	1	0.0042266000000000005	0.014863999999999999	0	0
159	TR1_2_W0001_P0022_T0001_R1_P1_K1_Ch2.zen	20181115_CTCFgfpcf2_G2G1\MitoSys2\LSM\G1_14_20h_afterRelease\DE_W0001_P0022\DE_2_W0001_P0022_T0001\TR1_W0001_P0022\TR1_2_W0001_P0022_T0001_R1_P1_K1_Ch2.zen	FA/ISS	20000	30.0	1	x	1	0	0	29.941	100000	2000	Scale	0	2.642	0	0.01	0	0	0.01	0	0	1	1	0	1	30.889	0	0	1	30.889	0	1.6075	1	1	0.8325	1	1	1	1	1	1.3842	1	1	0.06495	0.020541	0	0
160	TR1_2_W0001_P0022_T0001_R1_P2_K1_Ch2.zen	20181115_CTCFgfpcf2_G2G1\MitoSys2\LSM\G1_14_20h_afterRelease\DE_W0001_P0022\DE_2_W0001_P0022_T0001\TR1_W0001_P0022\TR1_2_W0001_P0022_T0001_R1_P2_K1_Ch2.zen	FA/ISS	20000	30.0	1	x	1	0	0	29.941	100000	2000	Scale	0	2.642	0	0.01	0	0	0.01	0	0	1	1	0	1	29.471999999999998	0	0	1	29.471999999999998	0	1.4106	1	1	0.8237	1	1	1	1	1	1.1953	1	1	0.064898	0.0065062	0	0
161	TR1_2_W0001_P0022_T0001_R1_P3_K1_Ch2.zen	20181115_CTCFgfpcf2_G2G1\MitoSys2\LSM\G1_14_20h_afterRelease\DE_W0001_P0022\DE_2_W0001_P0022_T0001\TR1_W0001_P0022\TR1_2_W0001_P0022_T0001_R1_P3_K1_Ch2.zen	FA/ISS	20000	30.0	1		1	0	0	29.941	100000	2000	Scale	0	2.642	0	0.01	0	0	0.01	0	0	1	1	0	1	47.088	0	0	1	47.088	0	1.8143	1	1	0.8873	1	1	1	1	1	1.6517	1	1	0.035206	0.013463	0	0
162	TR1_2_W0001_P0022_T0001_R1_P4_K1_Ch2.zen	20181115_CTCFgfpcf2_G2G1\MitoSys2\LSM\G1_14_20h_afterRelease\DE_W0001_P0022\DE_2_W0001_P0022_T0001\TR1_W0001_P0022\TR1_2_W0001_P0022_T0001_R1_P4_K1_Ch2.zen	FA/ISS	20000	30.0	1	x	1	0	0	29.941	100000	2000	Scale	0	2.642	0	0.01	0	0	0.01	0	0	1	1	0	1	4.33	0	0	1	4.33	0	1.1323	1	1	0.1499	1	1	1	1	1	0.1995	1	1	0.06572599999999999	0.062471000000000006	0	0
163	TR1_2_W0001_P0022_T0001_R1_P5_K1_Ch2.zen	20181115_CTCFgfpcf2_G2G1\MitoSys2\LSM\G1_14_20h_afterRelease\DE_W0001_P0022\DE_2_W0001_P0022_T0001\TR1_W0001_P0022\TR1_2_W0001_P0022_T0001_R1_P5_K1_Ch2.zen	FA/ISS	20000	30.0	1		1	0	0	29.941	100000	2000	Scale	0	2.642	0	0.01	0	0	0.01	0	0	1	1	0	1	4.2589999999999995	0	0	1	4.2589999999999995	0	1.1666	1	1	0.1418	1	1	1	1	1	0.1957	1	1	0.054262	0.0136	0	0
164	TR1_2_W0001_P0023_T0001_R1_P1_K1_Ch2.zen	20181115_CTCFgfpcf2_G2G1\MitoSys2\LSM\G1_14_20h_afterRelease\DE_W0001_P0023\DE_2_W0001_P0023_T0001\TR1_W0001_P0023\TR1_2_W0001_P0023_T0001_R1_P1_K1_Ch2.zen	FA/ISS	20000	30.0	1	x	1	0	0	29.941	100000	2000	Scale	0	2.642	0	0.01	0	0	0.01	0	0	1	1	0	1	64.76899999999999	0	0	1	64.76899999999999	0	1.3351	1	1	0.9192	1	1	1	1	1	1.2401	1	1	0.030119999999999997	0.0092404	0	0
165	TR1_2_W0001_P0023_T0001_R1_P2_K1_Ch2.zen	20181115_CTCFgfpcf2_G2G1\MitoSys2\LSM\G1_14_20h_afterRelease\DE_W0001_P0023\DE_2_W0001_P0023_T0001\TR1_W0001_P0023\TR1_2_W0001_P0023_T0001_R1_P2_K1_Ch2.zen	FA/ISS	20000	30.0	1	x	1	0	0	29.941	100000	2000	Scale	0	2.642	0	0.01	0	0	0.01	0	0	1	1	0	1	53.685	0	0	1	53.685	0	1.043	1	1	0.9036	1	1	1	1	1	0.9443	1	1	0.037413	0.0065759	0	0
166	TR1_2_W0001_P0023_T0001_R1_P3_K1_Ch2.zen	20181115_CTCFgfpcf2_G2G1\MitoSys2\LSM\G1_14_20h_afterRelease\DE_W0001_P0023\DE_2_W0001_P0023_T0001\TR1_W0001_P0023\TR1_2_W0001_P0023_T0001_R1_P3_K1_Ch2.zen	FA/ISS	20000	30.0	1	x	1	0	0	29.941	100000	2000	Scale	0	2.642	0	0.01	0	0	0.01	0	0	1	1	0	1	57.586999999999996	0	0	1	57.586999999999996	0	1.2336	1	1	0.9075	1	1	1	1	1	1.1298	1	1	0.033212	0.0053925	0	0
167	TR1_2_W0001_P0023_T0001_R1_P4_K1_Ch2.zen	20181115_CTCFgfpcf2_G2G1\MitoSys2\LSM\G1_14_20h_afterRelease\DE_W0001_P0023\DE_2_W0001_P0023_T0001\TR1_W0001_P0023\TR1_2_W0001_P0023_T0001_R1_P4_K1_Ch2.zen	FA/ISS	20000	30.000999999999998	1	x	1	0	0	29.941	100000	2000	Scale	0	2.642	0	0.01	0	0	0.01	0	0	1	1	0	1	4.841	0	0	1	4.841	0	1.0456	1	1	0.2005	1	1	1	1	1	0.2206	1	1	0.039227	0.014634000000000001	0	0
168	TR1_2_W0001_P0023_T0001_R1_P5_K1_Ch2.zen	20181115_CTCFgfpcf2_G2G1\MitoSys2\LSM\G1_14_20h_afterRelease\DE_W0001_P0023\DE_2_W0001_P0023_T0001\TR1_W0001_P0023\TR1_2_W0001_P0023_T0001_R1_P5_K1_Ch2.zen	FA/ISS	20000	30.0	1	x	1	0	0	29.941	100000	2000	Scale	0	2.642	0	0.01	0	0	0.01	0	0	1	1	0	1	4.935	0	0	1	4.935	0	1.036	1	1	0.2126	1	1	1	1	1	0.2291	1	1	0.015824	0.020949000000000002	0	0
169	TR1_2_W0001_P0024_T0001_R1_P1_K1_Ch2.zen	20181115_CTCFgfpcf2_G2G1\MitoSys2\LSM\G1_14_20h_afterRelease\DE_W0001_P0024\DE_2_W0001_P0024_T0001\TR1_W0001_P0024\TR1_2_W0001_P0024_T0001_R1_P1_K1_Ch2.zen	FA/ISS	20000	30.0	1	x	1	0	0	29.941	100000	2000	Scale	0	2.642	0	0.01	0	0	0.01	0	0	1	1	0	1	20.494	0	0	1	20.494	0	1.5178	1	1	0.7528	1	1	1	1	1	1.1989	1	1	0.020772	0.012889	0	0
170	TR1_2_W0001_P0024_T0001_R1_P2_K1_Ch2.zen	20181115_CTCFgfpcf2_G2G1\MitoSys2\LSM\G1_14_20h_afterRelease\DE_W0001_P0024\DE_2_W0001_P0024_T0001\TR1_W0001_P0024\TR1_2_W0001_P0024_T0001_R1_P2_K1_Ch2.zen	FA/ISS	20000	30.0	1	x	1	0	0	29.941	100000	2000	Scale	0	2.642	0	0.01	0	0	0.01	0	0	1	1	0	1	41.937	0	0	1	41.937	0	1.4627	1	1	0.8753	1	1	1	1	1	1.3068	1	1	0.050351	0.010884	0	0
171	TR1_2_W0001_P0024_T0001_R1_P3_K1_Ch2.zen	20181115_CTCFgfpcf2_G2G1\MitoSys2\LSM\G1_14_20h_afterRelease\DE_W0001_P0024\DE_2_W0001_P0024_T0001\TR1_W0001_P0024\TR1_2_W0001_P0024_T0001_R1_P3_K1_Ch2.zen	FA/ISS	20000	30.0	1	x	1	0	0	29.941	100000	2000	Scale	0	2.642	0	0.01	0	0	0.01	0	0	1	1	0	1	31.984	0	0	1	31.984	0	1.7098	1	1	0.8325	1	1	1	1	1	1.4747	1	1	0.043939	0.0076322000000000004	0	0
172	TR1_2_W0001_P0024_T0001_R1_P4_K1_Ch2.zen	20181115_CTCFgfpcf2_G2G1\MitoSys2\LSM\G1_14_20h_afterRelease\DE_W0001_P0024\DE_2_W0001_P0024_T0001\TR1_W0001_P0024\TR1_2_W0001_P0024_T0001_R1_P4_K1_Ch2.zen	FA/ISS	20000	30.0	1	x	1	0	0	29.941	100000	2000	Scale	0	2.642	0	0.01	0	0	0.01	0	0	1	1	0	1	2.799	0	0	1	2.799	0	1.0815	1	1	0.0046	1	1	1	1	1	0.0065	1	1	0.16477	0.06557	0	0
173	TR1_2_W0001_P0024_T0001_R1_P5_K1_Ch2.zen	20181115_CTCFgfpcf2_G2G1\MitoSys2\LSM\G1_14_20h_afterRelease\DE_W0001_P0024\DE_2_W0001_P0024_T0001\TR1_W0001_P0024\TR1_2_W0001_P0024_T0001_R1_P5_K1_Ch2.zen	FA/ISS	20000	30.0	1	x	1	0	0	29.941	100000	2000	Scale	0	2.642	0	0.01	0	0	0.01	0	0	1	1	0	1	2.932	0	0	1	2.932	0	0.9994	1	1	0.0133	1	1	1	1	1	0.0117	1	1	0.1737	0.049056	0	0
174	TR1_2_W0001_P0025_T0001_R1_P1_K1_Ch2.zen	20181115_CTCFgfpcf2_G2G1\MitoSys2\LSM\G1_14_20h_afterRelease\DE_W0001_P0025\DE_2_W0001_P0025_T0001\TR1_W0001_P0025\TR1_2_W0001_P0025_T0001_R1_P1_K1_Ch2.zen	FA/ISS	20000	30.0	1		1	0	0	29.941	100000	2000	Scale	0	2.642	0	0.01	0	0	0.01	0	0	1	1	0	1	78.962	0	0	1	78.962	0	1.2448	1	1	0.9315	1	1	1	1	1	1.1675	1	1	0.024933	0.0020021	0	0
175	TR1_2_W0001_P0025_T0001_R1_P2_K1_Ch2.zen	20181115_CTCFgfpcf2_G2G1\MitoSys2\LSM\G1_14_20h_afterRelease\DE_W0001_P0025\DE_2_W0001_P0025_T0001\TR1_W0001_P0025\TR1_2_W0001_P0025_T0001_R1_P2_K1_Ch2.zen	FA/ISS	20000	30.0	1		1	0	0	29.941	100000	2000	Scale	0	2.642	0	0.01	0	0	0.01	0	0	1	1	0	1	65.072	0	0	1	65.072	0	1.3507	1	1	0.9179	1	1	1	1	1	1.2535	1	1	0.026644	0.0041448	0	0
176	TR1_2_W0001_P0025_T0001_R1_P3_K1_Ch2.zen	20181115_CTCFgfpcf2_G2G1\MitoSys2\LSM\G1_14_20h_afterRelease\DE_W0001_P0025\DE_2_W0001_P0025_T0001\TR1_W0001_P0025\TR1_2_W0001_P0025_T0001_R1_P3_K1_Ch2.zen	FA/ISS	20000	30.0	1		1	0	0	29.941	100000	2000	Scale	0	2.642	0	0.01	0	0	0.01	0	0	1	1	0	1	71.449	0	0	1	71.449	0	1.5267	1	1	0.9253	1	1	1	1	1	1.4312	1	1	0.030721	0.0048295000000000005	0	0
177	TR1_2_W0001_P0025_T0001_R1_P4_K1_Ch2.zen	20181115_CTCFgfpcf2_G2G1\MitoSys2\LSM\G1_14_20h_afterRelease\DE_W0001_P0025\DE_2_W0001_P0025_T0001\TR1_W0001_P0025\TR1_2_W0001_P0025_T0001_R1_P4_K1_Ch2.zen	FA/ISS	20000	29.999000000000002	1	x	1	0	0	29.941	100000	2000	Scale	0	2.642	0	0.01	0	0	0.01	0	0	1	1	0	1	3.37	0	0	1	3.37	0	1.2858	1	1	0.0469	1	1	1	1	1	0.1013	1	1	0.047462	0.09103	0	0
178	TR1_2_W0001_P0025_T0001_R1_P5_K1_Ch2.zen	20181115_CTCFgfpcf2_G2G1\MitoSys2\LSM\G1_14_20h_afterRelease\DE_W0001_P0025\DE_2_W0001_P0025_T0001\TR1_W0001_P0025\TR1_2_W0001_P0025_T0001_R1_P5_K1_Ch2.zen	FA/ISS	20000	30.0	1		1	0	0	29.941	100000	2000	Scale	0	2.642	0	0.01	0	0	0.01	0	0	1	1	0	1	3.556	0	0	1	3.556	0	1.5081	1	1	0.0666	1	1	1	1	1	0.1706	1	1	0.073936	0.12383	0	0
179	TR1_2_W0001_P0026_T0001_R1_P1_K1_Ch2.zen	20181115_CTCFgfpcf2_G2G1\MitoSys2\LSM\G1_14_20h_afterRelease\DE_W0001_P0026\DE_2_W0001_P0026_T0001\TR1_W0001_P0026\TR1_2_W0001_P0026_T0001_R1_P1_K1_Ch2.zen	FA/ISS	20000	30.0	1		1	0	0	29.941	100000	2000	Scale	0	2.642	0	0.01	0	0	0.01	0	0	1	1	0	1	52.492	0	0	1	52.492	0	1.2271	1	1	0.8986	1	1	1	1	1	1.1136	1	1	0.040284	0.0033851	0	0
180	TR1_2_W0001_P0026_T0001_R1_P2_K1_Ch2.zen	20181115_CTCFgfpcf2_G2G1\MitoSys2\LSM\G1_14_20h_afterRelease\DE_W0001_P0026\DE_2_W0001_P0026_T0001\TR1_W0001_P0026\TR1_2_W0001_P0026_T0001_R1_P2_K1_Ch2.zen	FA/ISS	20000	30.0	1		1	0	0	29.941	100000	2000	Scale	0	2.642	0	0.01	0	0	0.01	0	0	1	1	0	1	62.958	0	0	1	62.958	0	1.183	1	1	0.9138	1	1	1	1	1	1.0886	1	1	0.034976	0.0044851000000000005	0	0
181	TR1_2_W0001_P0026_T0001_R1_P3_K1_Ch2.zen	20181115_CTCFgfpcf2_G2G1\MitoSys2\LSM\G1_14_20h_afterRelease\DE_W0001_P0026\DE_2_W0001_P0026_T0001\TR1_W0001_P0026\TR1_2_W0001_P0026_T0001_R1_P3_K1_Ch2.zen	FA/ISS	20000	30.0	1		1	0	0	29.941	100000	2000	Scale	0	2.642	0	0.01	0	0	0.01	0	0	1	1	0	1	53.132	0	0	1	53.132	0	1.2859	1	1	0.8982	1	1	1	1	1	1.1688	1	1	0.038526	0.0025929000000000004	0	0
182	TR1_2_W0001_P0026_T0001_R1_P4_K1_Ch2.zen	20181115_CTCFgfpcf2_G2G1\MitoSys2\LSM\G1_14_20h_afterRelease\DE_W0001_P0026\DE_2_W0001_P0026_T0001\TR1_W0001_P0026\TR1_2_W0001_P0026_T0001_R1_P4_K1_Ch2.zen	FA/ISS	20000	30.0	1		1	0	0	29.941	100000	2000	Scale	0	2.642	0	0.01	0	0	0.01	0	0	1	1	0	1	3.738	0	0	1	3.738	0	1.1306	1	1	0.0866	1	1	1	1	1	0.1181	1	1	0.044604000000000005	0.10839000000000001	0	0
183	TR1_2_W0001_P0026_T0001_R1_P5_K1_Ch2.zen	20181115_CTCFgfpcf2_G2G1\MitoSys2\LSM\G1_14_20h_afterRelease\DE_W0001_P0026\DE_2_W0001_P0026_T0001\TR1_W0001_P0026\TR1_2_W0001_P0026_T0001_R1_P5_K1_Ch2.zen	FA/ISS	20000	30.0	1		1	0	0	29.941	100000	2000	Scale	0	2.642	0	0.01	0	0	0.01	0	0	1	1	0	1	4.334	0	0	1	4.334	0	1.114	1	1	0.1551	1	1	1	1	1	0.1953	1	1	0.044923000000000005	0.030851	0	0
184	TR1_2_W0001_P0027_T0001_R1_P1_K1_Ch2.zen	20181115_CTCFgfpcf2_G2G1\MitoSys2\LSM\G1_14_20h_afterRelease\DE_W0001_P0027\DE_2_W0001_P0027_T0001\TR1_W0001_P0027\TR1_2_W0001_P0027_T0001_R1_P1_K1_Ch2.zen	FA/ISS	20000	30.0	1		1	0	0	29.941	100000	2000	Scale	0	2.642	0	0.01	0	0	0.01	0	0	1	1	0	1	64.098	0	0	1	64.098	0	1.3805	1	1	0.9178	1	1	1	1	1	1.2818	1	1	0.032277999999999994	0.0056091	0	0
185	TR1_2_W0001_P0027_T0001_R1_P2_K1_Ch2.zen	20181115_CTCFgfpcf2_G2G1\MitoSys2\LSM\G1_14_20h_afterRelease\DE_W0001_P0027\DE_2_W0001_P0027_T0001\TR1_W0001_P0027\TR1_2_W0001_P0027_T0001_R1_P2_K1_Ch2.zen	FA/ISS	20000	30.0	1		1	0	0	29.941	100000	2000	Scale	0	2.642	0	0.01	0	0	0.01	0	0	1	1	0	1	56.501000000000005	0	0	1	56.501000000000005	0	1.2272	1	1	0.9067	1	1	1	1	1	1.1224	1	1	0.039812	0.0032366	0	0
186	TR1_2_W0001_P0027_T0001_R1_P3_K1_Ch2.zen	20181115_CTCFgfpcf2_G2G1\MitoSys2\LSM\G1_14_20h_afterRelease\DE_W0001_P0027\DE_2_W0001_P0027_T0001\TR1_W0001_P0027\TR1_2_W0001_P0027_T0001_R1_P3_K1_Ch2.zen	FA/ISS	20000	30.0	1		1	0	0	29.941	100000	2000	Scale	0	2.642	0	0.01	0	0	0.01	0	0	1	1	0	1	67.697	0	0	1	67.697	0	1.1886	1	1	0.9209999999999999	1	1	1	1	1	1.1018	1	1	0.035617	0.004308	0	0
187	TR1_2_W0001_P0027_T0001_R1_P4_K1_Ch2.zen	20181115_CTCFgfpcf2_G2G1\MitoSys2\LSM\G1_14_20h_afterRelease\DE_W0001_P0027\DE_2_W0001_P0027_T0001\TR1_W0001_P0027\TR1_2_W0001_P0027_T0001_R1_P4_K1_Ch2.zen	FA/ISS	20000	30.0	1	x	1	0	0	29.941	100000	2000	Scale	0	2.642	0	0.01	0	0	0.01	0	0	1	1	0	1	4.948	0	0	1	4.948	0	1.0135	1	1	0.2184	1	1	1	1	1	0.2245	1	1	0.029548	0.027114999999999997	0	0
188	TR1_2_W0001_P0027_T0001_R1_P5_K1_Ch2.zen	20181115_CTCFgfpcf2_G2G1\MitoSys2\LSM\G1_14_20h_afterRelease\DE_W0001_P0027\DE_2_W0001_P0027_T0001\TR1_W0001_P0027\TR1_2_W0001_P0027_T0001_R1_P5_K1_Ch2.zen	FA/ISS	20000	29.999000000000002	1	x	1	0	0	29.941	100000	2000	Scale	0	2.642	0	0.01	0	0	0.01	0	0	1	1	0	1	3.6319999999999997	0	0	1	3.6319999999999997	0	1.6184	1	1	0.0746	1	1	1	1	1	0.1899	1	1	0.010333	0.12278	0	0
189	TR1_2_W0001_P0028_T0001_R1_P1_K1_Ch2.zen	20181115_CTCFgfpcf2_G2G1\MitoSys2\LSM\G1_14_20h_afterRelease\DE_W0001_P0028\DE_2_W0001_P0028_T0001\TR1_W0001_P0028\TR1_2_W0001_P0028_T0001_R1_P1_K1_Ch2.zen	FA/ISS	20000	30.0	1		1	0	0	29.941	100000	2000	Scale	0	2.642	0	0.01	0	0	0.01	0	0	1	1	0	1	84.95	0	0	1	84.95	0	1.1007	1	1	0.9381	1	1	1	1	1	1.0355	1	1	0.030436	0.0021686	0	0
190	TR1_2_W0001_P0028_T0001_R1_P2_K1_Ch2.zen	20181115_CTCFgfpcf2_G2G1\MitoSys2\LSM\G1_14_20h_afterRelease\DE_W0001_P0028\DE_2_W0001_P0028_T0001\TR1_W0001_P0028\TR1_2_W0001_P0028_T0001_R1_P2_K1_Ch2.zen	FA/ISS	20000	30.0	1		1	0	0	29.941	100000	2000	Scale	0	2.642	0	0.01	0	0	0.01	0	0	1	1	0	1	84.425	0	0	1	84.425	0	1.2393	1	1	0.9353	1	1	1	1	1	1.1665	1	1	0.036645	0.0037744999999999996	0	0
191	TR1_2_W0001_P0028_T0001_R1_P3_K1_Ch2.zen	20181115_CTCFgfpcf2_G2G1\MitoSys2\LSM\G1_14_20h_afterRelease\DE_W0001_P0028\DE_2_W0001_P0028_T0001\TR1_W0001_P0028\TR1_2_W0001_P0028_T0001_R1_P3_K1_Ch2.zen	FA/ISS	20000	30.0	1		1	0	0	29.941	100000	2000	Scale	0	2.642	0	0.01	0	0	0.01	0	0	1	1	0	1	66.293	0	0	1	66.293	0	1.1842	1	1	0.9191	1	1	1	1	1	1.0956	1	1	0.032389	0.0034595999999999997	0	0
192	TR1_2_W0001_P0028_T0001_R1_P4_K1_Ch2.zen	20181115_CTCFgfpcf2_G2G1\MitoSys2\LSM\G1_14_20h_afterRelease\DE_W0001_P0028\DE_2_W0001_P0028_T0001\TR1_W0001_P0028\TR1_2_W0001_P0028_T0001_R1_P4_K1_Ch2.zen	FA/ISS	20000	30.0	1		1	0	0	29.941	100000	2000	Scale	0	2.642	0	0.01	0	0	0.01	0	0	1	1	0	1	4.577	0	0	1	4.577	0	1.3487	1	1	0.172	1	1	1	1	1	0.3005	1	1	0.019303	0.052327	0	0
193	TR1_2_W0001_P0028_T0001_R1_P5_K1_Ch2.zen	20181115_CTCFgfpcf2_G2G1\MitoSys2\LSM\G1_14_20h_afterRelease\DE_W0001_P0028\DE_2_W0001_P0028_T0001\TR1_W0001_P0028\TR1_2_W0001_P0028_T0001_R1_P5_K1_Ch2.zen	FA/ISS	20000	30.0	1		1	0	0	29.941	100000	2000	Scale	0	2.642	0	0.01	0	0	0.01	0	0	1	1	0	1	3.033	0	0	1	3.033	0	0.9511	1	1	0.0221	1	1	1	1	1	0.0124	1	1	0.19622	0.073977	0	0
194	TR1_2_W0001_P0029_T0001_R1_P1_K1_Ch2.zen	20181115_CTCFgfpcf2_G2G1\MitoSys2\LSM\G1_14_20h_afterRelease\DE_W0001_P0029\DE_2_W0001_P0029_T0001\TR1_W0001_P0029\TR1_2_W0001_P0029_T0001_R1_P1_K1_Ch2.zen	FA/ISS	20000	30.0	1		1	0	0	29.941	100000	2000	Scale	0	2.642	0	0.01	0	0	0.01	0	0	1	1	0	1	64.6	0	0	1	64.6	0	1.3109	1	1	0.9189	1	1	1	1	1	1.2164	1	1	0.028406999999999998	0.0070206	0	0
195	TR1_2_W0001_P0029_T0001_R1_P2_K1_Ch2.zen	20181115_CTCFgfpcf2_G2G1\MitoSys2\LSM\G1_14_20h_afterRelease\DE_W0001_P0029\DE_2_W0001_P0029_T0001\TR1_W0001_P0029\TR1_2_W0001_P0029_T0001_R1_P2_K1_Ch2.zen	FA/ISS	20000	30.0	1		1	0	0	29.941	100000	2000	Scale	0	2.642	0	0.01	0	0	0.01	0	0	1	1	0	1	67.301	0	0	1	67.301	0	1.8647	1	1	0.9204	1	1	1	1	1	1.7481	1	1	0.028894	0.011526999999999999	0	0
196	TR1_2_W0001_P0029_T0001_R1_P3_K1_Ch2.zen	20181115_CTCFgfpcf2_G2G1\MitoSys2\LSM\G1_14_20h_afterRelease\DE_W0001_P0029\DE_2_W0001_P0029_T0001\TR1_W0001_P0029\TR1_2_W0001_P0029_T0001_R1_P3_K1_Ch2.zen	FA/ISS	20000	30.0	1		1	0	0	29.941	100000	2000	Scale	0	2.642	0	0.01	0	0	0.01	0	0	1	1	0	1	59.945	0	0	1	59.945	0	1.3466	1	1	0.9108	1	1	1	1	1	1.2411	1	1	0.037293	0.007626000000000001	0	0
197	TR1_2_W0001_P0029_T0001_R1_P4_K1_Ch2.zen	20181115_CTCFgfpcf2_G2G1\MitoSys2\LSM\G1_14_20h_afterRelease\DE_W0001_P0029\DE_2_W0001_P0029_T0001\TR1_W0001_P0029\TR1_2_W0001_P0029_T0001_R1_P4_K1_Ch2.zen	FA/ISS	20000	30.0	1		1	0	0	29.941	100000	2000	Scale	0	2.642	0	0.01	0	0	0.01	0	0	1	1	0	1	3.833	0	0	1	3.833	0	1.1245	1	1	0.0854	1	1	1	1	1	0.121	1	1	0.11394000000000001	0.02913	0	0
198	TR1_2_W0001_P0029_T0001_R1_P5_K1_Ch2.zen	20181115_CTCFgfpcf2_G2G1\MitoSys2\LSM\G1_14_20h_afterRelease\DE_W0001_P0029\DE_2_W0001_P0029_T0001\TR1_W0001_P0029\TR1_2_W0001_P0029_T0001_R1_P5_K1_Ch2.zen	FA/ISS	20000	30.0	1		1	0	0	29.941	100000	2000	Scale	0	2.642	0	0.01	0	0	0.01	0	0	1	1	0	1	3.867	0	0	1	3.867	0	1.3263	1	1	0.0974	1	1	1	1	1	0.1732	1	1	0.06446	0.083312	0	0
199	TR1_2_W0001_P0030_T0001_R1_P1_K1_Ch2.zen	20181115_CTCFgfpcf2_G2G1\MitoSys2\LSM\G1_14_20h_afterRelease\DE_W0001_P0030\DE_2_W0001_P0030_T0001\TR1_W0001_P0030\TR1_2_W0001_P0030_T0001_R1_P1_K1_Ch2.zen	FA/ISS	20000	30.0	1		1	0	0	29.941	100000	2000	Scale	0	2.642	0	0.01	0	0	0.01	0	0	1	1	0	1	59.477	0	0	1	59.477	0	1.2344	1	1	0.9059999999999999	1	1	1	1	1	1.1281	1	1	0.030673000000000002	0.0039667	0	0
200	TR1_2_W0001_P0030_T0001_R1_P2_K1_Ch2.zen	20181115_CTCFgfpcf2_G2G1\MitoSys2\LSM\G1_14_20h_afterRelease\DE_W0001_P0030\DE_2_W0001_P0030_T0001\TR1_W0001_P0030\TR1_2_W0001_P0030_T0001_R1_P2_K1_Ch2.zen	FA/ISS	20000	30.0	1		1	0	0	29.941	100000	2000	Scale	0	2.642	0	0.01	0	0	0.01	0	0	1	1	0	1	53.315	0	0	1	53.315	0	1.5285	1	1	0.9001	1	1	1	1	1	1.4004	1	1	0.035311	0.006760600000000001	0	0
201	TR1_2_W0001_P0030_T0001_R1_P3_K1_Ch2.zen	20181115_CTCFgfpcf2_G2G1\MitoSys2\LSM\G1_14_20h_afterRelease\DE_W0001_P0030\DE_2_W0001_P0030_T0001\TR1_W0001_P0030\TR1_2_W0001_P0030_T0001_R1_P3_K1_Ch2.zen	FA/ISS	20000	30.0	1		1	0	0	29.941	100000	2000	Scale	0	2.642	0	0.01	0	0	0.01	0	0	1	1	0	1	63.646	0	0	1	63.646	0	1.295	1	1	0.9169	1	1	1	1	1	1.199	1	1	0.02889	0.008122800000000001	0	0
202	TR1_2_W0001_P0030_T0001_R1_P4_K1_Ch2.zen	20181115_CTCFgfpcf2_G2G1\MitoSys2\LSM\G1_14_20h_afterRelease\DE_W0001_P0030\DE_2_W0001_P0030_T0001\TR1_W0001_P0030\TR1_2_W0001_P0030_T0001_R1_P4_K1_Ch2.zen	FA/ISS	20000	30.0	1	x	1	0	0	29.941	100000	2000	Scale	0	2.642	0	0.01	0	0	0.01	0	0	1	1	0	1	6.357	0	0	1	6.357	0	1.1993	1	1	0.3379	1	1	1	1	1	0.4458	1	1	0.012142	0.015171	0	0
203	TR1_2_W0001_P0030_T0001_R1_P5_K1_Ch2.zen	20181115_CTCFgfpcf2_G2G1\MitoSys2\LSM\G1_14_20h_afterRelease\DE_W0001_P0030\DE_2_W0001_P0030_T0001\TR1_W0001_P0030\TR1_2_W0001_P0030_T0001_R1_P5_K1_Ch2.zen	FA/ISS	20000	30.0	1	x	1	0	0	29.941	100000	2000	Scale	0	2.642	0	0.01	0	0	0.01	0	0	1	1	0	1	7.572	0	0	1	7.572	0	0.9522	1	1	0.4261	1	1	1	1	1	0.3948	1	1	0.0046700000000000005	0.015506	0	0
204	TR1_2_W0001_P0040_T0001_R1_P1_K1_Ch2.zen	20181115_CTCFgfpcf2_G2G1\MitoSys2\LSM\G1_14_20h_afterRelease\DE_W0001_P0031\DE_2_W0001_P0031_T0001\TR1_W0001_P0040\TR1_2_W0001_P0040_T0001_R1_P1_K1_Ch2.zen	FA/ISS	20000	30.0	1		1	0	0	29.941	100000	2000	Scale	0	2.642	0	0.01	0	0	0.01	0	0	1	1	0	1	54.675	0	0	1	54.675	0	1.22	1	1	0.9041	1	1	1	1	1	1.113	1	1	0.041301	0.0076637	0	0
205	TR1_2_W0001_P0040_T0001_R1_P2_K1_Ch2.zen	20181115_CTCFgfpcf2_G2G1\MitoSys2\LSM\G1_14_20h_afterRelease\DE_W0001_P0031\DE_2_W0001_P0031_T0001\TR1_W0001_P0040\TR1_2_W0001_P0040_T0001_R1_P2_K1_Ch2.zen	FA/ISS	20000	30.0	1		1	0	0	29.941	100000	2000	Scale	0	2.642	0	0.01	0	0	0.01	0	0	1	1	0	1	58.411	0	0	1	58.411	0	1.1496	1	1	0.9089	1	1	1	1	1	1.0513	1	1	0.035604000000000004	0.0029028	0	0
206	TR1_2_W0001_P0040_T0001_R1_P3_K1_Ch2.zen	20181115_CTCFgfpcf2_G2G1\MitoSys2\LSM\G1_14_20h_afterRelease\DE_W0001_P0031\DE_2_W0001_P0031_T0001\TR1_W0001_P0040\TR1_2_W0001_P0040_T0001_R1_P3_K1_Ch2.zen	FA/ISS	20000	30.0	1		1	0	0	29.941	100000	2000	Scale	0	2.642	0	0.01	0	0	0.01	0	0	1	1	0	1	64.046	0	0	1	64.046	0	1.4207	1	1	0.9158	1	1	1	1	1	1.3175	1	1	0.031445	0.0041852	0	0
207	TR1_2_W0001_P0040_T0001_R1_P4_K1_Ch2.zen	20181115_CTCFgfpcf2_G2G1\MitoSys2\LSM\G1_14_20h_afterRelease\DE_W0001_P0031\DE_2_W0001_P0031_T0001\TR1_W0001_P0040\TR1_2_W0001_P0040_T0001_R1_P4_K1_Ch2.zen	FA/ISS	20000	30.0	1	x	1	0	0	29.941	100000	2000	Scale	0	2.642	0	0.01	0	0	0.01	0	0	1	1	0	1	4.584	0	0	1	4.584	0	1.0781	1	1	0.1804	1	1	1	1	1	0.2122	1	1	0.03317	0.022461000000000002	0	0
208	TR1_2_W0001_P0040_T0001_R1_P5_K1_Ch2.zen	20181115_CTCFgfpcf2_G2G1\MitoSys2\LSM\G1_14_20h_afterRelease\DE_W0001_P0031\DE_2_W0001_P0031_T0001\TR1_W0001_P0040\TR1_2_W0001_P0040_T0001_R1_P5_K1_Ch2.zen	FA/ISS	20000	30.0	1		1	0	0	29.941	100000	2000	Scale	0	2.642	0	0.01	0	0	0.01	0	0	1	1	0	1	3.565	0	0	1	3.565	0	1.0348	1	1	0.0614	1	1	1	1	1	0.0697	1	1	0.047376	0.018379	0	0
209	TR1_2_W0001_P0039_T0001_R1_P1_K1_Ch2.zen	20181115_CTCFgfpcf2_G2G1\MitoSys2\LSM\G1_14_20h_afterRelease\DE_W0001_P0032\DE_2_W0001_P0032_T0001\TR1_W0001_P0039\TR1_2_W0001_P0039_T0001_R1_P1_K1_Ch2.zen	FA/ISS	20000	30.0	1		1	0	0	29.941	100000	2000	Scale	0	2.642	0	0.01	0	0	0.01	0	0	1	1	0	1	61.678000000000004	0	0	1	61.678000000000004	0	1.0655	1	1	0.9159999999999999	1	1	1	1	1	0.9785	1	1	0.033815	0.0078378	0	0
210	TR1_2_W0001_P0039_T0001_R1_P2_K1_Ch2.zen	20181115_CTCFgfpcf2_G2G1\MitoSys2\LSM\G1_14_20h_afterRelease\DE_W0001_P0032\DE_2_W0001_P0032_T0001\TR1_W0001_P0039\TR1_2_W0001_P0039_T0001_R1_P2_K1_Ch2.zen	FA/ISS	20000	30.0	1		1	0	0	29.941	100000	2000	Scale	0	2.642	0	0.01	0	0	0.01	0	0	1	1	0	1	72.962	0	0	1	72.962	0	1.3486	1	1	0.9269	1	1	1	1	1	1.2622	1	1	0.025778	0.0044543	0	0
211	TR1_2_W0001_P0039_T0001_R1_P3_K1_Ch2.zen	20181115_CTCFgfpcf2_G2G1\MitoSys2\LSM\G1_14_20h_afterRelease\DE_W0001_P0032\DE_2_W0001_P0032_T0001\TR1_W0001_P0039\TR1_2_W0001_P0039_T0001_R1_P3_K1_Ch2.zen	FA/ISS	20000	30.0	1		1	0	0	29.941	100000	2000	Scale	0	2.642	0	0.01	0	0	0.01	0	0	1	1	0	1	39.649	0	0	1	39.649	0	1.1355	1	1	0.8693	1	1	1	1	1	0.9955	1	1	0.033083999999999995	0.004632	0	0
212	TR1_2_W0001_P0039_T0001_R1_P4_K1_Ch2.zen	20181115_CTCFgfpcf2_G2G1\MitoSys2\LSM\G1_14_20h_afterRelease\DE_W0001_P0032\DE_2_W0001_P0032_T0001\TR1_W0001_P0039\TR1_2_W0001_P0039_T0001_R1_P4_K1_Ch2.zen	FA/ISS	20000	30.0	1		1	0	0	29.941	100000	2000	Scale	0	2.642	0	0.01	0	0	0.01	0	0	1	1	0	1	4.048	0	0	1	4.048	0	1.2517	1	1	0.1124	1	1	1	1	1	0.18899999999999997	1	1	0.059954999999999994	0.048589999999999994	0	0
213	TR1_2_W0001_P0039_T0001_R1_P5_K1_Ch2.zen	20181115_CTCFgfpcf2_G2G1\MitoSys2\LSM\G1_14_20h_afterRelease\DE_W0001_P0032\DE_2_W0001_P0032_T0001\TR1_W0001_P0039\TR1_2_W0001_P0039_T0001_R1_P5_K1_Ch2.zen	FA/ISS	20000	30.0	1	x	1	0	0	29.941	100000	2000	Scale	0	2.642	0	0.01	0	0	0.01	0	0	1	1	0	1	3.502	0	0	1	3.502	0	0.9677	1	1	0.0538	1	1	1	1	1	0.044000000000000004	1	1	0.080179	0.032570999999999996	0	0
214	TR1_2_W0001_P0038_T0001_R1_P1_K1_Ch2.zen	20181115_CTCFgfpcf2_G2G1\MitoSys2\LSM\G1_14_20h_afterRelease\DE_W0001_P0033\DE_2_W0001_P0033_T0001\TR1_W0001_P0038\TR1_2_W0001_P0038_T0001_R1_P1_K1_Ch2.zen	FA/ISS	20000	30.0	1		1	0	0	29.941	100000	2000	Scale	0	2.642	0	0.01	0	0	0.01	0	0	1	1	0	1	47.727	0	0	1	47.727	0	1.263	1	1	0.8906	1	1	1	1	1	1.1382	1	1	0.031964	0.0080621	0	0
215	TR1_2_W0001_P0038_T0001_R1_P2_K1_Ch2.zen	20181115_CTCFgfpcf2_G2G1\MitoSys2\LSM\G1_14_20h_afterRelease\DE_W0001_P0033\DE_2_W0001_P0033_T0001\TR1_W0001_P0038\TR1_2_W0001_P0038_T0001_R1_P2_K1_Ch2.zen	FA/ISS	20000	30.0	1		1	0	0	29.941	100000	2000	Scale	0	2.642	0	0.01	0	0	0.01	0	0	1	1	0	1	69.85600000000001	0	0	1	69.85600000000001	0	1.6927	1	1	0.9229999999999999	1	1	1	1	1	1.5867	1	1	0.026187000000000002	0.0089515	0	0
216	TR1_2_W0001_P0038_T0001_R1_P3_K1_Ch2.zen	20181115_CTCFgfpcf2_G2G1\MitoSys2\LSM\G1_14_20h_afterRelease\DE_W0001_P0033\DE_2_W0001_P0033_T0001\TR1_W0001_P0038\TR1_2_W0001_P0038_T0001_R1_P3_K1_Ch2.zen	FA/ISS	20000	30.0	1		1	0	0	29.941	100000	2000	Scale	0	2.642	0	0.01	0	0	0.01	0	0	1	1	0	1	66.442	0	0	1	66.442	0	1.0712	1	1	0.9213	1	1	1	1	1	0.9895	1	1	0.037029	0.0040653	0	0
217	TR1_2_W0001_P0038_T0001_R1_P4_K1_Ch2.zen	20181115_CTCFgfpcf2_G2G1\MitoSys2\LSM\G1_14_20h_afterRelease\DE_W0001_P0033\DE_2_W0001_P0033_T0001\TR1_W0001_P0038\TR1_2_W0001_P0038_T0001_R1_P4_K1_Ch2.zen	FA/ISS	20000	30.0	1	x	1	0	0	29.941	100000	2000	Scale	0	2.642	0	0.01	0	0	0.01	0	0	1	1	0	1	3.406	0	0	1	3.406	0	1.1046	1	1	0.0479	1	1	1	1	1	0.0691	1	1	0.050422	0.037049	0	0
218	TR1_2_W0001_P0038_T0001_R1_P5_K1_Ch2.zen	20181115_CTCFgfpcf2_G2G1\MitoSys2\LSM\G1_14_20h_afterRelease\DE_W0001_P0033\DE_2_W0001_P0033_T0001\TR1_W0001_P0038\TR1_2_W0001_P0038_T0001_R1_P5_K1_Ch2.zen	FA/ISS	20000	30.0	1		1	0	0	29.941	100000	2000	Scale	0	2.642	0	0.01	0	0	0.01	0	0	1	1	0	1	4.098	0	0	1	4.098	0	0.9520000000000001	1	1	0.127	1	1	1	1	1	0.1059	1	1	0.083138	0.069075	0	0
219	TR1_2_W0001_P0037_T0001_R1_P1_K1_Ch2.zen	20181115_CTCFgfpcf2_G2G1\MitoSys2\LSM\G1_14_20h_afterRelease\DE_W0001_P0034\DE_2_W0001_P0034_T0001\TR1_W0001_P0037\TR1_2_W0001_P0037_T0001_R1_P1_K1_Ch2.zen	FA/ISS	20000	30.0	1		1	0	0	29.941	100000	2000	Scale	0	2.642	0	0.01	0	0	0.01	0	0	1	1	0	1	80.416	0	0	1	80.416	0	1.1097	1	1	0.9341	1	1	1	1	1	1.04	1	1	0.027943	0.0021106	0	0
220	TR1_2_W0001_P0037_T0001_R1_P2_K1_Ch2.zen	20181115_CTCFgfpcf2_G2G1\MitoSys2\LSM\G1_14_20h_afterRelease\DE_W0001_P0034\DE_2_W0001_P0034_T0001\TR1_W0001_P0037\TR1_2_W0001_P0037_T0001_R1_P2_K1_Ch2.zen	FA/ISS	20000	30.0	1		1	0	0	29.941	100000	2000	Scale	0	2.642	0	0.01	0	0	0.01	0	0	1	1	0	1	77.654	0	0	1	77.654	0	1.1044	1	1	0.9319	1	1	1	1	1	1.0327	1	1	0.032333999999999995	0.0022331	0	0
221	TR1_2_W0001_P0037_T0001_R1_P3_K1_Ch2.zen	20181115_CTCFgfpcf2_G2G1\MitoSys2\LSM\G1_14_20h_afterRelease\DE_W0001_P0034\DE_2_W0001_P0034_T0001\TR1_W0001_P0037\TR1_2_W0001_P0037_T0001_R1_P3_K1_Ch2.zen	FA/ISS	20000	30.0	1		1	0	0	29.941	100000	2000	Scale	0	2.642	0	0.01	0	0	0.01	0	0	1	1	0	1	59.125	0	0	1	59.125	0	1.2316	1	1	0.9115	1	1	1	1	1	1.1324	1	1	0.030543999999999998	0.0053557	0	0
222	TR1_2_W0001_P0037_T0001_R1_P4_K1_Ch2.zen	20181115_CTCFgfpcf2_G2G1\MitoSys2\LSM\G1_14_20h_afterRelease\DE_W0001_P0034\DE_2_W0001_P0034_T0001\TR1_W0001_P0037\TR1_2_W0001_P0037_T0001_R1_P4_K1_Ch2.zen	FA/ISS	20000	30.0	1	x	1	0	0	29.941	100000	2000	Scale	0	2.642	0	0.01	0	0	0.01	0	0	1	1	0	1	5.313	0	0	1	5.313	0	0.9339	1	1	0.2543	1	1	1	1	1	0.2205	1	1	0.013012000000000001	0.024038999999999998	0	0
223	TR1_2_W0001_P0037_T0001_R1_P5_K1_Ch2.zen	20181115_CTCFgfpcf2_G2G1\MitoSys2\LSM\G1_14_20h_afterRelease\DE_W0001_P0034\DE_2_W0001_P0034_T0001\TR1_W0001_P0037\TR1_2_W0001_P0037_T0001_R1_P5_K1_Ch2.zen	FA/ISS	20000	30.0	1		1	0	0	29.941	100000	2000	Scale	0	2.642	0	0.01	0	0	0.01	0	0	1	1	0	1	4.985	0	0	1	4.985	0	1.4527	1	1	0.2102	1	1	1	1	1	0.4026	1	1	0.037774	0.054772	0	0
224	TR1_2_W0001_P0036_T0001_R1_P1_K1_Ch2.zen	20181115_CTCFgfpcf2_G2G1\MitoSys2\LSM\G1_14_20h_afterRelease\DE_W0001_P0035\DE_2_W0001_P0035_T0001\TR1_W0001_P0036\TR1_2_W0001_P0036_T0001_R1_P1_K1_Ch2.zen	FA/ISS	20000	30.0	1		1	0	0	29.941	100000	2000	Scale	0	2.642	0	0.01	0	0	0.01	0	0	1	1	0	1	40.968999999999994	0	0	1	40.968999999999994	0	1.1796	1	1	0.8715	1	1	1	1	1	1.0388	1	1	0.047682999999999996	0.0049236	0	0
225	TR1_2_W0001_P0036_T0001_R1_P2_K1_Ch2.zen	20181115_CTCFgfpcf2_G2G1\MitoSys2\LSM\G1_14_20h_afterRelease\DE_W0001_P0035\DE_2_W0001_P0035_T0001\TR1_W0001_P0036\TR1_2_W0001_P0036_T0001_R1_P2_K1_Ch2.zen	FA/ISS	20000	30.0	1		1	0	0	29.941	100000	2000	Scale	0	2.642	0	0.01	0	0	0.01	0	0	1	1	0	1	50.601000000000006	0	0	1	50.601000000000006	0	1.6275	1	1	0.8948	1	1	1	1	1	1.4872	1	1	0.041095	0.007398999999999999	0	0
226	TR1_2_W0001_P0036_T0001_R1_P3_K1_Ch2.zen	20181115_CTCFgfpcf2_G2G1\MitoSys2\LSM\G1_14_20h_afterRelease\DE_W0001_P0035\DE_2_W0001_P0035_T0001\TR1_W0001_P0036\TR1_2_W0001_P0036_T0001_R1_P3_K1_Ch2.zen	FA/ISS	20000	30.0	1		1	0	0	29.941	100000	2000	Scale	0	2.642	0	0.01	0	0	0.01	0	0	1	1	0	1	43.33	0	0	1	43.33	0	1.4615	1	1	0.8789	1	1	1	1	1	1.3107	1	1	0.042297	0.0071671999999999994	0	0
227	TR1_2_W0001_P0036_T0001_R1_P4_K1_Ch2.zen	20181115_CTCFgfpcf2_G2G1\MitoSys2\LSM\G1_14_20h_afterRelease\DE_W0001_P0035\DE_2_W0001_P0035_T0001\TR1_W0001_P0036\TR1_2_W0001_P0036_T0001_R1_P4_K1_Ch2.zen	FA/ISS	20000	30.0	1	x	1	0	0	29.941	100000	2000	Scale	0	2.642	0	0.01	0	0	0.01	0	0	1	1	0	1	6.898	0	0	1	6.898	0	0.9845	1	1	0.3805	1	1	1	1	1	0.3707	1	1	0.021668	0.02818	0	0
228	TR1_2_W0001_P0036_T0001_R1_P5_K1_Ch2.zen	20181115_CTCFgfpcf2_G2G1\MitoSys2\LSM\G1_14_20h_afterRelease\DE_W0001_P0035\DE_2_W0001_P0035_T0001\TR1_W0001_P0036\TR1_2_W0001_P0036_T0001_R1_P5_K1_Ch2.zen	FA/ISS	20000	29.999000000000002	1	x	1	0	0	29.941	100000	2000	Scale	0	2.642	0	0.01	0	0	0.01	0	0	1	1	0	1	6.746	0	0	1	6.746	0	1.0062	1	1	0.3694	1	1	1	1	1	0.3732	1	1	0.018889	0.021797999999999998	0	0
229	TR1_2_W0001_P0035_T0001_R1_P1_K1_Ch2.zen	20181115_CTCFgfpcf2_G2G1\MitoSys2\LSM\G1_14_20h_afterRelease\DE_W0001_P0036\DE_2_W0001_P0036_T0001\TR1_W0001_P0035\TR1_2_W0001_P0035_T0001_R1_P1_K1_Ch2.zen	FA/ISS	20000	30.0	1		1	0	0	29.941	100000	2000	Scale	0	2.642	0	0.01	0	0	0.01	0	0	1	1	0	1	71.115	0	0	1	71.115	0	1.3525	1	1	0.9259999999999999	1	1	1	1	1	1.2649	1	1	0.030289	0.0057659	0	0
230	TR1_2_W0001_P0035_T0001_R1_P2_K1_Ch2.zen	20181115_CTCFgfpcf2_G2G1\MitoSys2\LSM\G1_14_20h_afterRelease\DE_W0001_P0036\DE_2_W0001_P0036_T0001\TR1_W0001_P0035\TR1_2_W0001_P0035_T0001_R1_P2_K1_Ch2.zen	FA/ISS	20000	30.0	1		1	0	0	29.941	100000	2000	Scale	0	2.642	0	0.01	0	0	0.01	0	0	1	1	0	1	61.218	0	0	1	61.218	0	1.1458	1	1	0.9141	1	1	1	1	1	1.0533	1	1	0.030436	0.0015499	0	0
231	TR1_2_W0001_P0035_T0001_R1_P3_K1_Ch2.zen	20181115_CTCFgfpcf2_G2G1\MitoSys2\LSM\G1_14_20h_afterRelease\DE_W0001_P0036\DE_2_W0001_P0036_T0001\TR1_W0001_P0035\TR1_2_W0001_P0035_T0001_R1_P3_K1_Ch2.zen	FA/ISS	20000	30.0	1		1	0	0	29.941	100000	2000	Scale	0	2.642	0	0.01	0	0	0.01	0	0	1	1	0	1	69.985	0	0	1	69.985	0	1.422	1	1	0.9249	1	1	1	1	1	1.3302	1	1	0.026251999999999998	0.0074759	0	0
232	TR1_2_W0001_P0035_T0001_R1_P4_K1_Ch2.zen	20181115_CTCFgfpcf2_G2G1\MitoSys2\LSM\G1_14_20h_afterRelease\DE_W0001_P0036\DE_2_W0001_P0036_T0001\TR1_W0001_P0035\TR1_2_W0001_P0035_T0001_R1_P4_K1_Ch2.zen	FA/ISS	20000	30.0	1	x	1	0	0	29.941	100000	2000	Scale	0	2.642	0	0.01	0	0	0.01	0	0	1	1	0	1	4.678999999999999	0	0	1	4.678999999999999	0	1.5442	1	1	0.1773	1	1	1	1	1	0.3117	1	1	0.10697999999999999	0.034186	0	0
233	TR1_2_W0001_P0035_T0001_R1_P5_K1_Ch2.zen	20181115_CTCFgfpcf2_G2G1\MitoSys2\LSM\G1_14_20h_afterRelease\DE_W0001_P0036\DE_2_W0001_P0036_T0001\TR1_W0001_P0035\TR1_2_W0001_P0035_T0001_R1_P5_K1_Ch2.zen	FA/ISS	20000	30.0	1		1	0	0	29.941	100000	2000	Scale	0	2.642	0	0.01	0	0	0.01	0	0	1	1	0	1	4.037	0	0	1	4.037	0	1.1279	1	1	0.1247	1	1	1	1	1	0.1558	1	1	0.058136	0.037000000000000005	0	0
234	TR1_2_W0001_P0034_T0001_R1_P1_K1_Ch2.zen	20181115_CTCFgfpcf2_G2G1\MitoSys2\LSM\G1_14_20h_afterRelease\DE_W0001_P0037\DE_2_W0001_P0037_T0001\TR1_W0001_P0034\TR1_2_W0001_P0034_T0001_R1_P1_K1_Ch2.zen	FA/ISS	20000	30.0	1		1	0	0	29.941	100000	2000	Scale	0	2.642	0	0.01	0	0	0.01	0	0	1	1	0	1	77.311	0	0	1	77.311	0	1.4318	1	1	0.9312	1	1	1	1	1	1.3473	1	1	0.023518999999999998	0.0058453	0	0
235	TR1_2_W0001_P0034_T0001_R1_P2_K1_Ch2.zen	20181115_CTCFgfpcf2_G2G1\MitoSys2\LSM\G1_14_20h_afterRelease\DE_W0001_P0037\DE_2_W0001_P0037_T0001\TR1_W0001_P0034\TR1_2_W0001_P0034_T0001_R1_P2_K1_Ch2.zen	FA/ISS	20000	30.0	1		1	0	0	29.941	100000	2000	Scale	0	2.642	0	0.01	0	0	0.01	0	0	1	1	0	1	70.558	0	0	1	70.558	0	1.0331	1	1	0.9261	1	1	1	1	1	0.9579	1	1	0.029108999999999996	0.0042632	0	0
236	TR1_2_W0001_P0034_T0001_R1_P3_K1_Ch2.zen	20181115_CTCFgfpcf2_G2G1\MitoSys2\LSM\G1_14_20h_afterRelease\DE_W0001_P0037\DE_2_W0001_P0037_T0001\TR1_W0001_P0034\TR1_2_W0001_P0034_T0001_R1_P3_K1_Ch2.zen	FA/ISS	20000	30.0	1		1	0	0	29.941	100000	2000	Scale	0	2.642	0	0.01	0	0	0.01	0	0	1	1	0	1	68.64399999999999	0	0	1	68.64399999999999	0	1.2196	1	1	0.9213	1	1	1	1	1	1.1319	1	1	0.042626	0.0047218	0	0
237	TR1_2_W0001_P0034_T0001_R1_P4_K1_Ch2.zen	20181115_CTCFgfpcf2_G2G1\MitoSys2\LSM\G1_14_20h_afterRelease\DE_W0001_P0037\DE_2_W0001_P0037_T0001\TR1_W0001_P0034\TR1_2_W0001_P0034_T0001_R1_P4_K1_Ch2.zen	FA/ISS	20000	30.0	1	x	1	0	0	29.941	100000	2000	Scale	0	2.642	0	0.01	0	0	0.01	0	0	1	1	0	1	7.906000000000001	0	0	1	7.906000000000001	0	1.008	1	1	0.4445	1	1	1	1	1	0.4497	1	1	0.039485	0.012317	0	0
238	TR1_2_W0001_P0034_T0001_R1_P5_K1_Ch2.zen	20181115_CTCFgfpcf2_G2G1\MitoSys2\LSM\G1_14_20h_afterRelease\DE_W0001_P0037\DE_2_W0001_P0037_T0001\TR1_W0001_P0034\TR1_2_W0001_P0034_T0001_R1_P5_K1_Ch2.zen	FA/ISS	20000	30.0	1	x	1	0	0	29.941	100000	2000	Scale	0	2.642	0	0.01	0	0	0.01	0	0	1	1	0	1	8.097000000000001	0	0	1	8.097000000000001	0	1.2131	1	1	0.4467	1	1	1	1	1	0.584	1	1	0.023019	0.011093	0	0
239	TR1_2_W0001_P0033_T0001_R1_P1_K1_Ch2.zen	20181115_CTCFgfpcf2_G2G1\MitoSys2\LSM\G1_14_20h_afterRelease\DE_W0001_P0038\DE_2_W0001_P0038_T0001\TR1_W0001_P0033\TR1_2_W0001_P0033_T0001_R1_P1_K1_Ch2.zen	FA/ISS	20000	30.0	1		1	0	0	29.941	100000	2000	Scale	0	2.642	0	0.01	0	0	0.01	0	0	1	1	0	1	64.072	0	0	1	64.072	0	1.0859999999999999	1	1	0.9179999999999999	1	1	1	1	1	1.0004	1	1	0.032753	0.0013784000000000001	0	0
240	TR1_2_W0001_P0033_T0001_R1_P2_K1_Ch2.zen	20181115_CTCFgfpcf2_G2G1\MitoSys2\LSM\G1_14_20h_afterRelease\DE_W0001_P0038\DE_2_W0001_P0038_T0001\TR1_W0001_P0033\TR1_2_W0001_P0033_T0001_R1_P2_K1_Ch2.zen	FA/ISS	20000	30.0	1		1	0	0	29.941	100000	2000	Scale	0	2.642	0	0.01	0	0	0.01	0	0	1	1	0	1	70.16199999999999	0	0	1	70.16199999999999	0	1.1242	1	1	0.9244	1	1	1	1	1	1.0437	1	1	0.029543	0.0019646	0	0
241	TR1_2_W0001_P0033_T0001_R1_P3_K1_Ch2.zen	20181115_CTCFgfpcf2_G2G1\MitoSys2\LSM\G1_14_20h_afterRelease\DE_W0001_P0038\DE_2_W0001_P0038_T0001\TR1_W0001_P0033\TR1_2_W0001_P0033_T0001_R1_P3_K1_Ch2.zen	FA/ISS	20000	30.0	1		1	0	0	29.941	100000	2000	Scale	0	2.642	0	0.01	0	0	0.01	0	0	1	1	0	1	71.395	0	0	1	71.395	0	1.4731	1	1	0.9259	1	1	1	1	1	1.3804	1	1	0.028011	0.0063753	0	0
242	TR1_2_W0001_P0033_T0001_R1_P4_K1_Ch2.zen	20181115_CTCFgfpcf2_G2G1\MitoSys2\LSM\G1_14_20h_afterRelease\DE_W0001_P0038\DE_2_W0001_P0038_T0001\TR1_W0001_P0033\TR1_2_W0001_P0033_T0001_R1_P4_K1_Ch2.zen	FA/ISS	20000	30.0	1	x	1	0	0	29.941	100000	2000	Scale	0	2.642	0	0.01	0	0	0.01	0	0	1	1	0	1	5.359	0	0	1	5.359	0	0.9355	1	1	0.2498	1	1	1	1	1	0.2121	1	1	0.036472000000000004	0.019362	0	0
243	TR1_2_W0001_P0033_T0001_R1_P5_K1_Ch2.zen	20181115_CTCFgfpcf2_G2G1\MitoSys2\LSM\G1_14_20h_afterRelease\DE_W0001_P0038\DE_2_W0001_P0038_T0001\TR1_W0001_P0033\TR1_2_W0001_P0033_T0001_R1_P5_K1_Ch2.zen	FA/ISS	20000	30.0	1		1	0	0	29.941	100000	2000	Scale	0	2.642	0	0.01	0	0	0.01	0	0	1	1	0	1	3.6189999999999998	0	0	1	3.6189999999999998	0	1.0625	1	1	0.0656	1	1	1	1	1	0.0807	1	1	0.075334	0.021568	0	0
244	TR1_2_W0001_P0032_T0001_R1_P1_K1_Ch2.zen	20181115_CTCFgfpcf2_G2G1\MitoSys2\LSM\G1_14_20h_afterRelease\DE_W0001_P0039\DE_2_W0001_P0039_T0001\TR1_W0001_P0032\TR1_2_W0001_P0032_T0001_R1_P1_K1_Ch2.zen	FA/ISS	20000	30.0	1		1	0	0	29.941	100000	2000	Scale	0	2.642	0	0.01	0	0	0.01	0	0	1	1	0	1	47.21	0	0	1	47.21	0	1.3781	1	1	0.8846	1	1	1	1	1	1.2395	1	1	0.042010000000000006	0.008321700000000001	0	0
245	TR1_2_W0001_P0032_T0001_R1_P2_K1_Ch2.zen	20181115_CTCFgfpcf2_G2G1\MitoSys2\LSM\G1_14_20h_afterRelease\DE_W0001_P0039\DE_2_W0001_P0039_T0001\TR1_W0001_P0032\TR1_2_W0001_P0032_T0001_R1_P2_K1_Ch2.zen	FA/ISS	20000	30.0	1		1	0	0	29.941	100000	2000	Scale	0	2.642	0	0.01	0	0	0.01	0	0	1	1	0	1	43.21	0	0	1	43.21	0	1.2574	1	1	0.8768	1	1	1	1	1	1.1175	1	1	0.038833	0.0049535	0	0
246	TR1_2_W0001_P0032_T0001_R1_P3_K1_Ch2.zen	20181115_CTCFgfpcf2_G2G1\MitoSys2\LSM\G1_14_20h_afterRelease\DE_W0001_P0039\DE_2_W0001_P0039_T0001\TR1_W0001_P0032\TR1_2_W0001_P0032_T0001_R1_P3_K1_Ch2.zen	FA/ISS	20000	30.0	1		1	0	0	29.941	100000	2000	Scale	0	2.642	0	0.01	0	0	0.01	0	0	1	1	0	1	54.066	0	0	1	54.066	0	3.8878	1	1	0.8945	1	1	1	1	1	3.6149	1	1	0.034807	0.013109	0	0
247	TR1_2_W0001_P0032_T0001_R1_P4_K1_Ch2.zen	20181115_CTCFgfpcf2_G2G1\MitoSys2\LSM\G1_14_20h_afterRelease\DE_W0001_P0039\DE_2_W0001_P0039_T0001\TR1_W0001_P0032\TR1_2_W0001_P0032_T0001_R1_P4_K1_Ch2.zen	FA/ISS	20000	30.0	1		1	0	0	29.941	100000	2000	Scale	0	2.642	0	0.01	0	0	0.01	0	0	1	1	0	1	3.622	0	0	1	3.622	0	1.1242	1	1	0.0697	1	1	1	1	1	0.1013	1	1	0.08018099999999999	0.029123000000000003	0	0
248	TR1_2_W0001_P0032_T0001_R1_P5_K1_Ch2.zen	20181115_CTCFgfpcf2_G2G1\MitoSys2\LSM\G1_14_20h_afterRelease\DE_W0001_P0039\DE_2_W0001_P0039_T0001\TR1_W0001_P0032\TR1_2_W0001_P0032_T0001_R1_P5_K1_Ch2.zen	FA/ISS	20000	30.0	1	x	1	0	0	29.941	100000	2000	Scale	0	2.642	0	0.01	0	0	0.01	0	0	1	1	0	1	5.165	0	0	1	5.165	0	1.135	1	1	0.2306	1	1	1	1	1	0.2933	1	1	0.039969	0.035697	0	0
249	TR1_2_W0001_P0031_T0001_R1_P1_K1_Ch2.zen	20181115_CTCFgfpcf2_G2G1\MitoSys2\LSM\G1_14_20h_afterRelease\DE_W0001_P0040\DE_2_W0001_P0040_T0001\TR1_W0001_P0031\TR1_2_W0001_P0031_T0001_R1_P1_K1_Ch2.zen	FA/ISS	20000	30.0	1		1	0	0	29.941	100000	2000	Scale	0	2.642	0	0.01	0	0	0.01	0	0	1	1	0	1	66.449	0	0	1	66.449	0	1.3683	1	1	0.9207	1	1	1	1	1	1.2737	1	1	0.030762	0.0080611	0	0
250	TR1_2_W0001_P0031_T0001_R1_P2_K1_Ch2.zen	20181115_CTCFgfpcf2_G2G1\MitoSys2\LSM\G1_14_20h_afterRelease\DE_W0001_P0040\DE_2_W0001_P0040_T0001\TR1_W0001_P0031\TR1_2_W0001_P0031_T0001_R1_P2_K1_Ch2.zen	FA/ISS	20000	30.0	1		1	0	0	29.941	100000	2000	Scale	0	2.642	0	0.01	0	0	0.01	0	0	1	1	0	1	81.811	0	0	1	81.811	0	0.7436	1	1	0.9345	1	1	1	1	1	0.6855	1	1	0.022153	0.0081544	0	0
251	TR1_2_W0001_P0031_T0001_R1_P3_K1_Ch2.zen	20181115_CTCFgfpcf2_G2G1\MitoSys2\LSM\G1_14_20h_afterRelease\DE_W0001_P0040\DE_2_W0001_P0040_T0001\TR1_W0001_P0031\TR1_2_W0001_P0031_T0001_R1_P3_K1_Ch2.zen	FA/ISS	20000	30.0	1		1	0	0	29.941	100000	2000	Scale	0	2.642	0	0.01	0	0	0.01	0	0	1	1	0	1	3.9189999999999996	0	0	1	3.9189999999999996	0	1.244	1	1	0.1028	1	1	1	1	1	0.1755	1	1	0.050960000000000005	0.054648	0	0
252	TR1_2_W0001_P0031_T0001_R1_P4_K1_Ch2.zen	20181115_CTCFgfpcf2_G2G1\MitoSys2\LSM\G1_14_20h_afterRelease\DE_W0001_P0040\DE_2_W0001_P0040_T0001\TR1_W0001_P0031\TR1_2_W0001_P0031_T0001_R1_P4_K1_Ch2.zen	FA/ISS	20000	30.0	1	x	1	0	0	29.941	100000	2000	Scale	0	2.642	0	0.01	0	0	0.01	0	0	1	1	0	1	36.927	0	0	1	36.927	0	1.2836	1	1	0.8575	1	1	1	1	1	1.1186	1	1	0.071262	0.011892	0	0
253	TR1_2_W0001_P0031_T0001_R1_P5_K1_Ch2.zen	20181115_CTCFgfpcf2_G2G1\MitoSys2\LSM\G1_14_20h_afterRelease\DE_W0001_P0040\DE_2_W0001_P0040_T0001\TR1_W0001_P0031\TR1_2_W0001_P0031_T0001_R1_P5_K1_Ch2.zen	FA/ISS	20000	30.0	1	x	1	0	0	29.941	100000	2000	Scale	0	2.642	0	0.01	0	0	0.01	0	0	1	1	0	1	7.861000000000001	0	0	1	7.861000000000001	0	1.0279	1	1	0.4407	1	1	1	1	1	0.4589	1	1	0.022698	0.0062201	0	0
254	TR1_2_W0001_P0041_T0001_R1_P1_K1_Ch2.zen	20181115_CTCFgfpcf2_G2G1\MitoSys2\LSM\G1_14_20h_afterRelease\DE_W0001_P0041\DE_2_W0001_P0041_T0001\TR1_W0001_P0041\TR1_2_W0001_P0041_T0001_R1_P1_K1_Ch2.zen	FA/ISS	20000	30.0	1		1	0	0	29.941	100000	2000	Scale	0	2.642	0	0.01	0	0	0.01	0	0	1	1	0	1	48.349	0	0	1	48.349	0	1.3478	1	1	0.8914	1	1	1	1	1	1.2192	1	1	0.031020999999999996	0.0057107	0	0
255	TR1_2_W0001_P0041_T0001_R1_P2_K1_Ch2.zen	20181115_CTCFgfpcf2_G2G1\MitoSys2\LSM\G1_14_20h_afterRelease\DE_W0001_P0041\DE_2_W0001_P0041_T0001\TR1_W0001_P0041\TR1_2_W0001_P0041_T0001_R1_P2_K1_Ch2.zen	FA/ISS	20000	30.0	1		1	0	0	29.941	100000	2000	Scale	0	2.642	0	0.01	0	0	0.01	0	0	1	1	0	1	53.913000000000004	0	0	1	53.913000000000004	0	1.4551	1	1	0.9008	1	1	1	1	1	1.3313	1	1	0.031048000000000003	0.0062356	0	0
256	TR1_2_W0001_P0041_T0001_R1_P3_K1_Ch2.zen	20181115_CTCFgfpcf2_G2G1\MitoSys2\LSM\G1_14_20h_afterRelease\DE_W0001_P0041\DE_2_W0001_P0041_T0001\TR1_W0001_P0041\TR1_2_W0001_P0041_T0001_R1_P3_K1_Ch2.zen	FA/ISS	20000	30.0	1		1	0	0	29.941	100000	2000	Scale	0	2.642	0	0.01	0	0	0.01	0	0	1	1	0	1	59.383	0	0	1	59.383	0	1.3963	1	1	0.909	1	1	1	1	1	1.2859	1	1	0.039741000000000005	0.005889500000000001	0	0
257	TR1_2_W0001_P0041_T0001_R1_P4_K1_Ch2.zen	20181115_CTCFgfpcf2_G2G1\MitoSys2\LSM\G1_14_20h_afterRelease\DE_W0001_P0041\DE_2_W0001_P0041_T0001\TR1_W0001_P0041\TR1_2_W0001_P0041_T0001_R1_P4_K1_Ch2.zen	FA/ISS	20000	30.0	1		1	0	0	29.941	100000	2000	Scale	0	2.642	0	0.01	0	0	0.01	0	0	1	1	0	1	4.143	0	0	1	4.143	0	1.2462	1	1	0.1273	1	1	1	1	1	0.2117	1	1	0.074516	0.049507999999999996	0	0
258	TR1_2_W0001_P0041_T0001_R1_P5_K1_Ch2.zen	20181115_CTCFgfpcf2_G2G1\MitoSys2\LSM\G1_14_20h_afterRelease\DE_W0001_P0041\DE_2_W0001_P0041_T0001\TR1_W0001_P0041\TR1_2_W0001_P0041_T0001_R1_P5_K1_Ch2.zen	FA/ISS	20000	30.0	1		1	0	0	29.941	100000	2000	Scale	0	2.642	0	0.01	0	0	0.01	0	0	1	1	0	1	5.959	0	0	1	5.959	0	1.246	1	1	0.2721	1	1	1	1	1	0.3348	1	1	0.06747	0.075916	0	0
259	TR1_2_W0001_P0042_T0001_R1_P1_K1_Ch2.zen	20181115_CTCFgfpcf2_G2G1\MitoSys2\LSM\G1_14_20h_afterRelease\DE_W0001_P0042\DE_2_W0001_P0042_T0001\TR1_W0001_P0042\TR1_2_W0001_P0042_T0001_R1_P1_K1_Ch2.zen	FA/ISS	20000	30.0	1		1	0	0	29.941	100000	2000	Scale	0	2.642	0	0.01	0	0	0.01	0	0	1	1	0	1	48.7	0	0	1	48.7	0	1.3825	1	1	0.8926	1	1	1	1	1	1.2531	1	1	0.038364999999999996	0.0051264	0	0
260	TR1_2_W0001_P0042_T0001_R1_P2_K1_Ch2.zen	20181115_CTCFgfpcf2_G2G1\MitoSys2\LSM\G1_14_20h_afterRelease\DE_W0001_P0042\DE_2_W0001_P0042_T0001\TR1_W0001_P0042\TR1_2_W0001_P0042_T0001_R1_P2_K1_Ch2.zen	FA/ISS	20000	30.0	1		1	0	0	29.941	100000	2000	Scale	0	2.642	0	0.01	0	0	0.01	0	0	1	1	0	1	52.619	0	0	1	52.619	0	1.0653	1	1	0.9019	1	1	1	1	1	0.9639	1	1	0.032915	0.0045066	0	0
261	TR1_2_W0001_P0042_T0001_R1_P3_K1_Ch2.zen	20181115_CTCFgfpcf2_G2G1\MitoSys2\LSM\G1_14_20h_afterRelease\DE_W0001_P0042\DE_2_W0001_P0042_T0001\TR1_W0001_P0042\TR1_2_W0001_P0042_T0001_R1_P3_K1_Ch2.zen	FA/ISS	20000	30.0	1		1	0	0	29.941	100000	2000	Scale	0	2.642	0	0.01	0	0	0.01	0	0	1	1	0	1	52.075	0	0	1	52.075	0	1.2335	1	1	0.898	1	1	1	1	1	1.1189	1	1	0.035789	0.0050233000000000005	0	0
262	TR1_2_W0001_P0042_T0001_R1_P4_K1_Ch2.zen	20181115_CTCFgfpcf2_G2G1\MitoSys2\LSM\G1_14_20h_afterRelease\DE_W0001_P0042\DE_2_W0001_P0042_T0001\TR1_W0001_P0042\TR1_2_W0001_P0042_T0001_R1_P4_K1_Ch2.zen	FA/ISS	20000	30.0	1	x	1	0	0	29.941	100000	2000	Scale	0	2.642	0	0.01	0	0	0.01	0	0	1	1	0	1	5.711	0	0	1	5.711	0	1.1459	1	1	0.2715	1	1	1	1	1	0.3462	1	1	0.028092000000000002	0.011498999999999999	0	0
263	TR1_2_W0001_P0042_T0001_R1_P5_K1_Ch2.zen	20181115_CTCFgfpcf2_G2G1\MitoSys2\LSM\G1_14_20h_afterRelease\DE_W0001_P0042\DE_2_W0001_P0042_T0001\TR1_W0001_P0042\TR1_2_W0001_P0042_T0001_R1_P5_K1_Ch2.zen	FA/ISS	20000	29.999000000000002	1		1	0	0	29.941	100000	2000	Scale	0	2.642	0	0.01	0	0	0.01	0	0	1	1	0	1	3.3539999999999996	0	0	1	3.3539999999999996	0	1.6528	1	1	0.0469	1	1	1	1	1	0.1184	1	1	0.07892	0.043516	0	0
264	TR1_2_W0001_P0044_T0001_R1_P1_K1_Ch2.zen	20181115_CTCFgfpcf2_G2G1\MitoSys2\LSM\G1_14_20h_afterRelease\DE_W0001_P0044\DE_2_W0001_P0044_T0001\TR1_W0001_P0044\TR1_2_W0001_P0044_T0001_R1_P1_K1_Ch2.zen	FA/ISS	20000	30.0	1		1	0	0	29.941	100000	2000	Scale	0	2.642	0	0.01	0	0	0.01	0	0	1	1	0	1	50.99	0	0	1	50.99	0	1.1069	1	1	0.8978	1	1	1	1	1	0.9991	1	1	0.044147000000000006	0.003969100000000001	0	0
265	TR1_2_W0001_P0044_T0001_R1_P2_K1_Ch2.zen	20181115_CTCFgfpcf2_G2G1\MitoSys2\LSM\G1_14_20h_afterRelease\DE_W0001_P0044\DE_2_W0001_P0044_T0001\TR1_W0001_P0044\TR1_2_W0001_P0044_T0001_R1_P2_K1_Ch2.zen	FA/ISS	20000	30.0	1		1	0	0	29.941	100000	2000	Scale	0	2.642	0	0.01	0	0	0.01	0	0	1	1	0	1	36.217	0	0	1	36.217	0	1.0995	1	1	0.8586	1	1	1	1	1	0.9504	1	1	0.042018	0.007008400000000001	0	0
266	TR1_2_W0001_P0044_T0001_R1_P3_K1_Ch2.zen	20181115_CTCFgfpcf2_G2G1\MitoSys2\LSM\G1_14_20h_afterRelease\DE_W0001_P0044\DE_2_W0001_P0044_T0001\TR1_W0001_P0044\TR1_2_W0001_P0044_T0001_R1_P3_K1_Ch2.zen	FA/ISS	20000	30.0	1		1	0	0	29.941	100000	2000	Scale	0	2.642	0	0.01	0	0	0.01	0	0	1	1	0	1	51.021	0	0	1	51.021	0	1.2414	1	1	0.8959999999999999	1	1	1	1	1	1.1241	1	1	0.044389	0.005848600000000001	0	0
267	TR1_2_W0001_P0044_T0001_R1_P4_K1_Ch2.zen	20181115_CTCFgfpcf2_G2G1\MitoSys2\LSM\G1_14_20h_afterRelease\DE_W0001_P0044\DE_2_W0001_P0044_T0001\TR1_W0001_P0044\TR1_2_W0001_P0044_T0001_R1_P4_K1_Ch2.zen	FA/ISS	20000	30.0	1		1	0	0	29.941	100000	2000	Scale	0	2.642	0	0.01	0	0	0.01	0	0	1	1	0	1	4.619	0	0	1	4.619	0	2.309	1	1	0.1451	1	1	1	1	1	0.542	1	1	0.098467	0.058059000000000006	0	0
268	TR1_2_W0001_P0044_T0001_R1_P5_K1_Ch2.zen	20181115_CTCFgfpcf2_G2G1\MitoSys2\LSM\G1_14_20h_afterRelease\DE_W0001_P0044\DE_2_W0001_P0044_T0001\TR1_W0001_P0044\TR1_2_W0001_P0044_T0001_R1_P5_K1_Ch2.zen	FA/ISS	20000	30.0	1	x	1	0	0	29.941	100000	2000	Scale	0	2.642	0	0.01	0	0	0.01	0	0	1	1	0	1	3.932	0	0	1	3.932	0	1.0288	1	1	0.1078	1	1	1	1	1	0.1159	1	1	0.13021	0.064669	0	0
269	TR1_2_W0001_P0045_T0001_R1_P1_K1_Ch2.zen	20181115_CTCFgfpcf2_G2G1\MitoSys2\LSM\G1_14_20h_afterRelease\DE_W0001_P0045\DE_2_W0001_P0045_T0001\TR1_W0001_P0045\TR1_2_W0001_P0045_T0001_R1_P1_K1_Ch2.zen	FA/ISS	20000	30.0	1	x	1	0	0	29.941	100000	2000	Scale	0	2.642	0	0.01	0	0	0.01	0	0	1	1	0	1	43.196999999999996	0	0	1	43.196999999999996	0	1.3272	1	1	0.8791	1	1	1	1	1	1.1852	1	1	0.028258999999999996	0.006673999999999999	0	0
270	TR1_2_W0001_P0045_T0001_R1_P2_K1_Ch2.zen	20181115_CTCFgfpcf2_G2G1\MitoSys2\LSM\G1_14_20h_afterRelease\DE_W0001_P0045\DE_2_W0001_P0045_T0001\TR1_W0001_P0045\TR1_2_W0001_P0045_T0001_R1_P2_K1_Ch2.zen	FA/ISS	20000	30.0	1	x	1	0	0	29.941	100000	2000	Scale	0	2.642	0	0.01	0	0	0.01	0	0	1	1	0	1	68.35600000000001	0	0	1	68.35600000000001	0	1.4492	1	1	0.9217	1	1	1	1	1	1.3526	1	1	0.027024	0.0060238	0	0
271	TR1_2_W0001_P0045_T0001_R1_P3_K1_Ch2.zen	20181115_CTCFgfpcf2_G2G1\MitoSys2\LSM\G1_14_20h_afterRelease\DE_W0001_P0045\DE_2_W0001_P0045_T0001\TR1_W0001_P0045\TR1_2_W0001_P0045_T0001_R1_P3_K1_Ch2.zen	FA/ISS	20000	30.0	1	x	1	0	0	29.941	100000	2000	Scale	0	2.642	0	0.01	0	0	0.01	0	0	1	1	0	1	34.474000000000004	0	0	1	34.474000000000004	0	1.2214	1	1	0.8504	1	1	1	1	1	1.0538	1	1	0.033173	0.0067805999999999995	0	0
272	TR1_2_W0001_P0045_T0001_R1_P4_K1_Ch2.zen	20181115_CTCFgfpcf2_G2G1\MitoSys2\LSM\G1_14_20h_afterRelease\DE_W0001_P0045\DE_2_W0001_P0045_T0001\TR1_W0001_P0045\TR1_2_W0001_P0045_T0001_R1_P4_K1_Ch2.zen	FA/ISS	20000	30.0	1	x	1	0	0	29.941	100000	2000	Scale	0	2.642	0	0.01	0	0	0.01	0	0	1	1	0	1	62.18899999999999	0	0	1	62.18899999999999	0	1.0524	1	1	0.9159	1	1	1	1	1	0.966	1	1	0.037861	0.002507	0	0
273	TR1_2_W0001_P0045_T0001_R1_P5_K1_Ch2.zen	20181115_CTCFgfpcf2_G2G1\MitoSys2\LSM\G1_14_20h_afterRelease\DE_W0001_P0045\DE_2_W0001_P0045_T0001\TR1_W0001_P0045\TR1_2_W0001_P0045_T0001_R1_P5_K1_Ch2.zen	FA/ISS	20000	30.0	1	x	1	0	0	29.941	100000	2000	Scale	0	2.642	0	0.01	0	0	0.01	0	0	1	1	0	1	4.0969999999999995	0	0	1	4.0969999999999995	0	1.0315	1	1	0.1277	1	1	1	1	1	0.135	1	1	0.071993	0.04267	0	0
274	TR1_2_W0001_P0046_T0001_R1_P1_K1_Ch2.zen	20181115_CTCFgfpcf2_G2G1\MitoSys2\LSM\G1_14_20h_afterRelease\DE_W0001_P0046\DE_2_W0001_P0046_T0001\TR1_W0001_P0046\TR1_2_W0001_P0046_T0001_R1_P1_K1_Ch2.zen	FA/ISS	20000	30.0	1		1	0	0	29.941	100000	2000	Scale	0	2.642	0	0.01	0	0	0.01	0	0	1	1	0	1	48.861000000000004	0	0	1	48.861000000000004	0	1.8549	1	1	0.8882	1	1	1	1	1	1.6899	1	1	0.033779	0.008588799999999999	0	0
275	TR1_2_W0001_P0046_T0001_R1_P2_K1_Ch2.zen	20181115_CTCFgfpcf2_G2G1\MitoSys2\LSM\G1_14_20h_afterRelease\DE_W0001_P0046\DE_2_W0001_P0046_T0001\TR1_W0001_P0046\TR1_2_W0001_P0046_T0001_R1_P2_K1_Ch2.zen	FA/ISS	20000	30.0	1		1	0	0	29.941	100000	2000	Scale	0	2.642	0	0.01	0	0	0.01	0	0	1	1	0	1	21.203000000000003	0	0	1	21.203000000000003	0	1.1943	1	1	0.7611	1	1	1	1	1	0.9297	1	1	0.075553	0.005371	0	0
276	TR1_2_W0001_P0046_T0001_R1_P3_K1_Ch2.zen	20181115_CTCFgfpcf2_G2G1\MitoSys2\LSM\G1_14_20h_afterRelease\DE_W0001_P0046\DE_2_W0001_P0046_T0001\TR1_W0001_P0046\TR1_2_W0001_P0046_T0001_R1_P3_K1_Ch2.zen	FA/ISS	20000	30.0	1		1	0	0	29.941	100000	2000	Scale	0	2.642	0	0.01	0	0	0.01	0	0	1	1	0	1	38.633	0	0	1	38.633	0	1.8673	1	1	0.8633	1	1	1	1	1	1.6659	1	1	0.028435000000000002	0.014266	0	0
277	TR1_2_W0001_P0046_T0001_R1_P4_K1_Ch2.zen	20181115_CTCFgfpcf2_G2G1\MitoSys2\LSM\G1_14_20h_afterRelease\DE_W0001_P0046\DE_2_W0001_P0046_T0001\TR1_W0001_P0046\TR1_2_W0001_P0046_T0001_R1_P4_K1_Ch2.zen	FA/ISS	20000	29.999000000000002	1	x	1	0	0	29.941	100000	2000	Scale	0	2.642	0	0.01	0	0	0.01	0	0	1	1	0	1	3.8710000000000004	0	0	1	3.8710000000000004	0	1.2076	1	1	0.099	1	1	1	1	1	0.1548	1	1	0.08200199999999999	0.054463	0	0
278	TR1_2_W0001_P0046_T0001_R1_P5_K1_Ch2.zen	20181115_CTCFgfpcf2_G2G1\MitoSys2\LSM\G1_14_20h_afterRelease\DE_W0001_P0046\DE_2_W0001_P0046_T0001\TR1_W0001_P0046\TR1_2_W0001_P0046_T0001_R1_P5_K1_Ch2.zen	FA/ISS	20000	30.0	1		1	0	0	29.941	100000	2000	Scale	0	2.642	0	0.01	0	0	0.01	0	0	1	1	0	1	3.347	0	0	1	3.347	0	1.1685	1	1	0.0416	1	1	1	1	1	0.0707	1	1	0.085602	0.029869999999999997	0	0
279	TR1_2_W0001_P0047_T0001_R1_P1_K1_Ch2.zen	20181115_CTCFgfpcf2_G2G1\MitoSys2\LSM\G1_14_20h_afterRelease\DE_W0001_P0047\DE_2_W0001_P0047_T0001\TR1_W0001_P0047\TR1_2_W0001_P0047_T0001_R1_P1_K1_Ch2.zen	FA/ISS	20000	30.0	1		1	0	0	29.941	100000	2000	Scale	0	2.642	0	0.01	0	0	0.01	0	0	1	1	0	1	51.59	0	0	1	51.59	0	1.3324	1	1	0.8985	1	1	1	1	1	1.2131	1	1	0.041543000000000004	0.008714399999999999	0	0
280	TR1_2_W0001_P0047_T0001_R1_P2_K1_Ch2.zen	20181115_CTCFgfpcf2_G2G1\MitoSys2\LSM\G1_14_20h_afterRelease\DE_W0001_P0047\DE_2_W0001_P0047_T0001\TR1_W0001_P0047\TR1_2_W0001_P0047_T0001_R1_P2_K1_Ch2.zen	FA/ISS	20000	30.0	1		1	0	0	29.941	100000	2000	Scale	0	2.642	0	0.01	0	0	0.01	0	0	1	1	0	1	44.797	0	0	1	44.797	0	1.4749	1	1	0.8833	1	1	1	1	1	1.3286	1	1	0.049673	0.011575	0	0
281	TR1_2_W0001_P0047_T0001_R1_P3_K1_Ch2.zen	20181115_CTCFgfpcf2_G2G1\MitoSys2\LSM\G1_14_20h_afterRelease\DE_W0001_P0047\DE_2_W0001_P0047_T0001\TR1_W0001_P0047\TR1_2_W0001_P0047_T0001_R1_P3_K1_Ch2.zen	FA/ISS	20000	30.0	1		1	0	0	29.941	100000	2000	Scale	0	2.642	0	0.01	0	0	0.01	0	0	1	1	0	1	41.458	0	0	1	41.458	0	1.2321	1	1	0.8726	1	1	1	1	1	1.0892	1	1	0.050706	0.00792	0	0
282	TR1_2_W0001_P0047_T0001_R1_P4_K1_Ch2.zen	20181115_CTCFgfpcf2_G2G1\MitoSys2\LSM\G1_14_20h_afterRelease\DE_W0001_P0047\DE_2_W0001_P0047_T0001\TR1_W0001_P0047\TR1_2_W0001_P0047_T0001_R1_P4_K1_Ch2.zen	FA/ISS	20000	30.0	1	x	1	0	0	29.941	100000	2000	Scale	0	2.642	0	0.01	0	0	0.01	0	0	1	1	0	1	5.4110000000000005	0	0	1	5.4110000000000005	0	1.0255	1	1	0.2647	1	1	1	1	1	0.2769	1	1	0.027719	0.028177999999999998	0	0
283	TR1_2_W0001_P0047_T0001_R1_P5_K1_Ch2.zen	20181115_CTCFgfpcf2_G2G1\MitoSys2\LSM\G1_14_20h_afterRelease\DE_W0001_P0047\DE_2_W0001_P0047_T0001\TR1_W0001_P0047\TR1_2_W0001_P0047_T0001_R1_P5_K1_Ch2.zen	FA/ISS	20000	30.0	1	x	1	0	0	29.941	100000	2000	Scale	0	2.642	0	0.01	0	0	0.01	0	0	1	1	0	1	6.45	0	0	1	6.45	0	1.0281	1	1	0.3469	1	1	1	1	1	0.3634	1	1	0.049091	0.01258	0	0
284	TR1_2_W0001_P0048_T0001_R1_P1_K1_Ch2.zen	20181115_CTCFgfpcf2_G2G1\MitoSys2\LSM\G1_14_20h_afterRelease\DE_W0001_P0048\DE_2_W0001_P0048_T0001\TR1_W0001_P0048\TR1_2_W0001_P0048_T0001_R1_P1_K1_Ch2.zen	FA/ISS	20000	30.0	1		1	0	0	29.941	100000	2000	Scale	0	2.642	0	0.01	0	0	0.01	0	0	1	1	0	1	34.52	0	0	1	34.52	0	1.1089	1	1	0.8498	1	1	1	1	1	0.9501	1	1	0.058477999999999995	0.0029715999999999996	0	0
285	TR1_2_W0001_P0048_T0001_R1_P2_K1_Ch2.zen	20181115_CTCFgfpcf2_G2G1\MitoSys2\LSM\G1_14_20h_afterRelease\DE_W0001_P0048\DE_2_W0001_P0048_T0001\TR1_W0001_P0048\TR1_2_W0001_P0048_T0001_R1_P2_K1_Ch2.zen	FA/ISS	20000	30.0	1		1	0	0	29.941	100000	2000	Scale	0	2.642	0	0.01	0	0	0.01	0	0	1	1	0	1	33.964	0	0	1	33.964	0	1.2907	1	1	0.8453	1	1	1	1	1	1.1123	1	1	0.055934000000000005	0.0057388000000000005	0	0
286	TR1_2_W0001_P0048_T0001_R1_P3_K1_Ch2.zen	20181115_CTCFgfpcf2_G2G1\MitoSys2\LSM\G1_14_20h_afterRelease\DE_W0001_P0048\DE_2_W0001_P0048_T0001\TR1_W0001_P0048\TR1_2_W0001_P0048_T0001_R1_P3_K1_Ch2.zen	FA/ISS	20000	30.0	1		1	0	0	29.941	100000	2000	Scale	0	2.642	0	0.01	0	0	0.01	0	0	1	1	0	1	37.302	0	0	1	37.302	0	1.6625	1	1	0.8563	1	1	1	1	1	1.4664	1	1	0.054436	0.014268000000000001	0	0
287	TR1_2_W0001_P0048_T0001_R1_P4_K1_Ch2.zen	20181115_CTCFgfpcf2_G2G1\MitoSys2\LSM\G1_14_20h_afterRelease\DE_W0001_P0048\DE_2_W0001_P0048_T0001\TR1_W0001_P0048\TR1_2_W0001_P0048_T0001_R1_P4_K1_Ch2.zen	FA/ISS	20000	30.0	1		1	0	0	29.941	100000	2000	Scale	0	2.642	0	0.01	0	0	0.01	0	0	1	1	0	1	3.554	0	0	1	3.554	0	1.1896	1	1	0.0674	1	1	1	1	1	0.106	1	1	0.06526699999999999	0.081734	0	0
288	TR1_2_W0001_P0048_T0001_R1_P5_K1_Ch2.zen	20181115_CTCFgfpcf2_G2G1\MitoSys2\LSM\G1_14_20h_afterRelease\DE_W0001_P0048\DE_2_W0001_P0048_T0001\TR1_W0001_P0048\TR1_2_W0001_P0048_T0001_R1_P5_K1_Ch2.zen	FA/ISS	20000	30.0	1	x	1	0	0	29.941	100000	2000	Scale	0	2.642	0	0.01	0	0	0.01	0	0	1	1	0	1	4.48	0	0	1	4.48	0	1.0332	1	1	0.1719	1	1	1	1	1	0.1852	1	1	0.060328	0.015318	0	0
289	TR1_2_W0001_P0049_T0001_R1_P1_K1_Ch2.zen	20181115_CTCFgfpcf2_G2G1\MitoSys2\LSM\G1_14_20h_afterRelease\DE_W0001_P0049\DE_2_W0001_P0049_T0001\TR1_W0001_P0049\TR1_2_W0001_P0049_T0001_R1_P1_K1_Ch2.zen	FA/ISS	20000	30.0	1		1	0	0	29.941	100000	2000	Scale	0	2.642	0	0.01	0	0	0.01	0	0	1	1	0	1	65.539	0	0	1	65.539	0	1.3324	1	1	0.919	1	1	1	1	1	1.2366	1	1	0.028058999999999997	0.0042336000000000006	0	0
290	TR1_2_W0001_P0049_T0001_R1_P2_K1_Ch2.zen	20181115_CTCFgfpcf2_G2G1\MitoSys2\LSM\G1_14_20h_afterRelease\DE_W0001_P0049\DE_2_W0001_P0049_T0001\TR1_W0001_P0049\TR1_2_W0001_P0049_T0001_R1_P2_K1_Ch2.zen	FA/ISS	20000	30.0	1		1	0	0	29.941	100000	2000	Scale	0	2.642	0	0.01	0	0	0.01	0	0	1	1	0	1	96.382	0	0	1	96.382	0	1.3271	1	1	0.9444	1	1	1	1	1	1.2621	1	1	0.023146	0.0045363	0	0
291	TR1_2_W0001_P0049_T0001_R1_P3_K1_Ch2.zen	20181115_CTCFgfpcf2_G2G1\MitoSys2\LSM\G1_14_20h_afterRelease\DE_W0001_P0049\DE_2_W0001_P0049_T0001\TR1_W0001_P0049\TR1_2_W0001_P0049_T0001_R1_P3_K1_Ch2.zen	FA/ISS	20000	30.0	1		1	0	0	29.941	100000	2000	Scale	0	2.642	0	0.01	0	0	0.01	0	0	1	1	0	1	53.236999999999995	0	0	1	53.236999999999995	0	1.1618	1	1	0.9024	1	1	1	1	1	1.0559	1	1	0.026864	0.0055914	0	0
292	TR1_2_W0001_P0049_T0001_R1_P4_K1_Ch2.zen	20181115_CTCFgfpcf2_G2G1\MitoSys2\LSM\G1_14_20h_afterRelease\DE_W0001_P0049\DE_2_W0001_P0049_T0001\TR1_W0001_P0049\TR1_2_W0001_P0049_T0001_R1_P4_K1_Ch2.zen	FA/ISS	20000	30.0	1	x	1	0	0	29.941	100000	2000	Scale	0	2.642	0	0.01	0	0	0.01	0	0	1	1	0	1	4.287	0	0	1	4.287	0	1.0469	1	1	0.1469	1	1	1	1	1	0.1646	1	1	0.049722	0.031688	0	0
293	TR1_2_W0001_P0049_T0001_R1_P5_K1_Ch2.zen	20181115_CTCFgfpcf2_G2G1\MitoSys2\LSM\G1_14_20h_afterRelease\DE_W0001_P0049\DE_2_W0001_P0049_T0001\TR1_W0001_P0049\TR1_2_W0001_P0049_T0001_R1_P5_K1_Ch2.zen	FA/ISS	20000	30.0	1		1	0	0	29.941	100000	2000	Scale	0	2.642	0	0.01	0	0	0.01	0	0	1	1	0	1	4.6	0	0	1	4.6	0	1.0502	1	1	0.1776	1	1	1	1	1	0.1981	1	1	0.07498300000000001	0.025908999999999998	0	0
294	TR1_2_W0001_P0050_T0001_R1_P1_K1_Ch2.zen	20181115_CTCFgfpcf2_G2G1\MitoSys2\LSM\G1_14_20h_afterRelease\DE_W0001_P0050\DE_2_W0001_P0050_T0001\TR1_W0001_P0050\TR1_2_W0001_P0050_T0001_R1_P1_K1_Ch2.zen	FA/ISS	20000	30.0	1		1	0	0	29.941	100000	2000	Scale	0	2.642	0	0.01	0	0	0.01	0	0	1	1	0	1	40.519	0	0	1	40.519	0	1.5546	1	1	0.8668	1	1	1	1	1	1.3798	1	1	0.043488	0.0049883	0	0
295	TR1_2_W0001_P0050_T0001_R1_P2_K1_Ch2.zen	20181115_CTCFgfpcf2_G2G1\MitoSys2\LSM\G1_14_20h_afterRelease\DE_W0001_P0050\DE_2_W0001_P0050_T0001\TR1_W0001_P0050\TR1_2_W0001_P0050_T0001_R1_P2_K1_Ch2.zen	FA/ISS	20000	30.0	1		1	0	0	29.941	100000	2000	Scale	0	2.642	0	0.01	0	0	0.01	0	0	1	1	0	1	46.816	0	0	1	46.816	0	1.2376	1	1	0.8893	1	1	1	1	1	1.1131	1	1	0.041214999999999995	0.0087516	0	0
296	TR1_2_W0001_P0050_T0001_R1_P3_K1_Ch2.zen	20181115_CTCFgfpcf2_G2G1\MitoSys2\LSM\G1_14_20h_afterRelease\DE_W0001_P0050\DE_2_W0001_P0050_T0001\TR1_W0001_P0050\TR1_2_W0001_P0050_T0001_R1_P3_K1_Ch2.zen	FA/ISS	20000	30.0	1		1	0	0	29.941	100000	2000	Scale	0	2.642	0	0.01	0	0	0.01	0	0	1	1	0	1	37.617	0	0	1	37.617	0	1.2752	1	1	0.8621	1	1	1	1	1	1.1168	1	1	0.039899000000000004	0.0064307	0	0
297	TR1_2_W0001_P0050_T0001_R1_P4_K1_Ch2.zen	20181115_CTCFgfpcf2_G2G1\MitoSys2\LSM\G1_14_20h_afterRelease\DE_W0001_P0050\DE_2_W0001_P0050_T0001\TR1_W0001_P0050\TR1_2_W0001_P0050_T0001_R1_P4_K1_Ch2.zen	FA/ISS	20000	30.0	1	x	1	0	0	29.941	100000	2000	Scale	0	2.642	0	0.01	0	0	0.01	0	0	1	1	0	1	7.7410000000000005	0	0	1	7.7410000000000005	0	1.0258	1	1	0.4332	1	1	1	1	1	0.4501	1	1	0.016241	0.024631	0	0
298	TR1_2_W0001_P0050_T0001_R1_P5_K1_Ch2.zen	20181115_CTCFgfpcf2_G2G1\MitoSys2\LSM\G1_14_20h_afterRelease\DE_W0001_P0050\DE_2_W0001_P0050_T0001\TR1_W0001_P0050\TR1_2_W0001_P0050_T0001_R1_P5_K1_Ch2.zen	FA/ISS	20000	30.0	1	x	1	0	0	29.941	100000	2000	Scale	0	2.642	0	0.01	0	0	0.01	0	0	1	1	0	1	7.327000000000001	0	0	1	7.327000000000001	0	1.4549	1	1	0.3929	1	1	1	1	1	0.6642	1	1	0.035692	0.04065	0	0
299	TR1_2_W0001_P0060_T0001_R1_P1_K1_Ch2.zen	20181115_CTCFgfpcf2_G2G1\MitoSys2\LSM\G1_14_20h_afterRelease\DE_W0001_P0051\DE_2_W0001_P0051_T0001\TR1_W0001_P0060\TR1_2_W0001_P0060_T0001_R1_P1_K1_Ch2.zen	FA/ISS	20000	30.0	1	x	1	0	0	29.941	100000	2000	Scale	0	2.642	0	0.01	0	0	0.01	0	0	1	1	0	1	34.016	0	0	1	34.016	0	1.1417	1	1	0.8475	1	1	1	1	1	0.9776	1	1	0.070846	0.0047942	0	0
300	TR1_2_W0001_P0060_T0001_R1_P2_K1_Ch2.zen	20181115_CTCFgfpcf2_G2G1\MitoSys2\LSM\G1_14_20h_afterRelease\DE_W0001_P0051\DE_2_W0001_P0051_T0001\TR1_W0001_P0060\TR1_2_W0001_P0060_T0001_R1_P2_K1_Ch2.zen	FA/ISS	20000	30.0	1	x	1	0	0	29.941	100000	2000	Scale	0	2.642	0	0.01	0	0	0.01	0	0	1	1	0	1	35.226	0	0	1	35.226	0	1.4547	1	1	0.851	1	1	1	1	1	1.2697	1	1	0.063115	0.0090202	0	0
301	TR1_2_W0001_P0060_T0001_R1_P3_K1_Ch2.zen	20181115_CTCFgfpcf2_G2G1\MitoSys2\LSM\G1_14_20h_afterRelease\DE_W0001_P0051\DE_2_W0001_P0051_T0001\TR1_W0001_P0060\TR1_2_W0001_P0060_T0001_R1_P3_K1_Ch2.zen	FA/ISS	20000	30.0	1	x	1	0	0	29.941	100000	2000	Scale	0	2.642	0	0.01	0	0	0.01	0	0	1	1	0	1	53.364	0	0	1	53.364	0	2.1373	1	1	0.8995	1	1	1	1	1	1.975	1	1	0.036282999999999996	0.013123	0	0
302	TR1_2_W0001_P0060_T0001_R1_P4_K1_Ch2.zen	20181115_CTCFgfpcf2_G2G1\MitoSys2\LSM\G1_14_20h_afterRelease\DE_W0001_P0051\DE_2_W0001_P0051_T0001\TR1_W0001_P0060\TR1_2_W0001_P0060_T0001_R1_P4_K1_Ch2.zen	FA/ISS	20000	30.0	1	x	1	0	0	29.941	100000	2000	Scale	0	2.642	0	0.01	0	0	0.01	0	0	1	1	0	1	8.479	0	0	1	8.479	0	1.0144	1	1	0.4734	1	1	1	1	1	0.4833	1	1	0.019515	0.023597	0	0
303	TR1_2_W0001_P0060_T0001_R1_P5_K1_Ch2.zen	20181115_CTCFgfpcf2_G2G1\MitoSys2\LSM\G1_14_20h_afterRelease\DE_W0001_P0051\DE_2_W0001_P0051_T0001\TR1_W0001_P0060\TR1_2_W0001_P0060_T0001_R1_P5_K1_Ch2.zen	FA/ISS	20000	30.0	1	x	1	0	0	29.941	100000	2000	Scale	0	2.642	0	0.01	0	0	0.01	0	0	1	1	0	1	11.988	0	0	1	11.988	0	1.03	1	1	0.6072	1	1	1	1	1	0.6305	1	1	0.013812999999999999	0.01157	0	0
304	TR1_2_W0001_P0058_T0001_R1_P1_K1_Ch2.zen	20181115_CTCFgfpcf2_G2G1\MitoSys2\LSM\G1_14_20h_afterRelease\DE_W0001_P0053\DE_2_W0001_P0053_T0001\TR1_W0001_P0058\TR1_2_W0001_P0058_T0001_R1_P1_K1_Ch2.zen	FA/ISS	20000	30.0	1		1	0	0	29.941	100000	2000	Scale	0	2.642	0	0.01	0	0	0.01	0	0	1	1	0	1	78.34	0	0	1	78.34	0	1.2939	1	1	0.9325	1	1	1	1	1	1.2161	1	1	0.020655	0.002604	0	0
305	TR1_2_W0001_P0058_T0001_R1_P2_K1_Ch2.zen	20181115_CTCFgfpcf2_G2G1\MitoSys2\LSM\G1_14_20h_afterRelease\DE_W0001_P0053\DE_2_W0001_P0053_T0001\TR1_W0001_P0058\TR1_2_W0001_P0058_T0001_R1_P2_K1_Ch2.zen	FA/ISS	20000	30.0	1		1	0	0	29.941	100000	2000	Scale	0	2.642	0	0.01	0	0	0.01	0	0	1	1	0	1	62.476000000000006	0	0	1	62.476000000000006	0	1.4836	1	1	0.9158	1	1	1	1	1	1.3780000000000001	1	1	0.020822999999999998	0.0068376	0	0
306	TR1_2_W0001_P0058_T0001_R1_P3_K1_Ch2.zen	20181115_CTCFgfpcf2_G2G1\MitoSys2\LSM\G1_14_20h_afterRelease\DE_W0001_P0053\DE_2_W0001_P0053_T0001\TR1_W0001_P0058\TR1_2_W0001_P0058_T0001_R1_P3_K1_Ch2.zen	FA/ISS	20000	30.0	1		1	0	0	29.941	100000	2000	Scale	0	2.642	0	0.01	0	0	0.01	0	0	1	1	0	1	52.303999999999995	0	0	1	52.303999999999995	0	1.2275	1	1	0.8983	1	1	1	1	1	1.1135	1	1	0.041177	0.0047913999999999995	0	0
307	TR1_2_W0001_P0058_T0001_R1_P4_K1_Ch2.zen	20181115_CTCFgfpcf2_G2G1\MitoSys2\LSM\G1_14_20h_afterRelease\DE_W0001_P0053\DE_2_W0001_P0053_T0001\TR1_W0001_P0058\TR1_2_W0001_P0058_T0001_R1_P4_K1_Ch2.zen	FA/ISS	20000	30.0	1	x	1	0	0	29.941	100000	2000	Scale	0	2.642	0	0.01	0	0	0.01	0	0	1	1	0	1	2.582	0	0	1	2.582	0	1.1569	1	1	0.0043	1	1	1	1	1	-0.0047	1	1	0.12977	0.045745999999999995	0	0
308	TR1_2_W0001_P0058_T0001_R1_P5_K1_Ch2.zen	20181115_CTCFgfpcf2_G2G1\MitoSys2\LSM\G1_14_20h_afterRelease\DE_W0001_P0053\DE_2_W0001_P0053_T0001\TR1_W0001_P0058\TR1_2_W0001_P0058_T0001_R1_P5_K1_Ch2.zen	FA/ISS	20000	30.0	1	x	1	0	0	29.941	100000	2000	Scale	0	2.642	0	0.01	0	0	0.01	0	0	1	1	0	1	4.796	0	0	1	4.796	0	1.016	1	1	0.1935	1	1	1	1	1	0.19899999999999998	1	1	0.056354999999999995	0.030298000000000002	0	0
309	TR1_2_W0001_P0057_T0001_R1_P1_K1_Ch2.zen	20181115_CTCFgfpcf2_G2G1\MitoSys2\LSM\G1_14_20h_afterRelease\DE_W0001_P0054\DE_2_W0001_P0054_T0001\TR1_W0001_P0057\TR1_2_W0001_P0057_T0001_R1_P1_K1_Ch2.zen	FA/ISS	20000	30.0	1		1	0	0	29.941	100000	2000	Scale	0	2.642	0	0.01	0	0	0.01	0	0	1	1	0	1	45.956	0	0	1	45.956	0	1.2031	1	1	0.8856	1	1	1	1	1	1.0764	1	1	0.051054	0.0063935	0	0
310	TR1_2_W0001_P0057_T0001_R1_P2_K1_Ch2.zen	20181115_CTCFgfpcf2_G2G1\MitoSys2\LSM\G1_14_20h_afterRelease\DE_W0001_P0054\DE_2_W0001_P0054_T0001\TR1_W0001_P0057\TR1_2_W0001_P0057_T0001_R1_P2_K1_Ch2.zen	FA/ISS	20000	30.0	1		1	0	0	29.941	100000	2000	Scale	0	2.642	0	0.01	0	0	0.01	0	0	1	1	0	1	38.525	0	0	1	38.525	0	1.0546	1	1	0.8662	1	1	1	1	1	0.917	1	1	0.059412	0.0077318	0	0
311	TR1_2_W0001_P0057_T0001_R1_P3_K1_Ch2.zen	20181115_CTCFgfpcf2_G2G1\MitoSys2\LSM\G1_14_20h_afterRelease\DE_W0001_P0054\DE_2_W0001_P0054_T0001\TR1_W0001_P0057\TR1_2_W0001_P0057_T0001_R1_P3_K1_Ch2.zen	FA/ISS	20000	30.0	1		1	0	0	29.941	100000	2000	Scale	0	2.642	0	0.01	0	0	0.01	0	0	1	1	0	1	42.897	0	0	1	42.897	0	1.3317	1	1	0.875	1	1	1	1	1	1.1840000000000002	1	1	0.063145	0.011116	0	0
312	TR1_2_W0001_P0057_T0001_R1_P4_K1_Ch2.zen	20181115_CTCFgfpcf2_G2G1\MitoSys2\LSM\G1_14_20h_afterRelease\DE_W0001_P0054\DE_2_W0001_P0054_T0001\TR1_W0001_P0057\TR1_2_W0001_P0057_T0001_R1_P4_K1_Ch2.zen	FA/ISS	20000	30.0	1		1	0	0	29.941	100000	2000	Scale	0	2.642	0	0.01	0	0	0.01	0	0	1	1	0	1	4.287	0	0	1	4.287	0	1.1413	1	1	0.1456	1	1	1	1	1	0.1975	1	1	0.067012	0.043088	0	0
313	TR1_2_W0001_P0057_T0001_R1_P5_K1_Ch2.zen	20181115_CTCFgfpcf2_G2G1\MitoSys2\LSM\G1_14_20h_afterRelease\DE_W0001_P0054\DE_2_W0001_P0054_T0001\TR1_W0001_P0057\TR1_2_W0001_P0057_T0001_R1_P5_K1_Ch2.zen	FA/ISS	20000	30.0	1	x	1	0	0	29.941	100000	2000	Scale	0	2.642	0	0.01	0	0	0.01	0	0	1	1	0	1	9.669	0	0	1	9.669	0	1.0326	1	1	0.5305	1	1	1	1	1	0.5536	1	1	0.009801299999999999	0.012298	0	0
314	TR1_2_W0001_P0056_T0001_R1_P1_K1_Ch2.zen	20181115_CTCFgfpcf2_G2G1\MitoSys2\LSM\G1_14_20h_afterRelease\DE_W0001_P0055\DE_2_W0001_P0055_T0001\TR1_W0001_P0056\TR1_2_W0001_P0056_T0001_R1_P1_K1_Ch2.zen	FA/ISS	20000	30.0	1		1	0	0	29.941	100000	2000	Scale	0	2.642	0	0.01	0	0	0.01	0	0	1	1	0	1	43.496	0	0	1	43.496	0	1.1229	1	1	0.8803	1	1	1	1	1	0.995	1	1	0.035737	0.006679600000000001	0	0
315	TR1_2_W0001_P0056_T0001_R1_P2_K1_Ch2.zen	20181115_CTCFgfpcf2_G2G1\MitoSys2\LSM\G1_14_20h_afterRelease\DE_W0001_P0055\DE_2_W0001_P0055_T0001\TR1_W0001_P0056\TR1_2_W0001_P0056_T0001_R1_P2_K1_Ch2.zen	FA/ISS	20000	30.0	1		1	0	0	29.941	100000	2000	Scale	0	2.642	0	0.01	0	0	0.01	0	0	1	1	0	1	73.061	0	0	1	73.061	0	1.3489	1	1	0.927	1	1	1	1	1	1.2625	1	1	0.029314	0.0039926	0	0
316	TR1_2_W0001_P0056_T0001_R1_P3_K1_Ch2.zen	20181115_CTCFgfpcf2_G2G1\MitoSys2\LSM\G1_14_20h_afterRelease\DE_W0001_P0055\DE_2_W0001_P0055_T0001\TR1_W0001_P0056\TR1_2_W0001_P0056_T0001_R1_P3_K1_Ch2.zen	FA/ISS	20000	30.0	1		1	0	0	29.941	100000	2000	Scale	0	2.642	0	0.01	0	0	0.01	0	0	1	1	0	1	65.015	0	0	1	65.015	0	1.1809	1	1	0.9179999999999999	1	1	1	1	1	1.0912	1	1	0.031056999999999998	0.0035913000000000004	0	0
317	TR1_2_W0001_P0056_T0001_R1_P4_K1_Ch2.zen	20181115_CTCFgfpcf2_G2G1\MitoSys2\LSM\G1_14_20h_afterRelease\DE_W0001_P0055\DE_2_W0001_P0055_T0001\TR1_W0001_P0056\TR1_2_W0001_P0056_T0001_R1_P4_K1_Ch2.zen	FA/ISS	20000	30.0	1	x	1	0	0	29.941	100000	2000	Scale	0	2.642	0	0.01	0	0	0.01	0	0	1	1	0	1	6.556	0	0	1	6.556	0	1.071	1	1	0.3542	1	1	1	1	1	0.3962	1	1	0.013394	0.025800999999999998	0	0
318	TR1_2_W0001_P0056_T0001_R1_P5_K1_Ch2.zen	20181115_CTCFgfpcf2_G2G1\MitoSys2\LSM\G1_14_20h_afterRelease\DE_W0001_P0055\DE_2_W0001_P0055_T0001\TR1_W0001_P0056\TR1_2_W0001_P0056_T0001_R1_P5_K1_Ch2.zen	FA/ISS	20000	30.0	1	x	1	0	0	29.941	100000	2000	Scale	0	2.642	0	0.01	0	0	0.01	0	0	1	1	0	1	4.6819999999999995	0	0	1	4.6819999999999995	0	1.1386	1	1	0.1853	1	1	1	1	1	0.2425	1	1	0.061965	0.027868	0	0
319	TR1_2_W0001_P0054_T0001_R1_P1_K1_Ch2.zen	20181115_CTCFgfpcf2_G2G1\MitoSys2\LSM\G1_14_20h_afterRelease\DE_W0001_P0057\DE_2_W0001_P0057_T0001\TR1_W0001_P0054\TR1_2_W0001_P0054_T0001_R1_P1_K1_Ch2.zen	FA/ISS	20000	30.0	1		1	0	0	29.941	100000	2000	Scale	0	2.642	0	0.01	0	0	0.01	0	0	1	1	0	1	66.10300000000001	0	0	1	66.10300000000001	0	1.2595	1	1	0.919	1	1	1	1	1	1.1674	1	1	0.035138	0.0032744999999999996	0	0
320	TR1_2_W0001_P0054_T0001_R1_P2_K1_Ch2.zen	20181115_CTCFgfpcf2_G2G1\MitoSys2\LSM\G1_14_20h_afterRelease\DE_W0001_P0057\DE_2_W0001_P0057_T0001\TR1_W0001_P0054\TR1_2_W0001_P0054_T0001_R1_P2_K1_Ch2.zen	FA/ISS	20000	30.0	1		1	0	0	29.941	100000	2000	Scale	0	2.642	0	0.01	0	0	0.01	0	0	1	1	0	1	51.196999999999996	0	0	1	51.196999999999996	0	1.294	1	1	0.895	1	1	1	1	1	1.1728	1	1	0.040318	0.0043051	0	0
321	TR1_2_W0001_P0054_T0001_R1_P3_K1_Ch2.zen	20181115_CTCFgfpcf2_G2G1\MitoSys2\LSM\G1_14_20h_afterRelease\DE_W0001_P0057\DE_2_W0001_P0057_T0001\TR1_W0001_P0054\TR1_2_W0001_P0054_T0001_R1_P3_K1_Ch2.zen	FA/ISS	20000	30.0	1		1	0	0	29.941	100000	2000	Scale	0	2.642	0	0.01	0	0	0.01	0	0	1	1	0	1	54.629	0	0	1	54.629	0	1.2717	1	1	0.9021	1	1	1	1	1	1.1597	1	1	0.039318	0.004484	0	0
322	TR1_2_W0001_P0054_T0001_R1_P4_K1_Ch2.zen	20181115_CTCFgfpcf2_G2G1\MitoSys2\LSM\G1_14_20h_afterRelease\DE_W0001_P0057\DE_2_W0001_P0057_T0001\TR1_W0001_P0054\TR1_2_W0001_P0054_T0001_R1_P4_K1_Ch2.zen	FA/ISS	20000	30.0	1	x	1	0	0	29.941	100000	2000	Scale	0	2.642	0	0.01	0	0	0.01	0	0	1	1	0	1	3.002	0	0	1	3.002	0	1.071	1	1	0.0146	1	1	1	1	1	0.0221	1	1	0.1204	0.055180999999999994	0	0
323	TR1_2_W0001_P0054_T0001_R1_P5_K1_Ch2.zen	20181115_CTCFgfpcf2_G2G1\MitoSys2\LSM\G1_14_20h_afterRelease\DE_W0001_P0057\DE_2_W0001_P0057_T0001\TR1_W0001_P0054\TR1_2_W0001_P0054_T0001_R1_P5_K1_Ch2.zen	FA/ISS	20000	30.0	1		1	0	0	29.941	100000	2000	Scale	0	2.642	0	0.01	0	0	0.01	0	0	1	1	0	1	4.5489999999999995	0	0	1	4.5489999999999995	0	1.859	1	1	0.1657	1	1	1	1	1	0.4888	1	1	0.064969	0.097897	0	0
324	TR1_2_W0001_P0053_T0001_R1_P1_K1_Ch2.zen	20181115_CTCFgfpcf2_G2G1\MitoSys2\LSM\G1_14_20h_afterRelease\DE_W0001_P0058\DE_2_W0001_P0058_T0001\TR1_W0001_P0053\TR1_2_W0001_P0053_T0001_R1_P1_K1_Ch2.zen	FA/ISS	20000	30.0	1		1	0	0	29.941	100000	2000	Scale	0	2.642	0	0.01	0	0	0.01	0	0	1	1	0	1	65.656	0	0	1	65.656	0	1.5319999999999998	1	1	0.9194	1	1	1	1	1	1.4285	1	1	0.022928	0.0084409	0	0
325	TR1_2_W0001_P0053_T0001_R1_P2_K1_Ch2.zen	20181115_CTCFgfpcf2_G2G1\MitoSys2\LSM\G1_14_20h_afterRelease\DE_W0001_P0058\DE_2_W0001_P0058_T0001\TR1_W0001_P0053\TR1_2_W0001_P0053_T0001_R1_P2_K1_Ch2.zen	FA/ISS	20000	30.0	1		1	0	0	29.941	100000	2000	Scale	0	2.642	0	0.01	0	0	0.01	0	0	1	1	0	1	64.34100000000001	0	0	1	64.34100000000001	0	1.4942	1	1	0.9159999999999999	1	1	1	1	1	1.3879	1	1	0.030531	0.004294300000000001	0	0
326	TR1_2_W0001_P0053_T0001_R1_P3_K1_Ch2.zen	20181115_CTCFgfpcf2_G2G1\MitoSys2\LSM\G1_14_20h_afterRelease\DE_W0001_P0058\DE_2_W0001_P0058_T0001\TR1_W0001_P0053\TR1_2_W0001_P0053_T0001_R1_P3_K1_Ch2.zen	FA/ISS	20000	30.0	1		1	0	0	29.941	100000	2000	Scale	0	2.642	0	0.01	0	0	0.01	0	0	1	1	0	1	39.355	0	0	1	39.355	0	1.6868	1	1	0.8659	1	1	1	1	1	1.5025	1	1	0.038274	0.009361	0	0
327	TR1_2_W0001_P0053_T0001_R1_P4_K1_Ch2.zen	20181115_CTCFgfpcf2_G2G1\MitoSys2\LSM\G1_14_20h_afterRelease\DE_W0001_P0058\DE_2_W0001_P0058_T0001\TR1_W0001_P0053\TR1_2_W0001_P0053_T0001_R1_P4_K1_Ch2.zen	FA/ISS	20000	30.0	1	x	1	0	0	29.941	100000	2000	Scale	0	2.642	0	0.01	0	0	0.01	0	0	1	1	0	1	3.487	0	0	1	3.487	0	1.2741	1	1	0.0578	1	1	1	1	1	0.1106	1	1	0.12095999999999998	0.067508	0	0
328	TR1_2_W0001_P0053_T0001_R1_P5_K1_Ch2.zen	20181115_CTCFgfpcf2_G2G1\MitoSys2\LSM\G1_14_20h_afterRelease\DE_W0001_P0058\DE_2_W0001_P0058_T0001\TR1_W0001_P0053\TR1_2_W0001_P0053_T0001_R1_P5_K1_Ch2.zen	FA/ISS	20000	30.0	1		1	0	0	29.941	100000	2000	Scale	0	2.642	0	0.01	0	0	0.01	0	0	1	1	0	1	2.945	0	0	1	2.945	0	1.0478	1	1	0.0149	1	1	1	1	1	0.0127	1	1	0.12578	0.09447799999999999	0	0
329	TR1_2_W0001_P0052_T0001_R1_P1_K1_Ch2.zen	20181115_CTCFgfpcf2_G2G1\MitoSys2\LSM\G1_14_20h_afterRelease\DE_W0001_P0059\DE_2_W0001_P0059_T0001\TR1_W0001_P0052\TR1_2_W0001_P0052_T0001_R1_P1_K1_Ch2.zen	FA/ISS	20000	30.0	1		1	0	0	29.941	100000	2000	Scale	0	2.642	0	0.01	0	0	0.01	0	0	1	1	0	1	48.523999999999994	0	0	1	48.523999999999994	0	1.3825	1	1	0.8923	1	1	1	1	1	1.2531	1	1	0.034367	0.0098733	0	0
330	TR1_2_W0001_P0052_T0001_R1_P2_K1_Ch2.zen	20181115_CTCFgfpcf2_G2G1\MitoSys2\LSM\G1_14_20h_afterRelease\DE_W0001_P0059\DE_2_W0001_P0059_T0001\TR1_W0001_P0052\TR1_2_W0001_P0052_T0001_R1_P2_K1_Ch2.zen	FA/ISS	20000	30.0	1		1	0	0	29.941	100000	2000	Scale	0	2.642	0	0.01	0	0	0.01	0	0	1	1	0	1	45.756	0	0	1	45.756	0	1.7238	1	1	0.883	1	1	1	1	1	1.5607	1	1	0.037491000000000003	0.008831799999999999	0	0
331	TR1_2_W0001_P0052_T0001_R1_P3_K1_Ch2.zen	20181115_CTCFgfpcf2_G2G1\MitoSys2\LSM\G1_14_20h_afterRelease\DE_W0001_P0059\DE_2_W0001_P0059_T0001\TR1_W0001_P0052\TR1_2_W0001_P0052_T0001_R1_P3_K1_Ch2.zen	FA/ISS	20000	30.0	1		1	0	0	29.941	100000	2000	Scale	0	2.642	0	0.01	0	0	0.01	0	0	1	1	0	1	38.665	0	0	1	38.665	0	1.1944	1	1	0.8632	1	1	1	1	1	1.0435	1	1	0.052155999999999994	0.0067507	0	0
332	TR1_2_W0001_P0052_T0001_R1_P4_K1_Ch2.zen	20181115_CTCFgfpcf2_G2G1\MitoSys2\LSM\G1_14_20h_afterRelease\DE_W0001_P0059\DE_2_W0001_P0059_T0001\TR1_W0001_P0052\TR1_2_W0001_P0052_T0001_R1_P4_K1_Ch2.zen	FA/ISS	20000	30.0	1		1	0	0	29.941	100000	2000	Scale	0	2.642	0	0.01	0	0	0.01	0	0	1	1	0	1	3.155	0	0	1	3.155	0	0.992	1	1	0.0286	1	1	1	1	1	0.0249	1	1	0.077071	0.095792	0	0
333	TR1_2_W0001_P0052_T0001_R1_P5_K1_Ch2.zen	20181115_CTCFgfpcf2_G2G1\MitoSys2\LSM\G1_14_20h_afterRelease\DE_W0001_P0059\DE_2_W0001_P0059_T0001\TR1_W0001_P0052\TR1_2_W0001_P0052_T0001_R1_P5_K1_Ch2.zen	FA/ISS	20000	30.0	1		1	0	0	29.941	100000	2000	Scale	0	2.642	0	0.01	0	0	0.01	0	0	1	1	0	1	3.3539999999999996	0	0	1	3.3539999999999996	0	1.1827	1	1	0.0423	1	1	1	1	1	0.0751	1	1	0.088056	0.030239	0	0
334	TR1_2_W0001_P0051_T0001_R1_P1_K1_Ch2.zen	20181115_CTCFgfpcf2_G2G1\MitoSys2\LSM\G1_14_20h_afterRelease\DE_W0001_P0060\DE_2_W0001_P0060_T0001\TR1_W0001_P0051\TR1_2_W0001_P0051_T0001_R1_P1_K1_Ch2.zen	FA/ISS	20000	30.0	1	x	1	0	0	29.941	100000	2000	Scale	0	2.642	0	0.01	0	0	0.01	0	0	1	1	0	1	28.186	0	0	1	28.186	0	1.0718	1	1	0.8193	1	1	1	1	1	0.8842	1	1	0.026757999999999997	0.0084213	0	0
335	TR1_2_W0001_P0051_T0001_R1_P2_K1_Ch2.zen	20181115_CTCFgfpcf2_G2G1\MitoSys2\LSM\G1_14_20h_afterRelease\DE_W0001_P0060\DE_2_W0001_P0060_T0001\TR1_W0001_P0051\TR1_2_W0001_P0051_T0001_R1_P2_K1_Ch2.zen	FA/ISS	20000	30.0	1	x	1	0	0	29.941	100000	2000	Scale	0	2.642	0	0.01	0	0	0.01	0	0	1	1	0	1	32.864000000000004	0	0	1	32.864000000000004	0	1.2007	1	1	0.8432	1	1	1	1	1	1.0271	1	1	0.036975	0.0090384	0	0
336	TR1_2_W0001_P0051_T0001_R1_P3_K1_Ch2.zen	20181115_CTCFgfpcf2_G2G1\MitoSys2\LSM\G1_14_20h_afterRelease\DE_W0001_P0060\DE_2_W0001_P0060_T0001\TR1_W0001_P0051\TR1_2_W0001_P0051_T0001_R1_P3_K1_Ch2.zen	FA/ISS	20000	30.0	1	x	1	0	0	29.941	100000	2000	Scale	0	2.642	0	0.01	0	0	0.01	0	0	1	1	0	1	30.336	0	0	1	30.336	0	0.9043	1	1	0.8341	1	1	1	1	1	0.7467	1	1	0.042573	0.0031436999999999997	0	0
337	TR1_2_W0001_P0051_T0001_R1_P4_K1_Ch2.zen	20181115_CTCFgfpcf2_G2G1\MitoSys2\LSM\G1_14_20h_afterRelease\DE_W0001_P0060\DE_2_W0001_P0060_T0001\TR1_W0001_P0051\TR1_2_W0001_P0051_T0001_R1_P4_K1_Ch2.zen	FA/ISS	20000	30.0	1	x	1	0	0	29.941	100000	2000	Scale	0	2.642	0	0.01	0	0	0.01	0	0	1	1	0	1	9.396	0	0	1	9.396	0	1.0962	1	1	0.5152	1	1	1	1	1	0.5832	1	1	0.017248	0.019028	0	0
338	TR1_2_W0001_P0051_T0001_R1_P5_K1_Ch2.zen	20181115_CTCFgfpcf2_G2G1\MitoSys2\LSM\G1_14_20h_afterRelease\DE_W0001_P0060\DE_2_W0001_P0060_T0001\TR1_W0001_P0051\TR1_2_W0001_P0051_T0001_R1_P5_K1_Ch2.zen	FA/ISS	20000	30.0	1	x	1	0	0	29.941	100000	2000	Scale	0	2.642	0	0.01	0	0	0.01	0	0	1	1	0	1	9.9	0	0	1	9.9	0	1.0590000000000002	1	1	0.5364	1	1	1	1	1	0.5794	1	1	0.010117000000000001	0.0090831	0	0
339	TR1_2_W0001_P0061_T0001_R1_P1_K1_Ch2.zen	20181115_CTCFgfpcf2_G2G1\MitoSys2\LSM\G1_14_20h_afterRelease\DE_W0001_P0061\DE_2_W0001_P0061_T0001\TR1_W0001_P0061\TR1_2_W0001_P0061_T0001_R1_P1_K1_Ch2.zen	FA/ISS	20000	30.0	1		1	0	0	29.941	100000	2000	Scale	0	2.642	0	0.01	0	0	0.01	0	0	1	1	0	1	40.479	0	0	1	40.479	0	1.3068	1	1	0.8703	1	1	1	1	1	1.156	1	1	0.054186	0.009484200000000002	0	0
340	TR1_2_W0001_P0061_T0001_R1_P2_K1_Ch2.zen	20181115_CTCFgfpcf2_G2G1\MitoSys2\LSM\G1_14_20h_afterRelease\DE_W0001_P0061\DE_2_W0001_P0061_T0001\TR1_W0001_P0061\TR1_2_W0001_P0061_T0001_R1_P2_K1_Ch2.zen	FA/ISS	20000	30.0	1		1	0	0	29.941	100000	2000	Scale	0	2.642	0	0.01	0	0	0.01	0	0	1	1	0	1	46.593	0	0	1	46.593	0	1.5181	1	1	0.8872	1	1	1	1	1	1.3744	1	1	0.038189999999999995	0.008161100000000001	0	0
341	TR1_2_W0001_P0061_T0001_R1_P3_K1_Ch2.zen	20181115_CTCFgfpcf2_G2G1\MitoSys2\LSM\G1_14_20h_afterRelease\DE_W0001_P0061\DE_2_W0001_P0061_T0001\TR1_W0001_P0061\TR1_2_W0001_P0061_T0001_R1_P3_K1_Ch2.zen	FA/ISS	20000	30.0	1		1	0	0	29.941	100000	2000	Scale	0	2.642	0	0.01	0	0	0.01	0	0	1	1	0	1	56.208	0	0	1	56.208	0	1.9272	1	1	0.9009	1	1	1	1	1	1.7781	1	1	0.039464	0.007568500000000001	0	0
342	TR1_2_W0001_P0061_T0001_R1_P4_K1_Ch2.zen	20181115_CTCFgfpcf2_G2G1\MitoSys2\LSM\G1_14_20h_afterRelease\DE_W0001_P0061\DE_2_W0001_P0061_T0001\TR1_W0001_P0061\TR1_2_W0001_P0061_T0001_R1_P4_K1_Ch2.zen	FA/ISS	20000	30.0	1	x	1	0	0	29.941	100000	2000	Scale	0	2.642	0	0.01	0	0	0.01	0	0	1	1	0	1	4.843	0	0	1	4.843	0	0.98	1	1	0.2104	1	1	1	1	1	0.2011	1	1	0.058214999999999996	0.012469	0	0
343	TR1_2_W0001_P0061_T0001_R1_P5_K1_Ch2.zen	20181115_CTCFgfpcf2_G2G1\MitoSys2\LSM\G1_14_20h_afterRelease\DE_W0001_P0061\DE_2_W0001_P0061_T0001\TR1_W0001_P0061\TR1_2_W0001_P0061_T0001_R1_P5_K1_Ch2.zen	FA/ISS	20000	30.0	1		1	0	0	29.941	100000	2000	Scale	0	2.642	0	0.01	0	0	0.01	0	0	1	1	0	1	4.309	0	0	1	4.309	0	1.1799	1	1	0.1406	1	1	1	1	1	0.2053	1	1	0.033261	0.027004000000000004	0	0
344	TR1_2_W0001_P0063_T0001_R1_P1_K1_Ch2.zen	20181115_CTCFgfpcf2_G2G1\MitoSys2\LSM\G1_14_20h_afterRelease\DE_W0001_P0063\DE_2_W0001_P0063_T0001\TR1_W0001_P0063\TR1_2_W0001_P0063_T0001_R1_P1_K1_Ch2.zen	FA/ISS	20000	30.0	1		1	0	0	29.941	100000	2000	Scale	0	2.642	0	0.01	0	0	0.01	0	0	1	1	0	1	42.43	0	0	1	42.43	0	1.3061	1	1	0.873	1	1	1	1	1	1.1583	1	1	0.038997000000000004	0.0028361000000000003	0	0
345	TR1_2_W0001_P0063_T0001_R1_P2_K1_Ch2.zen	20181115_CTCFgfpcf2_G2G1\MitoSys2\LSM\G1_14_20h_afterRelease\DE_W0001_P0063\DE_2_W0001_P0063_T0001\TR1_W0001_P0063\TR1_2_W0001_P0063_T0001_R1_P2_K1_Ch2.zen	FA/ISS	20000	30.0	1		1	0	0	29.941	100000	2000	Scale	0	2.642	0	0.01	0	0	0.01	0	0	1	1	0	1	43.333	0	0	1	43.333	0	1.4865	1	1	0.8781	1	1	1	1	1	1.3327	1	1	0.028526999999999997	0.0030888	0	0
346	TR1_2_W0001_P0063_T0001_R1_P3_K1_Ch2.zen	20181115_CTCFgfpcf2_G2G1\MitoSys2\LSM\G1_14_20h_afterRelease\DE_W0001_P0063\DE_2_W0001_P0063_T0001\TR1_W0001_P0063\TR1_2_W0001_P0063_T0001_R1_P3_K1_Ch2.zen	FA/ISS	20000	30.0	1		1	0	0	29.941	100000	2000	Scale	0	2.642	0	0.01	0	0	0.01	0	0	1	1	0	1	29.879	0	0	1	29.879	0	1.4472	1	1	0.8271	1	1	1	1	1	1.2323	1	1	0.032079	0.0096942	0	0
347	TR1_2_W0001_P0063_T0001_R1_P4_K1_Ch2.zen	20181115_CTCFgfpcf2_G2G1\MitoSys2\LSM\G1_14_20h_afterRelease\DE_W0001_P0063\DE_2_W0001_P0063_T0001\TR1_W0001_P0063\TR1_2_W0001_P0063_T0001_R1_P4_K1_Ch2.zen	FA/ISS	20000	30.0	1		1	0	0	29.941	100000	2000	Scale	0	2.642	0	0.01	0	0	0.01	0	0	1	1	0	1	4.629	0	0	1	4.629	0	1.1518	1	1	0.1743	1	1	1	1	1	0.2345	1	1	0.06080599999999999	0.017319	0	0
348	TR1_2_W0001_P0063_T0001_R1_P5_K1_Ch2.zen	20181115_CTCFgfpcf2_G2G1\MitoSys2\LSM\G1_14_20h_afterRelease\DE_W0001_P0063\DE_2_W0001_P0063_T0001\TR1_W0001_P0063\TR1_2_W0001_P0063_T0001_R1_P5_K1_Ch2.zen	FA/ISS	20000	30.0	1		1	0	0	29.941	100000	2000	Scale	0	2.642	0	0.01	0	0	0.01	0	0	1	1	0	1	2.859	0	0	1	2.859	0	1.0325	1	1	0.0038	1	1	1	1	1	0.0052	1	1	0.15228	0.042889	0	0
349	TR1_2_W0001_P0064_T0001_R1_P1_K1_Ch2.zen	20181115_CTCFgfpcf2_G2G1\MitoSys2\LSM\G1_14_20h_afterRelease\DE_W0001_P0064\DE_2_W0001_P0064_T0001\TR1_W0001_P0064\TR1_2_W0001_P0064_T0001_R1_P1_K1_Ch2.zen	FA/ISS	20000	30.0	1		1	0	0	29.941	100000	2000	Scale	0	2.642	0	0.01	0	0	0.01	0	0	1	1	0	1	53.416000000000004	0	0	1	53.416000000000004	0	1.6264	1	1	0.8997	1	1	1	1	1	1.4929	1	1	0.037697	0.0050453	0	0
350	TR1_2_W0001_P0064_T0001_R1_P2_K1_Ch2.zen	20181115_CTCFgfpcf2_G2G1\MitoSys2\LSM\G1_14_20h_afterRelease\DE_W0001_P0064\DE_2_W0001_P0064_T0001\TR1_W0001_P0064\TR1_2_W0001_P0064_T0001_R1_P2_K1_Ch2.zen	FA/ISS	20000	30.0	1		1	0	0	29.941	100000	2000	Scale	0	2.642	0	0.01	0	0	0.01	0	0	1	1	0	1	58.88	0	0	1	58.88	0	1.4589	1	1	0.9104	1	1	1	1	1	1.3475	1	1	0.035004	0.008206	0	0
351	TR1_2_W0001_P0064_T0001_R1_P3_K1_Ch2.zen	20181115_CTCFgfpcf2_G2G1\MitoSys2\LSM\G1_14_20h_afterRelease\DE_W0001_P0064\DE_2_W0001_P0064_T0001\TR1_W0001_P0064\TR1_2_W0001_P0064_T0001_R1_P3_K1_Ch2.zen	FA/ISS	20000	30.0	1		1	0	0	29.941	100000	2000	Scale	0	2.642	0	0.01	0	0	0.01	0	0	1	1	0	1	58.705	0	0	1	58.705	0	1.6982	1	1	0.9093	1	1	1	1	1	1.5733	1	1	0.028789	0.007953100000000001	0	0
352	TR1_2_W0001_P0064_T0001_R1_P4_K1_Ch2.zen	20181115_CTCFgfpcf2_G2G1\MitoSys2\LSM\G1_14_20h_afterRelease\DE_W0001_P0064\DE_2_W0001_P0064_T0001\TR1_W0001_P0064\TR1_2_W0001_P0064_T0001_R1_P4_K1_Ch2.zen	FA/ISS	20000	29.999000000000002	1	x	1	0	0	29.941	100000	2000	Scale	0	2.642	0	0.01	0	0	0.01	0	0	1	1	0	1	3.165	0	0	1	3.165	0	1.0677	1	1	0.027000000000000003	1	1	1	1	1	0.0374	1	1	0.059088	0.030864999999999997	0	0
353	TR1_2_W0001_P0064_T0001_R1_P5_K1_Ch2.zen	20181115_CTCFgfpcf2_G2G1\MitoSys2\LSM\G1_14_20h_afterRelease\DE_W0001_P0064\DE_2_W0001_P0064_T0001\TR1_W0001_P0064\TR1_2_W0001_P0064_T0001_R1_P5_K1_Ch2.zen	FA/ISS	20000	30.0	1	x	1	0	0	29.941	100000	2000	Scale	0	2.642	0	0.01	0	0	0.01	0	0	1	1	0	1	5.553	0	0	1	5.553	0	0.8038	1	1	0.2736	1	1	1	1	1	0.1656	1	1	0.022422	0.022080000000000002	0	0
354	TR1_2_W0001_P0065_T0001_R1_P1_K1_Ch2.zen	20181115_CTCFgfpcf2_G2G1\MitoSys2\LSM\G1_14_20h_afterRelease\DE_W0001_P0065\DE_2_W0001_P0065_T0001\TR1_W0001_P0065\TR1_2_W0001_P0065_T0001_R1_P1_K1_Ch2.zen	FA/ISS	20000	30.0	1		1	0	0	29.941	100000	2000	Scale	0	2.642	0	0.01	0	0	0.01	0	0	1	1	0	1	70.282	0	0	1	70.282	0	1.4347	1	1	0.9215	1	1	1	1	1	1.3374	1	1	0.036985000000000004	0.0024717	0	0
355	TR1_2_W0001_P0065_T0001_R1_P2_K1_Ch2.zen	20181115_CTCFgfpcf2_G2G1\MitoSys2\LSM\G1_14_20h_afterRelease\DE_W0001_P0065\DE_2_W0001_P0065_T0001\TR1_W0001_P0065\TR1_2_W0001_P0065_T0001_R1_P2_K1_Ch2.zen	FA/ISS	20000	30.0	1		1	0	0	29.941	100000	2000	Scale	0	2.642	0	0.01	0	0	0.01	0	0	1	1	0	1	69.232	0	0	1	69.232	0	1.2813	1	1	0.9232	1	1	1	1	1	1.1933	1	1	0.028074	0.0027337	0	0
356	TR1_2_W0001_P0065_T0001_R1_P3_K1_Ch2.zen	20181115_CTCFgfpcf2_G2G1\MitoSys2\LSM\G1_14_20h_afterRelease\DE_W0001_P0065\DE_2_W0001_P0065_T0001\TR1_W0001_P0065\TR1_2_W0001_P0065_T0001_R1_P3_K1_Ch2.zen	FA/ISS	20000	30.0	1		1	0	0	29.941	100000	2000	Scale	0	2.642	0	0.01	0	0	0.01	0	0	1	1	0	1	47.841	0	0	1	47.841	0	1.3517	1	1	0.8909	1	1	1	1	1	1.2221	1	1	0.036711	0.011414	0	0
357	TR1_2_W0001_P0065_T0001_R1_P4_K1_Ch2.zen	20181115_CTCFgfpcf2_G2G1\MitoSys2\LSM\G1_14_20h_afterRelease\DE_W0001_P0065\DE_2_W0001_P0065_T0001\TR1_W0001_P0065\TR1_2_W0001_P0065_T0001_R1_P4_K1_Ch2.zen	FA/ISS	20000	30.0	1	x	1	0	0	29.941	100000	2000	Scale	0	2.642	0	0.01	0	0	0.01	0	0	1	1	0	1	9.232999999999999	0	0	1	9.232999999999999	0	1.0027	1	1	0.5089	1	1	1	1	1	0.5108	1	1	0.010779	0.012214000000000001	0	0
358	TR1_2_W0001_P0065_T0001_R1_P5_K1_Ch2.zen	20181115_CTCFgfpcf2_G2G1\MitoSys2\LSM\G1_14_20h_afterRelease\DE_W0001_P0065\DE_2_W0001_P0065_T0001\TR1_W0001_P0065\TR1_2_W0001_P0065_T0001_R1_P5_K1_Ch2.zen	FA/ISS	20000	30.0	1	x	1	0	0	29.941	100000	2000	Scale	0	2.642	0	0.01	0	0	0.01	0	0	1	1	0	1	8.554	0	0	1	8.554	0	1.0082	1	1	0.4769	1	1	1	1	1	0.4825	1	1	0.028141000000000003	0.013881000000000001	0	0
359	TR1_2_W0001_P0066_T0001_R1_P1_K1_Ch2.zen	20181115_CTCFgfpcf2_G2G1\MitoSys2\LSM\G1_14_20h_afterRelease\DE_W0001_P0066\DE_2_W0001_P0066_T0001\TR1_W0001_P0066\TR1_2_W0001_P0066_T0001_R1_P1_K1_Ch2.zen	FA/ISS	20000	30.0	1		1	0	0	29.941	100000	2000	Scale	0	2.642	0	0.01	0	0	0.01	0	0	1	1	0	1	58.12	0	0	1	58.12	0	1.1675	1	1	0.9098	1	1	1	1	1	1.0695	1	1	0.021133000000000002	0.0020238	0	0
360	TR1_2_W0001_P0066_T0001_R1_P2_K1_Ch2.zen	20181115_CTCFgfpcf2_G2G1\MitoSys2\LSM\G1_14_20h_afterRelease\DE_W0001_P0066\DE_2_W0001_P0066_T0001\TR1_W0001_P0066\TR1_2_W0001_P0066_T0001_R1_P2_K1_Ch2.zen	FA/ISS	20000	30.0	1		1	0	0	29.941	100000	2000	Scale	0	2.642	0	0.01	0	0	0.01	0	0	1	1	0	1	59.826	0	0	1	59.826	0	1.172	1	1	0.9113	1	1	1	1	1	1.0753	1	1	0.03044	0.0025486000000000003	0	0
361	TR1_2_W0001_P0066_T0001_R1_P3_K1_Ch2.zen	20181115_CTCFgfpcf2_G2G1\MitoSys2\LSM\G1_14_20h_afterRelease\DE_W0001_P0066\DE_2_W0001_P0066_T0001\TR1_W0001_P0066\TR1_2_W0001_P0066_T0001_R1_P3_K1_Ch2.zen	FA/ISS	20000	30.0	1		1	0	0	29.941	100000	2000	Scale	0	2.642	0	0.01	0	0	0.01	0	0	1	1	0	1	60.797	0	0	1	60.797	0	1.4097	1	1	0.9117	1	1	1	1	1	1.3025	1	1	0.025958999999999996	0.0061722	0	0
362	TR1_2_W0001_P0066_T0001_R1_P4_K1_Ch2.zen	20181115_CTCFgfpcf2_G2G1\MitoSys2\LSM\G1_14_20h_afterRelease\DE_W0001_P0066\DE_2_W0001_P0066_T0001\TR1_W0001_P0066\TR1_2_W0001_P0066_T0001_R1_P4_K1_Ch2.zen	FA/ISS	20000	30.0	1	x	1	0	0	29.941	100000	2000	Scale	0	2.642	0	0.01	0	0	0.01	0	0	1	1	0	1	7.2620000000000005	0	0	1	7.2620000000000005	0	1.0074	1	1	0.4079	1	1	1	1	1	0.4125	1	1	0.0074887	0.005458600000000001	0	0
363	TR1_2_W0001_P0066_T0001_R1_P5_K1_Ch2.zen	20181115_CTCFgfpcf2_G2G1\MitoSys2\LSM\G1_14_20h_afterRelease\DE_W0001_P0066\DE_2_W0001_P0066_T0001\TR1_W0001_P0066\TR1_2_W0001_P0066_T0001_R1_P5_K1_Ch2.zen	FA/ISS	20000	30.000999999999998	1	x	1	0	0	29.941	100000	2000	Scale	0	2.642	0	0.01	0	0	0.01	0	0	1	1	0	1	2.795	0	0	1	2.795	0	1.0159	1	1	0.0087	1	1	1	1	1	0.0028	1	1	0.15356	0.13685	0	0
364	TR1_2_W0001_P0067_T0001_R1_P1_K1_Ch2.zen	20181115_CTCFgfpcf2_G2G1\MitoSys2\LSM\G1_14_20h_afterRelease\DE_W0001_P0067\DE_2_W0001_P0067_T0001\TR1_W0001_P0067\TR1_2_W0001_P0067_T0001_R1_P1_K1_Ch2.zen	FA/ISS	20000	30.0	1		1	0	0	29.941	100000	2000	Scale	0	2.642	0	0.01	0	0	0.01	0	0	1	1	0	1	64.76100000000001	0	0	1	64.76100000000001	0	1.3397	1	1	0.9173	1	1	1	1	1	1.2421	1	1	0.031042	0.0041045000000000005	0	0
365	TR1_2_W0001_P0067_T0001_R1_P2_K1_Ch2.zen	20181115_CTCFgfpcf2_G2G1\MitoSys2\LSM\G1_14_20h_afterRelease\DE_W0001_P0067\DE_2_W0001_P0067_T0001\TR1_W0001_P0067\TR1_2_W0001_P0067_T0001_R1_P2_K1_Ch2.zen	FA/ISS	20000	30.0	1		1	0	0	29.941	100000	2000	Scale	0	2.642	0	0.01	0	0	0.01	0	0	1	1	0	1	57.148999999999994	0	0	1	57.148999999999994	0	1.3677	1	1	0.9066	1	1	1	1	1	1.2563	1	1	0.028842000000000003	0.003677	0	0
366	TR1_2_W0001_P0067_T0001_R1_P3_K1_Ch2.zen	20181115_CTCFgfpcf2_G2G1\MitoSys2\LSM\G1_14_20h_afterRelease\DE_W0001_P0067\DE_2_W0001_P0067_T0001\TR1_W0001_P0067\TR1_2_W0001_P0067_T0001_R1_P3_K1_Ch2.zen	FA/ISS	20000	30.0	1		1	0	0	29.941	100000	2000	Scale	0	2.642	0	0.01	0	0	0.01	0	0	1	1	0	1	59.023999999999994	0	0	1	59.023999999999994	0	1.2947	1	1	0.9087	1	1	1	1	1	1.1891	1	1	0.036193	0.0026389	0	0
367	TR1_2_W0001_P0067_T0001_R1_P4_K1_Ch2.zen	20181115_CTCFgfpcf2_G2G1\MitoSys2\LSM\G1_14_20h_afterRelease\DE_W0001_P0067\DE_2_W0001_P0067_T0001\TR1_W0001_P0067\TR1_2_W0001_P0067_T0001_R1_P4_K1_Ch2.zen	FA/ISS	20000	30.0	1	x	1	0	0	29.941	100000	2000	Scale	0	2.642	0	0.01	0	0	0.01	0	0	1	1	0	1	6.566	0	0	1	6.566	0	1.0497	1	1	0.3563	1	1	1	1	1	0.3855	1	1	0.020493	0.018453999999999998	0	0
368	TR1_2_W0001_P0067_T0001_R1_P5_K1_Ch2.zen	20181115_CTCFgfpcf2_G2G1\MitoSys2\LSM\G1_14_20h_afterRelease\DE_W0001_P0067\DE_2_W0001_P0067_T0001\TR1_W0001_P0067\TR1_2_W0001_P0067_T0001_R1_P5_K1_Ch2.zen	FA/ISS	20000	30.0	1	x	1	0	0	29.941	100000	2000	Scale	0	2.642	0	0.01	0	0	0.01	0	0	1	1	0	1	13.777000000000001	0	0	1	13.777000000000001	0	1.1521	1	1	0.6505	1	1	1	1	1	0.7723	1	1	0.0063725000000000006	0.010357	0	0
369	TR1_2_W0001_P0068_T0001_R1_P1_K1_Ch2.zen	20181115_CTCFgfpcf2_G2G1\MitoSys2\LSM\G1_14_20h_afterRelease\DE_W0001_P0068\DE_2_W0001_P0068_T0001\TR1_W0001_P0068\TR1_2_W0001_P0068_T0001_R1_P1_K1_Ch2.zen	FA/ISS	20000	30.0	1		1	0	0	29.941	100000	2000	Scale	0	2.642	0	0.01	0	0	0.01	0	0	1	1	0	1	50.108000000000004	0	0	1	50.108000000000004	0	1.5217	1	1	0.8956	1	1	1	1	1	1.3886	1	1	0.033132999999999996	0.0096959	0	0
370	TR1_2_W0001_P0068_T0001_R1_P2_K1_Ch2.zen	20181115_CTCFgfpcf2_G2G1\MitoSys2\LSM\G1_14_20h_afterRelease\DE_W0001_P0068\DE_2_W0001_P0068_T0001\TR1_W0001_P0068\TR1_2_W0001_P0068_T0001_R1_P2_K1_Ch2.zen	FA/ISS	20000	30.0	1		1	0	0	29.941	100000	2000	Scale	0	2.642	0	0.01	0	0	0.01	0	0	1	1	0	1	58.816	0	0	1	58.816	0	1.2231	1	1	0.9103	1	1	1	1	1	1.123	1	1	0.035285000000000004	0.0059391	0	0
371	TR1_2_W0001_P0068_T0001_R1_P3_K1_Ch2.zen	20181115_CTCFgfpcf2_G2G1\MitoSys2\LSM\G1_14_20h_afterRelease\DE_W0001_P0068\DE_2_W0001_P0068_T0001\TR1_W0001_P0068\TR1_2_W0001_P0068_T0001_R1_P3_K1_Ch2.zen	FA/ISS	20000	30.0	1		1	0	0	29.941	100000	2000	Scale	0	2.642	0	0.01	0	0	0.01	0	0	1	1	0	1	64.751	0	0	1	64.751	0	1.3284	1	1	0.9193	1	1	1	1	1	1.2337	1	1	0.029562	0.0098072	0	0
372	TR1_2_W0001_P0068_T0001_R1_P4_K1_Ch2.zen	20181115_CTCFgfpcf2_G2G1\MitoSys2\LSM\G1_14_20h_afterRelease\DE_W0001_P0068\DE_2_W0001_P0068_T0001\TR1_W0001_P0068\TR1_2_W0001_P0068_T0001_R1_P4_K1_Ch2.zen	FA/ISS	20000	30.0	1		1	0	0	29.941	100000	2000	Scale	0	2.642	0	0.01	0	0	0.01	0	0	1	1	0	1	3.677	0	0	1	3.677	0	1.0047	1	1	0.0714	1	1	1	1	1	0.0722	1	1	0.1104	0.018381	0	0
373	TR1_2_W0001_P0068_T0001_R1_P5_K1_Ch2.zen	20181115_CTCFgfpcf2_G2G1\MitoSys2\LSM\G1_14_20h_afterRelease\DE_W0001_P0068\DE_2_W0001_P0068_T0001\TR1_W0001_P0068\TR1_2_W0001_P0068_T0001_R1_P5_K1_Ch2.zen	FA/ISS	20000	30.0	1	x	1	0	0	29.941	100000	2000	Scale	0	2.642	0	0.01	0	0	0.01	0	0	1	1	0	1	7.188	0	0	1	7.188	0	2.1447	1	1	0.3716	1	1	1	1	1	1.0237	1	1	0.02228	0.067534	0	0
374	TR1_2_W0001_P0069_T0001_R1_P1_K1_Ch2.zen	20181115_CTCFgfpcf2_G2G1\MitoSys2\LSM\G1_14_20h_afterRelease\DE_W0001_P0069\DE_2_W0001_P0069_T0001\TR1_W0001_P0069\TR1_2_W0001_P0069_T0001_R1_P1_K1_Ch2.zen	FA/ISS	20000	30.0	1		1	0	0	29.941	100000	2000	Scale	0	2.642	0	0.01	0	0	0.01	0	0	1	1	0	1	44.791000000000004	0	0	1	44.791000000000004	0	1.1028	1	1	0.8852	1	1	1	1	1	0.9816	1	1	0.036683999999999994	0.004148300000000001	0	0
375	TR1_2_W0001_P0069_T0001_R1_P2_K1_Ch2.zen	20181115_CTCFgfpcf2_G2G1\MitoSys2\LSM\G1_14_20h_afterRelease\DE_W0001_P0069\DE_2_W0001_P0069_T0001\TR1_W0001_P0069\TR1_2_W0001_P0069_T0001_R1_P2_K1_Ch2.zen	FA/ISS	20000	30.0	1		1	0	0	29.941	100000	2000	Scale	0	2.642	0	0.01	0	0	0.01	0	0	1	1	0	1	53.391000000000005	0	0	1	53.391000000000005	0	1.2444	1	1	0.9013	1	1	1	1	1	1.1329	1	1	0.04374	0.0075006	0	0
376	TR1_2_W0001_P0069_T0001_R1_P3_K1_Ch2.zen	20181115_CTCFgfpcf2_G2G1\MitoSys2\LSM\G1_14_20h_afterRelease\DE_W0001_P0069\DE_2_W0001_P0069_T0001\TR1_W0001_P0069\TR1_2_W0001_P0069_T0001_R1_P3_K1_Ch2.zen	FA/ISS	20000	30.0	1		1	0	0	29.941	100000	2000	Scale	0	2.642	0	0.01	0	0	0.01	0	0	1	1	0	1	52.464	0	0	1	52.464	0	1.369	1	1	0.8971	1	1	1	1	1	1.2457	1	1	0.037233999999999996	0.004550899999999999	0	0
377	TR1_2_W0001_P0069_T0001_R1_P4_K1_Ch2.zen	20181115_CTCFgfpcf2_G2G1\MitoSys2\LSM\G1_14_20h_afterRelease\DE_W0001_P0069\DE_2_W0001_P0069_T0001\TR1_W0001_P0069\TR1_2_W0001_P0069_T0001_R1_P4_K1_Ch2.zen	FA/ISS	20000	30.0	1		1	0	0	29.941	100000	2000	Scale	0	2.642	0	0.01	0	0	0.01	0	0	1	1	0	1	3.98	0	0	1	3.98	0	1.0958	1	1	0.1095	1	1	1	1	1	0.1397	1	1	0.035794	0.02051	0	0
378	TR1_2_W0001_P0069_T0001_R1_P5_K1_Ch2.zen	20181115_CTCFgfpcf2_G2G1\MitoSys2\LSM\G1_14_20h_afterRelease\DE_W0001_P0069\DE_2_W0001_P0069_T0001\TR1_W0001_P0069\TR1_2_W0001_P0069_T0001_R1_P5_K1_Ch2.zen	FA/ISS	20000	30.0	1	x	1	0	0	29.941	100000	2000	Scale	0	2.642	0	0.01	0	0	0.01	0	0	1	1	0	1	5.005	0	0	1	5.005	0	1.1375	1	1	0.2166	1	1	1	1	1	0.2738	1	1	0.06530599999999999	0.044136	0	0
379	TR1_2_W0001_P0070_T0001_R1_P1_K1_Ch2.zen	20181115_CTCFgfpcf2_G2G1\MitoSys2\LSM\G1_14_20h_afterRelease\DE_W0001_P0070\DE_2_W0001_P0070_T0001\TR1_W0001_P0070\TR1_2_W0001_P0070_T0001_R1_P1_K1_Ch2.zen	FA/ISS	20000	30.0	1		1	0	0	29.941	100000	2000	Scale	0	2.642	0	0.01	0	0	0.01	0	0	1	1	0	1	44.996	0	0	1	44.996	0	1.1273	1	1	0.8836	1	1	1	1	1	1.003	1	1	0.050275	0.006554099999999999	0	0
380	TR1_2_W0001_P0070_T0001_R1_P2_K1_Ch2.zen	20181115_CTCFgfpcf2_G2G1\MitoSys2\LSM\G1_14_20h_afterRelease\DE_W0001_P0070\DE_2_W0001_P0070_T0001\TR1_W0001_P0070\TR1_2_W0001_P0070_T0001_R1_P2_K1_Ch2.zen	FA/ISS	20000	30.0	1		1	0	0	29.941	100000	2000	Scale	0	2.642	0	0.01	0	0	0.01	0	0	1	1	0	1	68.285	0	0	1	68.285	0	1.8167	1	1	0.9215	1	1	1	1	1	1.7045	1	1	0.033671	0.0073211	0	0
381	TR1_2_W0001_P0070_T0001_R1_P3_K1_Ch2.zen	20181115_CTCFgfpcf2_G2G1\MitoSys2\LSM\G1_14_20h_afterRelease\DE_W0001_P0070\DE_2_W0001_P0070_T0001\TR1_W0001_P0070\TR1_2_W0001_P0070_T0001_R1_P3_K1_Ch2.zen	FA/ISS	20000	30.0	1		1	0	0	29.941	100000	2000	Scale	0	2.642	0	0.01	0	0	0.01	0	0	1	1	0	1	72.523	0	0	1	72.523	0	1.6225	1	1	0.9254	1	1	1	1	1	1.5235	1	1	0.026894	0.004469300000000001	0	0
382	TR1_2_W0001_P0070_T0001_R1_P4_K1_Ch2.zen	20181115_CTCFgfpcf2_G2G1\MitoSys2\LSM\G1_14_20h_afterRelease\DE_W0001_P0070\DE_2_W0001_P0070_T0001\TR1_W0001_P0070\TR1_2_W0001_P0070_T0001_R1_P4_K1_Ch2.zen	FA/ISS	20000	30.0	1	x	1	0	0	29.941	100000	2000	Scale	0	2.642	0	0.01	0	0	0.01	0	0	1	1	0	1	3.075	0	0	1	3.075	0	1.0046	1	1	0.0199	1	1	1	1	1	0.0204	1	1	0.1438	0.063128	0	0
383	TR1_2_W0001_P0070_T0001_R1_P5_K1_Ch2.zen	20181115_CTCFgfpcf2_G2G1\MitoSys2\LSM\G1_14_20h_afterRelease\DE_W0001_P0070\DE_2_W0001_P0070_T0001\TR1_W0001_P0070\TR1_2_W0001_P0070_T0001_R1_P5_K1_Ch2.zen	FA/ISS	20000	30.0	1		1	0	0	29.941	100000	2000	Scale	0	2.642	0	0.01	0	0	0.01	0	0	1	1	0	1	6.382999999999999	0	0	1	6.382999999999999	0	1.1035	1	1	0.3352	1	1	1	1	1	0.3939	1	1	0.03315	0.021194	0	0
384	TR1_2_W0001_P0080_T0001_R1_P1_K1_Ch2.zen	20181115_CTCFgfpcf2_G2G1\MitoSys2\LSM\G1_14_20h_afterRelease\DE_W0001_P0071\DE_2_W0001_P0071_T0001\TR1_W0001_P0080\TR1_2_W0001_P0080_T0001_R1_P1_K1_Ch2.zen	FA/ISS	20000	30.0	1	x	1	0	0	29.941	100000	2000	Scale	0	2.642	0	0.01	0	0	0.01	0	0	1	1	0	1	43.48	0	0	1	43.48	0	1.1263	1	1	0.8816	1	1	1	1	1	1.0001	1	1	0.038325	0.0038501999999999994	0	0
385	TR1_2_W0001_P0080_T0001_R1_P2_K1_Ch2.zen	20181115_CTCFgfpcf2_G2G1\MitoSys2\LSM\G1_14_20h_afterRelease\DE_W0001_P0071\DE_2_W0001_P0071_T0001\TR1_W0001_P0080\TR1_2_W0001_P0080_T0001_R1_P2_K1_Ch2.zen	FA/ISS	20000	30.0	1	x	1	0	0	29.941	100000	2000	Scale	0	2.642	0	0.01	0	0	0.01	0	0	1	1	0	1	31.254	0	0	1	31.254	0	1.2643	1	1	0.8312	1	1	1	1	1	1.0716	1	1	0.065067	0.007087100000000001	0	0
386	TR1_2_W0001_P0080_T0001_R1_P3_K1_Ch2.zen	20181115_CTCFgfpcf2_G2G1\MitoSys2\LSM\G1_14_20h_afterRelease\DE_W0001_P0071\DE_2_W0001_P0071_T0001\TR1_W0001_P0080\TR1_2_W0001_P0080_T0001_R1_P3_K1_Ch2.zen	FA/ISS	20000	30.0	1	x	1	0	0	29.941	100000	2000	Scale	0	2.642	0	0.01	0	0	0.01	0	0	1	1	0	1	43.263999999999996	0	0	1	43.263999999999996	0	1.3668	1	1	0.8802	1	1	1	1	1	1.2235	1	1	0.042751	0.015363	0	0
387	TR1_2_W0001_P0080_T0001_R1_P4_K1_Ch2.zen	20181115_CTCFgfpcf2_G2G1\MitoSys2\LSM\G1_14_20h_afterRelease\DE_W0001_P0071\DE_2_W0001_P0071_T0001\TR1_W0001_P0080\TR1_2_W0001_P0080_T0001_R1_P4_K1_Ch2.zen	FA/ISS	20000	30.0	1	x	1	0	0	29.941	100000	2000	Scale	0	2.642	0	0.01	0	0	0.01	0	0	1	1	0	1	13.084000000000001	0	0	1	13.084000000000001	0	1.0625	1	1	0.6359	1	1	1	1	1	0.6855	1	1	0.0028777	0.0080666	0	0
388	TR1_2_W0001_P0080_T0001_R1_P5_K1_Ch2.zen	20181115_CTCFgfpcf2_G2G1\MitoSys2\LSM\G1_14_20h_afterRelease\DE_W0001_P0071\DE_2_W0001_P0071_T0001\TR1_W0001_P0080\TR1_2_W0001_P0080_T0001_R1_P5_K1_Ch2.zen	FA/ISS	20000	30.0	1	x	1	0	0	29.941	100000	2000	Scale	0	2.642	0	0.01	0	0	0.01	0	0	1	1	0	1	4.4639999999999995	0	0	1	4.4639999999999995	0	1.3221	1	1	0.1612	1	1	1	1	1	0.2836	1	1	0.034654000000000004	0.062792	0	0
389	TR1_2_W0001_P0079_T0001_R1_P1_K1_Ch2.zen	20181115_CTCFgfpcf2_G2G1\MitoSys2\LSM\G1_14_20h_afterRelease\DE_W0001_P0072\DE_2_W0001_P0072_T0001\TR1_W0001_P0079\TR1_2_W0001_P0079_T0001_R1_P1_K1_Ch2.zen	FA/ISS	20000	30.0	1		1	0	0	29.941	100000	2000	Scale	0	2.642	0	0.01	0	0	0.01	0	0	1	1	0	1	67.729	0	0	1	67.729	0	1.2034	1	1	0.9228	1	1	1	1	1	1.1179	1	1	0.024338	0.0051193	0	0
390	TR1_2_W0001_P0079_T0001_R1_P2_K1_Ch2.zen	20181115_CTCFgfpcf2_G2G1\MitoSys2\LSM\G1_14_20h_afterRelease\DE_W0001_P0072\DE_2_W0001_P0072_T0001\TR1_W0001_P0079\TR1_2_W0001_P0079_T0001_R1_P2_K1_Ch2.zen	FA/ISS	20000	30.0	1		1	0	0	29.941	100000	2000	Scale	0	2.642	0	0.01	0	0	0.01	0	0	1	1	0	1	64.681	0	0	1	64.681	0	1.0881	1	1	0.9185	1	1	1	1	1	1.0029	1	1	0.03489	0.0028447	0	0
391	TR1_2_W0001_P0079_T0001_R1_P3_K1_Ch2.zen	20181115_CTCFgfpcf2_G2G1\MitoSys2\LSM\G1_14_20h_afterRelease\DE_W0001_P0072\DE_2_W0001_P0072_T0001\TR1_W0001_P0079\TR1_2_W0001_P0079_T0001_R1_P3_K1_Ch2.zen	FA/ISS	20000	30.0	1		1	0	0	29.941	100000	2000	Scale	0	2.642	0	0.01	0	0	0.01	0	0	1	1	0	1	75.65899999999999	0	0	1	75.65899999999999	0	1.2782	1	1	0.9302	1	1	1	1	1	1.1983	1	1	0.033625999999999996	0.0041265	0	0
392	TR1_2_W0001_P0079_T0001_R1_P4_K1_Ch2.zen	20181115_CTCFgfpcf2_G2G1\MitoSys2\LSM\G1_14_20h_afterRelease\DE_W0001_P0072\DE_2_W0001_P0072_T0001\TR1_W0001_P0079\TR1_2_W0001_P0079_T0001_R1_P4_K1_Ch2.zen	FA/ISS	20000	30.0	1		1	0	0	29.941	100000	2000	Scale	0	2.642	0	0.01	0	0	0.01	0	0	1	1	0	1	3.8169999999999997	0	0	1	3.8169999999999997	0	1.1732	1	1	0.0896	1	1	1	1	1	0.1382	1	1	0.07453	0.031544	0	0
393	TR1_2_W0001_P0079_T0001_R1_P5_K1_Ch2.zen	20181115_CTCFgfpcf2_G2G1\MitoSys2\LSM\G1_14_20h_afterRelease\DE_W0001_P0072\DE_2_W0001_P0072_T0001\TR1_W0001_P0079\TR1_2_W0001_P0079_T0001_R1_P5_K1_Ch2.zen	FA/ISS	20000	30.000999999999998	1		1	0	0	29.941	100000	2000	Scale	0	2.642	0	0.01	0	0	0.01	0	0	1	1	0	1	3.303	0	0	1	3.303	0	1.1134	1	1	0.0352	1	1	1	1	1	0.055	1	1	0.14903	0.034332	0	0
394	TR1_2_W0001_P0077_T0001_R1_P1_K1_Ch2.zen	20181115_CTCFgfpcf2_G2G1\MitoSys2\LSM\G1_14_20h_afterRelease\DE_W0001_P0074\DE_2_W0001_P0074_T0001\TR1_W0001_P0077\TR1_2_W0001_P0077_T0001_R1_P1_K1_Ch2.zen	FA/ISS	20000	30.0	1	x	1	0	0	29.941	100000	2000	Scale	0	2.642	0	0.01	0	0	0.01	0	0	1	1	0	1	29.095	0	0	1	29.095	0	1.0722	1	1	0.8263	1	1	1	1	1	0.8917	1	1	0.046207	0.0072354	0	0
395	TR1_2_W0001_P0077_T0001_R1_P2_K1_Ch2.zen	20181115_CTCFgfpcf2_G2G1\MitoSys2\LSM\G1_14_20h_afterRelease\DE_W0001_P0074\DE_2_W0001_P0074_T0001\TR1_W0001_P0077\TR1_2_W0001_P0077_T0001_R1_P2_K1_Ch2.zen	FA/ISS	20000	30.0	1	x	1	0	0	29.941	100000	2000	Scale	0	2.642	0	0.01	0	0	0.01	0	0	1	1	0	1	42.398999999999994	0	0	1	42.398999999999994	0	1.54	1	1	0.8732	1	1	1	1	1	1.3764	1	1	0.050579	0.0097026	0	0
396	TR1_2_W0001_P0077_T0001_R1_P3_K1_Ch2.zen	20181115_CTCFgfpcf2_G2G1\MitoSys2\LSM\G1_14_20h_afterRelease\DE_W0001_P0074\DE_2_W0001_P0074_T0001\TR1_W0001_P0077\TR1_2_W0001_P0077_T0001_R1_P3_K1_Ch2.zen	FA/ISS	20000	30.0	1	x	1	0	0	29.941	100000	2000	Scale	0	2.642	0	0.01	0	0	0.01	0	0	1	1	0	1	46.418	0	0	1	46.418	0	1.4388	1	1	0.8857	1	1	1	1	1	1.2976	1	1	0.055817	0.011816	0	0
397	TR1_2_W0001_P0077_T0001_R1_P4_K1_Ch2.zen	20181115_CTCFgfpcf2_G2G1\MitoSys2\LSM\G1_14_20h_afterRelease\DE_W0001_P0074\DE_2_W0001_P0074_T0001\TR1_W0001_P0077\TR1_2_W0001_P0077_T0001_R1_P4_K1_Ch2.zen	FA/ISS	20000	30.0	1	x	1	0	0	29.941	100000	2000	Scale	0	2.642	0	0.01	0	0	0.01	0	0	1	1	0	1	16.47	0	0	1	16.47	0	1.1731	1	1	0.7027	1	1	1	1	1	0.8472	1	1	0.0028128	0.011838	0	0
398	TR1_2_W0001_P0077_T0001_R1_P5_K1_Ch2.zen	20181115_CTCFgfpcf2_G2G1\MitoSys2\LSM\G1_14_20h_afterRelease\DE_W0001_P0074\DE_2_W0001_P0074_T0001\TR1_W0001_P0077\TR1_2_W0001_P0077_T0001_R1_P5_K1_Ch2.zen	FA/ISS	20000	30.0	1	x	1	0	0	29.941	100000	2000	Scale	0	2.642	0	0.01	0	0	0.01	0	0	1	1	0	1	7.617999999999999	0	0	1	7.617999999999999	0	0.9999	1	1	0.4256	1	1	1	1	1	0.4256	1	1	0.016898	0.0074786	0	0
399	TR1_2_W0001_P0076_T0001_R1_P1_K1_Ch2.zen	20181115_CTCFgfpcf2_G2G1\MitoSys2\LSM\G1_14_20h_afterRelease\DE_W0001_P0075\DE_2_W0001_P0075_T0001\TR1_W0001_P0076\TR1_2_W0001_P0076_T0001_R1_P1_K1_Ch2.zen	FA/ISS	20000	30.0	1	x	1	0	0	29.941	100000	2000	Scale	0	2.642	0	0.01	0	0	0.01	0	0	1	1	0	1	17.266	0	0	1	17.266	0	1.2794	1	1	0.7109	1	1	1	1	1	0.9444	1	1	0.016184	0.0075317	0	0
400	TR1_2_W0001_P0076_T0001_R1_P2_K1_Ch2.zen	20181115_CTCFgfpcf2_G2G1\MitoSys2\LSM\G1_14_20h_afterRelease\DE_W0001_P0075\DE_2_W0001_P0075_T0001\TR1_W0001_P0076\TR1_2_W0001_P0076_T0001_R1_P2_K1_Ch2.zen	FA/ISS	20000	30.0	1	x	1	0	0	29.941	100000	2000	Scale	0	2.642	0	0.01	0	0	0.01	0	0	1	1	0	1	20.941999999999997	0	0	1	20.941999999999997	0	1.4165	1	1	0.76	1	1	1	1	1	1.121	1	1	0.026173000000000002	0.017858000000000002	0	0
401	TR1_2_W0001_P0076_T0001_R1_P3_K1_Ch2.zen	20181115_CTCFgfpcf2_G2G1\MitoSys2\LSM\G1_14_20h_afterRelease\DE_W0001_P0075\DE_2_W0001_P0075_T0001\TR1_W0001_P0076\TR1_2_W0001_P0076_T0001_R1_P3_K1_Ch2.zen	FA/ISS	20000	30.0	1	x	1	0	0	29.941	100000	2000	Scale	0	2.642	0	0.01	0	0	0.01	0	0	1	1	0	1	34.47	0	0	1	34.47	0	1.2695	1	1	0.8449	1	1	1	1	1	1.0922	1	1	0.045055	0.0049106	0	0
402	TR1_2_W0001_P0076_T0001_R1_P4_K1_Ch2.zen	20181115_CTCFgfpcf2_G2G1\MitoSys2\LSM\G1_14_20h_afterRelease\DE_W0001_P0075\DE_2_W0001_P0075_T0001\TR1_W0001_P0076\TR1_2_W0001_P0076_T0001_R1_P4_K1_Ch2.zen	FA/ISS	20000	30.0	1	x	1	0	0	29.941	100000	2000	Scale	0	2.642	0	0.01	0	0	0.01	0	0	1	1	0	1	12.093	0	0	1	12.093	0	1.0468	1	1	0.611	1	1	1	1	1	0.6473	1	1	0.012037	0.0098262	0	0
403	TR1_2_W0001_P0076_T0001_R1_P5_K1_Ch2.zen	20181115_CTCFgfpcf2_G2G1\MitoSys2\LSM\G1_14_20h_afterRelease\DE_W0001_P0075\DE_2_W0001_P0075_T0001\TR1_W0001_P0076\TR1_2_W0001_P0076_T0001_R1_P5_K1_Ch2.zen	FA/ISS	20000	30.0	1	x	1	0	0	29.941	100000	2000	Scale	0	2.642	0	0.01	0	0	0.01	0	0	1	1	0	1	10.555	0	0	1	10.555	0	1.0425	1	1	0.5605	1	1	1	1	1	0.5922	1	1	0.018422	0.0062369999999999995	0	0
404	TR1_2_W0001_P0075_T0001_R1_P1_K1_Ch2.zen	20181115_CTCFgfpcf2_G2G1\MitoSys2\LSM\G1_14_20h_afterRelease\DE_W0001_P0076\DE_2_W0001_P0076_T0001\TR1_W0001_P0075\TR1_2_W0001_P0075_T0001_R1_P1_K1_Ch2.zen	FA/ISS	20000	30.0	1	x	1	0	0	29.941	100000	2000	Scale	0	2.642	0	0.01	0	0	0.01	0	0	1	1	0	1	35.768	0	0	1	35.768	0	1.3206	1	1	0.852	1	1	1	1	1	1.1474	1	1	0.068063	0.0075382999999999995	0	0
405	TR1_2_W0001_P0075_T0001_R1_P2_K1_Ch2.zen	20181115_CTCFgfpcf2_G2G1\MitoSys2\LSM\G1_14_20h_afterRelease\DE_W0001_P0076\DE_2_W0001_P0076_T0001\TR1_W0001_P0075\TR1_2_W0001_P0075_T0001_R1_P2_K1_Ch2.zen	FA/ISS	20000	30.0	1	x	1	0	0	29.941	100000	2000	Scale	0	2.642	0	0.01	0	0	0.01	0	0	1	1	0	1	49.772	0	0	1	49.772	0	1.4646	1	1	0.8921	1	1	1	1	1	1.3294	1	1	0.053097000000000005	0.010666	0	0
406	TR1_2_W0001_P0075_T0001_R1_P3_K1_Ch2.zen	20181115_CTCFgfpcf2_G2G1\MitoSys2\LSM\G1_14_20h_afterRelease\DE_W0001_P0076\DE_2_W0001_P0076_T0001\TR1_W0001_P0075\TR1_2_W0001_P0075_T0001_R1_P3_K1_Ch2.zen	FA/ISS	20000	30.0	1	x	1	0	0	29.941	100000	2000	Scale	0	2.642	0	0.01	0	0	0.01	0	0	1	1	0	1	38.22	0	0	1	38.22	0	1.4843	1	1	0.8603	1	1	1	1	1	1.3078	1	1	0.046501999999999995	0.0096006	0	0
407	TR1_2_W0001_P0075_T0001_R1_P4_K1_Ch2.zen	20181115_CTCFgfpcf2_G2G1\MitoSys2\LSM\G1_14_20h_afterRelease\DE_W0001_P0076\DE_2_W0001_P0076_T0001\TR1_W0001_P0075\TR1_2_W0001_P0075_T0001_R1_P4_K1_Ch2.zen	FA/ISS	20000	30.0	1	x	1	0	0	29.941	100000	2000	Scale	0	2.642	0	0.01	0	0	0.01	0	0	1	1	0	1	12.886	0	0	1	12.886	0	1.0676	1	1	0.6313	1	1	1	1	1	0.6848	1	1	0.0061106	0.010123	0	0
408	TR1_2_W0001_P0075_T0001_R1_P5_K1_Ch2.zen	20181115_CTCFgfpcf2_G2G1\MitoSys2\LSM\G1_14_20h_afterRelease\DE_W0001_P0076\DE_2_W0001_P0076_T0001\TR1_W0001_P0075\TR1_2_W0001_P0075_T0001_R1_P5_K1_Ch2.zen	FA/ISS	20000	30.0	1	x	1	0	0	29.941	100000	2000	Scale	0	2.642	0	0.01	0	0	0.01	0	0	1	1	0	1	6.905	0	0	1	6.905	0	1.0381	1	1	0.3793	1	1	1	1	1	0.4027	1	1	0.016043	0.022581	0	0
409	TR1_2_W0001_P0074_T0001_R1_P1_K1_Ch2.zen	20181115_CTCFgfpcf2_G2G1\MitoSys2\LSM\G1_14_20h_afterRelease\DE_W0001_P0077\DE_2_W0001_P0077_T0001\TR1_W0001_P0074\TR1_2_W0001_P0074_T0001_R1_P1_K1_Ch2.zen	FA/ISS	20000	30.0	1		1	0	0	29.941	100000	2000	Scale	0	2.642	0	0.01	0	0	0.01	0	0	1	1	0	1	71.327	0	0	1	71.327	0	1.2211	1	1	0.9262	1	1	1	1	1	1.1388	1	1	0.030307999999999998	0.0057639	0	0
410	TR1_2_W0001_P0074_T0001_R1_P2_K1_Ch2.zen	20181115_CTCFgfpcf2_G2G1\MitoSys2\LSM\G1_14_20h_afterRelease\DE_W0001_P0077\DE_2_W0001_P0077_T0001\TR1_W0001_P0074\TR1_2_W0001_P0074_T0001_R1_P2_K1_Ch2.zen	FA/ISS	20000	30.0	1		1	0	0	29.941	100000	2000	Scale	0	2.642	0	0.01	0	0	0.01	0	0	1	1	0	1	73.572	0	0	1	73.572	0	1.2333	1	1	0.9285	1	1	1	1	1	1.1531	1	1	0.032026	0.0061652	0	0
411	TR1_2_W0001_P0074_T0001_R1_P3_K1_Ch2.zen	20181115_CTCFgfpcf2_G2G1\MitoSys2\LSM\G1_14_20h_afterRelease\DE_W0001_P0077\DE_2_W0001_P0077_T0001\TR1_W0001_P0074\TR1_2_W0001_P0074_T0001_R1_P3_K1_Ch2.zen	FA/ISS	20000	30.0	1		1	0	0	29.941	100000	2000	Scale	0	2.642	0	0.01	0	0	0.01	0	0	1	1	0	1	63.019	0	0	1	63.019	0	1.6642	1	1	0.9161	1	1	1	1	1	1.5508	1	1	0.035637	0.011177	0	0
412	TR1_2_W0001_P0074_T0001_R1_P4_K1_Ch2.zen	20181115_CTCFgfpcf2_G2G1\MitoSys2\LSM\G1_14_20h_afterRelease\DE_W0001_P0077\DE_2_W0001_P0077_T0001\TR1_W0001_P0074\TR1_2_W0001_P0074_T0001_R1_P4_K1_Ch2.zen	FA/ISS	20000	30.0	1	x	1	0	0	29.941	100000	2000	Scale	0	2.642	0	0.01	0	0	0.01	0	0	1	1	0	1	7.97	0	0	1	7.97	0	1.0349	1	1	0.4464	1	1	1	1	1	0.4697	1	1	0.0011190999999999998	0.018656	0	0
413	TR1_2_W0001_P0074_T0001_R1_P5_K1_Ch2.zen	20181115_CTCFgfpcf2_G2G1\MitoSys2\LSM\G1_14_20h_afterRelease\DE_W0001_P0077\DE_2_W0001_P0077_T0001\TR1_W0001_P0074\TR1_2_W0001_P0074_T0001_R1_P5_K1_Ch2.zen	FA/ISS	20000	30.0	1	x	1	0	0	29.941	100000	2000	Scale	0	2.642	0	0.01	0	0	0.01	0	0	1	1	0	1	6.715	0	0	1	6.715	0	1.0199	1	1	0.3669	1	1	1	1	1	0.3789	1	1	0.009399700000000002	0.014925999999999998	0	0
414	TR1_2_W0001_P0072_T0001_R1_P1_K1_Ch2.zen	20181115_CTCFgfpcf2_G2G1\MitoSys2\LSM\G1_14_20h_afterRelease\DE_W0001_P0079\DE_2_W0001_P0079_T0001\TR1_W0001_P0072\TR1_2_W0001_P0072_T0001_R1_P1_K1_Ch2.zen	FA/ISS	20000	30.0	1		1	0	0	29.941	100000	2000	Scale	0	2.642	0	0.01	0	0	0.01	0	0	1	1	0	1	30.471999999999998	0	0	1	30.471999999999998	0	1.1802	1	1	0.8318	1	1	1	1	1	0.9954	1	1	0.048305	0.012425	0	0
415	TR1_2_W0001_P0072_T0001_R1_P2_K1_Ch2.zen	20181115_CTCFgfpcf2_G2G1\MitoSys2\LSM\G1_14_20h_afterRelease\DE_W0001_P0079\DE_2_W0001_P0079_T0001\TR1_W0001_P0072\TR1_2_W0001_P0072_T0001_R1_P2_K1_Ch2.zen	FA/ISS	20000	30.0	1		1	0	0	29.941	100000	2000	Scale	0	2.642	0	0.01	0	0	0.01	0	0	1	1	0	1	45.815	0	0	1	45.815	0	1.21	1	1	0.8833	1	1	1	1	1	1.0805	1	1	0.042255	0.0044638	0	0
416	TR1_2_W0001_P0072_T0001_R1_P3_K1_Ch2.zen	20181115_CTCFgfpcf2_G2G1\MitoSys2\LSM\G1_14_20h_afterRelease\DE_W0001_P0079\DE_2_W0001_P0079_T0001\TR1_W0001_P0072\TR1_2_W0001_P0072_T0001_R1_P3_K1_Ch2.zen	FA/ISS	20000	30.0	1		1	0	0	29.941	100000	2000	Scale	0	2.642	0	0.01	0	0	0.01	0	0	1	1	0	1	39.176	0	0	1	39.176	0	1.3401	1	1	0.8671	1	1	1	1	1	1.1827	1	1	0.045461	0.0093432	0	0
417	TR1_2_W0001_P0072_T0001_R1_P4_K1_Ch2.zen	20181115_CTCFgfpcf2_G2G1\MitoSys2\LSM\G1_14_20h_afterRelease\DE_W0001_P0079\DE_2_W0001_P0079_T0001\TR1_W0001_P0072\TR1_2_W0001_P0072_T0001_R1_P4_K1_Ch2.zen	FA/ISS	20000	30.0	1		1	0	0	29.941	100000	2000	Scale	0	2.642	0	0.01	0	0	0.01	0	0	1	1	0	1	3.18	0	0	1	3.18	0	1.5579	1	1	0.0343	1	1	1	1	1	0.0927	1	1	0.060386	0.16075	0	0
418	TR1_2_W0001_P0072_T0001_R1_P5_K1_Ch2.zen	20181115_CTCFgfpcf2_G2G1\MitoSys2\LSM\G1_14_20h_afterRelease\DE_W0001_P0079\DE_2_W0001_P0079_T0001\TR1_W0001_P0072\TR1_2_W0001_P0072_T0001_R1_P5_K1_Ch2.zen	FA/ISS	20000	30.0	1	x	1	0	0	29.941	100000	2000	Scale	0	2.642	0	0.01	0	0	0.01	0	0	1	1	0	1	3.7310000000000003	0	0	1	3.7310000000000003	0	1.0788	1	1	0.0842	1	1	1	1	1	0.1064	1	1	0.078809	0.065788	0	0
419	TR1_2_W0001_P0071_T0001_R1_P1_K1_Ch2.zen	20181115_CTCFgfpcf2_G2G1\MitoSys2\LSM\G1_14_20h_afterRelease\DE_W0001_P0080\DE_2_W0001_P0080_T0001\TR1_W0001_P0071\TR1_2_W0001_P0071_T0001_R1_P1_K1_Ch2.zen	FA/ISS	20000	30.0	1		1	0	0	29.941	100000	2000	Scale	0	2.642	0	0.01	0	0	0.01	0	0	1	1	0	1	65.805	0	0	1	65.805	0	1.5059	1	1	0.9191	1	1	1	1	1	1.4029	1	1	0.03299	0.0089092	0	0
420	TR1_2_W0001_P0071_T0001_R1_P2_K1_Ch2.zen	20181115_CTCFgfpcf2_G2G1\MitoSys2\LSM\G1_14_20h_afterRelease\DE_W0001_P0080\DE_2_W0001_P0080_T0001\TR1_W0001_P0071\TR1_2_W0001_P0071_T0001_R1_P2_K1_Ch2.zen	FA/ISS	20000	30.0	1		1	0	0	29.941	100000	2000	Scale	0	2.642	0	0.01	0	0	0.01	0	0	1	1	0	1	46.227	0	0	1	46.227	0	1.2066	1	1	0.8869	1	1	1	1	1	1.0812	1	1	0.053727	0.0071137	0	0
421	TR1_2_W0001_P0071_T0001_R1_P3_K1_Ch2.zen	20181115_CTCFgfpcf2_G2G1\MitoSys2\LSM\G1_14_20h_afterRelease\DE_W0001_P0080\DE_2_W0001_P0080_T0001\TR1_W0001_P0071\TR1_2_W0001_P0071_T0001_R1_P3_K1_Ch2.zen	FA/ISS	20000	30.0	1		1	0	0	29.941	100000	2000	Scale	0	2.642	0	0.01	0	0	0.01	0	0	1	1	0	1	67.145	0	0	1	67.145	0	1.7731	1	1	0.9199	1	1	1	1	1	1.6598	1	1	0.028655	0.0083061	0	0
422	TR1_2_W0001_P0071_T0001_R1_P4_K1_Ch2.zen	20181115_CTCFgfpcf2_G2G1\MitoSys2\LSM\G1_14_20h_afterRelease\DE_W0001_P0080\DE_2_W0001_P0080_T0001\TR1_W0001_P0071\TR1_2_W0001_P0071_T0001_R1_P4_K1_Ch2.zen	FA/ISS	20000	30.0	1	x	1	0	0	29.941	100000	2000	Scale	0	2.642	0	0.01	0	0	0.01	0	0	1	1	0	1	5.763999999999999	0	0	1	5.763999999999999	0	1.204	1	1	0.2894	1	1	1	1	1	0.3914	1	1	0.046465	0.08989	0	0
423	TR1_2_W0001_P0071_T0001_R1_P5_K1_Ch2.zen	20181115_CTCFgfpcf2_G2G1\MitoSys2\LSM\G1_14_20h_afterRelease\DE_W0001_P0080\DE_2_W0001_P0080_T0001\TR1_W0001_P0071\TR1_2_W0001_P0071_T0001_R1_P5_K1_Ch2.zen	FA/ISS	20000	30.0	1	x	1	0	0	29.941	100000	2000	Scale	0	2.642	0	0.01	0	0	0.01	0	0	1	1	0	1	6.343	0	0	1	6.343	0	1.0731	1	1	0.3399	1	1	1	1	1	0.3815	1	1	0.030336000000000002	0.021886000000000003	0	0
424	TR1_2_W0001_P0081_T0001_R1_P1_K1_Ch2.zen	20181115_CTCFgfpcf2_G2G1\MitoSys2\LSM\G1_14_20h_afterRelease\DE_W0001_P0081\DE_2_W0001_P0081_T0001\TR1_W0001_P0081\TR1_2_W0001_P0081_T0001_R1_P1_K1_Ch2.zen	FA/ISS	20000	30.0	1		1	0	0	29.941	100000	2000	Scale	0	2.642	0	0.01	0	0	0.01	0	0	1	1	0	1	45.835	0	0	1	45.835	0	1.1262	1	1	0.8865	1	1	1	1	1	1.0052	1	1	0.040702999999999996	0.0034866	0	0
425	TR1_2_W0001_P0081_T0001_R1_P2_K1_Ch2.zen	20181115_CTCFgfpcf2_G2G1\MitoSys2\LSM\G1_14_20h_afterRelease\DE_W0001_P0081\DE_2_W0001_P0081_T0001\TR1_W0001_P0081\TR1_2_W0001_P0081_T0001_R1_P2_K1_Ch2.zen	FA/ISS	20000	30.0	1		1	0	0	29.941	100000	2000	Scale	0	2.642	0	0.01	0	0	0.01	0	0	1	1	0	1	45.363	0	0	1	45.363	0	1.1746	1	1	0.8844	1	1	1	1	1	1.0482	1	1	0.046292	0.0031076	0	0
426	TR1_2_W0001_P0081_T0001_R1_P3_K1_Ch2.zen	20181115_CTCFgfpcf2_G2G1\MitoSys2\LSM\G1_14_20h_afterRelease\DE_W0001_P0081\DE_2_W0001_P0081_T0001\TR1_W0001_P0081\TR1_2_W0001_P0081_T0001_R1_P3_K1_Ch2.zen	FA/ISS	20000	30.0	1		1	0	0	29.941	100000	2000	Scale	0	2.642	0	0.01	0	0	0.01	0	0	1	1	0	1	45.215	0	0	1	45.215	0	1.1854	1	1	0.8836	1	1	1	1	1	1.0578	1	1	0.045563	0.0065341999999999996	0	0
427	TR1_2_W0001_P0081_T0001_R1_P4_K1_Ch2.zen	20181115_CTCFgfpcf2_G2G1\MitoSys2\LSM\G1_14_20h_afterRelease\DE_W0001_P0081\DE_2_W0001_P0081_T0001\TR1_W0001_P0081\TR1_2_W0001_P0081_T0001_R1_P4_K1_Ch2.zen	FA/ISS	20000	30.0	1		1	0	0	29.941	100000	2000	Scale	0	2.642	0	0.01	0	0	0.01	0	0	1	1	0	1	4.035	0	0	1	4.035	0	1.0248	1	1	0.1181	1	1	1	1	1	0.1188	1	1	0.052065999999999994	0.08911799999999999	0	0
428	TR1_2_W0001_P0081_T0001_R1_P5_K1_Ch2.zen	20181115_CTCFgfpcf2_G2G1\MitoSys2\LSM\G1_14_20h_afterRelease\DE_W0001_P0081\DE_2_W0001_P0081_T0001\TR1_W0001_P0081\TR1_2_W0001_P0081_T0001_R1_P5_K1_Ch2.zen	FA/ISS	20000	30.0	1	x	1	0	0	29.941	100000	2000	Scale	0	2.642	0	0.01	0	0	0.01	0	0	1	1	0	1	7.21	0	0	1	7.21	0	1.2	1	1	0.3873	1	1	1	1	1	0.5078	1	1	0.022934	0.013715	0	0
429	TR1_2_W0001_P0082_T0001_R1_P1_K1_Ch2.zen	20181115_CTCFgfpcf2_G2G1\MitoSys2\LSM\G1_14_20h_afterRelease\DE_W0001_P0082\DE_2_W0001_P0082_T0001\TR1_W0001_P0082\TR1_2_W0001_P0082_T0001_R1_P1_K1_Ch2.zen	FA/ISS	20000	30.0	1		1	0	0	29.941	100000	2000	Scale	0	2.642	0	0.01	0	0	0.01	0	0	1	1	0	1	79.123	0	0	1	79.123	0	1.2573	1	1	0.9336	1	1	1	1	1	1.1821	1	1	0.026858999999999997	0.006508800000000001	0	0
430	TR1_2_W0001_P0082_T0001_R1_P2_K1_Ch2.zen	20181115_CTCFgfpcf2_G2G1\MitoSys2\LSM\G1_14_20h_afterRelease\DE_W0001_P0082\DE_2_W0001_P0082_T0001\TR1_W0001_P0082\TR1_2_W0001_P0082_T0001_R1_P2_K1_Ch2.zen	FA/ISS	20000	30.0	1		1	0	0	29.941	100000	2000	Scale	0	2.642	0	0.01	0	0	0.01	0	0	1	1	0	1	54.273	0	0	1	54.273	0	1.1188	1	1	0.9018	1	1	1	1	1	1.0146	1	1	0.042664999999999995	0.0048586	0	0
431	TR1_2_W0001_P0082_T0001_R1_P3_K1_Ch2.zen	20181115_CTCFgfpcf2_G2G1\MitoSys2\LSM\G1_14_20h_afterRelease\DE_W0001_P0082\DE_2_W0001_P0082_T0001\TR1_W0001_P0082\TR1_2_W0001_P0082_T0001_R1_P3_K1_Ch2.zen	FA/ISS	20000	30.0	1		1	0	0	29.941	100000	2000	Scale	0	2.642	0	0.01	0	0	0.01	0	0	1	1	0	1	71.002	0	0	1	71.002	0	0.8662	1	1	0.9267	1	1	1	1	1	0.7977	1	1	0.025554	0.0049505	0	0
432	TR1_2_W0001_P0082_T0001_R1_P4_K1_Ch2.zen	20181115_CTCFgfpcf2_G2G1\MitoSys2\LSM\G1_14_20h_afterRelease\DE_W0001_P0082\DE_2_W0001_P0082_T0001\TR1_W0001_P0082\TR1_2_W0001_P0082_T0001_R1_P4_K1_Ch2.zen	FA/ISS	20000	30.0	1	x	1	0	0	29.941	100000	2000	Scale	0	2.642	0	0.01	0	0	0.01	0	0	1	1	0	1	15.664000000000001	0	0	1	15.664000000000001	0	0.9489	1	1	0.6851	1	1	1	1	1	0.6422	1	1	0.021634999999999998	0.006800399999999999	0	0
433	TR1_2_W0001_P0082_T0001_R1_P5_K1_Ch2.zen	20181115_CTCFgfpcf2_G2G1\MitoSys2\LSM\G1_14_20h_afterRelease\DE_W0001_P0082\DE_2_W0001_P0082_T0001\TR1_W0001_P0082\TR1_2_W0001_P0082_T0001_R1_P5_K1_Ch2.zen	FA/ISS	20000	30.0	1	x	1	0	0	29.941	100000	2000	Scale	0	2.642	0	0.01	0	0	0.01	0	0	1	1	0	1	4.715	0	0	1	4.715	0	1.0559	1	1	0.1864	1	1	1	1	1	0.2079	1	1	0.063472	0.048657	0	0
434	TR1_2_W0001_P0083_T0001_R1_P1_K1_Ch2.zen	20181115_CTCFgfpcf2_G2G1\MitoSys2\LSM\G1_14_20h_afterRelease\DE_W0001_P0083\DE_2_W0001_P0083_T0001\TR1_W0001_P0083\TR1_2_W0001_P0083_T0001_R1_P1_K1_Ch2.zen	FA/ISS	20000	30.0	1		1	0	0	29.941	100000	2000	Scale	0	2.642	0	0.01	0	0	0.01	0	0	1	1	0	1	37.741	0	0	1	37.741	0	1.2672	1	1	0.8595	1	1	1	1	1	1.1061	1	1	0.05409	0.011392	0	0
435	TR1_2_W0001_P0083_T0001_R1_P2_K1_Ch2.zen	20181115_CTCFgfpcf2_G2G1\MitoSys2\LSM\G1_14_20h_afterRelease\DE_W0001_P0083\DE_2_W0001_P0083_T0001\TR1_W0001_P0083\TR1_2_W0001_P0083_T0001_R1_P2_K1_Ch2.zen	FA/ISS	20000	30.0	1		1	0	0	29.941	100000	2000	Scale	0	2.642	0	0.01	0	0	0.01	0	0	1	1	0	1	40.35	0	0	1	40.35	0	1.1539	1	1	0.871	1	1	1	1	1	1.0145	1	1	0.034797	0.0028579	0	0
436	TR1_2_W0001_P0083_T0001_R1_P3_K1_Ch2.zen	20181115_CTCFgfpcf2_G2G1\MitoSys2\LSM\G1_14_20h_afterRelease\DE_W0001_P0083\DE_2_W0001_P0083_T0001\TR1_W0001_P0083\TR1_2_W0001_P0083_T0001_R1_P3_K1_Ch2.zen	FA/ISS	20000	30.0	1		1	0	0	29.941	100000	2000	Scale	0	2.642	0	0.01	0	0	0.01	0	0	1	1	0	1	60.422	0	0	1	60.422	0	1.2334	1	1	0.9129	1	1	1	1	1	1.1357	1	1	0.035385	0.0048555	0	0
437	TR1_2_W0001_P0083_T0001_R1_P4_K1_Ch2.zen	20181115_CTCFgfpcf2_G2G1\MitoSys2\LSM\G1_14_20h_afterRelease\DE_W0001_P0083\DE_2_W0001_P0083_T0001\TR1_W0001_P0083\TR1_2_W0001_P0083_T0001_R1_P4_K1_Ch2.zen	FA/ISS	20000	30.0	1	x	1	0	0	29.941	100000	2000	Scale	0	2.642	0	0.01	0	0	0.01	0	0	1	1	0	1	7.986000000000001	0	0	1	7.986000000000001	0	1.0134	1	1	0.4488	1	1	1	1	1	0.4577	1	1	0.015575	0.012531	0	0
438	TR1_2_W0001_P0083_T0001_R1_P5_K1_Ch2.zen	20181115_CTCFgfpcf2_G2G1\MitoSys2\LSM\G1_14_20h_afterRelease\DE_W0001_P0083\DE_2_W0001_P0083_T0001\TR1_W0001_P0083\TR1_2_W0001_P0083_T0001_R1_P5_K1_Ch2.zen	FA/ISS	20000	30.0	1	x	1	0	0	29.941	100000	2000	Scale	0	2.642	0	0.01	0	0	0.01	0	0	1	1	0	1	3.992	0	0	1	3.992	0	1.2421	1	1	0.0879	1	1	1	1	1	0.157	1	1	0.039909	0.0368	0	0
439	TR1_2_W0001_P0084_T0001_R1_P1_K1_Ch2.zen	20181115_CTCFgfpcf2_G2G1\MitoSys2\LSM\G1_14_20h_afterRelease\DE_W0001_P0084\DE_2_W0001_P0084_T0001\TR1_W0001_P0084\TR1_2_W0001_P0084_T0001_R1_P1_K1_Ch2.zen	FA/ISS	20000	30.0	1		1	0	0	29.941	100000	2000	Scale	0	2.642	0	0.01	0	0	0.01	0	0	1	1	0	1	40.177	0	0	1	40.177	0	1.0954	1	1	0.8708	1	1	1	1	1	0.9597	1	1	0.045655	0.0054901	0	0
440	TR1_2_W0001_P0084_T0001_R1_P2_K1_Ch2.zen	20181115_CTCFgfpcf2_G2G1\MitoSys2\LSM\G1_14_20h_afterRelease\DE_W0001_P0084\DE_2_W0001_P0084_T0001\TR1_W0001_P0084\TR1_2_W0001_P0084_T0001_R1_P2_K1_Ch2.zen	FA/ISS	20000	30.0	1		1	0	0	29.941	100000	2000	Scale	0	2.642	0	0.01	0	0	0.01	0	0	1	1	0	1	60.641999999999996	0	0	1	60.641999999999996	0	1.3627	1	1	0.9128	1	1	1	1	1	1.2591	1	1	0.028506999999999998	0.0060017	0	0
441	TR1_2_W0001_P0084_T0001_R1_P3_K1_Ch2.zen	20181115_CTCFgfpcf2_G2G1\MitoSys2\LSM\G1_14_20h_afterRelease\DE_W0001_P0084\DE_2_W0001_P0084_T0001\TR1_W0001_P0084\TR1_2_W0001_P0084_T0001_R1_P3_K1_Ch2.zen	FA/ISS	20000	30.0	1		1	0	0	29.941	100000	2000	Scale	0	2.642	0	0.01	0	0	0.01	0	0	1	1	0	1	67.26100000000001	0	0	1	67.26100000000001	0	1.3536	1	1	0.9212	1	1	1	1	1	1.2601	1	1	0.03285	0.0069139	0	0
442	TR1_2_W0001_P0084_T0001_R1_P4_K1_Ch2.zen	20181115_CTCFgfpcf2_G2G1\MitoSys2\LSM\G1_14_20h_afterRelease\DE_W0001_P0084\DE_2_W0001_P0084_T0001\TR1_W0001_P0084\TR1_2_W0001_P0084_T0001_R1_P4_K1_Ch2.zen	FA/ISS	20000	30.0	1		1	0	0	29.941	100000	2000	Scale	0	2.642	0	0.01	0	0	0.01	0	0	1	1	0	1	4.031000000000001	0	0	1	4.031000000000001	0	1.0559	1	1	0.1203	1	1	1	1	1	0.1389	1	1	0.06150599999999999	0.019717	0	0
443	TR1_2_W0001_P0084_T0001_R1_P5_K1_Ch2.zen	20181115_CTCFgfpcf2_G2G1\MitoSys2\LSM\G1_14_20h_afterRelease\DE_W0001_P0084\DE_2_W0001_P0084_T0001\TR1_W0001_P0084\TR1_2_W0001_P0084_T0001_R1_P5_K1_Ch2.zen	FA/ISS	20000	30.0	1		1	0	0	29.941	100000	2000	Scale	0	2.642	0	0.01	0	0	0.01	0	0	1	1	0	1	3.819	0	0	1	3.819	0	0.9981	1	1	0.0958	1	1	1	1	1	0.0949	1	1	0.070903	0.033858	0	0
444	TR1_2_W0001_P0085_T0001_R1_P1_K1_Ch2.zen	20181115_CTCFgfpcf2_G2G1\MitoSys2\LSM\G1_14_20h_afterRelease\DE_W0001_P0085\DE_2_W0001_P0085_T0001\TR1_W0001_P0085\TR1_2_W0001_P0085_T0001_R1_P1_K1_Ch2.zen	FA/ISS	20000	30.0	1		1	0	0	29.941	100000	2000	Scale	0	2.642	0	0.01	0	0	0.01	0	0	1	1	0	1	54.02	0	0	1	54.02	0	1.2935	1	1	0.9029	1	1	1	1	1	1.1815	1	1	0.033419	0.0052516	0	0
445	TR1_2_W0001_P0085_T0001_R1_P2_K1_Ch2.zen	20181115_CTCFgfpcf2_G2G1\MitoSys2\LSM\G1_14_20h_afterRelease\DE_W0001_P0085\DE_2_W0001_P0085_T0001\TR1_W0001_P0085\TR1_2_W0001_P0085_T0001_R1_P2_K1_Ch2.zen	FA/ISS	20000	30.0	1		1	0	0	29.941	100000	2000	Scale	0	2.642	0	0.01	0	0	0.01	0	0	1	1	0	1	42.43600000000001	0	0	1	42.43600000000001	0	1.0538	1	1	0.8783	1	1	1	1	1	0.9286	1	1	0.043116	0.007060300000000001	0	0
446	TR1_2_W0001_P0085_T0001_R1_P3_K1_Ch2.zen	20181115_CTCFgfpcf2_G2G1\MitoSys2\LSM\G1_14_20h_afterRelease\DE_W0001_P0085\DE_2_W0001_P0085_T0001\TR1_W0001_P0085\TR1_2_W0001_P0085_T0001_R1_P3_K1_Ch2.zen	FA/ISS	20000	30.0	1		1	0	0	29.941	100000	2000	Scale	0	2.642	0	0.01	0	0	0.01	0	0	1	1	0	1	66.438	0	0	1	66.438	0	1.2393	1	1	0.9208	1	1	1	1	1	1.1501	1	1	0.034424	0.0063185	0	0
447	TR1_2_W0001_P0085_T0001_R1_P4_K1_Ch2.zen	20181115_CTCFgfpcf2_G2G1\MitoSys2\LSM\G1_14_20h_afterRelease\DE_W0001_P0085\DE_2_W0001_P0085_T0001\TR1_W0001_P0085\TR1_2_W0001_P0085_T0001_R1_P4_K1_Ch2.zen	FA/ISS	20000	29.999000000000002	1	x	1	0	0	29.941	100000	2000	Scale	0	2.642	0	0.01	0	0	0.01	0	0	1	1	0	1	3.448	0	0	1	3.448	0	1.0006	1	1	0.0574	1	1	1	1	1	0.0568	1	1	0.13219	0.042423	0	0
448	TR1_2_W0001_P0085_T0001_R1_P5_K1_Ch2.zen	20181115_CTCFgfpcf2_G2G1\MitoSys2\LSM\G1_14_20h_afterRelease\DE_W0001_P0085\DE_2_W0001_P0085_T0001\TR1_W0001_P0085\TR1_2_W0001_P0085_T0001_R1_P5_K1_Ch2.zen	FA/ISS	20000	30.0	1		1	0	0	29.941	100000	2000	Scale	0	2.642	0	0.01	0	0	0.01	0	0	1	1	0	1	4.38	0	0	1	4.38	0	1.2837	1	1	0.1408	1	1	1	1	1	0.24	1	1	0.08484	0.020658000000000003	0	0
449	TR1_2_W0001_P0086_T0001_R1_P1_K1_Ch2.zen	20181115_CTCFgfpcf2_G2G1\MitoSys2\LSM\G1_14_20h_afterRelease\DE_W0001_P0086\DE_2_W0001_P0086_T0001\TR1_W0001_P0086\TR1_2_W0001_P0086_T0001_R1_P1_K1_Ch2.zen	FA/ISS	20000	30.0	1	x	1	0	0	29.941	100000	2000	Scale	0	2.642	0	0.01	0	0	0.01	0	0	1	1	0	1	89.00200000000001	0	0	1	89.00200000000001	0	1.1961	1	1	0.9404	1	1	1	1	1	1.1305	1	1	0.024471	0.0019903	0	0
450	TR1_2_W0001_P0086_T0001_R1_P2_K1_Ch2.zen	20181115_CTCFgfpcf2_G2G1\MitoSys2\LSM\G1_14_20h_afterRelease\DE_W0001_P0086\DE_2_W0001_P0086_T0001\TR1_W0001_P0086\TR1_2_W0001_P0086_T0001_R1_P2_K1_Ch2.zen	FA/ISS	20000	30.0	1	x	1	0	0	29.941	100000	2000	Scale	0	2.642	0	0.01	0	0	0.01	0	0	1	1	0	1	56.339	0	0	1	56.339	0	1.162	1	1	0.9079	1	1	1	1	1	1.0622	1	1	0.027070999999999998	0.0032455999999999995	0	0
451	TR1_2_W0001_P0086_T0001_R1_P3_K1_Ch2.zen	20181115_CTCFgfpcf2_G2G1\MitoSys2\LSM\G1_14_20h_afterRelease\DE_W0001_P0086\DE_2_W0001_P0086_T0001\TR1_W0001_P0086\TR1_2_W0001_P0086_T0001_R1_P3_K1_Ch2.zen	FA/ISS	20000	30.0	1	x	1	0	0	29.941	100000	2000	Scale	0	2.642	0	0.01	0	0	0.01	0	0	1	1	0	1	60.92	0	0	1	60.92	0	1.1234	1	1	0.914	1	1	1	1	1	1.0318	1	1	0.033509	0.0020734	0	0
452	TR1_2_W0001_P0086_T0001_R1_P4_K1_Ch2.zen	20181115_CTCFgfpcf2_G2G1\MitoSys2\LSM\G1_14_20h_afterRelease\DE_W0001_P0086\DE_2_W0001_P0086_T0001\TR1_W0001_P0086\TR1_2_W0001_P0086_T0001_R1_P4_K1_Ch2.zen	FA/ISS	20000	30.0	1	x	1	0	0	29.941	100000	2000	Scale	0	2.642	0	0.01	0	0	0.01	0	0	1	1	0	1	4.484	0	0	1	4.484	0	1.0290000000000001	1	1	0.1689	1	1	1	1	1	0.1801	1	1	0.085643	0.053257000000000006	0	0
453	TR1_2_W0001_P0086_T0001_R1_P5_K1_Ch2.zen	20181115_CTCFgfpcf2_G2G1\MitoSys2\LSM\G1_14_20h_afterRelease\DE_W0001_P0086\DE_2_W0001_P0086_T0001\TR1_W0001_P0086\TR1_2_W0001_P0086_T0001_R1_P5_K1_Ch2.zen	FA/ISS	20000	30.0	1	x	1	0	0	29.941	100000	2000	Scale	0	2.642	0	0.01	0	0	0.01	0	0	1	1	0	1	7.098	0	0	1	7.098	0	1.4671	1	1	0.3619	1	1	1	1	1	0.6317	1	1	0.047224	0.014022999999999999	0	0
454	TR1_2_W0001_P0087_T0001_R1_P1_K1_Ch2.zen	20181115_CTCFgfpcf2_G2G1\MitoSys2\LSM\G1_14_20h_afterRelease\DE_W0001_P0087\DE_2_W0001_P0087_T0001\TR1_W0001_P0087\TR1_2_W0001_P0087_T0001_R1_P1_K1_Ch2.zen	FA/ISS	20000	30.0	1	x	1	0	0	29.941	100000	2000	Scale	0	2.642	0	0.01	0	0	0.01	0	0	1	1	0	1	110.544	0	0	1	110.544	0	1.3766	1	1	0.9522	1	1	1	1	1	1.3196	1	1	0.020285	0.0049798	0	0
455	TR1_2_W0001_P0087_T0001_R1_P2_K1_Ch2.zen	20181115_CTCFgfpcf2_G2G1\MitoSys2\LSM\G1_14_20h_afterRelease\DE_W0001_P0087\DE_2_W0001_P0087_T0001\TR1_W0001_P0087\TR1_2_W0001_P0087_T0001_R1_P2_K1_Ch2.zen	FA/ISS	20000	30.0	1	x	1	0	0	29.941	100000	2000	Scale	0	2.642	0	0.01	0	0	0.01	0	0	1	1	0	1	71.331	0	0	1	71.331	0	1.4874	1	1	0.9261	1	1	1	1	1	1.3945	1	1	0.025831	0.0065846	0	0
456	TR1_2_W0001_P0087_T0001_R1_P3_K1_Ch2.zen	20181115_CTCFgfpcf2_G2G1\MitoSys2\LSM\G1_14_20h_afterRelease\DE_W0001_P0087\DE_2_W0001_P0087_T0001\TR1_W0001_P0087\TR1_2_W0001_P0087_T0001_R1_P3_K1_Ch2.zen	FA/ISS	20000	30.0	1	x	1	0	0	29.941	100000	2000	Scale	0	2.642	0	0.01	0	0	0.01	0	0	1	1	0	1	76.988	0	0	1	76.988	0	1.2291	1	1	0.9305	1	1	1	1	1	1.1513	1	1	0.02567	0.002816	0	0
457	TR1_2_W0001_P0087_T0001_R1_P4_K1_Ch2.zen	20181115_CTCFgfpcf2_G2G1\MitoSys2\LSM\G1_14_20h_afterRelease\DE_W0001_P0087\DE_2_W0001_P0087_T0001\TR1_W0001_P0087\TR1_2_W0001_P0087_T0001_R1_P4_K1_Ch2.zen	FA/ISS	20000	30.0	1	x	1	0	0	29.941	100000	2000	Scale	0	2.642	0	0.01	0	0	0.01	0	0	1	1	0	1	5.372000000000001	0	0	1	5.372000000000001	0	1.2576	1	1	0.2377	1	1	1	1	1	0.3581	1	1	0.050960000000000005	0.021672999999999998	0	0
458	TR1_2_W0001_P0087_T0001_R1_P5_K1_Ch2.zen	20181115_CTCFgfpcf2_G2G1\MitoSys2\LSM\G1_14_20h_afterRelease\DE_W0001_P0087\DE_2_W0001_P0087_T0001\TR1_W0001_P0087\TR1_2_W0001_P0087_T0001_R1_P5_K1_Ch2.zen	FA/ISS	20000	30.0	1	x	1	0	0	29.941	100000	2000	Scale	0	2.642	0	0.01	0	0	0.01	0	0	1	1	0	1	2.928	0	0	1	2.928	0	1.0109	1	1	0.01	1	1	1	1	1	0.0109	1	1	0.18473	0.024092	0	0
459	TR1_2_W0001_P0088_T0001_R1_P1_K1_Ch2.zen	20181115_CTCFgfpcf2_G2G1\MitoSys2\LSM\G1_14_20h_afterRelease\DE_W0001_P0088\DE_2_W0001_P0088_T0001\TR1_W0001_P0088\TR1_2_W0001_P0088_T0001_R1_P1_K1_Ch2.zen	FA/ISS	20000	30.0	1	x	1	0	0	29.941	100000	2000	Scale	0	2.642	0	0.01	0	0	0.01	0	0	1	1	0	1	78.931	0	0	1	78.931	0	1.3526	1	1	0.9333	1	1	1	1	1	1.2736	1	1	0.026012	0.0051606	0	0
460	TR1_2_W0001_P0088_T0001_R1_P2_K1_Ch2.zen	20181115_CTCFgfpcf2_G2G1\MitoSys2\LSM\G1_14_20h_afterRelease\DE_W0001_P0088\DE_2_W0001_P0088_T0001\TR1_W0001_P0088\TR1_2_W0001_P0088_T0001_R1_P2_K1_Ch2.zen	FA/ISS	20000	30.0	1	x	1	0	0	29.941	100000	2000	Scale	0	2.642	0	0.01	0	0	0.01	0	0	1	1	0	1	59.184	0	0	1	59.184	0	1.2584	1	1	0.9114	1	1	1	1	1	1.1576	1	1	0.029226	0.0073388	0	0
461	TR1_2_W0001_P0088_T0001_R1_P3_K1_Ch2.zen	20181115_CTCFgfpcf2_G2G1\MitoSys2\LSM\G1_14_20h_afterRelease\DE_W0001_P0088\DE_2_W0001_P0088_T0001\TR1_W0001_P0088\TR1_2_W0001_P0088_T0001_R1_P3_K1_Ch2.zen	FA/ISS	20000	30.0	1	x	1	0	0	29.941	100000	2000	Scale	0	2.642	0	0.01	0	0	0.01	0	0	1	1	0	1	69.40899999999999	0	0	1	69.40899999999999	0	1.1445	1	1	0.9242	1	1	1	1	1	1.0631	1	1	0.033727	0.0033929000000000003	0	0
462	TR1_2_W0001_P0088_T0001_R1_P4_K1_Ch2.zen	20181115_CTCFgfpcf2_G2G1\MitoSys2\LSM\G1_14_20h_afterRelease\DE_W0001_P0088\DE_2_W0001_P0088_T0001\TR1_W0001_P0088\TR1_2_W0001_P0088_T0001_R1_P4_K1_Ch2.zen	FA/ISS	20000	30.0	1	x	1	0	0	29.941	100000	2000	Scale	0	2.642	0	0.01	0	0	0.01	0	0	1	1	0	1	2.97	0	0	1	2.97	0	1.2276	1	1	0.013000000000000001	1	1	1	1	1	0.03	1	1	0.14275	0.076744	0	0
463	TR1_2_W0001_P0088_T0001_R1_P5_K1_Ch2.zen	20181115_CTCFgfpcf2_G2G1\MitoSys2\LSM\G1_14_20h_afterRelease\DE_W0001_P0088\DE_2_W0001_P0088_T0001\TR1_W0001_P0088\TR1_2_W0001_P0088_T0001_R1_P5_K1_Ch2.zen	FA/ISS	20000	30.0	1	x	1	0	0	29.941	100000	2000	Scale	0	2.642	0	0.01	0	0	0.01	0	0	1	1	0	1	5.687	0	0	1	5.687	0	1.2965	1	1	0.2673	1	1	1	1	1	0.4153	1	1	0.04303	0.036410000000000005	0	0
464	TR1_2_W0001_P0089_T0001_R1_P1_K1_Ch2.zen	20181115_CTCFgfpcf2_G2G1\MitoSys2\LSM\G1_14_20h_afterRelease\DE_W0001_P0089\DE_2_W0001_P0089_T0001\TR1_W0001_P0089\TR1_2_W0001_P0089_T0001_R1_P1_K1_Ch2.zen	FA/ISS	20000	30.0	1		1	0	0	29.941	100000	2000	Scale	0	2.642	0	0.01	0	0	0.01	0	0	1	1	0	1	63.96	0	0	1	63.96	0	1.2303	1	1	0.9179	1	1	1	1	1	1.1384	1	1	0.030749000000000002	0.0071057	0	0
465	TR1_2_W0001_P0089_T0001_R1_P2_K1_Ch2.zen	20181115_CTCFgfpcf2_G2G1\MitoSys2\LSM\G1_14_20h_afterRelease\DE_W0001_P0089\DE_2_W0001_P0089_T0001\TR1_W0001_P0089\TR1_2_W0001_P0089_T0001_R1_P2_K1_Ch2.zen	FA/ISS	20000	30.0	1		1	0	0	29.941	100000	2000	Scale	0	2.642	0	0.01	0	0	0.01	0	0	1	1	0	1	57.71	0	0	1	57.71	0	1.2675	1	1	0.9095	1	1	1	1	1	1.1642	1	1	0.030338999999999998	0.0070066	0	0
466	TR1_2_W0001_P0089_T0001_R1_P3_K1_Ch2.zen	20181115_CTCFgfpcf2_G2G1\MitoSys2\LSM\G1_14_20h_afterRelease\DE_W0001_P0089\DE_2_W0001_P0089_T0001\TR1_W0001_P0089\TR1_2_W0001_P0089_T0001_R1_P3_K1_Ch2.zen	FA/ISS	20000	30.0	1		1	0	0	29.941	100000	2000	Scale	0	2.642	0	0.01	0	0	0.01	0	0	1	1	0	1	71.11	0	0	1	71.11	0	1.6617	1	1	0.9244	1	1	1	1	1	1.5592	1	1	0.028983	0.006798899999999999	0	0
467	TR1_2_W0001_P0089_T0001_R1_P4_K1_Ch2.zen	20181115_CTCFgfpcf2_G2G1\MitoSys2\LSM\G1_14_20h_afterRelease\DE_W0001_P0089\DE_2_W0001_P0089_T0001\TR1_W0001_P0089\TR1_2_W0001_P0089_T0001_R1_P4_K1_Ch2.zen	FA/ISS	20000	30.0	1		1	0	0	29.941	100000	2000	Scale	0	2.642	0	0.01	0	0	0.01	0	0	1	1	0	1	3.108	0	0	1	3.108	0	1.1154	1	1	0.0199	1	1	1	1	1	0.0342	1	1	0.08719400000000001	0.042441	0	0
468	TR1_2_W0001_P0089_T0001_R1_P5_K1_Ch2.zen	20181115_CTCFgfpcf2_G2G1\MitoSys2\LSM\G1_14_20h_afterRelease\DE_W0001_P0089\DE_2_W0001_P0089_T0001\TR1_W0001_P0089\TR1_2_W0001_P0089_T0001_R1_P5_K1_Ch2.zen	FA/ISS	20000	30.0	1	x	1	0	0	29.941	100000	2000	Scale	0	2.642	0	0.01	0	0	0.01	0	0	1	1	0	1	5.849	0	0	1	5.849	0	1.0704	1	1	0.299	1	1	1	1	1	0.3369	1	1	0.037932	0.016825	0	0
469	TR1_2_W0001_P0090_T0001_R1_P1_K1_Ch2.zen	20181115_CTCFgfpcf2_G2G1\MitoSys2\LSM\G1_14_20h_afterRelease\DE_W0001_P0090\DE_2_W0001_P0090_T0001\TR1_W0001_P0090\TR1_2_W0001_P0090_T0001_R1_P1_K1_Ch2.zen	FA/ISS	20000	30.0	1		1	0	0	29.941	100000	2000	Scale	0	2.642	0	0.01	0	0	0.01	0	0	1	1	0	1	64.789	0	0	1	64.789	0	1.1823	1	1	0.9182	1	1	1	1	1	1.0928	1	1	0.032346	0.0032332	0	0
470	TR1_2_W0001_P0090_T0001_R1_P2_K1_Ch2.zen	20181115_CTCFgfpcf2_G2G1\MitoSys2\LSM\G1_14_20h_afterRelease\DE_W0001_P0090\DE_2_W0001_P0090_T0001\TR1_W0001_P0090\TR1_2_W0001_P0090_T0001_R1_P2_K1_Ch2.zen	FA/ISS	20000	30.0	1		1	0	0	29.941	100000	2000	Scale	0	2.642	0	0.01	0	0	0.01	0	0	1	1	0	1	69.539	0	0	1	69.539	0	1.2968	1	1	0.9237	1	1	1	1	1	1.2086	1	1	0.036295999999999995	0.0048541	0	0
471	TR1_2_W0001_P0090_T0001_R1_P3_K1_Ch2.zen	20181115_CTCFgfpcf2_G2G1\MitoSys2\LSM\G1_14_20h_afterRelease\DE_W0001_P0090\DE_2_W0001_P0090_T0001\TR1_W0001_P0090\TR1_2_W0001_P0090_T0001_R1_P3_K1_Ch2.zen	FA/ISS	20000	30.0	1		1	0	0	29.941	100000	2000	Scale	0	2.642	0	0.01	0	0	0.01	0	0	1	1	0	1	53.763000000000005	0	0	1	53.763000000000005	0	1.399	1	1	0.9014	1	1	1	1	1	1.2792	1	1	0.035219	0.0054448	0	0
472	TR1_2_W0001_P0090_T0001_R1_P4_K1_Ch2.zen	20181115_CTCFgfpcf2_G2G1\MitoSys2\LSM\G1_14_20h_afterRelease\DE_W0001_P0090\DE_2_W0001_P0090_T0001\TR1_W0001_P0090\TR1_2_W0001_P0090_T0001_R1_P4_K1_Ch2.zen	FA/ISS	20000	30.0	1		1	0	0	29.941	100000	2000	Scale	0	2.642	0	0.01	0	0	0.01	0	0	1	1	0	1	3.0839999999999996	0	0	1	3.0839999999999996	0	1.1681	1	1	0.0257	1	1	1	1	1	0.0353	1	1	0.10705999999999999	0.16172	0	0
473	TR1_2_W0001_P0090_T0001_R1_P5_K1_Ch2.zen	20181115_CTCFgfpcf2_G2G1\MitoSys2\LSM\G1_14_20h_afterRelease\DE_W0001_P0090\DE_2_W0001_P0090_T0001\TR1_W0001_P0090\TR1_2_W0001_P0090_T0001_R1_P5_K1_Ch2.zen	FA/ISS	20000	29.999000000000002	1		1	0	0	29.941	100000	2000	Scale	0	2.642	0	0.01	0	0	0.01	0	0	1	1	0	1	2.9530000000000003	0	0	1	2.9530000000000003	0	0.9976	1	1	0.0103	1	1	1	1	1	0.0099	1	1	0.11804	0.020087999999999998	0	0
474	TR1_2_W0001_P0096_T0001_R1_P1_K1_Ch2.zen	20181115_CTCFgfpcf2_G2G1\MitoSys2\LSM\G1_14_20h_afterRelease\DE_W0001_P0095\DE_2_W0001_P0095_T0001\TR1_W0001_P0096\TR1_2_W0001_P0096_T0001_R1_P1_K1_Ch2.zen	FA/ISS	20000	30.0	1		1	0	0	29.941	100000	2000	Scale	0	2.642	0	0.01	0	0	0.01	0	0	1	1	0	1	54.865	0	0	1	54.865	0	1.2066	1	1	0.9049	1	1	1	1	1	1.1008	1	1	0.032854	0.010318	0	0
475	TR1_2_W0001_P0096_T0001_R1_P2_K1_Ch2.zen	20181115_CTCFgfpcf2_G2G1\MitoSys2\LSM\G1_14_20h_afterRelease\DE_W0001_P0095\DE_2_W0001_P0095_T0001\TR1_W0001_P0096\TR1_2_W0001_P0096_T0001_R1_P2_K1_Ch2.zen	FA/ISS	20000	30.0	1		1	0	0	29.941	100000	2000	Scale	0	2.642	0	0.01	0	0	0.01	0	0	1	1	0	1	58.595	0	0	1	58.595	0	1.5904	1	1	0.9099	1	1	1	1	1	1.4725	1	1	0.03307	0.006092899999999999	0	0
476	TR1_2_W0001_P0096_T0001_R1_P3_K1_Ch2.zen	20181115_CTCFgfpcf2_G2G1\MitoSys2\LSM\G1_14_20h_afterRelease\DE_W0001_P0095\DE_2_W0001_P0095_T0001\TR1_W0001_P0096\TR1_2_W0001_P0096_T0001_R1_P3_K1_Ch2.zen	FA/ISS	20000	30.0	1		1	0	0	29.941	100000	2000	Scale	0	2.642	0	0.01	0	0	0.01	0	0	1	1	0	1	61.43600000000001	0	0	1	61.43600000000001	0	1.1371	1	1	0.9141	1	1	1	1	1	1.0451	1	1	0.037096	0.0026778	0	0
477	TR1_2_W0001_P0096_T0001_R1_P4_K1_Ch2.zen	20181115_CTCFgfpcf2_G2G1\MitoSys2\LSM\G1_14_20h_afterRelease\DE_W0001_P0095\DE_2_W0001_P0095_T0001\TR1_W0001_P0096\TR1_2_W0001_P0096_T0001_R1_P4_K1_Ch2.zen	FA/ISS	20000	30.0	1		1	0	0	29.941	100000	2000	Scale	0	2.642	0	0.01	0	0	0.01	0	0	1	1	0	1	2.852	0	0	1	2.852	0	1.1306	1	1	0.0067	1	1	1	1	1	0.0094	1	1	0.099863	0.040588	0	0
478	TR1_2_W0001_P0096_T0001_R1_P5_K1_Ch2.zen	20181115_CTCFgfpcf2_G2G1\MitoSys2\LSM\G1_14_20h_afterRelease\DE_W0001_P0095\DE_2_W0001_P0095_T0001\TR1_W0001_P0096\TR1_2_W0001_P0096_T0001_R1_P5_K1_Ch2.zen	FA/ISS	20000	30.0	1		1	0	0	29.941	100000	2000	Scale	0	2.642	0	0.01	0	0	0.01	0	0	1	1	0	1	8.287	0	0	1	8.287	0	0.9917	1	1	0.4641	1	1	1	1	1	0.4584	1	1	0.032125	0.018416	0	0
479	TR1_2_W0001_P0095_T0001_R1_P1_K1_Ch2.zen	20181115_CTCFgfpcf2_G2G1\MitoSys2\LSM\G1_14_20h_afterRelease\DE_W0001_P0096\DE_2_W0001_P0096_T0001\TR1_W0001_P0095\TR1_2_W0001_P0095_T0001_R1_P1_K1_Ch2.zen	FA/ISS	20000	30.0	1		1	0	0	29.941	100000	2000	Scale	0	2.642	0	0.01	0	0	0.01	0	0	1	1	0	1	49.67100000000001	0	0	1	49.67100000000001	0	1.2809	1	1	0.8917	1	1	1	1	1	1.1564	1	1	0.040152999999999994	0.002251	0	0
480	TR1_2_W0001_P0095_T0001_R1_P2_K1_Ch2.zen	20181115_CTCFgfpcf2_G2G1\MitoSys2\LSM\G1_14_20h_afterRelease\DE_W0001_P0096\DE_2_W0001_P0096_T0001\TR1_W0001_P0095\TR1_2_W0001_P0095_T0001_R1_P2_K1_Ch2.zen	FA/ISS	20000	30.0	1		1	0	0	29.941	100000	2000	Scale	0	2.642	0	0.01	0	0	0.01	0	0	1	1	0	1	44.849	0	0	1	44.849	0	1.7055	1	1	0.8805	1	1	1	1	1	1.5404	1	1	0.0439	0.0088771	0	0
481	TR1_2_W0001_P0095_T0001_R1_P3_K1_Ch2.zen	20181115_CTCFgfpcf2_G2G1\MitoSys2\LSM\G1_14_20h_afterRelease\DE_W0001_P0096\DE_2_W0001_P0096_T0001\TR1_W0001_P0095\TR1_2_W0001_P0095_T0001_R1_P3_K1_Ch2.zen	FA/ISS	20000	30.0	1		1	0	0	29.941	100000	2000	Scale	0	2.642	0	0.01	0	0	0.01	0	0	1	1	0	1	45.451	0	0	1	45.451	0	1.6427	1	1	0.8831	1	1	1	1	1	1.4849	1	1	0.034207	0.0092071	0	0
482	TR1_2_W0001_P0095_T0001_R1_P4_K1_Ch2.zen	20181115_CTCFgfpcf2_G2G1\MitoSys2\LSM\G1_14_20h_afterRelease\DE_W0001_P0096\DE_2_W0001_P0096_T0001\TR1_W0001_P0095\TR1_2_W0001_P0095_T0001_R1_P4_K1_Ch2.zen	FA/ISS	20000	30.0	1		1	0	0	29.941	100000	2000	Scale	0	2.642	0	0.01	0	0	0.01	0	0	1	1	0	1	6.707999999999999	0	0	1	6.707999999999999	0	1.2437	1	1	0.3635	1	1	1	1	1	0.5057	1	1	0.030760000000000003	0.07345	0	0
483	TR1_2_W0001_P0095_T0001_R1_P5_K1_Ch2.zen	20181115_CTCFgfpcf2_G2G1\MitoSys2\LSM\G1_14_20h_afterRelease\DE_W0001_P0096\DE_2_W0001_P0096_T0001\TR1_W0001_P0095\TR1_2_W0001_P0095_T0001_R1_P5_K1_Ch2.zen	FA/ISS	20000	30.0	1		1	0	0	29.941	100000	2000	Scale	0	2.642	0	0.01	0	0	0.01	0	0	1	1	0	1	9.075	0	0	1	9.075	0	1.099	1	1	0.5006	1	1	1	1	1	0.5701	1	1	0.025059	0.028086	0	0
484	TR1_2_W0001_P0094_T0001_R1_P1_K1_Ch2.zen	20181115_CTCFgfpcf2_G2G1\MitoSys2\LSM\G1_14_20h_afterRelease\DE_W0001_P0097\DE_2_W0001_P0097_T0001\TR1_W0001_P0094\TR1_2_W0001_P0094_T0001_R1_P1_K1_Ch2.zen	FA/ISS	20000	30.0	1		1	0	0	29.941	100000	2000	Scale	0	2.642	0	0.01	0	0	0.01	0	0	1	1	0	1	48.943000000000005	0	0	1	48.943000000000005	0	1.3319999999999999	1	1	0.8923	1	1	1	1	1	1.2057	1	1	0.027721	0.0041297	0	0
485	TR1_2_W0001_P0094_T0001_R1_P2_K1_Ch2.zen	20181115_CTCFgfpcf2_G2G1\MitoSys2\LSM\G1_14_20h_afterRelease\DE_W0001_P0097\DE_2_W0001_P0097_T0001\TR1_W0001_P0094\TR1_2_W0001_P0094_T0001_R1_P2_K1_Ch2.zen	FA/ISS	20000	30.0	1		1	0	0	29.941	100000	2000	Scale	0	2.642	0	0.01	0	0	0.01	0	0	1	1	0	1	35.025	0	0	1	35.025	0	1.2204	1	1	0.8512	1	1	1	1	1	1.0542	1	1	0.058325	0.0046042999999999995	0	0
486	TR1_2_W0001_P0094_T0001_R1_P3_K1_Ch2.zen	20181115_CTCFgfpcf2_G2G1\MitoSys2\LSM\G1_14_20h_afterRelease\DE_W0001_P0097\DE_2_W0001_P0097_T0001\TR1_W0001_P0094\TR1_2_W0001_P0094_T0001_R1_P3_K1_Ch2.zen	FA/ISS	20000	30.0	1		1	0	0	29.941	100000	2000	Scale	0	2.642	0	0.01	0	0	0.01	0	0	1	1	0	1	32.778	0	0	1	32.778	0	1.3422	1	1	0.8340000000000001	1	1	1	1	1	1.1455	1	1	0.068109	0.0077309	0	0
487	TR1_2_W0001_P0094_T0001_R1_P4_K1_Ch2.zen	20181115_CTCFgfpcf2_G2G1\MitoSys2\LSM\G1_14_20h_afterRelease\DE_W0001_P0097\DE_2_W0001_P0097_T0001\TR1_W0001_P0094\TR1_2_W0001_P0094_T0001_R1_P4_K1_Ch2.zen	FA/ISS	20000	30.0	1		1	0	0	29.941	100000	2000	Scale	0	2.642	0	0.01	0	0	0.01	0	0	1	1	0	1	3.885	0	0	1	3.885	0	1.0029	1	1	0.1078	1	1	1	1	1	0.1003	1	1	0.07295399999999999	0.03274	0	0
488	TR1_2_W0001_P0094_T0001_R1_P5_K1_Ch2.zen	20181115_CTCFgfpcf2_G2G1\MitoSys2\LSM\G1_14_20h_afterRelease\DE_W0001_P0097\DE_2_W0001_P0097_T0001\TR1_W0001_P0094\TR1_2_W0001_P0094_T0001_R1_P5_K1_Ch2.zen	FA/ISS	20000	30.0	1		1	0	0	29.941	100000	2000	Scale	0	2.642	0	0.01	0	0	0.01	0	0	1	1	0	1	3.801	0	0	1	3.801	0	1.0628	1	1	0.0932	1	1	1	1	1	0.1095	1	1	0.073198	0.028267	0	0
489	TR1_2_W0001_P0093_T0001_R1_P1_K1_Ch2.zen	20181115_CTCFgfpcf2_G2G1\MitoSys2\LSM\G1_14_20h_afterRelease\DE_W0001_P0098\DE_2_W0001_P0098_T0001\TR1_W0001_P0093\TR1_2_W0001_P0093_T0001_R1_P1_K1_Ch2.zen	FA/ISS	20000	30.0	1	x	1	0	0	29.941	100000	2000	Scale	0	2.642	0	0.01	0	0	0.01	0	0	1	1	0	1	67.86	0	0	1	67.86	0	1.3574	1	1	0.9218	1	1	1	1	1	1.2643	1	1	0.025402	0.0046235	0	0
490	TR1_2_W0001_P0093_T0001_R1_P2_K1_Ch2.zen	20181115_CTCFgfpcf2_G2G1\MitoSys2\LSM\G1_14_20h_afterRelease\DE_W0001_P0098\DE_2_W0001_P0098_T0001\TR1_W0001_P0093\TR1_2_W0001_P0093_T0001_R1_P2_K1_Ch2.zen	FA/ISS	20000	30.0	1	x	1	0	0	29.941	100000	2000	Scale	0	2.642	0	0.01	0	0	0.01	0	0	1	1	0	1	63.93	0	0	1	63.93	0	1.3099	1	1	0.9176	1	1	1	1	1	1.2142	1	1	0.026356	0.0041613	0	0
491	TR1_2_W0001_P0093_T0001_R1_P3_K1_Ch2.zen	20181115_CTCFgfpcf2_G2G1\MitoSys2\LSM\G1_14_20h_afterRelease\DE_W0001_P0098\DE_2_W0001_P0098_T0001\TR1_W0001_P0093\TR1_2_W0001_P0093_T0001_R1_P3_K1_Ch2.zen	FA/ISS	20000	30.0	1	x	1	0	0	29.941	100000	2000	Scale	0	2.642	0	0.01	0	0	0.01	0	0	1	1	0	1	62.562	0	0	1	62.562	0	1.126	1	1	0.9159999999999999	1	1	1	1	1	1.0365	1	1	0.030074	0.0025072	0	0
492	TR1_2_W0001_P0093_T0001_R1_P4_K1_Ch2.zen	20181115_CTCFgfpcf2_G2G1\MitoSys2\LSM\G1_14_20h_afterRelease\DE_W0001_P0098\DE_2_W0001_P0098_T0001\TR1_W0001_P0093\TR1_2_W0001_P0093_T0001_R1_P4_K1_Ch2.zen	FA/ISS	20000	30.0	1	x	1	0	0	29.941	100000	2000	Scale	0	2.642	0	0.01	0	0	0.01	0	0	1	1	0	1	3.1910000000000003	0	0	1	3.1910000000000003	0	1.032	1	1	0.0302	1	1	1	1	1	0.0343	1	1	0.13708	0.051838	0	0
493	TR1_2_W0001_P0093_T0001_R1_P5_K1_Ch2.zen	20181115_CTCFgfpcf2_G2G1\MitoSys2\LSM\G1_14_20h_afterRelease\DE_W0001_P0098\DE_2_W0001_P0098_T0001\TR1_W0001_P0093\TR1_2_W0001_P0093_T0001_R1_P5_K1_Ch2.zen	FA/ISS	20000	30.000999999999998	1	x	1	0	0	29.941	100000	2000	Scale	0	2.642	0	0.01	0	0	0.01	0	0	1	1	0	1	3.511	0	0	1	3.511	0	1.199	1	1	0.0542	1	1	1	1	1	0.0985	1	1	0.11144000000000001	0.041762	0	0
494	TR1_2_W0001_P0092_T0001_R1_P1_K1_Ch2.zen	20181115_CTCFgfpcf2_G2G1\MitoSys2\LSM\G1_14_20h_afterRelease\DE_W0001_P0099\DE_2_W0001_P0099_T0001\TR1_W0001_P0092\TR1_2_W0001_P0092_T0001_R1_P1_K1_Ch2.zen	FA/ISS	20000	30.0	1		1	0	0	29.941	100000	2000	Scale	0	2.642	0	0.01	0	0	0.01	0	0	1	1	0	1	74.527	0	0	1	74.527	0	1.3133	1	1	0.9285	1	1	1	1	1	1.2302	1	1	0.029817000000000003	0.0055303999999999996	0	0
495	TR1_2_W0001_P0092_T0001_R1_P2_K1_Ch2.zen	20181115_CTCFgfpcf2_G2G1\MitoSys2\LSM\G1_14_20h_afterRelease\DE_W0001_P0099\DE_2_W0001_P0099_T0001\TR1_W0001_P0092\TR1_2_W0001_P0092_T0001_R1_P2_K1_Ch2.zen	FA/ISS	20000	30.0	1		1	0	0	29.941	100000	2000	Scale	0	2.642	0	0.01	0	0	0.01	0	0	1	1	0	1	68.199	0	0	1	68.199	0	1.5271	1	1	0.92	1	1	1	1	1	1.4249	1	1	0.030636	0.0045393000000000005	0	0
496	TR1_2_W0001_P0092_T0001_R1_P3_K1_Ch2.zen	20181115_CTCFgfpcf2_G2G1\MitoSys2\LSM\G1_14_20h_afterRelease\DE_W0001_P0099\DE_2_W0001_P0099_T0001\TR1_W0001_P0092\TR1_2_W0001_P0092_T0001_R1_P3_K1_Ch2.zen	FA/ISS	20000	30.0	1		1	0	0	29.941	100000	2000	Scale	0	2.642	0	0.01	0	0	0.01	0	0	1	1	0	1	47.47	0	0	1	47.47	0	1.3961	1	1	0.8905	1	1	1	1	1	1.2634	1	1	0.027533	0.012508	0	0
497	TR1_2_W0001_P0092_T0001_R1_P4_K1_Ch2.zen	20181115_CTCFgfpcf2_G2G1\MitoSys2\LSM\G1_14_20h_afterRelease\DE_W0001_P0099\DE_2_W0001_P0099_T0001\TR1_W0001_P0092\TR1_2_W0001_P0092_T0001_R1_P4_K1_Ch2.zen	FA/ISS	20000	30.0	1		1	0	0	29.941	100000	2000	Scale	0	2.642	0	0.01	0	0	0.01	0	0	1	1	0	1	4.4	0	0	1	4.4	0	1.4548	1	1	0.1512	1	1	1	1	1	0.3085	1	1	0.048813999999999996	0.038482	0	0
498	TR1_2_W0001_P0092_T0001_R1_P5_K1_Ch2.zen	20181115_CTCFgfpcf2_G2G1\MitoSys2\LSM\G1_14_20h_afterRelease\DE_W0001_P0099\DE_2_W0001_P0099_T0001\TR1_W0001_P0092\TR1_2_W0001_P0092_T0001_R1_P5_K1_Ch2.zen	FA/ISS	20000	30.0	1	x	1	0	0	29.941	100000	2000	Scale	0	2.642	0	0.01	0	0	0.01	0	0	1	1	0	1	5.732	0	0	1	5.732	0	1.018	1	1	0.2816	1	1	1	1	1	0.2905	1	1	0.056157000000000006	0.021069	0	0
499	TR1_2_W0001_P0091_T0001_R1_P1_K1_Ch2.zen	20181115_CTCFgfpcf2_G2G1\MitoSys2\LSM\G1_14_20h_afterRelease\DE_W0001_P0100\DE_2_W0001_P0100_T0001\TR1_W0001_P0091\TR1_2_W0001_P0091_T0001_R1_P1_K1_Ch2.zen	FA/ISS	20000	30.0	1		1	0	0	29.941	100000	2000	Scale	0	2.642	0	0.01	0	0	0.01	0	0	1	1	0	1	61.736000000000004	0	0	1	61.736000000000004	0	1.2384	1	1	0.9129	1	1	1	1	1	1.1405	1	1	0.032934	0.004068	0	0
500	TR1_2_W0001_P0091_T0001_R1_P2_K1_Ch2.zen	20181115_CTCFgfpcf2_G2G1\MitoSys2\LSM\G1_14_20h_afterRelease\DE_W0001_P0100\DE_2_W0001_P0100_T0001\TR1_W0001_P0091\TR1_2_W0001_P0091_T0001_R1_P2_K1_Ch2.zen	FA/ISS	20000	30.0	1		1	0	0	29.941	100000	2000	Scale	0	2.642	0	0.01	0	0	0.01	0	0	1	1	0	1	60.20399999999999	0	0	1	60.20399999999999	0	1.2009	1	1	0.9107	1	1	1	1	1	1.1023	1	1	0.037458	0.005566300000000001	0	0
501	TR1_2_W0001_P0091_T0001_R1_P3_K1_Ch2.zen	20181115_CTCFgfpcf2_G2G1\MitoSys2\LSM\G1_14_20h_afterRelease\DE_W0001_P0100\DE_2_W0001_P0100_T0001\TR1_W0001_P0091\TR1_2_W0001_P0091_T0001_R1_P3_K1_Ch2.zen	FA/ISS	20000	30.0	1		1	0	0	29.941	100000	2000	Scale	0	2.642	0	0.01	0	0	0.01	0	0	1	1	0	1	58.086999999999996	0	0	1	58.086999999999996	0	1.4677	1	1	0.9096	1	1	1	1	1	1.3549	1	1	0.029993000000000002	0.0097626	0	0
502	TR1_2_W0001_P0091_T0001_R1_P4_K1_Ch2.zen	20181115_CTCFgfpcf2_G2G1\MitoSys2\LSM\G1_14_20h_afterRelease\DE_W0001_P0100\DE_2_W0001_P0100_T0001\TR1_W0001_P0091\TR1_2_W0001_P0091_T0001_R1_P4_K1_Ch2.zen	FA/ISS	20000	30.0	1	x	1	0	0	29.941	100000	2000	Scale	0	2.642	0	0.01	0	0	0.01	0	0	1	1	0	1	9.104	0	0	1	9.104	0	1.0271	1	1	0.5023	1	1	1	1	1	0.5215	1	1	0.033076999999999995	0.0093723	0	0
503	TR1_2_W0001_P0091_T0001_R1_P5_K1_Ch2.zen	20181115_CTCFgfpcf2_G2G1\MitoSys2\LSM\G1_14_20h_afterRelease\DE_W0001_P0100\DE_2_W0001_P0100_T0001\TR1_W0001_P0091\TR1_2_W0001_P0091_T0001_R1_P5_K1_Ch2.zen	FA/ISS	20000	30.0	1	x	1	0	0	29.941	100000	2000	Scale	0	2.642	0	0.01	0	0	0.01	0	0	1	1	0	1	7.605	0	0	1	7.605	0	1.0578	1	1	0.4238	1	1	1	1	1	0.4612	1	1	0.035174000000000004	0.031883999999999996	0	0
504	TR1_2_W0001_P0004_T0001_R1_P1_K1_Ch2.zen	20181115_CTCFgfpcf2_G2G1\MitoSys2\LSM\G2_6_8h_afterRelease\DE_W0004_P0001\DE_2_W0004_P0001_T0001\TR1_W0001_P0004\TR1_2_W0001_P0004_T0001_R1_P1_K1_Ch2.zen	FA/ISS	20000	30.0	1		1	0	0	29.941	100000	2000	Scale	0	2.642	0	0.01	0	0	0.01	0	0	1	1	0	1	40.555	0	0	1	40.555	0	1.5541	1	1	0.8701	1	1	1	1	1	1.3848	1	1	0.040452999999999996	0.015052000000000001	0	0
505	TR1_2_W0001_P0004_T0001_R1_P2_K1_Ch2.zen	20181115_CTCFgfpcf2_G2G1\MitoSys2\LSM\G2_6_8h_afterRelease\DE_W0004_P0001\DE_2_W0004_P0001_T0001\TR1_W0001_P0004\TR1_2_W0001_P0004_T0001_R1_P2_K1_Ch2.zen	FA/ISS	20000	30.0	1		1	0	0	29.941	100000	2000	Scale	0	2.642	0	0.01	0	0	0.01	0	0	1	1	0	1	46.792	0	0	1	46.792	0	1.1906	1	1	0.8864	1	1	1	1	1	1.0656	1	1	0.03355	0.005104	0	0
506	TR1_2_W0001_P0004_T0001_R1_P3_K1_Ch2.zen	20181115_CTCFgfpcf2_G2G1\MitoSys2\LSM\G2_6_8h_afterRelease\DE_W0004_P0001\DE_2_W0004_P0001_T0001\TR1_W0001_P0004\TR1_2_W0001_P0004_T0001_R1_P3_K1_Ch2.zen	FA/ISS	20000	30.0	1		1	0	0	29.941	100000	2000	Scale	0	2.642	0	0.01	0	0	0.01	0	0	1	1	0	1	49.251999999999995	0	0	1	49.251999999999995	0	1.5891	1	1	0.8877	1	1	1	1	1	1.4413	1	1	0.046861	0.0047428	0	0
507	TR1_2_W0001_P0004_T0001_R1_P4_K1_Ch2.zen	20181115_CTCFgfpcf2_G2G1\MitoSys2\LSM\G2_6_8h_afterRelease\DE_W0004_P0001\DE_2_W0004_P0001_T0001\TR1_W0001_P0004\TR1_2_W0001_P0004_T0001_R1_P4_K1_Ch2.zen	FA/ISS	20000	30.0	1	x	1	0	0	29.941	100000	2000	Scale	0	2.642	0	0.01	0	0	0.01	0	0	1	1	0	1	3.929	0	0	1	3.929	0	1.0804	1	1	0.1064	1	1	1	1	1	0.1249	1	1	0.049072000000000005	0.11558	0	0
508	TR1_2_W0001_P0004_T0001_R1_P5_K1_Ch2.zen	20181115_CTCFgfpcf2_G2G1\MitoSys2\LSM\G2_6_8h_afterRelease\DE_W0004_P0001\DE_2_W0004_P0001_T0001\TR1_W0001_P0004\TR1_2_W0001_P0004_T0001_R1_P5_K1_Ch2.zen	FA/ISS	20000	30.0	1		1	0	0	29.941	100000	2000	Scale	0	2.642	0	0.01	0	0	0.01	0	0	1	1	0	1	3.858	0	0	1	3.858	0	1.0581	1	1	0.0949	1	1	1	1	1	0.1125	1	1	0.052771000000000005	0.037999	0	0
509	TR1_2_W0001_P0005_T0001_R1_P1_K1_Ch2.zen	20181115_CTCFgfpcf2_G2G1\MitoSys2\LSM\G2_6_8h_afterRelease\DE_W0005_P0001\DE_2_W0005_P0001_T0001\TR1_W0001_P0005\TR1_2_W0001_P0005_T0001_R1_P1_K1_Ch2.zen	FA/ISS	20000	30.0	1		1	0	0	29.941	100000	2000	Scale	0	2.642	0	0.01	0	0	0.01	0	0	1	1	0	1	46.083999999999996	0	0	1	46.083999999999996	0	1.8437	1	1	0.8817	1	1	1	1	1	1.6703	1	1	0.043944	0.010369	0	0
510	TR1_2_W0001_P0005_T0001_R1_P2_K1_Ch2.zen	20181115_CTCFgfpcf2_G2G1\MitoSys2\LSM\G2_6_8h_afterRelease\DE_W0005_P0001\DE_2_W0005_P0001_T0001\TR1_W0001_P0005\TR1_2_W0001_P0005_T0001_R1_P2_K1_Ch2.zen	FA/ISS	20000	30.0	1		1	0	0	29.941	100000	2000	Scale	0	2.642	0	0.01	0	0	0.01	0	0	1	1	0	1	43.631	0	0	1	43.631	0	1.9045	1	1	0.8776	1	1	1	1	1	1.7215	1	1	0.034907	0.012254000000000001	0	0
511	TR1_2_W0001_P0005_T0001_R1_P3_K1_Ch2.zen	20181115_CTCFgfpcf2_G2G1\MitoSys2\LSM\G2_6_8h_afterRelease\DE_W0005_P0001\DE_2_W0005_P0001_T0001\TR1_W0001_P0005\TR1_2_W0001_P0005_T0001_R1_P3_K1_Ch2.zen	FA/ISS	20000	30.0	1		1	0	0	29.941	100000	2000	Scale	0	2.642	0	0.01	0	0	0.01	0	0	1	1	0	1	31.043000000000003	0	0	1	31.043000000000003	0	1.4211	1	1	0.8323	1	1	1	1	1	1.2148	1	1	0.052912	0.010476000000000001	0	0
512	TR1_2_W0001_P0005_T0001_R1_P4_K1_Ch2.zen	20181115_CTCFgfpcf2_G2G1\MitoSys2\LSM\G2_6_8h_afterRelease\DE_W0005_P0001\DE_2_W0005_P0001_T0001\TR1_W0001_P0005\TR1_2_W0001_P0005_T0001_R1_P4_K1_Ch2.zen	FA/ISS	20000	30.0	1	x	1	0	0	29.941	100000	2000	Scale	0	2.642	0	0.01	0	0	0.01	0	0	1	1	0	1	4.727	0	0	1	4.727	0	0.997	1	1	0.191	1	1	1	1	1	0.1894	1	1	0.030416000000000002	0.029004000000000002	0	0
513	TR1_2_W0001_P0005_T0001_R1_P5_K1_Ch2.zen	20181115_CTCFgfpcf2_G2G1\MitoSys2\LSM\G2_6_8h_afterRelease\DE_W0005_P0001\DE_2_W0005_P0001_T0001\TR1_W0001_P0005\TR1_2_W0001_P0005_T0001_R1_P5_K1_Ch2.zen	FA/ISS	20000	30.0	1		1	0	0	29.941	100000	2000	Scale	0	2.642	0	0.01	0	0	0.01	0	0	1	1	0	1	3.888	0	0	1	3.888	0	1.264	1	1	0.1013	1	1	1	1	1	0.1713	1	1	0.093752	0.09200599999999999	0	0
514	TR1_2_W0001_P0006_T0001_R1_P1_K1_Ch2.zen	20181115_CTCFgfpcf2_G2G1\MitoSys2\LSM\G2_6_8h_afterRelease\DE_W0006_P0001\DE_2_W0006_P0001_T0001\TR1_W0001_P0006\TR1_2_W0001_P0006_T0001_R1_P1_K1_Ch2.zen	FA/ISS	20000	30.0	1		1	0	0	29.941	100000	2000	Scale	0	2.642	0	0.01	0	0	0.01	0	0	1	1	0	1	46.4	0	0	1	46.4	0	1.31	1	1	0.8878	1	1	1	1	1	1.1795	1	1	0.031129	0.007838	0	0
515	TR1_2_W0001_P0006_T0001_R1_P2_K1_Ch2.zen	20181115_CTCFgfpcf2_G2G1\MitoSys2\LSM\G2_6_8h_afterRelease\DE_W0006_P0001\DE_2_W0006_P0001_T0001\TR1_W0001_P0006\TR1_2_W0001_P0006_T0001_R1_P2_K1_Ch2.zen	FA/ISS	20000	30.0	1		1	0	0	29.941	100000	2000	Scale	0	2.642	0	0.01	0	0	0.01	0	0	1	1	0	1	45.288999999999994	0	0	1	45.288999999999994	0	1.6137	1	1	0.8783	1	1	1	1	1	1.4495	1	1	0.03345	0.0065622	0	0
516	TR1_2_W0001_P0006_T0001_R1_P3_K1_Ch2.zen	20181115_CTCFgfpcf2_G2G1\MitoSys2\LSM\G2_6_8h_afterRelease\DE_W0006_P0001\DE_2_W0006_P0001_T0001\TR1_W0001_P0006\TR1_2_W0001_P0006_T0001_R1_P3_K1_Ch2.zen	FA/ISS	20000	30.0	1		1	0	0	29.941	100000	2000	Scale	0	2.642	0	0.01	0	0	0.01	0	0	1	1	0	1	37.584	0	0	1	37.584	0	1.2108	1	1	0.8608	1	1	1	1	1	1.0561	1	1	0.041017000000000005	0.0071846	0	0
517	TR1_2_W0001_P0006_T0001_R1_P4_K1_Ch2.zen	20181115_CTCFgfpcf2_G2G1\MitoSys2\LSM\G2_6_8h_afterRelease\DE_W0006_P0001\DE_2_W0006_P0001_T0001\TR1_W0001_P0006\TR1_2_W0001_P0006_T0001_R1_P4_K1_Ch2.zen	FA/ISS	20000	30.000999999999998	1		1	0	0	29.941	100000	2000	Scale	0	2.642	0	0.01	0	0	0.01	0	0	1	1	0	1	3.679	0	0	1	3.679	0	1.4925	1	1	0.0817	1	1	1	1	1	0.1603	1	1	0.077276	0.11535999999999999	0	0
518	TR1_2_W0001_P0006_T0001_R1_P5_K1_Ch2.zen	20181115_CTCFgfpcf2_G2G1\MitoSys2\LSM\G2_6_8h_afterRelease\DE_W0006_P0001\DE_2_W0006_P0001_T0001\TR1_W0001_P0006\TR1_2_W0001_P0006_T0001_R1_P5_K1_Ch2.zen	FA/ISS	20000	30.000999999999998	1		1	0	0	29.941	100000	2000	Scale	0	2.642	0	0.01	0	0	0.01	0	0	1	1	0	1	2.563	0	0	1	2.563	0	0.9931	1	1	0.0021	1	1	1	1	1	0.0011	1	1	0.16348	0.086497	0	0
519	TR1_2_W0001_P0007_T0001_R1_P1_K1_Ch2.zen	20181115_CTCFgfpcf2_G2G1\MitoSys2\LSM\G2_6_8h_afterRelease\DE_W0007_P0001\DE_2_W0007_P0001_T0001\TR1_W0001_P0007\TR1_2_W0001_P0007_T0001_R1_P1_K1_Ch2.zen	FA/ISS	20000	30.0	1		1	0	0	29.941	100000	2000	Scale	0	2.642	0	0.01	0	0	0.01	0	0	1	1	0	1	23.287	0	0	1	23.287	0	1.2867	1	1	0.7809	1	1	1	1	1	1.0334	1	1	0.044229000000000004	0.011765000000000001	0	0
520	TR1_2_W0001_P0007_T0001_R1_P2_K1_Ch2.zen	20181115_CTCFgfpcf2_G2G1\MitoSys2\LSM\G2_6_8h_afterRelease\DE_W0007_P0001\DE_2_W0007_P0001_T0001\TR1_W0001_P0007\TR1_2_W0001_P0007_T0001_R1_P2_K1_Ch2.zen	FA/ISS	20000	30.0	1		1	0	0	29.941	100000	2000	Scale	0	2.642	0	0.01	0	0	0.01	0	0	1	1	0	1	24.87	0	0	1	24.87	0	1.6062	1	1	0.787	1	1	1	1	1	1.3172	1	1	0.032944	0.010584999999999999	0	0
521	TR1_2_W0001_P0007_T0001_R1_P3_K1_Ch2.zen	20181115_CTCFgfpcf2_G2G1\MitoSys2\LSM\G2_6_8h_afterRelease\DE_W0007_P0001\DE_2_W0007_P0001_T0001\TR1_W0001_P0007\TR1_2_W0001_P0007_T0001_R1_P3_K1_Ch2.zen	FA/ISS	20000	30.0	1		1	0	0	29.941	100000	2000	Scale	0	2.642	0	0.01	0	0	0.01	0	0	1	1	0	1	39.272	0	0	1	39.272	0	2.0073	1	1	0.8557	1	1	1	1	1	1.7827	1	1	0.065506	0.0189	0	0
522	TR1_2_W0001_P0007_T0001_R1_P4_K1_Ch2.zen	20181115_CTCFgfpcf2_G2G1\MitoSys2\LSM\G2_6_8h_afterRelease\DE_W0007_P0001\DE_2_W0007_P0001_T0001\TR1_W0001_P0007\TR1_2_W0001_P0007_T0001_R1_P4_K1_Ch2.zen	FA/ISS	20000	30.0	1		1	0	0	29.941	100000	2000	Scale	0	2.642	0	0.01	0	0	0.01	0	0	1	1	0	1	2.967	0	0	1	2.967	0	1.0556	1	1	0.0108	1	1	1	1	1	0.0161	1	1	0.10578	0.03614	0	0
523	TR1_2_W0001_P0007_T0001_R1_P5_K1_Ch2.zen	20181115_CTCFgfpcf2_G2G1\MitoSys2\LSM\G2_6_8h_afterRelease\DE_W0007_P0001\DE_2_W0007_P0001_T0001\TR1_W0001_P0007\TR1_2_W0001_P0007_T0001_R1_P5_K1_Ch2.zen	FA/ISS	20000	30.0	1		1	0	0	29.941	100000	2000	Scale	0	2.642	0	0.01	0	0	0.01	0	0	1	1	0	1	3.014	0	0	1	3.014	0	1.0207	1	1	0.0151	1	1	1	1	1	0.0174	1	1	0.08809700000000001	0.035617	0	0
524	TR1_2_W0001_P0008_T0001_R1_P1_K1_Ch2.zen	20181115_CTCFgfpcf2_G2G1\MitoSys2\LSM\G2_6_8h_afterRelease\DE_W0008_P0001\DE_2_W0008_P0001_T0001\TR1_W0001_P0008\TR1_2_W0001_P0008_T0001_R1_P1_K1_Ch2.zen	FA/ISS	20000	30.0	1		1	0	0	29.941	100000	2000	Scale	0	2.642	0	0.01	0	0	0.01	0	0	1	1	0	1	33.282	0	0	1	33.282	0	1.2701	1	1	0.8422	1	1	1	1	1	1.0893	1	1	0.04448	0.0058579999999999995	0	0
525	TR1_2_W0001_P0008_T0001_R1_P2_K1_Ch2.zen	20181115_CTCFgfpcf2_G2G1\MitoSys2\LSM\G2_6_8h_afterRelease\DE_W0008_P0001\DE_2_W0008_P0001_T0001\TR1_W0001_P0008\TR1_2_W0001_P0008_T0001_R1_P2_K1_Ch2.zen	FA/ISS	20000	30.0	1		1	0	0	29.941	100000	2000	Scale	0	2.642	0	0.01	0	0	0.01	0	0	1	1	0	1	36.358000000000004	0	0	1	36.358000000000004	0	1.7488	1	1	0.8462	1	1	1	1	1	1.5308	1	1	0.042145	0.0069313000000000005	0	0
526	TR1_2_W0001_P0008_T0001_R1_P3_K1_Ch2.zen	20181115_CTCFgfpcf2_G2G1\MitoSys2\LSM\G2_6_8h_afterRelease\DE_W0008_P0001\DE_2_W0008_P0001_T0001\TR1_W0001_P0008\TR1_2_W0001_P0008_T0001_R1_P3_K1_Ch2.zen	FA/ISS	20000	30.0	1		1	0	0	29.941	100000	2000	Scale	0	2.642	0	0.01	0	0	0.01	0	0	1	1	0	1	44.818000000000005	0	0	1	44.818000000000005	0	1.5517	1	1	0.8778	1	1	1	1	1	1.3928	1	1	0.045648	0.0054507	0	0
527	TR1_2_W0001_P0008_T0001_R1_P4_K1_Ch2.zen	20181115_CTCFgfpcf2_G2G1\MitoSys2\LSM\G2_6_8h_afterRelease\DE_W0008_P0001\DE_2_W0008_P0001_T0001\TR1_W0001_P0008\TR1_2_W0001_P0008_T0001_R1_P4_K1_Ch2.zen	FA/ISS	20000	30.0	1		1	0	0	29.941	100000	2000	Scale	0	2.642	0	0.01	0	0	0.01	0	0	1	1	0	1	4.279	0	0	1	4.279	0	1.2463	1	1	0.1402	1	1	1	1	1	0.2264	1	1	0.018112	0.033117	0	0
528	TR1_2_W0001_P0008_T0001_R1_P5_K1_Ch2.zen	20181115_CTCFgfpcf2_G2G1\MitoSys2\LSM\G2_6_8h_afterRelease\DE_W0008_P0001\DE_2_W0008_P0001_T0001\TR1_W0001_P0008\TR1_2_W0001_P0008_T0001_R1_P5_K1_Ch2.zen	FA/ISS	20000	30.0	1	x	1	0	0	29.941	100000	2000	Scale	0	2.642	0	0.01	0	0	0.01	0	0	1	1	0	1	4.547	0	0	1	4.547	0	1.0041	1	1	0.1766	1	1	1	1	1	0.1783	1	1	0.01745	0.014698	0	0
529	TR1_2_W0001_P0009_T0001_R1_P1_K1_Ch2.zen	20181115_CTCFgfpcf2_G2G1\MitoSys2\LSM\G2_6_8h_afterRelease\DE_W0009_P0001\DE_2_W0009_P0001_T0001\TR1_W0001_P0009\TR1_2_W0001_P0009_T0001_R1_P1_K1_Ch2.zen	FA/ISS	20000	30.0	1		1	0	0	29.941	100000	2000	Scale	0	2.642	0	0.01	0	0	0.01	0	0	1	1	0	1	33.31	0	0	1	33.31	0	1.331	1	1	0.8427	1	1	1	1	1	1.1453	1	1	0.042793	0.0088723	0	0
530	TR1_2_W0001_P0009_T0001_R1_P2_K1_Ch2.zen	20181115_CTCFgfpcf2_G2G1\MitoSys2\LSM\G2_6_8h_afterRelease\DE_W0009_P0001\DE_2_W0009_P0001_T0001\TR1_W0001_P0009\TR1_2_W0001_P0009_T0001_R1_P2_K1_Ch2.zen	FA/ISS	20000	30.0	1		1	0	0	29.941	100000	2000	Scale	0	2.642	0	0.01	0	0	0.01	0	0	1	1	0	1	31.302	0	0	1	31.302	0	1.4583	1	1	0.8272	1	1	1	1	1	1.2421	1	1	0.049996	0.0085316	0	0
531	TR1_2_W0001_P0009_T0001_R1_P3_K1_Ch2.zen	20181115_CTCFgfpcf2_G2G1\MitoSys2\LSM\G2_6_8h_afterRelease\DE_W0009_P0001\DE_2_W0009_P0001_T0001\TR1_W0001_P0009\TR1_2_W0001_P0009_T0001_R1_P3_K1_Ch2.zen	FA/ISS	20000	30.0	1		1	0	0	29.941	100000	2000	Scale	0	2.642	0	0.01	0	0	0.01	0	0	1	1	0	1	39.703	0	0	1	39.703	0	2.5182	1	1	0.8612	1	1	1	1	1	2.2648	1	1	0.040777999999999995	0.013280000000000002	0	0
532	TR1_2_W0001_P0009_T0001_R1_P4_K1_Ch2.zen	20181115_CTCFgfpcf2_G2G1\MitoSys2\LSM\G2_6_8h_afterRelease\DE_W0009_P0001\DE_2_W0009_P0001_T0001\TR1_W0001_P0009\TR1_2_W0001_P0009_T0001_R1_P4_K1_Ch2.zen	FA/ISS	20000	30.0	1	x	1	0	0	29.941	100000	2000	Scale	0	2.642	0	0.01	0	0	0.01	0	0	1	1	0	1	5.181	0	0	1	5.181	0	1.0149	1	1	0.2383	1	1	1	1	1	0.2455	1	1	0.042805	0.013085	0	0
533	TR1_2_W0001_P0009_T0001_R1_P5_K1_Ch2.zen	20181115_CTCFgfpcf2_G2G1\MitoSys2\LSM\G2_6_8h_afterRelease\DE_W0009_P0001\DE_2_W0009_P0001_T0001\TR1_W0001_P0009\TR1_2_W0001_P0009_T0001_R1_P5_K1_Ch2.zen	FA/ISS	20000	30.0	1	x	1	0	0	29.941	100000	2000	Scale	0	2.642	0	0.01	0	0	0.01	0	0	1	1	0	1	3.907	0	0	1	3.907	0	1.2182	1	1	0.0967	1	1	1	1	1	0.1574	1	1	0.056577999999999996	0.014709999999999999	0	0
534	TR1_2_W0001_P0010_T0001_R1_P1_K1_Ch2.zen	20181115_CTCFgfpcf2_G2G1\MitoSys2\LSM\G2_6_8h_afterRelease\DE_W0010_P0001\DE_2_W0010_P0001_T0001\TR1_W0001_P0010\TR1_2_W0001_P0010_T0001_R1_P1_K1_Ch2.zen	FA/ISS	20000	30.0	1	x	1	0	0	29.941	100000	2000	Scale	0	2.642	0	0.01	0	0	0.01	0	0	1	1	0	1	27.897	0	0	1	27.897	0	1.1428	1	1	0.8195	1	1	1	1	1	0.9484	1	1	0.073012	0.016513	0	0
535	TR1_2_W0001_P0010_T0001_R1_P2_K1_Ch2.zen	20181115_CTCFgfpcf2_G2G1\MitoSys2\LSM\G2_6_8h_afterRelease\DE_W0010_P0001\DE_2_W0010_P0001_T0001\TR1_W0001_P0010\TR1_2_W0001_P0010_T0001_R1_P2_K1_Ch2.zen	FA/ISS	20000	30.0	1	x	1	0	0	29.941	100000	2000	Scale	0	2.642	0	0.01	0	0	0.01	0	0	1	1	0	1	33.183	0	0	1	33.183	0	1.4798	1	1	0.8361	1	1	1	1	1	1.2721	1	1	0.067432	0.017728	0	0
536	TR1_2_W0001_P0010_T0001_R1_P3_K1_Ch2.zen	20181115_CTCFgfpcf2_G2G1\MitoSys2\LSM\G2_6_8h_afterRelease\DE_W0010_P0001\DE_2_W0010_P0001_T0001\TR1_W0001_P0010\TR1_2_W0001_P0010_T0001_R1_P3_K1_Ch2.zen	FA/ISS	20000	30.0	1	x	1	0	0	29.941	100000	2000	Scale	0	2.642	0	0.01	0	0	0.01	0	0	1	1	0	1	31.2	0	0	1	31.2	0	1.6136	1	1	0.8305	1	1	1	1	1	1.3875	1	1	0.06093	0.011158	0	0
537	TR1_2_W0001_P0010_T0001_R1_P4_K1_Ch2.zen	20181115_CTCFgfpcf2_G2G1\MitoSys2\LSM\G2_6_8h_afterRelease\DE_W0010_P0001\DE_2_W0010_P0001_T0001\TR1_W0001_P0010\TR1_2_W0001_P0010_T0001_R1_P4_K1_Ch2.zen	FA/ISS	20000	30.000999999999998	1	x	1	0	0	29.941	100000	2000	Scale	0	2.642	0	0.01	0	0	0.01	0	0	1	1	0	1	3.639	0	0	1	3.639	0	1.5944	1	1	0.0629	1	1	1	1	1	0.1864	1	1	0.06274600000000001	0.028613	0	0
538	TR1_2_W0001_P0010_T0001_R1_P5_K1_Ch2.zen	20181115_CTCFgfpcf2_G2G1\MitoSys2\LSM\G2_6_8h_afterRelease\DE_W0010_P0001\DE_2_W0010_P0001_T0001\TR1_W0001_P0010\TR1_2_W0001_P0010_T0001_R1_P5_K1_Ch2.zen	FA/ISS	20000	30.0	1		1	0	0	29.941	100000	2000	Scale	0	2.642	0	0.01	0	0	0.01	0	0	1	1	0	1	10.102	0	0	1	10.102	0	1.1983	1	1	0.5414	1	1	1	1	1	0.6853	1	1	0.0011866	0.012716	0	0
539	TR1_2_W0001_P0011_T0001_R1_P1_K1_Ch2.zen	20181115_CTCFgfpcf2_G2G1\MitoSys2\LSM\G2_6_8h_afterRelease\DE_W0011_P0001\DE_2_W0011_P0001_T0001\TR1_W0001_P0011\TR1_2_W0001_P0011_T0001_R1_P1_K1_Ch2.zen	FA/ISS	20000	30.0	1		1	0	0	29.941	100000	2000	Scale	0	2.642	0	0.01	0	0	0.01	0	0	1	1	0	1	25.494	0	0	1	25.494	0	1.3583	1	1	0.7987	1	1	1	1	1	1.1162	1	1	0.041242	0.011834	0	0
540	TR1_2_W0001_P0011_T0001_R1_P2_K1_Ch2.zen	20181115_CTCFgfpcf2_G2G1\MitoSys2\LSM\G2_6_8h_afterRelease\DE_W0011_P0001\DE_2_W0011_P0001_T0001\TR1_W0001_P0011\TR1_2_W0001_P0011_T0001_R1_P2_K1_Ch2.zen	FA/ISS	20000	30.0	1		1	0	0	29.941	100000	2000	Scale	0	2.642	0	0.01	0	0	0.01	0	0	1	1	0	1	51.21	0	0	1	51.21	0	2.0864	1	1	0.8949	1	1	1	1	1	1.9193	1	1	0.030310000000000004	0.014368	0	0
541	TR1_2_W0001_P0011_T0001_R1_P3_K1_Ch2.zen	20181115_CTCFgfpcf2_G2G1\MitoSys2\LSM\G2_6_8h_afterRelease\DE_W0011_P0001\DE_2_W0011_P0001_T0001\TR1_W0001_P0011\TR1_2_W0001_P0011_T0001_R1_P3_K1_Ch2.zen	FA/ISS	20000	30.0	1		1	0	0	29.941	100000	2000	Scale	0	2.642	0	0.01	0	0	0.01	0	0	1	1	0	1	36.406	0	0	1	36.406	0	1.3024	1	1	0.8552	1	1	1	1	1	1.1339	1	1	0.034545	0.005728100000000001	0	0
542	TR1_2_W0001_P0011_T0001_R1_P4_K1_Ch2.zen	20181115_CTCFgfpcf2_G2G1\MitoSys2\LSM\G2_6_8h_afterRelease\DE_W0011_P0001\DE_2_W0011_P0001_T0001\TR1_W0001_P0011\TR1_2_W0001_P0011_T0001_R1_P4_K1_Ch2.zen	FA/ISS	20000	30.0	1		1	0	0	29.941	100000	2000	Scale	0	2.642	0	0.01	0	0	0.01	0	0	1	1	0	1	3.865	0	0	1	3.865	0	1.1864	1	1	0.1013	1	1	1	1	1	0.1463	1	1	0.038522	0.057276	0	0
543	TR1_2_W0001_P0011_T0001_R1_P5_K1_Ch2.zen	20181115_CTCFgfpcf2_G2G1\MitoSys2\LSM\G2_6_8h_afterRelease\DE_W0011_P0001\DE_2_W0011_P0001_T0001\TR1_W0001_P0011\TR1_2_W0001_P0011_T0001_R1_P5_K1_Ch2.zen	FA/ISS	20000	30.0	1	x	1	0	0	29.941	100000	2000	Scale	0	2.642	0	0.01	0	0	0.01	0	0	1	1	0	1	3.141	0	0	1	3.141	0	1.0406	1	1	0.0236	1	1	1	1	1	0.0294	1	1	0.084743	0.039939999999999996	0	0
544	TR1_2_W0001_P0012_T0001_R1_P1_K1_Ch2.zen	20181115_CTCFgfpcf2_G2G1\MitoSys2\LSM\G2_6_8h_afterRelease\DE_W0012_P0001\DE_2_W0012_P0001_T0001\TR1_W0001_P0012\TR1_2_W0001_P0012_T0001_R1_P1_K1_Ch2.zen	FA/ISS	20000	30.0	1		1	0	0	29.941	100000	2000	Scale	0	2.642	0	0.01	0	0	0.01	0	0	1	1	0	1	23.273000000000003	0	0	1	23.273000000000003	0	1.2577	1	1	0.7827	1	1	1	1	1	1.0085	1	1	0.044291000000000004	0.02044	0	0
545	TR1_2_W0001_P0012_T0001_R1_P2_K1_Ch2.zen	20181115_CTCFgfpcf2_G2G1\MitoSys2\LSM\G2_6_8h_afterRelease\DE_W0012_P0001\DE_2_W0012_P0001_T0001\TR1_W0001_P0012\TR1_2_W0001_P0012_T0001_R1_P2_K1_Ch2.zen	FA/ISS	20000	30.0	1		1	0	0	29.941	100000	2000	Scale	0	2.642	0	0.01	0	0	0.01	0	0	1	1	0	1	46.574	0	0	1	46.574	0	1.7917	1	1	0.8726	1	1	1	1	1	1.6094	1	1	0.048539	0.021276	0	0
546	TR1_2_W0001_P0012_T0001_R1_P3_K1_Ch2.zen	20181115_CTCFgfpcf2_G2G1\MitoSys2\LSM\G2_6_8h_afterRelease\DE_W0012_P0001\DE_2_W0012_P0001_T0001\TR1_W0001_P0012\TR1_2_W0001_P0012_T0001_R1_P3_K1_Ch2.zen	FA/ISS	20000	30.0	1		1	0	0	29.941	100000	2000	Scale	0	2.642	0	0.01	0	0	0.01	0	0	1	1	0	1	27.773000000000003	0	0	1	27.773000000000003	0	1.1935	1	1	0.8167	1	1	1	1	1	0.9902	1	1	0.045181	0.01055	0	0
547	TR1_2_W0001_P0012_T0001_R1_P4_K1_Ch2.zen	20181115_CTCFgfpcf2_G2G1\MitoSys2\LSM\G2_6_8h_afterRelease\DE_W0012_P0001\DE_2_W0012_P0001_T0001\TR1_W0001_P0012\TR1_2_W0001_P0012_T0001_R1_P4_K1_Ch2.zen	FA/ISS	20000	30.000999999999998	1	x	1	0	0	29.941	100000	2000	Scale	0	2.642	0	0.01	0	0	0.01	0	0	1	1	0	1	5.898	0	0	1	5.898	0	1.0032	1	1	0.3049	1	1	1	1	1	0.3067	1	1	0.016782	0.0097218	0	0
548	TR1_2_W0001_P0012_T0001_R1_P5_K1_Ch2.zen	20181115_CTCFgfpcf2_G2G1\MitoSys2\LSM\G2_6_8h_afterRelease\DE_W0012_P0001\DE_2_W0012_P0001_T0001\TR1_W0001_P0012\TR1_2_W0001_P0012_T0001_R1_P5_K1_Ch2.zen	FA/ISS	20000	30.0	1		1	0	0	29.941	100000	2000	Scale	0	2.642	0	0.01	0	0	0.01	0	0	1	1	0	1	3.892	0	0	1	3.892	0	1.2034	1	1	0.0964	1	1	1	1	1	0.1557	1	1	0.081605	0.050589999999999996	0	0
549	TR1_2_W0001_P0013_T0001_R1_P1_K1_Ch2.zen	20181115_CTCFgfpcf2_G2G1\MitoSys2\LSM\G2_6_8h_afterRelease\DE_W0013_P0001\DE_2_W0013_P0001_T0001\TR1_W0001_P0013\TR1_2_W0001_P0013_T0001_R1_P1_K1_Ch2.zen	FA/ISS	20000	30.0	1		1	0	0	29.941	100000	2000	Scale	0	2.642	0	0.01	0	0	0.01	0	0	1	1	0	1	38.865	0	0	1	38.865	0	1.2316	1	1	0.8677	1	1	1	1	1	1.0828	1	1	0.043091000000000004	0.0097432	0	0
550	TR1_2_W0001_P0013_T0001_R1_P2_K1_Ch2.zen	20181115_CTCFgfpcf2_G2G1\MitoSys2\LSM\G2_6_8h_afterRelease\DE_W0013_P0001\DE_2_W0013_P0001_T0001\TR1_W0001_P0013\TR1_2_W0001_P0013_T0001_R1_P2_K1_Ch2.zen	FA/ISS	20000	30.0	1		1	0	0	29.941	100000	2000	Scale	0	2.642	0	0.01	0	0	0.01	0	0	1	1	0	1	53.433	0	0	1	53.433	0	2.1734	1	1	0.8989	1	1	1	1	1	2.0079	1	1	0.029238	0.013013999999999998	0	0
551	TR1_2_W0001_P0013_T0001_R1_P3_K1_Ch2.zen	20181115_CTCFgfpcf2_G2G1\MitoSys2\LSM\G2_6_8h_afterRelease\DE_W0013_P0001\DE_2_W0013_P0001_T0001\TR1_W0001_P0013\TR1_2_W0001_P0013_T0001_R1_P3_K1_Ch2.zen	FA/ISS	20000	30.0	1		1	0	0	29.941	100000	2000	Scale	0	2.642	0	0.01	0	0	0.01	0	0	1	1	0	1	43.948	0	0	1	43.948	0	1.6746	1	1	0.8787	1	1	1	1	1	1.5088	1	1	0.031644	0.010246	0	0
552	TR1_2_W0001_P0013_T0001_R1_P4_K1_Ch2.zen	20181115_CTCFgfpcf2_G2G1\MitoSys2\LSM\G2_6_8h_afterRelease\DE_W0013_P0001\DE_2_W0013_P0001_T0001\TR1_W0001_P0013\TR1_2_W0001_P0013_T0001_R1_P4_K1_Ch2.zen	FA/ISS	20000	30.0	1	x	1	0	0	29.941	100000	2000	Scale	0	2.642	0	0.01	0	0	0.01	0	0	1	1	0	1	3.5460000000000003	0	0	1	3.5460000000000003	0	1.061	1	1	0.0616	1	1	1	1	1	0.0762	1	1	0.10642	0.054238999999999996	0	0
553	TR1_2_W0001_P0013_T0001_R1_P5_K1_Ch2.zen	20181115_CTCFgfpcf2_G2G1\MitoSys2\LSM\G2_6_8h_afterRelease\DE_W0013_P0001\DE_2_W0013_P0001_T0001\TR1_W0001_P0013\TR1_2_W0001_P0013_T0001_R1_P5_K1_Ch2.zen	FA/ISS	20000	29.999000000000002	1		1	0	0	29.941	100000	2000	Scale	0	2.642	0	0.01	0	0	0.01	0	0	1	1	0	1	3.552	0	0	1	3.552	0	1.2718	1	1	0.0616	1	1	1	1	1	0.1219	1	1	0.025598	0.031817000000000005	0	0
554	TR1_2_W0001_P0014_T0001_R1_P1_K1_Ch2.zen	20181115_CTCFgfpcf2_G2G1\MitoSys2\LSM\G2_6_8h_afterRelease\DE_W0014_P0001\DE_2_W0014_P0001_T0001\TR1_W0001_P0014\TR1_2_W0001_P0014_T0001_R1_P1_K1_Ch2.zen	FA/ISS	20000	30.0	1		1	0	0	29.941	100000	2000	Scale	0	2.642	0	0.01	0	0	0.01	0	0	1	1	0	1	38.799	0	0	1	38.799	0	1.4247	1	1	0.8592	1	1	1	1	1	1.2516	1	1	0.044374000000000004	0.007234999999999999	0	0
555	TR1_2_W0001_P0014_T0001_R1_P2_K1_Ch2.zen	20181115_CTCFgfpcf2_G2G1\MitoSys2\LSM\G2_6_8h_afterRelease\DE_W0014_P0001\DE_2_W0014_P0001_T0001\TR1_W0001_P0014\TR1_2_W0001_P0014_T0001_R1_P2_K1_Ch2.zen	FA/ISS	20000	30.0	1		1	0	0	29.941	100000	2000	Scale	0	2.642	0	0.01	0	0	0.01	0	0	1	1	0	1	17.649	0	0	1	17.649	0	1.2791	1	1	0.7156	1	1	1	1	1	0.9505	1	1	0.07254400000000001	0.010087	0	0
556	TR1_2_W0001_P0014_T0001_R1_P3_K1_Ch2.zen	20181115_CTCFgfpcf2_G2G1\MitoSys2\LSM\G2_6_8h_afterRelease\DE_W0014_P0001\DE_2_W0014_P0001_T0001\TR1_W0001_P0014\TR1_2_W0001_P0014_T0001_R1_P3_K1_Ch2.zen	FA/ISS	20000	30.0	1		1	0	0	29.941	100000	2000	Scale	0	2.642	0	0.01	0	0	0.01	0	0	1	1	0	1	41.667	0	0	1	41.667	0	1.5519999999999998	1	1	0.8656	1	1	1	1	1	1.3757	1	1	0.036995	0.0084859	0	0
557	TR1_2_W0001_P0014_T0001_R1_P4_K1_Ch2.zen	20181115_CTCFgfpcf2_G2G1\MitoSys2\LSM\G2_6_8h_afterRelease\DE_W0014_P0001\DE_2_W0014_P0001_T0001\TR1_W0001_P0014\TR1_2_W0001_P0014_T0001_R1_P4_K1_Ch2.zen	FA/ISS	20000	30.0	1	x	1	0	0	29.941	100000	2000	Scale	0	2.642	0	0.01	0	0	0.01	0	0	1	1	0	1	3.638	0	0	1	3.638	0	1.0678	1	1	0.0683	1	1	1	1	1	0.0735	1	1	0.070212	0.075554	0	0
558	TR1_2_W0001_P0014_T0001_R1_P5_K1_Ch2.zen	20181115_CTCFgfpcf2_G2G1\MitoSys2\LSM\G2_6_8h_afterRelease\DE_W0014_P0001\DE_2_W0014_P0001_T0001\TR1_W0001_P0014\TR1_2_W0001_P0014_T0001_R1_P5_K1_Ch2.zen	FA/ISS	20000	30.0	1	x	1	0	0	29.941	100000	2000	Scale	0	2.642	0	0.01	0	0	0.01	0	0	1	1	0	1	5.897	0	0	1	5.897	0	1.0048	1	1	0.3046	1	1	1	1	1	0.3072	1	1	0.012403	0.038274	0	0
559	TR1_2_W0001_P0015_T0001_R1_P1_K1_Ch2.zen	20181115_CTCFgfpcf2_G2G1\MitoSys2\LSM\G2_6_8h_afterRelease\DE_W0015_P0001\DE_2_W0015_P0001_T0001\TR1_W0001_P0015\TR1_2_W0001_P0015_T0001_R1_P1_K1_Ch2.zen	FA/ISS	20000	30.0	1		1	0	0	29.941	100000	2000	Scale	0	2.642	0	0.01	0	0	0.01	0	0	1	1	0	1	33.774	0	0	1	33.774	0	1.2004	1	1	0.8453	1	1	1	1	1	1.0291	1	1	0.039136000000000004	0.004706	0	0
560	TR1_2_W0001_P0015_T0001_R1_P2_K1_Ch2.zen	20181115_CTCFgfpcf2_G2G1\MitoSys2\LSM\G2_6_8h_afterRelease\DE_W0015_P0001\DE_2_W0015_P0001_T0001\TR1_W0001_P0015\TR1_2_W0001_P0015_T0001_R1_P2_K1_Ch2.zen	FA/ISS	20000	30.0	1		1	0	0	29.941	100000	2000	Scale	0	2.642	0	0.01	0	0	0.01	0	0	1	1	0	1	45.864	0	0	1	45.864	0	1.4037	1	1	0.8807	1	1	1	1	1	1.2588	1	1	0.041337	0.0074113	0	0
561	TR1_2_W0001_P0015_T0001_R1_P3_K1_Ch2.zen	20181115_CTCFgfpcf2_G2G1\MitoSys2\LSM\G2_6_8h_afterRelease\DE_W0015_P0001\DE_2_W0015_P0001_T0001\TR1_W0001_P0015\TR1_2_W0001_P0015_T0001_R1_P3_K1_Ch2.zen	FA/ISS	20000	30.0	1		1	0	0	29.941	100000	2000	Scale	0	2.642	0	0.01	0	0	0.01	0	0	1	1	0	1	49.831	0	0	1	49.831	0	1.7286	1	1	0.8905	1	1	1	1	1	1.5752	1	1	0.031352	0.0056567	0	0
562	TR1_2_W0001_P0015_T0001_R1_P4_K1_Ch2.zen	20181115_CTCFgfpcf2_G2G1\MitoSys2\LSM\G2_6_8h_afterRelease\DE_W0015_P0001\DE_2_W0015_P0001_T0001\TR1_W0001_P0015\TR1_2_W0001_P0015_T0001_R1_P4_K1_Ch2.zen	FA/ISS	20000	29.999000000000002	1		1	0	0	29.941	100000	2000	Scale	0	2.642	0	0.01	0	0	0.01	0	0	1	1	0	1	3.492	0	0	1	3.492	0	1.0542	1	1	0.0618	1	1	1	1	1	0.0565	1	1	0.10667	0.13121	0	0
563	TR1_2_W0001_P0015_T0001_R1_P5_K1_Ch2.zen	20181115_CTCFgfpcf2_G2G1\MitoSys2\LSM\G2_6_8h_afterRelease\DE_W0015_P0001\DE_2_W0015_P0001_T0001\TR1_W0001_P0015\TR1_2_W0001_P0015_T0001_R1_P5_K1_Ch2.zen	FA/ISS	20000	30.0	1		1	0	0	29.941	100000	2000	Scale	0	2.642	0	0.01	0	0	0.01	0	0	1	1	0	1	3.702	0	0	1	3.702	0	1.0795	1	1	0.0787	1	1	1	1	1	0.1002	1	1	0.073661	0.040508999999999996	0	0
564	TR1_2_W0001_P0016_T0001_R1_P1_K1_Ch2.zen	20181115_CTCFgfpcf2_G2G1\MitoSys2\LSM\G2_6_8h_afterRelease\DE_W0016_P0001\DE_2_W0016_P0001_T0001\TR1_W0001_P0016\TR1_2_W0001_P0016_T0001_R1_P1_K1_Ch2.zen	FA/ISS	20000	30.0	1		1	0	0	29.941	100000	2000	Scale	0	2.642	0	0.01	0	0	0.01	0	0	1	1	0	1	35.01	0	0	1	35.01	0	1.7027	1	1	0.8475	1	1	1	1	1	1.4913	1	1	0.037818	0.0090426	0	0
565	TR1_2_W0001_P0016_T0001_R1_P2_K1_Ch2.zen	20181115_CTCFgfpcf2_G2G1\MitoSys2\LSM\G2_6_8h_afterRelease\DE_W0016_P0001\DE_2_W0016_P0001_T0001\TR1_W0001_P0016\TR1_2_W0001_P0016_T0001_R1_P2_K1_Ch2.zen	FA/ISS	20000	30.0	1		1	0	0	29.941	100000	2000	Scale	0	2.642	0	0.01	0	0	0.01	0	0	1	1	0	1	41.044	0	0	1	41.044	0	1.901	1	1	0.8691	1	1	1	1	1	1.7048	1	1	0.036789999999999996	0.009746799999999998	0	0
566	TR1_2_W0001_P0016_T0001_R1_P3_K1_Ch2.zen	20181115_CTCFgfpcf2_G2G1\MitoSys2\LSM\G2_6_8h_afterRelease\DE_W0016_P0001\DE_2_W0016_P0001_T0001\TR1_W0001_P0016\TR1_2_W0001_P0016_T0001_R1_P3_K1_Ch2.zen	FA/ISS	20000	30.0	1		1	0	0	29.941	100000	2000	Scale	0	2.642	0	0.01	0	0	0.01	0	0	1	1	0	1	37.584	0	0	1	37.584	0	1.7777	1	1	0.8458	1	1	1	1	1	1.5565	1	1	0.052185	0.014435	0	0
567	TR1_2_W0001_P0016_T0001_R1_P4_K1_Ch2.zen	20181115_CTCFgfpcf2_G2G1\MitoSys2\LSM\G2_6_8h_afterRelease\DE_W0016_P0001\DE_2_W0016_P0001_T0001\TR1_W0001_P0016\TR1_2_W0001_P0016_T0001_R1_P4_K1_Ch2.zen	FA/ISS	20000	30.000999999999998	1		1	0	0	29.941	100000	2000	Scale	0	2.642	0	0.01	0	0	0.01	0	0	1	1	0	1	2.807	0	0	1	2.807	0	1.0409	1	1	0.0036	1	1	1	1	1	0.0044	1	1	0.10732	0.069678	0	0
568	TR1_2_W0001_P0016_T0001_R1_P5_K1_Ch2.zen	20181115_CTCFgfpcf2_G2G1\MitoSys2\LSM\G2_6_8h_afterRelease\DE_W0016_P0001\DE_2_W0016_P0001_T0001\TR1_W0001_P0016\TR1_2_W0001_P0016_T0001_R1_P5_K1_Ch2.zen	FA/ISS	20000	30.0	1		1	0	0	29.941	100000	2000	Scale	0	2.642	0	0.01	0	0	0.01	0	0	1	1	0	1	4.976	0	0	1	4.976	0	1.2659	1	1	0.2151	1	1	1	1	1	0.3281	1	1	0.047042	0.045945	0	0
569	TR1_2_W0001_P0017_T0001_R1_P1_K1_Ch2.zen	20181115_CTCFgfpcf2_G2G1\MitoSys2\LSM\G2_6_8h_afterRelease\DE_W0017_P0001\DE_2_W0017_P0001_T0001\TR1_W0001_P0017\TR1_2_W0001_P0017_T0001_R1_P1_K1_Ch2.zen	FA/ISS	20000	30.0	1		1	0	0	29.941	100000	2000	Scale	0	2.642	0	0.01	0	0	0.01	0	0	1	1	0	1	43.193000000000005	0	0	1	43.193000000000005	0	1.4634	1	1	0.879	1	1	1	1	1	1.3123	1	1	0.032596	0.009928900000000001	0	0
570	TR1_2_W0001_P0017_T0001_R1_P2_K1_Ch2.zen	20181115_CTCFgfpcf2_G2G1\MitoSys2\LSM\G2_6_8h_afterRelease\DE_W0017_P0001\DE_2_W0017_P0001_T0001\TR1_W0001_P0017\TR1_2_W0001_P0017_T0001_R1_P2_K1_Ch2.zen	FA/ISS	20000	30.0	1		1	0	0	29.941	100000	2000	Scale	0	2.642	0	0.01	0	0	0.01	0	0	1	1	0	1	40.567	0	0	1	40.567	0	1.3182	1	1	0.8693	1	1	1	1	1	1.1649	1	1	0.038058999999999996	0.0036323999999999996	0	0
571	TR1_2_W0001_P0017_T0001_R1_P3_K1_Ch2.zen	20181115_CTCFgfpcf2_G2G1\MitoSys2\LSM\G2_6_8h_afterRelease\DE_W0017_P0001\DE_2_W0017_P0001_T0001\TR1_W0001_P0017\TR1_2_W0001_P0017_T0001_R1_P3_K1_Ch2.zen	FA/ISS	20000	30.0	1		1	0	0	29.941	100000	2000	Scale	0	2.642	0	0.01	0	0	0.01	0	0	1	1	0	1	37.064	0	0	1	37.064	0	1.3732	1	1	0.855	1	1	1	1	1	1.1989	1	1	0.052684	0.0085059	0	0
572	TR1_2_W0001_P0017_T0001_R1_P4_K1_Ch2.zen	20181115_CTCFgfpcf2_G2G1\MitoSys2\LSM\G2_6_8h_afterRelease\DE_W0017_P0001\DE_2_W0017_P0001_T0001\TR1_W0001_P0017\TR1_2_W0001_P0017_T0001_R1_P4_K1_Ch2.zen	FA/ISS	20000	30.0	1		1	0	0	29.941	100000	2000	Scale	0	2.642	0	0.01	0	0	0.01	0	0	1	1	0	1	3.945	0	0	1	3.945	0	1.2397	1	1	0.0974	1	1	1	1	1	0.1688	1	1	0.034756	0.035756	0	0
573	TR1_2_W0001_P0017_T0001_R1_P5_K1_Ch2.zen	20181115_CTCFgfpcf2_G2G1\MitoSys2\LSM\G2_6_8h_afterRelease\DE_W0017_P0001\DE_2_W0017_P0001_T0001\TR1_W0001_P0017\TR1_2_W0001_P0017_T0001_R1_P5_K1_Ch2.zen	FA/ISS	20000	30.0	1		1	0	0	29.941	100000	2000	Scale	0	2.642	0	0.01	0	0	0.01	0	0	1	1	0	1	3.41	0	0	1	3.41	0	1.0968	1	1	0.039	1	1	1	1	1	0.0521	1	1	0.10065	0.032287	0	0
574	TR1_2_W0001_P0018_T0001_R1_P1_K1_Ch2.zen	20181115_CTCFgfpcf2_G2G1\MitoSys2\LSM\G2_6_8h_afterRelease\DE_W0018_P0001\DE_2_W0018_P0001_T0001\TR1_W0001_P0018\TR1_2_W0001_P0018_T0001_R1_P1_K1_Ch2.zen	FA/ISS	20000	30.0	1		1	0	0	29.941	100000	2000	Scale	0	2.642	0	0.01	0	0	0.01	0	0	1	1	0	1	28.128	0	0	1	28.128	0	1.1931	1	1	0.8183	1	1	1	1	1	0.992	1	1	0.043085000000000005	0.013871000000000001	0	0
575	TR1_2_W0001_P0018_T0001_R1_P2_K1_Ch2.zen	20181115_CTCFgfpcf2_G2G1\MitoSys2\LSM\G2_6_8h_afterRelease\DE_W0018_P0001\DE_2_W0018_P0001_T0001\TR1_W0001_P0018\TR1_2_W0001_P0018_T0001_R1_P2_K1_Ch2.zen	FA/ISS	20000	30.0	1		1	0	0	29.941	100000	2000	Scale	0	2.642	0	0.01	0	0	0.01	0	0	1	1	0	1	32.548	0	0	1	32.548	0	1.5612	1	1	0.8341	1	1	1	1	1	1.3452	1	1	0.053867	0.0050866999999999996	0	0
576	TR1_2_W0001_P0018_T0001_R1_P3_K1_Ch2.zen	20181115_CTCFgfpcf2_G2G1\MitoSys2\LSM\G2_6_8h_afterRelease\DE_W0018_P0001\DE_2_W0018_P0001_T0001\TR1_W0001_P0018\TR1_2_W0001_P0018_T0001_R1_P3_K1_Ch2.zen	FA/ISS	20000	30.0	1		1	0	0	29.941	100000	2000	Scale	0	2.642	0	0.01	0	0	0.01	0	0	1	1	0	1	27.281	0	0	1	27.281	0	1.4246	1	1	0.8058	1	1	1	1	1	1.1861	1	1	0.05264	0.010003	0	0
577	TR1_2_W0001_P0018_T0001_R1_P4_K1_Ch2.zen	20181115_CTCFgfpcf2_G2G1\MitoSys2\LSM\G2_6_8h_afterRelease\DE_W0018_P0001\DE_2_W0018_P0001_T0001\TR1_W0001_P0018\TR1_2_W0001_P0018_T0001_R1_P4_K1_Ch2.zen	FA/ISS	20000	30.0	1		1	0	0	29.941	100000	2000	Scale	0	2.642	0	0.01	0	0	0.01	0	0	1	1	0	1	7.477	0	0	1	7.477	0	1.6126	1	1	0.3957	1	1	1	1	1	0.7526	1	1	0.028877999999999997	0.042298	0	0
578	TR1_2_W0001_P0018_T0001_R1_P5_K1_Ch2.zen	20181115_CTCFgfpcf2_G2G1\MitoSys2\LSM\G2_6_8h_afterRelease\DE_W0018_P0001\DE_2_W0018_P0001_T0001\TR1_W0001_P0018\TR1_2_W0001_P0018_T0001_R1_P5_K1_Ch2.zen	FA/ISS	20000	30.0	1	x	1	0	0	29.941	100000	2000	Scale	0	2.642	0	0.01	0	0	0.01	0	0	1	1	0	1	4.9910000000000005	0	0	1	4.9910000000000005	0	1.0321	1	1	0.2209	1	1	1	1	1	0.2358	1	1	0.024213	0.0266	0	0
[truncated: 101 more columns]
