# Supplementary material for: Absolute quantification of cohesin, CTCF and their regulators in human cells
Source: eLife. 2019 Jun 17;8:e46269. doi: 10.7554/eLife.46269 (PMC6606026; doi:10.7554/eLife.46269)
Supplement: Figure 2—source data 1. [file elife-46269-fig2-data1.zip › Figure 2 - source data 1/20181115_CTCFgfpcf2_G2G1/2c_opt_time_col_cf_Ch1.txt]

tau_us	Ch1	Ch1_std	Ch1_fit	path
10	5.870528e-03	7.366987e-04	5.697900e-03	20181115_CTCFgfpcf2_G2G1\MitoSys2\Calibration\pmEGFPC1\0001_pmEGFPC1_R1_P1_K1_Ch2.zen
20	5.356671e-03	7.328422e-04	5.476000e-03	20181115_CTCFgfpcf2_G2G1\MitoSys2\Calibration\pmEGFPC1\0001_pmEGFPC1_R1_P1_K1_Ch2.zen
30	5.280876e-03	9.159876e-04	5.267100e-03	20181115_CTCFgfpcf2_G2G1\MitoSys2\Calibration\pmEGFPC1\0001_pmEGFPC1_R1_P1_K1_Ch2.zen
40	4.943710e-03	1.013336e-03	5.071900e-03	20181115_CTCFgfpcf2_G2G1\MitoSys2\Calibration\pmEGFPC1\0001_pmEGFPC1_R1_P1_K1_Ch2.zen
50	4.849184e-03	9.546818e-04	4.890000e-03	20181115_CTCFgfpcf2_G2G1\MitoSys2\Calibration\pmEGFPC1\0001_pmEGFPC1_R1_P1_K1_Ch2.zen
60	4.773020e-03	8.350654e-04	4.720600e-03	20181115_CTCFgfpcf2_G2G1\MitoSys2\Calibration\pmEGFPC1\0001_pmEGFPC1_R1_P1_K1_Ch2.zen
70	4.369508e-03	8.591676e-04	4.562900e-03	20181115_CTCFgfpcf2_G2G1\MitoSys2\Calibration\pmEGFPC1\0001_pmEGFPC1_R1_P1_K1_Ch2.zen
80	4.653928e-03	9.065632e-04	4.415900e-03	20181115_CTCFgfpcf2_G2G1\MitoSys2\Calibration\pmEGFPC1\0001_pmEGFPC1_R1_P1_K1_Ch2.zen
90	4.341705e-03	1.035200e-03	4.278700e-03	20181115_CTCFgfpcf2_G2G1\MitoSys2\Calibration\pmEGFPC1\0001_pmEGFPC1_R1_P1_K1_Ch2.zen
100	4.221898e-03	6.280312e-04	4.150500e-03	20181115_CTCFgfpcf2_G2G1\MitoSys2\Calibration\pmEGFPC1\0001_pmEGFPC1_R1_P1_K1_Ch2.zen
120	3.784307e-03	6.731518e-04	3.918000e-03	20181115_CTCFgfpcf2_G2G1\MitoSys2\Calibration\pmEGFPC1\0001_pmEGFPC1_R1_P1_K1_Ch2.zen
140	3.666640e-03	6.036827e-04	3.713100e-03	20181115_CTCFgfpcf2_G2G1\MitoSys2\Calibration\pmEGFPC1\0001_pmEGFPC1_R1_P1_K1_Ch2.zen
160	3.715912e-03	8.206399e-04	3.531200e-03	20181115_CTCFgfpcf2_G2G1\MitoSys2\Calibration\pmEGFPC1\0001_pmEGFPC1_R1_P1_K1_Ch2.zen
180	3.310729e-03	6.633574e-04	3.368800e-03	20181115_CTCFgfpcf2_G2G1\MitoSys2\Calibration\pmEGFPC1\0001_pmEGFPC1_R1_P1_K1_Ch2.zen
200	3.078906e-03	6.929071e-04	3.222800e-03	20181115_CTCFgfpcf2_G2G1\MitoSys2\Calibration\pmEGFPC1\0001_pmEGFPC1_R1_P1_K1_Ch2.zen
220	3.423915e-03	6.768684e-04	3.090800e-03	20181115_CTCFgfpcf2_G2G1\MitoSys2\Calibration\pmEGFPC1\0001_pmEGFPC1_R1_P1_K1_Ch2.zen
240	2.872434e-03	5.982271e-04	2.970900e-03	20181115_CTCFgfpcf2_G2G1\MitoSys2\Calibration\pmEGFPC1\0001_pmEGFPC1_R1_P1_K1_Ch2.zen
260	2.833105e-03	4.447405e-04	2.861400e-03	20181115_CTCFgfpcf2_G2G1\MitoSys2\Calibration\pmEGFPC1\0001_pmEGFPC1_R1_P1_K1_Ch2.zen
280	2.772052e-03	7.040956e-04	2.760800e-03	20181115_CTCFgfpcf2_G2G1\MitoSys2\Calibration\pmEGFPC1\0001_pmEGFPC1_R1_P1_K1_Ch2.zen
300	2.771393e-03	5.098552e-04	2.668100e-03	20181115_CTCFgfpcf2_G2G1\MitoSys2\Calibration\pmEGFPC1\0001_pmEGFPC1_R1_P1_K1_Ch2.zen
340	2.537638e-03	5.858010e-04	2.502700e-03	20181115_CTCFgfpcf2_G2G1\MitoSys2\Calibration\pmEGFPC1\0001_pmEGFPC1_R1_P1_K1_Ch2.zen
380	2.235598e-03	4.396084e-04	2.359100e-03	20181115_CTCFgfpcf2_G2G1\MitoSys2\Calibration\pmEGFPC1\0001_pmEGFPC1_R1_P1_K1_Ch2.zen
420	2.229320e-03	5.140896e-04	2.233000e-03	20181115_CTCFgfpcf2_G2G1\MitoSys2\Calibration\pmEGFPC1\0001_pmEGFPC1_R1_P1_K1_Ch2.zen
460	2.079275e-03	4.352231e-04	2.121300e-03	20181115_CTCFgfpcf2_G2G1\MitoSys2\Calibration\pmEGFPC1\0001_pmEGFPC1_R1_P1_K1_Ch2.zen
500	1.871871e-03	6.473854e-04	2.021400e-03	20181115_CTCFgfpcf2_G2G1\MitoSys2\Calibration\pmEGFPC1\0001_pmEGFPC1_R1_P1_K1_Ch2.zen
540	1.820223e-03	4.758518e-04	1.931500e-03	20181115_CTCFgfpcf2_G2G1\MitoSys2\Calibration\pmEGFPC1\0001_pmEGFPC1_R1_P1_K1_Ch2.zen
580	1.743010e-03	3.828571e-04	1.850100e-03	20181115_CTCFgfpcf2_G2G1\MitoSys2\Calibration\pmEGFPC1\0001_pmEGFPC1_R1_P1_K1_Ch2.zen
620	1.677847e-03	6.136648e-04	1.776100e-03	20181115_CTCFgfpcf2_G2G1\MitoSys2\Calibration\pmEGFPC1\0001_pmEGFPC1_R1_P1_K1_Ch2.zen
660	1.655632e-03	4.722971e-04	1.708400e-03	20181115_CTCFgfpcf2_G2G1\MitoSys2\Calibration\pmEGFPC1\0001_pmEGFPC1_R1_P1_K1_Ch2.zen
700	1.722362e-03	3.471418e-04	1.646300e-03	20181115_CTCFgfpcf2_G2G1\MitoSys2\Calibration\pmEGFPC1\0001_pmEGFPC1_R1_P1_K1_Ch2.zen
780	1.454738e-03	3.541601e-04	1.536100e-03	20181115_CTCFgfpcf2_G2G1\MitoSys2\Calibration\pmEGFPC1\0001_pmEGFPC1_R1_P1_K1_Ch2.zen
860	1.593228e-03	2.844205e-04	1.441300e-03	20181115_CTCFgfpcf2_G2G1\MitoSys2\Calibration\pmEGFPC1\0001_pmEGFPC1_R1_P1_K1_Ch2.zen
940	1.423993e-03	3.633764e-04	1.358900e-03	20181115_CTCFgfpcf2_G2G1\MitoSys2\Calibration\pmEGFPC1\0001_pmEGFPC1_R1_P1_K1_Ch2.zen
1020	1.357994e-03	2.939385e-04	1.286600e-03	20181115_CTCFgfpcf2_G2G1\MitoSys2\Calibration\pmEGFPC1\0001_pmEGFPC1_R1_P1_K1_Ch2.zen
1100	1.347240e-03	3.634835e-04	1.222600e-03	20181115_CTCFgfpcf2_G2G1\MitoSys2\Calibration\pmEGFPC1\0001_pmEGFPC1_R1_P1_K1_Ch2.zen
1180	1.120060e-03	3.406318e-04	1.165500e-03	20181115_CTCFgfpcf2_G2G1\MitoSys2\Calibration\pmEGFPC1\0001_pmEGFPC1_R1_P1_K1_Ch2.zen
1260	1.174801e-03	5.078163e-04	1.114200e-03	20181115_CTCFgfpcf2_G2G1\MitoSys2\Calibration\pmEGFPC1\0001_pmEGFPC1_R1_P1_K1_Ch2.zen
1340	1.074045e-03	2.721057e-04	1.067800e-03	20181115_CTCFgfpcf2_G2G1\MitoSys2\Calibration\pmEGFPC1\0001_pmEGFPC1_R1_P1_K1_Ch2.zen
1420	9.768687e-04	2.977665e-04	1.025700e-03	20181115_CTCFgfpcf2_G2G1\MitoSys2\Calibration\pmEGFPC1\0001_pmEGFPC1_R1_P1_K1_Ch2.zen
1500	1.048825e-03	2.638474e-04	9.871900e-04	20181115_CTCFgfpcf2_G2G1\MitoSys2\Calibration\pmEGFPC1\0001_pmEGFPC1_R1_P1_K1_Ch2.zen
1660	8.247323e-04	3.320058e-04	9.193200e-04	20181115_CTCFgfpcf2_G2G1\MitoSys2\Calibration\pmEGFPC1\0001_pmEGFPC1_R1_P1_K1_Ch2.zen
1820	8.370488e-04	2.627939e-04	8.612300e-04	20181115_CTCFgfpcf2_G2G1\MitoSys2\Calibration\pmEGFPC1\0001_pmEGFPC1_R1_P1_K1_Ch2.zen
1980	8.592298e-04	2.146660e-04	8.108000e-04	20181115_CTCFgfpcf2_G2G1\MitoSys2\Calibration\pmEGFPC1\0001_pmEGFPC1_R1_P1_K1_Ch2.zen
2140	8.187381e-04	3.216471e-04	7.664800e-04	20181115_CTCFgfpcf2_G2G1\MitoSys2\Calibration\pmEGFPC1\0001_pmEGFPC1_R1_P1_K1_Ch2.zen
2300	7.136770e-04	2.743120e-04	7.271300e-04	20181115_CTCFgfpcf2_G2G1\MitoSys2\Calibration\pmEGFPC1\0001_pmEGFPC1_R1_P1_K1_Ch2.zen
2460	7.052201e-04	2.688330e-04	6.918600e-04	20181115_CTCFgfpcf2_G2G1\MitoSys2\Calibration\pmEGFPC1\0001_pmEGFPC1_R1_P1_K1_Ch2.zen
2620	6.990482e-04	2.246385e-04	6.600000e-04	20181115_CTCFgfpcf2_G2G1\MitoSys2\Calibration\pmEGFPC1\0001_pmEGFPC1_R1_P1_K1_Ch2.zen
2780	7.782936e-04	3.151627e-04	6.310100e-04	20181115_CTCFgfpcf2_G2G1\MitoSys2\Calibration\pmEGFPC1\0001_pmEGFPC1_R1_P1_K1_Ch2.zen
2940	5.912266e-04	3.722377e-04	6.044800e-04	20181115_CTCFgfpcf2_G2G1\MitoSys2\Calibration\pmEGFPC1\0001_pmEGFPC1_R1_P1_K1_Ch2.zen
3100	6.424074e-04	2.483854e-04	5.800700e-04	20181115_CTCFgfpcf2_G2G1\MitoSys2\Calibration\pmEGFPC1\0001_pmEGFPC1_R1_P1_K1_Ch2.zen
3420	5.513288e-04	2.480742e-04	5.365200e-04	20181115_CTCFgfpcf2_G2G1\MitoSys2\Calibration\pmEGFPC1\0001_pmEGFPC1_R1_P1_K1_Ch2.zen
3740	4.651229e-04	2.345251e-04	4.987000e-04	20181115_CTCFgfpcf2_G2G1\MitoSys2\Calibration\pmEGFPC1\0001_pmEGFPC1_R1_P1_K1_Ch2.zen
4060	5.278436e-04	2.683463e-04	4.654200e-04	20181115_CTCFgfpcf2_G2G1\MitoSys2\Calibration\pmEGFPC1\0001_pmEGFPC1_R1_P1_K1_Ch2.zen
4380	4.366876e-04	2.539779e-04	4.358400e-04	20181115_CTCFgfpcf2_G2G1\MitoSys2\Calibration\pmEGFPC1\0001_pmEGFPC1_R1_P1_K1_Ch2.zen
4700	4.157832e-04	2.981903e-04	4.093200e-04	20181115_CTCFgfpcf2_G2G1\MitoSys2\Calibration\pmEGFPC1\0001_pmEGFPC1_R1_P1_K1_Ch2.zen
5020	3.582620e-04	2.226575e-04	3.853800e-04	20181115_CTCFgfpcf2_G2G1\MitoSys2\Calibration\pmEGFPC1\0001_pmEGFPC1_R1_P1_K1_Ch2.zen
5340	3.623288e-04	3.153676e-04	3.636500e-04	20181115_CTCFgfpcf2_G2G1\MitoSys2\Calibration\pmEGFPC1\0001_pmEGFPC1_R1_P1_K1_Ch2.zen
5660	2.747615e-04	2.652622e-04	3.438300e-04	20181115_CTCFgfpcf2_G2G1\MitoSys2\Calibration\pmEGFPC1\0001_pmEGFPC1_R1_P1_K1_Ch2.zen
5980	2.752906e-04	3.242995e-04	3.256700e-04	20181115_CTCFgfpcf2_G2G1\MitoSys2\Calibration\pmEGFPC1\0001_pmEGFPC1_R1_P1_K1_Ch2.zen
6300	1.811682e-04	2.140162e-04	3.089800e-04	20181115_CTCFgfpcf2_G2G1\MitoSys2\Calibration\pmEGFPC1\0001_pmEGFPC1_R1_P1_K1_Ch2.zen
6940	1.657637e-04	1.734293e-04	2.793400e-04	20181115_CTCFgfpcf2_G2G1\MitoSys2\Calibration\pmEGFPC1\0001_pmEGFPC1_R1_P1_K1_Ch2.zen
7580	1.825664e-04	2.387390e-04	2.538700e-04	20181115_CTCFgfpcf2_G2G1\MitoSys2\Calibration\pmEGFPC1\0001_pmEGFPC1_R1_P1_K1_Ch2.zen
8220	2.241936e-04	2.325620e-04	2.318000e-04	20181115_CTCFgfpcf2_G2G1\MitoSys2\Calibration\pmEGFPC1\0001_pmEGFPC1_R1_P1_K1_Ch2.zen
8860	2.215872e-04	2.408101e-04	2.125100e-04	20181115_CTCFgfpcf2_G2G1\MitoSys2\Calibration\pmEGFPC1\0001_pmEGFPC1_R1_P1_K1_Ch2.zen
9500	1.948581e-04	2.199369e-04	1.955600e-04	20181115_CTCFgfpcf2_G2G1\MitoSys2\Calibration\pmEGFPC1\0001_pmEGFPC1_R1_P1_K1_Ch2.zen
10140	1.196214e-04	1.716924e-04	1.805800e-04	20181115_CTCFgfpcf2_G2G1\MitoSys2\Calibration\pmEGFPC1\0001_pmEGFPC1_R1_P1_K1_Ch2.zen
10780	1.326690e-04	2.118787e-04	1.672700e-04	20181115_CTCFgfpcf2_G2G1\MitoSys2\Calibration\pmEGFPC1\0001_pmEGFPC1_R1_P1_K1_Ch2.zen
11420	9.922274e-05	1.642190e-04	1.553900e-04	20181115_CTCFgfpcf2_G2G1\MitoSys2\Calibration\pmEGFPC1\0001_pmEGFPC1_R1_P1_K1_Ch2.zen
12060	1.323378e-04	1.830996e-04	1.447400e-04	20181115_CTCFgfpcf2_G2G1\MitoSys2\Calibration\pmEGFPC1\0001_pmEGFPC1_R1_P1_K1_Ch2.zen
12700	9.652083e-05	1.488949e-04	1.351600e-04	20181115_CTCFgfpcf2_G2G1\MitoSys2\Calibration\pmEGFPC1\0001_pmEGFPC1_R1_P1_K1_Ch2.zen
13980	1.234562e-04	1.948032e-04	1.186600e-04	20181115_CTCFgfpcf2_G2G1\MitoSys2\Calibration\pmEGFPC1\0001_pmEGFPC1_R1_P1_K1_Ch2.zen
15260	1.146758e-04	1.248128e-04	1.050200e-04	20181115_CTCFgfpcf2_G2G1\MitoSys2\Calibration\pmEGFPC1\0001_pmEGFPC1_R1_P1_K1_Ch2.zen
16540	1.378983e-04	1.515458e-04	9.361500e-05	20181115_CTCFgfpcf2_G2G1\MitoSys2\Calibration\pmEGFPC1\0001_pmEGFPC1_R1_P1_K1_Ch2.zen
17820	9.091140e-05	1.377287e-04	8.398200e-05	20181115_CTCFgfpcf2_G2G1\MitoSys2\Calibration\pmEGFPC1\0001_pmEGFPC1_R1_P1_K1_Ch2.zen
19100	7.249874e-05	1.570236e-04	7.577000e-05	20181115_CTCFgfpcf2_G2G1\MitoSys2\Calibration\pmEGFPC1\0001_pmEGFPC1_R1_P1_K1_Ch2.zen
20380	1.068068e-04	1.674692e-04	6.871000e-05	20181115_CTCFgfpcf2_G2G1\MitoSys2\Calibration\pmEGFPC1\0001_pmEGFPC1_R1_P1_K1_Ch2.zen
21660	8.670436e-05	1.486669e-04	6.259500e-05	20181115_CTCFgfpcf2_G2G1\MitoSys2\Calibration\pmEGFPC1\0001_pmEGFPC1_R1_P1_K1_Ch2.zen
22940	1.304347e-04	1.574888e-04	5.726400e-05	20181115_CTCFgfpcf2_G2G1\MitoSys2\Calibration\pmEGFPC1\0001_pmEGFPC1_R1_P1_K1_Ch2.zen
24220	9.692096e-06	1.865396e-04	5.258600e-05	20181115_CTCFgfpcf2_G2G1\MitoSys2\Calibration\pmEGFPC1\0001_pmEGFPC1_R1_P1_K1_Ch2.zen
25500	5.741150e-05	1.875098e-04	4.845900e-05	20181115_CTCFgfpcf2_G2G1\MitoSys2\Calibration\pmEGFPC1\0001_pmEGFPC1_R1_P1_K1_Ch2.zen
28060	3.603360e-05	1.813239e-04	4.153700e-05	20181115_CTCFgfpcf2_G2G1\MitoSys2\Calibration\pmEGFPC1\0001_pmEGFPC1_R1_P1_K1_Ch2.zen
30620	5.684697e-05	1.372727e-04	3.599500e-05	20181115_CTCFgfpcf2_G2G1\MitoSys2\Calibration\pmEGFPC1\0001_pmEGFPC1_R1_P1_K1_Ch2.zen
33180	6.658767e-05	2.104869e-04	3.148800e-05	20181115_CTCFgfpcf2_G2G1\MitoSys2\Calibration\pmEGFPC1\0001_pmEGFPC1_R1_P1_K1_Ch2.zen
35740	2.249275e-05	1.355712e-04	2.777300e-05	20181115_CTCFgfpcf2_G2G1\MitoSys2\Calibration\pmEGFPC1\0001_pmEGFPC1_R1_P1_K1_Ch2.zen
38300	-3.114766e-05	1.677064e-04	2.467500e-05	20181115_CTCFgfpcf2_G2G1\MitoSys2\Calibration\pmEGFPC1\0001_pmEGFPC1_R1_P1_K1_Ch2.zen
40860	3.791612e-05	1.980776e-04	2.206300e-05	20181115_CTCFgfpcf2_G2G1\MitoSys2\Calibration\pmEGFPC1\0001_pmEGFPC1_R1_P1_K1_Ch2.zen
43420	1.093375e-05	1.863852e-04	1.984100e-05	20181115_CTCFgfpcf2_G2G1\MitoSys2\Calibration\pmEGFPC1\0001_pmEGFPC1_R1_P1_K1_Ch2.zen
45980	-1.329330e-05	1.761398e-04	1.793600e-05	20181115_CTCFgfpcf2_G2G1\MitoSys2\Calibration\pmEGFPC1\0001_pmEGFPC1_R1_P1_K1_Ch2.zen
48540	-1.522347e-05	1.773654e-04	1.629000e-05	20181115_CTCFgfpcf2_G2G1\MitoSys2\Calibration\pmEGFPC1\0001_pmEGFPC1_R1_P1_K1_Ch2.zen
51100	1.955464e-05	1.734695e-04	1.485800e-05	20181115_CTCFgfpcf2_G2G1\MitoSys2\Calibration\pmEGFPC1\0001_pmEGFPC1_R1_P1_K1_Ch2.zen
56220	5.083875e-05	1.601359e-04	1.250300e-05	20181115_CTCFgfpcf2_G2G1\MitoSys2\Calibration\pmEGFPC1\0001_pmEGFPC1_R1_P1_K1_Ch2.zen
61340	5.703704e-05	1.726176e-04	1.066100e-05	20181115_CTCFgfpcf2_G2G1\MitoSys2\Calibration\pmEGFPC1\0001_pmEGFPC1_R1_P1_K1_Ch2.zen
66460	4.135407e-05	1.588676e-04	9.194600e-06	20181115_CTCFgfpcf2_G2G1\MitoSys2\Calibration\pmEGFPC1\0001_pmEGFPC1_R1_P1_K1_Ch2.zen
71580	8.864393e-05	1.430707e-04	8.008800e-06	20181115_CTCFgfpcf2_G2G1\MitoSys2\Calibration\pmEGFPC1\0001_pmEGFPC1_R1_P1_K1_Ch2.zen
76700	1.828979e-05	1.480299e-04	7.036800e-06	20181115_CTCFgfpcf2_G2G1\MitoSys2\Calibration\pmEGFPC1\0001_pmEGFPC1_R1_P1_K1_Ch2.zen
81820	3.038655e-05	1.482322e-04	6.230400e-06	20181115_CTCFgfpcf2_G2G1\MitoSys2\Calibration\pmEGFPC1\0001_pmEGFPC1_R1_P1_K1_Ch2.zen
86940	1.707509e-06	1.103574e-04	5.554300e-06	20181115_CTCFgfpcf2_G2G1\MitoSys2\Calibration\pmEGFPC1\0001_pmEGFPC1_R1_P1_K1_Ch2.zen
92060	1.159207e-05	1.447057e-04	4.982100e-06	20181115_CTCFgfpcf2_G2G1\MitoSys2\Calibration\pmEGFPC1\0001_pmEGFPC1_R1_P1_K1_Ch2.zen
97180	1.540318e-05	1.734345e-04	4.493700e-06	20181115_CTCFgfpcf2_G2G1\MitoSys2\Calibration\pmEGFPC1\0001_pmEGFPC1_R1_P1_K1_Ch2.zen
102300	2.415840e-05	1.013730e-04	4.073600e-06	20181115_CTCFgfpcf2_G2G1\MitoSys2\Calibration\pmEGFPC1\0001_pmEGFPC1_R1_P1_K1_Ch2.zen
112540	4.135850e-05	1.215134e-04	3.392600e-06	20181115_CTCFgfpcf2_G2G1\MitoSys2\Calibration\pmEGFPC1\0001_pmEGFPC1_R1_P1_K1_Ch2.zen
122780	3.238530e-05	1.131295e-04	2.869400e-06	20181115_CTCFgfpcf2_G2G1\MitoSys2\Calibration\pmEGFPC1\0001_pmEGFPC1_R1_P1_K1_Ch2.zen
133020	8.400030e-05	1.267517e-04	2.458900e-06	20181115_CTCFgfpcf2_G2G1\MitoSys2\Calibration\pmEGFPC1\0001_pmEGFPC1_R1_P1_K1_Ch2.zen
143260	-1.243781e-05	1.065207e-04	2.131100e-06	20181115_CTCFgfpcf2_G2G1\MitoSys2\Calibration\pmEGFPC1\0001_pmEGFPC1_R1_P1_K1_Ch2.zen
153500	-1.667046e-06	7.700963e-05	1.865200e-06	20181115_CTCFgfpcf2_G2G1\MitoSys2\Calibration\pmEGFPC1\0001_pmEGFPC1_R1_P1_K1_Ch2.zen
163740	5.550848e-05	1.562115e-04	1.646700e-06	20181115_CTCFgfpcf2_G2G1\MitoSys2\Calibration\pmEGFPC1\0001_pmEGFPC1_R1_P1_K1_Ch2.zen
173980	3.990088e-05	1.043136e-04	1.464800e-06	20181115_CTCFgfpcf2_G2G1\MitoSys2\Calibration\pmEGFPC1\0001_pmEGFPC1_R1_P1_K1_Ch2.zen
184220	8.160696e-06	1.270845e-04	1.311900e-06	20181115_CTCFgfpcf2_G2G1\MitoSys2\Calibration\pmEGFPC1\0001_pmEGFPC1_R1_P1_K1_Ch2.zen
194460	3.637230e-05	1.460492e-04	1.182100e-06	20181115_CTCFgfpcf2_G2G1\MitoSys2\Calibration\pmEGFPC1\0001_pmEGFPC1_R1_P1_K1_Ch2.zen
204700	1.720999e-05	1.233180e-04	1.071000e-06	20181115_CTCFgfpcf2_G2G1\MitoSys2\Calibration\pmEGFPC1\0001_pmEGFPC1_R1_P1_K1_Ch2.zen
225180	2.179639e-05	8.404936e-05	8.917800e-07	20181115_CTCFgfpcf2_G2G1\MitoSys2\Calibration\pmEGFPC1\0001_pmEGFPC1_R1_P1_K1_Ch2.zen
245660	4.966129e-05	8.253167e-05	7.548600e-07	20181115_CTCFgfpcf2_G2G1\MitoSys2\Calibration\pmEGFPC1\0001_pmEGFPC1_R1_P1_K1_Ch2.zen
266140	3.891085e-05	1.018807e-04	6.478500e-07	20181115_CTCFgfpcf2_G2G1\MitoSys2\Calibration\pmEGFPC1\0001_pmEGFPC1_R1_P1_K1_Ch2.zen
286620	2.381300e-05	8.734421e-05	5.625800e-07	20181115_CTCFgfpcf2_G2G1\MitoSys2\Calibration\pmEGFPC1\0001_pmEGFPC1_R1_P1_K1_Ch2.zen
307100	1.324426e-05	9.714506e-05	4.935200e-07	20181115_CTCFgfpcf2_G2G1\MitoSys2\Calibration\pmEGFPC1\0001_pmEGFPC1_R1_P1_K1_Ch2.zen
327580	3.113161e-05	1.090742e-04	4.367700e-07	20181115_CTCFgfpcf2_G2G1\MitoSys2\Calibration\pmEGFPC1\0001_pmEGFPC1_R1_P1_K1_Ch2.zen
348060	-2.213382e-05	1.082043e-04	3.895500e-07	20181115_CTCFgfpcf2_G2G1\MitoSys2\Calibration\pmEGFPC1\0001_pmEGFPC1_R1_P1_K1_Ch2.zen
368540	-2.059474e-05	1.060908e-04	3.498200e-07	20181115_CTCFgfpcf2_G2G1\MitoSys2\Calibration\pmEGFPC1\0001_pmEGFPC1_R1_P1_K1_Ch2.zen
389020	-2.189310e-05	1.211974e-04	3.160600e-07	20181115_CTCFgfpcf2_G2G1\MitoSys2\Calibration\pmEGFPC1\0001_pmEGFPC1_R1_P1_K1_Ch2.zen
409500	-3.641269e-06	8.190631e-05	2.871300e-07	20181115_CTCFgfpcf2_G2G1\MitoSys2\Calibration\pmEGFPC1\0001_pmEGFPC1_R1_P1_K1_Ch2.zen
450460	-2.597775e-06	9.558174e-05	2.403700e-07	20181115_CTCFgfpcf2_G2G1\MitoSys2\Calibration\pmEGFPC1\0001_pmEGFPC1_R1_P1_K1_Ch2.zen
491420	-2.458592e-05	7.702529e-05	2.045200e-07	20181115_CTCFgfpcf2_G2G1\MitoSys2\Calibration\pmEGFPC1\0001_pmEGFPC1_R1_P1_K1_Ch2.zen
532380	-4.138204e-06	7.655238e-05	1.764000e-07	20181115_CTCFgfpcf2_G2G1\MitoSys2\Calibration\pmEGFPC1\0001_pmEGFPC1_R1_P1_K1_Ch2.zen
573340	-1.779994e-05	8.216796e-05	1.539100e-07	20181115_CTCFgfpcf2_G2G1\MitoSys2\Calibration\pmEGFPC1\0001_pmEGFPC1_R1_P1_K1_Ch2.zen
614300	1.603177e-06	8.162707e-05	1.356200e-07	20181115_CTCFgfpcf2_G2G1\MitoSys2\Calibration\pmEGFPC1\0001_pmEGFPC1_R1_P1_K1_Ch2.zen
655260	-1.006668e-05	1.048482e-04	1.205300e-07	20181115_CTCFgfpcf2_G2G1\MitoSys2\Calibration\pmEGFPC1\0001_pmEGFPC1_R1_P1_K1_Ch2.zen
696220	9.217772e-06	8.682105e-05	1.079300e-07	20181115_CTCFgfpcf2_G2G1\MitoSys2\Calibration\pmEGFPC1\0001_pmEGFPC1_R1_P1_K1_Ch2.zen
737180	-1.007016e-05	1.097320e-04	9.728900e-08	20181115_CTCFgfpcf2_G2G1\MitoSys2\Calibration\pmEGFPC1\0001_pmEGFPC1_R1_P1_K1_Ch2.zen
778140	1.743401e-06	9.175287e-05	8.821500e-08	20181115_CTCFgfpcf2_G2G1\MitoSys2\Calibration\pmEGFPC1\0001_pmEGFPC1_R1_P1_K1_Ch2.zen
819100	-7.442003e-07	6.049713e-05	8.041000e-08	20181115_CTCFgfpcf2_G2G1\MitoSys2\Calibration\pmEGFPC1\0001_pmEGFPC1_R1_P1_K1_Ch2.zen
901020	7.050356e-06	5.295574e-05	6.773700e-08	20181115_CTCFgfpcf2_G2G1\MitoSys2\Calibration\pmEGFPC1\0001_pmEGFPC1_R1_P1_K1_Ch2.zen
982940	5.131491e-06	4.843766e-05	5.795900e-08	20181115_CTCFgfpcf2_G2G1\MitoSys2\Calibration\pmEGFPC1\0001_pmEGFPC1_R1_P1_K1_Ch2.zen
1064860	-1.484251e-05	5.515572e-05	5.024500e-08	20181115_CTCFgfpcf2_G2G1\MitoSys2\Calibration\pmEGFPC1\0001_pmEGFPC1_R1_P1_K1_Ch2.zen
1146780	1.314898e-05	5.445148e-05	4.404100e-08	20181115_CTCFgfpcf2_G2G1\MitoSys2\Calibration\pmEGFPC1\0001_pmEGFPC1_R1_P1_K1_Ch2.zen
1228700	-2.712909e-06	8.092915e-05	3.897200e-08	20181115_CTCFgfpcf2_G2G1\MitoSys2\Calibration\pmEGFPC1\0001_pmEGFPC1_R1_P1_K1_Ch2.zen
1310620	-3.810356e-05	5.984872e-05	3.477100e-08	20181115_CTCFgfpcf2_G2G1\MitoSys2\Calibration\pmEGFPC1\0001_pmEGFPC1_R1_P1_K1_Ch2.zen
1392540	-2.654259e-06	6.050337e-05	3.124700e-08	20181115_CTCFgfpcf2_G2G1\MitoSys2\Calibration\pmEGFPC1\0001_pmEGFPC1_R1_P1_K1_Ch2.zen
1474460	1.106242e-05	7.116290e-05	2.825900e-08	20181115_CTCFgfpcf2_G2G1\MitoSys2\Calibration\pmEGFPC1\0001_pmEGFPC1_R1_P1_K1_Ch2.zen
1556380	6.166936e-06	5.942730e-05	2.570200e-08	20181115_CTCFgfpcf2_G2G1\MitoSys2\Calibration\pmEGFPC1\0001_pmEGFPC1_R1_P1_K1_Ch2.zen
10	5.720112e-03	9.726298e-04	5.749200e-03	20181115_CTCFgfpcf2_G2G1\MitoSys2\Calibration\pmEGFPC1\0002_pmEGFPC1_R1_P1_K1_Ch2.zen
20	5.745824e-03	8.330200e-04	5.533100e-03	20181115_CTCFgfpcf2_G2G1\MitoSys2\Calibration\pmEGFPC1\0002_pmEGFPC1_R1_P1_K1_Ch2.zen
30	5.473838e-03	6.188107e-04	5.331200e-03	20181115_CTCFgfpcf2_G2G1\MitoSys2\Calibration\pmEGFPC1\0002_pmEGFPC1_R1_P1_K1_Ch2.zen
40	4.979818e-03	5.881100e-04	5.143300e-03	20181115_CTCFgfpcf2_G2G1\MitoSys2\Calibration\pmEGFPC1\0002_pmEGFPC1_R1_P1_K1_Ch2.zen
50	4.882632e-03	9.041685e-04	4.968800e-03	20181115_CTCFgfpcf2_G2G1\MitoSys2\Calibration\pmEGFPC1\0002_pmEGFPC1_R1_P1_K1_Ch2.zen
60	4.874464e-03	9.509079e-04	4.806400e-03	20181115_CTCFgfpcf2_G2G1\MitoSys2\Calibration\pmEGFPC1\0002_pmEGFPC1_R1_P1_K1_Ch2.zen
70	4.648032e-03	8.828164e-04	4.655200e-03	20181115_CTCFgfpcf2_G2G1\MitoSys2\Calibration\pmEGFPC1\0002_pmEGFPC1_R1_P1_K1_Ch2.zen
80	4.530343e-03	9.711650e-04	4.514200e-03	20181115_CTCFgfpcf2_G2G1\MitoSys2\Calibration\pmEGFPC1\0002_pmEGFPC1_R1_P1_K1_Ch2.zen
90	3.975606e-03	6.209842e-04	4.382600e-03	20181115_CTCFgfpcf2_G2G1\MitoSys2\Calibration\pmEGFPC1\0002_pmEGFPC1_R1_P1_K1_Ch2.zen
100	4.017659e-03	6.956147e-04	4.259400e-03	20181115_CTCFgfpcf2_G2G1\MitoSys2\Calibration\pmEGFPC1\0002_pmEGFPC1_R1_P1_K1_Ch2.zen
120	4.178702e-03	6.721164e-04	4.035700e-03	20181115_CTCFgfpcf2_G2G1\MitoSys2\Calibration\pmEGFPC1\0002_pmEGFPC1_R1_P1_K1_Ch2.zen
140	3.902990e-03	6.126068e-04	3.837800e-03	20181115_CTCFgfpcf2_G2G1\MitoSys2\Calibration\pmEGFPC1\0002_pmEGFPC1_R1_P1_K1_Ch2.zen
160	3.905007e-03	6.128373e-04	3.661400e-03	20181115_CTCFgfpcf2_G2G1\MitoSys2\Calibration\pmEGFPC1\0002_pmEGFPC1_R1_P1_K1_Ch2.zen
180	3.611770e-03	7.431633e-04	3.503200e-03	20181115_CTCFgfpcf2_G2G1\MitoSys2\Calibration\pmEGFPC1\0002_pmEGFPC1_R1_P1_K1_Ch2.zen
200	3.353695e-03	7.230776e-04	3.360400e-03	20181115_CTCFgfpcf2_G2G1\MitoSys2\Calibration\pmEGFPC1\0002_pmEGFPC1_R1_P1_K1_Ch2.zen
220	3.486549e-03	6.277028e-04	3.230700e-03	20181115_CTCFgfpcf2_G2G1\MitoSys2\Calibration\pmEGFPC1\0002_pmEGFPC1_R1_P1_K1_Ch2.zen
240	3.056103e-03	5.522303e-04	3.112100e-03	20181115_CTCFgfpcf2_G2G1\MitoSys2\Calibration\pmEGFPC1\0002_pmEGFPC1_R1_P1_K1_Ch2.zen
260	2.833397e-03	6.193872e-04	3.003300e-03	20181115_CTCFgfpcf2_G2G1\MitoSys2\Calibration\pmEGFPC1\0002_pmEGFPC1_R1_P1_K1_Ch2.zen
280	2.955099e-03	5.812801e-04	2.902900e-03	20181115_CTCFgfpcf2_G2G1\MitoSys2\Calibration\pmEGFPC1\0002_pmEGFPC1_R1_P1_K1_Ch2.zen
300	2.968916e-03	3.813981e-04	2.809900e-03	20181115_CTCFgfpcf2_G2G1\MitoSys2\Calibration\pmEGFPC1\0002_pmEGFPC1_R1_P1_K1_Ch2.zen
340	2.510012e-03	4.948813e-04	2.642600e-03	20181115_CTCFgfpcf2_G2G1\MitoSys2\Calibration\pmEGFPC1\0002_pmEGFPC1_R1_P1_K1_Ch2.zen
380	2.455113e-03	3.972902e-04	2.496000e-03	20181115_CTCFgfpcf2_G2G1\MitoSys2\Calibration\pmEGFPC1\0002_pmEGFPC1_R1_P1_K1_Ch2.zen
420	2.287882e-03	4.678199e-04	2.366100e-03	20181115_CTCFgfpcf2_G2G1\MitoSys2\Calibration\pmEGFPC1\0002_pmEGFPC1_R1_P1_K1_Ch2.zen
460	2.253119e-03	4.611927e-04	2.249900e-03	20181115_CTCFgfpcf2_G2G1\MitoSys2\Calibration\pmEGFPC1\0002_pmEGFPC1_R1_P1_K1_Ch2.zen
500	2.230492e-03	4.740481e-04	2.145200e-03	20181115_CTCFgfpcf2_G2G1\MitoSys2\Calibration\pmEGFPC1\0002_pmEGFPC1_R1_P1_K1_Ch2.zen
540	1.934479e-03	3.568284e-04	2.050300e-03	20181115_CTCFgfpcf2_G2G1\MitoSys2\Calibration\pmEGFPC1\0002_pmEGFPC1_R1_P1_K1_Ch2.zen
580	1.971468e-03	3.376496e-04	1.963800e-03	20181115_CTCFgfpcf2_G2G1\MitoSys2\Calibration\pmEGFPC1\0002_pmEGFPC1_R1_P1_K1_Ch2.zen
620	1.848244e-03	4.008040e-04	1.884600e-03	20181115_CTCFgfpcf2_G2G1\MitoSys2\Calibration\pmEGFPC1\0002_pmEGFPC1_R1_P1_K1_Ch2.zen
660	1.852791e-03	4.627427e-04	1.811700e-03	20181115_CTCFgfpcf2_G2G1\MitoSys2\Calibration\pmEGFPC1\0002_pmEGFPC1_R1_P1_K1_Ch2.zen
700	1.631082e-03	2.872198e-04	1.744500e-03	20181115_CTCFgfpcf2_G2G1\MitoSys2\Calibration\pmEGFPC1\0002_pmEGFPC1_R1_P1_K1_Ch2.zen
780	1.736398e-03	3.658523e-04	1.624500e-03	20181115_CTCFgfpcf2_G2G1\MitoSys2\Calibration\pmEGFPC1\0002_pmEGFPC1_R1_P1_K1_Ch2.zen
860	1.407790e-03	4.034883e-04	1.520500e-03	20181115_CTCFgfpcf2_G2G1\MitoSys2\Calibration\pmEGFPC1\0002_pmEGFPC1_R1_P1_K1_Ch2.zen
940	1.313509e-03	4.067467e-04	1.429600e-03	20181115_CTCFgfpcf2_G2G1\MitoSys2\Calibration\pmEGFPC1\0002_pmEGFPC1_R1_P1_K1_Ch2.zen
1020	1.355044e-03	4.348997e-04	1.349400e-03	20181115_CTCFgfpcf2_G2G1\MitoSys2\Calibration\pmEGFPC1\0002_pmEGFPC1_R1_P1_K1_Ch2.zen
1100	1.252641e-03	4.189173e-04	1.278100e-03	20181115_CTCFgfpcf2_G2G1\MitoSys2\Calibration\pmEGFPC1\0002_pmEGFPC1_R1_P1_K1_Ch2.zen
1180	1.197333e-03	5.799290e-04	1.214400e-03	20181115_CTCFgfpcf2_G2G1\MitoSys2\Calibration\pmEGFPC1\0002_pmEGFPC1_R1_P1_K1_Ch2.zen
1260	1.291088e-03	4.777302e-04	1.157200e-03	20181115_CTCFgfpcf2_G2G1\MitoSys2\Calibration\pmEGFPC1\0002_pmEGFPC1_R1_P1_K1_Ch2.zen
1340	1.166182e-03	3.989398e-04	1.105400e-03	20181115_CTCFgfpcf2_G2G1\MitoSys2\Calibration\pmEGFPC1\0002_pmEGFPC1_R1_P1_K1_Ch2.zen
1420	1.058083e-03	2.792539e-04	1.058300e-03	20181115_CTCFgfpcf2_G2G1\MitoSys2\Calibration\pmEGFPC1\0002_pmEGFPC1_R1_P1_K1_Ch2.zen
1500	9.805760e-04	2.666467e-04	1.015400e-03	20181115_CTCFgfpcf2_G2G1\MitoSys2\Calibration\pmEGFPC1\0002_pmEGFPC1_R1_P1_K1_Ch2.zen
1660	9.087232e-04	3.484373e-04	9.399600e-04	20181115_CTCFgfpcf2_G2G1\MitoSys2\Calibration\pmEGFPC1\0002_pmEGFPC1_R1_P1_K1_Ch2.zen
1820	9.037674e-04	2.507067e-04	8.757300e-04	20181115_CTCFgfpcf2_G2G1\MitoSys2\Calibration\pmEGFPC1\0002_pmEGFPC1_R1_P1_K1_Ch2.zen
1980	8.420466e-04	2.657712e-04	8.203900e-04	20181115_CTCFgfpcf2_G2G1\MitoSys2\Calibration\pmEGFPC1\0002_pmEGFPC1_R1_P1_K1_Ch2.zen
2140	7.995600e-04	2.906407e-04	7.721800e-04	20181115_CTCFgfpcf2_G2G1\MitoSys2\Calibration\pmEGFPC1\0002_pmEGFPC1_R1_P1_K1_Ch2.zen
2300	6.779545e-04	2.240297e-04	7.297800e-04	20181115_CTCFgfpcf2_G2G1\MitoSys2\Calibration\pmEGFPC1\0002_pmEGFPC1_R1_P1_K1_Ch2.zen
2460	7.284563e-04	2.568938e-04	6.921700e-04	20181115_CTCFgfpcf2_G2G1\MitoSys2\Calibration\pmEGFPC1\0002_pmEGFPC1_R1_P1_K1_Ch2.zen
2620	6.122254e-04	2.441547e-04	6.585600e-04	20181115_CTCFgfpcf2_G2G1\MitoSys2\Calibration\pmEGFPC1\0002_pmEGFPC1_R1_P1_K1_Ch2.zen
2780	6.145149e-04	3.179961e-04	6.283200e-04	20181115_CTCFgfpcf2_G2G1\MitoSys2\Calibration\pmEGFPC1\0002_pmEGFPC1_R1_P1_K1_Ch2.zen
2940	6.754296e-04	2.517068e-04	6.009300e-04	20181115_CTCFgfpcf2_G2G1\MitoSys2\Calibration\pmEGFPC1\0002_pmEGFPC1_R1_P1_K1_Ch2.zen
3100	6.075806e-04	3.232721e-04	5.760000e-04	20181115_CTCFgfpcf2_G2G1\MitoSys2\Calibration\pmEGFPC1\0002_pmEGFPC1_R1_P1_K1_Ch2.zen
3420	5.587877e-04	2.964013e-04	5.321800e-04	20181115_CTCFgfpcf2_G2G1\MitoSys2\Calibration\pmEGFPC1\0002_pmEGFPC1_R1_P1_K1_Ch2.zen
3740	5.206326e-04	3.170529e-04	4.948200e-04	20181115_CTCFgfpcf2_G2G1\MitoSys2\Calibration\pmEGFPC1\0002_pmEGFPC1_R1_P1_K1_Ch2.zen
4060	4.048376e-04	2.544810e-04	4.624600e-04	20181115_CTCFgfpcf2_G2G1\MitoSys2\Calibration\pmEGFPC1\0002_pmEGFPC1_R1_P1_K1_Ch2.zen
4380	3.956375e-04	2.510441e-04	4.340800e-04	20181115_CTCFgfpcf2_G2G1\MitoSys2\Calibration\pmEGFPC1\0002_pmEGFPC1_R1_P1_K1_Ch2.zen
4700	4.166965e-04	2.423662e-04	4.088900e-04	20181115_CTCFgfpcf2_G2G1\MitoSys2\Calibration\pmEGFPC1\0002_pmEGFPC1_R1_P1_K1_Ch2.zen
5020	3.711745e-04	2.489710e-04	3.863200e-04	20181115_CTCFgfpcf2_G2G1\MitoSys2\Calibration\pmEGFPC1\0002_pmEGFPC1_R1_P1_K1_Ch2.zen
5340	4.318664e-04	2.789876e-04	3.659400e-04	20181115_CTCFgfpcf2_G2G1\MitoSys2\Calibration\pmEGFPC1\0002_pmEGFPC1_R1_P1_K1_Ch2.zen
5660	4.387382e-04	2.537660e-04	3.474000e-04	20181115_CTCFgfpcf2_G2G1\MitoSys2\Calibration\pmEGFPC1\0002_pmEGFPC1_R1_P1_K1_Ch2.zen
5980	3.331230e-04	2.133191e-04	3.304300e-04	20181115_CTCFgfpcf2_G2G1\MitoSys2\Calibration\pmEGFPC1\0002_pmEGFPC1_R1_P1_K1_Ch2.zen
6300	2.488830e-04	2.093482e-04	3.148100e-04	20181115_CTCFgfpcf2_G2G1\MitoSys2\Calibration\pmEGFPC1\0002_pmEGFPC1_R1_P1_K1_Ch2.zen
6940	2.487938e-04	2.670724e-04	2.869800e-04	20181115_CTCFgfpcf2_G2G1\MitoSys2\Calibration\pmEGFPC1\0002_pmEGFPC1_R1_P1_K1_Ch2.zen
7580	2.643601e-04	2.207445e-04	2.628600e-04	20181115_CTCFgfpcf2_G2G1\MitoSys2\Calibration\pmEGFPC1\0002_pmEGFPC1_R1_P1_K1_Ch2.zen
8220	2.615504e-04	2.388813e-04	2.417100e-04	20181115_CTCFgfpcf2_G2G1\MitoSys2\Calibration\pmEGFPC1\0002_pmEGFPC1_R1_P1_K1_Ch2.zen
8860	1.571279e-04	2.465755e-04	2.230100e-04	20181115_CTCFgfpcf2_G2G1\MitoSys2\Calibration\pmEGFPC1\0002_pmEGFPC1_R1_P1_K1_Ch2.zen
9500	2.154330e-04	2.786264e-04	2.063600e-04	20181115_CTCFgfpcf2_G2G1\MitoSys2\Calibration\pmEGFPC1\0002_pmEGFPC1_R1_P1_K1_Ch2.zen
10140	1.746935e-04	2.289039e-04	1.914600e-04	20181115_CTCFgfpcf2_G2G1\MitoSys2\Calibration\pmEGFPC1\0002_pmEGFPC1_R1_P1_K1_Ch2.zen
10780	1.778419e-04	2.428513e-04	1.780500e-04	20181115_CTCFgfpcf2_G2G1\MitoSys2\Calibration\pmEGFPC1\0002_pmEGFPC1_R1_P1_K1_Ch2.zen
11420	1.364848e-04	2.328365e-04	1.659600e-04	20181115_CTCFgfpcf2_G2G1\MitoSys2\Calibration\pmEGFPC1\0002_pmEGFPC1_R1_P1_K1_Ch2.zen
12060	1.756960e-04	1.751601e-04	1.550000e-04	20181115_CTCFgfpcf2_G2G1\MitoSys2\Calibration\pmEGFPC1\0002_pmEGFPC1_R1_P1_K1_Ch2.zen
12700	1.916111e-04	1.344678e-04	1.450500e-04	20181115_CTCFgfpcf2_G2G1\MitoSys2\Calibration\pmEGFPC1\0002_pmEGFPC1_R1_P1_K1_Ch2.zen
13980	1.562752e-04	1.420318e-04	1.277200e-04	20181115_CTCFgfpcf2_G2G1\MitoSys2\Calibration\pmEGFPC1\0002_pmEGFPC1_R1_P1_K1_Ch2.zen
15260	1.228698e-04	1.582835e-04	1.132100e-04	20181115_CTCFgfpcf2_G2G1\MitoSys2\Calibration\pmEGFPC1\0002_pmEGFPC1_R1_P1_K1_Ch2.zen
16540	1.060321e-04	1.942340e-04	1.009600e-04	20181115_CTCFgfpcf2_G2G1\MitoSys2\Calibration\pmEGFPC1\0002_pmEGFPC1_R1_P1_K1_Ch2.zen
17820	5.462340e-05	1.643647e-04	9.053400e-05	20181115_CTCFgfpcf2_G2G1\MitoSys2\Calibration\pmEGFPC1\0002_pmEGFPC1_R1_P1_K1_Ch2.zen
19100	4.136307e-05	2.284987e-04	8.160400e-05	20181115_CTCFgfpcf2_G2G1\MitoSys2\Calibration\pmEGFPC1\0002_pmEGFPC1_R1_P1_K1_Ch2.zen
20380	3.366981e-05	2.098163e-04	7.390300e-05	20181115_CTCFgfpcf2_G2G1\MitoSys2\Calibration\pmEGFPC1\0002_pmEGFPC1_R1_P1_K1_Ch2.zen
21660	-3.262354e-05	1.927088e-04	6.722000e-05	20181115_CTCFgfpcf2_G2G1\MitoSys2\Calibration\pmEGFPC1\0002_pmEGFPC1_R1_P1_K1_Ch2.zen
22940	1.260001e-05	2.401045e-04	6.138900e-05	20181115_CTCFgfpcf2_G2G1\MitoSys2\Calibration\pmEGFPC1\0002_pmEGFPC1_R1_P1_K1_Ch2.zen
24220	4.293752e-05	2.005379e-04	5.627200e-05	20181115_CTCFgfpcf2_G2G1\MitoSys2\Calibration\pmEGFPC1\0002_pmEGFPC1_R1_P1_K1_Ch2.zen
25500	3.848693e-05	1.846120e-04	5.176100e-05	20181115_CTCFgfpcf2_G2G1\MitoSys2\Calibration\pmEGFPC1\0002_pmEGFPC1_R1_P1_K1_Ch2.zen
28060	2.824517e-05	1.697849e-04	4.420800e-05	20181115_CTCFgfpcf2_G2G1\MitoSys2\Calibration\pmEGFPC1\0002_pmEGFPC1_R1_P1_K1_Ch2.zen
30620	6.869388e-05	1.658729e-04	3.818100e-05	20181115_CTCFgfpcf2_G2G1\MitoSys2\Calibration\pmEGFPC1\0002_pmEGFPC1_R1_P1_K1_Ch2.zen
33180	6.284963e-05	1.836541e-04	3.330000e-05	20181115_CTCFgfpcf2_G2G1\MitoSys2\Calibration\pmEGFPC1\0002_pmEGFPC1_R1_P1_K1_Ch2.zen
35740	6.784349e-05	1.459118e-04	2.929400e-05	20181115_CTCFgfpcf2_G2G1\MitoSys2\Calibration\pmEGFPC1\0002_pmEGFPC1_R1_P1_K1_Ch2.zen
38300	1.030344e-04	1.344603e-04	2.596700e-05	20181115_CTCFgfpcf2_G2G1\MitoSys2\Calibration\pmEGFPC1\0002_pmEGFPC1_R1_P1_K1_Ch2.zen
40860	5.003989e-05	2.120728e-04	2.317600e-05	20181115_CTCFgfpcf2_G2G1\MitoSys2\Calibration\pmEGFPC1\0002_pmEGFPC1_R1_P1_K1_Ch2.zen
43420	3.100014e-05	1.680770e-04	2.081200e-05	20181115_CTCFgfpcf2_G2G1\MitoSys2\Calibration\pmEGFPC1\0002_pmEGFPC1_R1_P1_K1_Ch2.zen
45980	2.155152e-05	1.914141e-04	1.879300e-05	20181115_CTCFgfpcf2_G2G1\MitoSys2\Calibration\pmEGFPC1\0002_pmEGFPC1_R1_P1_K1_Ch2.zen
48540	-2.150901e-05	1.772819e-04	1.705600e-05	20181115_CTCFgfpcf2_G2G1\MitoSys2\Calibration\pmEGFPC1\0002_pmEGFPC1_R1_P1_K1_Ch2.zen
51100	-2.392812e-06	1.689210e-04	1.555000e-05	20181115_CTCFgfpcf2_G2G1\MitoSys2\Calibration\pmEGFPC1\0002_pmEGFPC1_R1_P1_K1_Ch2.zen
56220	9.654358e-06	1.637796e-04	1.308600e-05	20181115_CTCFgfpcf2_G2G1\MitoSys2\Calibration\pmEGFPC1\0002_pmEGFPC1_R1_P1_K1_Ch2.zen
61340	2.369094e-05	1.576315e-04	1.117000e-05	20181115_CTCFgfpcf2_G2G1\MitoSys2\Calibration\pmEGFPC1\0002_pmEGFPC1_R1_P1_K1_Ch2.zen
66460	-5.166944e-06	1.313877e-04	9.653200e-06	20181115_CTCFgfpcf2_G2G1\MitoSys2\Calibration\pmEGFPC1\0002_pmEGFPC1_R1_P1_K1_Ch2.zen
71580	-1.783150e-05	1.361508e-04	8.431400e-06	20181115_CTCFgfpcf2_G2G1\MitoSys2\Calibration\pmEGFPC1\0002_pmEGFPC1_R1_P1_K1_Ch2.zen
76700	3.194908e-05	1.383881e-04	7.433200e-06	20181115_CTCFgfpcf2_G2G1\MitoSys2\Calibration\pmEGFPC1\0002_pmEGFPC1_R1_P1_K1_Ch2.zen
81820	2.762275e-05	1.058996e-04	6.607300e-06	20181115_CTCFgfpcf2_G2G1\MitoSys2\Calibration\pmEGFPC1\0002_pmEGFPC1_R1_P1_K1_Ch2.zen
86940	-3.283730e-05	1.312227e-04	5.916200e-06	20181115_CTCFgfpcf2_G2G1\MitoSys2\Calibration\pmEGFPC1\0002_pmEGFPC1_R1_P1_K1_Ch2.zen
92060	2.176314e-05	1.560280e-04	5.332000e-06	20181115_CTCFgfpcf2_G2G1\MitoSys2\Calibration\pmEGFPC1\0002_pmEGFPC1_R1_P1_K1_Ch2.zen
97180	4.240772e-05	1.675523e-04	4.833600e-06	20181115_CTCFgfpcf2_G2G1\MitoSys2\Calibration\pmEGFPC1\0002_pmEGFPC1_R1_P1_K1_Ch2.zen
102300	1.164445e-05	1.385054e-04	4.405000e-06	20181115_CTCFgfpcf2_G2G1\MitoSys2\Calibration\pmEGFPC1\0002_pmEGFPC1_R1_P1_K1_Ch2.zen
112540	1.515718e-05	1.167232e-04	3.709500e-06	20181115_CTCFgfpcf2_G2G1\MitoSys2\Calibration\pmEGFPC1\0002_pmEGFPC1_R1_P1_K1_Ch2.zen
122780	-3.145993e-05	1.481986e-04	3.173800e-06	20181115_CTCFgfpcf2_G2G1\MitoSys2\Calibration\pmEGFPC1\0002_pmEGFPC1_R1_P1_K1_Ch2.zen
133020	-4.622992e-05	1.071581e-04	2.752000e-06	20181115_CTCFgfpcf2_G2G1\MitoSys2\Calibration\pmEGFPC1\0002_pmEGFPC1_R1_P1_K1_Ch2.zen
143260	-4.503191e-05	1.485213e-04	2.413400e-06	20181115_CTCFgfpcf2_G2G1\MitoSys2\Calibration\pmEGFPC1\0002_pmEGFPC1_R1_P1_K1_Ch2.zen
153500	-2.961870e-06	1.091187e-04	2.137200e-06	20181115_CTCFgfpcf2_G2G1\MitoSys2\Calibration\pmEGFPC1\0002_pmEGFPC1_R1_P1_K1_Ch2.zen
163740	-7.380719e-06	9.603624e-05	1.908600e-06	20181115_CTCFgfpcf2_G2G1\MitoSys2\Calibration\pmEGFPC1\0002_pmEGFPC1_R1_P1_K1_Ch2.zen
173980	1.101671e-05	1.133616e-04	1.717200e-06	20181115_CTCFgfpcf2_G2G1\MitoSys2\Calibration\pmEGFPC1\0002_pmEGFPC1_R1_P1_K1_Ch2.zen
184220	6.589292e-06	1.341388e-04	1.555000e-06	20181115_CTCFgfpcf2_G2G1\MitoSys2\Calibration\pmEGFPC1\0002_pmEGFPC1_R1_P1_K1_Ch2.zen
194460	4.655647e-05	1.165747e-04	1.416300e-06	20181115_CTCFgfpcf2_G2G1\MitoSys2\Calibration\pmEGFPC1\0002_pmEGFPC1_R1_P1_K1_Ch2.zen
204700	3.131389e-05	8.794904e-05	1.296600e-06	20181115_CTCFgfpcf2_G2G1\MitoSys2\Calibration\pmEGFPC1\0002_pmEGFPC1_R1_P1_K1_Ch2.zen
225180	6.518031e-05	1.240827e-04	1.101500e-06	20181115_CTCFgfpcf2_G2G1\MitoSys2\Calibration\pmEGFPC1\0002_pmEGFPC1_R1_P1_K1_Ch2.zen
245660	3.357028e-05	9.148173e-05	9.499700e-07	20181115_CTCFgfpcf2_G2G1\MitoSys2\Calibration\pmEGFPC1\0002_pmEGFPC1_R1_P1_K1_Ch2.zen
266140	1.357185e-05	9.823194e-05	8.297400e-07	20181115_CTCFgfpcf2_G2G1\MitoSys2\Calibration\pmEGFPC1\0002_pmEGFPC1_R1_P1_K1_Ch2.zen
286620	2.957552e-05	1.108383e-04	7.324800e-07	20181115_CTCFgfpcf2_G2G1\MitoSys2\Calibration\pmEGFPC1\0002_pmEGFPC1_R1_P1_K1_Ch2.zen
307100	4.412997e-05	1.140418e-04	6.525500e-07	20181115_CTCFgfpcf2_G2G1\MitoSys2\Calibration\pmEGFPC1\0002_pmEGFPC1_R1_P1_K1_Ch2.zen
327580	1.541111e-05	1.317028e-04	5.859300e-07	20181115_CTCFgfpcf2_G2G1\MitoSys2\Calibration\pmEGFPC1\0002_pmEGFPC1_R1_P1_K1_Ch2.zen
348060	-1.987709e-05	1.235715e-04	5.297400e-07	20181115_CTCFgfpcf2_G2G1\MitoSys2\Calibration\pmEGFPC1\0002_pmEGFPC1_R1_P1_K1_Ch2.zen
368540	-5.977534e-07	1.182109e-04	4.818500e-07	20181115_CTCFgfpcf2_G2G1\MitoSys2\Calibration\pmEGFPC1\0002_pmEGFPC1_R1_P1_K1_Ch2.zen
389020	-4.604492e-05	9.952784e-05	4.406400e-07	20181115_CTCFgfpcf2_G2G1\MitoSys2\Calibration\pmEGFPC1\0002_pmEGFPC1_R1_P1_K1_Ch2.zen
409500	-2.181376e-05	7.567898e-05	4.049000e-07	20181115_CTCFgfpcf2_G2G1\MitoSys2\Calibration\pmEGFPC1\0002_pmEGFPC1_R1_P1_K1_Ch2.zen
450460	-2.416872e-05	8.971994e-05	3.461700e-07	20181115_CTCFgfpcf2_G2G1\MitoSys2\Calibration\pmEGFPC1\0002_pmEGFPC1_R1_P1_K1_Ch2.zen
491420	2.153645e-06	1.084623e-04	3.001800e-07	20181115_CTCFgfpcf2_G2G1\MitoSys2\Calibration\pmEGFPC1\0002_pmEGFPC1_R1_P1_K1_Ch2.zen
532380	3.668154e-05	5.974622e-05	2.633900e-07	20181115_CTCFgfpcf2_G2G1\MitoSys2\Calibration\pmEGFPC1\0002_pmEGFPC1_R1_P1_K1_Ch2.zen
573340	-1.036896e-05	9.450316e-05	2.334300e-07	20181115_CTCFgfpcf2_G2G1\MitoSys2\Calibration\pmEGFPC1\0002_pmEGFPC1_R1_P1_K1_Ch2.zen
614300	-4.626917e-06	9.020764e-05	2.086600e-07	20181115_CTCFgfpcf2_G2G1\MitoSys2\Calibration\pmEGFPC1\0002_pmEGFPC1_R1_P1_K1_Ch2.zen
655260	-2.068001e-05	7.868021e-05	1.879100e-07	20181115_CTCFgfpcf2_G2G1\MitoSys2\Calibration\pmEGFPC1\0002_pmEGFPC1_R1_P1_K1_Ch2.zen
696220	-4.144473e-06	7.869330e-05	1.703300e-07	20181115_CTCFgfpcf2_G2G1\MitoSys2\Calibration\pmEGFPC1\0002_pmEGFPC1_R1_P1_K1_Ch2.zen
737180	-4.314066e-07	1.056615e-04	1.552800e-07	20181115_CTCFgfpcf2_G2G1\MitoSys2\Calibration\pmEGFPC1\0002_pmEGFPC1_R1_P1_K1_Ch2.zen
778140	1.385483e-05	8.720048e-05	1.422900e-07	20181115_CTCFgfpcf2_G2G1\MitoSys2\Calibration\pmEGFPC1\0002_pmEGFPC1_R1_P1_K1_Ch2.zen
819100	-1.509492e-05	6.884303e-05	1.309800e-07	20181115_CTCFgfpcf2_G2G1\MitoSys2\Calibration\pmEGFPC1\0002_pmEGFPC1_R1_P1_K1_Ch2.zen
901020	6.146528e-06	6.714232e-05	1.123300e-07	20181115_CTCFgfpcf2_G2G1\MitoSys2\Calibration\pmEGFPC1\0002_pmEGFPC1_R1_P1_K1_Ch2.zen
982940	8.951168e-06	7.414068e-05	9.764600e-08	20181115_CTCFgfpcf2_G2G1\MitoSys2\Calibration\pmEGFPC1\0002_pmEGFPC1_R1_P1_K1_Ch2.zen
1064860	-2.953406e-06	6.416820e-05	8.585600e-08	20181115_CTCFgfpcf2_G2G1\MitoSys2\Calibration\pmEGFPC1\0002_pmEGFPC1_R1_P1_K1_Ch2.zen
1146780	9.492044e-06	6.574673e-05	7.622300e-08	20181115_CTCFgfpcf2_G2G1\MitoSys2\Calibration\pmEGFPC1\0002_pmEGFPC1_R1_P1_K1_Ch2.zen
1228700	-1.912713e-05	7.862979e-05	6.823600e-08	20181115_CTCFgfpcf2_G2G1\MitoSys2\Calibration\pmEGFPC1\0002_pmEGFPC1_R1_P1_K1_Ch2.zen
1310620	2.216621e-05	5.429795e-05	6.152800e-08	20181115_CTCFgfpcf2_G2G1\MitoSys2\Calibration\pmEGFPC1\0002_pmEGFPC1_R1_P1_K1_Ch2.zen
1392540	-1.128082e-05	7.047270e-05	5.583300e-08	20181115_CTCFgfpcf2_G2G1\MitoSys2\Calibration\pmEGFPC1\0002_pmEGFPC1_R1_P1_K1_Ch2.zen
1474460	-2.319767e-05	4.745491e-05	5.094900e-08	20181115_CTCFgfpcf2_G2G1\MitoSys2\Calibration\pmEGFPC1\0002_pmEGFPC1_R1_P1_K1_Ch2.zen
1556380	-1.485944e-05	5.703602e-05	4.672600e-08	20181115_CTCFgfpcf2_G2G1\MitoSys2\Calibration\pmEGFPC1\0002_pmEGFPC1_R1_P1_K1_Ch2.zen
10	6.595620e-03	1.167064e-03	6.949200e-03	20181115_CTCFgfpcf2_G2G1\MitoSys2\Calibration\pmEGFPC1\0002_pmEGFPC1_R1_P2_K1_Ch2.zen
20	6.916226e-03	1.217998e-03	6.731700e-03	20181115_CTCFgfpcf2_G2G1\MitoSys2\Calibration\pmEGFPC1\0002_pmEGFPC1_R1_P2_K1_Ch2.zen
30	6.491949e-03	1.134422e-03	6.523500e-03	20181115_CTCFgfpcf2_G2G1\MitoSys2\Calibration\pmEGFPC1\0002_pmEGFPC1_R1_P2_K1_Ch2.zen
40	6.506035e-03	7.595127e-04	6.326300e-03	20181115_CTCFgfpcf2_G2G1\MitoSys2\Calibration\pmEGFPC1\0002_pmEGFPC1_R1_P2_K1_Ch2.zen
50	6.157846e-03	1.084690e-03	6.140200e-03	20181115_CTCFgfpcf2_G2G1\MitoSys2\Calibration\pmEGFPC1\0002_pmEGFPC1_R1_P2_K1_Ch2.zen
60	6.039367e-03	1.271503e-03	5.965000e-03	20181115_CTCFgfpcf2_G2G1\MitoSys2\Calibration\pmEGFPC1\0002_pmEGFPC1_R1_P2_K1_Ch2.zen
70	5.653241e-03	1.125696e-03	5.800000e-03	20181115_CTCFgfpcf2_G2G1\MitoSys2\Calibration\pmEGFPC1\0002_pmEGFPC1_R1_P2_K1_Ch2.zen
80	5.956129e-03	1.106639e-03	5.644500e-03	20181115_CTCFgfpcf2_G2G1\MitoSys2\Calibration\pmEGFPC1\0002_pmEGFPC1_R1_P2_K1_Ch2.zen
90	5.411580e-03	1.061979e-03	5.498000e-03	20181115_CTCFgfpcf2_G2G1\MitoSys2\Calibration\pmEGFPC1\0002_pmEGFPC1_R1_P2_K1_Ch2.zen
100	5.322952e-03	8.596788e-04	5.359800e-03	20181115_CTCFgfpcf2_G2G1\MitoSys2\Calibration\pmEGFPC1\0002_pmEGFPC1_R1_P2_K1_Ch2.zen
120	5.216365e-03	7.677425e-04	5.105700e-03	20181115_CTCFgfpcf2_G2G1\MitoSys2\Calibration\pmEGFPC1\0002_pmEGFPC1_R1_P2_K1_Ch2.zen
140	5.144577e-03	7.284282e-04	4.877800e-03	20181115_CTCFgfpcf2_G2G1\MitoSys2\Calibration\pmEGFPC1\0002_pmEGFPC1_R1_P2_K1_Ch2.zen
160	4.689658e-03	7.630665e-04	4.672300e-03	20181115_CTCFgfpcf2_G2G1\MitoSys2\Calibration\pmEGFPC1\0002_pmEGFPC1_R1_P2_K1_Ch2.zen
180	4.094544e-03	9.155353e-04	4.485900e-03	20181115_CTCFgfpcf2_G2G1\MitoSys2\Calibration\pmEGFPC1\0002_pmEGFPC1_R1_P2_K1_Ch2.zen
200	4.125227e-03	6.347610e-04	4.315900e-03	20181115_CTCFgfpcf2_G2G1\MitoSys2\Calibration\pmEGFPC1\0002_pmEGFPC1_R1_P2_K1_Ch2.zen
220	4.106110e-03	7.049415e-04	4.160100e-03	20181115_CTCFgfpcf2_G2G1\MitoSys2\Calibration\pmEGFPC1\0002_pmEGFPC1_R1_P2_K1_Ch2.zen
240	3.858039e-03	7.353846e-04	4.016600e-03	20181115_CTCFgfpcf2_G2G1\MitoSys2\Calibration\pmEGFPC1\0002_pmEGFPC1_R1_P2_K1_Ch2.zen
260	3.973979e-03	8.350067e-04	3.883900e-03	20181115_CTCFgfpcf2_G2G1\MitoSys2\Calibration\pmEGFPC1\0002_pmEGFPC1_R1_P2_K1_Ch2.zen
280	3.807348e-03	6.595687e-04	3.760700e-03	20181115_CTCFgfpcf2_G2G1\MitoSys2\Calibration\pmEGFPC1\0002_pmEGFPC1_R1_P2_K1_Ch2.zen
300	3.725314e-03	7.279250e-04	3.645800e-03	20181115_CTCFgfpcf2_G2G1\MitoSys2\Calibration\pmEGFPC1\0002_pmEGFPC1_R1_P2_K1_Ch2.zen
340	3.568209e-03	8.948174e-04	3.437700e-03	20181115_CTCFgfpcf2_G2G1\MitoSys2\Calibration\pmEGFPC1\0002_pmEGFPC1_R1_P2_K1_Ch2.zen
380	3.337565e-03	5.545104e-04	3.253600e-03	20181115_CTCFgfpcf2_G2G1\MitoSys2\Calibration\pmEGFPC1\0002_pmEGFPC1_R1_P2_K1_Ch2.zen
420	2.956529e-03	6.639074e-04	3.089300e-03	20181115_CTCFgfpcf2_G2G1\MitoSys2\Calibration\pmEGFPC1\0002_pmEGFPC1_R1_P2_K1_Ch2.zen
460	2.846589e-03	4.927135e-04	2.941500e-03	20181115_CTCFgfpcf2_G2G1\MitoSys2\Calibration\pmEGFPC1\0002_pmEGFPC1_R1_P2_K1_Ch2.zen
500	2.999960e-03	6.471159e-04	2.807700e-03	20181115_CTCFgfpcf2_G2G1\MitoSys2\Calibration\pmEGFPC1\0002_pmEGFPC1_R1_P2_K1_Ch2.zen
540	2.748824e-03	5.528980e-04	2.686000e-03	20181115_CTCFgfpcf2_G2G1\MitoSys2\Calibration\pmEGFPC1\0002_pmEGFPC1_R1_P2_K1_Ch2.zen
580	2.447786e-03	5.136606e-04	2.574700e-03	20181115_CTCFgfpcf2_G2G1\MitoSys2\Calibration\pmEGFPC1\0002_pmEGFPC1_R1_P2_K1_Ch2.zen
620	2.532095e-03	6.770218e-04	2.472500e-03	20181115_CTCFgfpcf2_G2G1\MitoSys2\Calibration\pmEGFPC1\0002_pmEGFPC1_R1_P2_K1_Ch2.zen
660	2.178415e-03	6.594920e-04	2.378400e-03	20181115_CTCFgfpcf2_G2G1\MitoSys2\Calibration\pmEGFPC1\0002_pmEGFPC1_R1_P2_K1_Ch2.zen
700	2.301982e-03	4.783116e-04	2.291400e-03	20181115_CTCFgfpcf2_G2G1\MitoSys2\Calibration\pmEGFPC1\0002_pmEGFPC1_R1_P2_K1_Ch2.zen
780	2.156499e-03	5.113883e-04	2.136000e-03	20181115_CTCFgfpcf2_G2G1\MitoSys2\Calibration\pmEGFPC1\0002_pmEGFPC1_R1_P2_K1_Ch2.zen
860	1.926058e-03	6.593712e-04	2.001300e-03	20181115_CTCFgfpcf2_G2G1\MitoSys2\Calibration\pmEGFPC1\0002_pmEGFPC1_R1_P2_K1_Ch2.zen
940	1.757553e-03	5.700393e-04	1.883400e-03	20181115_CTCFgfpcf2_G2G1\MitoSys2\Calibration\pmEGFPC1\0002_pmEGFPC1_R1_P2_K1_Ch2.zen
1020	1.805678e-03	5.217338e-04	1.779500e-03	20181115_CTCFgfpcf2_G2G1\MitoSys2\Calibration\pmEGFPC1\0002_pmEGFPC1_R1_P2_K1_Ch2.zen
1100	1.718547e-03	4.409198e-04	1.687300e-03	20181115_CTCFgfpcf2_G2G1\MitoSys2\Calibration\pmEGFPC1\0002_pmEGFPC1_R1_P2_K1_Ch2.zen
1180	1.614782e-03	5.758207e-04	1.605000e-03	20181115_CTCFgfpcf2_G2G1\MitoSys2\Calibration\pmEGFPC1\0002_pmEGFPC1_R1_P2_K1_Ch2.zen
1260	1.596984e-03	4.056012e-04	1.531100e-03	20181115_CTCFgfpcf2_G2G1\MitoSys2\Calibration\pmEGFPC1\0002_pmEGFPC1_R1_P2_K1_Ch2.zen
1340	1.502044e-03	5.041405e-04	1.464400e-03	20181115_CTCFgfpcf2_G2G1\MitoSys2\Calibration\pmEGFPC1\0002_pmEGFPC1_R1_P2_K1_Ch2.zen
1420	1.484618e-03	4.625765e-04	1.404000e-03	20181115_CTCFgfpcf2_G2G1\MitoSys2\Calibration\pmEGFPC1\0002_pmEGFPC1_R1_P2_K1_Ch2.zen
1500	1.373648e-03	4.714379e-04	1.348900e-03	20181115_CTCFgfpcf2_G2G1\MitoSys2\Calibration\pmEGFPC1\0002_pmEGFPC1_R1_P2_K1_Ch2.zen
1660	1.400197e-03	4.625874e-04	1.252300e-03	20181115_CTCFgfpcf2_G2G1\MitoSys2\Calibration\pmEGFPC1\0002_pmEGFPC1_R1_P2_K1_Ch2.zen
1820	1.177462e-03	5.042810e-04	1.170500e-03	20181115_CTCFgfpcf2_G2G1\MitoSys2\Calibration\pmEGFPC1\0002_pmEGFPC1_R1_P2_K1_Ch2.zen
1980	1.127413e-03	2.559060e-04	1.100300e-03	20181115_CTCFgfpcf2_G2G1\MitoSys2\Calibration\pmEGFPC1\0002_pmEGFPC1_R1_P2_K1_Ch2.zen
2140	1.040688e-03	3.373245e-04	1.039400e-03	20181115_CTCFgfpcf2_G2G1\MitoSys2\Calibration\pmEGFPC1\0002_pmEGFPC1_R1_P2_K1_Ch2.zen
2300	9.625601e-04	3.782396e-04	9.861100e-04	20181115_CTCFgfpcf2_G2G1\MitoSys2\Calibration\pmEGFPC1\0002_pmEGFPC1_R1_P2_K1_Ch2.zen
2460	1.005280e-03	3.080277e-04	9.390500e-04	20181115_CTCFgfpcf2_G2G1\MitoSys2\Calibration\pmEGFPC1\0002_pmEGFPC1_R1_P2_K1_Ch2.zen
2620	9.515632e-04	3.434546e-04	8.971900e-04	20181115_CTCFgfpcf2_G2G1\MitoSys2\Calibration\pmEGFPC1\0002_pmEGFPC1_R1_P2_K1_Ch2.zen
2780	9.395033e-04	5.337480e-04	8.597100e-04	20181115_CTCFgfpcf2_G2G1\MitoSys2\Calibration\pmEGFPC1\0002_pmEGFPC1_R1_P2_K1_Ch2.zen
2940	8.722659e-04	3.564797e-04	8.259500e-04	20181115_CTCFgfpcf2_G2G1\MitoSys2\Calibration\pmEGFPC1\0002_pmEGFPC1_R1_P2_K1_Ch2.zen
3100	8.225850e-04	2.998988e-04	7.953600e-04	20181115_CTCFgfpcf2_G2G1\MitoSys2\Calibration\pmEGFPC1\0002_pmEGFPC1_R1_P2_K1_Ch2.zen
3420	7.858768e-04	2.665478e-04	7.420600e-04	20181115_CTCFgfpcf2_G2G1\MitoSys2\Calibration\pmEGFPC1\0002_pmEGFPC1_R1_P2_K1_Ch2.zen
3740	7.332497e-04	3.477362e-04	6.971200e-04	20181115_CTCFgfpcf2_G2G1\MitoSys2\Calibration\pmEGFPC1\0002_pmEGFPC1_R1_P2_K1_Ch2.zen
4060	6.128796e-04	3.264054e-04	6.586600e-04	20181115_CTCFgfpcf2_G2G1\MitoSys2\Calibration\pmEGFPC1\0002_pmEGFPC1_R1_P2_K1_Ch2.zen
4380	5.391077e-04	3.013459e-04	6.253300e-04	20181115_CTCFgfpcf2_G2G1\MitoSys2\Calibration\pmEGFPC1\0002_pmEGFPC1_R1_P2_K1_Ch2.zen
4700	5.893285e-04	3.251766e-04	5.961200e-04	20181115_CTCFgfpcf2_G2G1\MitoSys2\Calibration\pmEGFPC1\0002_pmEGFPC1_R1_P2_K1_Ch2.zen
5020	4.747039e-04	2.980820e-04	5.702600e-04	20181115_CTCFgfpcf2_G2G1\MitoSys2\Calibration\pmEGFPC1\0002_pmEGFPC1_R1_P2_K1_Ch2.zen
5340	4.448323e-04	2.680245e-04	5.471900e-04	20181115_CTCFgfpcf2_G2G1\MitoSys2\Calibration\pmEGFPC1\0002_pmEGFPC1_R1_P2_K1_Ch2.zen
5660	4.705881e-04	2.398289e-04	5.264300e-04	20181115_CTCFgfpcf2_G2G1\MitoSys2\Calibration\pmEGFPC1\0002_pmEGFPC1_R1_P2_K1_Ch2.zen
5980	4.683026e-04	2.571316e-04	5.076500e-04	20181115_CTCFgfpcf2_G2G1\MitoSys2\Calibration\pmEGFPC1\0002_pmEGFPC1_R1_P2_K1_Ch2.zen
6300	4.488895e-04	2.414070e-04	4.905400e-04	20181115_CTCFgfpcf2_G2G1\MitoSys2\Calibration\pmEGFPC1\0002_pmEGFPC1_R1_P2_K1_Ch2.zen
6940	4.222428e-04	3.128466e-04	4.604500e-04	20181115_CTCFgfpcf2_G2G1\MitoSys2\Calibration\pmEGFPC1\0002_pmEGFPC1_R1_P2_K1_Ch2.zen
7580	3.678555e-04	3.384725e-04	4.347500e-04	20181115_CTCFgfpcf2_G2G1\MitoSys2\Calibration\pmEGFPC1\0002_pmEGFPC1_R1_P2_K1_Ch2.zen
8220	4.376441e-04	2.740967e-04	4.124600e-04	20181115_CTCFgfpcf2_G2G1\MitoSys2\Calibration\pmEGFPC1\0002_pmEGFPC1_R1_P2_K1_Ch2.zen
8860	4.301324e-04	2.329144e-04	3.928800e-04	20181115_CTCFgfpcf2_G2G1\MitoSys2\Calibration\pmEGFPC1\0002_pmEGFPC1_R1_P2_K1_Ch2.zen
9500	3.358704e-04	2.921526e-04	3.754900e-04	20181115_CTCFgfpcf2_G2G1\MitoSys2\Calibration\pmEGFPC1\0002_pmEGFPC1_R1_P2_K1_Ch2.zen
10140	3.733920e-04	3.216173e-04	3.599000e-04	20181115_CTCFgfpcf2_G2G1\MitoSys2\Calibration\pmEGFPC1\0002_pmEGFPC1_R1_P2_K1_Ch2.zen
10780	3.516564e-04	3.112353e-04	3.458000e-04	20181115_CTCFgfpcf2_G2G1\MitoSys2\Calibration\pmEGFPC1\0002_pmEGFPC1_R1_P2_K1_Ch2.zen
11420	2.412076e-04	3.272505e-04	3.329800e-04	20181115_CTCFgfpcf2_G2G1\MitoSys2\Calibration\pmEGFPC1\0002_pmEGFPC1_R1_P2_K1_Ch2.zen
12060	2.955531e-04	3.669668e-04	3.212300e-04	20181115_CTCFgfpcf2_G2G1\MitoSys2\Calibration\pmEGFPC1\0002_pmEGFPC1_R1_P2_K1_Ch2.zen
12700	2.622022e-04	2.620688e-04	3.104200e-04	20181115_CTCFgfpcf2_G2G1\MitoSys2\Calibration\pmEGFPC1\0002_pmEGFPC1_R1_P2_K1_Ch2.zen
13980	2.800181e-04	2.182025e-04	2.911400e-04	20181115_CTCFgfpcf2_G2G1\MitoSys2\Calibration\pmEGFPC1\0002_pmEGFPC1_R1_P2_K1_Ch2.zen
15260	2.384549e-04	2.351509e-04	2.743900e-04	20181115_CTCFgfpcf2_G2G1\MitoSys2\Calibration\pmEGFPC1\0002_pmEGFPC1_R1_P2_K1_Ch2.zen
16540	2.679935e-04	2.338771e-04	2.596500e-04	20181115_CTCFgfpcf2_G2G1\MitoSys2\Calibration\pmEGFPC1\0002_pmEGFPC1_R1_P2_K1_Ch2.zen
17820	2.490266e-04	2.964523e-04	2.465400e-04	20181115_CTCFgfpcf2_G2G1\MitoSys2\Calibration\pmEGFPC1\0002_pmEGFPC1_R1_P2_K1_Ch2.zen
19100	2.872471e-04	2.548092e-04	2.347800e-04	20181115_CTCFgfpcf2_G2G1\MitoSys2\Calibration\pmEGFPC1\0002_pmEGFPC1_R1_P2_K1_Ch2.zen
20380	2.758738e-04	2.761794e-04	2.241600e-04	20181115_CTCFgfpcf2_G2G1\MitoSys2\Calibration\pmEGFPC1\0002_pmEGFPC1_R1_P2_K1_Ch2.zen
21660	2.517677e-04	3.041493e-04	2.145000e-04	20181115_CTCFgfpcf2_G2G1\MitoSys2\Calibration\pmEGFPC1\0002_pmEGFPC1_R1_P2_K1_Ch2.zen
22940	2.402806e-04	2.451345e-04	2.056600e-04	20181115_CTCFgfpcf2_G2G1\MitoSys2\Calibration\pmEGFPC1\0002_pmEGFPC1_R1_P2_K1_Ch2.zen
24220	1.828049e-04	2.730585e-04	1.975400e-04	20181115_CTCFgfpcf2_G2G1\MitoSys2\Calibration\pmEGFPC1\0002_pmEGFPC1_R1_P2_K1_Ch2.zen
25500	2.208550e-04	2.091035e-04	1.900500e-04	20181115_CTCFgfpcf2_G2G1\MitoSys2\Calibration\pmEGFPC1\0002_pmEGFPC1_R1_P2_K1_Ch2.zen
28060	1.982003e-04	2.875036e-04	1.766700e-04	20181115_CTCFgfpcf2_G2G1\MitoSys2\Calibration\pmEGFPC1\0002_pmEGFPC1_R1_P2_K1_Ch2.zen
30620	2.062737e-04	2.460744e-04	1.650400e-04	20181115_CTCFgfpcf2_G2G1\MitoSys2\Calibration\pmEGFPC1\0002_pmEGFPC1_R1_P2_K1_Ch2.zen
33180	2.111468e-04	2.025693e-04	1.548400e-04	20181115_CTCFgfpcf2_G2G1\MitoSys2\Calibration\pmEGFPC1\0002_pmEGFPC1_R1_P2_K1_Ch2.zen
35740	1.304516e-04	1.956383e-04	1.458000e-04	20181115_CTCFgfpcf2_G2G1\MitoSys2\Calibration\pmEGFPC1\0002_pmEGFPC1_R1_P2_K1_Ch2.zen
38300	1.069322e-04	1.642601e-04	1.377300e-04	20181115_CTCFgfpcf2_G2G1\MitoSys2\Calibration\pmEGFPC1\0002_pmEGFPC1_R1_P2_K1_Ch2.zen
40860	7.499390e-05	2.125483e-04	1.304800e-04	20181115_CTCFgfpcf2_G2G1\MitoSys2\Calibration\pmEGFPC1\0002_pmEGFPC1_R1_P2_K1_Ch2.zen
43420	7.749241e-05	2.543888e-04	1.239300e-04	20181115_CTCFgfpcf2_G2G1\MitoSys2\Calibration\pmEGFPC1\0002_pmEGFPC1_R1_P2_K1_Ch2.zen
45980	1.453953e-04	2.724911e-04	1.179800e-04	20181115_CTCFgfpcf2_G2G1\MitoSys2\Calibration\pmEGFPC1\0002_pmEGFPC1_R1_P2_K1_Ch2.zen
48540	1.605166e-04	2.825153e-04	1.125500e-04	20181115_CTCFgfpcf2_G2G1\MitoSys2\Calibration\pmEGFPC1\0002_pmEGFPC1_R1_P2_K1_Ch2.zen
51100	1.364545e-04	2.447276e-04	1.075800e-04	20181115_CTCFgfpcf2_G2G1\MitoSys2\Calibration\pmEGFPC1\0002_pmEGFPC1_R1_P2_K1_Ch2.zen
56220	1.871179e-04	2.799928e-04	9.877900e-05	20181115_CTCFgfpcf2_G2G1\MitoSys2\Calibration\pmEGFPC1\0002_pmEGFPC1_R1_P2_K1_Ch2.zen
61340	1.662809e-04	2.181632e-04	9.124000e-05	20181115_CTCFgfpcf2_G2G1\MitoSys2\Calibration\pmEGFPC1\0002_pmEGFPC1_R1_P2_K1_Ch2.zen
66460	1.692950e-04	2.480477e-04	8.470800e-05	20181115_CTCFgfpcf2_G2G1\MitoSys2\Calibration\pmEGFPC1\0002_pmEGFPC1_R1_P2_K1_Ch2.zen
71580	1.288921e-04	2.429800e-04	7.899400e-05	20181115_CTCFgfpcf2_G2G1\MitoSys2\Calibration\pmEGFPC1\0002_pmEGFPC1_R1_P2_K1_Ch2.zen
76700	1.054316e-04	2.091472e-04	7.395400e-05	20181115_CTCFgfpcf2_G2G1\MitoSys2\Calibration\pmEGFPC1\0002_pmEGFPC1_R1_P2_K1_Ch2.zen
81820	8.689881e-05	1.800874e-04	6.947700e-05	20181115_CTCFgfpcf2_G2G1\MitoSys2\Calibration\pmEGFPC1\0002_pmEGFPC1_R1_P2_K1_Ch2.zen
86940	1.201149e-04	2.431327e-04	6.547300e-05	20181115_CTCFgfpcf2_G2G1\MitoSys2\Calibration\pmEGFPC1\0002_pmEGFPC1_R1_P2_K1_Ch2.zen
92060	8.502193e-05	2.317142e-04	6.187300e-05	20181115_CTCFgfpcf2_G2G1\MitoSys2\Calibration\pmEGFPC1\0002_pmEGFPC1_R1_P2_K1_Ch2.zen
97180	5.258492e-05	2.367795e-04	5.861800e-05	20181115_CTCFgfpcf2_G2G1\MitoSys2\Calibration\pmEGFPC1\0002_pmEGFPC1_R1_P2_K1_Ch2.zen
102300	3.677918e-05	1.850592e-04	5.566100e-05	20181115_CTCFgfpcf2_G2G1\MitoSys2\Calibration\pmEGFPC1\0002_pmEGFPC1_R1_P2_K1_Ch2.zen
112540	6.548978e-05	1.701399e-04	5.049600e-05	20181115_CTCFgfpcf2_G2G1\MitoSys2\Calibration\pmEGFPC1\0002_pmEGFPC1_R1_P2_K1_Ch2.zen
122780	8.735793e-05	1.713335e-04	4.613600e-05	20181115_CTCFgfpcf2_G2G1\MitoSys2\Calibration\pmEGFPC1\0002_pmEGFPC1_R1_P2_K1_Ch2.zen
133020	5.799262e-05	1.975168e-04	4.240900e-05	20181115_CTCFgfpcf2_G2G1\MitoSys2\Calibration\pmEGFPC1\0002_pmEGFPC1_R1_P2_K1_Ch2.zen
143260	8.034223e-05	1.741468e-04	3.918900e-05	20181115_CTCFgfpcf2_G2G1\MitoSys2\Calibration\pmEGFPC1\0002_pmEGFPC1_R1_P2_K1_Ch2.zen
153500	8.760663e-06	1.288143e-04	3.638000e-05	20181115_CTCFgfpcf2_G2G1\MitoSys2\Calibration\pmEGFPC1\0002_pmEGFPC1_R1_P2_K1_Ch2.zen
163740	-5.311297e-06	1.876323e-04	3.391000e-05	20181115_CTCFgfpcf2_G2G1\MitoSys2\Calibration\pmEGFPC1\0002_pmEGFPC1_R1_P2_K1_Ch2.zen
173980	-1.971783e-05	1.634378e-04	3.172200e-05	20181115_CTCFgfpcf2_G2G1\MitoSys2\Calibration\pmEGFPC1\0002_pmEGFPC1_R1_P2_K1_Ch2.zen
184220	8.006018e-07	1.478276e-04	2.977200e-05	20181115_CTCFgfpcf2_G2G1\MitoSys2\Calibration\pmEGFPC1\0002_pmEGFPC1_R1_P2_K1_Ch2.zen
194460	3.628033e-06	1.787819e-04	2.802300e-05	20181115_CTCFgfpcf2_G2G1\MitoSys2\Calibration\pmEGFPC1\0002_pmEGFPC1_R1_P2_K1_Ch2.zen
204700	-1.455157e-05	1.419693e-04	2.644700e-05	20181115_CTCFgfpcf2_G2G1\MitoSys2\Calibration\pmEGFPC1\0002_pmEGFPC1_R1_P2_K1_Ch2.zen
225180	-3.230025e-05	1.264299e-04	2.372100e-05	20181115_CTCFgfpcf2_G2G1\MitoSys2\Calibration\pmEGFPC1\0002_pmEGFPC1_R1_P2_K1_Ch2.zen
245660	-1.937089e-05	1.304163e-04	2.145000e-05	20181115_CTCFgfpcf2_G2G1\MitoSys2\Calibration\pmEGFPC1\0002_pmEGFPC1_R1_P2_K1_Ch2.zen
266140	-3.033391e-05	1.082652e-04	1.953100e-05	20181115_CTCFgfpcf2_G2G1\MitoSys2\Calibration\pmEGFPC1\0002_pmEGFPC1_R1_P2_K1_Ch2.zen
286620	-1.252073e-05	1.326482e-04	1.789000e-05	20181115_CTCFgfpcf2_G2G1\MitoSys2\Calibration\pmEGFPC1\0002_pmEGFPC1_R1_P2_K1_Ch2.zen
307100	-4.340237e-06	1.618543e-04	1.647400e-05	20181115_CTCFgfpcf2_G2G1\MitoSys2\Calibration\pmEGFPC1\0002_pmEGFPC1_R1_P2_K1_Ch2.zen
327580	-3.731035e-05	1.413972e-04	1.523900e-05	20181115_CTCFgfpcf2_G2G1\MitoSys2\Calibration\pmEGFPC1\0002_pmEGFPC1_R1_P2_K1_Ch2.zen
348060	-6.262151e-05	1.460541e-04	1.415400e-05	20181115_CTCFgfpcf2_G2G1\MitoSys2\Calibration\pmEGFPC1\0002_pmEGFPC1_R1_P2_K1_Ch2.zen
368540	-4.351335e-05	1.643982e-04	1.319500e-05	20181115_CTCFgfpcf2_G2G1\MitoSys2\Calibration\pmEGFPC1\0002_pmEGFPC1_R1_P2_K1_Ch2.zen
389020	-7.400958e-05	8.749153e-05	1.234200e-05	20181115_CTCFgfpcf2_G2G1\MitoSys2\Calibration\pmEGFPC1\0002_pmEGFPC1_R1_P2_K1_Ch2.zen
409500	-3.300632e-05	1.216144e-04	1.157800e-05	20181115_CTCFgfpcf2_G2G1\MitoSys2\Calibration\pmEGFPC1\0002_pmEGFPC1_R1_P2_K1_Ch2.zen
450460	-7.907612e-05	1.214082e-04	1.027000e-05	20181115_CTCFgfpcf2_G2G1\MitoSys2\Calibration\pmEGFPC1\0002_pmEGFPC1_R1_P2_K1_Ch2.zen
491420	-3.669560e-05	9.928143e-05	9.193300e-06	20181115_CTCFgfpcf2_G2G1\MitoSys2\Calibration\pmEGFPC1\0002_pmEGFPC1_R1_P2_K1_Ch2.zen
532380	-2.731148e-05	1.020172e-04	8.294000e-06	20181115_CTCFgfpcf2_G2G1\MitoSys2\Calibration\pmEGFPC1\0002_pmEGFPC1_R1_P2_K1_Ch2.zen
573340	-3.890079e-05	1.158049e-04	7.533200e-06	20181115_CTCFgfpcf2_G2G1\MitoSys2\Calibration\pmEGFPC1\0002_pmEGFPC1_R1_P2_K1_Ch2.zen
614300	-2.864910e-05	1.085169e-04	6.882500e-06	20181115_CTCFgfpcf2_G2G1\MitoSys2\Calibration\pmEGFPC1\0002_pmEGFPC1_R1_P2_K1_Ch2.zen
655260	-3.331982e-05	1.190593e-04	6.320600e-06	20181115_CTCFgfpcf2_G2G1\MitoSys2\Calibration\pmEGFPC1\0002_pmEGFPC1_R1_P2_K1_Ch2.zen
696220	-9.962617e-06	1.448856e-04	5.831200e-06	20181115_CTCFgfpcf2_G2G1\MitoSys2\Calibration\pmEGFPC1\0002_pmEGFPC1_R1_P2_K1_Ch2.zen
737180	-1.687647e-05	1.620741e-04	5.401900e-06	20181115_CTCFgfpcf2_G2G1\MitoSys2\Calibration\pmEGFPC1\0002_pmEGFPC1_R1_P2_K1_Ch2.zen
778140	-2.339941e-05	1.404866e-04	5.022700e-06	20181115_CTCFgfpcf2_G2G1\MitoSys2\Calibration\pmEGFPC1\0002_pmEGFPC1_R1_P2_K1_Ch2.zen
819100	-4.613733e-05	1.350174e-04	4.685800e-06	20181115_CTCFgfpcf2_G2G1\MitoSys2\Calibration\pmEGFPC1\0002_pmEGFPC1_R1_P2_K1_Ch2.zen
901020	-3.917993e-05	1.274912e-04	4.114600e-06	20181115_CTCFgfpcf2_G2G1\MitoSys2\Calibration\pmEGFPC1\0002_pmEGFPC1_R1_P2_K1_Ch2.zen
982940	-3.286202e-05	1.070143e-04	3.650300e-06	20181115_CTCFgfpcf2_G2G1\MitoSys2\Calibration\pmEGFPC1\0002_pmEGFPC1_R1_P2_K1_Ch2.zen
1064860	-1.038231e-05	1.089039e-04	3.266600e-06	20181115_CTCFgfpcf2_G2G1\MitoSys2\Calibration\pmEGFPC1\0002_pmEGFPC1_R1_P2_K1_Ch2.zen
1146780	-2.054125e-05	9.587136e-05	2.945400e-06	20181115_CTCFgfpcf2_G2G1\MitoSys2\Calibration\pmEGFPC1\0002_pmEGFPC1_R1_P2_K1_Ch2.zen
1228700	-1.607890e-05	1.052321e-04	2.673100e-06	20181115_CTCFgfpcf2_G2G1\MitoSys2\Calibration\pmEGFPC1\0002_pmEGFPC1_R1_P2_K1_Ch2.zen
1310620	1.737781e-05	1.132252e-04	2.440000e-06	20181115_CTCFgfpcf2_G2G1\MitoSys2\Calibration\pmEGFPC1\0002_pmEGFPC1_R1_P2_K1_Ch2.zen
1392540	2.978165e-05	1.020357e-04	2.238700e-06	20181115_CTCFgfpcf2_G2G1\MitoSys2\Calibration\pmEGFPC1\0002_pmEGFPC1_R1_P2_K1_Ch2.zen
1474460	2.469975e-05	1.054548e-04	2.063300e-06	20181115_CTCFgfpcf2_G2G1\MitoSys2\Calibration\pmEGFPC1\0002_pmEGFPC1_R1_P2_K1_Ch2.zen
1556380	1.864869e-05	1.037409e-04	1.909500e-06	20181115_CTCFgfpcf2_G2G1\MitoSys2\Calibration\pmEGFPC1\0002_pmEGFPC1_R1_P2_K1_Ch2.zen
10	6.784584e-02	1.011617e-02	6.866800e-02	20181115_CTCFgfpcf2_G2G1\MitoSys2\Calibration\pmEGFPC1\0003_pmEGFPC1_R1_P1_K1_Ch2.zen
20	6.789980e-02	1.125687e-02	6.589200e-02	20181115_CTCFgfpcf2_G2G1\MitoSys2\Calibration\pmEGFPC1\0003_pmEGFPC1_R1_P1_K1_Ch2.zen
30	6.314095e-02	1.253436e-02	6.330300e-02	20181115_CTCFgfpcf2_G2G1\MitoSys2\Calibration\pmEGFPC1\0003_pmEGFPC1_R1_P1_K1_Ch2.zen
40	5.718136e-02	1.329830e-02	6.089900e-02	20181115_CTCFgfpcf2_G2G1\MitoSys2\Calibration\pmEGFPC1\0003_pmEGFPC1_R1_P1_K1_Ch2.zen
50	6.295636e-02	1.177160e-02	5.867200e-02	20181115_CTCFgfpcf2_G2G1\MitoSys2\Calibration\pmEGFPC1\0003_pmEGFPC1_R1_P1_K1_Ch2.zen
60	5.611516e-02	1.198488e-02	5.660800e-02	20181115_CTCFgfpcf2_G2G1\MitoSys2\Calibration\pmEGFPC1\0003_pmEGFPC1_R1_P1_K1_Ch2.zen
70	5.371008e-02	9.970730e-03	5.469300e-02	20181115_CTCFgfpcf2_G2G1\MitoSys2\Calibration\pmEGFPC1\0003_pmEGFPC1_R1_P1_K1_Ch2.zen
80	5.486466e-02	7.333732e-03	5.291500e-02	20181115_CTCFgfpcf2_G2G1\MitoSys2\Calibration\pmEGFPC1\0003_pmEGFPC1_R1_P1_K1_Ch2.zen
90	5.092512e-02	1.061923e-02	5.126100e-02	20181115_CTCFgfpcf2_G2G1\MitoSys2\Calibration\pmEGFPC1\0003_pmEGFPC1_R1_P1_K1_Ch2.zen
100	4.906054e-02	8.877710e-03	4.972100e-02	20181115_CTCFgfpcf2_G2G1\MitoSys2\Calibration\pmEGFPC1\0003_pmEGFPC1_R1_P1_K1_Ch2.zen
120	4.708693e-02	9.935100e-03	4.693900e-02	20181115_CTCFgfpcf2_G2G1\MitoSys2\Calibration\pmEGFPC1\0003_pmEGFPC1_R1_P1_K1_Ch2.zen
140	4.399100e-02	7.474992e-03	4.449900e-02	20181115_CTCFgfpcf2_G2G1\MitoSys2\Calibration\pmEGFPC1\0003_pmEGFPC1_R1_P1_K1_Ch2.zen
160	4.037350e-02	1.054254e-02	4.234100e-02	20181115_CTCFgfpcf2_G2G1\MitoSys2\Calibration\pmEGFPC1\0003_pmEGFPC1_R1_P1_K1_Ch2.zen
180	3.954145e-02	9.816295e-03	4.042000e-02	20181115_CTCFgfpcf2_G2G1\MitoSys2\Calibration\pmEGFPC1\0003_pmEGFPC1_R1_P1_K1_Ch2.zen
200	3.982542e-02	7.278242e-03	3.869700e-02	20181115_CTCFgfpcf2_G2G1\MitoSys2\Calibration\pmEGFPC1\0003_pmEGFPC1_R1_P1_K1_Ch2.zen
220	3.657925e-02	8.059292e-03	3.714100e-02	20181115_CTCFgfpcf2_G2G1\MitoSys2\Calibration\pmEGFPC1\0003_pmEGFPC1_R1_P1_K1_Ch2.zen
240	3.712835e-02	7.743722e-03	3.572600e-02	20181115_CTCFgfpcf2_G2G1\MitoSys2\Calibration\pmEGFPC1\0003_pmEGFPC1_R1_P1_K1_Ch2.zen
260	3.454998e-02	6.962046e-03	3.443300e-02	20181115_CTCFgfpcf2_G2G1\MitoSys2\Calibration\pmEGFPC1\0003_pmEGFPC1_R1_P1_K1_Ch2.zen
280	3.398641e-02	8.500164e-03	3.324400e-02	20181115_CTCFgfpcf2_G2G1\MitoSys2\Calibration\pmEGFPC1\0003_pmEGFPC1_R1_P1_K1_Ch2.zen
300	3.345588e-02	6.641078e-03	3.214500e-02	20181115_CTCFgfpcf2_G2G1\MitoSys2\Calibration\pmEGFPC1\0003_pmEGFPC1_R1_P1_K1_Ch2.zen
340	2.879860e-02	6.540636e-03	3.017600e-02	20181115_CTCFgfpcf2_G2G1\MitoSys2\Calibration\pmEGFPC1\0003_pmEGFPC1_R1_P1_K1_Ch2.zen
380	2.787188e-02	6.399793e-03	2.845500e-02	20181115_CTCFgfpcf2_G2G1\MitoSys2\Calibration\pmEGFPC1\0003_pmEGFPC1_R1_P1_K1_Ch2.zen
420	2.760089e-02	6.505589e-03	2.693100e-02	20181115_CTCFgfpcf2_G2G1\MitoSys2\Calibration\pmEGFPC1\0003_pmEGFPC1_R1_P1_K1_Ch2.zen
460	2.666825e-02	4.731889e-03	2.556800e-02	20181115_CTCFgfpcf2_G2G1\MitoSys2\Calibration\pmEGFPC1\0003_pmEGFPC1_R1_P1_K1_Ch2.zen
500	2.467483e-02	5.978742e-03	2.434000e-02	20181115_CTCFgfpcf2_G2G1\MitoSys2\Calibration\pmEGFPC1\0003_pmEGFPC1_R1_P1_K1_Ch2.zen
540	2.257507e-02	7.487142e-03	2.322500e-02	20181115_CTCFgfpcf2_G2G1\MitoSys2\Calibration\pmEGFPC1\0003_pmEGFPC1_R1_P1_K1_Ch2.zen
580	2.139057e-02	5.190993e-03	2.220800e-02	20181115_CTCFgfpcf2_G2G1\MitoSys2\Calibration\pmEGFPC1\0003_pmEGFPC1_R1_P1_K1_Ch2.zen
620	2.124104e-02	7.059969e-03	2.127500e-02	20181115_CTCFgfpcf2_G2G1\MitoSys2\Calibration\pmEGFPC1\0003_pmEGFPC1_R1_P1_K1_Ch2.zen
660	2.100905e-02	6.841669e-03	2.041600e-02	20181115_CTCFgfpcf2_G2G1\MitoSys2\Calibration\pmEGFPC1\0003_pmEGFPC1_R1_P1_K1_Ch2.zen
700	1.978652e-02	5.881161e-03	1.962300e-02	20181115_CTCFgfpcf2_G2G1\MitoSys2\Calibration\pmEGFPC1\0003_pmEGFPC1_R1_P1_K1_Ch2.zen
780	1.954800e-02	5.414563e-03	1.820500e-02	20181115_CTCFgfpcf2_G2G1\MitoSys2\Calibration\pmEGFPC1\0003_pmEGFPC1_R1_P1_K1_Ch2.zen
860	1.548910e-02	5.827528e-03	1.697400e-02	20181115_CTCFgfpcf2_G2G1\MitoSys2\Calibration\pmEGFPC1\0003_pmEGFPC1_R1_P1_K1_Ch2.zen
940	1.676677e-02	6.328787e-03	1.589600e-02	20181115_CTCFgfpcf2_G2G1\MitoSys2\Calibration\pmEGFPC1\0003_pmEGFPC1_R1_P1_K1_Ch2.zen
1020	1.580840e-02	6.079005e-03	1.494500e-02	20181115_CTCFgfpcf2_G2G1\MitoSys2\Calibration\pmEGFPC1\0003_pmEGFPC1_R1_P1_K1_Ch2.zen
1100	1.384185e-02	5.295009e-03	1.410000e-02	20181115_CTCFgfpcf2_G2G1\MitoSys2\Calibration\pmEGFPC1\0003_pmEGFPC1_R1_P1_K1_Ch2.zen
1180	1.331580e-02	4.420686e-03	1.334400e-02	20181115_CTCFgfpcf2_G2G1\MitoSys2\Calibration\pmEGFPC1\0003_pmEGFPC1_R1_P1_K1_Ch2.zen
1260	1.143608e-02	4.967444e-03	1.266500e-02	20181115_CTCFgfpcf2_G2G1\MitoSys2\Calibration\pmEGFPC1\0003_pmEGFPC1_R1_P1_K1_Ch2.zen
1340	1.199042e-02	5.958565e-03	1.205100e-02	20181115_CTCFgfpcf2_G2G1\MitoSys2\Calibration\pmEGFPC1\0003_pmEGFPC1_R1_P1_K1_Ch2.zen
1420	1.051372e-02	4.745925e-03	1.149500e-02	20181115_CTCFgfpcf2_G2G1\MitoSys2\Calibration\pmEGFPC1\0003_pmEGFPC1_R1_P1_K1_Ch2.zen
1500	9.854245e-03	4.154485e-03	1.098700e-02	20181115_CTCFgfpcf2_G2G1\MitoSys2\Calibration\pmEGFPC1\0003_pmEGFPC1_R1_P1_K1_Ch2.zen
1660	9.965712e-03	3.548828e-03	1.009700e-02	20181115_CTCFgfpcf2_G2G1\MitoSys2\Calibration\pmEGFPC1\0003_pmEGFPC1_R1_P1_K1_Ch2.zen
1820	1.089623e-02	2.897621e-03	9.342500e-03	20181115_CTCFgfpcf2_G2G1\MitoSys2\Calibration\pmEGFPC1\0003_pmEGFPC1_R1_P1_K1_Ch2.zen
1980	8.653726e-03	3.946490e-03	8.695100e-03	20181115_CTCFgfpcf2_G2G1\MitoSys2\Calibration\pmEGFPC1\0003_pmEGFPC1_R1_P1_K1_Ch2.zen
2140	8.956658e-03	4.436741e-03	8.133900e-03	20181115_CTCFgfpcf2_G2G1\MitoSys2\Calibration\pmEGFPC1\0003_pmEGFPC1_R1_P1_K1_Ch2.zen
2300	7.351220e-03	4.137006e-03	7.643300e-03	20181115_CTCFgfpcf2_G2G1\MitoSys2\Calibration\pmEGFPC1\0003_pmEGFPC1_R1_P1_K1_Ch2.zen
2460	6.335110e-03	4.944480e-03	7.210800e-03	20181115_CTCFgfpcf2_G2G1\MitoSys2\Calibration\pmEGFPC1\0003_pmEGFPC1_R1_P1_K1_Ch2.zen
2620	8.163795e-03	3.245052e-03	6.827000e-03	20181115_CTCFgfpcf2_G2G1\MitoSys2\Calibration\pmEGFPC1\0003_pmEGFPC1_R1_P1_K1_Ch2.zen
2780	5.857147e-03	4.107460e-03	6.484200e-03	20181115_CTCFgfpcf2_G2G1\MitoSys2\Calibration\pmEGFPC1\0003_pmEGFPC1_R1_P1_K1_Ch2.zen
2940	6.375456e-03	4.421814e-03	6.176200e-03	20181115_CTCFgfpcf2_G2G1\MitoSys2\Calibration\pmEGFPC1\0003_pmEGFPC1_R1_P1_K1_Ch2.zen
3100	5.879615e-03	3.990309e-03	5.898200e-03	20181115_CTCFgfpcf2_G2G1\MitoSys2\Calibration\pmEGFPC1\0003_pmEGFPC1_R1_P1_K1_Ch2.zen
3420	4.151180e-03	3.355907e-03	5.416100e-03	20181115_CTCFgfpcf2_G2G1\MitoSys2\Calibration\pmEGFPC1\0003_pmEGFPC1_R1_P1_K1_Ch2.zen
3740	5.299530e-03	4.012746e-03	5.013000e-03	20181115_CTCFgfpcf2_G2G1\MitoSys2\Calibration\pmEGFPC1\0003_pmEGFPC1_R1_P1_K1_Ch2.zen
4060	4.798463e-03	3.609707e-03	4.671000e-03	20181115_CTCFgfpcf2_G2G1\MitoSys2\Calibration\pmEGFPC1\0003_pmEGFPC1_R1_P1_K1_Ch2.zen
4380	4.360773e-03	3.791333e-03	4.377300e-03	20181115_CTCFgfpcf2_G2G1\MitoSys2\Calibration\pmEGFPC1\0003_pmEGFPC1_R1_P1_K1_Ch2.zen
4700	3.922532e-03	3.196949e-03	4.122500e-03	20181115_CTCFgfpcf2_G2G1\MitoSys2\Calibration\pmEGFPC1\0003_pmEGFPC1_R1_P1_K1_Ch2.zen
5020	3.919961e-03	3.305050e-03	3.899200e-03	20181115_CTCFgfpcf2_G2G1\MitoSys2\Calibration\pmEGFPC1\0003_pmEGFPC1_R1_P1_K1_Ch2.zen
5340	2.765261e-03	3.236840e-03	3.701900e-03	20181115_CTCFgfpcf2_G2G1\MitoSys2\Calibration\pmEGFPC1\0003_pmEGFPC1_R1_P1_K1_Ch2.zen
5660	3.973650e-03	3.841491e-03	3.526300e-03	20181115_CTCFgfpcf2_G2G1\MitoSys2\Calibration\pmEGFPC1\0003_pmEGFPC1_R1_P1_K1_Ch2.zen
5980	2.858421e-03	3.404366e-03	3.368900e-03	20181115_CTCFgfpcf2_G2G1\MitoSys2\Calibration\pmEGFPC1\0003_pmEGFPC1_R1_P1_K1_Ch2.zen
6300	3.168743e-03	2.645524e-03	3.226900e-03	20181115_CTCFgfpcf2_G2G1\MitoSys2\Calibration\pmEGFPC1\0003_pmEGFPC1_R1_P1_K1_Ch2.zen
6940	3.573393e-03	2.446206e-03	2.980800e-03	20181115_CTCFgfpcf2_G2G1\MitoSys2\Calibration\pmEGFPC1\0003_pmEGFPC1_R1_P1_K1_Ch2.zen
7580	2.798295e-03	2.657286e-03	2.774300e-03	20181115_CTCFgfpcf2_G2G1\MitoSys2\Calibration\pmEGFPC1\0003_pmEGFPC1_R1_P1_K1_Ch2.zen
8220	2.746411e-03	2.815306e-03	2.598100e-03	20181115_CTCFgfpcf2_G2G1\MitoSys2\Calibration\pmEGFPC1\0003_pmEGFPC1_R1_P1_K1_Ch2.zen
8860	2.980138e-03	2.501607e-03	2.445400e-03	20181115_CTCFgfpcf2_G2G1\MitoSys2\Calibration\pmEGFPC1\0003_pmEGFPC1_R1_P1_K1_Ch2.zen
9500	2.765711e-03	1.744588e-03	2.311400e-03	20181115_CTCFgfpcf2_G2G1\MitoSys2\Calibration\pmEGFPC1\0003_pmEGFPC1_R1_P1_K1_Ch2.zen
10140	2.142162e-03	3.079410e-03	2.192500e-03	20181115_CTCFgfpcf2_G2G1\MitoSys2\Calibration\pmEGFPC1\0003_pmEGFPC1_R1_P1_K1_Ch2.zen
10780	2.564963e-03	3.099886e-03	2.085900e-03	20181115_CTCFgfpcf2_G2G1\MitoSys2\Calibration\pmEGFPC1\0003_pmEGFPC1_R1_P1_K1_Ch2.zen
11420	2.300173e-03	3.432938e-03	1.989500e-03	20181115_CTCFgfpcf2_G2G1\MitoSys2\Calibration\pmEGFPC1\0003_pmEGFPC1_R1_P1_K1_Ch2.zen
12060	1.848797e-03	2.360429e-03	1.901700e-03	20181115_CTCFgfpcf2_G2G1\MitoSys2\Calibration\pmEGFPC1\0003_pmEGFPC1_R1_P1_K1_Ch2.zen
12700	1.372282e-03	2.184452e-03	1.821100e-03	20181115_CTCFgfpcf2_G2G1\MitoSys2\Calibration\pmEGFPC1\0003_pmEGFPC1_R1_P1_K1_Ch2.zen
13980	1.674873e-03	2.313984e-03	1.677800e-03	20181115_CTCFgfpcf2_G2G1\MitoSys2\Calibration\pmEGFPC1\0003_pmEGFPC1_R1_P1_K1_Ch2.zen
15260	1.786409e-03	1.996226e-03	1.553400e-03	20181115_CTCFgfpcf2_G2G1\MitoSys2\Calibration\pmEGFPC1\0003_pmEGFPC1_R1_P1_K1_Ch2.zen
16540	1.429462e-03	2.747084e-03	1.443800e-03	20181115_CTCFgfpcf2_G2G1\MitoSys2\Calibration\pmEGFPC1\0003_pmEGFPC1_R1_P1_K1_Ch2.zen
17820	8.790221e-04	2.633663e-03	1.346200e-03	20181115_CTCFgfpcf2_G2G1\MitoSys2\Calibration\pmEGFPC1\0003_pmEGFPC1_R1_P1_K1_Ch2.zen
19100	1.142926e-03	2.094895e-03	1.258300e-03	20181115_CTCFgfpcf2_G2G1\MitoSys2\Calibration\pmEGFPC1\0003_pmEGFPC1_R1_P1_K1_Ch2.zen
20380	8.900364e-04	2.281239e-03	1.178700e-03	20181115_CTCFgfpcf2_G2G1\MitoSys2\Calibration\pmEGFPC1\0003_pmEGFPC1_R1_P1_K1_Ch2.zen
21660	8.931319e-04	2.046813e-03	1.106300e-03	20181115_CTCFgfpcf2_G2G1\MitoSys2\Calibration\pmEGFPC1\0003_pmEGFPC1_R1_P1_K1_Ch2.zen
22940	6.300248e-04	2.338236e-03	1.040000e-03	20181115_CTCFgfpcf2_G2G1\MitoSys2\Calibration\pmEGFPC1\0003_pmEGFPC1_R1_P1_K1_Ch2.zen
24220	1.233914e-03	2.019655e-03	9.792000e-04	20181115_CTCFgfpcf2_G2G1\MitoSys2\Calibration\pmEGFPC1\0003_pmEGFPC1_R1_P1_K1_Ch2.zen
25500	7.172397e-04	2.005752e-03	9.232200e-04	20181115_CTCFgfpcf2_G2G1\MitoSys2\Calibration\pmEGFPC1\0003_pmEGFPC1_R1_P1_K1_Ch2.zen
28060	5.927950e-04	1.499425e-03	8.238100e-04	20181115_CTCFgfpcf2_G2G1\MitoSys2\Calibration\pmEGFPC1\0003_pmEGFPC1_R1_P1_K1_Ch2.zen
30620	1.206909e-03	1.635949e-03	7.385200e-04	20181115_CTCFgfpcf2_G2G1\MitoSys2\Calibration\pmEGFPC1\0003_pmEGFPC1_R1_P1_K1_Ch2.zen
33180	9.360126e-04	2.096371e-03	6.648900e-04	20181115_CTCFgfpcf2_G2G1\MitoSys2\Calibration\pmEGFPC1\0003_pmEGFPC1_R1_P1_K1_Ch2.zen
35740	8.820181e-04	1.981666e-03	6.009800e-04	20181115_CTCFgfpcf2_G2G1\MitoSys2\Calibration\pmEGFPC1\0003_pmEGFPC1_R1_P1_K1_Ch2.zen
38300	7.375786e-04	2.255849e-03	5.452400e-04	20181115_CTCFgfpcf2_G2G1\MitoSys2\Calibration\pmEGFPC1\0003_pmEGFPC1_R1_P1_K1_Ch2.zen
40860	9.028446e-04	2.058769e-03	4.964000e-04	20181115_CTCFgfpcf2_G2G1\MitoSys2\Calibration\pmEGFPC1\0003_pmEGFPC1_R1_P1_K1_Ch2.zen
43420	1.116828e-03	2.079128e-03	4.534300e-04	20181115_CTCFgfpcf2_G2G1\MitoSys2\Calibration\pmEGFPC1\0003_pmEGFPC1_R1_P1_K1_Ch2.zen
45980	2.184593e-04	1.860678e-03	4.154700e-04	20181115_CTCFgfpcf2_G2G1\MitoSys2\Calibration\pmEGFPC1\0003_pmEGFPC1_R1_P1_K1_Ch2.zen
48540	-2.032996e-04	2.028093e-03	3.818100e-04	20181115_CTCFgfpcf2_G2G1\MitoSys2\Calibration\pmEGFPC1\0003_pmEGFPC1_R1_P1_K1_Ch2.zen
51100	-4.307770e-04	1.213149e-03	3.518500e-04	20181115_CTCFgfpcf2_G2G1\MitoSys2\Calibration\pmEGFPC1\0003_pmEGFPC1_R1_P1_K1_Ch2.zen
56220	-9.675279e-05	1.342121e-03	3.011100e-04	20181115_CTCFgfpcf2_G2G1\MitoSys2\Calibration\pmEGFPC1\0003_pmEGFPC1_R1_P1_K1_Ch2.zen
61340	5.342875e-04	1.417404e-03	2.601100e-04	20181115_CTCFgfpcf2_G2G1\MitoSys2\Calibration\pmEGFPC1\0003_pmEGFPC1_R1_P1_K1_Ch2.zen
66460	1.873088e-04	1.752065e-03	2.265800e-04	20181115_CTCFgfpcf2_G2G1\MitoSys2\Calibration\pmEGFPC1\0003_pmEGFPC1_R1_P1_K1_Ch2.zen
71580	7.048602e-04	1.975629e-03	1.988600e-04	20181115_CTCFgfpcf2_G2G1\MitoSys2\Calibration\pmEGFPC1\0003_pmEGFPC1_R1_P1_K1_Ch2.zen
76700	4.744435e-04	1.840348e-03	1.757100e-04	20181115_CTCFgfpcf2_G2G1\MitoSys2\Calibration\pmEGFPC1\0003_pmEGFPC1_R1_P1_K1_Ch2.zen
81820	-3.363040e-04	1.508327e-03	1.562100e-04	20181115_CTCFgfpcf2_G2G1\MitoSys2\Calibration\pmEGFPC1\0003_pmEGFPC1_R1_P1_K1_Ch2.zen
86940	-1.628435e-04	1.739628e-03	1.396500e-04	20181115_CTCFgfpcf2_G2G1\MitoSys2\Calibration\pmEGFPC1\0003_pmEGFPC1_R1_P1_K1_Ch2.zen
92060	-3.194700e-04	1.401584e-03	1.254700e-04	20181115_CTCFgfpcf2_G2G1\MitoSys2\Calibration\pmEGFPC1\0003_pmEGFPC1_R1_P1_K1_Ch2.zen
97180	-2.175067e-05	1.857325e-03	1.132500e-04	20181115_CTCFgfpcf2_G2G1\MitoSys2\Calibration\pmEGFPC1\0003_pmEGFPC1_R1_P1_K1_Ch2.zen
102300	8.300121e-05	1.628485e-03	1.026600e-04	20181115_CTCFgfpcf2_G2G1\MitoSys2\Calibration\pmEGFPC1\0003_pmEGFPC1_R1_P1_K1_Ch2.zen
112540	1.374762e-04	1.624580e-03	8.532500e-05	20181115_CTCFgfpcf2_G2G1\MitoSys2\Calibration\pmEGFPC1\0003_pmEGFPC1_R1_P1_K1_Ch2.zen
122780	1.087115e-05	1.479175e-03	7.187600e-05	20181115_CTCFgfpcf2_G2G1\MitoSys2\Calibration\pmEGFPC1\0003_pmEGFPC1_R1_P1_K1_Ch2.zen
133020	6.398437e-05	1.999620e-03	6.125700e-05	20181115_CTCFgfpcf2_G2G1\MitoSys2\Calibration\pmEGFPC1\0003_pmEGFPC1_R1_P1_K1_Ch2.zen
143260	-3.172331e-04	1.410465e-03	5.274400e-05	20181115_CTCFgfpcf2_G2G1\MitoSys2\Calibration\pmEGFPC1\0003_pmEGFPC1_R1_P1_K1_Ch2.zen
153500	1.212345e-04	1.304135e-03	4.582900e-05	20181115_CTCFgfpcf2_G2G1\MitoSys2\Calibration\pmEGFPC1\0003_pmEGFPC1_R1_P1_K1_Ch2.zen
163740	1.764518e-04	1.815795e-03	4.014400e-05	20181115_CTCFgfpcf2_G2G1\MitoSys2\Calibration\pmEGFPC1\0003_pmEGFPC1_R1_P1_K1_Ch2.zen
173980	-3.308980e-05	1.202943e-03	3.542100e-05	20181115_CTCFgfpcf2_G2G1\MitoSys2\Calibration\pmEGFPC1\0003_pmEGFPC1_R1_P1_K1_Ch2.zen
184220	-6.620303e-04	1.363559e-03	3.146000e-05	20181115_CTCFgfpcf2_G2G1\MitoSys2\Calibration\pmEGFPC1\0003_pmEGFPC1_R1_P1_K1_Ch2.zen
194460	-1.045050e-04	1.273767e-03	2.811000e-05	20181115_CTCFgfpcf2_G2G1\MitoSys2\Calibration\pmEGFPC1\0003_pmEGFPC1_R1_P1_K1_Ch2.zen
204700	2.104014e-04	9.830618e-04	2.525500e-05	20181115_CTCFgfpcf2_G2G1\MitoSys2\Calibration\pmEGFPC1\0003_pmEGFPC1_R1_P1_K1_Ch2.zen
225180	-8.526423e-05	1.112787e-03	2.068400e-05	20181115_CTCFgfpcf2_G2G1\MitoSys2\Calibration\pmEGFPC1\0003_pmEGFPC1_R1_P1_K1_Ch2.zen
245660	-2.307564e-06	1.299100e-03	1.723300e-05	20181115_CTCFgfpcf2_G2G1\MitoSys2\Calibration\pmEGFPC1\0003_pmEGFPC1_R1_P1_K1_Ch2.zen
266140	-4.018674e-05	1.358524e-03	1.456800e-05	20181115_CTCFgfpcf2_G2G1\MitoSys2\Calibration\pmEGFPC1\0003_pmEGFPC1_R1_P1_K1_Ch2.zen
286620	-7.622781e-05	1.192610e-03	1.247300e-05	20181115_CTCFgfpcf2_G2G1\MitoSys2\Calibration\pmEGFPC1\0003_pmEGFPC1_R1_P1_K1_Ch2.zen
307100	-3.798840e-05	1.156828e-03	1.079900e-05	20181115_CTCFgfpcf2_G2G1\MitoSys2\Calibration\pmEGFPC1\0003_pmEGFPC1_R1_P1_K1_Ch2.zen
327580	-1.028019e-05	1.262349e-03	9.440100e-06	20181115_CTCFgfpcf2_G2G1\MitoSys2\Calibration\pmEGFPC1\0003_pmEGFPC1_R1_P1_K1_Ch2.zen
348060	2.130482e-04	1.110504e-03	8.324200e-06	20181115_CTCFgfpcf2_G2G1\MitoSys2\Calibration\pmEGFPC1\0003_pmEGFPC1_R1_P1_K1_Ch2.zen
368540	-2.551721e-04	9.661180e-04	7.396800e-06	20181115_CTCFgfpcf2_G2G1\MitoSys2\Calibration\pmEGFPC1\0003_pmEGFPC1_R1_P1_K1_Ch2.zen
389020	-1.577018e-04	1.592883e-03	6.618200e-06	20181115_CTCFgfpcf2_G2G1\MitoSys2\Calibration\pmEGFPC1\0003_pmEGFPC1_R1_P1_K1_Ch2.zen
409500	4.082767e-05	1.105783e-03	5.958300e-06	20181115_CTCFgfpcf2_G2G1\MitoSys2\Calibration\pmEGFPC1\0003_pmEGFPC1_R1_P1_K1_Ch2.zen
450460	2.385561e-04	1.112749e-03	4.908500e-06	20181115_CTCFgfpcf2_G2G1\MitoSys2\Calibration\pmEGFPC1\0003_pmEGFPC1_R1_P1_K1_Ch2.zen
491420	8.358672e-05	8.488504e-04	4.119400e-06	20181115_CTCFgfpcf2_G2G1\MitoSys2\Calibration\pmEGFPC1\0003_pmEGFPC1_R1_P1_K1_Ch2.zen
532380	7.361349e-05	1.031334e-03	3.511200e-06	20181115_CTCFgfpcf2_G2G1\MitoSys2\Calibration\pmEGFPC1\0003_pmEGFPC1_R1_P1_K1_Ch2.zen
573340	2.293801e-04	1.039161e-03	3.032400e-06	20181115_CTCFgfpcf2_G2G1\MitoSys2\Calibration\pmEGFPC1\0003_pmEGFPC1_R1_P1_K1_Ch2.zen
614300	7.179665e-05	9.118808e-04	2.648600e-06	20181115_CTCFgfpcf2_G2G1\MitoSys2\Calibration\pmEGFPC1\0003_pmEGFPC1_R1_P1_K1_Ch2.zen
655260	2.179236e-04	9.401498e-04	2.336000e-06	20181115_CTCFgfpcf2_G2G1\MitoSys2\Calibration\pmEGFPC1\0003_pmEGFPC1_R1_P1_K1_Ch2.zen
696220	-2.493742e-04	9.644294e-04	2.077900e-06	20181115_CTCFgfpcf2_G2G1\MitoSys2\Calibration\pmEGFPC1\0003_pmEGFPC1_R1_P1_K1_Ch2.zen
737180	-5.976280e-04	9.042880e-04	1.862200e-06	20181115_CTCFgfpcf2_G2G1\MitoSys2\Calibration\pmEGFPC1\0003_pmEGFPC1_R1_P1_K1_Ch2.zen
778140	-5.936458e-04	1.300166e-03	1.679900e-06	20181115_CTCFgfpcf2_G2G1\MitoSys2\Calibration\pmEGFPC1\0003_pmEGFPC1_R1_P1_K1_Ch2.zen
819100	1.830501e-05	9.598223e-04	1.524500e-06	20181115_CTCFgfpcf2_G2G1\MitoSys2\Calibration\pmEGFPC1\0003_pmEGFPC1_R1_P1_K1_Ch2.zen
901020	1.009394e-04	8.053066e-04	1.274700e-06	20181115_CTCFgfpcf2_G2G1\MitoSys2\Calibration\pmEGFPC1\0003_pmEGFPC1_R1_P1_K1_Ch2.zen
982940	-4.036905e-04	7.038833e-04	1.084500e-06	20181115_CTCFgfpcf2_G2G1\MitoSys2\Calibration\pmEGFPC1\0003_pmEGFPC1_R1_P1_K1_Ch2.zen
1064860	-2.909030e-04	8.834996e-04	9.358600e-07	20181115_CTCFgfpcf2_G2G1\MitoSys2\Calibration\pmEGFPC1\0003_pmEGFPC1_R1_P1_K1_Ch2.zen
1146780	-4.077857e-05	9.643355e-04	8.174000e-07	20181115_CTCFgfpcf2_G2G1\MitoSys2\Calibration\pmEGFPC1\0003_pmEGFPC1_R1_P1_K1_Ch2.zen
1228700	-2.363210e-04	8.385515e-04	7.212800e-07	20181115_CTCFgfpcf2_G2G1\MitoSys2\Calibration\pmEGFPC1\0003_pmEGFPC1_R1_P1_K1_Ch2.zen
1310620	-2.258124e-04	9.456560e-04	6.421000e-07	20181115_CTCFgfpcf2_G2G1\MitoSys2\Calibration\pmEGFPC1\0003_pmEGFPC1_R1_P1_K1_Ch2.zen
1392540	-5.705688e-05	9.553421e-04	5.760300e-07	20181115_CTCFgfpcf2_G2G1\MitoSys2\Calibration\pmEGFPC1\0003_pmEGFPC1_R1_P1_K1_Ch2.zen
1474460	1.491564e-04	8.380325e-04	5.202500e-07	20181115_CTCFgfpcf2_G2G1\MitoSys2\Calibration\pmEGFPC1\0003_pmEGFPC1_R1_P1_K1_Ch2.zen
1556380	-1.145898e-04	7.053299e-04	4.726800e-07	20181115_CTCFgfpcf2_G2G1\MitoSys2\Calibration\pmEGFPC1\0003_pmEGFPC1_R1_P1_K1_Ch2.zen
10	8.408578e-02	1.052265e-02	8.209900e-02	20181115_CTCFgfpcf2_G2G1\MitoSys2\Calibration\pmEGFPC1\0003_pmEGFPC1_R1_P2_K1_Ch2.zen
20	7.876381e-02	1.426772e-02	7.880300e-02	20181115_CTCFgfpcf2_G2G1\MitoSys2\Calibration\pmEGFPC1\0003_pmEGFPC1_R1_P2_K1_Ch2.zen
30	7.289201e-02	1.804547e-02	7.572700e-02	20181115_CTCFgfpcf2_G2G1\MitoSys2\Calibration\pmEGFPC1\0003_pmEGFPC1_R1_P2_K1_Ch2.zen
40	7.182233e-02	1.230586e-02	7.287000e-02	20181115_CTCFgfpcf2_G2G1\MitoSys2\Calibration\pmEGFPC1\0003_pmEGFPC1_R1_P2_K1_Ch2.zen
50	7.496042e-02	1.403973e-02	7.022000e-02	20181115_CTCFgfpcf2_G2G1\MitoSys2\Calibration\pmEGFPC1\0003_pmEGFPC1_R1_P2_K1_Ch2.zen
60	6.509988e-02	1.361306e-02	6.776300e-02	20181115_CTCFgfpcf2_G2G1\MitoSys2\Calibration\pmEGFPC1\0003_pmEGFPC1_R1_P2_K1_Ch2.zen
70	6.414856e-02	1.109025e-02	6.548100e-02	20181115_CTCFgfpcf2_G2G1\MitoSys2\Calibration\pmEGFPC1\0003_pmEGFPC1_R1_P2_K1_Ch2.zen
80	6.694545e-02	1.821178e-02	6.336000e-02	20181115_CTCFgfpcf2_G2G1\MitoSys2\Calibration\pmEGFPC1\0003_pmEGFPC1_R1_P2_K1_Ch2.zen
90	5.986424e-02	1.382932e-02	6.138500e-02	20181115_CTCFgfpcf2_G2G1\MitoSys2\Calibration\pmEGFPC1\0003_pmEGFPC1_R1_P2_K1_Ch2.zen
100	5.723759e-02	7.726021e-03	5.954300e-02	20181115_CTCFgfpcf2_G2G1\MitoSys2\Calibration\pmEGFPC1\0003_pmEGFPC1_R1_P2_K1_Ch2.zen
120	5.548359e-02	1.394800e-02	5.621200e-02	20181115_CTCFgfpcf2_G2G1\MitoSys2\Calibration\pmEGFPC1\0003_pmEGFPC1_R1_P2_K1_Ch2.zen
140	5.490868e-02	6.930914e-03	5.328300e-02	20181115_CTCFgfpcf2_G2G1\MitoSys2\Calibration\pmEGFPC1\0003_pmEGFPC1_R1_P2_K1_Ch2.zen
160	5.065016e-02	7.410333e-03	5.068800e-02	20181115_CTCFgfpcf2_G2G1\MitoSys2\Calibration\pmEGFPC1\0003_pmEGFPC1_R1_P2_K1_Ch2.zen
180	4.663447e-02	1.036064e-02	4.837300e-02	20181115_CTCFgfpcf2_G2G1\MitoSys2\Calibration\pmEGFPC1\0003_pmEGFPC1_R1_P2_K1_Ch2.zen
200	4.554836e-02	8.124351e-03	4.629400e-02	20181115_CTCFgfpcf2_G2G1\MitoSys2\Calibration\pmEGFPC1\0003_pmEGFPC1_R1_P2_K1_Ch2.zen
220	4.099181e-02	8.917159e-03	4.441300e-02	20181115_CTCFgfpcf2_G2G1\MitoSys2\Calibration\pmEGFPC1\0003_pmEGFPC1_R1_P2_K1_Ch2.zen
240	4.351038e-02	8.786551e-03	4.270300e-02	20181115_CTCFgfpcf2_G2G1\MitoSys2\Calibration\pmEGFPC1\0003_pmEGFPC1_R1_P2_K1_Ch2.zen
260	4.742549e-02	8.175435e-03	4.113800e-02	20181115_CTCFgfpcf2_G2G1\MitoSys2\Calibration\pmEGFPC1\0003_pmEGFPC1_R1_P2_K1_Ch2.zen
280	4.024862e-02	1.120794e-02	3.969900e-02	20181115_CTCFgfpcf2_G2G1\MitoSys2\Calibration\pmEGFPC1\0003_pmEGFPC1_R1_P2_K1_Ch2.zen
300	3.943222e-02	6.758548e-03	3.837000e-02	20181115_CTCFgfpcf2_G2G1\MitoSys2\Calibration\pmEGFPC1\0003_pmEGFPC1_R1_P2_K1_Ch2.zen
340	3.587222e-02	7.307818e-03	3.599000e-02	20181115_CTCFgfpcf2_G2G1\MitoSys2\Calibration\pmEGFPC1\0003_pmEGFPC1_R1_P2_K1_Ch2.zen
380	3.458983e-02	6.521442e-03	3.391100e-02	20181115_CTCFgfpcf2_G2G1\MitoSys2\Calibration\pmEGFPC1\0003_pmEGFPC1_R1_P2_K1_Ch2.zen
420	3.378592e-02	7.045501e-03	3.207600e-02	20181115_CTCFgfpcf2_G2G1\MitoSys2\Calibration\pmEGFPC1\0003_pmEGFPC1_R1_P2_K1_Ch2.zen
460	3.013784e-02	8.417891e-03	3.043900e-02	20181115_CTCFgfpcf2_G2G1\MitoSys2\Calibration\pmEGFPC1\0003_pmEGFPC1_R1_P2_K1_Ch2.zen
500	2.760282e-02	8.784827e-03	2.896700e-02	20181115_CTCFgfpcf2_G2G1\MitoSys2\Calibration\pmEGFPC1\0003_pmEGFPC1_R1_P2_K1_Ch2.zen
540	2.584196e-02	7.242942e-03	2.763500e-02	20181115_CTCFgfpcf2_G2G1\MitoSys2\Calibration\pmEGFPC1\0003_pmEGFPC1_R1_P2_K1_Ch2.zen
580	2.499720e-02	8.254674e-03	2.642200e-02	20181115_CTCFgfpcf2_G2G1\MitoSys2\Calibration\pmEGFPC1\0003_pmEGFPC1_R1_P2_K1_Ch2.zen
620	2.508131e-02	5.794209e-03	2.531300e-02	20181115_CTCFgfpcf2_G2G1\MitoSys2\Calibration\pmEGFPC1\0003_pmEGFPC1_R1_P2_K1_Ch2.zen
660	2.392954e-02	1.143307e-02	2.429500e-02	20181115_CTCFgfpcf2_G2G1\MitoSys2\Calibration\pmEGFPC1\0003_pmEGFPC1_R1_P2_K1_Ch2.zen
700	2.327401e-02	3.937878e-03	2.335600e-02	20181115_CTCFgfpcf2_G2G1\MitoSys2\Calibration\pmEGFPC1\0003_pmEGFPC1_R1_P2_K1_Ch2.zen
780	2.197073e-02	6.156397e-03	2.168300e-02	20181115_CTCFgfpcf2_G2G1\MitoSys2\Calibration\pmEGFPC1\0003_pmEGFPC1_R1_P2_K1_Ch2.zen
860	2.124018e-02	5.611777e-03	2.023600e-02	20181115_CTCFgfpcf2_G2G1\MitoSys2\Calibration\pmEGFPC1\0003_pmEGFPC1_R1_P2_K1_Ch2.zen
940	1.823554e-02	5.498306e-03	1.897300e-02	20181115_CTCFgfpcf2_G2G1\MitoSys2\Calibration\pmEGFPC1\0003_pmEGFPC1_R1_P2_K1_Ch2.zen
1020	1.905584e-02	6.056207e-03	1.786100e-02	20181115_CTCFgfpcf2_G2G1\MitoSys2\Calibration\pmEGFPC1\0003_pmEGFPC1_R1_P2_K1_Ch2.zen
1100	1.627839e-02	4.533001e-03	1.687500e-02	20181115_CTCFgfpcf2_G2G1\MitoSys2\Calibration\pmEGFPC1\0003_pmEGFPC1_R1_P2_K1_Ch2.zen
1180	1.667013e-02	5.230210e-03	1.599600e-02	20181115_CTCFgfpcf2_G2G1\MitoSys2\Calibration\pmEGFPC1\0003_pmEGFPC1_R1_P2_K1_Ch2.zen
1260	1.731921e-02	6.864404e-03	1.520600e-02	20181115_CTCFgfpcf2_G2G1\MitoSys2\Calibration\pmEGFPC1\0003_pmEGFPC1_R1_P2_K1_Ch2.zen
1340	1.266274e-02	5.356148e-03	1.449400e-02	20181115_CTCFgfpcf2_G2G1\MitoSys2\Calibration\pmEGFPC1\0003_pmEGFPC1_R1_P2_K1_Ch2.zen
1420	1.355536e-02	5.434171e-03	1.384800e-02	20181115_CTCFgfpcf2_G2G1\MitoSys2\Calibration\pmEGFPC1\0003_pmEGFPC1_R1_P2_K1_Ch2.zen
1500	1.395939e-02	3.837105e-03	1.326000e-02	20181115_CTCFgfpcf2_G2G1\MitoSys2\Calibration\pmEGFPC1\0003_pmEGFPC1_R1_P2_K1_Ch2.zen
1660	1.132256e-02	4.301120e-03	1.223000e-02	20181115_CTCFgfpcf2_G2G1\MitoSys2\Calibration\pmEGFPC1\0003_pmEGFPC1_R1_P2_K1_Ch2.zen
1820	1.142326e-02	4.111833e-03	1.135700e-02	20181115_CTCFgfpcf2_G2G1\MitoSys2\Calibration\pmEGFPC1\0003_pmEGFPC1_R1_P2_K1_Ch2.zen
1980	8.446413e-03	4.071745e-03	1.060900e-02	20181115_CTCFgfpcf2_G2G1\MitoSys2\Calibration\pmEGFPC1\0003_pmEGFPC1_R1_P2_K1_Ch2.zen
2140	9.418690e-03	4.155915e-03	9.959600e-03	20181115_CTCFgfpcf2_G2G1\MitoSys2\Calibration\pmEGFPC1\0003_pmEGFPC1_R1_P2_K1_Ch2.zen
2300	8.959883e-03	5.405435e-03	9.391800e-03	20181115_CTCFgfpcf2_G2G1\MitoSys2\Calibration\pmEGFPC1\0003_pmEGFPC1_R1_P2_K1_Ch2.zen
2460	9.074689e-03	4.379099e-03	8.891000e-03	20181115_CTCFgfpcf2_G2G1\MitoSys2\Calibration\pmEGFPC1\0003_pmEGFPC1_R1_P2_K1_Ch2.zen
2620	8.848300e-03	4.069972e-03	8.445900e-03	20181115_CTCFgfpcf2_G2G1\MitoSys2\Calibration\pmEGFPC1\0003_pmEGFPC1_R1_P2_K1_Ch2.zen
2780	8.095302e-03	3.458697e-03	8.047700e-03	20181115_CTCFgfpcf2_G2G1\MitoSys2\Calibration\pmEGFPC1\0003_pmEGFPC1_R1_P2_K1_Ch2.zen
2940	8.286993e-03	3.538539e-03	7.689400e-03	20181115_CTCFgfpcf2_G2G1\MitoSys2\Calibration\pmEGFPC1\0003_pmEGFPC1_R1_P2_K1_Ch2.zen
3100	7.263759e-03	3.624981e-03	7.365200e-03	20181115_CTCFgfpcf2_G2G1\MitoSys2\Calibration\pmEGFPC1\0003_pmEGFPC1_R1_P2_K1_Ch2.zen
3420	6.946140e-03	3.642719e-03	6.801100e-03	20181115_CTCFgfpcf2_G2G1\MitoSys2\Calibration\pmEGFPC1\0003_pmEGFPC1_R1_P2_K1_Ch2.zen
3740	6.876362e-03	4.063449e-03	6.326400e-03	20181115_CTCFgfpcf2_G2G1\MitoSys2\Calibration\pmEGFPC1\0003_pmEGFPC1_R1_P2_K1_Ch2.zen
4060	5.337645e-03	4.582068e-03	5.920900e-03	20181115_CTCFgfpcf2_G2G1\MitoSys2\Calibration\pmEGFPC1\0003_pmEGFPC1_R1_P2_K1_Ch2.zen
4380	5.562245e-03	4.207802e-03	5.569900e-03	20181115_CTCFgfpcf2_G2G1\MitoSys2\Calibration\pmEGFPC1\0003_pmEGFPC1_R1_P2_K1_Ch2.zen
4700	5.271354e-03	3.955637e-03	5.262600e-03	20181115_CTCFgfpcf2_G2G1\MitoSys2\Calibration\pmEGFPC1\0003_pmEGFPC1_R1_P2_K1_Ch2.zen
5020	5.216218e-03	4.318148e-03	4.990700e-03	20181115_CTCFgfpcf2_G2G1\MitoSys2\Calibration\pmEGFPC1\0003_pmEGFPC1_R1_P2_K1_Ch2.zen
5340	5.617642e-03	4.902030e-03	4.748000e-03	20181115_CTCFgfpcf2_G2G1\MitoSys2\Calibration\pmEGFPC1\0003_pmEGFPC1_R1_P2_K1_Ch2.zen
5660	4.952464e-03	3.982286e-03	4.529500e-03	20181115_CTCFgfpcf2_G2G1\MitoSys2\Calibration\pmEGFPC1\0003_pmEGFPC1_R1_P2_K1_Ch2.zen
5980	4.343809e-03	3.438038e-03	4.331400e-03	20181115_CTCFgfpcf2_G2G1\MitoSys2\Calibration\pmEGFPC1\0003_pmEGFPC1_R1_P2_K1_Ch2.zen
6300	4.109330e-03	3.135444e-03	4.150600e-03	20181115_CTCFgfpcf2_G2G1\MitoSys2\Calibration\pmEGFPC1\0003_pmEGFPC1_R1_P2_K1_Ch2.zen
6940	3.816397e-03	3.304658e-03	3.831300e-03	20181115_CTCFgfpcf2_G2G1\MitoSys2\Calibration\pmEGFPC1\0003_pmEGFPC1_R1_P2_K1_Ch2.zen
7580	4.039888e-03	3.561930e-03	3.556800e-03	20181115_CTCFgfpcf2_G2G1\MitoSys2\Calibration\pmEGFPC1\0003_pmEGFPC1_R1_P2_K1_Ch2.zen
8220	2.954218e-03	3.057797e-03	3.316800e-03	20181115_CTCFgfpcf2_G2G1\MitoSys2\Calibration\pmEGFPC1\0003_pmEGFPC1_R1_P2_K1_Ch2.zen
8860	2.366258e-03	3.164732e-03	3.104100e-03	20181115_CTCFgfpcf2_G2G1\MitoSys2\Calibration\pmEGFPC1\0003_pmEGFPC1_R1_P2_K1_Ch2.zen
9500	2.350537e-03	3.219077e-03	2.913500e-03	20181115_CTCFgfpcf2_G2G1\MitoSys2\Calibration\pmEGFPC1\0003_pmEGFPC1_R1_P2_K1_Ch2.zen
10140	2.340092e-03	3.092704e-03	2.741200e-03	20181115_CTCFgfpcf2_G2G1\MitoSys2\Calibration\pmEGFPC1\0003_pmEGFPC1_R1_P2_K1_Ch2.zen
10780	3.059100e-03	3.381554e-03	2.584400e-03	20181115_CTCFgfpcf2_G2G1\MitoSys2\Calibration\pmEGFPC1\0003_pmEGFPC1_R1_P2_K1_Ch2.zen
11420	2.659194e-03	3.351912e-03	2.440800e-03	20181115_CTCFgfpcf2_G2G1\MitoSys2\Calibration\pmEGFPC1\0003_pmEGFPC1_R1_P2_K1_Ch2.zen
12060	3.548914e-03	3.742654e-03	2.308700e-03	20181115_CTCFgfpcf2_G2G1\MitoSys2\Calibration\pmEGFPC1\0003_pmEGFPC1_R1_P2_K1_Ch2.zen
12700	2.466646e-03	2.531116e-03	2.186600e-03	20181115_CTCFgfpcf2_G2G1\MitoSys2\Calibration\pmEGFPC1\0003_pmEGFPC1_R1_P2_K1_Ch2.zen
13980	2.488847e-03	2.112185e-03	1.968500e-03	20181115_CTCFgfpcf2_G2G1\MitoSys2\Calibration\pmEGFPC1\0003_pmEGFPC1_R1_P2_K1_Ch2.zen
15260	1.568997e-03	2.836747e-03	1.779500e-03	20181115_CTCFgfpcf2_G2G1\MitoSys2\Calibration\pmEGFPC1\0003_pmEGFPC1_R1_P2_K1_Ch2.zen
16540	1.425348e-03	3.296771e-03	1.614500e-03	20181115_CTCFgfpcf2_G2G1\MitoSys2\Calibration\pmEGFPC1\0003_pmEGFPC1_R1_P2_K1_Ch2.zen
17820	8.525226e-04	2.497456e-03	1.469700e-03	20181115_CTCFgfpcf2_G2G1\MitoSys2\Calibration\pmEGFPC1\0003_pmEGFPC1_R1_P2_K1_Ch2.zen
19100	1.144410e-03	2.133111e-03	1.342000e-03	20181115_CTCFgfpcf2_G2G1\MitoSys2\Calibration\pmEGFPC1\0003_pmEGFPC1_R1_P2_K1_Ch2.zen
20380	1.084107e-03	2.602345e-03	1.229000e-03	20181115_CTCFgfpcf2_G2G1\MitoSys2\Calibration\pmEGFPC1\0003_pmEGFPC1_R1_P2_K1_Ch2.zen
21660	1.238541e-03	3.064018e-03	1.128600e-03	20181115_CTCFgfpcf2_G2G1\MitoSys2\Calibration\pmEGFPC1\0003_pmEGFPC1_R1_P2_K1_Ch2.zen
22940	1.619984e-03	3.112986e-03	1.039100e-03	20181115_CTCFgfpcf2_G2G1\MitoSys2\Calibration\pmEGFPC1\0003_pmEGFPC1_R1_P2_K1_Ch2.zen
24220	1.850441e-03	2.875355e-03	9.592200e-04	20181115_CTCFgfpcf2_G2G1\MitoSys2\Calibration\pmEGFPC1\0003_pmEGFPC1_R1_P2_K1_Ch2.zen
25500	1.357783e-03	2.378671e-03	8.875700e-04	20181115_CTCFgfpcf2_G2G1\MitoSys2\Calibration\pmEGFPC1\0003_pmEGFPC1_R1_P2_K1_Ch2.zen
28060	5.451981e-04	2.193136e-03	7.651000e-04	20181115_CTCFgfpcf2_G2G1\MitoSys2\Calibration\pmEGFPC1\0003_pmEGFPC1_R1_P2_K1_Ch2.zen
30620	3.783082e-04	2.153007e-03	6.650900e-04	20181115_CTCFgfpcf2_G2G1\MitoSys2\Calibration\pmEGFPC1\0003_pmEGFPC1_R1_P2_K1_Ch2.zen
33180	3.360596e-04	2.356417e-03	5.825800e-04	20181115_CTCFgfpcf2_G2G1\MitoSys2\Calibration\pmEGFPC1\0003_pmEGFPC1_R1_P2_K1_Ch2.zen
35740	-1.127869e-04	1.721159e-03	5.138700e-04	20181115_CTCFgfpcf2_G2G1\MitoSys2\Calibration\pmEGFPC1\0003_pmEGFPC1_R1_P2_K1_Ch2.zen
38300	1.228535e-04	2.001963e-03	4.561500e-04	20181115_CTCFgfpcf2_G2G1\MitoSys2\Calibration\pmEGFPC1\0003_pmEGFPC1_R1_P2_K1_Ch2.zen
40860	5.528024e-04	2.273051e-03	4.072500e-04	20181115_CTCFgfpcf2_G2G1\MitoSys2\Calibration\pmEGFPC1\0003_pmEGFPC1_R1_P2_K1_Ch2.zen
43420	-5.044691e-05	2.105145e-03	3.655300e-04	20181115_CTCFgfpcf2_G2G1\MitoSys2\Calibration\pmEGFPC1\0003_pmEGFPC1_R1_P2_K1_Ch2.zen
45980	-3.354505e-05	2.358721e-03	3.296800e-04	20181115_CTCFgfpcf2_G2G1\MitoSys2\Calibration\pmEGFPC1\0003_pmEGFPC1_R1_P2_K1_Ch2.zen
48540	-7.702935e-04	1.911862e-03	2.986800e-04	20181115_CTCFgfpcf2_G2G1\MitoSys2\Calibration\pmEGFPC1\0003_pmEGFPC1_R1_P2_K1_Ch2.zen
51100	-4.993064e-04	1.715019e-03	2.717000e-04	20181115_CTCFgfpcf2_G2G1\MitoSys2\Calibration\pmEGFPC1\0003_pmEGFPC1_R1_P2_K1_Ch2.zen
56220	-4.949442e-04	1.779253e-03	2.273600e-04	20181115_CTCFgfpcf2_G2G1\MitoSys2\Calibration\pmEGFPC1\0003_pmEGFPC1_R1_P2_K1_Ch2.zen
61340	2.278988e-04	2.013250e-03	1.927600e-04	20181115_CTCFgfpcf2_G2G1\MitoSys2\Calibration\pmEGFPC1\0003_pmEGFPC1_R1_P2_K1_Ch2.zen
66460	-1.330825e-04	2.113661e-03	1.653100e-04	20181115_CTCFgfpcf2_G2G1\MitoSys2\Calibration\pmEGFPC1\0003_pmEGFPC1_R1_P2_K1_Ch2.zen
71580	-3.598705e-04	1.922488e-03	1.432000e-04	20181115_CTCFgfpcf2_G2G1\MitoSys2\Calibration\pmEGFPC1\0003_pmEGFPC1_R1_P2_K1_Ch2.zen
76700	-7.236271e-04	2.026525e-03	1.251600e-04	20181115_CTCFgfpcf2_G2G1\MitoSys2\Calibration\pmEGFPC1\0003_pmEGFPC1_R1_P2_K1_Ch2.zen
81820	-7.591743e-04	2.348500e-03	1.102600e-04	20181115_CTCFgfpcf2_G2G1\MitoSys2\Calibration\pmEGFPC1\0003_pmEGFPC1_R1_P2_K1_Ch2.zen
86940	4.320858e-04	1.648491e-03	9.783400e-05	20181115_CTCFgfpcf2_G2G1\MitoSys2\Calibration\pmEGFPC1\0003_pmEGFPC1_R1_P2_K1_Ch2.zen
92060	7.086916e-04	1.536579e-03	8.736900e-05	20181115_CTCFgfpcf2_G2G1\MitoSys2\Calibration\pmEGFPC1\0003_pmEGFPC1_R1_P2_K1_Ch2.zen
97180	1.755726e-04	2.109915e-03	7.848200e-05	20181115_CTCFgfpcf2_G2G1\MitoSys2\Calibration\pmEGFPC1\0003_pmEGFPC1_R1_P2_K1_Ch2.zen
102300	3.212499e-04	1.653517e-03	7.087700e-05	20181115_CTCFgfpcf2_G2G1\MitoSys2\Calibration\pmEGFPC1\0003_pmEGFPC1_R1_P2_K1_Ch2.zen
112540	4.601571e-04	1.462140e-03	5.863900e-05	20181115_CTCFgfpcf2_G2G1\MitoSys2\Calibration\pmEGFPC1\0003_pmEGFPC1_R1_P2_K1_Ch2.zen
122780	2.901637e-04	1.713893e-03	4.932600e-05	20181115_CTCFgfpcf2_G2G1\MitoSys2\Calibration\pmEGFPC1\0003_pmEGFPC1_R1_P2_K1_Ch2.zen
133020	4.265926e-04	2.024480e-03	4.208700e-05	20181115_CTCFgfpcf2_G2G1\MitoSys2\Calibration\pmEGFPC1\0003_pmEGFPC1_R1_P2_K1_Ch2.zen
143260	3.767513e-04	1.506640e-03	3.635400e-05	20181115_CTCFgfpcf2_G2G1\MitoSys2\Calibration\pmEGFPC1\0003_pmEGFPC1_R1_P2_K1_Ch2.zen
153500	-7.169865e-05	1.754906e-03	3.174000e-05	20181115_CTCFgfpcf2_G2G1\MitoSys2\Calibration\pmEGFPC1\0003_pmEGFPC1_R1_P2_K1_Ch2.zen
163740	9.944932e-05	1.216614e-03	2.797300e-05	20181115_CTCFgfpcf2_G2G1\MitoSys2\Calibration\pmEGFPC1\0003_pmEGFPC1_R1_P2_K1_Ch2.zen
173980	-5.087961e-04	1.341261e-03	2.485900e-05	20181115_CTCFgfpcf2_G2G1\MitoSys2\Calibration\pmEGFPC1\0003_pmEGFPC1_R1_P2_K1_Ch2.zen
184220	-2.846775e-04	1.433037e-03	2.225400e-05	20181115_CTCFgfpcf2_G2G1\MitoSys2\Calibration\pmEGFPC1\0003_pmEGFPC1_R1_P2_K1_Ch2.zen
194460	-9.911130e-05	1.766557e-03	2.005300e-05	20181115_CTCFgfpcf2_G2G1\MitoSys2\Calibration\pmEGFPC1\0003_pmEGFPC1_R1_P2_K1_Ch2.zen
204700	-4.246544e-06	1.601497e-03	1.817700e-05	20181115_CTCFgfpcf2_G2G1\MitoSys2\Calibration\pmEGFPC1\0003_pmEGFPC1_R1_P2_K1_Ch2.zen
225180	1.776955e-04	1.404698e-03	1.516600e-05	20181115_CTCFgfpcf2_G2G1\MitoSys2\Calibration\pmEGFPC1\0003_pmEGFPC1_R1_P2_K1_Ch2.zen
245660	-5.691865e-04	1.364124e-03	1.287800e-05	20181115_CTCFgfpcf2_G2G1\MitoSys2\Calibration\pmEGFPC1\0003_pmEGFPC1_R1_P2_K1_Ch2.zen
266140	2.476149e-04	1.438971e-03	1.109500e-05	20181115_CTCFgfpcf2_G2G1\MitoSys2\Calibration\pmEGFPC1\0003_pmEGFPC1_R1_P2_K1_Ch2.zen
286620	2.128909e-05	1.256438e-03	9.676700e-06	20181115_CTCFgfpcf2_G2G1\MitoSys2\Calibration\pmEGFPC1\0003_pmEGFPC1_R1_P2_K1_Ch2.zen
307100	-6.750260e-04	1.209747e-03	8.529000e-06	20181115_CTCFgfpcf2_G2G1\MitoSys2\Calibration\pmEGFPC1\0003_pmEGFPC1_R1_P2_K1_Ch2.zen
327580	-5.613361e-04	1.302872e-03	7.585700e-06	20181115_CTCFgfpcf2_G2G1\MitoSys2\Calibration\pmEGFPC1\0003_pmEGFPC1_R1_P2_K1_Ch2.zen
348060	-7.658265e-05	1.486719e-03	6.800100e-06	20181115_CTCFgfpcf2_G2G1\MitoSys2\Calibration\pmEGFPC1\0003_pmEGFPC1_R1_P2_K1_Ch2.zen
368540	-1.039007e-04	1.880404e-03	6.138100e-06	20181115_CTCFgfpcf2_G2G1\MitoSys2\Calibration\pmEGFPC1\0003_pmEGFPC1_R1_P2_K1_Ch2.zen
389020	3.800721e-04	1.520222e-03	5.574500e-06	20181115_CTCFgfpcf2_G2G1\MitoSys2\Calibration\pmEGFPC1\0003_pmEGFPC1_R1_P2_K1_Ch2.zen
409500	3.563098e-04	1.399383e-03	5.090100e-06	20181115_CTCFgfpcf2_G2G1\MitoSys2\Calibration\pmEGFPC1\0003_pmEGFPC1_R1_P2_K1_Ch2.zen
450460	-1.000020e-04	1.266186e-03	4.304300e-06	20181115_CTCFgfpcf2_G2G1\MitoSys2\Calibration\pmEGFPC1\0003_pmEGFPC1_R1_P2_K1_Ch2.zen
491420	-1.121871e-04	1.123476e-03	3.698100e-06	20181115_CTCFgfpcf2_G2G1\MitoSys2\Calibration\pmEGFPC1\0003_pmEGFPC1_R1_P2_K1_Ch2.zen
532380	1.749428e-04	9.141341e-04	3.219200e-06	20181115_CTCFgfpcf2_G2G1\MitoSys2\Calibration\pmEGFPC1\0003_pmEGFPC1_R1_P2_K1_Ch2.zen
573340	-4.899707e-04	1.578721e-03	2.833600e-06	20181115_CTCFgfpcf2_G2G1\MitoSys2\Calibration\pmEGFPC1\0003_pmEGFPC1_R1_P2_K1_Ch2.zen
614300	3.329839e-07	8.824403e-04	2.517800e-06	20181115_CTCFgfpcf2_G2G1\MitoSys2\Calibration\pmEGFPC1\0003_pmEGFPC1_R1_P2_K1_Ch2.zen
655260	-2.325328e-04	6.942922e-04	2.255500e-06	20181115_CTCFgfpcf2_G2G1\MitoSys2\Calibration\pmEGFPC1\0003_pmEGFPC1_R1_P2_K1_Ch2.zen
696220	2.330382e-04	8.760093e-04	2.034900e-06	20181115_CTCFgfpcf2_G2G1\MitoSys2\Calibration\pmEGFPC1\0003_pmEGFPC1_R1_P2_K1_Ch2.zen
737180	1.304177e-05	9.745664e-04	1.847300e-06	20181115_CTCFgfpcf2_G2G1\MitoSys2\Calibration\pmEGFPC1\0003_pmEGFPC1_R1_P2_K1_Ch2.zen
778140	2.296864e-04	1.001538e-03	1.686400e-06	20181115_CTCFgfpcf2_G2G1\MitoSys2\Calibration\pmEGFPC1\0003_pmEGFPC1_R1_P2_K1_Ch2.zen
819100	9.296801e-06	8.996889e-04	1.547000e-06	20181115_CTCFgfpcf2_G2G1\MitoSys2\Calibration\pmEGFPC1\0003_pmEGFPC1_R1_P2_K1_Ch2.zen
901020	-5.284296e-05	6.702951e-04	1.318700e-06	20181115_CTCFgfpcf2_G2G1\MitoSys2\Calibration\pmEGFPC1\0003_pmEGFPC1_R1_P2_K1_Ch2.zen
982940	-2.098573e-05	6.758585e-04	1.140500e-06	20181115_CTCFgfpcf2_G2G1\MitoSys2\Calibration\pmEGFPC1\0003_pmEGFPC1_R1_P2_K1_Ch2.zen
1064860	-5.602577e-05	7.154249e-04	9.983600e-07	20181115_CTCFgfpcf2_G2G1\MitoSys2\Calibration\pmEGFPC1\0003_pmEGFPC1_R1_P2_K1_Ch2.zen
1146780	4.448533e-06	7.174628e-04	8.829200e-07	20181115_CTCFgfpcf2_G2G1\MitoSys2\Calibration\pmEGFPC1\0003_pmEGFPC1_R1_P2_K1_Ch2.zen
1228700	-7.094674e-05	8.764913e-04	7.877000e-07	20181115_CTCFgfpcf2_G2G1\MitoSys2\Calibration\pmEGFPC1\0003_pmEGFPC1_R1_P2_K1_Ch2.zen
1310620	-6.243416e-06	8.878713e-04	7.081100e-07	20181115_CTCFgfpcf2_G2G1\MitoSys2\Calibration\pmEGFPC1\0003_pmEGFPC1_R1_P2_K1_Ch2.zen
1392540	-2.012610e-04	7.590110e-04	6.407900e-07	20181115_CTCFgfpcf2_G2G1\MitoSys2\Calibration\pmEGFPC1\0003_pmEGFPC1_R1_P2_K1_Ch2.zen
1474460	9.121109e-05	9.293401e-04	5.832900e-07	20181115_CTCFgfpcf2_G2G1\MitoSys2\Calibration\pmEGFPC1\0003_pmEGFPC1_R1_P2_K1_Ch2.zen
1556380	5.030420e-05	8.516941e-04	5.337100e-07	20181115_CTCFgfpcf2_G2G1\MitoSys2\Calibration\pmEGFPC1\0003_pmEGFPC1_R1_P2_K1_Ch2.zen
10	6.824143e-02	1.398278e-02	6.803800e-02	20181115_CTCFgfpcf2_G2G1\MitoSys2\Calibration\pmEGFPC1\0004_pmEGFPC1_R1_P1_K1_Ch2.zen
20	6.548992e-02	1.331427e-02	6.527700e-02	20181115_CTCFgfpcf2_G2G1\MitoSys2\Calibration\pmEGFPC1\0004_pmEGFPC1_R1_P1_K1_Ch2.zen
30	6.455123e-02	9.215679e-03	6.269200e-02	20181115_CTCFgfpcf2_G2G1\MitoSys2\Calibration\pmEGFPC1\0004_pmEGFPC1_R1_P1_K1_Ch2.zen
40	5.710228e-02	1.205859e-02	6.028800e-02	20181115_CTCFgfpcf2_G2G1\MitoSys2\Calibration\pmEGFPC1\0004_pmEGFPC1_R1_P1_K1_Ch2.zen
50	5.720824e-02	1.283849e-02	5.805700e-02	20181115_CTCFgfpcf2_G2G1\MitoSys2\Calibration\pmEGFPC1\0004_pmEGFPC1_R1_P1_K1_Ch2.zen
60	5.686547e-02	1.347245e-02	5.598600e-02	20181115_CTCFgfpcf2_G2G1\MitoSys2\Calibration\pmEGFPC1\0004_pmEGFPC1_R1_P1_K1_Ch2.zen
70	5.877476e-02	1.079711e-02	5.406400e-02	20181115_CTCFgfpcf2_G2G1\MitoSys2\Calibration\pmEGFPC1\0004_pmEGFPC1_R1_P1_K1_Ch2.zen
80	4.977545e-02	1.149805e-02	5.227700e-02	20181115_CTCFgfpcf2_G2G1\MitoSys2\Calibration\pmEGFPC1\0004_pmEGFPC1_R1_P1_K1_Ch2.zen
90	5.017825e-02	1.255619e-02	5.061500e-02	20181115_CTCFgfpcf2_G2G1\MitoSys2\Calibration\pmEGFPC1\0004_pmEGFPC1_R1_P1_K1_Ch2.zen
100	4.745145e-02	6.598330e-03	4.906500e-02	20181115_CTCFgfpcf2_G2G1\MitoSys2\Calibration\pmEGFPC1\0004_pmEGFPC1_R1_P1_K1_Ch2.zen
120	4.655189e-02	8.252284e-03	4.626500e-02	20181115_CTCFgfpcf2_G2G1\MitoSys2\Calibration\pmEGFPC1\0004_pmEGFPC1_R1_P1_K1_Ch2.zen
140	4.321823e-02	7.454260e-03	4.380700e-02	20181115_CTCFgfpcf2_G2G1\MitoSys2\Calibration\pmEGFPC1\0004_pmEGFPC1_R1_P1_K1_Ch2.zen
160	3.976754e-02	7.652052e-03	4.163400e-02	20181115_CTCFgfpcf2_G2G1\MitoSys2\Calibration\pmEGFPC1\0004_pmEGFPC1_R1_P1_K1_Ch2.zen
180	4.078481e-02	9.706224e-03	3.969800e-02	20181115_CTCFgfpcf2_G2G1\MitoSys2\Calibration\pmEGFPC1\0004_pmEGFPC1_R1_P1_K1_Ch2.zen
200	4.025241e-02	9.752256e-03	3.796200e-02	20181115_CTCFgfpcf2_G2G1\MitoSys2\Calibration\pmEGFPC1\0004_pmEGFPC1_R1_P1_K1_Ch2.zen
220	3.642504e-02	8.840672e-03	3.639400e-02	20181115_CTCFgfpcf2_G2G1\MitoSys2\Calibration\pmEGFPC1\0004_pmEGFPC1_R1_P1_K1_Ch2.zen
240	3.734205e-02	9.444734e-03	3.497000e-02	20181115_CTCFgfpcf2_G2G1\MitoSys2\Calibration\pmEGFPC1\0004_pmEGFPC1_R1_P1_K1_Ch2.zen
260	3.133465e-02	8.677294e-03	3.366800e-02	20181115_CTCFgfpcf2_G2G1\MitoSys2\Calibration\pmEGFPC1\0004_pmEGFPC1_R1_P1_K1_Ch2.zen
280	3.194325e-02	7.738672e-03	3.247200e-02	20181115_CTCFgfpcf2_G2G1\MitoSys2\Calibration\pmEGFPC1\0004_pmEGFPC1_R1_P1_K1_Ch2.zen
300	3.313212e-02	7.903530e-03	3.136800e-02	20181115_CTCFgfpcf2_G2G1\MitoSys2\Calibration\pmEGFPC1\0004_pmEGFPC1_R1_P1_K1_Ch2.zen
340	2.735416e-02	7.070583e-03	2.939100e-02	20181115_CTCFgfpcf2_G2G1\MitoSys2\Calibration\pmEGFPC1\0004_pmEGFPC1_R1_P1_K1_Ch2.zen
380	2.906272e-02	8.087304e-03	2.766600e-02	20181115_CTCFgfpcf2_G2G1\MitoSys2\Calibration\pmEGFPC1\0004_pmEGFPC1_R1_P1_K1_Ch2.zen
420	2.855884e-02	6.582713e-03	2.614200e-02	20181115_CTCFgfpcf2_G2G1\MitoSys2\Calibration\pmEGFPC1\0004_pmEGFPC1_R1_P1_K1_Ch2.zen
460	2.311668e-02	5.858339e-03	2.478300e-02	20181115_CTCFgfpcf2_G2G1\MitoSys2\Calibration\pmEGFPC1\0004_pmEGFPC1_R1_P1_K1_Ch2.zen
500	2.344350e-02	6.199120e-03	2.355900e-02	20181115_CTCFgfpcf2_G2G1\MitoSys2\Calibration\pmEGFPC1\0004_pmEGFPC1_R1_P1_K1_Ch2.zen
540	1.978614e-02	5.955317e-03	2.245200e-02	20181115_CTCFgfpcf2_G2G1\MitoSys2\Calibration\pmEGFPC1\0004_pmEGFPC1_R1_P1_K1_Ch2.zen
580	2.079123e-02	5.545826e-03	2.144300e-02	20181115_CTCFgfpcf2_G2G1\MitoSys2\Calibration\pmEGFPC1\0004_pmEGFPC1_R1_P1_K1_Ch2.zen
620	2.193404e-02	6.362954e-03	2.052000e-02	20181115_CTCFgfpcf2_G2G1\MitoSys2\Calibration\pmEGFPC1\0004_pmEGFPC1_R1_P1_K1_Ch2.zen
660	1.993583e-02	6.525004e-03	1.967200e-02	20181115_CTCFgfpcf2_G2G1\MitoSys2\Calibration\pmEGFPC1\0004_pmEGFPC1_R1_P1_K1_Ch2.zen
700	1.889513e-02	5.025426e-03	1.888900e-02	20181115_CTCFgfpcf2_G2G1\MitoSys2\Calibration\pmEGFPC1\0004_pmEGFPC1_R1_P1_K1_Ch2.zen
780	1.813681e-02	5.333042e-03	1.749500e-02	20181115_CTCFgfpcf2_G2G1\MitoSys2\Calibration\pmEGFPC1\0004_pmEGFPC1_R1_P1_K1_Ch2.zen
860	1.715230e-02	4.271516e-03	1.628800e-02	20181115_CTCFgfpcf2_G2G1\MitoSys2\Calibration\pmEGFPC1\0004_pmEGFPC1_R1_P1_K1_Ch2.zen
940	1.387826e-02	4.606266e-03	1.523500e-02	20181115_CTCFgfpcf2_G2G1\MitoSys2\Calibration\pmEGFPC1\0004_pmEGFPC1_R1_P1_K1_Ch2.zen
1020	1.540386e-02	3.854350e-03	1.430800e-02	20181115_CTCFgfpcf2_G2G1\MitoSys2\Calibration\pmEGFPC1\0004_pmEGFPC1_R1_P1_K1_Ch2.zen
1100	1.372480e-02	4.801388e-03	1.348600e-02	20181115_CTCFgfpcf2_G2G1\MitoSys2\Calibration\pmEGFPC1\0004_pmEGFPC1_R1_P1_K1_Ch2.zen
1180	1.219097e-02	3.265449e-03	1.275300e-02	20181115_CTCFgfpcf2_G2G1\MitoSys2\Calibration\pmEGFPC1\0004_pmEGFPC1_R1_P1_K1_Ch2.zen
1260	1.166813e-02	4.048790e-03	1.209600e-02	20181115_CTCFgfpcf2_G2G1\MitoSys2\Calibration\pmEGFPC1\0004_pmEGFPC1_R1_P1_K1_Ch2.zen
1340	1.065095e-02	4.389800e-03	1.150300e-02	20181115_CTCFgfpcf2_G2G1\MitoSys2\Calibration\pmEGFPC1\0004_pmEGFPC1_R1_P1_K1_Ch2.zen
1420	1.016391e-02	5.088972e-03	1.096600e-02	20181115_CTCFgfpcf2_G2G1\MitoSys2\Calibration\pmEGFPC1\0004_pmEGFPC1_R1_P1_K1_Ch2.zen
1500	1.095446e-02	4.593488e-03	1.047700e-02	20181115_CTCFgfpcf2_G2G1\MitoSys2\Calibration\pmEGFPC1\0004_pmEGFPC1_R1_P1_K1_Ch2.zen
1660	1.022499e-02	3.138928e-03	9.622100e-03	20181115_CTCFgfpcf2_G2G1\MitoSys2\Calibration\pmEGFPC1\0004_pmEGFPC1_R1_P1_K1_Ch2.zen
1820	9.363658e-03	3.126658e-03	8.898500e-03	20181115_CTCFgfpcf2_G2G1\MitoSys2\Calibration\pmEGFPC1\0004_pmEGFPC1_R1_P1_K1_Ch2.zen
1980	8.122841e-03	3.554572e-03	8.279000e-03	20181115_CTCFgfpcf2_G2G1\MitoSys2\Calibration\pmEGFPC1\0004_pmEGFPC1_R1_P1_K1_Ch2.zen
2140	8.572993e-03	3.999226e-03	7.743000e-03	20181115_CTCFgfpcf2_G2G1\MitoSys2\Calibration\pmEGFPC1\0004_pmEGFPC1_R1_P1_K1_Ch2.zen
2300	7.026329e-03	4.200300e-03	7.274900e-03	20181115_CTCFgfpcf2_G2G1\MitoSys2\Calibration\pmEGFPC1\0004_pmEGFPC1_R1_P1_K1_Ch2.zen
2460	6.118823e-03	3.478600e-03	6.862800e-03	20181115_CTCFgfpcf2_G2G1\MitoSys2\Calibration\pmEGFPC1\0004_pmEGFPC1_R1_P1_K1_Ch2.zen
2620	7.188200e-03	3.564453e-03	6.497300e-03	20181115_CTCFgfpcf2_G2G1\MitoSys2\Calibration\pmEGFPC1\0004_pmEGFPC1_R1_P1_K1_Ch2.zen
2780	5.615220e-03	4.886055e-03	6.170900e-03	20181115_CTCFgfpcf2_G2G1\MitoSys2\Calibration\pmEGFPC1\0004_pmEGFPC1_R1_P1_K1_Ch2.zen
2940	6.153368e-03	3.829599e-03	5.877900e-03	20181115_CTCFgfpcf2_G2G1\MitoSys2\Calibration\pmEGFPC1\0004_pmEGFPC1_R1_P1_K1_Ch2.zen
3100	5.852144e-03	2.429883e-03	5.613200e-03	20181115_CTCFgfpcf2_G2G1\MitoSys2\Calibration\pmEGFPC1\0004_pmEGFPC1_R1_P1_K1_Ch2.zen
3420	5.637062e-03	2.526578e-03	5.154100e-03	20181115_CTCFgfpcf2_G2G1\MitoSys2\Calibration\pmEGFPC1\0004_pmEGFPC1_R1_P1_K1_Ch2.zen
3740	4.315325e-03	2.778565e-03	4.769500e-03	20181115_CTCFgfpcf2_G2G1\MitoSys2\Calibration\pmEGFPC1\0004_pmEGFPC1_R1_P1_K1_Ch2.zen
4060	4.569494e-03	2.520990e-03	4.442500e-03	20181115_CTCFgfpcf2_G2G1\MitoSys2\Calibration\pmEGFPC1\0004_pmEGFPC1_R1_P1_K1_Ch2.zen
4380	3.072526e-03	2.952982e-03	4.160700e-03	20181115_CTCFgfpcf2_G2G1\MitoSys2\Calibration\pmEGFPC1\0004_pmEGFPC1_R1_P1_K1_Ch2.zen
4700	3.012811e-03	3.368753e-03	3.915100e-03	20181115_CTCFgfpcf2_G2G1\MitoSys2\Calibration\pmEGFPC1\0004_pmEGFPC1_R1_P1_K1_Ch2.zen
5020	4.031948e-03	3.458282e-03	3.698800e-03	20181115_CTCFgfpcf2_G2G1\MitoSys2\Calibration\pmEGFPC1\0004_pmEGFPC1_R1_P1_K1_Ch2.zen
5340	2.406275e-03	4.197644e-03	3.506700e-03	20181115_CTCFgfpcf2_G2G1\MitoSys2\Calibration\pmEGFPC1\0004_pmEGFPC1_R1_P1_K1_Ch2.zen
5660	3.981713e-03	3.887999e-03	3.334700e-03	20181115_CTCFgfpcf2_G2G1\MitoSys2\Calibration\pmEGFPC1\0004_pmEGFPC1_R1_P1_K1_Ch2.zen
5980	3.697724e-03	2.896662e-03	3.179500e-03	20181115_CTCFgfpcf2_G2G1\MitoSys2\Calibration\pmEGFPC1\0004_pmEGFPC1_R1_P1_K1_Ch2.zen
6300	3.177761e-03	2.597906e-03	3.038500e-03	20181115_CTCFgfpcf2_G2G1\MitoSys2\Calibration\pmEGFPC1\0004_pmEGFPC1_R1_P1_K1_Ch2.zen
6940	2.677978e-03	2.336109e-03	2.791400e-03	20181115_CTCFgfpcf2_G2G1\MitoSys2\Calibration\pmEGFPC1\0004_pmEGFPC1_R1_P1_K1_Ch2.zen
7580	2.496128e-03	2.187377e-03	2.580900e-03	20181115_CTCFgfpcf2_G2G1\MitoSys2\Calibration\pmEGFPC1\0004_pmEGFPC1_R1_P1_K1_Ch2.zen
8220	2.089821e-03	3.061869e-03	2.398600e-03	20181115_CTCFgfpcf2_G2G1\MitoSys2\Calibration\pmEGFPC1\0004_pmEGFPC1_R1_P1_K1_Ch2.zen
8860	2.202386e-03	1.857284e-03	2.238300e-03	20181115_CTCFgfpcf2_G2G1\MitoSys2\Calibration\pmEGFPC1\0004_pmEGFPC1_R1_P1_K1_Ch2.zen
9500	2.711597e-03	2.106498e-03	2.095800e-03	20181115_CTCFgfpcf2_G2G1\MitoSys2\Calibration\pmEGFPC1\0004_pmEGFPC1_R1_P1_K1_Ch2.zen
10140	2.730819e-03	2.793708e-03	1.967900e-03	20181115_CTCFgfpcf2_G2G1\MitoSys2\Calibration\pmEGFPC1\0004_pmEGFPC1_R1_P1_K1_Ch2.zen
10780	2.271229e-03	2.596773e-03	1.852100e-03	20181115_CTCFgfpcf2_G2G1\MitoSys2\Calibration\pmEGFPC1\0004_pmEGFPC1_R1_P1_K1_Ch2.zen
11420	1.742725e-03	2.436250e-03	1.746700e-03	20181115_CTCFgfpcf2_G2G1\MitoSys2\Calibration\pmEGFPC1\0004_pmEGFPC1_R1_P1_K1_Ch2.zen
12060	1.554396e-03	2.668625e-03	1.650200e-03	20181115_CTCFgfpcf2_G2G1\MitoSys2\Calibration\pmEGFPC1\0004_pmEGFPC1_R1_P1_K1_Ch2.zen
12700	1.770381e-03	1.775157e-03	1.561400e-03	20181115_CTCFgfpcf2_G2G1\MitoSys2\Calibration\pmEGFPC1\0004_pmEGFPC1_R1_P1_K1_Ch2.zen
13980	1.518223e-03	2.462036e-03	1.403500e-03	20181115_CTCFgfpcf2_G2G1\MitoSys2\Calibration\pmEGFPC1\0004_pmEGFPC1_R1_P1_K1_Ch2.zen
15260	1.415827e-03	1.681262e-03	1.267300e-03	20181115_CTCFgfpcf2_G2G1\MitoSys2\Calibration\pmEGFPC1\0004_pmEGFPC1_R1_P1_K1_Ch2.zen
16540	1.100141e-03	2.696142e-03	1.148900e-03	20181115_CTCFgfpcf2_G2G1\MitoSys2\Calibration\pmEGFPC1\0004_pmEGFPC1_R1_P1_K1_Ch2.zen
17820	1.302117e-03	2.341429e-03	1.045300e-03	20181115_CTCFgfpcf2_G2G1\MitoSys2\Calibration\pmEGFPC1\0004_pmEGFPC1_R1_P1_K1_Ch2.zen
19100	6.220338e-04	2.195336e-03	9.541600e-04	20181115_CTCFgfpcf2_G2G1\MitoSys2\Calibration\pmEGFPC1\0004_pmEGFPC1_R1_P1_K1_Ch2.zen
20380	1.570983e-03	2.455703e-03	8.735800e-04	20181115_CTCFgfpcf2_G2G1\MitoSys2\Calibration\pmEGFPC1\0004_pmEGFPC1_R1_P1_K1_Ch2.zen
21660	3.153015e-04	2.542313e-03	8.020900e-04	20181115_CTCFgfpcf2_G2G1\MitoSys2\Calibration\pmEGFPC1\0004_pmEGFPC1_R1_P1_K1_Ch2.zen
22940	1.990752e-04	1.716648e-03	7.384200e-04	20181115_CTCFgfpcf2_G2G1\MitoSys2\Calibration\pmEGFPC1\0004_pmEGFPC1_R1_P1_K1_Ch2.zen
24220	5.860504e-04	1.647487e-03	6.815500e-04	20181115_CTCFgfpcf2_G2G1\MitoSys2\Calibration\pmEGFPC1\0004_pmEGFPC1_R1_P1_K1_Ch2.zen
25500	3.569560e-04	1.726982e-03	6.305900e-04	20181115_CTCFgfpcf2_G2G1\MitoSys2\Calibration\pmEGFPC1\0004_pmEGFPC1_R1_P1_K1_Ch2.zen
28060	4.970643e-04	1.833096e-03	5.435000e-04	20181115_CTCFgfpcf2_G2G1\MitoSys2\Calibration\pmEGFPC1\0004_pmEGFPC1_R1_P1_K1_Ch2.zen
30620	6.992137e-05	1.698651e-03	4.723800e-04	20181115_CTCFgfpcf2_G2G1\MitoSys2\Calibration\pmEGFPC1\0004_pmEGFPC1_R1_P1_K1_Ch2.zen
33180	4.843488e-04	1.314704e-03	4.137100e-04	20181115_CTCFgfpcf2_G2G1\MitoSys2\Calibration\pmEGFPC1\0004_pmEGFPC1_R1_P1_K1_Ch2.zen
35740	6.405654e-04	1.593073e-03	3.648500e-04	20181115_CTCFgfpcf2_G2G1\MitoSys2\Calibration\pmEGFPC1\0004_pmEGFPC1_R1_P1_K1_Ch2.zen
38300	1.731614e-04	1.595499e-03	3.237900e-04	20181115_CTCFgfpcf2_G2G1\MitoSys2\Calibration\pmEGFPC1\0004_pmEGFPC1_R1_P1_K1_Ch2.zen
40860	1.867972e-04	1.993729e-03	2.890200e-04	20181115_CTCFgfpcf2_G2G1\MitoSys2\Calibration\pmEGFPC1\0004_pmEGFPC1_R1_P1_K1_Ch2.zen
43420	-2.363683e-04	1.942708e-03	2.593500e-04	20181115_CTCFgfpcf2_G2G1\MitoSys2\Calibration\pmEGFPC1\0004_pmEGFPC1_R1_P1_K1_Ch2.zen
45980	-3.489670e-04	1.679518e-03	2.338500e-04	20181115_CTCFgfpcf2_G2G1\MitoSys2\Calibration\pmEGFPC1\0004_pmEGFPC1_R1_P1_K1_Ch2.zen
48540	-1.530686e-04	1.929358e-03	2.117900e-04	20181115_CTCFgfpcf2_G2G1\MitoSys2\Calibration\pmEGFPC1\0004_pmEGFPC1_R1_P1_K1_Ch2.zen
51100	4.040937e-05	1.809852e-03	1.926000e-04	20181115_CTCFgfpcf2_G2G1\MitoSys2\Calibration\pmEGFPC1\0004_pmEGFPC1_R1_P1_K1_Ch2.zen
56220	8.456842e-05	1.814730e-03	1.610600e-04	20181115_CTCFgfpcf2_G2G1\MitoSys2\Calibration\pmEGFPC1\0004_pmEGFPC1_R1_P1_K1_Ch2.zen
61340	2.543568e-05	2.035589e-03	1.364500e-04	20181115_CTCFgfpcf2_G2G1\MitoSys2\Calibration\pmEGFPC1\0004_pmEGFPC1_R1_P1_K1_Ch2.zen
66460	-1.595444e-04	1.889518e-03	1.169300e-04	20181115_CTCFgfpcf2_G2G1\MitoSys2\Calibration\pmEGFPC1\0004_pmEGFPC1_R1_P1_K1_Ch2.zen
71580	1.590836e-04	1.672276e-03	1.012100e-04	20181115_CTCFgfpcf2_G2G1\MitoSys2\Calibration\pmEGFPC1\0004_pmEGFPC1_R1_P1_K1_Ch2.zen
76700	-1.716003e-04	1.789996e-03	8.837800e-05	20181115_CTCFgfpcf2_G2G1\MitoSys2\Calibration\pmEGFPC1\0004_pmEGFPC1_R1_P1_K1_Ch2.zen
81820	5.543229e-04	1.506750e-03	7.778800e-05	20181115_CTCFgfpcf2_G2G1\MitoSys2\Calibration\pmEGFPC1\0004_pmEGFPC1_R1_P1_K1_Ch2.zen
86940	-1.567971e-04	1.703921e-03	6.895500e-05	20181115_CTCFgfpcf2_G2G1\MitoSys2\Calibration\pmEGFPC1\0004_pmEGFPC1_R1_P1_K1_Ch2.zen
92060	3.614575e-04	1.726021e-03	6.151800e-05	20181115_CTCFgfpcf2_G2G1\MitoSys2\Calibration\pmEGFPC1\0004_pmEGFPC1_R1_P1_K1_Ch2.zen
97180	1.493226e-04	1.750202e-03	5.520500e-05	20181115_CTCFgfpcf2_G2G1\MitoSys2\Calibration\pmEGFPC1\0004_pmEGFPC1_R1_P1_K1_Ch2.zen
102300	1.169692e-04	1.384471e-03	4.980500e-05	20181115_CTCFgfpcf2_G2G1\MitoSys2\Calibration\pmEGFPC1\0004_pmEGFPC1_R1_P1_K1_Ch2.zen
112540	-8.215757e-06	1.348086e-03	4.111800e-05	20181115_CTCFgfpcf2_G2G1\MitoSys2\Calibration\pmEGFPC1\0004_pmEGFPC1_R1_P1_K1_Ch2.zen
122780	-2.031320e-04	1.224894e-03	3.451300e-05	20181115_CTCFgfpcf2_G2G1\MitoSys2\Calibration\pmEGFPC1\0004_pmEGFPC1_R1_P1_K1_Ch2.zen
133020	-1.780380e-04	1.260001e-03	2.938400e-05	20181115_CTCFgfpcf2_G2G1\MitoSys2\Calibration\pmEGFPC1\0004_pmEGFPC1_R1_P1_K1_Ch2.zen
143260	4.946458e-04	1.477420e-03	2.532700e-05	20181115_CTCFgfpcf2_G2G1\MitoSys2\Calibration\pmEGFPC1\0004_pmEGFPC1_R1_P1_K1_Ch2.zen
153500	3.618844e-04	1.179967e-03	2.206500e-05	20181115_CTCFgfpcf2_G2G1\MitoSys2\Calibration\pmEGFPC1\0004_pmEGFPC1_R1_P1_K1_Ch2.zen
163740	2.943964e-04	1.299289e-03	1.940500e-05	20181115_CTCFgfpcf2_G2G1\MitoSys2\Calibration\pmEGFPC1\0004_pmEGFPC1_R1_P1_K1_Ch2.zen
173980	-2.863856e-04	1.101371e-03	1.720800e-05	20181115_CTCFgfpcf2_G2G1\MitoSys2\Calibration\pmEGFPC1\0004_pmEGFPC1_R1_P1_K1_Ch2.zen
184220	-2.123439e-04	1.290079e-03	1.537300e-05	20181115_CTCFgfpcf2_G2G1\MitoSys2\Calibration\pmEGFPC1\0004_pmEGFPC1_R1_P1_K1_Ch2.zen
194460	-8.349992e-04	1.365665e-03	1.382500e-05	20181115_CTCFgfpcf2_G2G1\MitoSys2\Calibration\pmEGFPC1\0004_pmEGFPC1_R1_P1_K1_Ch2.zen
204700	-3.232967e-04	1.277344e-03	1.250700e-05	20181115_CTCFgfpcf2_G2G1\MitoSys2\Calibration\pmEGFPC1\0004_pmEGFPC1_R1_P1_K1_Ch2.zen
225180	-3.763846e-04	1.158927e-03	1.039600e-05	20181115_CTCFgfpcf2_G2G1\MitoSys2\Calibration\pmEGFPC1\0004_pmEGFPC1_R1_P1_K1_Ch2.zen
245660	3.773934e-05	1.121118e-03	8.796100e-06	20181115_CTCFgfpcf2_G2G1\MitoSys2\Calibration\pmEGFPC1\0004_pmEGFPC1_R1_P1_K1_Ch2.zen
266140	-5.961837e-05	1.103270e-03	7.552800e-06	20181115_CTCFgfpcf2_G2G1\MitoSys2\Calibration\pmEGFPC1\0004_pmEGFPC1_R1_P1_K1_Ch2.zen
286620	6.026408e-05	1.060664e-03	6.566700e-06	20181115_CTCFgfpcf2_G2G1\MitoSys2\Calibration\pmEGFPC1\0004_pmEGFPC1_R1_P1_K1_Ch2.zen
307100	2.349975e-04	9.456994e-04	5.770500e-06	20181115_CTCFgfpcf2_G2G1\MitoSys2\Calibration\pmEGFPC1\0004_pmEGFPC1_R1_P1_K1_Ch2.zen
327580	-2.353892e-04	1.083004e-03	5.117800e-06	20181115_CTCFgfpcf2_G2G1\MitoSys2\Calibration\pmEGFPC1\0004_pmEGFPC1_R1_P1_K1_Ch2.zen
348060	-8.047692e-05	1.119219e-03	4.575500e-06	20181115_CTCFgfpcf2_G2G1\MitoSys2\Calibration\pmEGFPC1\0004_pmEGFPC1_R1_P1_K1_Ch2.zen
368540	-3.255249e-04	1.010211e-03	4.119600e-06	20181115_CTCFgfpcf2_G2G1\MitoSys2\Calibration\pmEGFPC1\0004_pmEGFPC1_R1_P1_K1_Ch2.zen
389020	-3.158301e-05	1.135430e-03	3.732300e-06	20181115_CTCFgfpcf2_G2G1\MitoSys2\Calibration\pmEGFPC1\0004_pmEGFPC1_R1_P1_K1_Ch2.zen
409500	-1.654464e-04	1.209710e-03	3.400200e-06	20181115_CTCFgfpcf2_G2G1\MitoSys2\Calibration\pmEGFPC1\0004_pmEGFPC1_R1_P1_K1_Ch2.zen
450460	-1.984160e-04	6.755772e-04	2.863000e-06	20181115_CTCFgfpcf2_G2G1\MitoSys2\Calibration\pmEGFPC1\0004_pmEGFPC1_R1_P1_K1_Ch2.zen
491420	-1.176986e-04	7.966173e-04	2.450200e-06	20181115_CTCFgfpcf2_G2G1\MitoSys2\Calibration\pmEGFPC1\0004_pmEGFPC1_R1_P1_K1_Ch2.zen
532380	-1.964177e-04	7.893233e-04	2.125300e-06	20181115_CTCFgfpcf2_G2G1\MitoSys2\Calibration\pmEGFPC1\0004_pmEGFPC1_R1_P1_K1_Ch2.zen
573340	-1.150724e-04	7.121530e-04	1.864500e-06	20181115_CTCFgfpcf2_G2G1\MitoSys2\Calibration\pmEGFPC1\0004_pmEGFPC1_R1_P1_K1_Ch2.zen
614300	-6.746207e-04	6.575129e-04	1.651600e-06	20181115_CTCFgfpcf2_G2G1\MitoSys2\Calibration\pmEGFPC1\0004_pmEGFPC1_R1_P1_K1_Ch2.zen
655260	-3.331211e-04	9.232294e-04	1.475300e-06	20181115_CTCFgfpcf2_G2G1\MitoSys2\Calibration\pmEGFPC1\0004_pmEGFPC1_R1_P1_K1_Ch2.zen
696220	2.382383e-04	8.443040e-04	1.327500e-06	20181115_CTCFgfpcf2_G2G1\MitoSys2\Calibration\pmEGFPC1\0004_pmEGFPC1_R1_P1_K1_Ch2.zen
737180	-1.097509e-04	7.378081e-04	1.202100e-06	20181115_CTCFgfpcf2_G2G1\MitoSys2\Calibration\pmEGFPC1\0004_pmEGFPC1_R1_P1_K1_Ch2.zen
778140	9.996395e-06	9.571627e-04	1.094700e-06	20181115_CTCFgfpcf2_G2G1\MitoSys2\Calibration\pmEGFPC1\0004_pmEGFPC1_R1_P1_K1_Ch2.zen
819100	-4.829864e-05	6.146653e-04	1.002000e-06	20181115_CTCFgfpcf2_G2G1\MitoSys2\Calibration\pmEGFPC1\0004_pmEGFPC1_R1_P1_K1_Ch2.zen
901020	-2.808987e-04	9.590798e-04	8.505800e-07	20181115_CTCFgfpcf2_G2G1\MitoSys2\Calibration\pmEGFPC1\0004_pmEGFPC1_R1_P1_K1_Ch2.zen
982940	-1.391858e-05	8.858000e-04	7.328800e-07	20181115_CTCFgfpcf2_G2G1\MitoSys2\Calibration\pmEGFPC1\0004_pmEGFPC1_R1_P1_K1_Ch2.zen
1064860	2.139638e-04	7.593367e-04	6.393400e-07	20181115_CTCFgfpcf2_G2G1\MitoSys2\Calibration\pmEGFPC1\0004_pmEGFPC1_R1_P1_K1_Ch2.zen
1146780	8.046749e-05	8.603815e-04	5.636300e-07	20181115_CTCFgfpcf2_G2G1\MitoSys2\Calibration\pmEGFPC1\0004_pmEGFPC1_R1_P1_K1_Ch2.zen
1228700	2.187798e-04	5.957473e-04	5.013700e-07	20181115_CTCFgfpcf2_G2G1\MitoSys2\Calibration\pmEGFPC1\0004_pmEGFPC1_R1_P1_K1_Ch2.zen
1310620	1.594313e-04	7.737124e-04	4.494800e-07	20181115_CTCFgfpcf2_G2G1\MitoSys2\Calibration\pmEGFPC1\0004_pmEGFPC1_R1_P1_K1_Ch2.zen
1392540	-2.086452e-06	5.893138e-04	4.057200e-07	20181115_CTCFgfpcf2_G2G1\MitoSys2\Calibration\pmEGFPC1\0004_pmEGFPC1_R1_P1_K1_Ch2.zen
1474460	-1.424271e-04	6.739394e-04	3.684200e-07	20181115_CTCFgfpcf2_G2G1\MitoSys2\Calibration\pmEGFPC1\0004_pmEGFPC1_R1_P1_K1_Ch2.zen
1556380	2.351034e-04	8.805926e-04	3.363500e-07	20181115_CTCFgfpcf2_G2G1\MitoSys2\Calibration\pmEGFPC1\0004_pmEGFPC1_R1_P1_K1_Ch2.zen
10	8.417279e-02	1.193261e-02	8.520000e-02	20181115_CTCFgfpcf2_G2G1\MitoSys2\Calibration\pmEGFPC1\0004_pmEGFPC1_R1_P2_K1_Ch2.zen
20	8.136435e-02	1.079560e-02	8.025900e-02	20181115_CTCFgfpcf2_G2G1\MitoSys2\Calibration\pmEGFPC1\0004_pmEGFPC1_R1_P2_K1_Ch2.zen
30	7.681378e-02	1.248658e-02	7.616700e-02	20181115_CTCFgfpcf2_G2G1\MitoSys2\Calibration\pmEGFPC1\0004_pmEGFPC1_R1_P2_K1_Ch2.zen
40	7.560622e-02	1.315054e-02	7.265000e-02	20181115_CTCFgfpcf2_G2G1\MitoSys2\Calibration\pmEGFPC1\0004_pmEGFPC1_R1_P2_K1_Ch2.zen
50	6.653017e-02	1.085782e-02	6.956700e-02	20181115_CTCFgfpcf2_G2G1\MitoSys2\Calibration\pmEGFPC1\0004_pmEGFPC1_R1_P2_K1_Ch2.zen
60	7.116223e-02	1.271902e-02	6.682700e-02	20181115_CTCFgfpcf2_G2G1\MitoSys2\Calibration\pmEGFPC1\0004_pmEGFPC1_R1_P2_K1_Ch2.zen
70	6.314272e-02	1.540392e-02	6.436800e-02	20181115_CTCFgfpcf2_G2G1\MitoSys2\Calibration\pmEGFPC1\0004_pmEGFPC1_R1_P2_K1_Ch2.zen
80	6.068848e-02	9.997614e-03	6.214400e-02	20181115_CTCFgfpcf2_G2G1\MitoSys2\Calibration\pmEGFPC1\0004_pmEGFPC1_R1_P2_K1_Ch2.zen
90	5.431932e-02	1.014949e-02	6.011800e-02	20181115_CTCFgfpcf2_G2G1\MitoSys2\Calibration\pmEGFPC1\0004_pmEGFPC1_R1_P2_K1_Ch2.zen
100	5.586559e-02	9.208002e-03	5.826300e-02	20181115_CTCFgfpcf2_G2G1\MitoSys2\Calibration\pmEGFPC1\0004_pmEGFPC1_R1_P2_K1_Ch2.zen
120	5.797131e-02	7.926920e-03	5.497700e-02	20181115_CTCFgfpcf2_G2G1\MitoSys2\Calibration\pmEGFPC1\0004_pmEGFPC1_R1_P2_K1_Ch2.zen
140	5.318679e-02	9.709646e-03	5.214900e-02	20181115_CTCFgfpcf2_G2G1\MitoSys2\Calibration\pmEGFPC1\0004_pmEGFPC1_R1_P2_K1_Ch2.zen
160	5.150783e-02	1.137739e-02	4.968000e-02	20181115_CTCFgfpcf2_G2G1\MitoSys2\Calibration\pmEGFPC1\0004_pmEGFPC1_R1_P2_K1_Ch2.zen
180	4.538203e-02	9.006227e-03	4.749900e-02	20181115_CTCFgfpcf2_G2G1\MitoSys2\Calibration\pmEGFPC1\0004_pmEGFPC1_R1_P2_K1_Ch2.zen
200	4.715126e-02	1.133223e-02	4.555300e-02	20181115_CTCFgfpcf2_G2G1\MitoSys2\Calibration\pmEGFPC1\0004_pmEGFPC1_R1_P2_K1_Ch2.zen
220	4.164364e-02	1.152116e-02	4.380100e-02	20181115_CTCFgfpcf2_G2G1\MitoSys2\Calibration\pmEGFPC1\0004_pmEGFPC1_R1_P2_K1_Ch2.zen
240	4.257351e-02	1.038432e-02	4.221200e-02	20181115_CTCFgfpcf2_G2G1\MitoSys2\Calibration\pmEGFPC1\0004_pmEGFPC1_R1_P2_K1_Ch2.zen
260	4.225501e-02	9.543873e-03	4.076000e-02	20181115_CTCFgfpcf2_G2G1\MitoSys2\Calibration\pmEGFPC1\0004_pmEGFPC1_R1_P2_K1_Ch2.zen
280	4.229409e-02	8.838903e-03	3.942500e-02	20181115_CTCFgfpcf2_G2G1\MitoSys2\Calibration\pmEGFPC1\0004_pmEGFPC1_R1_P2_K1_Ch2.zen
300	3.918491e-02	7.178543e-03	3.819100e-02	20181115_CTCFgfpcf2_G2G1\MitoSys2\Calibration\pmEGFPC1\0004_pmEGFPC1_R1_P2_K1_Ch2.zen
340	3.707085e-02	9.044880e-03	3.597700e-02	20181115_CTCFgfpcf2_G2G1\MitoSys2\Calibration\pmEGFPC1\0004_pmEGFPC1_R1_P2_K1_Ch2.zen
380	3.503026e-02	6.005225e-03	3.403800e-02	20181115_CTCFgfpcf2_G2G1\MitoSys2\Calibration\pmEGFPC1\0004_pmEGFPC1_R1_P2_K1_Ch2.zen
420	3.230577e-02	7.794060e-03	3.231700e-02	20181115_CTCFgfpcf2_G2G1\MitoSys2\Calibration\pmEGFPC1\0004_pmEGFPC1_R1_P2_K1_Ch2.zen
460	3.057457e-02	6.829969e-03	3.077400e-02	20181115_CTCFgfpcf2_G2G1\MitoSys2\Calibration\pmEGFPC1\0004_pmEGFPC1_R1_P2_K1_Ch2.zen
500	3.063849e-02	7.145039e-03	2.937900e-02	20181115_CTCFgfpcf2_G2G1\MitoSys2\Calibration\pmEGFPC1\0004_pmEGFPC1_R1_P2_K1_Ch2.zen
540	2.517012e-02	7.909695e-03	2.811000e-02	20181115_CTCFgfpcf2_G2G1\MitoSys2\Calibration\pmEGFPC1\0004_pmEGFPC1_R1_P2_K1_Ch2.zen
580	2.653899e-02	7.212130e-03	2.694700e-02	20181115_CTCFgfpcf2_G2G1\MitoSys2\Calibration\pmEGFPC1\0004_pmEGFPC1_R1_P2_K1_Ch2.zen
620	2.590110e-02	6.825471e-03	2.587800e-02	20181115_CTCFgfpcf2_G2G1\MitoSys2\Calibration\pmEGFPC1\0004_pmEGFPC1_R1_P2_K1_Ch2.zen
660	2.259795e-02	6.368997e-03	2.489100e-02	20181115_CTCFgfpcf2_G2G1\MitoSys2\Calibration\pmEGFPC1\0004_pmEGFPC1_R1_P2_K1_Ch2.zen
700	2.225460e-02	4.653019e-03	2.397500e-02	20181115_CTCFgfpcf2_G2G1\MitoSys2\Calibration\pmEGFPC1\0004_pmEGFPC1_R1_P2_K1_Ch2.zen
780	2.199134e-02	6.158803e-03	2.232900e-02	20181115_CTCFgfpcf2_G2G1\MitoSys2\Calibration\pmEGFPC1\0004_pmEGFPC1_R1_P2_K1_Ch2.zen
860	2.042722e-02	5.937350e-03	2.089100e-02	20181115_CTCFgfpcf2_G2G1\MitoSys2\Calibration\pmEGFPC1\0004_pmEGFPC1_R1_P2_K1_Ch2.zen
940	1.814488e-02	5.329624e-03	1.962200e-02	20181115_CTCFgfpcf2_G2G1\MitoSys2\Calibration\pmEGFPC1\0004_pmEGFPC1_R1_P2_K1_Ch2.zen
1020	1.865806e-02	6.245136e-03	1.849400e-02	20181115_CTCFgfpcf2_G2G1\MitoSys2\Calibration\pmEGFPC1\0004_pmEGFPC1_R1_P2_K1_Ch2.zen
1100	1.885240e-02	3.448044e-03	1.748400e-02	20181115_CTCFgfpcf2_G2G1\MitoSys2\Calibration\pmEGFPC1\0004_pmEGFPC1_R1_P2_K1_Ch2.zen
1180	1.828060e-02	4.845363e-03	1.657600e-02	20181115_CTCFgfpcf2_G2G1\MitoSys2\Calibration\pmEGFPC1\0004_pmEGFPC1_R1_P2_K1_Ch2.zen
1260	1.554482e-02	5.959161e-03	1.575400e-02	20181115_CTCFgfpcf2_G2G1\MitoSys2\Calibration\pmEGFPC1\0004_pmEGFPC1_R1_P2_K1_Ch2.zen
1340	1.512754e-02	5.473782e-03	1.500700e-02	20181115_CTCFgfpcf2_G2G1\MitoSys2\Calibration\pmEGFPC1\0004_pmEGFPC1_R1_P2_K1_Ch2.zen
1420	1.532419e-02	6.135433e-03	1.432400e-02	20181115_CTCFgfpcf2_G2G1\MitoSys2\Calibration\pmEGFPC1\0004_pmEGFPC1_R1_P2_K1_Ch2.zen
1500	1.464323e-02	4.823756e-03	1.369900e-02	20181115_CTCFgfpcf2_G2G1\MitoSys2\Calibration\pmEGFPC1\0004_pmEGFPC1_R1_P2_K1_Ch2.zen
1660	1.214297e-02	5.255714e-03	1.259300e-02	20181115_CTCFgfpcf2_G2G1\MitoSys2\Calibration\pmEGFPC1\0004_pmEGFPC1_R1_P2_K1_Ch2.zen
1820	1.190777e-02	4.625494e-03	1.164600e-02	20181115_CTCFgfpcf2_G2G1\MitoSys2\Calibration\pmEGFPC1\0004_pmEGFPC1_R1_P2_K1_Ch2.zen
1980	1.054364e-02	4.463104e-03	1.082500e-02	20181115_CTCFgfpcf2_G2G1\MitoSys2\Calibration\pmEGFPC1\0004_pmEGFPC1_R1_P2_K1_Ch2.zen
2140	9.856762e-03	4.702567e-03	1.010800e-02	20181115_CTCFgfpcf2_G2G1\MitoSys2\Calibration\pmEGFPC1\0004_pmEGFPC1_R1_P2_K1_Ch2.zen
2300	9.672629e-03	5.220398e-03	9.475600e-03	20181115_CTCFgfpcf2_G2G1\MitoSys2\Calibration\pmEGFPC1\0004_pmEGFPC1_R1_P2_K1_Ch2.zen
2460	7.648532e-03	3.036051e-03	8.914300e-03	20181115_CTCFgfpcf2_G2G1\MitoSys2\Calibration\pmEGFPC1\0004_pmEGFPC1_R1_P2_K1_Ch2.zen
2620	8.586967e-03	3.189128e-03	8.412600e-03	20181115_CTCFgfpcf2_G2G1\MitoSys2\Calibration\pmEGFPC1\0004_pmEGFPC1_R1_P2_K1_Ch2.zen
2780	7.592190e-03	4.004686e-03	7.961700e-03	20181115_CTCFgfpcf2_G2G1\MitoSys2\Calibration\pmEGFPC1\0004_pmEGFPC1_R1_P2_K1_Ch2.zen
2940	7.255405e-03	3.500559e-03	7.554300e-03	20181115_CTCFgfpcf2_G2G1\MitoSys2\Calibration\pmEGFPC1\0004_pmEGFPC1_R1_P2_K1_Ch2.zen
3100	7.848872e-03	2.583471e-03	7.184400e-03	20181115_CTCFgfpcf2_G2G1\MitoSys2\Calibration\pmEGFPC1\0004_pmEGFPC1_R1_P2_K1_Ch2.zen
3420	6.408462e-03	3.805489e-03	6.538300e-03	20181115_CTCFgfpcf2_G2G1\MitoSys2\Calibration\pmEGFPC1\0004_pmEGFPC1_R1_P2_K1_Ch2.zen
3740	6.737598e-03	2.084806e-03	5.993200e-03	20181115_CTCFgfpcf2_G2G1\MitoSys2\Calibration\pmEGFPC1\0004_pmEGFPC1_R1_P2_K1_Ch2.zen
4060	6.456095e-03	2.840316e-03	5.527300e-03	20181115_CTCFgfpcf2_G2G1\MitoSys2\Calibration\pmEGFPC1\0004_pmEGFPC1_R1_P2_K1_Ch2.zen
4380	5.668470e-03	2.508566e-03	5.124600e-03	20181115_CTCFgfpcf2_G2G1\MitoSys2\Calibration\pmEGFPC1\0004_pmEGFPC1_R1_P2_K1_Ch2.zen
4700	4.903977e-03	2.611402e-03	4.773300e-03	20181115_CTCFgfpcf2_G2G1\MitoSys2\Calibration\pmEGFPC1\0004_pmEGFPC1_R1_P2_K1_Ch2.zen
5020	4.436675e-03	2.476968e-03	4.464200e-03	20181115_CTCFgfpcf2_G2G1\MitoSys2\Calibration\pmEGFPC1\0004_pmEGFPC1_R1_P2_K1_Ch2.zen
5340	5.296024e-03	3.314116e-03	4.190200e-03	20181115_CTCFgfpcf2_G2G1\MitoSys2\Calibration\pmEGFPC1\0004_pmEGFPC1_R1_P2_K1_Ch2.zen
5660	4.018740e-03	3.731923e-03	3.945800e-03	20181115_CTCFgfpcf2_G2G1\MitoSys2\Calibration\pmEGFPC1\0004_pmEGFPC1_R1_P2_K1_Ch2.zen
5980	3.588072e-03	2.910538e-03	3.726500e-03	20181115_CTCFgfpcf2_G2G1\MitoSys2\Calibration\pmEGFPC1\0004_pmEGFPC1_R1_P2_K1_Ch2.zen
6300	3.524372e-03	2.310266e-03	3.528600e-03	20181115_CTCFgfpcf2_G2G1\MitoSys2\Calibration\pmEGFPC1\0004_pmEGFPC1_R1_P2_K1_Ch2.zen
6940	3.104738e-03	2.686327e-03	3.186000e-03	20181115_CTCFgfpcf2_G2G1\MitoSys2\Calibration\pmEGFPC1\0004_pmEGFPC1_R1_P2_K1_Ch2.zen
7580	2.951059e-03	2.633622e-03	2.899900e-03	20181115_CTCFgfpcf2_G2G1\MitoSys2\Calibration\pmEGFPC1\0004_pmEGFPC1_R1_P2_K1_Ch2.zen
8220	2.028597e-03	2.965418e-03	2.657500e-03	20181115_CTCFgfpcf2_G2G1\MitoSys2\Calibration\pmEGFPC1\0004_pmEGFPC1_R1_P2_K1_Ch2.zen
8860	1.858395e-03	3.325260e-03	2.449800e-03	20181115_CTCFgfpcf2_G2G1\MitoSys2\Calibration\pmEGFPC1\0004_pmEGFPC1_R1_P2_K1_Ch2.zen
9500	2.166428e-03	3.751561e-03	2.269900e-03	20181115_CTCFgfpcf2_G2G1\MitoSys2\Calibration\pmEGFPC1\0004_pmEGFPC1_R1_P2_K1_Ch2.zen
10140	1.937880e-03	3.559031e-03	2.112700e-03	20181115_CTCFgfpcf2_G2G1\MitoSys2\Calibration\pmEGFPC1\0004_pmEGFPC1_R1_P2_K1_Ch2.zen
10780	2.334594e-03	3.085010e-03	1.974300e-03	20181115_CTCFgfpcf2_G2G1\MitoSys2\Calibration\pmEGFPC1\0004_pmEGFPC1_R1_P2_K1_Ch2.zen
11420	1.857360e-03	2.800893e-03	1.851500e-03	20181115_CTCFgfpcf2_G2G1\MitoSys2\Calibration\pmEGFPC1\0004_pmEGFPC1_R1_P2_K1_Ch2.zen
12060	1.947718e-03	2.932647e-03	1.741900e-03	20181115_CTCFgfpcf2_G2G1\MitoSys2\Calibration\pmEGFPC1\0004_pmEGFPC1_R1_P2_K1_Ch2.zen
12700	1.392313e-03	2.768461e-03	1.643500e-03	20181115_CTCFgfpcf2_G2G1\MitoSys2\Calibration\pmEGFPC1\0004_pmEGFPC1_R1_P2_K1_Ch2.zen
13980	1.011168e-03	2.571285e-03	1.474400e-03	20181115_CTCFgfpcf2_G2G1\MitoSys2\Calibration\pmEGFPC1\0004_pmEGFPC1_R1_P2_K1_Ch2.zen
15260	1.251774e-03	2.647110e-03	1.334300e-03	20181115_CTCFgfpcf2_G2G1\MitoSys2\Calibration\pmEGFPC1\0004_pmEGFPC1_R1_P2_K1_Ch2.zen
16540	1.273247e-03	2.530522e-03	1.216600e-03	20181115_CTCFgfpcf2_G2G1\MitoSys2\Calibration\pmEGFPC1\0004_pmEGFPC1_R1_P2_K1_Ch2.zen
17820	9.414916e-04	2.737519e-03	1.116400e-03	20181115_CTCFgfpcf2_G2G1\MitoSys2\Calibration\pmEGFPC1\0004_pmEGFPC1_R1_P2_K1_Ch2.zen
19100	1.475939e-03	2.670757e-03	1.030200e-03	20181115_CTCFgfpcf2_G2G1\MitoSys2\Calibration\pmEGFPC1\0004_pmEGFPC1_R1_P2_K1_Ch2.zen
20380	1.364947e-03	2.265229e-03	9.553400e-04	20181115_CTCFgfpcf2_G2G1\MitoSys2\Calibration\pmEGFPC1\0004_pmEGFPC1_R1_P2_K1_Ch2.zen
21660	1.421814e-03	2.502478e-03	8.897300e-04	20181115_CTCFgfpcf2_G2G1\MitoSys2\Calibration\pmEGFPC1\0004_pmEGFPC1_R1_P2_K1_Ch2.zen
22940	4.913519e-04	2.411879e-03	8.318300e-04	20181115_CTCFgfpcf2_G2G1\MitoSys2\Calibration\pmEGFPC1\0004_pmEGFPC1_R1_P2_K1_Ch2.zen
24220	1.011421e-03	1.997915e-03	7.803800e-04	20181115_CTCFgfpcf2_G2G1\MitoSys2\Calibration\pmEGFPC1\0004_pmEGFPC1_R1_P2_K1_Ch2.zen
25500	7.749868e-04	1.358032e-03	7.344100e-04	20181115_CTCFgfpcf2_G2G1\MitoSys2\Calibration\pmEGFPC1\0004_pmEGFPC1_R1_P2_K1_Ch2.zen
28060	5.606230e-04	1.698964e-03	6.557900e-04	20181115_CTCFgfpcf2_G2G1\MitoSys2\Calibration\pmEGFPC1\0004_pmEGFPC1_R1_P2_K1_Ch2.zen
30620	4.480217e-05	2.527613e-03	5.911500e-04	20181115_CTCFgfpcf2_G2G1\MitoSys2\Calibration\pmEGFPC1\0004_pmEGFPC1_R1_P2_K1_Ch2.zen
33180	3.844193e-04	2.107836e-03	5.371500e-04	20181115_CTCFgfpcf2_G2G1\MitoSys2\Calibration\pmEGFPC1\0004_pmEGFPC1_R1_P2_K1_Ch2.zen
35740	3.167974e-04	1.876529e-03	4.914400e-04	20181115_CTCFgfpcf2_G2G1\MitoSys2\Calibration\pmEGFPC1\0004_pmEGFPC1_R1_P2_K1_Ch2.zen
38300	-8.442027e-05	2.025214e-03	4.522900e-04	20181115_CTCFgfpcf2_G2G1\MitoSys2\Calibration\pmEGFPC1\0004_pmEGFPC1_R1_P2_K1_Ch2.zen
40860	2.401992e-04	2.961200e-03	4.184200e-04	20181115_CTCFgfpcf2_G2G1\MitoSys2\Calibration\pmEGFPC1\0004_pmEGFPC1_R1_P2_K1_Ch2.zen
43420	1.827735e-04	2.273894e-03	3.888600e-04	20181115_CTCFgfpcf2_G2G1\MitoSys2\Calibration\pmEGFPC1\0004_pmEGFPC1_R1_P2_K1_Ch2.zen
45980	-5.157343e-04	2.299093e-03	3.628700e-04	20181115_CTCFgfpcf2_G2G1\MitoSys2\Calibration\pmEGFPC1\0004_pmEGFPC1_R1_P2_K1_Ch2.zen
48540	-4.293516e-04	1.908909e-03	3.398500e-04	20181115_CTCFgfpcf2_G2G1\MitoSys2\Calibration\pmEGFPC1\0004_pmEGFPC1_R1_P2_K1_Ch2.zen
51100	-1.347491e-04	1.817912e-03	3.193300e-04	20181115_CTCFgfpcf2_G2G1\MitoSys2\Calibration\pmEGFPC1\0004_pmEGFPC1_R1_P2_K1_Ch2.zen
56220	1.875585e-04	2.226432e-03	2.843800e-04	20181115_CTCFgfpcf2_G2G1\MitoSys2\Calibration\pmEGFPC1\0004_pmEGFPC1_R1_P2_K1_Ch2.zen
61340	-1.691254e-04	1.493531e-03	2.557600e-04	20181115_CTCFgfpcf2_G2G1\MitoSys2\Calibration\pmEGFPC1\0004_pmEGFPC1_R1_P2_K1_Ch2.zen
66460	-2.144176e-04	1.313611e-03	2.319500e-04	20181115_CTCFgfpcf2_G2G1\MitoSys2\Calibration\pmEGFPC1\0004_pmEGFPC1_R1_P2_K1_Ch2.zen
71580	-1.872159e-04	2.198775e-03	2.118600e-04	20181115_CTCFgfpcf2_G2G1\MitoSys2\Calibration\pmEGFPC1\0004_pmEGFPC1_R1_P2_K1_Ch2.zen
76700	5.212219e-04	1.941608e-03	1.947000e-04	20181115_CTCFgfpcf2_G2G1\MitoSys2\Calibration\pmEGFPC1\0004_pmEGFPC1_R1_P2_K1_Ch2.zen
81820	2.321153e-04	1.865810e-03	1.798900e-04	20181115_CTCFgfpcf2_G2G1\MitoSys2\Calibration\pmEGFPC1\0004_pmEGFPC1_R1_P2_K1_Ch2.zen
86940	-2.964326e-04	1.167752e-03	1.670000e-04	20181115_CTCFgfpcf2_G2G1\MitoSys2\Calibration\pmEGFPC1\0004_pmEGFPC1_R1_P2_K1_Ch2.zen
92060	-8.248790e-04	1.897713e-03	1.556800e-04	20181115_CTCFgfpcf2_G2G1\MitoSys2\Calibration\pmEGFPC1\0004_pmEGFPC1_R1_P2_K1_Ch2.zen
97180	-5.201514e-04	1.592240e-03	1.456700e-04	20181115_CTCFgfpcf2_G2G1\MitoSys2\Calibration\pmEGFPC1\0004_pmEGFPC1_R1_P2_K1_Ch2.zen
102300	1.980961e-05	1.615254e-03	1.367700e-04	20181115_CTCFgfpcf2_G2G1\MitoSys2\Calibration\pmEGFPC1\0004_pmEGFPC1_R1_P2_K1_Ch2.zen
112540	2.124453e-04	2.125819e-03	1.216300e-04	20181115_CTCFgfpcf2_G2G1\MitoSys2\Calibration\pmEGFPC1\0004_pmEGFPC1_R1_P2_K1_Ch2.zen
122780	-8.192643e-04	2.342644e-03	1.092600e-04	20181115_CTCFgfpcf2_G2G1\MitoSys2\Calibration\pmEGFPC1\0004_pmEGFPC1_R1_P2_K1_Ch2.zen
133020	-8.555447e-04	1.520961e-03	9.899700e-05	20181115_CTCFgfpcf2_G2G1\MitoSys2\Calibration\pmEGFPC1\0004_pmEGFPC1_R1_P2_K1_Ch2.zen
143260	2.406133e-04	1.430619e-03	9.034600e-05	20181115_CTCFgfpcf2_G2G1\MitoSys2\Calibration\pmEGFPC1\0004_pmEGFPC1_R1_P2_K1_Ch2.zen
153500	-4.310283e-04	1.734282e-03	8.297000e-05	20181115_CTCFgfpcf2_G2G1\MitoSys2\Calibration\pmEGFPC1\0004_pmEGFPC1_R1_P2_K1_Ch2.zen
163740	8.398530e-05	1.903781e-03	7.661300e-05	20181115_CTCFgfpcf2_G2G1\MitoSys2\Calibration\pmEGFPC1\0004_pmEGFPC1_R1_P2_K1_Ch2.zen
173980	2.441764e-04	1.841077e-03	7.108300e-05	20181115_CTCFgfpcf2_G2G1\MitoSys2\Calibration\pmEGFPC1\0004_pmEGFPC1_R1_P2_K1_Ch2.zen
184220	3.514052e-04	1.569887e-03	6.623400e-05	20181115_CTCFgfpcf2_G2G1\MitoSys2\Calibration\pmEGFPC1\0004_pmEGFPC1_R1_P2_K1_Ch2.zen
194460	-5.803707e-04	1.409553e-03	6.195100e-05	20181115_CTCFgfpcf2_G2G1\MitoSys2\Calibration\pmEGFPC1\0004_pmEGFPC1_R1_P2_K1_Ch2.zen
204700	-3.443194e-04	1.275204e-03	5.814300e-05	20181115_CTCFgfpcf2_G2G1\MitoSys2\Calibration\pmEGFPC1\0004_pmEGFPC1_R1_P2_K1_Ch2.zen
225180	6.567262e-04	1.528509e-03	5.167500e-05	20181115_CTCFgfpcf2_G2G1\MitoSys2\Calibration\pmEGFPC1\0004_pmEGFPC1_R1_P2_K1_Ch2.zen
245660	4.931251e-04	1.383240e-03	4.639900e-05	20181115_CTCFgfpcf2_G2G1\MitoSys2\Calibration\pmEGFPC1\0004_pmEGFPC1_R1_P2_K1_Ch2.zen
266140	2.061308e-05	1.581352e-03	4.202100e-05	20181115_CTCFgfpcf2_G2G1\MitoSys2\Calibration\pmEGFPC1\0004_pmEGFPC1_R1_P2_K1_Ch2.zen
286620	-2.224702e-04	1.324384e-03	3.833600e-05	20181115_CTCFgfpcf2_G2G1\MitoSys2\Calibration\pmEGFPC1\0004_pmEGFPC1_R1_P2_K1_Ch2.zen
307100	-4.166238e-04	1.632854e-03	3.519500e-05	20181115_CTCFgfpcf2_G2G1\MitoSys2\Calibration\pmEGFPC1\0004_pmEGFPC1_R1_P2_K1_Ch2.zen
327580	-4.991073e-04	9.598249e-04	3.249100e-05	20181115_CTCFgfpcf2_G2G1\MitoSys2\Calibration\pmEGFPC1\0004_pmEGFPC1_R1_P2_K1_Ch2.zen
348060	-2.850280e-04	1.273018e-03	3.013900e-05	20181115_CTCFgfpcf2_G2G1\MitoSys2\Calibration\pmEGFPC1\0004_pmEGFPC1_R1_P2_K1_Ch2.zen
368540	-1.977182e-04	1.000128e-03	2.807800e-05	20181115_CTCFgfpcf2_G2G1\MitoSys2\Calibration\pmEGFPC1\0004_pmEGFPC1_R1_P2_K1_Ch2.zen
389020	4.788874e-04	1.406650e-03	2.625800e-05	20181115_CTCFgfpcf2_G2G1\MitoSys2\Calibration\pmEGFPC1\0004_pmEGFPC1_R1_P2_K1_Ch2.zen
409500	2.057456e-04	8.330645e-04	2.464100e-05	20181115_CTCFgfpcf2_G2G1\MitoSys2\Calibration\pmEGFPC1\0004_pmEGFPC1_R1_P2_K1_Ch2.zen
450460	-5.491224e-04	9.630575e-04	2.189500e-05	20181115_CTCFgfpcf2_G2G1\MitoSys2\Calibration\pmEGFPC1\0004_pmEGFPC1_R1_P2_K1_Ch2.zen
491420	-2.671394e-04	9.624172e-04	1.965600e-05	20181115_CTCFgfpcf2_G2G1\MitoSys2\Calibration\pmEGFPC1\0004_pmEGFPC1_R1_P2_K1_Ch2.zen
532380	-5.012854e-04	1.244472e-03	1.779900e-05	20181115_CTCFgfpcf2_G2G1\MitoSys2\Calibration\pmEGFPC1\0004_pmEGFPC1_R1_P2_K1_Ch2.zen
573340	-2.080581e-04	9.619469e-04	1.623700e-05	20181115_CTCFgfpcf2_G2G1\MitoSys2\Calibration\pmEGFPC1\0004_pmEGFPC1_R1_P2_K1_Ch2.zen
614300	3.610341e-04	1.183968e-03	1.490600e-05	20181115_CTCFgfpcf2_G2G1\MitoSys2\Calibration\pmEGFPC1\0004_pmEGFPC1_R1_P2_K1_Ch2.zen
655260	-1.725673e-04	9.013493e-04	1.375900e-05	20181115_CTCFgfpcf2_G2G1\MitoSys2\Calibration\pmEGFPC1\0004_pmEGFPC1_R1_P2_K1_Ch2.zen
696220	3.529815e-04	1.246717e-03	1.276300e-05	20181115_CTCFgfpcf2_G2G1\MitoSys2\Calibration\pmEGFPC1\0004_pmEGFPC1_R1_P2_K1_Ch2.zen
737180	-3.438476e-05	1.018698e-03	1.189000e-05	20181115_CTCFgfpcf2_G2G1\MitoSys2\Calibration\pmEGFPC1\0004_pmEGFPC1_R1_P2_K1_Ch2.zen
778140	1.201758e-04	1.059085e-03	1.111900e-05	20181115_CTCFgfpcf2_G2G1\MitoSys2\Calibration\pmEGFPC1\0004_pmEGFPC1_R1_P2_K1_Ch2.zen
819100	3.820876e-05	6.146489e-04	1.043400e-05	20181115_CTCFgfpcf2_G2G1\MitoSys2\Calibration\pmEGFPC1\0004_pmEGFPC1_R1_P2_K1_Ch2.zen
901020	-3.245694e-05	8.611549e-04	9.271200e-06	20181115_CTCFgfpcf2_G2G1\MitoSys2\Calibration\pmEGFPC1\0004_pmEGFPC1_R1_P2_K1_Ch2.zen
982940	4.289125e-05	7.025644e-04	8.323200e-06	20181115_CTCFgfpcf2_G2G1\MitoSys2\Calibration\pmEGFPC1\0004_pmEGFPC1_R1_P2_K1_Ch2.zen
1064860	-1.044490e-04	7.521088e-04	7.537100e-06	20181115_CTCFgfpcf2_G2G1\MitoSys2\Calibration\pmEGFPC1\0004_pmEGFPC1_R1_P2_K1_Ch2.zen
1146780	-2.047907e-04	7.246743e-04	6.875600e-06	20181115_CTCFgfpcf2_G2G1\MitoSys2\Calibration\pmEGFPC1\0004_pmEGFPC1_R1_P2_K1_Ch2.zen
1228700	-8.893739e-05	7.823477e-04	6.312200e-06	20181115_CTCFgfpcf2_G2G1\MitoSys2\Calibration\pmEGFPC1\0004_pmEGFPC1_R1_P2_K1_Ch2.zen
1310620	-2.310147e-04	7.910480e-04	5.827000e-06	20181115_CTCFgfpcf2_G2G1\MitoSys2\Calibration\pmEGFPC1\0004_pmEGFPC1_R1_P2_K1_Ch2.zen
1392540	-2.546890e-04	8.724740e-04	5.405300e-06	20181115_CTCFgfpcf2_G2G1\MitoSys2\Calibration\pmEGFPC1\0004_pmEGFPC1_R1_P2_K1_Ch2.zen
1474460	-1.570570e-04	7.511785e-04	5.035700e-06	20181115_CTCFgfpcf2_G2G1\MitoSys2\Calibration\pmEGFPC1\0004_pmEGFPC1_R1_P2_K1_Ch2.zen
1556380	-9.606652e-05	7.574107e-04	4.709400e-06	20181115_CTCFgfpcf2_G2G1\MitoSys2\Calibration\pmEGFPC1\0004_pmEGFPC1_R1_P2_K1_Ch2.zen
10	1.525561e-02	2.843377e-03	1.562100e-02	20181115_CTCFgfpcf2_G2G1\MitoSys2\Calibration\pmEGFPC1\0005_pmEGFPC1_R1_P1_K1_Ch2.zen
20	1.545713e-02	2.560437e-03	1.518500e-02	20181115_CTCFgfpcf2_G2G1\MitoSys2\Calibration\pmEGFPC1\0005_pmEGFPC1_R1_P1_K1_Ch2.zen
30	1.430801e-02	2.623526e-03	1.477400e-02	20181115_CTCFgfpcf2_G2G1\MitoSys2\Calibration\pmEGFPC1\0005_pmEGFPC1_R1_P1_K1_Ch2.zen
40	1.458743e-02	2.502020e-03	1.438800e-02	20181115_CTCFgfpcf2_G2G1\MitoSys2\Calibration\pmEGFPC1\0005_pmEGFPC1_R1_P1_K1_Ch2.zen
50	1.492646e-02	2.380072e-03	1.402800e-02	20181115_CTCFgfpcf2_G2G1\MitoSys2\Calibration\pmEGFPC1\0005_pmEGFPC1_R1_P1_K1_Ch2.zen
60	1.341290e-02	3.076245e-03	1.369100e-02	20181115_CTCFgfpcf2_G2G1\MitoSys2\Calibration\pmEGFPC1\0005_pmEGFPC1_R1_P1_K1_Ch2.zen
70	1.394350e-02	3.554934e-03	1.337500e-02	20181115_CTCFgfpcf2_G2G1\MitoSys2\Calibration\pmEGFPC1\0005_pmEGFPC1_R1_P1_K1_Ch2.zen
80	1.210930e-02	2.824858e-03	1.307900e-02	20181115_CTCFgfpcf2_G2G1\MitoSys2\Calibration\pmEGFPC1\0005_pmEGFPC1_R1_P1_K1_Ch2.zen
90	1.300440e-02	2.300882e-03	1.280100e-02	20181115_CTCFgfpcf2_G2G1\MitoSys2\Calibration\pmEGFPC1\0005_pmEGFPC1_R1_P1_K1_Ch2.zen
100	1.223837e-02	2.401351e-03	1.254000e-02	20181115_CTCFgfpcf2_G2G1\MitoSys2\Calibration\pmEGFPC1\0005_pmEGFPC1_R1_P1_K1_Ch2.zen
120	1.200344e-02	2.336354e-03	1.206100e-02	20181115_CTCFgfpcf2_G2G1\MitoSys2\Calibration\pmEGFPC1\0005_pmEGFPC1_R1_P1_K1_Ch2.zen
140	1.140486e-02	2.603137e-03	1.163400e-02	20181115_CTCFgfpcf2_G2G1\MitoSys2\Calibration\pmEGFPC1\0005_pmEGFPC1_R1_P1_K1_Ch2.zen
160	1.165213e-02	1.966132e-03	1.124900e-02	20181115_CTCFgfpcf2_G2G1\MitoSys2\Calibration\pmEGFPC1\0005_pmEGFPC1_R1_P1_K1_Ch2.zen
180	1.096550e-02	1.741558e-03	1.090000e-02	20181115_CTCFgfpcf2_G2G1\MitoSys2\Calibration\pmEGFPC1\0005_pmEGFPC1_R1_P1_K1_Ch2.zen
200	1.055163e-02	2.692038e-03	1.058100e-02	20181115_CTCFgfpcf2_G2G1\MitoSys2\Calibration\pmEGFPC1\0005_pmEGFPC1_R1_P1_K1_Ch2.zen
220	1.007133e-02	3.020868e-03	1.028800e-02	20181115_CTCFgfpcf2_G2G1\MitoSys2\Calibration\pmEGFPC1\0005_pmEGFPC1_R1_P1_K1_Ch2.zen
240	9.953037e-03	1.838936e-03	1.001700e-02	20181115_CTCFgfpcf2_G2G1\MitoSys2\Calibration\pmEGFPC1\0005_pmEGFPC1_R1_P1_K1_Ch2.zen
260	9.931522e-03	2.385751e-03	9.764200e-03	20181115_CTCFgfpcf2_G2G1\MitoSys2\Calibration\pmEGFPC1\0005_pmEGFPC1_R1_P1_K1_Ch2.zen
280	9.744163e-03	2.130331e-03	9.528200e-03	20181115_CTCFgfpcf2_G2G1\MitoSys2\Calibration\pmEGFPC1\0005_pmEGFPC1_R1_P1_K1_Ch2.zen
300	9.469266e-03	1.871729e-03	9.306500e-03	20181115_CTCFgfpcf2_G2G1\MitoSys2\Calibration\pmEGFPC1\0005_pmEGFPC1_R1_P1_K1_Ch2.zen
340	9.005007e-03	1.587228e-03	8.899400e-03	20181115_CTCFgfpcf2_G2G1\MitoSys2\Calibration\pmEGFPC1\0005_pmEGFPC1_R1_P1_K1_Ch2.zen
380	8.668687e-03	1.634815e-03	8.532500e-03	20181115_CTCFgfpcf2_G2G1\MitoSys2\Calibration\pmEGFPC1\0005_pmEGFPC1_R1_P1_K1_Ch2.zen
420	8.239753e-03	1.942247e-03	8.198200e-03	20181115_CTCFgfpcf2_G2G1\MitoSys2\Calibration\pmEGFPC1\0005_pmEGFPC1_R1_P1_K1_Ch2.zen
460	7.897366e-03	1.842403e-03	7.891300e-03	20181115_CTCFgfpcf2_G2G1\MitoSys2\Calibration\pmEGFPC1\0005_pmEGFPC1_R1_P1_K1_Ch2.zen
500	7.703683e-03	2.025381e-03	7.607800e-03	20181115_CTCFgfpcf2_G2G1\MitoSys2\Calibration\pmEGFPC1\0005_pmEGFPC1_R1_P1_K1_Ch2.zen
540	6.968108e-03	1.957656e-03	7.344600e-03	20181115_CTCFgfpcf2_G2G1\MitoSys2\Calibration\pmEGFPC1\0005_pmEGFPC1_R1_P1_K1_Ch2.zen
580	7.375671e-03	1.920153e-03	7.099300e-03	20181115_CTCFgfpcf2_G2G1\MitoSys2\Calibration\pmEGFPC1\0005_pmEGFPC1_R1_P1_K1_Ch2.zen
620	6.750005e-03	1.392946e-03	6.870000e-03	20181115_CTCFgfpcf2_G2G1\MitoSys2\Calibration\pmEGFPC1\0005_pmEGFPC1_R1_P1_K1_Ch2.zen
660	6.471835e-03	1.936704e-03	6.655100e-03	20181115_CTCFgfpcf2_G2G1\MitoSys2\Calibration\pmEGFPC1\0005_pmEGFPC1_R1_P1_K1_Ch2.zen
700	6.570819e-03	1.728240e-03	6.453300e-03	20181115_CTCFgfpcf2_G2G1\MitoSys2\Calibration\pmEGFPC1\0005_pmEGFPC1_R1_P1_K1_Ch2.zen
780	6.034183e-03	1.402153e-03	6.084300e-03	20181115_CTCFgfpcf2_G2G1\MitoSys2\Calibration\pmEGFPC1\0005_pmEGFPC1_R1_P1_K1_Ch2.zen
860	5.432551e-03	1.445372e-03	5.755500e-03	20181115_CTCFgfpcf2_G2G1\MitoSys2\Calibration\pmEGFPC1\0005_pmEGFPC1_R1_P1_K1_Ch2.zen
940	5.543253e-03	1.561583e-03	5.460700e-03	20181115_CTCFgfpcf2_G2G1\MitoSys2\Calibration\pmEGFPC1\0005_pmEGFPC1_R1_P1_K1_Ch2.zen
1020	5.045909e-03	1.530081e-03	5.195200e-03	20181115_CTCFgfpcf2_G2G1\MitoSys2\Calibration\pmEGFPC1\0005_pmEGFPC1_R1_P1_K1_Ch2.zen
1100	5.096205e-03	1.594105e-03	4.954900e-03	20181115_CTCFgfpcf2_G2G1\MitoSys2\Calibration\pmEGFPC1\0005_pmEGFPC1_R1_P1_K1_Ch2.zen
1180	4.913486e-03	1.253690e-03	4.736600e-03	20181115_CTCFgfpcf2_G2G1\MitoSys2\Calibration\pmEGFPC1\0005_pmEGFPC1_R1_P1_K1_Ch2.zen
1260	4.420506e-03	1.142160e-03	4.537500e-03	20181115_CTCFgfpcf2_G2G1\MitoSys2\Calibration\pmEGFPC1\0005_pmEGFPC1_R1_P1_K1_Ch2.zen
1340	4.062779e-03	1.345255e-03	4.355200e-03	20181115_CTCFgfpcf2_G2G1\MitoSys2\Calibration\pmEGFPC1\0005_pmEGFPC1_R1_P1_K1_Ch2.zen
1420	4.189140e-03	1.246446e-03	4.187900e-03	20181115_CTCFgfpcf2_G2G1\MitoSys2\Calibration\pmEGFPC1\0005_pmEGFPC1_R1_P1_K1_Ch2.zen
1500	4.036375e-03	1.063024e-03	4.033700e-03	20181115_CTCFgfpcf2_G2G1\MitoSys2\Calibration\pmEGFPC1\0005_pmEGFPC1_R1_P1_K1_Ch2.zen
1660	3.888201e-03	7.798413e-04	3.759200e-03	20181115_CTCFgfpcf2_G2G1\MitoSys2\Calibration\pmEGFPC1\0005_pmEGFPC1_R1_P1_K1_Ch2.zen
1820	3.604705e-03	9.178207e-04	3.522600e-03	20181115_CTCFgfpcf2_G2G1\MitoSys2\Calibration\pmEGFPC1\0005_pmEGFPC1_R1_P1_K1_Ch2.zen
1980	3.439245e-03	1.383594e-03	3.316500e-03	20181115_CTCFgfpcf2_G2G1\MitoSys2\Calibration\pmEGFPC1\0005_pmEGFPC1_R1_P1_K1_Ch2.zen
2140	3.151208e-03	8.991640e-04	3.135600e-03	20181115_CTCFgfpcf2_G2G1\MitoSys2\Calibration\pmEGFPC1\0005_pmEGFPC1_R1_P1_K1_Ch2.zen
2300	2.914416e-03	8.355903e-04	2.975500e-03	20181115_CTCFgfpcf2_G2G1\MitoSys2\Calibration\pmEGFPC1\0005_pmEGFPC1_R1_P1_K1_Ch2.zen
2460	2.864990e-03	1.007898e-03	2.833000e-03	20181115_CTCFgfpcf2_G2G1\MitoSys2\Calibration\pmEGFPC1\0005_pmEGFPC1_R1_P1_K1_Ch2.zen
2620	2.636344e-03	1.207660e-03	2.705300e-03	20181115_CTCFgfpcf2_G2G1\MitoSys2\Calibration\pmEGFPC1\0005_pmEGFPC1_R1_P1_K1_Ch2.zen
2780	2.576629e-03	1.299725e-03	2.590200e-03	20181115_CTCFgfpcf2_G2G1\MitoSys2\Calibration\pmEGFPC1\0005_pmEGFPC1_R1_P1_K1_Ch2.zen
2940	2.524139e-03	1.265375e-03	2.486000e-03	20181115_CTCFgfpcf2_G2G1\MitoSys2\Calibration\pmEGFPC1\0005_pmEGFPC1_R1_P1_K1_Ch2.zen
3100	2.459759e-03	1.034346e-03	2.391100e-03	20181115_CTCFgfpcf2_G2G1\MitoSys2\Calibration\pmEGFPC1\0005_pmEGFPC1_R1_P1_K1_Ch2.zen
3420	2.186365e-03	8.986387e-04	2.224900e-03	20181115_CTCFgfpcf2_G2G1\MitoSys2\Calibration\pmEGFPC1\0005_pmEGFPC1_R1_P1_K1_Ch2.zen
3740	2.078155e-03	8.325258e-04	2.083900e-03	20181115_CTCFgfpcf2_G2G1\MitoSys2\Calibration\pmEGFPC1\0005_pmEGFPC1_R1_P1_K1_Ch2.zen
4060	1.965765e-03	9.495643e-04	1.962600e-03	20181115_CTCFgfpcf2_G2G1\MitoSys2\Calibration\pmEGFPC1\0005_pmEGFPC1_R1_P1_K1_Ch2.zen
4380	2.097715e-03	7.883374e-04	1.857100e-03	20181115_CTCFgfpcf2_G2G1\MitoSys2\Calibration\pmEGFPC1\0005_pmEGFPC1_R1_P1_K1_Ch2.zen
4700	1.724975e-03	8.264534e-04	1.764300e-03	20181115_CTCFgfpcf2_G2G1\MitoSys2\Calibration\pmEGFPC1\0005_pmEGFPC1_R1_P1_K1_Ch2.zen
5020	1.364509e-03	6.973562e-04	1.681900e-03	20181115_CTCFgfpcf2_G2G1\MitoSys2\Calibration\pmEGFPC1\0005_pmEGFPC1_R1_P1_K1_Ch2.zen
5340	1.307827e-03	6.025039e-04	1.608100e-03	20181115_CTCFgfpcf2_G2G1\MitoSys2\Calibration\pmEGFPC1\0005_pmEGFPC1_R1_P1_K1_Ch2.zen
5660	1.577804e-03	7.569553e-04	1.541500e-03	20181115_CTCFgfpcf2_G2G1\MitoSys2\Calibration\pmEGFPC1\0005_pmEGFPC1_R1_P1_K1_Ch2.zen
5980	1.588231e-03	7.442808e-04	1.481000e-03	20181115_CTCFgfpcf2_G2G1\MitoSys2\Calibration\pmEGFPC1\0005_pmEGFPC1_R1_P1_K1_Ch2.zen
6300	1.498804e-03	7.567647e-04	1.425700e-03	20181115_CTCFgfpcf2_G2G1\MitoSys2\Calibration\pmEGFPC1\0005_pmEGFPC1_R1_P1_K1_Ch2.zen
6940	1.440260e-03	6.865916e-04	1.327700e-03	20181115_CTCFgfpcf2_G2G1\MitoSys2\Calibration\pmEGFPC1\0005_pmEGFPC1_R1_P1_K1_Ch2.zen
7580	1.227292e-03	8.067305e-04	1.243100e-03	20181115_CTCFgfpcf2_G2G1\MitoSys2\Calibration\pmEGFPC1\0005_pmEGFPC1_R1_P1_K1_Ch2.zen
8220	1.210874e-03	6.106611e-04	1.168900e-03	20181115_CTCFgfpcf2_G2G1\MitoSys2\Calibration\pmEGFPC1\0005_pmEGFPC1_R1_P1_K1_Ch2.zen
8860	1.085248e-03	7.046443e-04	1.102700e-03	20181115_CTCFgfpcf2_G2G1\MitoSys2\Calibration\pmEGFPC1\0005_pmEGFPC1_R1_P1_K1_Ch2.zen
9500	1.136135e-03	7.850839e-04	1.043200e-03	20181115_CTCFgfpcf2_G2G1\MitoSys2\Calibration\pmEGFPC1\0005_pmEGFPC1_R1_P1_K1_Ch2.zen
10140	1.071157e-03	7.727877e-04	9.890700e-04	20181115_CTCFgfpcf2_G2G1\MitoSys2\Calibration\pmEGFPC1\0005_pmEGFPC1_R1_P1_K1_Ch2.zen
10780	9.940553e-04	9.232986e-04	9.394600e-04	20181115_CTCFgfpcf2_G2G1\MitoSys2\Calibration\pmEGFPC1\0005_pmEGFPC1_R1_P1_K1_Ch2.zen
11420	9.714080e-04	8.534562e-04	8.937100e-04	20181115_CTCFgfpcf2_G2G1\MitoSys2\Calibration\pmEGFPC1\0005_pmEGFPC1_R1_P1_K1_Ch2.zen
12060	7.504610e-04	9.382523e-04	8.512900e-04	20181115_CTCFgfpcf2_G2G1\MitoSys2\Calibration\pmEGFPC1\0005_pmEGFPC1_R1_P1_K1_Ch2.zen
12700	8.573769e-04	7.808391e-04	8.117800e-04	20181115_CTCFgfpcf2_G2G1\MitoSys2\Calibration\pmEGFPC1\0005_pmEGFPC1_R1_P1_K1_Ch2.zen
13980	6.441486e-04	5.955918e-04	7.402800e-04	20181115_CTCFgfpcf2_G2G1\MitoSys2\Calibration\pmEGFPC1\0005_pmEGFPC1_R1_P1_K1_Ch2.zen
15260	5.490090e-04	6.679427e-04	6.772000e-04	20181115_CTCFgfpcf2_G2G1\MitoSys2\Calibration\pmEGFPC1\0005_pmEGFPC1_R1_P1_K1_Ch2.zen
16540	7.051592e-04	9.121630e-04	6.211500e-04	20181115_CTCFgfpcf2_G2G1\MitoSys2\Calibration\pmEGFPC1\0005_pmEGFPC1_R1_P1_K1_Ch2.zen
17820	6.623229e-04	7.098838e-04	5.710900e-04	20181115_CTCFgfpcf2_G2G1\MitoSys2\Calibration\pmEGFPC1\0005_pmEGFPC1_R1_P1_K1_Ch2.zen
19100	5.567514e-04	7.285883e-04	5.262000e-04	20181115_CTCFgfpcf2_G2G1\MitoSys2\Calibration\pmEGFPC1\0005_pmEGFPC1_R1_P1_K1_Ch2.zen
20380	4.858070e-04	7.219615e-04	4.858500e-04	20181115_CTCFgfpcf2_G2G1\MitoSys2\Calibration\pmEGFPC1\0005_pmEGFPC1_R1_P1_K1_Ch2.zen
21660	4.986906e-04	6.346052e-04	4.494700e-04	20181115_CTCFgfpcf2_G2G1\MitoSys2\Calibration\pmEGFPC1\0005_pmEGFPC1_R1_P1_K1_Ch2.zen
22940	4.646103e-04	7.689688e-04	4.166100e-04	20181115_CTCFgfpcf2_G2G1\MitoSys2\Calibration\pmEGFPC1\0005_pmEGFPC1_R1_P1_K1_Ch2.zen
24220	4.276664e-04	9.261356e-04	3.868600e-04	20181115_CTCFgfpcf2_G2G1\MitoSys2\Calibration\pmEGFPC1\0005_pmEGFPC1_R1_P1_K1_Ch2.zen
25500	4.309181e-04	6.855765e-04	3.598800e-04	20181115_CTCFgfpcf2_G2G1\MitoSys2\Calibration\pmEGFPC1\0005_pmEGFPC1_R1_P1_K1_Ch2.zen
28060	3.781744e-04	5.821950e-04	3.130500e-04	20181115_CTCFgfpcf2_G2G1\MitoSys2\Calibration\pmEGFPC1\0005_pmEGFPC1_R1_P1_K1_Ch2.zen
30620	3.419975e-04	5.821611e-04	2.741000e-04	20181115_CTCFgfpcf2_G2G1\MitoSys2\Calibration\pmEGFPC1\0005_pmEGFPC1_R1_P1_K1_Ch2.zen
33180	7.254679e-05	7.158147e-04	2.414900e-04	20181115_CTCFgfpcf2_G2G1\MitoSys2\Calibration\pmEGFPC1\0005_pmEGFPC1_R1_P1_K1_Ch2.zen
35740	1.785808e-04	5.988001e-04	2.139800e-04	20181115_CTCFgfpcf2_G2G1\MitoSys2\Calibration\pmEGFPC1\0005_pmEGFPC1_R1_P1_K1_Ch2.zen
38300	9.533422e-05	6.832443e-04	1.906200e-04	20181115_CTCFgfpcf2_G2G1\MitoSys2\Calibration\pmEGFPC1\0005_pmEGFPC1_R1_P1_K1_Ch2.zen
40860	1.600430e-04	8.364802e-04	1.706600e-04	20181115_CTCFgfpcf2_G2G1\MitoSys2\Calibration\pmEGFPC1\0005_pmEGFPC1_R1_P1_K1_Ch2.zen
43420	4.126742e-04	8.569718e-04	1.534900e-04	20181115_CTCFgfpcf2_G2G1\MitoSys2\Calibration\pmEGFPC1\0005_pmEGFPC1_R1_P1_K1_Ch2.zen
45980	1.411413e-04	4.691030e-04	1.386500e-04	20181115_CTCFgfpcf2_G2G1\MitoSys2\Calibration\pmEGFPC1\0005_pmEGFPC1_R1_P1_K1_Ch2.zen
48540	9.215350e-05	4.549612e-04	1.257400e-04	20181115_CTCFgfpcf2_G2G1\MitoSys2\Calibration\pmEGFPC1\0005_pmEGFPC1_R1_P1_K1_Ch2.zen
51100	-8.352040e-05	3.751852e-04	1.144500e-04	20181115_CTCFgfpcf2_G2G1\MitoSys2\Calibration\pmEGFPC1\0005_pmEGFPC1_R1_P1_K1_Ch2.zen
56220	-1.104009e-04	3.397706e-04	9.579500e-05	20181115_CTCFgfpcf2_G2G1\MitoSys2\Calibration\pmEGFPC1\0005_pmEGFPC1_R1_P1_K1_Ch2.zen
61340	-1.579021e-06	3.767396e-04	8.115000e-05	20181115_CTCFgfpcf2_G2G1\MitoSys2\Calibration\pmEGFPC1\0005_pmEGFPC1_R1_P1_K1_Ch2.zen
66460	-9.987846e-06	5.866294e-04	6.947400e-05	20181115_CTCFgfpcf2_G2G1\MitoSys2\Calibration\pmEGFPC1\0005_pmEGFPC1_R1_P1_K1_Ch2.zen
71580	-2.148640e-04	7.063872e-04	6.003700e-05	20181115_CTCFgfpcf2_G2G1\MitoSys2\Calibration\pmEGFPC1\0005_pmEGFPC1_R1_P1_K1_Ch2.zen
76700	-2.391595e-04	5.941288e-04	5.231600e-05	20181115_CTCFgfpcf2_G2G1\MitoSys2\Calibration\pmEGFPC1\0005_pmEGFPC1_R1_P1_K1_Ch2.zen
81820	-5.001178e-05	6.489996e-04	4.592900e-05	20181115_CTCFgfpcf2_G2G1\MitoSys2\Calibration\pmEGFPC1\0005_pmEGFPC1_R1_P1_K1_Ch2.zen
86940	-2.391252e-06	6.817185e-04	4.059500e-05	20181115_CTCFgfpcf2_G2G1\MitoSys2\Calibration\pmEGFPC1\0005_pmEGFPC1_R1_P1_K1_Ch2.zen
92060	-1.271073e-04	6.280487e-04	3.610100e-05	20181115_CTCFgfpcf2_G2G1\MitoSys2\Calibration\pmEGFPC1\0005_pmEGFPC1_R1_P1_K1_Ch2.zen
97180	-1.688675e-04	5.280566e-04	3.228400e-05	20181115_CTCFgfpcf2_G2G1\MitoSys2\Calibration\pmEGFPC1\0005_pmEGFPC1_R1_P1_K1_Ch2.zen
102300	-1.409579e-04	4.895292e-04	2.901900e-05	20181115_CTCFgfpcf2_G2G1\MitoSys2\Calibration\pmEGFPC1\0005_pmEGFPC1_R1_P1_K1_Ch2.zen
112540	-1.246849e-05	3.305215e-04	2.377100e-05	20181115_CTCFgfpcf2_G2G1\MitoSys2\Calibration\pmEGFPC1\0005_pmEGFPC1_R1_P1_K1_Ch2.zen
122780	2.629854e-05	4.805459e-04	1.978900e-05	20181115_CTCFgfpcf2_G2G1\MitoSys2\Calibration\pmEGFPC1\0005_pmEGFPC1_R1_P1_K1_Ch2.zen
133020	5.106504e-05	5.126963e-04	1.670600e-05	20181115_CTCFgfpcf2_G2G1\MitoSys2\Calibration\pmEGFPC1\0005_pmEGFPC1_R1_P1_K1_Ch2.zen
143260	5.114456e-05	4.691506e-04	1.427600e-05	20181115_CTCFgfpcf2_G2G1\MitoSys2\Calibration\pmEGFPC1\0005_pmEGFPC1_R1_P1_K1_Ch2.zen
153500	-1.236375e-04	3.902226e-04	1.233200e-05	20181115_CTCFgfpcf2_G2G1\MitoSys2\Calibration\pmEGFPC1\0005_pmEGFPC1_R1_P1_K1_Ch2.zen
163740	1.022014e-05	4.729300e-04	1.075500e-05	20181115_CTCFgfpcf2_G2G1\MitoSys2\Calibration\pmEGFPC1\0005_pmEGFPC1_R1_P1_K1_Ch2.zen
173980	-1.498944e-04	4.150814e-04	9.458800e-06	20181115_CTCFgfpcf2_G2G1\MitoSys2\Calibration\pmEGFPC1\0005_pmEGFPC1_R1_P1_K1_Ch2.zen
184220	-1.036861e-04	3.858773e-04	8.382900e-06	20181115_CTCFgfpcf2_G2G1\MitoSys2\Calibration\pmEGFPC1\0005_pmEGFPC1_R1_P1_K1_Ch2.zen
194460	-1.635474e-04	4.260912e-04	7.480400e-06	20181115_CTCFgfpcf2_G2G1\MitoSys2\Calibration\pmEGFPC1\0005_pmEGFPC1_R1_P1_K1_Ch2.zen
204700	-9.198417e-05	3.862729e-04	6.716500e-06	20181115_CTCFgfpcf2_G2G1\MitoSys2\Calibration\pmEGFPC1\0005_pmEGFPC1_R1_P1_K1_Ch2.zen
225180	-7.018451e-05	4.181809e-04	5.504300e-06	20181115_CTCFgfpcf2_G2G1\MitoSys2\Calibration\pmEGFPC1\0005_pmEGFPC1_R1_P1_K1_Ch2.zen
245660	-1.221675e-04	4.235067e-04	4.596200e-06	20181115_CTCFgfpcf2_G2G1\MitoSys2\Calibration\pmEGFPC1\0005_pmEGFPC1_R1_P1_K1_Ch2.zen
266140	-6.376719e-05	4.521610e-04	3.899100e-06	20181115_CTCFgfpcf2_G2G1\MitoSys2\Calibration\pmEGFPC1\0005_pmEGFPC1_R1_P1_K1_Ch2.zen
286620	-2.159955e-05	5.343436e-04	3.352500e-06	20181115_CTCFgfpcf2_G2G1\MitoSys2\Calibration\pmEGFPC1\0005_pmEGFPC1_R1_P1_K1_Ch2.zen
307100	-4.930730e-05	3.993955e-04	2.916100e-06	20181115_CTCFgfpcf2_G2G1\MitoSys2\Calibration\pmEGFPC1\0005_pmEGFPC1_R1_P1_K1_Ch2.zen
327580	-5.487791e-05	5.263719e-04	2.562000e-06	20181115_CTCFgfpcf2_G2G1\MitoSys2\Calibration\pmEGFPC1\0005_pmEGFPC1_R1_P1_K1_Ch2.zen
348060	-6.340682e-05	5.663060e-04	2.270700e-06	20181115_CTCFgfpcf2_G2G1\MitoSys2\Calibration\pmEGFPC1\0005_pmEGFPC1_R1_P1_K1_Ch2.zen
368540	2.597832e-05	4.010555e-04	2.028100e-06	20181115_CTCFgfpcf2_G2G1\MitoSys2\Calibration\pmEGFPC1\0005_pmEGFPC1_R1_P1_K1_Ch2.zen
389020	-4.127980e-05	3.464752e-04	1.823800e-06	20181115_CTCFgfpcf2_G2G1\MitoSys2\Calibration\pmEGFPC1\0005_pmEGFPC1_R1_P1_K1_Ch2.zen
409500	-4.263270e-05	4.313378e-04	1.650100e-06	20181115_CTCFgfpcf2_G2G1\MitoSys2\Calibration\pmEGFPC1\0005_pmEGFPC1_R1_P1_K1_Ch2.zen
450460	6.753937e-05	4.443921e-04	1.372300e-06	20181115_CTCFgfpcf2_G2G1\MitoSys2\Calibration\pmEGFPC1\0005_pmEGFPC1_R1_P1_K1_Ch2.zen
491420	4.356356e-06	3.603751e-04	1.161900e-06	20181115_CTCFgfpcf2_G2G1\MitoSys2\Calibration\pmEGFPC1\0005_pmEGFPC1_R1_P1_K1_Ch2.zen
532380	5.694199e-05	2.875639e-04	9.983100e-07	20181115_CTCFgfpcf2_G2G1\MitoSys2\Calibration\pmEGFPC1\0005_pmEGFPC1_R1_P1_K1_Ch2.zen
573340	2.761316e-05	4.267769e-04	8.685000e-07	20181115_CTCFgfpcf2_G2G1\MitoSys2\Calibration\pmEGFPC1\0005_pmEGFPC1_R1_P1_K1_Ch2.zen
614300	-5.227997e-05	5.345424e-04	7.636100e-07	20181115_CTCFgfpcf2_G2G1\MitoSys2\Calibration\pmEGFPC1\0005_pmEGFPC1_R1_P1_K1_Ch2.zen
655260	2.836928e-05	4.209671e-04	6.775300e-07	20181115_CTCFgfpcf2_G2G1\MitoSys2\Calibration\pmEGFPC1\0005_pmEGFPC1_R1_P1_K1_Ch2.zen
696220	-1.480536e-04	3.321149e-04	6.059400e-07	20181115_CTCFgfpcf2_G2G1\MitoSys2\Calibration\pmEGFPC1\0005_pmEGFPC1_R1_P1_K1_Ch2.zen
737180	-8.477542e-05	4.284747e-04	5.456900e-07	20181115_CTCFgfpcf2_G2G1\MitoSys2\Calibration\pmEGFPC1\0005_pmEGFPC1_R1_P1_K1_Ch2.zen
778140	-5.592093e-05	4.188930e-04	4.944600e-07	20181115_CTCFgfpcf2_G2G1\MitoSys2\Calibration\pmEGFPC1\0005_pmEGFPC1_R1_P1_K1_Ch2.zen
819100	2.341405e-06	3.068424e-04	4.505000e-07	20181115_CTCFgfpcf2_G2G1\MitoSys2\Calibration\pmEGFPC1\0005_pmEGFPC1_R1_P1_K1_Ch2.zen
901020	1.275482e-04	3.010370e-04	3.793100e-07	20181115_CTCFgfpcf2_G2G1\MitoSys2\Calibration\pmEGFPC1\0005_pmEGFPC1_R1_P1_K1_Ch2.zen
982940	-7.682799e-06	2.871066e-04	3.245300e-07	20181115_CTCFgfpcf2_G2G1\MitoSys2\Calibration\pmEGFPC1\0005_pmEGFPC1_R1_P1_K1_Ch2.zen
1064860	1.391205e-05	1.766293e-04	2.813700e-07	20181115_CTCFgfpcf2_G2G1\MitoSys2\Calibration\pmEGFPC1\0005_pmEGFPC1_R1_P1_K1_Ch2.zen
1146780	-1.370733e-06	3.436659e-04	2.467100e-07	20181115_CTCFgfpcf2_G2G1\MitoSys2\Calibration\pmEGFPC1\0005_pmEGFPC1_R1_P1_K1_Ch2.zen
1228700	4.296205e-05	1.918090e-04	2.184000e-07	20181115_CTCFgfpcf2_G2G1\MitoSys2\Calibration\pmEGFPC1\0005_pmEGFPC1_R1_P1_K1_Ch2.zen
1310620	-6.999889e-05	2.494191e-04	1.949500e-07	20181115_CTCFgfpcf2_G2G1\MitoSys2\Calibration\pmEGFPC1\0005_pmEGFPC1_R1_P1_K1_Ch2.zen
1392540	8.851937e-05	2.398344e-04	1.752800e-07	20181115_CTCFgfpcf2_G2G1\MitoSys2\Calibration\pmEGFPC1\0005_pmEGFPC1_R1_P1_K1_Ch2.zen
1474460	8.781462e-05	2.993710e-04	1.585900e-07	20181115_CTCFgfpcf2_G2G1\MitoSys2\Calibration\pmEGFPC1\0005_pmEGFPC1_R1_P1_K1_Ch2.zen
1556380	-5.468618e-05	2.897820e-04	1.443100e-07	20181115_CTCFgfpcf2_G2G1\MitoSys2\Calibration\pmEGFPC1\0005_pmEGFPC1_R1_P1_K1_Ch2.zen
10	4.652307e-03	5.515463e-04	4.349700e-03	20181115_CTCFgfpcf2_G2G1\MitoSys2\Calibration\pmEGFPC1\0006_pmEGFPC1_R1_P1_K1_Ch2.zen
20	4.271590e-03	9.518755e-04	4.193900e-03	20181115_CTCFgfpcf2_G2G1\MitoSys2\Calibration\pmEGFPC1\0006_pmEGFPC1_R1_P1_K1_Ch2.zen
30	3.879014e-03	7.175152e-04	4.048100e-03	20181115_CTCFgfpcf2_G2G1\MitoSys2\Calibration\pmEGFPC1\0006_pmEGFPC1_R1_P1_K1_Ch2.zen
40	3.637510e-03	4.772180e-04	3.912200e-03	20181115_CTCFgfpcf2_G2G1\MitoSys2\Calibration\pmEGFPC1\0006_pmEGFPC1_R1_P1_K1_Ch2.zen
50	3.663316e-03	6.864761e-04	3.785600e-03	20181115_CTCFgfpcf2_G2G1\MitoSys2\Calibration\pmEGFPC1\0006_pmEGFPC1_R1_P1_K1_Ch2.zen
60	3.720243e-03	5.732549e-04	3.667700e-03	20181115_CTCFgfpcf2_G2G1\MitoSys2\Calibration\pmEGFPC1\0006_pmEGFPC1_R1_P1_K1_Ch2.zen
70	3.514083e-03	8.213240e-04	3.557800e-03	20181115_CTCFgfpcf2_G2G1\MitoSys2\Calibration\pmEGFPC1\0006_pmEGFPC1_R1_P1_K1_Ch2.zen
80	3.436035e-03	5.865319e-04	3.455300e-03	20181115_CTCFgfpcf2_G2G1\MitoSys2\Calibration\pmEGFPC1\0006_pmEGFPC1_R1_P1_K1_Ch2.zen
90	3.483535e-03	5.827287e-04	3.359400e-03	20181115_CTCFgfpcf2_G2G1\MitoSys2\Calibration\pmEGFPC1\0006_pmEGFPC1_R1_P1_K1_Ch2.zen
100	3.227186e-03	5.183871e-04	3.269500e-03	20181115_CTCFgfpcf2_G2G1\MitoSys2\Calibration\pmEGFPC1\0006_pmEGFPC1_R1_P1_K1_Ch2.zen
120	3.062177e-03	5.441688e-04	3.106100e-03	20181115_CTCFgfpcf2_G2G1\MitoSys2\Calibration\pmEGFPC1\0006_pmEGFPC1_R1_P1_K1_Ch2.zen
140	3.185930e-03	4.016086e-04	2.961200e-03	20181115_CTCFgfpcf2_G2G1\MitoSys2\Calibration\pmEGFPC1\0006_pmEGFPC1_R1_P1_K1_Ch2.zen
160	2.741208e-03	5.316588e-04	2.831900e-03	20181115_CTCFgfpcf2_G2G1\MitoSys2\Calibration\pmEGFPC1\0006_pmEGFPC1_R1_P1_K1_Ch2.zen
180	2.696901e-03	4.236587e-04	2.715500e-03	20181115_CTCFgfpcf2_G2G1\MitoSys2\Calibration\pmEGFPC1\0006_pmEGFPC1_R1_P1_K1_Ch2.zen
200	2.740608e-03	3.953835e-04	2.610200e-03	20181115_CTCFgfpcf2_G2G1\MitoSys2\Calibration\pmEGFPC1\0006_pmEGFPC1_R1_P1_K1_Ch2.zen
220	2.595198e-03	5.164479e-04	2.514200e-03	20181115_CTCFgfpcf2_G2G1\MitoSys2\Calibration\pmEGFPC1\0006_pmEGFPC1_R1_P1_K1_Ch2.zen
240	2.356406e-03	4.705741e-04	2.426300e-03	20181115_CTCFgfpcf2_G2G1\MitoSys2\Calibration\pmEGFPC1\0006_pmEGFPC1_R1_P1_K1_Ch2.zen
260	2.291909e-03	3.677516e-04	2.345300e-03	20181115_CTCFgfpcf2_G2G1\MitoSys2\Calibration\pmEGFPC1\0006_pmEGFPC1_R1_P1_K1_Ch2.zen
280	2.244769e-03	5.054783e-04	2.270200e-03	20181115_CTCFgfpcf2_G2G1\MitoSys2\Calibration\pmEGFPC1\0006_pmEGFPC1_R1_P1_K1_Ch2.zen
300	2.312149e-03	3.652573e-04	2.200500e-03	20181115_CTCFgfpcf2_G2G1\MitoSys2\Calibration\pmEGFPC1\0006_pmEGFPC1_R1_P1_K1_Ch2.zen
340	2.116973e-03	2.973270e-04	2.074200e-03	20181115_CTCFgfpcf2_G2G1\MitoSys2\Calibration\pmEGFPC1\0006_pmEGFPC1_R1_P1_K1_Ch2.zen
380	1.965717e-03	3.169460e-04	1.962700e-03	20181115_CTCFgfpcf2_G2G1\MitoSys2\Calibration\pmEGFPC1\0006_pmEGFPC1_R1_P1_K1_Ch2.zen
420	1.849619e-03	2.874346e-04	1.863000e-03	20181115_CTCFgfpcf2_G2G1\MitoSys2\Calibration\pmEGFPC1\0006_pmEGFPC1_R1_P1_K1_Ch2.zen
460	1.795362e-03	3.833371e-04	1.773200e-03	20181115_CTCFgfpcf2_G2G1\MitoSys2\Calibration\pmEGFPC1\0006_pmEGFPC1_R1_P1_K1_Ch2.zen
500	1.705739e-03	2.382280e-04	1.691600e-03	20181115_CTCFgfpcf2_G2G1\MitoSys2\Calibration\pmEGFPC1\0006_pmEGFPC1_R1_P1_K1_Ch2.zen
540	1.648565e-03	4.295206e-04	1.617100e-03	20181115_CTCFgfpcf2_G2G1\MitoSys2\Calibration\pmEGFPC1\0006_pmEGFPC1_R1_P1_K1_Ch2.zen
580	1.649778e-03	5.440330e-04	1.548800e-03	20181115_CTCFgfpcf2_G2G1\MitoSys2\Calibration\pmEGFPC1\0006_pmEGFPC1_R1_P1_K1_Ch2.zen
620	1.374981e-03	3.741355e-04	1.485800e-03	20181115_CTCFgfpcf2_G2G1\MitoSys2\Calibration\pmEGFPC1\0006_pmEGFPC1_R1_P1_K1_Ch2.zen
660	1.387103e-03	2.376015e-04	1.427600e-03	20181115_CTCFgfpcf2_G2G1\MitoSys2\Calibration\pmEGFPC1\0006_pmEGFPC1_R1_P1_K1_Ch2.zen
700	1.300674e-03	2.335075e-04	1.373600e-03	20181115_CTCFgfpcf2_G2G1\MitoSys2\Calibration\pmEGFPC1\0006_pmEGFPC1_R1_P1_K1_Ch2.zen
780	1.250138e-03	2.366249e-04	1.276400e-03	20181115_CTCFgfpcf2_G2G1\MitoSys2\Calibration\pmEGFPC1\0006_pmEGFPC1_R1_P1_K1_Ch2.zen
860	1.174230e-03	3.090520e-04	1.191600e-03	20181115_CTCFgfpcf2_G2G1\MitoSys2\Calibration\pmEGFPC1\0006_pmEGFPC1_R1_P1_K1_Ch2.zen
940	1.050291e-03	3.525664e-04	1.116800e-03	20181115_CTCFgfpcf2_G2G1\MitoSys2\Calibration\pmEGFPC1\0006_pmEGFPC1_R1_P1_K1_Ch2.zen
1020	1.002499e-03	3.649012e-04	1.050500e-03	20181115_CTCFgfpcf2_G2G1\MitoSys2\Calibration\pmEGFPC1\0006_pmEGFPC1_R1_P1_K1_Ch2.zen
1100	9.078892e-04	2.827844e-04	9.912400e-04	20181115_CTCFgfpcf2_G2G1\MitoSys2\Calibration\pmEGFPC1\0006_pmEGFPC1_R1_P1_K1_Ch2.zen
1180	8.230259e-04	2.643811e-04	9.380500e-04	20181115_CTCFgfpcf2_G2G1\MitoSys2\Calibration\pmEGFPC1\0006_pmEGFPC1_R1_P1_K1_Ch2.zen
1260	8.758437e-04	2.506822e-04	8.900500e-04	20181115_CTCFgfpcf2_G2G1\MitoSys2\Calibration\pmEGFPC1\0006_pmEGFPC1_R1_P1_K1_Ch2.zen
1340	8.433885e-04	2.072184e-04	8.465200e-04	20181115_CTCFgfpcf2_G2G1\MitoSys2\Calibration\pmEGFPC1\0006_pmEGFPC1_R1_P1_K1_Ch2.zen
1420	8.057154e-04	2.683925e-04	8.068800e-04	20181115_CTCFgfpcf2_G2G1\MitoSys2\Calibration\pmEGFPC1\0006_pmEGFPC1_R1_P1_K1_Ch2.zen
1500	7.294135e-04	2.518759e-04	7.706400e-04	20181115_CTCFgfpcf2_G2G1\MitoSys2\Calibration\pmEGFPC1\0006_pmEGFPC1_R1_P1_K1_Ch2.zen
1660	6.616684e-04	2.556769e-04	7.067700e-04	20181115_CTCFgfpcf2_G2G1\MitoSys2\Calibration\pmEGFPC1\0006_pmEGFPC1_R1_P1_K1_Ch2.zen
1820	6.202271e-04	2.656080e-04	6.523100e-04	20181115_CTCFgfpcf2_G2G1\MitoSys2\Calibration\pmEGFPC1\0006_pmEGFPC1_R1_P1_K1_Ch2.zen
1980	5.938082e-04	2.148614e-04	6.053600e-04	20181115_CTCFgfpcf2_G2G1\MitoSys2\Calibration\pmEGFPC1\0006_pmEGFPC1_R1_P1_K1_Ch2.zen
2140	5.660462e-04	2.525140e-04	5.644900e-04	20181115_CTCFgfpcf2_G2G1\MitoSys2\Calibration\pmEGFPC1\0006_pmEGFPC1_R1_P1_K1_Ch2.zen
2300	5.217997e-04	2.198263e-04	5.286000e-04	20181115_CTCFgfpcf2_G2G1\MitoSys2\Calibration\pmEGFPC1\0006_pmEGFPC1_R1_P1_K1_Ch2.zen
2460	4.923974e-04	1.816304e-04	4.968500e-04	20181115_CTCFgfpcf2_G2G1\MitoSys2\Calibration\pmEGFPC1\0006_pmEGFPC1_R1_P1_K1_Ch2.zen
2620	4.354525e-04	1.953988e-04	4.685800e-04	20181115_CTCFgfpcf2_G2G1\MitoSys2\Calibration\pmEGFPC1\0006_pmEGFPC1_R1_P1_K1_Ch2.zen
2780	4.315151e-04	2.206551e-04	4.432400e-04	20181115_CTCFgfpcf2_G2G1\MitoSys2\Calibration\pmEGFPC1\0006_pmEGFPC1_R1_P1_K1_Ch2.zen
2940	4.226523e-04	2.374043e-04	4.204100e-04	20181115_CTCFgfpcf2_G2G1\MitoSys2\Calibration\pmEGFPC1\0006_pmEGFPC1_R1_P1_K1_Ch2.zen
3100	4.001824e-04	2.191282e-04	3.997300e-04	20181115_CTCFgfpcf2_G2G1\MitoSys2\Calibration\pmEGFPC1\0006_pmEGFPC1_R1_P1_K1_Ch2.zen
3420	3.887637e-04	2.346039e-04	3.637600e-04	20181115_CTCFgfpcf2_G2G1\MitoSys2\Calibration\pmEGFPC1\0006_pmEGFPC1_R1_P1_K1_Ch2.zen
3740	3.344709e-04	1.473694e-04	3.335400e-04	20181115_CTCFgfpcf2_G2G1\MitoSys2\Calibration\pmEGFPC1\0006_pmEGFPC1_R1_P1_K1_Ch2.zen
4060	3.306388e-04	1.882606e-04	3.078000e-04	20181115_CTCFgfpcf2_G2G1\MitoSys2\Calibration\pmEGFPC1\0006_pmEGFPC1_R1_P1_K1_Ch2.zen
4380	3.205386e-04	1.814399e-04	2.856200e-04	20181115_CTCFgfpcf2_G2G1\MitoSys2\Calibration\pmEGFPC1\0006_pmEGFPC1_R1_P1_K1_Ch2.zen
4700	2.456752e-04	2.276288e-04	2.663200e-04	20181115_CTCFgfpcf2_G2G1\MitoSys2\Calibration\pmEGFPC1\0006_pmEGFPC1_R1_P1_K1_Ch2.zen
5020	2.329798e-04	1.797052e-04	2.493800e-04	20181115_CTCFgfpcf2_G2G1\MitoSys2\Calibration\pmEGFPC1\0006_pmEGFPC1_R1_P1_K1_Ch2.zen
5340	2.395873e-04	2.094340e-04	2.343800e-04	20181115_CTCFgfpcf2_G2G1\MitoSys2\Calibration\pmEGFPC1\0006_pmEGFPC1_R1_P1_K1_Ch2.zen
5660	3.062312e-04	1.767383e-04	2.210200e-04	20181115_CTCFgfpcf2_G2G1\MitoSys2\Calibration\pmEGFPC1\0006_pmEGFPC1_R1_P1_K1_Ch2.zen
5980	2.761803e-04	1.933974e-04	2.090400e-04	20181115_CTCFgfpcf2_G2G1\MitoSys2\Calibration\pmEGFPC1\0006_pmEGFPC1_R1_P1_K1_Ch2.zen
6300	2.574495e-04	1.890658e-04	1.982400e-04	20181115_CTCFgfpcf2_G2G1\MitoSys2\Calibration\pmEGFPC1\0006_pmEGFPC1_R1_P1_K1_Ch2.zen
6940	2.129334e-04	1.539623e-04	1.795500e-04	20181115_CTCFgfpcf2_G2G1\MitoSys2\Calibration\pmEGFPC1\0006_pmEGFPC1_R1_P1_K1_Ch2.zen
7580	2.115173e-04	1.288680e-04	1.639300e-04	20181115_CTCFgfpcf2_G2G1\MitoSys2\Calibration\pmEGFPC1\0006_pmEGFPC1_R1_P1_K1_Ch2.zen
8220	2.144655e-04	1.437556e-04	1.506900e-04	20181115_CTCFgfpcf2_G2G1\MitoSys2\Calibration\pmEGFPC1\0006_pmEGFPC1_R1_P1_K1_Ch2.zen
8860	1.626560e-04	1.685858e-04	1.393100e-04	20181115_CTCFgfpcf2_G2G1\MitoSys2\Calibration\pmEGFPC1\0006_pmEGFPC1_R1_P1_K1_Ch2.zen
9500	1.210395e-04	1.637074e-04	1.294400e-04	20181115_CTCFgfpcf2_G2G1\MitoSys2\Calibration\pmEGFPC1\0006_pmEGFPC1_R1_P1_K1_Ch2.zen
10140	1.352622e-04	1.998018e-04	1.207900e-04	20181115_CTCFgfpcf2_G2G1\MitoSys2\Calibration\pmEGFPC1\0006_pmEGFPC1_R1_P1_K1_Ch2.zen
10780	1.167568e-04	2.148275e-04	1.131500e-04	20181115_CTCFgfpcf2_G2G1\MitoSys2\Calibration\pmEGFPC1\0006_pmEGFPC1_R1_P1_K1_Ch2.zen
11420	1.440399e-04	2.098062e-04	1.063500e-04	20181115_CTCFgfpcf2_G2G1\MitoSys2\Calibration\pmEGFPC1\0006_pmEGFPC1_R1_P1_K1_Ch2.zen
12060	8.969635e-05	2.192245e-04	1.002600e-04	20181115_CTCFgfpcf2_G2G1\MitoSys2\Calibration\pmEGFPC1\0006_pmEGFPC1_R1_P1_K1_Ch2.zen
12700	1.324210e-04	1.810396e-04	9.477500e-05	20181115_CTCFgfpcf2_G2G1\MitoSys2\Calibration\pmEGFPC1\0006_pmEGFPC1_R1_P1_K1_Ch2.zen
13980	1.276161e-04	1.239140e-04	8.528800e-05	20181115_CTCFgfpcf2_G2G1\MitoSys2\Calibration\pmEGFPC1\0006_pmEGFPC1_R1_P1_K1_Ch2.zen
15260	1.072309e-04	1.284477e-04	7.737400e-05	20181115_CTCFgfpcf2_G2G1\MitoSys2\Calibration\pmEGFPC1\0006_pmEGFPC1_R1_P1_K1_Ch2.zen
16540	6.465670e-05	1.364545e-04	7.067500e-05	20181115_CTCFgfpcf2_G2G1\MitoSys2\Calibration\pmEGFPC1\0006_pmEGFPC1_R1_P1_K1_Ch2.zen
17820	8.263247e-05	1.684811e-04	6.493200e-05	20181115_CTCFgfpcf2_G2G1\MitoSys2\Calibration\pmEGFPC1\0006_pmEGFPC1_R1_P1_K1_Ch2.zen
19100	1.031687e-04	1.639772e-04	5.995800e-05	20181115_CTCFgfpcf2_G2G1\MitoSys2\Calibration\pmEGFPC1\0006_pmEGFPC1_R1_P1_K1_Ch2.zen
20380	1.217448e-04	1.208824e-04	5.560900e-05	20181115_CTCFgfpcf2_G2G1\MitoSys2\Calibration\pmEGFPC1\0006_pmEGFPC1_R1_P1_K1_Ch2.zen
21660	1.191722e-04	1.537865e-04	5.177700e-05	20181115_CTCFgfpcf2_G2G1\MitoSys2\Calibration\pmEGFPC1\0006_pmEGFPC1_R1_P1_K1_Ch2.zen
22940	5.369765e-05	1.514367e-04	4.837800e-05	20181115_CTCFgfpcf2_G2G1\MitoSys2\Calibration\pmEGFPC1\0006_pmEGFPC1_R1_P1_K1_Ch2.zen
24220	8.483973e-05	1.276351e-04	4.534300e-05	20181115_CTCFgfpcf2_G2G1\MitoSys2\Calibration\pmEGFPC1\0006_pmEGFPC1_R1_P1_K1_Ch2.zen
25500	2.913533e-05	1.120219e-04	4.261800e-05	20181115_CTCFgfpcf2_G2G1\MitoSys2\Calibration\pmEGFPC1\0006_pmEGFPC1_R1_P1_K1_Ch2.zen
28060	4.435267e-05	1.292775e-04	3.793200e-05	20181115_CTCFgfpcf2_G2G1\MitoSys2\Calibration\pmEGFPC1\0006_pmEGFPC1_R1_P1_K1_Ch2.zen
30620	2.681254e-05	1.190550e-04	3.405400e-05	20181115_CTCFgfpcf2_G2G1\MitoSys2\Calibration\pmEGFPC1\0006_pmEGFPC1_R1_P1_K1_Ch2.zen
33180	-1.536698e-05	9.541819e-05	3.079700e-05	20181115_CTCFgfpcf2_G2G1\MitoSys2\Calibration\pmEGFPC1\0006_pmEGFPC1_R1_P1_K1_Ch2.zen
35740	2.058686e-05	1.225303e-04	2.802900e-05	20181115_CTCFgfpcf2_G2G1\MitoSys2\Calibration\pmEGFPC1\0006_pmEGFPC1_R1_P1_K1_Ch2.zen
38300	-1.727240e-05	9.823680e-05	2.565200e-05	20181115_CTCFgfpcf2_G2G1\MitoSys2\Calibration\pmEGFPC1\0006_pmEGFPC1_R1_P1_K1_Ch2.zen
40860	-9.772698e-06	1.285627e-04	2.359100e-05	20181115_CTCFgfpcf2_G2G1\MitoSys2\Calibration\pmEGFPC1\0006_pmEGFPC1_R1_P1_K1_Ch2.zen
43420	-1.814109e-05	1.300329e-04	2.179100e-05	20181115_CTCFgfpcf2_G2G1\MitoSys2\Calibration\pmEGFPC1\0006_pmEGFPC1_R1_P1_K1_Ch2.zen
45980	-4.967578e-06	1.510462e-04	2.020600e-05	20181115_CTCFgfpcf2_G2G1\MitoSys2\Calibration\pmEGFPC1\0006_pmEGFPC1_R1_P1_K1_Ch2.zen
48540	-1.387846e-05	1.642729e-04	1.880200e-05	20181115_CTCFgfpcf2_G2G1\MitoSys2\Calibration\pmEGFPC1\0006_pmEGFPC1_R1_P1_K1_Ch2.zen
51100	-7.188716e-06	9.036955e-05	1.755200e-05	20181115_CTCFgfpcf2_G2G1\MitoSys2\Calibration\pmEGFPC1\0006_pmEGFPC1_R1_P1_K1_Ch2.zen
56220	-2.779412e-06	1.052130e-04	1.542500e-05	20181115_CTCFgfpcf2_G2G1\MitoSys2\Calibration\pmEGFPC1\0006_pmEGFPC1_R1_P1_K1_Ch2.zen
61340	3.290261e-07	1.077545e-04	1.368800e-05	20181115_CTCFgfpcf2_G2G1\MitoSys2\Calibration\pmEGFPC1\0006_pmEGFPC1_R1_P1_K1_Ch2.zen
66460	-1.127109e-05	8.266915e-05	1.224900e-05	20181115_CTCFgfpcf2_G2G1\MitoSys2\Calibration\pmEGFPC1\0006_pmEGFPC1_R1_P1_K1_Ch2.zen
71580	-1.998169e-05	8.988829e-05	1.104000e-05	20181115_CTCFgfpcf2_G2G1\MitoSys2\Calibration\pmEGFPC1\0006_pmEGFPC1_R1_P1_K1_Ch2.zen
76700	-2.139586e-05	1.249237e-04	1.001300e-05	20181115_CTCFgfpcf2_G2G1\MitoSys2\Calibration\pmEGFPC1\0006_pmEGFPC1_R1_P1_K1_Ch2.zen
81820	-2.802871e-05	1.097858e-04	9.132100e-06	20181115_CTCFgfpcf2_G2G1\MitoSys2\Calibration\pmEGFPC1\0006_pmEGFPC1_R1_P1_K1_Ch2.zen
86940	1.595189e-05	9.530365e-05	8.369400e-06	20181115_CTCFgfpcf2_G2G1\MitoSys2\Calibration\pmEGFPC1\0006_pmEGFPC1_R1_P1_K1_Ch2.zen
92060	2.290369e-05	9.662271e-05	7.704000e-06	20181115_CTCFgfpcf2_G2G1\MitoSys2\Calibration\pmEGFPC1\0006_pmEGFPC1_R1_P1_K1_Ch2.zen
97180	2.158584e-05	9.524430e-05	7.119600e-06	20181115_CTCFgfpcf2_G2G1\MitoSys2\Calibration\pmEGFPC1\0006_pmEGFPC1_R1_P1_K1_Ch2.zen
102300	-7.798587e-06	9.047973e-05	6.603000e-06	20181115_CTCFgfpcf2_G2G1\MitoSys2\Calibration\pmEGFPC1\0006_pmEGFPC1_R1_P1_K1_Ch2.zen
112540	-2.759921e-05	7.445037e-05	5.733400e-06	20181115_CTCFgfpcf2_G2G1\MitoSys2\Calibration\pmEGFPC1\0006_pmEGFPC1_R1_P1_K1_Ch2.zen
122780	-2.588097e-05	6.953110e-05	5.032800e-06	20181115_CTCFgfpcf2_G2G1\MitoSys2\Calibration\pmEGFPC1\0006_pmEGFPC1_R1_P1_K1_Ch2.zen
133020	-1.765962e-05	8.597829e-05	4.458800e-06	20181115_CTCFgfpcf2_G2G1\MitoSys2\Calibration\pmEGFPC1\0006_pmEGFPC1_R1_P1_K1_Ch2.zen
143260	8.128279e-06	9.332594e-05	3.982000e-06	20181115_CTCFgfpcf2_G2G1\MitoSys2\Calibration\pmEGFPC1\0006_pmEGFPC1_R1_P1_K1_Ch2.zen
153500	1.356861e-05	7.520197e-05	3.580900e-06	20181115_CTCFgfpcf2_G2G1\MitoSys2\Calibration\pmEGFPC1\0006_pmEGFPC1_R1_P1_K1_Ch2.zen
163740	1.657635e-05	9.027586e-05	3.239900e-06	20181115_CTCFgfpcf2_G2G1\MitoSys2\Calibration\pmEGFPC1\0006_pmEGFPC1_R1_P1_K1_Ch2.zen
173980	-3.194948e-06	8.199068e-05	2.947300e-06	20181115_CTCFgfpcf2_G2G1\MitoSys2\Calibration\pmEGFPC1\0006_pmEGFPC1_R1_P1_K1_Ch2.zen
184220	2.867440e-06	7.480219e-05	2.694100e-06	20181115_CTCFgfpcf2_G2G1\MitoSys2\Calibration\pmEGFPC1\0006_pmEGFPC1_R1_P1_K1_Ch2.zen
194460	1.435358e-05	8.375381e-05	2.473400e-06	20181115_CTCFgfpcf2_G2G1\MitoSys2\Calibration\pmEGFPC1\0006_pmEGFPC1_R1_P1_K1_Ch2.zen
204700	-5.272014e-06	6.419251e-05	2.279700e-06	20181115_CTCFgfpcf2_G2G1\MitoSys2\Calibration\pmEGFPC1\0006_pmEGFPC1_R1_P1_K1_Ch2.zen
225180	-1.739031e-06	8.418353e-05	1.956900e-06	20181115_CTCFgfpcf2_G2G1\MitoSys2\Calibration\pmEGFPC1\0006_pmEGFPC1_R1_P1_K1_Ch2.zen
245660	-1.075096e-05	7.861208e-05	1.700100e-06	20181115_CTCFgfpcf2_G2G1\MitoSys2\Calibration\pmEGFPC1\0006_pmEGFPC1_R1_P1_K1_Ch2.zen
266140	1.894760e-05	8.495327e-05	1.492200e-06	20181115_CTCFgfpcf2_G2G1\MitoSys2\Calibration\pmEGFPC1\0006_pmEGFPC1_R1_P1_K1_Ch2.zen
286620	3.632638e-06	7.819261e-05	1.321300e-06	20181115_CTCFgfpcf2_G2G1\MitoSys2\Calibration\pmEGFPC1\0006_pmEGFPC1_R1_P1_K1_Ch2.zen
307100	-2.693597e-06	5.253594e-05	1.179000e-06	20181115_CTCFgfpcf2_G2G1\MitoSys2\Calibration\pmEGFPC1\0006_pmEGFPC1_R1_P1_K1_Ch2.zen
327580	-1.601508e-05	9.701250e-05	1.059100e-06	20181115_CTCFgfpcf2_G2G1\MitoSys2\Calibration\pmEGFPC1\0006_pmEGFPC1_R1_P1_K1_Ch2.zen
348060	-5.286517e-06	6.234164e-05	9.571600e-07	20181115_CTCFgfpcf2_G2G1\MitoSys2\Calibration\pmEGFPC1\0006_pmEGFPC1_R1_P1_K1_Ch2.zen
368540	-5.489079e-07	6.628327e-05	8.696600e-07	20181115_CTCFgfpcf2_G2G1\MitoSys2\Calibration\pmEGFPC1\0006_pmEGFPC1_R1_P1_K1_Ch2.zen
389020	9.469402e-06	9.100927e-05	7.939700e-07	20181115_CTCFgfpcf2_G2G1\MitoSys2\Calibration\pmEGFPC1\0006_pmEGFPC1_R1_P1_K1_Ch2.zen
409500	6.267187e-06	9.315747e-05	7.280200e-07	20181115_CTCFgfpcf2_G2G1\MitoSys2\Calibration\pmEGFPC1\0006_pmEGFPC1_R1_P1_K1_Ch2.zen
450460	4.253142e-07	6.610702e-05	6.192000e-07	20181115_CTCFgfpcf2_G2G1\MitoSys2\Calibration\pmEGFPC1\0006_pmEGFPC1_R1_P1_K1_Ch2.zen
491420	-4.325557e-06	5.712626e-05	5.336800e-07	20181115_CTCFgfpcf2_G2G1\MitoSys2\Calibration\pmEGFPC1\0006_pmEGFPC1_R1_P1_K1_Ch2.zen
532380	8.892876e-06	6.883362e-05	4.651700e-07	20181115_CTCFgfpcf2_G2G1\MitoSys2\Calibration\pmEGFPC1\0006_pmEGFPC1_R1_P1_K1_Ch2.zen
573340	3.550350e-06	5.435123e-05	4.094100e-07	20181115_CTCFgfpcf2_G2G1\MitoSys2\Calibration\pmEGFPC1\0006_pmEGFPC1_R1_P1_K1_Ch2.zen
614300	-3.181440e-05	4.419446e-05	3.633800e-07	20181115_CTCFgfpcf2_G2G1\MitoSys2\Calibration\pmEGFPC1\0006_pmEGFPC1_R1_P1_K1_Ch2.zen
655260	-1.028540e-05	5.983063e-05	3.249100e-07	20181115_CTCFgfpcf2_G2G1\MitoSys2\Calibration\pmEGFPC1\0006_pmEGFPC1_R1_P1_K1_Ch2.zen
696220	8.003953e-06	5.629006e-05	2.924200e-07	20181115_CTCFgfpcf2_G2G1\MitoSys2\Calibration\pmEGFPC1\0006_pmEGFPC1_R1_P1_K1_Ch2.zen
737180	4.537601e-06	5.975874e-05	2.647100e-07	20181115_CTCFgfpcf2_G2G1\MitoSys2\Calibration\pmEGFPC1\0006_pmEGFPC1_R1_P1_K1_Ch2.zen
778140	8.466056e-06	6.018580e-05	2.408800e-07	20181115_CTCFgfpcf2_G2G1\MitoSys2\Calibration\pmEGFPC1\0006_pmEGFPC1_R1_P1_K1_Ch2.zen
819100	-8.147420e-07	3.509084e-05	2.202300e-07	20181115_CTCFgfpcf2_G2G1\MitoSys2\Calibration\pmEGFPC1\0006_pmEGFPC1_R1_P1_K1_Ch2.zen
901020	-5.167515e-06	3.702224e-05	1.863900e-07	20181115_CTCFgfpcf2_G2G1\MitoSys2\Calibration\pmEGFPC1\0006_pmEGFPC1_R1_P1_K1_Ch2.zen
982940	-2.039844e-06	4.892047e-05	1.600000e-07	20181115_CTCFgfpcf2_G2G1\MitoSys2\Calibration\pmEGFPC1\0006_pmEGFPC1_R1_P1_K1_Ch2.zen
1064860	-6.432472e-06	3.969896e-05	1.390100e-07	20181115_CTCFgfpcf2_G2G1\MitoSys2\Calibration\pmEGFPC1\0006_pmEGFPC1_R1_P1_K1_Ch2.zen
1146780	-1.030546e-05	4.865099e-05	1.220200e-07	20181115_CTCFgfpcf2_G2G1\MitoSys2\Calibration\pmEGFPC1\0006_pmEGFPC1_R1_P1_K1_Ch2.zen
1228700	-5.958862e-06	4.133306e-05	1.080700e-07	20181115_CTCFgfpcf2_G2G1\MitoSys2\Calibration\pmEGFPC1\0006_pmEGFPC1_R1_P1_K1_Ch2.zen
1310620	-1.832701e-05	3.789955e-05	9.645100e-08	20181115_CTCFgfpcf2_G2G1\MitoSys2\Calibration\pmEGFPC1\0006_pmEGFPC1_R1_P1_K1_Ch2.zen
1392540	-6.054199e-06	5.488458e-05	8.667700e-08	20181115_CTCFgfpcf2_G2G1\MitoSys2\Calibration\pmEGFPC1\0006_pmEGFPC1_R1_P1_K1_Ch2.zen
1474460	-2.465636e-06	2.791078e-05	7.836800e-08	20181115_CTCFgfpcf2_G2G1\MitoSys2\Calibration\pmEGFPC1\0006_pmEGFPC1_R1_P1_K1_Ch2.zen
1556380	9.538959e-06	3.770122e-05	7.124100e-08	20181115_CTCFgfpcf2_G2G1\MitoSys2\Calibration\pmEGFPC1\0006_pmEGFPC1_R1_P1_K1_Ch2.zen
10	1.263925e-02	2.235973e-03	1.239000e-02	20181115_CTCFgfpcf2_G2G1\MitoSys2\Calibration\pmEGFPC1\0007_pmEGFPC1_R1_P1_K1_Ch2.zen
20	1.219381e-02	2.012149e-03	1.197500e-02	20181115_CTCFgfpcf2_G2G1\MitoSys2\Calibration\pmEGFPC1\0007_pmEGFPC1_R1_P1_K1_Ch2.zen
30	1.092907e-02	2.370068e-03	1.158900e-02	20181115_CTCFgfpcf2_G2G1\MitoSys2\Calibration\pmEGFPC1\0007_pmEGFPC1_R1_P1_K1_Ch2.zen
40	1.080792e-02	1.773349e-03	1.123200e-02	20181115_CTCFgfpcf2_G2G1\MitoSys2\Calibration\pmEGFPC1\0007_pmEGFPC1_R1_P1_K1_Ch2.zen
50	1.058934e-02	1.506864e-03	1.090000e-02	20181115_CTCFgfpcf2_G2G1\MitoSys2\Calibration\pmEGFPC1\0007_pmEGFPC1_R1_P1_K1_Ch2.zen
60	1.092545e-02	1.777733e-03	1.059100e-02	20181115_CTCFgfpcf2_G2G1\MitoSys2\Calibration\pmEGFPC1\0007_pmEGFPC1_R1_P1_K1_Ch2.zen
70	1.047526e-02	1.735505e-03	1.030200e-02	20181115_CTCFgfpcf2_G2G1\MitoSys2\Calibration\pmEGFPC1\0007_pmEGFPC1_R1_P1_K1_Ch2.zen
80	1.069341e-02	2.038672e-03	1.003300e-02	20181115_CTCFgfpcf2_G2G1\MitoSys2\Calibration\pmEGFPC1\0007_pmEGFPC1_R1_P1_K1_Ch2.zen
90	9.670987e-03	1.748886e-03	9.780600e-03	20181115_CTCFgfpcf2_G2G1\MitoSys2\Calibration\pmEGFPC1\0007_pmEGFPC1_R1_P1_K1_Ch2.zen
100	9.945730e-03	1.526554e-03	9.543800e-03	20181115_CTCFgfpcf2_G2G1\MitoSys2\Calibration\pmEGFPC1\0007_pmEGFPC1_R1_P1_K1_Ch2.zen
120	9.133875e-03	1.117198e-03	9.111300e-03	20181115_CTCFgfpcf2_G2G1\MitoSys2\Calibration\pmEGFPC1\0007_pmEGFPC1_R1_P1_K1_Ch2.zen
140	8.310591e-03	1.312685e-03	8.725900e-03	20181115_CTCFgfpcf2_G2G1\MitoSys2\Calibration\pmEGFPC1\0007_pmEGFPC1_R1_P1_K1_Ch2.zen
160	8.123018e-03	1.260365e-03	8.380000e-03	20181115_CTCFgfpcf2_G2G1\MitoSys2\Calibration\pmEGFPC1\0007_pmEGFPC1_R1_P1_K1_Ch2.zen
180	8.329533e-03	1.395606e-03	8.067200e-03	20181115_CTCFgfpcf2_G2G1\MitoSys2\Calibration\pmEGFPC1\0007_pmEGFPC1_R1_P1_K1_Ch2.zen
200	8.185030e-03	1.519224e-03	7.782700e-03	20181115_CTCFgfpcf2_G2G1\MitoSys2\Calibration\pmEGFPC1\0007_pmEGFPC1_R1_P1_K1_Ch2.zen
220	7.520060e-03	1.327459e-03	7.522300e-03	20181115_CTCFgfpcf2_G2G1\MitoSys2\Calibration\pmEGFPC1\0007_pmEGFPC1_R1_P1_K1_Ch2.zen
240	7.028799e-03	1.279236e-03	7.282600e-03	20181115_CTCFgfpcf2_G2G1\MitoSys2\Calibration\pmEGFPC1\0007_pmEGFPC1_R1_P1_K1_Ch2.zen
260	6.815788e-03	1.356171e-03	7.061000e-03	20181115_CTCFgfpcf2_G2G1\MitoSys2\Calibration\pmEGFPC1\0007_pmEGFPC1_R1_P1_K1_Ch2.zen
280	7.052361e-03	1.269388e-03	6.855100e-03	20181115_CTCFgfpcf2_G2G1\MitoSys2\Calibration\pmEGFPC1\0007_pmEGFPC1_R1_P1_K1_Ch2.zen
300	6.728182e-03	1.196807e-03	6.663100e-03	20181115_CTCFgfpcf2_G2G1\MitoSys2\Calibration\pmEGFPC1\0007_pmEGFPC1_R1_P1_K1_Ch2.zen
340	6.343570e-03	1.068951e-03	6.314600e-03	20181115_CTCFgfpcf2_G2G1\MitoSys2\Calibration\pmEGFPC1\0007_pmEGFPC1_R1_P1_K1_Ch2.zen
380	6.239360e-03	1.007413e-03	6.005400e-03	20181115_CTCFgfpcf2_G2G1\MitoSys2\Calibration\pmEGFPC1\0007_pmEGFPC1_R1_P1_K1_Ch2.zen
420	5.593043e-03	1.096877e-03	5.728400e-03	20181115_CTCFgfpcf2_G2G1\MitoSys2\Calibration\pmEGFPC1\0007_pmEGFPC1_R1_P1_K1_Ch2.zen
460	5.071425e-03	9.702646e-04	5.478200e-03	20181115_CTCFgfpcf2_G2G1\MitoSys2\Calibration\pmEGFPC1\0007_pmEGFPC1_R1_P1_K1_Ch2.zen
500	5.106639e-03	1.107041e-03	5.250600e-03	20181115_CTCFgfpcf2_G2G1\MitoSys2\Calibration\pmEGFPC1\0007_pmEGFPC1_R1_P1_K1_Ch2.zen
540	4.809408e-03	1.275907e-03	5.042400e-03	20181115_CTCFgfpcf2_G2G1\MitoSys2\Calibration\pmEGFPC1\0007_pmEGFPC1_R1_P1_K1_Ch2.zen
580	4.571680e-03	8.859454e-04	4.851100e-03	20181115_CTCFgfpcf2_G2G1\MitoSys2\Calibration\pmEGFPC1\0007_pmEGFPC1_R1_P1_K1_Ch2.zen
620	4.919386e-03	8.764852e-04	4.674500e-03	20181115_CTCFgfpcf2_G2G1\MitoSys2\Calibration\pmEGFPC1\0007_pmEGFPC1_R1_P1_K1_Ch2.zen
660	4.561012e-03	1.015280e-03	4.511000e-03	20181115_CTCFgfpcf2_G2G1\MitoSys2\Calibration\pmEGFPC1\0007_pmEGFPC1_R1_P1_K1_Ch2.zen
700	4.546627e-03	8.487542e-04	4.359000e-03	20181115_CTCFgfpcf2_G2G1\MitoSys2\Calibration\pmEGFPC1\0007_pmEGFPC1_R1_P1_K1_Ch2.zen
780	3.782799e-03	9.686534e-04	4.085300e-03	20181115_CTCFgfpcf2_G2G1\MitoSys2\Calibration\pmEGFPC1\0007_pmEGFPC1_R1_P1_K1_Ch2.zen
860	3.993133e-03	7.396465e-04	3.845300e-03	20181115_CTCFgfpcf2_G2G1\MitoSys2\Calibration\pmEGFPC1\0007_pmEGFPC1_R1_P1_K1_Ch2.zen
940	3.659622e-03	7.008971e-04	3.633300e-03	20181115_CTCFgfpcf2_G2G1\MitoSys2\Calibration\pmEGFPC1\0007_pmEGFPC1_R1_P1_K1_Ch2.zen
1020	3.391147e-03	8.350441e-04	3.444500e-03	20181115_CTCFgfpcf2_G2G1\MitoSys2\Calibration\pmEGFPC1\0007_pmEGFPC1_R1_P1_K1_Ch2.zen
1100	3.562896e-03	9.434815e-04	3.275400e-03	20181115_CTCFgfpcf2_G2G1\MitoSys2\Calibration\pmEGFPC1\0007_pmEGFPC1_R1_P1_K1_Ch2.zen
1180	3.342171e-03	7.212944e-04	3.123000e-03	20181115_CTCFgfpcf2_G2G1\MitoSys2\Calibration\pmEGFPC1\0007_pmEGFPC1_R1_P1_K1_Ch2.zen
1260	3.145220e-03	6.796305e-04	2.985000e-03	20181115_CTCFgfpcf2_G2G1\MitoSys2\Calibration\pmEGFPC1\0007_pmEGFPC1_R1_P1_K1_Ch2.zen
1340	3.086877e-03	7.699321e-04	2.859500e-03	20181115_CTCFgfpcf2_G2G1\MitoSys2\Calibration\pmEGFPC1\0007_pmEGFPC1_R1_P1_K1_Ch2.zen
1420	2.522099e-03	9.096534e-04	2.744800e-03	20181115_CTCFgfpcf2_G2G1\MitoSys2\Calibration\pmEGFPC1\0007_pmEGFPC1_R1_P1_K1_Ch2.zen
1500	2.618680e-03	6.587668e-04	2.639700e-03	20181115_CTCFgfpcf2_G2G1\MitoSys2\Calibration\pmEGFPC1\0007_pmEGFPC1_R1_P1_K1_Ch2.zen
1660	2.487282e-03	5.099747e-04	2.453500e-03	20181115_CTCFgfpcf2_G2G1\MitoSys2\Calibration\pmEGFPC1\0007_pmEGFPC1_R1_P1_K1_Ch2.zen
1820	2.279036e-03	7.026906e-04	2.293800e-03	20181115_CTCFgfpcf2_G2G1\MitoSys2\Calibration\pmEGFPC1\0007_pmEGFPC1_R1_P1_K1_Ch2.zen
1980	2.182989e-03	6.872178e-04	2.155300e-03	20181115_CTCFgfpcf2_G2G1\MitoSys2\Calibration\pmEGFPC1\0007_pmEGFPC1_R1_P1_K1_Ch2.zen
2140	1.923363e-03	6.865266e-04	2.034200e-03	20181115_CTCFgfpcf2_G2G1\MitoSys2\Calibration\pmEGFPC1\0007_pmEGFPC1_R1_P1_K1_Ch2.zen
2300	1.901840e-03	6.852303e-04	1.927300e-03	20181115_CTCFgfpcf2_G2G1\MitoSys2\Calibration\pmEGFPC1\0007_pmEGFPC1_R1_P1_K1_Ch2.zen
2460	1.709807e-03	6.450088e-04	1.832200e-03	20181115_CTCFgfpcf2_G2G1\MitoSys2\Calibration\pmEGFPC1\0007_pmEGFPC1_R1_P1_K1_Ch2.zen
2620	1.836354e-03	5.969178e-04	1.747200e-03	20181115_CTCFgfpcf2_G2G1\MitoSys2\Calibration\pmEGFPC1\0007_pmEGFPC1_R1_P1_K1_Ch2.zen
2780	1.765742e-03	8.639196e-04	1.670600e-03	20181115_CTCFgfpcf2_G2G1\MitoSys2\Calibration\pmEGFPC1\0007_pmEGFPC1_R1_P1_K1_Ch2.zen
2940	1.546399e-03	7.437414e-04	1.601400e-03	20181115_CTCFgfpcf2_G2G1\MitoSys2\Calibration\pmEGFPC1\0007_pmEGFPC1_R1_P1_K1_Ch2.zen
3100	1.484321e-03	6.930702e-04	1.538400e-03	20181115_CTCFgfpcf2_G2G1\MitoSys2\Calibration\pmEGFPC1\0007_pmEGFPC1_R1_P1_K1_Ch2.zen
3420	1.507290e-03	6.238500e-04	1.428100e-03	20181115_CTCFgfpcf2_G2G1\MitoSys2\Calibration\pmEGFPC1\0007_pmEGFPC1_R1_P1_K1_Ch2.zen
3740	1.365603e-03	6.139619e-04	1.334800e-03	20181115_CTCFgfpcf2_G2G1\MitoSys2\Calibration\pmEGFPC1\0007_pmEGFPC1_R1_P1_K1_Ch2.zen
4060	1.377700e-03	6.386309e-04	1.254700e-03	20181115_CTCFgfpcf2_G2G1\MitoSys2\Calibration\pmEGFPC1\0007_pmEGFPC1_R1_P1_K1_Ch2.zen
4380	1.250521e-03	6.718713e-04	1.185200e-03	20181115_CTCFgfpcf2_G2G1\MitoSys2\Calibration\pmEGFPC1\0007_pmEGFPC1_R1_P1_K1_Ch2.zen
4700	1.069664e-03	6.187646e-04	1.124200e-03	20181115_CTCFgfpcf2_G2G1\MitoSys2\Calibration\pmEGFPC1\0007_pmEGFPC1_R1_P1_K1_Ch2.zen
5020	1.120971e-03	5.490028e-04	1.070300e-03	20181115_CTCFgfpcf2_G2G1\MitoSys2\Calibration\pmEGFPC1\0007_pmEGFPC1_R1_P1_K1_Ch2.zen
5340	1.061736e-03	5.904566e-04	1.022300e-03	20181115_CTCFgfpcf2_G2G1\MitoSys2\Calibration\pmEGFPC1\0007_pmEGFPC1_R1_P1_K1_Ch2.zen
5660	1.002144e-03	4.955066e-04	9.791600e-04	20181115_CTCFgfpcf2_G2G1\MitoSys2\Calibration\pmEGFPC1\0007_pmEGFPC1_R1_P1_K1_Ch2.zen
5980	7.683074e-04	6.171480e-04	9.401900e-04	20181115_CTCFgfpcf2_G2G1\MitoSys2\Calibration\pmEGFPC1\0007_pmEGFPC1_R1_P1_K1_Ch2.zen
6300	8.023082e-04	4.467826e-04	9.047900e-04	20181115_CTCFgfpcf2_G2G1\MitoSys2\Calibration\pmEGFPC1\0007_pmEGFPC1_R1_P1_K1_Ch2.zen
6940	8.252453e-04	4.689472e-04	8.427600e-04	20181115_CTCFgfpcf2_G2G1\MitoSys2\Calibration\pmEGFPC1\0007_pmEGFPC1_R1_P1_K1_Ch2.zen
7580	6.441029e-04	4.827966e-04	7.900600e-04	20181115_CTCFgfpcf2_G2G1\MitoSys2\Calibration\pmEGFPC1\0007_pmEGFPC1_R1_P1_K1_Ch2.zen
8220	7.690950e-04	5.401839e-04	7.445600e-04	20181115_CTCFgfpcf2_G2G1\MitoSys2\Calibration\pmEGFPC1\0007_pmEGFPC1_R1_P1_K1_Ch2.zen
8860	6.102363e-04	5.039043e-04	7.047500e-04	20181115_CTCFgfpcf2_G2G1\MitoSys2\Calibration\pmEGFPC1\0007_pmEGFPC1_R1_P1_K1_Ch2.zen
9500	6.999273e-04	5.487960e-04	6.695100e-04	20181115_CTCFgfpcf2_G2G1\MitoSys2\Calibration\pmEGFPC1\0007_pmEGFPC1_R1_P1_K1_Ch2.zen
10140	6.557552e-04	5.342017e-04	6.379800e-04	20181115_CTCFgfpcf2_G2G1\MitoSys2\Calibration\pmEGFPC1\0007_pmEGFPC1_R1_P1_K1_Ch2.zen
10780	5.736909e-04	5.346939e-04	6.095400e-04	20181115_CTCFgfpcf2_G2G1\MitoSys2\Calibration\pmEGFPC1\0007_pmEGFPC1_R1_P1_K1_Ch2.zen
11420	5.798151e-04	4.657345e-04	5.836700e-04	20181115_CTCFgfpcf2_G2G1\MitoSys2\Calibration\pmEGFPC1\0007_pmEGFPC1_R1_P1_K1_Ch2.zen
12060	5.188285e-04	3.262686e-04	5.599800e-04	20181115_CTCFgfpcf2_G2G1\MitoSys2\Calibration\pmEGFPC1\0007_pmEGFPC1_R1_P1_K1_Ch2.zen
12700	4.936438e-04	3.074424e-04	5.381600e-04	20181115_CTCFgfpcf2_G2G1\MitoSys2\Calibration\pmEGFPC1\0007_pmEGFPC1_R1_P1_K1_Ch2.zen
13980	5.161726e-04	4.911804e-04	4.991500e-04	20181115_CTCFgfpcf2_G2G1\MitoSys2\Calibration\pmEGFPC1\0007_pmEGFPC1_R1_P1_K1_Ch2.zen
15260	4.984790e-04	5.858385e-04	4.651100e-04	20181115_CTCFgfpcf2_G2G1\MitoSys2\Calibration\pmEGFPC1\0007_pmEGFPC1_R1_P1_K1_Ch2.zen
16540	4.024202e-04	4.349287e-04	4.350000e-04	20181115_CTCFgfpcf2_G2G1\MitoSys2\Calibration\pmEGFPC1\0007_pmEGFPC1_R1_P1_K1_Ch2.zen
17820	4.472125e-04	4.747561e-04	4.080700e-04	20181115_CTCFgfpcf2_G2G1\MitoSys2\Calibration\pmEGFPC1\0007_pmEGFPC1_R1_P1_K1_Ch2.zen
19100	5.537693e-04	5.235462e-04	3.837800e-04	20181115_CTCFgfpcf2_G2G1\MitoSys2\Calibration\pmEGFPC1\0007_pmEGFPC1_R1_P1_K1_Ch2.zen
20380	4.113925e-04	4.339245e-04	3.617200e-04	20181115_CTCFgfpcf2_G2G1\MitoSys2\Calibration\pmEGFPC1\0007_pmEGFPC1_R1_P1_K1_Ch2.zen
21660	4.403324e-04	4.722299e-04	3.415700e-04	20181115_CTCFgfpcf2_G2G1\MitoSys2\Calibration\pmEGFPC1\0007_pmEGFPC1_R1_P1_K1_Ch2.zen
22940	3.875165e-04	4.409975e-04	3.230900e-04	20181115_CTCFgfpcf2_G2G1\MitoSys2\Calibration\pmEGFPC1\0007_pmEGFPC1_R1_P1_K1_Ch2.zen
24220	3.801600e-04	4.739039e-04	3.060600e-04	20181115_CTCFgfpcf2_G2G1\MitoSys2\Calibration\pmEGFPC1\0007_pmEGFPC1_R1_P1_K1_Ch2.zen
25500	4.318664e-04	3.995029e-04	2.903400e-04	20181115_CTCFgfpcf2_G2G1\MitoSys2\Calibration\pmEGFPC1\0007_pmEGFPC1_R1_P1_K1_Ch2.zen
28060	3.594436e-04	4.209539e-04	2.622600e-04	20181115_CTCFgfpcf2_G2G1\MitoSys2\Calibration\pmEGFPC1\0007_pmEGFPC1_R1_P1_K1_Ch2.zen
30620	3.146255e-04	2.909093e-04	2.379500e-04	20181115_CTCFgfpcf2_G2G1\MitoSys2\Calibration\pmEGFPC1\0007_pmEGFPC1_R1_P1_K1_Ch2.zen
33180	2.484632e-04	4.721390e-04	2.167800e-04	20181115_CTCFgfpcf2_G2G1\MitoSys2\Calibration\pmEGFPC1\0007_pmEGFPC1_R1_P1_K1_Ch2.zen
35740	1.386336e-04	4.475478e-04	1.982100e-04	20181115_CTCFgfpcf2_G2G1\MitoSys2\Calibration\pmEGFPC1\0007_pmEGFPC1_R1_P1_K1_Ch2.zen
38300	2.390011e-04	4.821883e-04	1.818600e-04	20181115_CTCFgfpcf2_G2G1\MitoSys2\Calibration\pmEGFPC1\0007_pmEGFPC1_R1_P1_K1_Ch2.zen
40860	1.534100e-04	2.610793e-04	1.673800e-04	20181115_CTCFgfpcf2_G2G1\MitoSys2\Calibration\pmEGFPC1\0007_pmEGFPC1_R1_P1_K1_Ch2.zen
43420	1.381326e-04	4.285534e-04	1.545200e-04	20181115_CTCFgfpcf2_G2G1\MitoSys2\Calibration\pmEGFPC1\0007_pmEGFPC1_R1_P1_K1_Ch2.zen
45980	1.214679e-04	3.988852e-04	1.430300e-04	20181115_CTCFgfpcf2_G2G1\MitoSys2\Calibration\pmEGFPC1\0007_pmEGFPC1_R1_P1_K1_Ch2.zen
48540	-4.753442e-05	3.373856e-04	1.327500e-04	20181115_CTCFgfpcf2_G2G1\MitoSys2\Calibration\pmEGFPC1\0007_pmEGFPC1_R1_P1_K1_Ch2.zen
51100	1.588687e-04	3.083598e-04	1.235100e-04	20181115_CTCFgfpcf2_G2G1\MitoSys2\Calibration\pmEGFPC1\0007_pmEGFPC1_R1_P1_K1_Ch2.zen
56220	3.000781e-05	4.269826e-04	1.076300e-04	20181115_CTCFgfpcf2_G2G1\MitoSys2\Calibration\pmEGFPC1\0007_pmEGFPC1_R1_P1_K1_Ch2.zen
61340	1.185689e-05	3.719810e-04	9.457400e-05	20181115_CTCFgfpcf2_G2G1\MitoSys2\Calibration\pmEGFPC1\0007_pmEGFPC1_R1_P1_K1_Ch2.zen
66460	-1.768906e-05	3.233806e-04	8.371100e-05	20181115_CTCFgfpcf2_G2G1\MitoSys2\Calibration\pmEGFPC1\0007_pmEGFPC1_R1_P1_K1_Ch2.zen
71580	6.708589e-05	3.255604e-04	7.458500e-05	20181115_CTCFgfpcf2_G2G1\MitoSys2\Calibration\pmEGFPC1\0007_pmEGFPC1_R1_P1_K1_Ch2.zen
76700	7.280905e-05	3.917610e-04	6.684900e-05	20181115_CTCFgfpcf2_G2G1\MitoSys2\Calibration\pmEGFPC1\0007_pmEGFPC1_R1_P1_K1_Ch2.zen
81820	7.068962e-05	3.386590e-04	6.023700e-05	20181115_CTCFgfpcf2_G2G1\MitoSys2\Calibration\pmEGFPC1\0007_pmEGFPC1_R1_P1_K1_Ch2.zen
86940	4.395021e-05	3.786614e-04	5.454400e-05	20181115_CTCFgfpcf2_G2G1\MitoSys2\Calibration\pmEGFPC1\0007_pmEGFPC1_R1_P1_K1_Ch2.zen
92060	3.906870e-05	3.241277e-04	4.960900e-05	20181115_CTCFgfpcf2_G2G1\MitoSys2\Calibration\pmEGFPC1\0007_pmEGFPC1_R1_P1_K1_Ch2.zen
97180	2.294928e-05	2.993091e-04	4.530300e-05	20181115_CTCFgfpcf2_G2G1\MitoSys2\Calibration\pmEGFPC1\0007_pmEGFPC1_R1_P1_K1_Ch2.zen
102300	4.281078e-05	2.533319e-04	4.152500e-05	20181115_CTCFgfpcf2_G2G1\MitoSys2\Calibration\pmEGFPC1\0007_pmEGFPC1_R1_P1_K1_Ch2.zen
112540	-2.825095e-05	3.021087e-04	3.524000e-05	20181115_CTCFgfpcf2_G2G1\MitoSys2\Calibration\pmEGFPC1\0007_pmEGFPC1_R1_P1_K1_Ch2.zen
122780	-1.386782e-04	3.097276e-04	3.026100e-05	20181115_CTCFgfpcf2_G2G1\MitoSys2\Calibration\pmEGFPC1\0007_pmEGFPC1_R1_P1_K1_Ch2.zen
133020	-8.411748e-05	2.180634e-04	2.625100e-05	20181115_CTCFgfpcf2_G2G1\MitoSys2\Calibration\pmEGFPC1\0007_pmEGFPC1_R1_P1_K1_Ch2.zen
143260	-7.352231e-06	3.231344e-04	2.297800e-05	20181115_CTCFgfpcf2_G2G1\MitoSys2\Calibration\pmEGFPC1\0007_pmEGFPC1_R1_P1_K1_Ch2.zen
153500	-1.445135e-05	3.221226e-04	2.027100e-05	20181115_CTCFgfpcf2_G2G1\MitoSys2\Calibration\pmEGFPC1\0007_pmEGFPC1_R1_P1_K1_Ch2.zen
163740	-3.159072e-05	3.439610e-04	1.801000e-05	20181115_CTCFgfpcf2_G2G1\MitoSys2\Calibration\pmEGFPC1\0007_pmEGFPC1_R1_P1_K1_Ch2.zen
173980	-9.551673e-06	3.340747e-04	1.610200e-05	20181115_CTCFgfpcf2_G2G1\MitoSys2\Calibration\pmEGFPC1\0007_pmEGFPC1_R1_P1_K1_Ch2.zen
184220	-1.516330e-04	3.236904e-04	1.447800e-05	20181115_CTCFgfpcf2_G2G1\MitoSys2\Calibration\pmEGFPC1\0007_pmEGFPC1_R1_P1_K1_Ch2.zen
194460	-3.649090e-05	4.098301e-04	1.308600e-05	20181115_CTCFgfpcf2_G2G1\MitoSys2\Calibration\pmEGFPC1\0007_pmEGFPC1_R1_P1_K1_Ch2.zen
204700	-1.780731e-05	3.984875e-04	1.188300e-05	20181115_CTCFgfpcf2_G2G1\MitoSys2\Calibration\pmEGFPC1\0007_pmEGFPC1_R1_P1_K1_Ch2.zen
225180	6.074453e-07	2.746655e-04	9.923500e-06	20181115_CTCFgfpcf2_G2G1\MitoSys2\Calibration\pmEGFPC1\0007_pmEGFPC1_R1_P1_K1_Ch2.zen
245660	-1.239792e-05	2.677096e-04	8.409700e-06	20181115_CTCFgfpcf2_G2G1\MitoSys2\Calibration\pmEGFPC1\0007_pmEGFPC1_R1_P1_K1_Ch2.zen
266140	4.988446e-05	3.322814e-04	7.217400e-06	20181115_CTCFgfpcf2_G2G1\MitoSys2\Calibration\pmEGFPC1\0007_pmEGFPC1_R1_P1_K1_Ch2.zen
286620	2.242491e-05	2.345157e-04	6.262600e-06	20181115_CTCFgfpcf2_G2G1\MitoSys2\Calibration\pmEGFPC1\0007_pmEGFPC1_R1_P1_K1_Ch2.zen
307100	3.471881e-05	2.620071e-04	5.486600e-06	20181115_CTCFgfpcf2_G2G1\MitoSys2\Calibration\pmEGFPC1\0007_pmEGFPC1_R1_P1_K1_Ch2.zen
327580	-3.651115e-05	2.195579e-04	4.847800e-06	20181115_CTCFgfpcf2_G2G1\MitoSys2\Calibration\pmEGFPC1\0007_pmEGFPC1_R1_P1_K1_Ch2.zen
348060	-3.851207e-05	2.734090e-04	4.315900e-06	20181115_CTCFgfpcf2_G2G1\MitoSys2\Calibration\pmEGFPC1\0007_pmEGFPC1_R1_P1_K1_Ch2.zen
368540	-6.968514e-06	1.832456e-04	3.868500e-06	20181115_CTCFgfpcf2_G2G1\MitoSys2\Calibration\pmEGFPC1\0007_pmEGFPC1_R1_P1_K1_Ch2.zen
389020	4.159560e-05	3.333082e-04	3.488600e-06	20181115_CTCFgfpcf2_G2G1\MitoSys2\Calibration\pmEGFPC1\0007_pmEGFPC1_R1_P1_K1_Ch2.zen
409500	-3.531097e-05	2.127580e-04	3.163400e-06	20181115_CTCFgfpcf2_G2G1\MitoSys2\Calibration\pmEGFPC1\0007_pmEGFPC1_R1_P1_K1_Ch2.zen
450460	-5.408802e-05	2.190091e-04	2.639100e-06	20181115_CTCFgfpcf2_G2G1\MitoSys2\Calibration\pmEGFPC1\0007_pmEGFPC1_R1_P1_K1_Ch2.zen
491420	1.689340e-05	2.557721e-04	2.238700e-06	20181115_CTCFgfpcf2_G2G1\MitoSys2\Calibration\pmEGFPC1\0007_pmEGFPC1_R1_P1_K1_Ch2.zen
532380	3.954690e-05	2.186622e-04	1.925900e-06	20181115_CTCFgfpcf2_G2G1\MitoSys2\Calibration\pmEGFPC1\0007_pmEGFPC1_R1_P1_K1_Ch2.zen
573340	-1.412840e-05	2.513239e-04	1.676800e-06	20181115_CTCFgfpcf2_G2G1\MitoSys2\Calibration\pmEGFPC1\0007_pmEGFPC1_R1_P1_K1_Ch2.zen
614300	-2.469961e-05	2.456572e-04	1.475200e-06	20181115_CTCFgfpcf2_G2G1\MitoSys2\Calibration\pmEGFPC1\0007_pmEGFPC1_R1_P1_K1_Ch2.zen
655260	-4.837444e-05	2.276425e-04	1.309500e-06	20181115_CTCFgfpcf2_G2G1\MitoSys2\Calibration\pmEGFPC1\0007_pmEGFPC1_R1_P1_K1_Ch2.zen
696220	-7.091786e-05	2.339552e-04	1.171600e-06	20181115_CTCFgfpcf2_G2G1\MitoSys2\Calibration\pmEGFPC1\0007_pmEGFPC1_R1_P1_K1_Ch2.zen
737180	-6.382576e-05	2.849367e-04	1.055500e-06	20181115_CTCFgfpcf2_G2G1\MitoSys2\Calibration\pmEGFPC1\0007_pmEGFPC1_R1_P1_K1_Ch2.zen
778140	-5.346399e-05	2.735706e-04	9.568700e-07	20181115_CTCFgfpcf2_G2G1\MitoSys2\Calibration\pmEGFPC1\0007_pmEGFPC1_R1_P1_K1_Ch2.zen
819100	-6.026445e-06	1.858925e-04	8.722400e-07	20181115_CTCFgfpcf2_G2G1\MitoSys2\Calibration\pmEGFPC1\0007_pmEGFPC1_R1_P1_K1_Ch2.zen
901020	-3.468922e-05	1.660855e-04	7.353100e-07	20181115_CTCFgfpcf2_G2G1\MitoSys2\Calibration\pmEGFPC1\0007_pmEGFPC1_R1_P1_K1_Ch2.zen
982940	3.322708e-05	1.683042e-04	6.300700e-07	20181115_CTCFgfpcf2_G2G1\MitoSys2\Calibration\pmEGFPC1\0007_pmEGFPC1_R1_P1_K1_Ch2.zen
1064860	-8.552965e-05	1.926542e-04	5.472800e-07	20181115_CTCFgfpcf2_G2G1\MitoSys2\Calibration\pmEGFPC1\0007_pmEGFPC1_R1_P1_K1_Ch2.zen
1146780	8.656704e-06	1.290583e-04	4.808400e-07	20181115_CTCFgfpcf2_G2G1\MitoSys2\Calibration\pmEGFPC1\0007_pmEGFPC1_R1_P1_K1_Ch2.zen
1228700	-5.287608e-05	2.310134e-04	4.266200e-07	20181115_CTCFgfpcf2_G2G1\MitoSys2\Calibration\pmEGFPC1\0007_pmEGFPC1_R1_P1_K1_Ch2.zen
1310620	-1.422686e-04	2.320834e-04	3.817200e-07	20181115_CTCFgfpcf2_G2G1\MitoSys2\Calibration\pmEGFPC1\0007_pmEGFPC1_R1_P1_K1_Ch2.zen
1392540	-6.155506e-05	1.443209e-04	3.440800e-07	20181115_CTCFgfpcf2_G2G1\MitoSys2\Calibration\pmEGFPC1\0007_pmEGFPC1_R1_P1_K1_Ch2.zen
1474460	1.535008e-05	2.012022e-04	3.121600e-07	20181115_CTCFgfpcf2_G2G1\MitoSys2\Calibration\pmEGFPC1\0007_pmEGFPC1_R1_P1_K1_Ch2.zen
1556380	-2.620390e-05	2.223574e-04	2.848200e-07	20181115_CTCFgfpcf2_G2G1\MitoSys2\Calibration\pmEGFPC1\0007_pmEGFPC1_R1_P1_K1_Ch2.zen
10	1.450303e-02	1.386130e-03	1.428500e-02	20181115_CTCFgfpcf2_G2G1\MitoSys2\Calibration\pmEGFPC1\0007_pmEGFPC1_R1_P2_K1_Ch2.zen
20	1.369350e-02	1.665817e-03	1.373800e-02	20181115_CTCFgfpcf2_G2G1\MitoSys2\Calibration\pmEGFPC1\0007_pmEGFPC1_R1_P2_K1_Ch2.zen
30	1.268840e-02	1.752546e-03	1.323400e-02	20181115_CTCFgfpcf2_G2G1\MitoSys2\Calibration\pmEGFPC1\0007_pmEGFPC1_R1_P2_K1_Ch2.zen
40	1.250559e-02	1.866932e-03	1.276900e-02	20181115_CTCFgfpcf2_G2G1\MitoSys2\Calibration\pmEGFPC1\0007_pmEGFPC1_R1_P2_K1_Ch2.zen
50	1.223341e-02	1.653025e-03	1.234000e-02	20181115_CTCFgfpcf2_G2G1\MitoSys2\Calibration\pmEGFPC1\0007_pmEGFPC1_R1_P2_K1_Ch2.zen
60	1.267674e-02	1.395364e-03	1.194300e-02	20181115_CTCFgfpcf2_G2G1\MitoSys2\Calibration\pmEGFPC1\0007_pmEGFPC1_R1_P2_K1_Ch2.zen
70	1.177823e-02	1.709597e-03	1.157600e-02	20181115_CTCFgfpcf2_G2G1\MitoSys2\Calibration\pmEGFPC1\0007_pmEGFPC1_R1_P2_K1_Ch2.zen
80	1.183592e-02	2.381883e-03	1.123400e-02	20181115_CTCFgfpcf2_G2G1\MitoSys2\Calibration\pmEGFPC1\0007_pmEGFPC1_R1_P2_K1_Ch2.zen
90	1.070941e-02	1.714059e-03	1.091600e-02	20181115_CTCFgfpcf2_G2G1\MitoSys2\Calibration\pmEGFPC1\0007_pmEGFPC1_R1_P2_K1_Ch2.zen
100	1.031183e-02	1.608212e-03	1.061900e-02	20181115_CTCFgfpcf2_G2G1\MitoSys2\Calibration\pmEGFPC1\0007_pmEGFPC1_R1_P2_K1_Ch2.zen
120	9.952441e-03	1.527949e-03	1.008200e-02	20181115_CTCFgfpcf2_G2G1\MitoSys2\Calibration\pmEGFPC1\0007_pmEGFPC1_R1_P2_K1_Ch2.zen
140	9.379258e-03	1.303649e-03	9.608100e-03	20181115_CTCFgfpcf2_G2G1\MitoSys2\Calibration\pmEGFPC1\0007_pmEGFPC1_R1_P2_K1_Ch2.zen
160	9.043664e-03	1.088473e-03	9.187400e-03	20181115_CTCFgfpcf2_G2G1\MitoSys2\Calibration\pmEGFPC1\0007_pmEGFPC1_R1_P2_K1_Ch2.zen
180	8.722799e-03	1.281116e-03	8.810800e-03	20181115_CTCFgfpcf2_G2G1\MitoSys2\Calibration\pmEGFPC1\0007_pmEGFPC1_R1_P2_K1_Ch2.zen
200	8.575534e-03	1.217724e-03	8.471200e-03	20181115_CTCFgfpcf2_G2G1\MitoSys2\Calibration\pmEGFPC1\0007_pmEGFPC1_R1_P2_K1_Ch2.zen
220	8.210448e-03	1.361790e-03	8.162900e-03	20181115_CTCFgfpcf2_G2G1\MitoSys2\Calibration\pmEGFPC1\0007_pmEGFPC1_R1_P2_K1_Ch2.zen
240	7.947241e-03	1.551832e-03	7.881200e-03	20181115_CTCFgfpcf2_G2G1\MitoSys2\Calibration\pmEGFPC1\0007_pmEGFPC1_R1_P2_K1_Ch2.zen
260	7.847829e-03	9.252828e-04	7.622500e-03	20181115_CTCFgfpcf2_G2G1\MitoSys2\Calibration\pmEGFPC1\0007_pmEGFPC1_R1_P2_K1_Ch2.zen
280	7.367006e-03	1.008673e-03	7.383600e-03	20181115_CTCFgfpcf2_G2G1\MitoSys2\Calibration\pmEGFPC1\0007_pmEGFPC1_R1_P2_K1_Ch2.zen
300	6.982772e-03	9.509112e-04	7.162100e-03	20181115_CTCFgfpcf2_G2G1\MitoSys2\Calibration\pmEGFPC1\0007_pmEGFPC1_R1_P2_K1_Ch2.zen
340	6.860528e-03	8.560204e-04	6.762600e-03	20181115_CTCFgfpcf2_G2G1\MitoSys2\Calibration\pmEGFPC1\0007_pmEGFPC1_R1_P2_K1_Ch2.zen
380	6.655733e-03	9.725744e-04	6.411000e-03	20181115_CTCFgfpcf2_G2G1\MitoSys2\Calibration\pmEGFPC1\0007_pmEGFPC1_R1_P2_K1_Ch2.zen
420	6.237645e-03	8.910881e-04	6.097800e-03	20181115_CTCFgfpcf2_G2G1\MitoSys2\Calibration\pmEGFPC1\0007_pmEGFPC1_R1_P2_K1_Ch2.zen
460	5.702295e-03	1.019775e-03	5.816300e-03	20181115_CTCFgfpcf2_G2G1\MitoSys2\Calibration\pmEGFPC1\0007_pmEGFPC1_R1_P2_K1_Ch2.zen
500	5.452225e-03	1.085254e-03	5.561100e-03	20181115_CTCFgfpcf2_G2G1\MitoSys2\Calibration\pmEGFPC1\0007_pmEGFPC1_R1_P2_K1_Ch2.zen
540	5.392198e-03	9.542033e-04	5.328400e-03	20181115_CTCFgfpcf2_G2G1\MitoSys2\Calibration\pmEGFPC1\0007_pmEGFPC1_R1_P2_K1_Ch2.zen
580	4.928171e-03	9.849952e-04	5.115000e-03	20181115_CTCFgfpcf2_G2G1\MitoSys2\Calibration\pmEGFPC1\0007_pmEGFPC1_R1_P2_K1_Ch2.zen
620	5.004236e-03	1.054019e-03	4.918500e-03	20181115_CTCFgfpcf2_G2G1\MitoSys2\Calibration\pmEGFPC1\0007_pmEGFPC1_R1_P2_K1_Ch2.zen
660	4.702587e-03	1.071990e-03	4.736700e-03	20181115_CTCFgfpcf2_G2G1\MitoSys2\Calibration\pmEGFPC1\0007_pmEGFPC1_R1_P2_K1_Ch2.zen
700	4.408662e-03	1.033862e-03	4.568000e-03	20181115_CTCFgfpcf2_G2G1\MitoSys2\Calibration\pmEGFPC1\0007_pmEGFPC1_R1_P2_K1_Ch2.zen
780	4.282605e-03	9.667945e-04	4.264300e-03	20181115_CTCFgfpcf2_G2G1\MitoSys2\Calibration\pmEGFPC1\0007_pmEGFPC1_R1_P2_K1_Ch2.zen
860	3.976951e-03	8.418030e-04	3.998300e-03	20181115_CTCFgfpcf2_G2G1\MitoSys2\Calibration\pmEGFPC1\0007_pmEGFPC1_R1_P2_K1_Ch2.zen
940	3.684191e-03	8.254914e-04	3.763300e-03	20181115_CTCFgfpcf2_G2G1\MitoSys2\Calibration\pmEGFPC1\0007_pmEGFPC1_R1_P2_K1_Ch2.zen
1020	3.304478e-03	8.860286e-04	3.554100e-03	20181115_CTCFgfpcf2_G2G1\MitoSys2\Calibration\pmEGFPC1\0007_pmEGFPC1_R1_P2_K1_Ch2.zen
1100	3.394996e-03	8.182853e-04	3.366500e-03	20181115_CTCFgfpcf2_G2G1\MitoSys2\Calibration\pmEGFPC1\0007_pmEGFPC1_R1_P2_K1_Ch2.zen
1180	3.240831e-03	8.749042e-04	3.197300e-03	20181115_CTCFgfpcf2_G2G1\MitoSys2\Calibration\pmEGFPC1\0007_pmEGFPC1_R1_P2_K1_Ch2.zen
1260	2.870629e-03	7.784785e-04	3.044000e-03	20181115_CTCFgfpcf2_G2G1\MitoSys2\Calibration\pmEGFPC1\0007_pmEGFPC1_R1_P2_K1_Ch2.zen
1340	2.837553e-03	6.780873e-04	2.904300e-03	20181115_CTCFgfpcf2_G2G1\MitoSys2\Calibration\pmEGFPC1\0007_pmEGFPC1_R1_P2_K1_Ch2.zen
1420	2.637748e-03	8.958982e-04	2.776400e-03	20181115_CTCFgfpcf2_G2G1\MitoSys2\Calibration\pmEGFPC1\0007_pmEGFPC1_R1_P2_K1_Ch2.zen
1500	2.651121e-03	6.623132e-04	2.659000e-03	20181115_CTCFgfpcf2_G2G1\MitoSys2\Calibration\pmEGFPC1\0007_pmEGFPC1_R1_P2_K1_Ch2.zen
1660	2.460421e-03	6.572451e-04	2.450600e-03	20181115_CTCFgfpcf2_G2G1\MitoSys2\Calibration\pmEGFPC1\0007_pmEGFPC1_R1_P2_K1_Ch2.zen
1820	2.326785e-03	6.007302e-04	2.271300e-03	20181115_CTCFgfpcf2_G2G1\MitoSys2\Calibration\pmEGFPC1\0007_pmEGFPC1_R1_P2_K1_Ch2.zen
1980	2.170408e-03	6.719258e-04	2.115200e-03	20181115_CTCFgfpcf2_G2G1\MitoSys2\Calibration\pmEGFPC1\0007_pmEGFPC1_R1_P2_K1_Ch2.zen
2140	2.226351e-03	8.191517e-04	1.978100e-03	20181115_CTCFgfpcf2_G2G1\MitoSys2\Calibration\pmEGFPC1\0007_pmEGFPC1_R1_P2_K1_Ch2.zen
2300	1.998168e-03	7.752011e-04	1.856800e-03	20181115_CTCFgfpcf2_G2G1\MitoSys2\Calibration\pmEGFPC1\0007_pmEGFPC1_R1_P2_K1_Ch2.zen
2460	1.944868e-03	6.959029e-04	1.748500e-03	20181115_CTCFgfpcf2_G2G1\MitoSys2\Calibration\pmEGFPC1\0007_pmEGFPC1_R1_P2_K1_Ch2.zen
2620	1.840517e-03	6.713512e-04	1.651300e-03	20181115_CTCFgfpcf2_G2G1\MitoSys2\Calibration\pmEGFPC1\0007_pmEGFPC1_R1_P2_K1_Ch2.zen
2780	1.550483e-03	7.109269e-04	1.563600e-03	20181115_CTCFgfpcf2_G2G1\MitoSys2\Calibration\pmEGFPC1\0007_pmEGFPC1_R1_P2_K1_Ch2.zen
2940	1.519856e-03	6.778683e-04	1.484100e-03	20181115_CTCFgfpcf2_G2G1\MitoSys2\Calibration\pmEGFPC1\0007_pmEGFPC1_R1_P2_K1_Ch2.zen
3100	1.501982e-03	5.728297e-04	1.411600e-03	20181115_CTCFgfpcf2_G2G1\MitoSys2\Calibration\pmEGFPC1\0007_pmEGFPC1_R1_P2_K1_Ch2.zen
3420	1.341581e-03	4.872836e-04	1.284300e-03	20181115_CTCFgfpcf2_G2G1\MitoSys2\Calibration\pmEGFPC1\0007_pmEGFPC1_R1_P2_K1_Ch2.zen
3740	1.100570e-03	5.845800e-04	1.176300e-03	20181115_CTCFgfpcf2_G2G1\MitoSys2\Calibration\pmEGFPC1\0007_pmEGFPC1_R1_P2_K1_Ch2.zen
4060	1.106856e-03	4.035157e-04	1.083400e-03	20181115_CTCFgfpcf2_G2G1\MitoSys2\Calibration\pmEGFPC1\0007_pmEGFPC1_R1_P2_K1_Ch2.zen
4380	1.042756e-03	5.702805e-04	1.002800e-03	20181115_CTCFgfpcf2_G2G1\MitoSys2\Calibration\pmEGFPC1\0007_pmEGFPC1_R1_P2_K1_Ch2.zen
4700	9.925588e-04	6.310217e-04	9.322000e-04	20181115_CTCFgfpcf2_G2G1\MitoSys2\Calibration\pmEGFPC1\0007_pmEGFPC1_R1_P2_K1_Ch2.zen
5020	9.720817e-04	5.414093e-04	8.698800e-04	20181115_CTCFgfpcf2_G2G1\MitoSys2\Calibration\pmEGFPC1\0007_pmEGFPC1_R1_P2_K1_Ch2.zen
5340	7.776525e-04	6.839996e-04	8.144900e-04	20181115_CTCFgfpcf2_G2G1\MitoSys2\Calibration\pmEGFPC1\0007_pmEGFPC1_R1_P2_K1_Ch2.zen
5660	5.414205e-04	7.364414e-04	7.649700e-04	20181115_CTCFgfpcf2_G2G1\MitoSys2\Calibration\pmEGFPC1\0007_pmEGFPC1_R1_P2_K1_Ch2.zen
5980	6.691741e-04	4.164555e-04	7.204400e-04	20181115_CTCFgfpcf2_G2G1\MitoSys2\Calibration\pmEGFPC1\0007_pmEGFPC1_R1_P2_K1_Ch2.zen
6300	5.538376e-04	3.645822e-04	6.802200e-04	20181115_CTCFgfpcf2_G2G1\MitoSys2\Calibration\pmEGFPC1\0007_pmEGFPC1_R1_P2_K1_Ch2.zen
6940	5.987986e-04	5.221399e-04	6.104700e-04	20181115_CTCFgfpcf2_G2G1\MitoSys2\Calibration\pmEGFPC1\0007_pmEGFPC1_R1_P2_K1_Ch2.zen
7580	4.966604e-04	5.654128e-04	5.521500e-04	20181115_CTCFgfpcf2_G2G1\MitoSys2\Calibration\pmEGFPC1\0007_pmEGFPC1_R1_P2_K1_Ch2.zen
8220	4.717681e-04	5.356548e-04	5.027600e-04	20181115_CTCFgfpcf2_G2G1\MitoSys2\Calibration\pmEGFPC1\0007_pmEGFPC1_R1_P2_K1_Ch2.zen
8860	3.827250e-04	5.844157e-04	4.604500e-04	20181115_CTCFgfpcf2_G2G1\MitoSys2\Calibration\pmEGFPC1\0007_pmEGFPC1_R1_P2_K1_Ch2.zen
9500	2.837799e-04	4.640020e-04	4.238500e-04	20181115_CTCFgfpcf2_G2G1\MitoSys2\Calibration\pmEGFPC1\0007_pmEGFPC1_R1_P2_K1_Ch2.zen
10140	2.583248e-04	4.486704e-04	3.919200e-04	20181115_CTCFgfpcf2_G2G1\MitoSys2\Calibration\pmEGFPC1\0007_pmEGFPC1_R1_P2_K1_Ch2.zen
10780	3.876807e-04	4.621880e-04	3.638500e-04	20181115_CTCFgfpcf2_G2G1\MitoSys2\Calibration\pmEGFPC1\0007_pmEGFPC1_R1_P2_K1_Ch2.zen
11420	2.950524e-04	5.879818e-04	3.390200e-04	20181115_CTCFgfpcf2_G2G1\MitoSys2\Calibration\pmEGFPC1\0007_pmEGFPC1_R1_P2_K1_Ch2.zen
12060	3.257584e-04	4.088689e-04	3.169000e-04	20181115_CTCFgfpcf2_G2G1\MitoSys2\Calibration\pmEGFPC1\0007_pmEGFPC1_R1_P2_K1_Ch2.zen
12700	3.435803e-04	3.810614e-04	2.971100e-04	20181115_CTCFgfpcf2_G2G1\MitoSys2\Calibration\pmEGFPC1\0007_pmEGFPC1_R1_P2_K1_Ch2.zen
13980	3.107352e-04	3.614361e-04	2.632200e-04	20181115_CTCFgfpcf2_G2G1\MitoSys2\Calibration\pmEGFPC1\0007_pmEGFPC1_R1_P2_K1_Ch2.zen
15260	2.110574e-04	3.921976e-04	2.353200e-04	20181115_CTCFgfpcf2_G2G1\MitoSys2\Calibration\pmEGFPC1\0007_pmEGFPC1_R1_P2_K1_Ch2.zen
16540	1.795504e-04	4.107472e-04	2.120300e-04	20181115_CTCFgfpcf2_G2G1\MitoSys2\Calibration\pmEGFPC1\0007_pmEGFPC1_R1_P2_K1_Ch2.zen
17820	1.833163e-04	5.961936e-04	1.923300e-04	20181115_CTCFgfpcf2_G2G1\MitoSys2\Calibration\pmEGFPC1\0007_pmEGFPC1_R1_P2_K1_Ch2.zen
19100	1.800417e-04	5.925457e-04	1.754900e-04	20181115_CTCFgfpcf2_G2G1\MitoSys2\Calibration\pmEGFPC1\0007_pmEGFPC1_R1_P2_K1_Ch2.zen
20380	1.360151e-04	4.812136e-04	1.609600e-04	20181115_CTCFgfpcf2_G2G1\MitoSys2\Calibration\pmEGFPC1\0007_pmEGFPC1_R1_P2_K1_Ch2.zen
21660	9.421276e-05	5.375613e-04	1.483200e-04	20181115_CTCFgfpcf2_G2G1\MitoSys2\Calibration\pmEGFPC1\0007_pmEGFPC1_R1_P2_K1_Ch2.zen
22940	1.181811e-04	4.100941e-04	1.372400e-04	20181115_CTCFgfpcf2_G2G1\MitoSys2\Calibration\pmEGFPC1\0007_pmEGFPC1_R1_P2_K1_Ch2.zen
24220	-2.004833e-05	3.681634e-04	1.274600e-04	20181115_CTCFgfpcf2_G2G1\MitoSys2\Calibration\pmEGFPC1\0007_pmEGFPC1_R1_P2_K1_Ch2.zen
25500	9.996159e-05	3.635280e-04	1.187800e-04	20181115_CTCFgfpcf2_G2G1\MitoSys2\Calibration\pmEGFPC1\0007_pmEGFPC1_R1_P2_K1_Ch2.zen
28060	1.409116e-04	4.073575e-04	1.040700e-04	20181115_CTCFgfpcf2_G2G1\MitoSys2\Calibration\pmEGFPC1\0007_pmEGFPC1_R1_P2_K1_Ch2.zen
30620	1.769755e-04	3.812892e-04	9.214100e-05	20181115_CTCFgfpcf2_G2G1\MitoSys2\Calibration\pmEGFPC1\0007_pmEGFPC1_R1_P2_K1_Ch2.zen
33180	1.137620e-04	3.470716e-04	8.229900e-05	20181115_CTCFgfpcf2_G2G1\MitoSys2\Calibration\pmEGFPC1\0007_pmEGFPC1_R1_P2_K1_Ch2.zen
35740	2.647752e-04	4.235744e-04	7.407000e-05	20181115_CTCFgfpcf2_G2G1\MitoSys2\Calibration\pmEGFPC1\0007_pmEGFPC1_R1_P2_K1_Ch2.zen
38300	1.842010e-04	4.125272e-04	6.710800e-05	20181115_CTCFgfpcf2_G2G1\MitoSys2\Calibration\pmEGFPC1\0007_pmEGFPC1_R1_P2_K1_Ch2.zen
40860	1.451780e-04	4.756420e-04	6.115600e-05	20181115_CTCFgfpcf2_G2G1\MitoSys2\Calibration\pmEGFPC1\0007_pmEGFPC1_R1_P2_K1_Ch2.zen
43420	1.715715e-04	3.715925e-04	5.602100e-05	20181115_CTCFgfpcf2_G2G1\MitoSys2\Calibration\pmEGFPC1\0007_pmEGFPC1_R1_P2_K1_Ch2.zen
45980	1.423776e-05	3.329718e-04	5.155600e-05	20181115_CTCFgfpcf2_G2G1\MitoSys2\Calibration\pmEGFPC1\0007_pmEGFPC1_R1_P2_K1_Ch2.zen
48540	7.735476e-05	4.168105e-04	4.764500e-05	20181115_CTCFgfpcf2_G2G1\MitoSys2\Calibration\pmEGFPC1\0007_pmEGFPC1_R1_P2_K1_Ch2.zen
51100	9.925182e-05	2.921367e-04	4.419600e-05	20181115_CTCFgfpcf2_G2G1\MitoSys2\Calibration\pmEGFPC1\0007_pmEGFPC1_R1_P2_K1_Ch2.zen
56220	5.269361e-05	3.644323e-04	3.841100e-05	20181115_CTCFgfpcf2_G2G1\MitoSys2\Calibration\pmEGFPC1\0007_pmEGFPC1_R1_P2_K1_Ch2.zen
61340	1.231466e-04	4.026473e-04	3.376800e-05	20181115_CTCFgfpcf2_G2G1\MitoSys2\Calibration\pmEGFPC1\0007_pmEGFPC1_R1_P2_K1_Ch2.zen
66460	9.213373e-05	4.057627e-04	2.997600e-05	20181115_CTCFgfpcf2_G2G1\MitoSys2\Calibration\pmEGFPC1\0007_pmEGFPC1_R1_P2_K1_Ch2.zen
71580	5.259551e-05	3.218280e-04	2.683400e-05	20181115_CTCFgfpcf2_G2G1\MitoSys2\Calibration\pmEGFPC1\0007_pmEGFPC1_R1_P2_K1_Ch2.zen
76700	9.238764e-05	2.622927e-04	2.419700e-05	20181115_CTCFgfpcf2_G2G1\MitoSys2\Calibration\pmEGFPC1\0007_pmEGFPC1_R1_P2_K1_Ch2.zen
81820	1.494583e-04	3.498046e-04	2.195900e-05	20181115_CTCFgfpcf2_G2G1\MitoSys2\Calibration\pmEGFPC1\0007_pmEGFPC1_R1_P2_K1_Ch2.zen
86940	1.134489e-05	2.652964e-04	2.004000e-05	20181115_CTCFgfpcf2_G2G1\MitoSys2\Calibration\pmEGFPC1\0007_pmEGFPC1_R1_P2_K1_Ch2.zen
92060	2.772016e-05	2.512774e-04	1.838100e-05	20181115_CTCFgfpcf2_G2G1\MitoSys2\Calibration\pmEGFPC1\0007_pmEGFPC1_R1_P2_K1_Ch2.zen
97180	1.001419e-04	3.171687e-04	1.693500e-05	20181115_CTCFgfpcf2_G2G1\MitoSys2\Calibration\pmEGFPC1\0007_pmEGFPC1_R1_P2_K1_Ch2.zen
102300	1.184021e-04	2.973866e-04	1.566700e-05	20181115_CTCFgfpcf2_G2G1\MitoSys2\Calibration\pmEGFPC1\0007_pmEGFPC1_R1_P2_K1_Ch2.zen
112540	7.599137e-05	2.490469e-04	1.355300e-05	20181115_CTCFgfpcf2_G2G1\MitoSys2\Calibration\pmEGFPC1\0007_pmEGFPC1_R1_P2_K1_Ch2.zen
122780	9.608472e-05	2.649950e-04	1.186800e-05	20181115_CTCFgfpcf2_G2G1\MitoSys2\Calibration\pmEGFPC1\0007_pmEGFPC1_R1_P2_K1_Ch2.zen
133020	1.048805e-04	2.630105e-04	1.050200e-05	20181115_CTCFgfpcf2_G2G1\MitoSys2\Calibration\pmEGFPC1\0007_pmEGFPC1_R1_P2_K1_Ch2.zen
143260	-9.075048e-06	2.497059e-04	9.375300e-06	20181115_CTCFgfpcf2_G2G1\MitoSys2\Calibration\pmEGFPC1\0007_pmEGFPC1_R1_P2_K1_Ch2.zen
153500	-1.129393e-04	2.283942e-04	8.434200e-06	20181115_CTCFgfpcf2_G2G1\MitoSys2\Calibration\pmEGFPC1\0007_pmEGFPC1_R1_P2_K1_Ch2.zen
163740	1.399418e-05	2.703544e-04	7.638700e-06	20181115_CTCFgfpcf2_G2G1\MitoSys2\Calibration\pmEGFPC1\0007_pmEGFPC1_R1_P2_K1_Ch2.zen
173980	3.727982e-05	1.720141e-04	6.959200e-06	20181115_CTCFgfpcf2_G2G1\MitoSys2\Calibration\pmEGFPC1\0007_pmEGFPC1_R1_P2_K1_Ch2.zen
184220	-1.211792e-05	2.330275e-04	6.373600e-06	20181115_CTCFgfpcf2_G2G1\MitoSys2\Calibration\pmEGFPC1\0007_pmEGFPC1_R1_P2_K1_Ch2.zen
194460	2.319295e-05	2.424173e-04	5.864700e-06	20181115_CTCFgfpcf2_G2G1\MitoSys2\Calibration\pmEGFPC1\0007_pmEGFPC1_R1_P2_K1_Ch2.zen
204700	9.836184e-05	1.522733e-04	5.419300e-06	20181115_CTCFgfpcf2_G2G1\MitoSys2\Calibration\pmEGFPC1\0007_pmEGFPC1_R1_P2_K1_Ch2.zen
225180	2.730689e-05	2.102654e-04	4.679000e-06	20181115_CTCFgfpcf2_G2G1\MitoSys2\Calibration\pmEGFPC1\0007_pmEGFPC1_R1_P2_K1_Ch2.zen
245660	4.033219e-05	1.856970e-04	4.091400e-06	20181115_CTCFgfpcf2_G2G1\MitoSys2\Calibration\pmEGFPC1\0007_pmEGFPC1_R1_P2_K1_Ch2.zen
266140	5.155137e-06	2.035962e-04	3.616000e-06	20181115_CTCFgfpcf2_G2G1\MitoSys2\Calibration\pmEGFPC1\0007_pmEGFPC1_R1_P2_K1_Ch2.zen
286620	-4.711005e-05	2.409051e-04	3.225100e-06	20181115_CTCFgfpcf2_G2G1\MitoSys2\Calibration\pmEGFPC1\0007_pmEGFPC1_R1_P2_K1_Ch2.zen
307100	-7.683210e-06	2.405618e-04	2.899100e-06	20181115_CTCFgfpcf2_G2G1\MitoSys2\Calibration\pmEGFPC1\0007_pmEGFPC1_R1_P2_K1_Ch2.zen
327580	-7.943270e-05	1.820546e-04	2.624000e-06	20181115_CTCFgfpcf2_G2G1\MitoSys2\Calibration\pmEGFPC1\0007_pmEGFPC1_R1_P2_K1_Ch2.zen
348060	-2.294586e-05	1.916903e-04	2.389400e-06	20181115_CTCFgfpcf2_G2G1\MitoSys2\Calibration\pmEGFPC1\0007_pmEGFPC1_R1_P2_K1_Ch2.zen
368540	1.626357e-05	1.963673e-04	2.187400e-06	20181115_CTCFgfpcf2_G2G1\MitoSys2\Calibration\pmEGFPC1\0007_pmEGFPC1_R1_P2_K1_Ch2.zen
389020	-6.025806e-05	1.708158e-04	2.012100e-06	20181115_CTCFgfpcf2_G2G1\MitoSys2\Calibration\pmEGFPC1\0007_pmEGFPC1_R1_P2_K1_Ch2.zen
409500	-7.917031e-05	1.092941e-04	1.858700e-06	20181115_CTCFgfpcf2_G2G1\MitoSys2\Calibration\pmEGFPC1\0007_pmEGFPC1_R1_P2_K1_Ch2.zen
450460	-8.942330e-05	1.850394e-04	1.604100e-06	20181115_CTCFgfpcf2_G2G1\MitoSys2\Calibration\pmEGFPC1\0007_pmEGFPC1_R1_P2_K1_Ch2.zen
491420	-6.575070e-05	2.163089e-04	1.402300e-06	20181115_CTCFgfpcf2_G2G1\MitoSys2\Calibration\pmEGFPC1\0007_pmEGFPC1_R1_P2_K1_Ch2.zen
532380	9.736194e-06	1.491715e-04	1.239100e-06	20181115_CTCFgfpcf2_G2G1\MitoSys2\Calibration\pmEGFPC1\0007_pmEGFPC1_R1_P2_K1_Ch2.zen
573340	-2.160173e-06	1.500146e-04	1.105000e-06	20181115_CTCFgfpcf2_G2G1\MitoSys2\Calibration\pmEGFPC1\0007_pmEGFPC1_R1_P2_K1_Ch2.zen
614300	-2.123742e-05	1.518788e-04	9.932400e-07	20181115_CTCFgfpcf2_G2G1\MitoSys2\Calibration\pmEGFPC1\0007_pmEGFPC1_R1_P2_K1_Ch2.zen
655260	-5.582803e-05	1.954968e-04	8.989700e-07	20181115_CTCFgfpcf2_G2G1\MitoSys2\Calibration\pmEGFPC1\0007_pmEGFPC1_R1_P2_K1_Ch2.zen
696220	-7.607537e-05	2.008415e-04	8.185900e-07	20181115_CTCFgfpcf2_G2G1\MitoSys2\Calibration\pmEGFPC1\0007_pmEGFPC1_R1_P2_K1_Ch2.zen
737180	-2.540043e-05	1.583226e-04	7.494100e-07	20181115_CTCFgfpcf2_G2G1\MitoSys2\Calibration\pmEGFPC1\0007_pmEGFPC1_R1_P2_K1_Ch2.zen
778140	1.610721e-05	1.691616e-04	6.893600e-07	20181115_CTCFgfpcf2_G2G1\MitoSys2\Calibration\pmEGFPC1\0007_pmEGFPC1_R1_P2_K1_Ch2.zen
819100	-6.139160e-05	1.303592e-04	6.368600e-07	20181115_CTCFgfpcf2_G2G1\MitoSys2\Calibration\pmEGFPC1\0007_pmEGFPC1_R1_P2_K1_Ch2.zen
901020	-6.870265e-05	1.600482e-04	5.497000e-07	20181115_CTCFgfpcf2_G2G1\MitoSys2\Calibration\pmEGFPC1\0007_pmEGFPC1_R1_P2_K1_Ch2.zen
982940	2.081151e-05	1.703406e-04	4.806000e-07	20181115_CTCFgfpcf2_G2G1\MitoSys2\Calibration\pmEGFPC1\0007_pmEGFPC1_R1_P2_K1_Ch2.zen
1064860	-2.123345e-05	1.505234e-04	4.247500e-07	20181115_CTCFgfpcf2_G2G1\MitoSys2\Calibration\pmEGFPC1\0007_pmEGFPC1_R1_P2_K1_Ch2.zen
1146780	2.415505e-05	1.606742e-04	3.788500e-07	20181115_CTCFgfpcf2_G2G1\MitoSys2\Calibration\pmEGFPC1\0007_pmEGFPC1_R1_P2_K1_Ch2.zen
1228700	-2.118966e-06	1.586680e-04	3.405900e-07	20181115_CTCFgfpcf2_G2G1\MitoSys2\Calibration\pmEGFPC1\0007_pmEGFPC1_R1_P2_K1_Ch2.zen
1310620	-2.490522e-05	1.498334e-04	3.083200e-07	20181115_CTCFgfpcf2_G2G1\MitoSys2\Calibration\pmEGFPC1\0007_pmEGFPC1_R1_P2_K1_Ch2.zen
1392540	2.188783e-05	1.363619e-04	2.808000e-07	20181115_CTCFgfpcf2_G2G1\MitoSys2\Calibration\pmEGFPC1\0007_pmEGFPC1_R1_P2_K1_Ch2.zen
1474460	-7.537446e-05	1.622247e-04	2.571100e-07	20181115_CTCFgfpcf2_G2G1\MitoSys2\Calibration\pmEGFPC1\0007_pmEGFPC1_R1_P2_K1_Ch2.zen
1556380	-5.440489e-06	1.485597e-04	2.365500e-07	20181115_CTCFgfpcf2_G2G1\MitoSys2\Calibration\pmEGFPC1\0007_pmEGFPC1_R1_P2_K1_Ch2.zen
10	6.373719e-03	1.149994e-03	6.270500e-03	20181115_CTCFgfpcf2_G2G1\MitoSys2\Calibration\pmEGFPC1\0008_pmEGFPC1_R1_P1_K1_Ch2.zen
20	5.831489e-03	6.607511e-04	6.017700e-03	20181115_CTCFgfpcf2_G2G1\MitoSys2\Calibration\pmEGFPC1\0008_pmEGFPC1_R1_P1_K1_Ch2.zen
30	5.832951e-03	7.045140e-04	5.784600e-03	20181115_CTCFgfpcf2_G2G1\MitoSys2\Calibration\pmEGFPC1\0008_pmEGFPC1_R1_P1_K1_Ch2.zen
40	5.349465e-03	6.688716e-04	5.569700e-03	20181115_CTCFgfpcf2_G2G1\MitoSys2\Calibration\pmEGFPC1\0008_pmEGFPC1_R1_P1_K1_Ch2.zen
50	5.349512e-03	9.699910e-04	5.371200e-03	20181115_CTCFgfpcf2_G2G1\MitoSys2\Calibration\pmEGFPC1\0008_pmEGFPC1_R1_P1_K1_Ch2.zen
60	5.266813e-03	7.539125e-04	5.187500e-03	20181115_CTCFgfpcf2_G2G1\MitoSys2\Calibration\pmEGFPC1\0008_pmEGFPC1_R1_P1_K1_Ch2.zen
70	5.096675e-03	1.144393e-03	5.017200e-03	20181115_CTCFgfpcf2_G2G1\MitoSys2\Calibration\pmEGFPC1\0008_pmEGFPC1_R1_P1_K1_Ch2.zen
80	4.968001e-03	1.111076e-03	4.859000e-03	20181115_CTCFgfpcf2_G2G1\MitoSys2\Calibration\pmEGFPC1\0008_pmEGFPC1_R1_P1_K1_Ch2.zen
90	4.792699e-03	1.033910e-03	4.711700e-03	20181115_CTCFgfpcf2_G2G1\MitoSys2\Calibration\pmEGFPC1\0008_pmEGFPC1_R1_P1_K1_Ch2.zen
100	4.675554e-03	6.331728e-04	4.574200e-03	20181115_CTCFgfpcf2_G2G1\MitoSys2\Calibration\pmEGFPC1\0008_pmEGFPC1_R1_P1_K1_Ch2.zen
120	4.476049e-03	7.135920e-04	4.325100e-03	20181115_CTCFgfpcf2_G2G1\MitoSys2\Calibration\pmEGFPC1\0008_pmEGFPC1_R1_P1_K1_Ch2.zen
140	4.191428e-03	7.182477e-04	4.105600e-03	20181115_CTCFgfpcf2_G2G1\MitoSys2\Calibration\pmEGFPC1\0008_pmEGFPC1_R1_P1_K1_Ch2.zen
160	3.821798e-03	7.609958e-04	3.910500e-03	20181115_CTCFgfpcf2_G2G1\MitoSys2\Calibration\pmEGFPC1\0008_pmEGFPC1_R1_P1_K1_Ch2.zen
180	3.793608e-03	8.827049e-04	3.735800e-03	20181115_CTCFgfpcf2_G2G1\MitoSys2\Calibration\pmEGFPC1\0008_pmEGFPC1_R1_P1_K1_Ch2.zen
200	3.618471e-03	5.706896e-04	3.578300e-03	20181115_CTCFgfpcf2_G2G1\MitoSys2\Calibration\pmEGFPC1\0008_pmEGFPC1_R1_P1_K1_Ch2.zen
220	3.405025e-03	7.223774e-04	3.435400e-03	20181115_CTCFgfpcf2_G2G1\MitoSys2\Calibration\pmEGFPC1\0008_pmEGFPC1_R1_P1_K1_Ch2.zen
240	3.325524e-03	7.006312e-04	3.305000e-03	20181115_CTCFgfpcf2_G2G1\MitoSys2\Calibration\pmEGFPC1\0008_pmEGFPC1_R1_P1_K1_Ch2.zen
260	3.302209e-03	6.723690e-04	3.185300e-03	20181115_CTCFgfpcf2_G2G1\MitoSys2\Calibration\pmEGFPC1\0008_pmEGFPC1_R1_P1_K1_Ch2.zen
280	3.022168e-03	5.558831e-04	3.075000e-03	20181115_CTCFgfpcf2_G2G1\MitoSys2\Calibration\pmEGFPC1\0008_pmEGFPC1_R1_P1_K1_Ch2.zen
300	2.925167e-03	5.762641e-04	2.972800e-03	20181115_CTCFgfpcf2_G2G1\MitoSys2\Calibration\pmEGFPC1\0008_pmEGFPC1_R1_P1_K1_Ch2.zen
340	2.718086e-03	6.644090e-04	2.789100e-03	20181115_CTCFgfpcf2_G2G1\MitoSys2\Calibration\pmEGFPC1\0008_pmEGFPC1_R1_P1_K1_Ch2.zen
380	2.578595e-03	5.557265e-04	2.628200e-03	20181115_CTCFgfpcf2_G2G1\MitoSys2\Calibration\pmEGFPC1\0008_pmEGFPC1_R1_P1_K1_Ch2.zen
420	2.462236e-03	5.280139e-04	2.485500e-03	20181115_CTCFgfpcf2_G2G1\MitoSys2\Calibration\pmEGFPC1\0008_pmEGFPC1_R1_P1_K1_Ch2.zen
460	2.314543e-03	4.889923e-04	2.357900e-03	20181115_CTCFgfpcf2_G2G1\MitoSys2\Calibration\pmEGFPC1\0008_pmEGFPC1_R1_P1_K1_Ch2.zen
500	2.287766e-03	4.400469e-04	2.242900e-03	20181115_CTCFgfpcf2_G2G1\MitoSys2\Calibration\pmEGFPC1\0008_pmEGFPC1_R1_P1_K1_Ch2.zen
540	2.068692e-03	4.722595e-04	2.138600e-03	20181115_CTCFgfpcf2_G2G1\MitoSys2\Calibration\pmEGFPC1\0008_pmEGFPC1_R1_P1_K1_Ch2.zen
580	2.039170e-03	4.512671e-04	2.043400e-03	20181115_CTCFgfpcf2_G2G1\MitoSys2\Calibration\pmEGFPC1\0008_pmEGFPC1_R1_P1_K1_Ch2.zen
620	1.950268e-03	5.095380e-04	1.956200e-03	20181115_CTCFgfpcf2_G2G1\MitoSys2\Calibration\pmEGFPC1\0008_pmEGFPC1_R1_P1_K1_Ch2.zen
660	1.690828e-03	5.174970e-04	1.876000e-03	20181115_CTCFgfpcf2_G2G1\MitoSys2\Calibration\pmEGFPC1\0008_pmEGFPC1_R1_P1_K1_Ch2.zen
700	1.754803e-03	3.091595e-04	1.801900e-03	20181115_CTCFgfpcf2_G2G1\MitoSys2\Calibration\pmEGFPC1\0008_pmEGFPC1_R1_P1_K1_Ch2.zen
780	1.506634e-03	4.104384e-04	1.669500e-03	20181115_CTCFgfpcf2_G2G1\MitoSys2\Calibration\pmEGFPC1\0008_pmEGFPC1_R1_P1_K1_Ch2.zen
860	1.482722e-03	2.962003e-04	1.554600e-03	20181115_CTCFgfpcf2_G2G1\MitoSys2\Calibration\pmEGFPC1\0008_pmEGFPC1_R1_P1_K1_Ch2.zen
940	1.458944e-03	4.658382e-04	1.453900e-03	20181115_CTCFgfpcf2_G2G1\MitoSys2\Calibration\pmEGFPC1\0008_pmEGFPC1_R1_P1_K1_Ch2.zen
1020	1.360159e-03	3.415151e-04	1.365000e-03	20181115_CTCFgfpcf2_G2G1\MitoSys2\Calibration\pmEGFPC1\0008_pmEGFPC1_R1_P1_K1_Ch2.zen
1100	1.302098e-03	3.461500e-04	1.285900e-03	20181115_CTCFgfpcf2_G2G1\MitoSys2\Calibration\pmEGFPC1\0008_pmEGFPC1_R1_P1_K1_Ch2.zen
1180	1.157272e-03	3.642231e-04	1.215000e-03	20181115_CTCFgfpcf2_G2G1\MitoSys2\Calibration\pmEGFPC1\0008_pmEGFPC1_R1_P1_K1_Ch2.zen
1260	1.155529e-03	2.742488e-04	1.151300e-03	20181115_CTCFgfpcf2_G2G1\MitoSys2\Calibration\pmEGFPC1\0008_pmEGFPC1_R1_P1_K1_Ch2.zen
1340	1.182849e-03	4.477154e-04	1.093600e-03	20181115_CTCFgfpcf2_G2G1\MitoSys2\Calibration\pmEGFPC1\0008_pmEGFPC1_R1_P1_K1_Ch2.zen
1420	9.916137e-04	4.031555e-04	1.041100e-03	20181115_CTCFgfpcf2_G2G1\MitoSys2\Calibration\pmEGFPC1\0008_pmEGFPC1_R1_P1_K1_Ch2.zen
1500	9.603769e-04	2.429733e-04	9.931900e-04	20181115_CTCFgfpcf2_G2G1\MitoSys2\Calibration\pmEGFPC1\0008_pmEGFPC1_R1_P1_K1_Ch2.zen
1660	9.394027e-04	3.112660e-04	9.089200e-04	20181115_CTCFgfpcf2_G2G1\MitoSys2\Calibration\pmEGFPC1\0008_pmEGFPC1_R1_P1_K1_Ch2.zen
1820	8.003244e-04	2.674183e-04	8.371900e-04	20181115_CTCFgfpcf2_G2G1\MitoSys2\Calibration\pmEGFPC1\0008_pmEGFPC1_R1_P1_K1_Ch2.zen
1980	7.274669e-04	3.963682e-04	7.754100e-04	20181115_CTCFgfpcf2_G2G1\MitoSys2\Calibration\pmEGFPC1\0008_pmEGFPC1_R1_P1_K1_Ch2.zen
2140	6.993057e-04	4.213512e-04	7.216600e-04	20181115_CTCFgfpcf2_G2G1\MitoSys2\Calibration\pmEGFPC1\0008_pmEGFPC1_R1_P1_K1_Ch2.zen
2300	6.133883e-04	3.688817e-04	6.745000e-04	20181115_CTCFgfpcf2_G2G1\MitoSys2\Calibration\pmEGFPC1\0008_pmEGFPC1_R1_P1_K1_Ch2.zen
2460	7.088190e-04	3.022450e-04	6.327900e-04	20181115_CTCFgfpcf2_G2G1\MitoSys2\Calibration\pmEGFPC1\0008_pmEGFPC1_R1_P1_K1_Ch2.zen
2620	6.540380e-04	2.398104e-04	5.956500e-04	20181115_CTCFgfpcf2_G2G1\MitoSys2\Calibration\pmEGFPC1\0008_pmEGFPC1_R1_P1_K1_Ch2.zen
2780	5.915169e-04	2.933834e-04	5.623800e-04	20181115_CTCFgfpcf2_G2G1\MitoSys2\Calibration\pmEGFPC1\0008_pmEGFPC1_R1_P1_K1_Ch2.zen
2940	4.593675e-04	2.812819e-04	5.324000e-04	20181115_CTCFgfpcf2_G2G1\MitoSys2\Calibration\pmEGFPC1\0008_pmEGFPC1_R1_P1_K1_Ch2.zen
3100	5.144433e-04	3.118366e-04	5.052700e-04	20181115_CTCFgfpcf2_G2G1\MitoSys2\Calibration\pmEGFPC1\0008_pmEGFPC1_R1_P1_K1_Ch2.zen
3420	4.231104e-04	2.365891e-04	4.580600e-04	20181115_CTCFgfpcf2_G2G1\MitoSys2\Calibration\pmEGFPC1\0008_pmEGFPC1_R1_P1_K1_Ch2.zen
3740	4.902174e-04	2.684087e-04	4.184100e-04	20181115_CTCFgfpcf2_G2G1\MitoSys2\Calibration\pmEGFPC1\0008_pmEGFPC1_R1_P1_K1_Ch2.zen
4060	4.488725e-04	3.213889e-04	3.846700e-04	20181115_CTCFgfpcf2_G2G1\MitoSys2\Calibration\pmEGFPC1\0008_pmEGFPC1_R1_P1_K1_Ch2.zen
4380	3.462459e-04	2.946662e-04	3.556300e-04	20181115_CTCFgfpcf2_G2G1\MitoSys2\Calibration\pmEGFPC1\0008_pmEGFPC1_R1_P1_K1_Ch2.zen
4700	3.283105e-04	3.218868e-04	3.303800e-04	20181115_CTCFgfpcf2_G2G1\MitoSys2\Calibration\pmEGFPC1\0008_pmEGFPC1_R1_P1_K1_Ch2.zen
5020	3.482149e-04	2.837608e-04	3.082400e-04	20181115_CTCFgfpcf2_G2G1\MitoSys2\Calibration\pmEGFPC1\0008_pmEGFPC1_R1_P1_K1_Ch2.zen
5340	2.915858e-04	2.448090e-04	2.886800e-04	20181115_CTCFgfpcf2_G2G1\MitoSys2\Calibration\pmEGFPC1\0008_pmEGFPC1_R1_P1_K1_Ch2.zen
5660	3.414561e-04	2.035660e-04	2.712800e-04	20181115_CTCFgfpcf2_G2G1\MitoSys2\Calibration\pmEGFPC1\0008_pmEGFPC1_R1_P1_K1_Ch2.zen
5980	2.534523e-04	1.794869e-04	2.557100e-04	20181115_CTCFgfpcf2_G2G1\MitoSys2\Calibration\pmEGFPC1\0008_pmEGFPC1_R1_P1_K1_Ch2.zen
6300	2.513068e-04	1.850915e-04	2.417000e-04	20181115_CTCFgfpcf2_G2G1\MitoSys2\Calibration\pmEGFPC1\0008_pmEGFPC1_R1_P1_K1_Ch2.zen
6940	2.848015e-04	2.588668e-04	2.175300e-04	20181115_CTCFgfpcf2_G2G1\MitoSys2\Calibration\pmEGFPC1\0008_pmEGFPC1_R1_P1_K1_Ch2.zen
7580	2.703881e-04	2.430952e-04	1.974400e-04	20181115_CTCFgfpcf2_G2G1\MitoSys2\Calibration\pmEGFPC1\0008_pmEGFPC1_R1_P1_K1_Ch2.zen
8220	2.619560e-04	2.186585e-04	1.805000e-04	20181115_CTCFgfpcf2_G2G1\MitoSys2\Calibration\pmEGFPC1\0008_pmEGFPC1_R1_P1_K1_Ch2.zen
8860	3.202982e-04	2.741284e-04	1.660300e-04	20181115_CTCFgfpcf2_G2G1\MitoSys2\Calibration\pmEGFPC1\0008_pmEGFPC1_R1_P1_K1_Ch2.zen
9500	2.458541e-04	2.448517e-04	1.535500e-04	20181115_CTCFgfpcf2_G2G1\MitoSys2\Calibration\pmEGFPC1\0008_pmEGFPC1_R1_P1_K1_Ch2.zen
10140	2.119753e-04	2.499774e-04	1.426900e-04	20181115_CTCFgfpcf2_G2G1\MitoSys2\Calibration\pmEGFPC1\0008_pmEGFPC1_R1_P1_K1_Ch2.zen
10780	1.758420e-04	2.705953e-04	1.331400e-04	20181115_CTCFgfpcf2_G2G1\MitoSys2\Calibration\pmEGFPC1\0008_pmEGFPC1_R1_P1_K1_Ch2.zen
11420	1.773851e-04	3.004091e-04	1.247100e-04	20181115_CTCFgfpcf2_G2G1\MitoSys2\Calibration\pmEGFPC1\0008_pmEGFPC1_R1_P1_K1_Ch2.zen
12060	1.242304e-04	2.054389e-04	1.172000e-04	20181115_CTCFgfpcf2_G2G1\MitoSys2\Calibration\pmEGFPC1\0008_pmEGFPC1_R1_P1_K1_Ch2.zen
12700	1.574063e-04	1.787376e-04	1.104700e-04	20181115_CTCFgfpcf2_G2G1\MitoSys2\Calibration\pmEGFPC1\0008_pmEGFPC1_R1_P1_K1_Ch2.zen
13980	1.062665e-04	2.587967e-04	9.895500e-05	20181115_CTCFgfpcf2_G2G1\MitoSys2\Calibration\pmEGFPC1\0008_pmEGFPC1_R1_P1_K1_Ch2.zen
15260	1.121436e-04	2.189020e-04	8.945800e-05	20181115_CTCFgfpcf2_G2G1\MitoSys2\Calibration\pmEGFPC1\0008_pmEGFPC1_R1_P1_K1_Ch2.zen
16540	1.218110e-04	1.713448e-04	8.150700e-05	20181115_CTCFgfpcf2_G2G1\MitoSys2\Calibration\pmEGFPC1\0008_pmEGFPC1_R1_P1_K1_Ch2.zen
17820	1.051733e-04	1.952117e-04	7.476200e-05	20181115_CTCFgfpcf2_G2G1\MitoSys2\Calibration\pmEGFPC1\0008_pmEGFPC1_R1_P1_K1_Ch2.zen
19100	1.268836e-04	1.935743e-04	6.897600e-05	20181115_CTCFgfpcf2_G2G1\MitoSys2\Calibration\pmEGFPC1\0008_pmEGFPC1_R1_P1_K1_Ch2.zen
20380	8.817064e-05	1.928277e-04	6.396200e-05	20181115_CTCFgfpcf2_G2G1\MitoSys2\Calibration\pmEGFPC1\0008_pmEGFPC1_R1_P1_K1_Ch2.zen
21660	6.421585e-05	2.140306e-04	5.958100e-05	20181115_CTCFgfpcf2_G2G1\MitoSys2\Calibration\pmEGFPC1\0008_pmEGFPC1_R1_P1_K1_Ch2.zen
22940	9.343609e-05	1.942068e-04	5.572200e-05	20181115_CTCFgfpcf2_G2G1\MitoSys2\Calibration\pmEGFPC1\0008_pmEGFPC1_R1_P1_K1_Ch2.zen
24220	1.099094e-04	2.168171e-04	5.230000e-05	20181115_CTCFgfpcf2_G2G1\MitoSys2\Calibration\pmEGFPC1\0008_pmEGFPC1_R1_P1_K1_Ch2.zen
25500	9.596952e-05	1.664437e-04	4.924600e-05	20181115_CTCFgfpcf2_G2G1\MitoSys2\Calibration\pmEGFPC1\0008_pmEGFPC1_R1_P1_K1_Ch2.zen
28060	8.226280e-05	1.776775e-04	4.403500e-05	20181115_CTCFgfpcf2_G2G1\MitoSys2\Calibration\pmEGFPC1\0008_pmEGFPC1_R1_P1_K1_Ch2.zen
30620	6.859492e-05	1.916328e-04	3.976000e-05	20181115_CTCFgfpcf2_G2G1\MitoSys2\Calibration\pmEGFPC1\0008_pmEGFPC1_R1_P1_K1_Ch2.zen
33180	9.618211e-05	1.567290e-04	3.619400e-05	20181115_CTCFgfpcf2_G2G1\MitoSys2\Calibration\pmEGFPC1\0008_pmEGFPC1_R1_P1_K1_Ch2.zen
35740	1.179725e-04	1.330422e-04	3.317900e-05	20181115_CTCFgfpcf2_G2G1\MitoSys2\Calibration\pmEGFPC1\0008_pmEGFPC1_R1_P1_K1_Ch2.zen
38300	7.520695e-05	1.336577e-04	3.059800e-05	20181115_CTCFgfpcf2_G2G1\MitoSys2\Calibration\pmEGFPC1\0008_pmEGFPC1_R1_P1_K1_Ch2.zen
40860	7.364963e-05	2.112388e-04	2.836700e-05	20181115_CTCFgfpcf2_G2G1\MitoSys2\Calibration\pmEGFPC1\0008_pmEGFPC1_R1_P1_K1_Ch2.zen
43420	2.656231e-05	2.221804e-04	2.642000e-05	20181115_CTCFgfpcf2_G2G1\MitoSys2\Calibration\pmEGFPC1\0008_pmEGFPC1_R1_P1_K1_Ch2.zen
45980	6.173583e-05	1.566509e-04	2.470700e-05	20181115_CTCFgfpcf2_G2G1\MitoSys2\Calibration\pmEGFPC1\0008_pmEGFPC1_R1_P1_K1_Ch2.zen
48540	6.058636e-05	1.796367e-04	2.319000e-05	20181115_CTCFgfpcf2_G2G1\MitoSys2\Calibration\pmEGFPC1\0008_pmEGFPC1_R1_P1_K1_Ch2.zen
51100	1.147045e-05	1.157096e-04	2.183700e-05	20181115_CTCFgfpcf2_G2G1\MitoSys2\Calibration\pmEGFPC1\0008_pmEGFPC1_R1_P1_K1_Ch2.zen
56220	4.093981e-05	1.291133e-04	1.953100e-05	20181115_CTCFgfpcf2_G2G1\MitoSys2\Calibration\pmEGFPC1\0008_pmEGFPC1_R1_P1_K1_Ch2.zen
61340	1.606453e-05	1.549629e-04	1.764000e-05	20181115_CTCFgfpcf2_G2G1\MitoSys2\Calibration\pmEGFPC1\0008_pmEGFPC1_R1_P1_K1_Ch2.zen
66460	2.209506e-05	1.657166e-04	1.606300e-05	20181115_CTCFgfpcf2_G2G1\MitoSys2\Calibration\pmEGFPC1\0008_pmEGFPC1_R1_P1_K1_Ch2.zen
71580	2.680338e-05	1.196775e-04	1.472900e-05	20181115_CTCFgfpcf2_G2G1\MitoSys2\Calibration\pmEGFPC1\0008_pmEGFPC1_R1_P1_K1_Ch2.zen
76700	-4.751168e-06	1.667815e-04	1.358700e-05	20181115_CTCFgfpcf2_G2G1\MitoSys2\Calibration\pmEGFPC1\0008_pmEGFPC1_R1_P1_K1_Ch2.zen
81820	3.044984e-05	1.509117e-04	1.260000e-05	20181115_CTCFgfpcf2_G2G1\MitoSys2\Calibration\pmEGFPC1\0008_pmEGFPC1_R1_P1_K1_Ch2.zen
86940	-5.947752e-06	1.511214e-04	1.173800e-05	20181115_CTCFgfpcf2_G2G1\MitoSys2\Calibration\pmEGFPC1\0008_pmEGFPC1_R1_P1_K1_Ch2.zen
92060	1.670999e-05	1.634784e-04	1.097900e-05	20181115_CTCFgfpcf2_G2G1\MitoSys2\Calibration\pmEGFPC1\0008_pmEGFPC1_R1_P1_K1_Ch2.zen
97180	-3.249403e-05	1.391769e-04	1.030600e-05	20181115_CTCFgfpcf2_G2G1\MitoSys2\Calibration\pmEGFPC1\0008_pmEGFPC1_R1_P1_K1_Ch2.zen
102300	2.863707e-05	9.446844e-05	9.706400e-06	20181115_CTCFgfpcf2_G2G1\MitoSys2\Calibration\pmEGFPC1\0008_pmEGFPC1_R1_P1_K1_Ch2.zen
112540	1.123083e-05	1.196491e-04	8.682500e-06	20181115_CTCFgfpcf2_G2G1\MitoSys2\Calibration\pmEGFPC1\0008_pmEGFPC1_R1_P1_K1_Ch2.zen
122780	4.273718e-06	1.095115e-04	7.842000e-06	20181115_CTCFgfpcf2_G2G1\MitoSys2\Calibration\pmEGFPC1\0008_pmEGFPC1_R1_P1_K1_Ch2.zen
133020	1.263935e-05	1.038206e-04	7.140300e-06	20181115_CTCFgfpcf2_G2G1\MitoSys2\Calibration\pmEGFPC1\0008_pmEGFPC1_R1_P1_K1_Ch2.zen
143260	7.391347e-06	8.107157e-05	6.546300e-06	20181115_CTCFgfpcf2_G2G1\MitoSys2\Calibration\pmEGFPC1\0008_pmEGFPC1_R1_P1_K1_Ch2.zen
153500	-2.670221e-06	1.203942e-04	6.037400e-06	20181115_CTCFgfpcf2_G2G1\MitoSys2\Calibration\pmEGFPC1\0008_pmEGFPC1_R1_P1_K1_Ch2.zen
163740	4.185001e-05	1.022829e-04	5.596800e-06	20181115_CTCFgfpcf2_G2G1\MitoSys2\Calibration\pmEGFPC1\0008_pmEGFPC1_R1_P1_K1_Ch2.zen
173980	1.794147e-05	1.064368e-04	5.211900e-06	20181115_CTCFgfpcf2_G2G1\MitoSys2\Calibration\pmEGFPC1\0008_pmEGFPC1_R1_P1_K1_Ch2.zen
184220	-4.693281e-05	1.142922e-04	4.872800e-06	20181115_CTCFgfpcf2_G2G1\MitoSys2\Calibration\pmEGFPC1\0008_pmEGFPC1_R1_P1_K1_Ch2.zen
194460	-7.932637e-05	1.544608e-04	4.572200e-06	20181115_CTCFgfpcf2_G2G1\MitoSys2\Calibration\pmEGFPC1\0008_pmEGFPC1_R1_P1_K1_Ch2.zen
204700	-3.611301e-05	8.659515e-05	4.303800e-06	20181115_CTCFgfpcf2_G2G1\MitoSys2\Calibration\pmEGFPC1\0008_pmEGFPC1_R1_P1_K1_Ch2.zen
225180	-5.018402e-06	9.779969e-05	3.845400e-06	20181115_CTCFgfpcf2_G2G1\MitoSys2\Calibration\pmEGFPC1\0008_pmEGFPC1_R1_P1_K1_Ch2.zen
245660	1.011238e-05	9.356379e-05	3.468800e-06	20181115_CTCFgfpcf2_G2G1\MitoSys2\Calibration\pmEGFPC1\0008_pmEGFPC1_R1_P1_K1_Ch2.zen
266140	1.322879e-05	8.185141e-05	3.154300e-06	20181115_CTCFgfpcf2_G2G1\MitoSys2\Calibration\pmEGFPC1\0008_pmEGFPC1_R1_P1_K1_Ch2.zen
286620	-2.301446e-05	9.156098e-05	2.887900e-06	20181115_CTCFgfpcf2_G2G1\MitoSys2\Calibration\pmEGFPC1\0008_pmEGFPC1_R1_P1_K1_Ch2.zen
307100	-2.541189e-05	1.367098e-04	2.659700e-06	20181115_CTCFgfpcf2_G2G1\MitoSys2\Calibration\pmEGFPC1\0008_pmEGFPC1_R1_P1_K1_Ch2.zen
327580	4.491764e-06	8.182758e-05	2.462000e-06	20181115_CTCFgfpcf2_G2G1\MitoSys2\Calibration\pmEGFPC1\0008_pmEGFPC1_R1_P1_K1_Ch2.zen
348060	-1.221804e-05	7.787443e-05	2.289300e-06	20181115_CTCFgfpcf2_G2G1\MitoSys2\Calibration\pmEGFPC1\0008_pmEGFPC1_R1_P1_K1_Ch2.zen
368540	7.294950e-06	8.747856e-05	2.137200e-06	20181115_CTCFgfpcf2_G2G1\MitoSys2\Calibration\pmEGFPC1\0008_pmEGFPC1_R1_P1_K1_Ch2.zen
389020	3.282273e-05	1.071205e-04	2.002400e-06	20181115_CTCFgfpcf2_G2G1\MitoSys2\Calibration\pmEGFPC1\0008_pmEGFPC1_R1_P1_K1_Ch2.zen
409500	4.502183e-06	9.153829e-05	1.882000e-06	20181115_CTCFgfpcf2_G2G1\MitoSys2\Calibration\pmEGFPC1\0008_pmEGFPC1_R1_P1_K1_Ch2.zen
450460	1.111146e-05	1.068769e-04	1.676600e-06	20181115_CTCFgfpcf2_G2G1\MitoSys2\Calibration\pmEGFPC1\0008_pmEGFPC1_R1_P1_K1_Ch2.zen
491420	-8.715061e-06	8.770120e-05	1.507900e-06	20181115_CTCFgfpcf2_G2G1\MitoSys2\Calibration\pmEGFPC1\0008_pmEGFPC1_R1_P1_K1_Ch2.zen
532380	-3.040200e-05	7.940870e-05	1.367200e-06	20181115_CTCFgfpcf2_G2G1\MitoSys2\Calibration\pmEGFPC1\0008_pmEGFPC1_R1_P1_K1_Ch2.zen
573340	-1.808716e-05	6.879843e-05	1.248200e-06	20181115_CTCFgfpcf2_G2G1\MitoSys2\Calibration\pmEGFPC1\0008_pmEGFPC1_R1_P1_K1_Ch2.zen
614300	3.611620e-07	7.563789e-05	1.146300e-06	20181115_CTCFgfpcf2_G2G1\MitoSys2\Calibration\pmEGFPC1\0008_pmEGFPC1_R1_P1_K1_Ch2.zen
655260	1.782694e-05	1.028543e-04	1.058200e-06	20181115_CTCFgfpcf2_G2G1\MitoSys2\Calibration\pmEGFPC1\0008_pmEGFPC1_R1_P1_K1_Ch2.zen
696220	1.409992e-05	8.257216e-05	9.813800e-07	20181115_CTCFgfpcf2_G2G1\MitoSys2\Calibration\pmEGFPC1\0008_pmEGFPC1_R1_P1_K1_Ch2.zen
737180	-2.079806e-05	9.209542e-05	9.138000e-07	20181115_CTCFgfpcf2_G2G1\MitoSys2\Calibration\pmEGFPC1\0008_pmEGFPC1_R1_P1_K1_Ch2.zen
778140	-6.240228e-06	9.249410e-05	8.539600e-07	20181115_CTCFgfpcf2_G2G1\MitoSys2\Calibration\pmEGFPC1\0008_pmEGFPC1_R1_P1_K1_Ch2.zen
819100	4.129060e-06	7.393144e-05	8.006500e-07	20181115_CTCFgfpcf2_G2G1\MitoSys2\Calibration\pmEGFPC1\0008_pmEGFPC1_R1_P1_K1_Ch2.zen
901020	-1.690726e-05	5.414202e-05	7.098600e-07	20181115_CTCFgfpcf2_G2G1\MitoSys2\Calibration\pmEGFPC1\0008_pmEGFPC1_R1_P1_K1_Ch2.zen
982940	-1.959883e-05	8.052011e-05	6.355800e-07	20181115_CTCFgfpcf2_G2G1\MitoSys2\Calibration\pmEGFPC1\0008_pmEGFPC1_R1_P1_K1_Ch2.zen
1064860	-2.104628e-05	8.179011e-05	5.738100e-07	20181115_CTCFgfpcf2_G2G1\MitoSys2\Calibration\pmEGFPC1\0008_pmEGFPC1_R1_P1_K1_Ch2.zen
1146780	-3.522756e-06	5.696425e-05	5.217400e-07	20181115_CTCFgfpcf2_G2G1\MitoSys2\Calibration\pmEGFPC1\0008_pmEGFPC1_R1_P1_K1_Ch2.zen
1228700	2.073793e-05	6.197262e-05	4.773100e-07	20181115_CTCFgfpcf2_G2G1\MitoSys2\Calibration\pmEGFPC1\0008_pmEGFPC1_R1_P1_K1_Ch2.zen
1310620	-7.920135e-06	6.706266e-05	4.390200e-07	20181115_CTCFgfpcf2_G2G1\MitoSys2\Calibration\pmEGFPC1\0008_pmEGFPC1_R1_P1_K1_Ch2.zen
1392540	-1.116182e-05	5.714990e-05	4.057300e-07	20181115_CTCFgfpcf2_G2G1\MitoSys2\Calibration\pmEGFPC1\0008_pmEGFPC1_R1_P1_K1_Ch2.zen
1474460	1.053859e-06	6.787137e-05	3.765400e-07	20181115_CTCFgfpcf2_G2G1\MitoSys2\Calibration\pmEGFPC1\0008_pmEGFPC1_R1_P1_K1_Ch2.zen
1556380	2.986454e-06	4.802348e-05	3.507800e-07	20181115_CTCFgfpcf2_G2G1\MitoSys2\Calibration\pmEGFPC1\0008_pmEGFPC1_R1_P1_K1_Ch2.zen
10	6.415500e-03	8.524793e-04	6.397700e-03	20181115_CTCFgfpcf2_G2G1\MitoSys2\Calibration\pmEGFPC1\0009_pmEGFPC1_R1_P1_K1_Ch2.zen
20	6.137287e-03	9.299084e-04	6.140400e-03	20181115_CTCFgfpcf2_G2G1\MitoSys2\Calibration\pmEGFPC1\0009_pmEGFPC1_R1_P1_K1_Ch2.zen
30	6.065656e-03	9.450858e-04	5.902400e-03	20181115_CTCFgfpcf2_G2G1\MitoSys2\Calibration\pmEGFPC1\0009_pmEGFPC1_R1_P1_K1_Ch2.zen
40	5.428013e-03	1.074478e-03	5.682600e-03	20181115_CTCFgfpcf2_G2G1\MitoSys2\Calibration\pmEGFPC1\0009_pmEGFPC1_R1_P1_K1_Ch2.zen
50	5.485640e-03	9.775299e-04	5.479300e-03	20181115_CTCFgfpcf2_G2G1\MitoSys2\Calibration\pmEGFPC1\0009_pmEGFPC1_R1_P1_K1_Ch2.zen
60	5.240920e-03	9.412108e-04	5.291000e-03	20181115_CTCFgfpcf2_G2G1\MitoSys2\Calibration\pmEGFPC1\0009_pmEGFPC1_R1_P1_K1_Ch2.zen
70	5.181052e-03	9.008252e-04	5.116200e-03	20181115_CTCFgfpcf2_G2G1\MitoSys2\Calibration\pmEGFPC1\0009_pmEGFPC1_R1_P1_K1_Ch2.zen
80	4.772777e-03	9.876927e-04	4.953800e-03	20181115_CTCFgfpcf2_G2G1\MitoSys2\Calibration\pmEGFPC1\0009_pmEGFPC1_R1_P1_K1_Ch2.zen
90	5.052625e-03	1.027245e-03	4.802400e-03	20181115_CTCFgfpcf2_G2G1\MitoSys2\Calibration\pmEGFPC1\0009_pmEGFPC1_R1_P1_K1_Ch2.zen
100	4.739836e-03	6.218776e-04	4.661100e-03	20181115_CTCFgfpcf2_G2G1\MitoSys2\Calibration\pmEGFPC1\0009_pmEGFPC1_R1_P1_K1_Ch2.zen
120	4.416480e-03	6.295750e-04	4.404900e-03	20181115_CTCFgfpcf2_G2G1\MitoSys2\Calibration\pmEGFPC1\0009_pmEGFPC1_R1_P1_K1_Ch2.zen
140	4.191928e-03	9.411486e-04	4.178900e-03	20181115_CTCFgfpcf2_G2G1\MitoSys2\Calibration\pmEGFPC1\0009_pmEGFPC1_R1_P1_K1_Ch2.zen
160	3.933388e-03	6.835150e-04	3.978000e-03	20181115_CTCFgfpcf2_G2G1\MitoSys2\Calibration\pmEGFPC1\0009_pmEGFPC1_R1_P1_K1_Ch2.zen
180	3.784830e-03	6.833851e-04	3.798000e-03	20181115_CTCFgfpcf2_G2G1\MitoSys2\Calibration\pmEGFPC1\0009_pmEGFPC1_R1_P1_K1_Ch2.zen
200	3.448034e-03	8.190690e-04	3.635800e-03	20181115_CTCFgfpcf2_G2G1\MitoSys2\Calibration\pmEGFPC1\0009_pmEGFPC1_R1_P1_K1_Ch2.zen
220	3.672815e-03	8.439634e-04	3.488500e-03	20181115_CTCFgfpcf2_G2G1\MitoSys2\Calibration\pmEGFPC1\0009_pmEGFPC1_R1_P1_K1_Ch2.zen
240	3.169728e-03	7.906249e-04	3.354100e-03	20181115_CTCFgfpcf2_G2G1\MitoSys2\Calibration\pmEGFPC1\0009_pmEGFPC1_R1_P1_K1_Ch2.zen
260	3.248896e-03	7.638632e-04	3.230700e-03	20181115_CTCFgfpcf2_G2G1\MitoSys2\Calibration\pmEGFPC1\0009_pmEGFPC1_R1_P1_K1_Ch2.zen
280	3.073299e-03	5.874552e-04	3.117000e-03	20181115_CTCFgfpcf2_G2G1\MitoSys2\Calibration\pmEGFPC1\0009_pmEGFPC1_R1_P1_K1_Ch2.zen
300	3.010184e-03	5.839986e-04	3.011700e-03	20181115_CTCFgfpcf2_G2G1\MitoSys2\Calibration\pmEGFPC1\0009_pmEGFPC1_R1_P1_K1_Ch2.zen
340	2.786671e-03	5.664168e-04	2.822500e-03	20181115_CTCFgfpcf2_G2G1\MitoSys2\Calibration\pmEGFPC1\0009_pmEGFPC1_R1_P1_K1_Ch2.zen
380	2.641934e-03	5.339982e-04	2.656700e-03	20181115_CTCFgfpcf2_G2G1\MitoSys2\Calibration\pmEGFPC1\0009_pmEGFPC1_R1_P1_K1_Ch2.zen
420	2.577355e-03	5.048659e-04	2.509800e-03	20181115_CTCFgfpcf2_G2G1\MitoSys2\Calibration\pmEGFPC1\0009_pmEGFPC1_R1_P1_K1_Ch2.zen
460	2.435085e-03	4.376558e-04	2.378600e-03	20181115_CTCFgfpcf2_G2G1\MitoSys2\Calibration\pmEGFPC1\0009_pmEGFPC1_R1_P1_K1_Ch2.zen
500	2.182983e-03	4.929249e-04	2.260300e-03	20181115_CTCFgfpcf2_G2G1\MitoSys2\Calibration\pmEGFPC1\0009_pmEGFPC1_R1_P1_K1_Ch2.zen
540	2.171039e-03	7.009422e-04	2.153100e-03	20181115_CTCFgfpcf2_G2G1\MitoSys2\Calibration\pmEGFPC1\0009_pmEGFPC1_R1_P1_K1_Ch2.zen
580	2.379787e-03	5.174120e-04	2.055300e-03	20181115_CTCFgfpcf2_G2G1\MitoSys2\Calibration\pmEGFPC1\0009_pmEGFPC1_R1_P1_K1_Ch2.zen
620	1.896044e-03	4.306177e-04	1.965800e-03	20181115_CTCFgfpcf2_G2G1\MitoSys2\Calibration\pmEGFPC1\0009_pmEGFPC1_R1_P1_K1_Ch2.zen
660	1.936739e-03	4.953251e-04	1.883500e-03	20181115_CTCFgfpcf2_G2G1\MitoSys2\Calibration\pmEGFPC1\0009_pmEGFPC1_R1_P1_K1_Ch2.zen
700	1.837602e-03	5.188828e-04	1.807600e-03	20181115_CTCFgfpcf2_G2G1\MitoSys2\Calibration\pmEGFPC1\0009_pmEGFPC1_R1_P1_K1_Ch2.zen
780	1.643225e-03	3.985516e-04	1.671900e-03	20181115_CTCFgfpcf2_G2G1\MitoSys2\Calibration\pmEGFPC1\0009_pmEGFPC1_R1_P1_K1_Ch2.zen
860	1.516250e-03	4.021398e-04	1.554300e-03	20181115_CTCFgfpcf2_G2G1\MitoSys2\Calibration\pmEGFPC1\0009_pmEGFPC1_R1_P1_K1_Ch2.zen
940	1.502497e-03	4.424031e-04	1.451400e-03	20181115_CTCFgfpcf2_G2G1\MitoSys2\Calibration\pmEGFPC1\0009_pmEGFPC1_R1_P1_K1_Ch2.zen
1020	1.421677e-03	4.709489e-04	1.360600e-03	20181115_CTCFgfpcf2_G2G1\MitoSys2\Calibration\pmEGFPC1\0009_pmEGFPC1_R1_P1_K1_Ch2.zen
1100	1.368912e-03	4.191480e-04	1.279900e-03	20181115_CTCFgfpcf2_G2G1\MitoSys2\Calibration\pmEGFPC1\0009_pmEGFPC1_R1_P1_K1_Ch2.zen
1180	1.071729e-03	3.951822e-04	1.207700e-03	20181115_CTCFgfpcf2_G2G1\MitoSys2\Calibration\pmEGFPC1\0009_pmEGFPC1_R1_P1_K1_Ch2.zen
1260	1.165496e-03	4.541600e-04	1.142800e-03	20181115_CTCFgfpcf2_G2G1\MitoSys2\Calibration\pmEGFPC1\0009_pmEGFPC1_R1_P1_K1_Ch2.zen
1340	1.037414e-03	4.797675e-04	1.084100e-03	20181115_CTCFgfpcf2_G2G1\MitoSys2\Calibration\pmEGFPC1\0009_pmEGFPC1_R1_P1_K1_Ch2.zen
1420	9.004159e-04	4.211860e-04	1.030700e-03	20181115_CTCFgfpcf2_G2G1\MitoSys2\Calibration\pmEGFPC1\0009_pmEGFPC1_R1_P1_K1_Ch2.zen
1500	9.405951e-04	3.394707e-04	9.820300e-04	20181115_CTCFgfpcf2_G2G1\MitoSys2\Calibration\pmEGFPC1\0009_pmEGFPC1_R1_P1_K1_Ch2.zen
1660	9.969426e-04	3.659391e-04	8.964800e-04	20181115_CTCFgfpcf2_G2G1\MitoSys2\Calibration\pmEGFPC1\0009_pmEGFPC1_R1_P1_K1_Ch2.zen
1820	7.909174e-04	3.911276e-04	8.237500e-04	20181115_CTCFgfpcf2_G2G1\MitoSys2\Calibration\pmEGFPC1\0009_pmEGFPC1_R1_P1_K1_Ch2.zen
1980	6.250587e-04	3.174557e-04	7.611800e-04	20181115_CTCFgfpcf2_G2G1\MitoSys2\Calibration\pmEGFPC1\0009_pmEGFPC1_R1_P1_K1_Ch2.zen
2140	7.882567e-04	3.770156e-04	7.068100e-04	20181115_CTCFgfpcf2_G2G1\MitoSys2\Calibration\pmEGFPC1\0009_pmEGFPC1_R1_P1_K1_Ch2.zen
2300	7.533486e-04	3.172579e-04	6.591500e-04	20181115_CTCFgfpcf2_G2G1\MitoSys2\Calibration\pmEGFPC1\0009_pmEGFPC1_R1_P1_K1_Ch2.zen
2460	5.505774e-04	3.253885e-04	6.170300e-04	20181115_CTCFgfpcf2_G2G1\MitoSys2\Calibration\pmEGFPC1\0009_pmEGFPC1_R1_P1_K1_Ch2.zen
2620	4.743910e-04	3.149195e-04	5.795700e-04	20181115_CTCFgfpcf2_G2G1\MitoSys2\Calibration\pmEGFPC1\0009_pmEGFPC1_R1_P1_K1_Ch2.zen
2780	4.906706e-04	3.731159e-04	5.460300e-04	20181115_CTCFgfpcf2_G2G1\MitoSys2\Calibration\pmEGFPC1\0009_pmEGFPC1_R1_P1_K1_Ch2.zen
2940	4.161753e-04	3.144351e-04	5.158500e-04	20181115_CTCFgfpcf2_G2G1\MitoSys2\Calibration\pmEGFPC1\0009_pmEGFPC1_R1_P1_K1_Ch2.zen
3100	4.125233e-04	2.796317e-04	4.885400e-04	20181115_CTCFgfpcf2_G2G1\MitoSys2\Calibration\pmEGFPC1\0009_pmEGFPC1_R1_P1_K1_Ch2.zen
3420	4.204612e-04	3.342987e-04	4.411000e-04	20181115_CTCFgfpcf2_G2G1\MitoSys2\Calibration\pmEGFPC1\0009_pmEGFPC1_R1_P1_K1_Ch2.zen
3740	4.221170e-04	3.130619e-04	4.013100e-04	20181115_CTCFgfpcf2_G2G1\MitoSys2\Calibration\pmEGFPC1\0009_pmEGFPC1_R1_P1_K1_Ch2.zen
4060	3.801289e-04	3.288408e-04	3.675000e-04	20181115_CTCFgfpcf2_G2G1\MitoSys2\Calibration\pmEGFPC1\0009_pmEGFPC1_R1_P1_K1_Ch2.zen
4380	3.343817e-04	3.431873e-04	3.384400e-04	20181115_CTCFgfpcf2_G2G1\MitoSys2\Calibration\pmEGFPC1\0009_pmEGFPC1_R1_P1_K1_Ch2.zen
4700	3.283102e-04	2.915773e-04	3.132200e-04	20181115_CTCFgfpcf2_G2G1\MitoSys2\Calibration\pmEGFPC1\0009_pmEGFPC1_R1_P1_K1_Ch2.zen
5020	3.418456e-04	3.260738e-04	2.911300e-04	20181115_CTCFgfpcf2_G2G1\MitoSys2\Calibration\pmEGFPC1\0009_pmEGFPC1_R1_P1_K1_Ch2.zen
5340	2.718020e-04	3.251019e-04	2.716400e-04	20181115_CTCFgfpcf2_G2G1\MitoSys2\Calibration\pmEGFPC1\0009_pmEGFPC1_R1_P1_K1_Ch2.zen
5660	2.195750e-04	1.899039e-04	2.543200e-04	20181115_CTCFgfpcf2_G2G1\MitoSys2\Calibration\pmEGFPC1\0009_pmEGFPC1_R1_P1_K1_Ch2.zen
5980	2.498034e-04	2.681069e-04	2.388500e-04	20181115_CTCFgfpcf2_G2G1\MitoSys2\Calibration\pmEGFPC1\0009_pmEGFPC1_R1_P1_K1_Ch2.zen
6300	2.365971e-04	2.063178e-04	2.249500e-04	20181115_CTCFgfpcf2_G2G1\MitoSys2\Calibration\pmEGFPC1\0009_pmEGFPC1_R1_P1_K1_Ch2.zen
6940	1.683346e-04	1.645073e-04	2.010200e-04	20181115_CTCFgfpcf2_G2G1\MitoSys2\Calibration\pmEGFPC1\0009_pmEGFPC1_R1_P1_K1_Ch2.zen
7580	1.967651e-04	1.956963e-04	1.811800e-04	20181115_CTCFgfpcf2_G2G1\MitoSys2\Calibration\pmEGFPC1\0009_pmEGFPC1_R1_P1_K1_Ch2.zen
8220	1.672027e-04	2.144937e-04	1.645000e-04	20181115_CTCFgfpcf2_G2G1\MitoSys2\Calibration\pmEGFPC1\0009_pmEGFPC1_R1_P1_K1_Ch2.zen
8860	1.482642e-04	1.919257e-04	1.502900e-04	20181115_CTCFgfpcf2_G2G1\MitoSys2\Calibration\pmEGFPC1\0009_pmEGFPC1_R1_P1_K1_Ch2.zen
9500	1.599996e-04	2.180854e-04	1.380700e-04	20181115_CTCFgfpcf2_G2G1\MitoSys2\Calibration\pmEGFPC1\0009_pmEGFPC1_R1_P1_K1_Ch2.zen
10140	1.406069e-04	1.991054e-04	1.274600e-04	20181115_CTCFgfpcf2_G2G1\MitoSys2\Calibration\pmEGFPC1\0009_pmEGFPC1_R1_P1_K1_Ch2.zen
10780	1.153349e-04	2.715120e-04	1.181700e-04	20181115_CTCFgfpcf2_G2G1\MitoSys2\Calibration\pmEGFPC1\0009_pmEGFPC1_R1_P1_K1_Ch2.zen
11420	1.795067e-04	2.268586e-04	1.099800e-04	20181115_CTCFgfpcf2_G2G1\MitoSys2\Calibration\pmEGFPC1\0009_pmEGFPC1_R1_P1_K1_Ch2.zen
12060	1.269477e-04	2.145500e-04	1.027100e-04	20181115_CTCFgfpcf2_G2G1\MitoSys2\Calibration\pmEGFPC1\0009_pmEGFPC1_R1_P1_K1_Ch2.zen
12700	1.433457e-04	2.014608e-04	9.622300e-05	20181115_CTCFgfpcf2_G2G1\MitoSys2\Calibration\pmEGFPC1\0009_pmEGFPC1_R1_P1_K1_Ch2.zen
13980	1.011981e-04	1.906898e-04	8.515400e-05	20181115_CTCFgfpcf2_G2G1\MitoSys2\Calibration\pmEGFPC1\0009_pmEGFPC1_R1_P1_K1_Ch2.zen
15260	1.276793e-05	2.445838e-04	7.608300e-05	20181115_CTCFgfpcf2_G2G1\MitoSys2\Calibration\pmEGFPC1\0009_pmEGFPC1_R1_P1_K1_Ch2.zen
16540	8.658624e-05	2.026772e-04	6.853400e-05	20181115_CTCFgfpcf2_G2G1\MitoSys2\Calibration\pmEGFPC1\0009_pmEGFPC1_R1_P1_K1_Ch2.zen
17820	5.570018e-05	2.613725e-04	6.216900e-05	20181115_CTCFgfpcf2_G2G1\MitoSys2\Calibration\pmEGFPC1\0009_pmEGFPC1_R1_P1_K1_Ch2.zen
19100	8.489037e-05	2.483003e-04	5.674200e-05	20181115_CTCFgfpcf2_G2G1\MitoSys2\Calibration\pmEGFPC1\0009_pmEGFPC1_R1_P1_K1_Ch2.zen
20380	5.915000e-05	1.872965e-04	5.206800e-05	20181115_CTCFgfpcf2_G2G1\MitoSys2\Calibration\pmEGFPC1\0009_pmEGFPC1_R1_P1_K1_Ch2.zen
21660	6.678286e-05	1.745054e-04	4.800700e-05	20181115_CTCFgfpcf2_G2G1\MitoSys2\Calibration\pmEGFPC1\0009_pmEGFPC1_R1_P1_K1_Ch2.zen
22940	5.875155e-05	2.451980e-04	4.445300e-05	20181115_CTCFgfpcf2_G2G1\MitoSys2\Calibration\pmEGFPC1\0009_pmEGFPC1_R1_P1_K1_Ch2.zen
24220	4.334555e-05	2.272181e-04	4.132000e-05	20181115_CTCFgfpcf2_G2G1\MitoSys2\Calibration\pmEGFPC1\0009_pmEGFPC1_R1_P1_K1_Ch2.zen
25500	7.956171e-05	1.920181e-04	3.854100e-05	20181115_CTCFgfpcf2_G2G1\MitoSys2\Calibration\pmEGFPC1\0009_pmEGFPC1_R1_P1_K1_Ch2.zen
28060	3.587089e-05	1.512620e-04	3.384000e-05	20181115_CTCFgfpcf2_G2G1\MitoSys2\Calibration\pmEGFPC1\0009_pmEGFPC1_R1_P1_K1_Ch2.zen
30620	3.019398e-05	1.805927e-04	3.002800e-05	20181115_CTCFgfpcf2_G2G1\MitoSys2\Calibration\pmEGFPC1\0009_pmEGFPC1_R1_P1_K1_Ch2.zen
33180	1.132053e-04	1.110726e-04	2.688500e-05	20181115_CTCFgfpcf2_G2G1\MitoSys2\Calibration\pmEGFPC1\0009_pmEGFPC1_R1_P1_K1_Ch2.zen
35740	2.859512e-05	1.525185e-04	2.425700e-05	20181115_CTCFgfpcf2_G2G1\MitoSys2\Calibration\pmEGFPC1\0009_pmEGFPC1_R1_P1_K1_Ch2.zen
38300	8.741395e-05	1.972592e-04	2.203400e-05	20181115_CTCFgfpcf2_G2G1\MitoSys2\Calibration\pmEGFPC1\0009_pmEGFPC1_R1_P1_K1_Ch2.zen
40860	-1.163746e-05	1.582625e-04	2.013200e-05	20181115_CTCFgfpcf2_G2G1\MitoSys2\Calibration\pmEGFPC1\0009_pmEGFPC1_R1_P1_K1_Ch2.zen
43420	-1.766129e-05	1.542889e-04	1.849000e-05	20181115_CTCFgfpcf2_G2G1\MitoSys2\Calibration\pmEGFPC1\0009_pmEGFPC1_R1_P1_K1_Ch2.zen
45980	2.569526e-05	2.042859e-04	1.706100e-05	20181115_CTCFgfpcf2_G2G1\MitoSys2\Calibration\pmEGFPC1\0009_pmEGFPC1_R1_P1_K1_Ch2.zen
48540	7.067796e-05	1.463245e-04	1.580800e-05	20181115_CTCFgfpcf2_G2G1\MitoSys2\Calibration\pmEGFPC1\0009_pmEGFPC1_R1_P1_K1_Ch2.zen
51100	5.445994e-05	1.896312e-04	1.470200e-05	20181115_CTCFgfpcf2_G2G1\MitoSys2\Calibration\pmEGFPC1\0009_pmEGFPC1_R1_P1_K1_Ch2.zen
56220	4.315803e-05	1.345601e-04	1.284300e-05	20181115_CTCFgfpcf2_G2G1\MitoSys2\Calibration\pmEGFPC1\0009_pmEGFPC1_R1_P1_K1_Ch2.zen
61340	3.055196e-06	1.271889e-04	1.134600e-05	20181115_CTCFgfpcf2_G2G1\MitoSys2\Calibration\pmEGFPC1\0009_pmEGFPC1_R1_P1_K1_Ch2.zen
66460	5.480169e-06	1.579116e-04	1.012100e-05	20181115_CTCFgfpcf2_G2G1\MitoSys2\Calibration\pmEGFPC1\0009_pmEGFPC1_R1_P1_K1_Ch2.zen
71580	2.599543e-05	1.375031e-04	9.102600e-06	20181115_CTCFgfpcf2_G2G1\MitoSys2\Calibration\pmEGFPC1\0009_pmEGFPC1_R1_P1_K1_Ch2.zen
76700	2.154430e-05	1.721747e-04	8.244900e-06	20181115_CTCFgfpcf2_G2G1\MitoSys2\Calibration\pmEGFPC1\0009_pmEGFPC1_R1_P1_K1_Ch2.zen
81820	-7.191362e-06	1.251833e-04	7.514700e-06	20181115_CTCFgfpcf2_G2G1\MitoSys2\Calibration\pmEGFPC1\0009_pmEGFPC1_R1_P1_K1_Ch2.zen
86940	-2.232342e-05	1.376807e-04	6.886800e-06	20181115_CTCFgfpcf2_G2G1\MitoSys2\Calibration\pmEGFPC1\0009_pmEGFPC1_R1_P1_K1_Ch2.zen
92060	8.229919e-06	1.660331e-04	6.342200e-06	20181115_CTCFgfpcf2_G2G1\MitoSys2\Calibration\pmEGFPC1\0009_pmEGFPC1_R1_P1_K1_Ch2.zen
97180	-2.213395e-05	1.390636e-04	5.866100e-06	20181115_CTCFgfpcf2_G2G1\MitoSys2\Calibration\pmEGFPC1\0009_pmEGFPC1_R1_P1_K1_Ch2.zen
102300	-1.629990e-05	1.538101e-04	5.447200e-06	20181115_CTCFgfpcf2_G2G1\MitoSys2\Calibration\pmEGFPC1\0009_pmEGFPC1_R1_P1_K1_Ch2.zen
112540	-2.753360e-05	9.364359e-05	4.745500e-06	20181115_CTCFgfpcf2_G2G1\MitoSys2\Calibration\pmEGFPC1\0009_pmEGFPC1_R1_P1_K1_Ch2.zen
122780	4.023828e-06	1.396960e-04	4.183400e-06	20181115_CTCFgfpcf2_G2G1\MitoSys2\Calibration\pmEGFPC1\0009_pmEGFPC1_R1_P1_K1_Ch2.zen
133020	-1.718478e-05	7.838473e-05	3.724700e-06	20181115_CTCFgfpcf2_G2G1\MitoSys2\Calibration\pmEGFPC1\0009_pmEGFPC1_R1_P1_K1_Ch2.zen
143260	-3.604333e-05	1.229473e-04	3.344600e-06	20181115_CTCFgfpcf2_G2G1\MitoSys2\Calibration\pmEGFPC1\0009_pmEGFPC1_R1_P1_K1_Ch2.zen
153500	-4.485317e-06	1.211006e-04	3.025400e-06	20181115_CTCFgfpcf2_G2G1\MitoSys2\Calibration\pmEGFPC1\0009_pmEGFPC1_R1_P1_K1_Ch2.zen
163740	-9.690241e-06	8.935375e-05	2.754200e-06	20181115_CTCFgfpcf2_G2G1\MitoSys2\Calibration\pmEGFPC1\0009_pmEGFPC1_R1_P1_K1_Ch2.zen
173980	3.931688e-05	9.160899e-05	2.521500e-06	20181115_CTCFgfpcf2_G2G1\MitoSys2\Calibration\pmEGFPC1\0009_pmEGFPC1_R1_P1_K1_Ch2.zen
184220	4.406867e-06	1.539990e-04	2.320000e-06	20181115_CTCFgfpcf2_G2G1\MitoSys2\Calibration\pmEGFPC1\0009_pmEGFPC1_R1_P1_K1_Ch2.zen
194460	-1.775447e-05	1.548714e-04	2.144200e-06	20181115_CTCFgfpcf2_G2G1\MitoSys2\Calibration\pmEGFPC1\0009_pmEGFPC1_R1_P1_K1_Ch2.zen
204700	6.337261e-06	6.762317e-05	1.989700e-06	20181115_CTCFgfpcf2_G2G1\MitoSys2\Calibration\pmEGFPC1\0009_pmEGFPC1_R1_P1_K1_Ch2.zen
225180	2.976910e-05	8.795259e-05	1.731400e-06	20181115_CTCFgfpcf2_G2G1\MitoSys2\Calibration\pmEGFPC1\0009_pmEGFPC1_R1_P1_K1_Ch2.zen
245660	3.961093e-05	9.000817e-05	1.524800e-06	20181115_CTCFgfpcf2_G2G1\MitoSys2\Calibration\pmEGFPC1\0009_pmEGFPC1_R1_P1_K1_Ch2.zen
266140	7.314454e-06	7.449306e-05	1.356600e-06	20181115_CTCFgfpcf2_G2G1\MitoSys2\Calibration\pmEGFPC1\0009_pmEGFPC1_R1_P1_K1_Ch2.zen
286620	1.134191e-05	6.709621e-05	1.217400e-06	20181115_CTCFgfpcf2_G2G1\MitoSys2\Calibration\pmEGFPC1\0009_pmEGFPC1_R1_P1_K1_Ch2.zen
307100	2.566714e-06	9.412582e-05	1.100600e-06	20181115_CTCFgfpcf2_G2G1\MitoSys2\Calibration\pmEGFPC1\0009_pmEGFPC1_R1_P1_K1_Ch2.zen
327580	-2.345011e-07	1.129597e-04	1.001500e-06	20181115_CTCFgfpcf2_G2G1\MitoSys2\Calibration\pmEGFPC1\0009_pmEGFPC1_R1_P1_K1_Ch2.zen
348060	-2.327093e-06	9.538942e-05	9.165000e-07	20181115_CTCFgfpcf2_G2G1\MitoSys2\Calibration\pmEGFPC1\0009_pmEGFPC1_R1_P1_K1_Ch2.zen
368540	8.439839e-06	1.028989e-04	8.429900e-07	20181115_CTCFgfpcf2_G2G1\MitoSys2\Calibration\pmEGFPC1\0009_pmEGFPC1_R1_P1_K1_Ch2.zen
389020	1.596127e-05	1.232109e-04	7.788800e-07	20181115_CTCFgfpcf2_G2G1\MitoSys2\Calibration\pmEGFPC1\0009_pmEGFPC1_R1_P1_K1_Ch2.zen
409500	-6.524752e-06	9.061130e-05	7.225600e-07	20181115_CTCFgfpcf2_G2G1\MitoSys2\Calibration\pmEGFPC1\0009_pmEGFPC1_R1_P1_K1_Ch2.zen
450460	-1.302711e-05	8.450601e-05	6.285000e-07	20181115_CTCFgfpcf2_G2G1\MitoSys2\Calibration\pmEGFPC1\0009_pmEGFPC1_R1_P1_K1_Ch2.zen
491420	-1.264019e-05	7.230099e-05	5.533400e-07	20181115_CTCFgfpcf2_G2G1\MitoSys2\Calibration\pmEGFPC1\0009_pmEGFPC1_R1_P1_K1_Ch2.zen
532380	1.178481e-05	7.739422e-05	4.921700e-07	20181115_CTCFgfpcf2_G2G1\MitoSys2\Calibration\pmEGFPC1\0009_pmEGFPC1_R1_P1_K1_Ch2.zen
573340	4.872820e-05	9.399778e-05	4.415700e-07	20181115_CTCFgfpcf2_G2G1\MitoSys2\Calibration\pmEGFPC1\0009_pmEGFPC1_R1_P1_K1_Ch2.zen
614300	-4.534424e-06	8.045122e-05	3.991500e-07	20181115_CTCFgfpcf2_G2G1\MitoSys2\Calibration\pmEGFPC1\0009_pmEGFPC1_R1_P1_K1_Ch2.zen
655260	1.693199e-05	4.672114e-05	3.631600e-07	20181115_CTCFgfpcf2_G2G1\MitoSys2\Calibration\pmEGFPC1\0009_pmEGFPC1_R1_P1_K1_Ch2.zen
696220	8.084854e-06	6.576348e-05	3.323200e-07	20181115_CTCFgfpcf2_G2G1\MitoSys2\Calibration\pmEGFPC1\0009_pmEGFPC1_R1_P1_K1_Ch2.zen
737180	-1.443089e-05	7.926443e-05	3.056500e-07	20181115_CTCFgfpcf2_G2G1\MitoSys2\Calibration\pmEGFPC1\0009_pmEGFPC1_R1_P1_K1_Ch2.zen
778140	-9.308989e-06	7.942756e-05	2.823900e-07	20181115_CTCFgfpcf2_G2G1\MitoSys2\Calibration\pmEGFPC1\0009_pmEGFPC1_R1_P1_K1_Ch2.zen
819100	3.785657e-06	5.847492e-05	2.619600e-07	20181115_CTCFgfpcf2_G2G1\MitoSys2\Calibration\pmEGFPC1\0009_pmEGFPC1_R1_P1_K1_Ch2.zen
901020	2.184492e-05	7.961864e-05	2.278500e-07	20181115_CTCFgfpcf2_G2G1\MitoSys2\Calibration\pmEGFPC1\0009_pmEGFPC1_R1_P1_K1_Ch2.zen
982940	-6.863385e-06	6.596519e-05	2.006100e-07	20181115_CTCFgfpcf2_G2G1\MitoSys2\Calibration\pmEGFPC1\0009_pmEGFPC1_R1_P1_K1_Ch2.zen
1064860	5.557070e-06	5.000684e-05	1.784400e-07	20181115_CTCFgfpcf2_G2G1\MitoSys2\Calibration\pmEGFPC1\0009_pmEGFPC1_R1_P1_K1_Ch2.zen
1146780	-3.310712e-05	5.954638e-05	1.601100e-07	20181115_CTCFgfpcf2_G2G1\MitoSys2\Calibration\pmEGFPC1\0009_pmEGFPC1_R1_P1_K1_Ch2.zen
1228700	-2.612035e-05	7.632224e-05	1.447400e-07	20181115_CTCFgfpcf2_G2G1\MitoSys2\Calibration\pmEGFPC1\0009_pmEGFPC1_R1_P1_K1_Ch2.zen
1310620	-5.428911e-06	5.587414e-05	1.317000e-07	20181115_CTCFgfpcf2_G2G1\MitoSys2\Calibration\pmEGFPC1\0009_pmEGFPC1_R1_P1_K1_Ch2.zen
1392540	-1.050453e-05	4.884668e-05	1.205300e-07	20181115_CTCFgfpcf2_G2G1\MitoSys2\Calibration\pmEGFPC1\0009_pmEGFPC1_R1_P1_K1_Ch2.zen
1474460	-1.058442e-05	6.179892e-05	1.108700e-07	20181115_CTCFgfpcf2_G2G1\MitoSys2\Calibration\pmEGFPC1\0009_pmEGFPC1_R1_P1_K1_Ch2.zen
1556380	4.025443e-06	6.333904e-05	1.024400e-07	20181115_CTCFgfpcf2_G2G1\MitoSys2\Calibration\pmEGFPC1\0009_pmEGFPC1_R1_P1_K1_Ch2.zen
10	5.621823e-03	6.066343e-04	5.668300e-03	20181115_CTCFgfpcf2_G2G1\MitoSys2\Calibration\pmEGFPC1\0010_pmEGFPC1_R1_P1_K1_Ch2.zen
20	5.486744e-03	1.063700e-03	5.446400e-03	20181115_CTCFgfpcf2_G2G1\MitoSys2\Calibration\pmEGFPC1\0010_pmEGFPC1_R1_P1_K1_Ch2.zen
30	5.033223e-03	8.098250e-04	5.240900e-03	20181115_CTCFgfpcf2_G2G1\MitoSys2\Calibration\pmEGFPC1\0010_pmEGFPC1_R1_P1_K1_Ch2.zen
40	4.954564e-03	8.027851e-04	5.050600e-03	20181115_CTCFgfpcf2_G2G1\MitoSys2\Calibration\pmEGFPC1\0010_pmEGFPC1_R1_P1_K1_Ch2.zen
50	5.073292e-03	8.407853e-04	4.874200e-03	20181115_CTCFgfpcf2_G2G1\MitoSys2\Calibration\pmEGFPC1\0010_pmEGFPC1_R1_P1_K1_Ch2.zen
60	4.980647e-03	8.617959e-04	4.710200e-03	20181115_CTCFgfpcf2_G2G1\MitoSys2\Calibration\pmEGFPC1\0010_pmEGFPC1_R1_P1_K1_Ch2.zen
70	4.455649e-03	8.815412e-04	4.557700e-03	20181115_CTCFgfpcf2_G2G1\MitoSys2\Calibration\pmEGFPC1\0010_pmEGFPC1_R1_P1_K1_Ch2.zen
80	4.193918e-03	7.217300e-04	4.415400e-03	20181115_CTCFgfpcf2_G2G1\MitoSys2\Calibration\pmEGFPC1\0010_pmEGFPC1_R1_P1_K1_Ch2.zen
90	4.517001e-03	7.257535e-04	4.282400e-03	20181115_CTCFgfpcf2_G2G1\MitoSys2\Calibration\pmEGFPC1\0010_pmEGFPC1_R1_P1_K1_Ch2.zen
100	4.118655e-03	4.735229e-04	4.157800e-03	20181115_CTCFgfpcf2_G2G1\MitoSys2\Calibration\pmEGFPC1\0010_pmEGFPC1_R1_P1_K1_Ch2.zen
120	4.077729e-03	6.104234e-04	3.931100e-03	20181115_CTCFgfpcf2_G2G1\MitoSys2\Calibration\pmEGFPC1\0010_pmEGFPC1_R1_P1_K1_Ch2.zen
140	3.866516e-03	5.852480e-04	3.729900e-03	20181115_CTCFgfpcf2_G2G1\MitoSys2\Calibration\pmEGFPC1\0010_pmEGFPC1_R1_P1_K1_Ch2.zen
160	3.360076e-03	5.204366e-04	3.550200e-03	20181115_CTCFgfpcf2_G2G1\MitoSys2\Calibration\pmEGFPC1\0010_pmEGFPC1_R1_P1_K1_Ch2.zen
180	3.457018e-03	5.390707e-04	3.388400e-03	20181115_CTCFgfpcf2_G2G1\MitoSys2\Calibration\pmEGFPC1\0010_pmEGFPC1_R1_P1_K1_Ch2.zen
200	3.434264e-03	6.182841e-04	3.242000e-03	20181115_CTCFgfpcf2_G2G1\MitoSys2\Calibration\pmEGFPC1\0010_pmEGFPC1_R1_P1_K1_Ch2.zen
220	3.337432e-03	4.914529e-04	3.108700e-03	20181115_CTCFgfpcf2_G2G1\MitoSys2\Calibration\pmEGFPC1\0010_pmEGFPC1_R1_P1_K1_Ch2.zen
240	3.035440e-03	6.084413e-04	2.986700e-03	20181115_CTCFgfpcf2_G2G1\MitoSys2\Calibration\pmEGFPC1\0010_pmEGFPC1_R1_P1_K1_Ch2.zen
260	2.686521e-03	4.728372e-04	2.874500e-03	20181115_CTCFgfpcf2_G2G1\MitoSys2\Calibration\pmEGFPC1\0010_pmEGFPC1_R1_P1_K1_Ch2.zen
280	2.727548e-03	5.867982e-04	2.770900e-03	20181115_CTCFgfpcf2_G2G1\MitoSys2\Calibration\pmEGFPC1\0010_pmEGFPC1_R1_P1_K1_Ch2.zen
300	2.711564e-03	3.627959e-04	2.674900e-03	20181115_CTCFgfpcf2_G2G1\MitoSys2\Calibration\pmEGFPC1\0010_pmEGFPC1_R1_P1_K1_Ch2.zen
340	2.541051e-03	5.908209e-04	2.502100e-03	20181115_CTCFgfpcf2_G2G1\MitoSys2\Calibration\pmEGFPC1\0010_pmEGFPC1_R1_P1_K1_Ch2.zen
380	2.328075e-03	4.962336e-04	2.350800e-03	20181115_CTCFgfpcf2_G2G1\MitoSys2\Calibration\pmEGFPC1\0010_pmEGFPC1_R1_P1_K1_Ch2.zen
420	2.267504e-03	4.980370e-04	2.216800e-03	20181115_CTCFgfpcf2_G2G1\MitoSys2\Calibration\pmEGFPC1\0010_pmEGFPC1_R1_P1_K1_Ch2.zen
460	1.949345e-03	3.676147e-04	2.097200e-03	20181115_CTCFgfpcf2_G2G1\MitoSys2\Calibration\pmEGFPC1\0010_pmEGFPC1_R1_P1_K1_Ch2.zen
500	1.882776e-03	4.682841e-04	1.989700e-03	20181115_CTCFgfpcf2_G2G1\MitoSys2\Calibration\pmEGFPC1\0010_pmEGFPC1_R1_P1_K1_Ch2.zen
540	1.970882e-03	3.802818e-04	1.892400e-03	20181115_CTCFgfpcf2_G2G1\MitoSys2\Calibration\pmEGFPC1\0010_pmEGFPC1_R1_P1_K1_Ch2.zen
580	1.720768e-03	5.043860e-04	1.804000e-03	20181115_CTCFgfpcf2_G2G1\MitoSys2\Calibration\pmEGFPC1\0010_pmEGFPC1_R1_P1_K1_Ch2.zen
620	1.754703e-03	4.540687e-04	1.723100e-03	20181115_CTCFgfpcf2_G2G1\MitoSys2\Calibration\pmEGFPC1\0010_pmEGFPC1_R1_P1_K1_Ch2.zen
660	1.698452e-03	3.704454e-04	1.648900e-03	20181115_CTCFgfpcf2_G2G1\MitoSys2\Calibration\pmEGFPC1\0010_pmEGFPC1_R1_P1_K1_Ch2.zen
700	1.560930e-03	2.923271e-04	1.580600e-03	20181115_CTCFgfpcf2_G2G1\MitoSys2\Calibration\pmEGFPC1\0010_pmEGFPC1_R1_P1_K1_Ch2.zen
780	1.414494e-03	3.644343e-04	1.459000e-03	20181115_CTCFgfpcf2_G2G1\MitoSys2\Calibration\pmEGFPC1\0010_pmEGFPC1_R1_P1_K1_Ch2.zen
860	1.253006e-03	3.946253e-04	1.353900e-03	20181115_CTCFgfpcf2_G2G1\MitoSys2\Calibration\pmEGFPC1\0010_pmEGFPC1_R1_P1_K1_Ch2.zen
940	1.321531e-03	3.711965e-04	1.262200e-03	20181115_CTCFgfpcf2_G2G1\MitoSys2\Calibration\pmEGFPC1\0010_pmEGFPC1_R1_P1_K1_Ch2.zen
1020	1.167337e-03	3.538413e-04	1.181500e-03	20181115_CTCFgfpcf2_G2G1\MitoSys2\Calibration\pmEGFPC1\0010_pmEGFPC1_R1_P1_K1_Ch2.zen
1100	1.198742e-03	3.722770e-04	1.110000e-03	20181115_CTCFgfpcf2_G2G1\MitoSys2\Calibration\pmEGFPC1\0010_pmEGFPC1_R1_P1_K1_Ch2.zen
1180	1.019805e-03	4.607950e-04	1.046200e-03	20181115_CTCFgfpcf2_G2G1\MitoSys2\Calibration\pmEGFPC1\0010_pmEGFPC1_R1_P1_K1_Ch2.zen
1260	9.104704e-04	3.061262e-04	9.888500e-04	20181115_CTCFgfpcf2_G2G1\MitoSys2\Calibration\pmEGFPC1\0010_pmEGFPC1_R1_P1_K1_Ch2.zen
1340	9.593985e-04	3.335269e-04	9.371200e-04	20181115_CTCFgfpcf2_G2G1\MitoSys2\Calibration\pmEGFPC1\0010_pmEGFPC1_R1_P1_K1_Ch2.zen
1420	8.832318e-04	2.992387e-04	8.901900e-04	20181115_CTCFgfpcf2_G2G1\MitoSys2\Calibration\pmEGFPC1\0010_pmEGFPC1_R1_P1_K1_Ch2.zen
1500	8.979716e-04	3.137966e-04	8.474400e-04	20181115_CTCFgfpcf2_G2G1\MitoSys2\Calibration\pmEGFPC1\0010_pmEGFPC1_R1_P1_K1_Ch2.zen
1660	7.164456e-04	2.617650e-04	7.724400e-04	20181115_CTCFgfpcf2_G2G1\MitoSys2\Calibration\pmEGFPC1\0010_pmEGFPC1_R1_P1_K1_Ch2.zen
1820	6.943973e-04	2.618632e-04	7.088200e-04	20181115_CTCFgfpcf2_G2G1\MitoSys2\Calibration\pmEGFPC1\0010_pmEGFPC1_R1_P1_K1_Ch2.zen
1980	6.895417e-04	2.302353e-04	6.541900e-04	20181115_CTCFgfpcf2_G2G1\MitoSys2\Calibration\pmEGFPC1\0010_pmEGFPC1_R1_P1_K1_Ch2.zen
2140	5.709802e-04	1.762998e-04	6.068000e-04	20181115_CTCFgfpcf2_G2G1\MitoSys2\Calibration\pmEGFPC1\0010_pmEGFPC1_R1_P1_K1_Ch2.zen
2300	4.976251e-04	2.667623e-04	5.653100e-04	20181115_CTCFgfpcf2_G2G1\MitoSys2\Calibration\pmEGFPC1\0010_pmEGFPC1_R1_P1_K1_Ch2.zen
2460	4.911162e-04	2.280492e-04	5.287000e-04	20181115_CTCFgfpcf2_G2G1\MitoSys2\Calibration\pmEGFPC1\0010_pmEGFPC1_R1_P1_K1_Ch2.zen
2620	5.364493e-04	2.133456e-04	4.961800e-04	20181115_CTCFgfpcf2_G2G1\MitoSys2\Calibration\pmEGFPC1\0010_pmEGFPC1_R1_P1_K1_Ch2.zen
2780	4.889358e-04	1.795231e-04	4.670900e-04	20181115_CTCFgfpcf2_G2G1\MitoSys2\Calibration\pmEGFPC1\0010_pmEGFPC1_R1_P1_K1_Ch2.zen
2940	4.499985e-04	2.752436e-04	4.409300e-04	20181115_CTCFgfpcf2_G2G1\MitoSys2\Calibration\pmEGFPC1\0010_pmEGFPC1_R1_P1_K1_Ch2.zen
3100	4.283846e-04	1.873800e-04	4.173000e-04	20181115_CTCFgfpcf2_G2G1\MitoSys2\Calibration\pmEGFPC1\0010_pmEGFPC1_R1_P1_K1_Ch2.zen
3420	4.375973e-04	1.714131e-04	3.762700e-04	20181115_CTCFgfpcf2_G2G1\MitoSys2\Calibration\pmEGFPC1\0010_pmEGFPC1_R1_P1_K1_Ch2.zen
3740	4.670439e-04	1.975459e-04	3.419200e-04	20181115_CTCFgfpcf2_G2G1\MitoSys2\Calibration\pmEGFPC1\0010_pmEGFPC1_R1_P1_K1_Ch2.zen
4060	3.919429e-04	2.422672e-04	3.127600e-04	20181115_CTCFgfpcf2_G2G1\MitoSys2\Calibration\pmEGFPC1\0010_pmEGFPC1_R1_P1_K1_Ch2.zen
4380	2.983328e-04	2.951414e-04	2.877300e-04	20181115_CTCFgfpcf2_G2G1\MitoSys2\Calibration\pmEGFPC1\0010_pmEGFPC1_R1_P1_K1_Ch2.zen
4700	2.994162e-04	2.145870e-04	2.660200e-04	20181115_CTCFgfpcf2_G2G1\MitoSys2\Calibration\pmEGFPC1\0010_pmEGFPC1_R1_P1_K1_Ch2.zen
5020	2.729589e-04	2.838493e-04	2.470300e-04	20181115_CTCFgfpcf2_G2G1\MitoSys2\Calibration\pmEGFPC1\0010_pmEGFPC1_R1_P1_K1_Ch2.zen
5340	2.542167e-04	2.321636e-04	2.302900e-04	20181115_CTCFgfpcf2_G2G1\MitoSys2\Calibration\pmEGFPC1\0010_pmEGFPC1_R1_P1_K1_Ch2.zen
5660	2.663225e-04	2.438658e-04	2.154300e-04	20181115_CTCFgfpcf2_G2G1\MitoSys2\Calibration\pmEGFPC1\0010_pmEGFPC1_R1_P1_K1_Ch2.zen
5980	2.862721e-04	2.301974e-04	2.021700e-04	20181115_CTCFgfpcf2_G2G1\MitoSys2\Calibration\pmEGFPC1\0010_pmEGFPC1_R1_P1_K1_Ch2.zen
6300	2.492356e-04	1.952774e-04	1.902600e-04	20181115_CTCFgfpcf2_G2G1\MitoSys2\Calibration\pmEGFPC1\0010_pmEGFPC1_R1_P1_K1_Ch2.zen
6940	1.968450e-04	2.471492e-04	1.697700e-04	20181115_CTCFgfpcf2_G2G1\MitoSys2\Calibration\pmEGFPC1\0010_pmEGFPC1_R1_P1_K1_Ch2.zen
7580	1.855475e-04	2.042251e-04	1.528100e-04	20181115_CTCFgfpcf2_G2G1\MitoSys2\Calibration\pmEGFPC1\0010_pmEGFPC1_R1_P1_K1_Ch2.zen
8220	1.742118e-04	2.058460e-04	1.385600e-04	20181115_CTCFgfpcf2_G2G1\MitoSys2\Calibration\pmEGFPC1\0010_pmEGFPC1_R1_P1_K1_Ch2.zen
8860	1.684338e-04	1.840901e-04	1.264500e-04	20181115_CTCFgfpcf2_G2G1\MitoSys2\Calibration\pmEGFPC1\0010_pmEGFPC1_R1_P1_K1_Ch2.zen
9500	6.573019e-05	1.961019e-04	1.160400e-04	20181115_CTCFgfpcf2_G2G1\MitoSys2\Calibration\pmEGFPC1\0010_pmEGFPC1_R1_P1_K1_Ch2.zen
10140	1.698243e-04	1.293684e-04	1.070000e-04	20181115_CTCFgfpcf2_G2G1\MitoSys2\Calibration\pmEGFPC1\0010_pmEGFPC1_R1_P1_K1_Ch2.zen
10780	1.074165e-04	1.532642e-04	9.910400e-05	20181115_CTCFgfpcf2_G2G1\MitoSys2\Calibration\pmEGFPC1\0010_pmEGFPC1_R1_P1_K1_Ch2.zen
11420	7.116929e-05	2.474320e-04	9.214400e-05	20181115_CTCFgfpcf2_G2G1\MitoSys2\Calibration\pmEGFPC1\0010_pmEGFPC1_R1_P1_K1_Ch2.zen
12060	1.083031e-04	2.554782e-04	8.597200e-05	20181115_CTCFgfpcf2_G2G1\MitoSys2\Calibration\pmEGFPC1\0010_pmEGFPC1_R1_P1_K1_Ch2.zen
12700	1.310200e-04	2.044008e-04	8.046800e-05	20181115_CTCFgfpcf2_G2G1\MitoSys2\Calibration\pmEGFPC1\0010_pmEGFPC1_R1_P1_K1_Ch2.zen
13980	9.197212e-05	1.494023e-04	7.108800e-05	20181115_CTCFgfpcf2_G2G1\MitoSys2\Calibration\pmEGFPC1\0010_pmEGFPC1_R1_P1_K1_Ch2.zen
15260	5.354799e-05	1.622257e-04	6.341200e-05	20181115_CTCFgfpcf2_G2G1\MitoSys2\Calibration\pmEGFPC1\0010_pmEGFPC1_R1_P1_K1_Ch2.zen
16540	1.039681e-05	1.530448e-04	5.703300e-05	20181115_CTCFgfpcf2_G2G1\MitoSys2\Calibration\pmEGFPC1\0010_pmEGFPC1_R1_P1_K1_Ch2.zen
17820	5.410547e-05	1.709930e-04	5.166100e-05	20181115_CTCFgfpcf2_G2G1\MitoSys2\Calibration\pmEGFPC1\0010_pmEGFPC1_R1_P1_K1_Ch2.zen
19100	3.704201e-05	1.664794e-04	4.708500e-05	20181115_CTCFgfpcf2_G2G1\MitoSys2\Calibration\pmEGFPC1\0010_pmEGFPC1_R1_P1_K1_Ch2.zen
20380	2.885525e-05	1.797680e-04	4.314800e-05	20181115_CTCFgfpcf2_G2G1\MitoSys2\Calibration\pmEGFPC1\0010_pmEGFPC1_R1_P1_K1_Ch2.zen
21660	-2.610732e-05	1.340331e-04	3.973200e-05	20181115_CTCFgfpcf2_G2G1\MitoSys2\Calibration\pmEGFPC1\0010_pmEGFPC1_R1_P1_K1_Ch2.zen
22940	1.625476e-05	1.574771e-04	3.674500e-05	20181115_CTCFgfpcf2_G2G1\MitoSys2\Calibration\pmEGFPC1\0010_pmEGFPC1_R1_P1_K1_Ch2.zen
24220	5.532412e-05	1.678572e-04	3.411400e-05	20181115_CTCFgfpcf2_G2G1\MitoSys2\Calibration\pmEGFPC1\0010_pmEGFPC1_R1_P1_K1_Ch2.zen
25500	2.285813e-05	1.920383e-04	3.178300e-05	20181115_CTCFgfpcf2_G2G1\MitoSys2\Calibration\pmEGFPC1\0010_pmEGFPC1_R1_P1_K1_Ch2.zen
28060	3.803878e-05	1.613230e-04	2.784400e-05	20181115_CTCFgfpcf2_G2G1\MitoSys2\Calibration\pmEGFPC1\0010_pmEGFPC1_R1_P1_K1_Ch2.zen
30620	3.245148e-05	1.486987e-04	2.465500e-05	20181115_CTCFgfpcf2_G2G1\MitoSys2\Calibration\pmEGFPC1\0010_pmEGFPC1_R1_P1_K1_Ch2.zen
33180	-2.964977e-06	1.737898e-04	2.203000e-05	20181115_CTCFgfpcf2_G2G1\MitoSys2\Calibration\pmEGFPC1\0010_pmEGFPC1_R1_P1_K1_Ch2.zen
35740	8.250156e-05	1.824076e-04	1.983900e-05	20181115_CTCFgfpcf2_G2G1\MitoSys2\Calibration\pmEGFPC1\0010_pmEGFPC1_R1_P1_K1_Ch2.zen
38300	4.657478e-05	1.534107e-04	1.798700e-05	20181115_CTCFgfpcf2_G2G1\MitoSys2\Calibration\pmEGFPC1\0010_pmEGFPC1_R1_P1_K1_Ch2.zen
40860	1.948382e-06	1.536391e-04	1.640600e-05	20181115_CTCFgfpcf2_G2G1\MitoSys2\Calibration\pmEGFPC1\0010_pmEGFPC1_R1_P1_K1_Ch2.zen
43420	7.817229e-06	1.795038e-04	1.504200e-05	20181115_CTCFgfpcf2_G2G1\MitoSys2\Calibration\pmEGFPC1\0010_pmEGFPC1_R1_P1_K1_Ch2.zen
45980	5.921737e-05	1.322374e-04	1.385700e-05	20181115_CTCFgfpcf2_G2G1\MitoSys2\Calibration\pmEGFPC1\0010_pmEGFPC1_R1_P1_K1_Ch2.zen
48540	4.905397e-05	1.106003e-04	1.281800e-05	20181115_CTCFgfpcf2_G2G1\MitoSys2\Calibration\pmEGFPC1\0010_pmEGFPC1_R1_P1_K1_Ch2.zen
51100	2.321946e-05	7.846879e-05	1.190300e-05	20181115_CTCFgfpcf2_G2G1\MitoSys2\Calibration\pmEGFPC1\0010_pmEGFPC1_R1_P1_K1_Ch2.zen
56220	3.063615e-05	1.137405e-04	1.036700e-05	20181115_CTCFgfpcf2_G2G1\MitoSys2\Calibration\pmEGFPC1\0010_pmEGFPC1_R1_P1_K1_Ch2.zen
61340	6.739171e-05	1.318076e-04	9.133400e-06	20181115_CTCFgfpcf2_G2G1\MitoSys2\Calibration\pmEGFPC1\0010_pmEGFPC1_R1_P1_K1_Ch2.zen
66460	6.526707e-05	1.202820e-04	8.125300e-06	20181115_CTCFgfpcf2_G2G1\MitoSys2\Calibration\pmEGFPC1\0010_pmEGFPC1_R1_P1_K1_Ch2.zen
71580	4.274578e-05	1.372769e-04	7.289000e-06	20181115_CTCFgfpcf2_G2G1\MitoSys2\Calibration\pmEGFPC1\0010_pmEGFPC1_R1_P1_K1_Ch2.zen
76700	4.876602e-05	1.264836e-04	6.586100e-06	20181115_CTCFgfpcf2_G2G1\MitoSys2\Calibration\pmEGFPC1\0010_pmEGFPC1_R1_P1_K1_Ch2.zen
81820	-2.427249e-05	9.592720e-05	5.988700e-06	20181115_CTCFgfpcf2_G2G1\MitoSys2\Calibration\pmEGFPC1\0010_pmEGFPC1_R1_P1_K1_Ch2.zen
86940	2.088479e-05	1.113669e-04	5.476000e-06	20181115_CTCFgfpcf2_G2G1\MitoSys2\Calibration\pmEGFPC1\0010_pmEGFPC1_R1_P1_K1_Ch2.zen
92060	2.230114e-05	9.597442e-05	5.032000e-06	20181115_CTCFgfpcf2_G2G1\MitoSys2\Calibration\pmEGFPC1\0010_pmEGFPC1_R1_P1_K1_Ch2.zen
97180	3.640179e-05	1.052379e-04	4.644600e-06	20181115_CTCFgfpcf2_G2G1\MitoSys2\Calibration\pmEGFPC1\0010_pmEGFPC1_R1_P1_K1_Ch2.zen
102300	3.313964e-05	1.044541e-04	4.304200e-06	20181115_CTCFgfpcf2_G2G1\MitoSys2\Calibration\pmEGFPC1\0010_pmEGFPC1_R1_P1_K1_Ch2.zen
112540	-7.630112e-06	9.642488e-05	3.735400e-06	20181115_CTCFgfpcf2_G2G1\MitoSys2\Calibration\pmEGFPC1\0010_pmEGFPC1_R1_P1_K1_Ch2.zen
122780	-1.955941e-05	1.185339e-04	3.281000e-06	20181115_CTCFgfpcf2_G2G1\MitoSys2\Calibration\pmEGFPC1\0010_pmEGFPC1_R1_P1_K1_Ch2.zen
133020	-1.489502e-05	9.088848e-05	2.911300e-06	20181115_CTCFgfpcf2_G2G1\MitoSys2\Calibration\pmEGFPC1\0010_pmEGFPC1_R1_P1_K1_Ch2.zen
143260	2.190729e-05	9.631675e-05	2.605800e-06	20181115_CTCFgfpcf2_G2G1\MitoSys2\Calibration\pmEGFPC1\0010_pmEGFPC1_R1_P1_K1_Ch2.zen
153500	1.239672e-05	1.019821e-04	2.349900e-06	20181115_CTCFgfpcf2_G2G1\MitoSys2\Calibration\pmEGFPC1\0010_pmEGFPC1_R1_P1_K1_Ch2.zen
163740	2.611123e-06	9.722947e-05	2.133000e-06	20181115_CTCFgfpcf2_G2G1\MitoSys2\Calibration\pmEGFPC1\0010_pmEGFPC1_R1_P1_K1_Ch2.zen
173980	-1.224731e-05	1.484631e-04	1.947400e-06	20181115_CTCFgfpcf2_G2G1\MitoSys2\Calibration\pmEGFPC1\0010_pmEGFPC1_R1_P1_K1_Ch2.zen
184220	4.846991e-06	1.141249e-04	1.787000e-06	20181115_CTCFgfpcf2_G2G1\MitoSys2\Calibration\pmEGFPC1\0010_pmEGFPC1_R1_P1_K1_Ch2.zen
194460	-1.534143e-05	7.625200e-05	1.647400e-06	20181115_CTCFgfpcf2_G2G1\MitoSys2\Calibration\pmEGFPC1\0010_pmEGFPC1_R1_P1_K1_Ch2.zen
204700	-1.101167e-05	6.433558e-05	1.524900e-06	20181115_CTCFgfpcf2_G2G1\MitoSys2\Calibration\pmEGFPC1\0010_pmEGFPC1_R1_P1_K1_Ch2.zen
225180	-3.273925e-05	8.836424e-05	1.320800e-06	20181115_CTCFgfpcf2_G2G1\MitoSys2\Calibration\pmEGFPC1\0010_pmEGFPC1_R1_P1_K1_Ch2.zen
245660	-4.480909e-05	7.892541e-05	1.158200e-06	20181115_CTCFgfpcf2_G2G1\MitoSys2\Calibration\pmEGFPC1\0010_pmEGFPC1_R1_P1_K1_Ch2.zen
266140	-6.702349e-06	8.777259e-05	1.026200e-06	20181115_CTCFgfpcf2_G2G1\MitoSys2\Calibration\pmEGFPC1\0010_pmEGFPC1_R1_P1_K1_Ch2.zen
286620	-3.281227e-05	8.451765e-05	9.174300e-07	20181115_CTCFgfpcf2_G2G1\MitoSys2\Calibration\pmEGFPC1\0010_pmEGFPC1_R1_P1_K1_Ch2.zen
307100	-1.017043e-05	6.849398e-05	8.264500e-07	20181115_CTCFgfpcf2_G2G1\MitoSys2\Calibration\pmEGFPC1\0010_pmEGFPC1_R1_P1_K1_Ch2.zen
327580	1.859891e-06	7.920425e-05	7.494900e-07	20181115_CTCFgfpcf2_G2G1\MitoSys2\Calibration\pmEGFPC1\0010_pmEGFPC1_R1_P1_K1_Ch2.zen
348060	1.215281e-06	8.306052e-05	6.836900e-07	20181115_CTCFgfpcf2_G2G1\MitoSys2\Calibration\pmEGFPC1\0010_pmEGFPC1_R1_P1_K1_Ch2.zen
368540	1.146142e-05	7.755316e-05	6.269300e-07	20181115_CTCFgfpcf2_G2G1\MitoSys2\Calibration\pmEGFPC1\0010_pmEGFPC1_R1_P1_K1_Ch2.zen
389020	-1.134192e-05	8.510990e-05	5.775600e-07	20181115_CTCFgfpcf2_G2G1\MitoSys2\Calibration\pmEGFPC1\0010_pmEGFPC1_R1_P1_K1_Ch2.zen
409500	-1.417159e-07	6.782992e-05	5.343000e-07	20181115_CTCFgfpcf2_G2G1\MitoSys2\Calibration\pmEGFPC1\0010_pmEGFPC1_R1_P1_K1_Ch2.zen
450460	1.118603e-05	6.227629e-05	4.623100e-07	20181115_CTCFgfpcf2_G2G1\MitoSys2\Calibration\pmEGFPC1\0010_pmEGFPC1_R1_P1_K1_Ch2.zen
491420	1.544072e-05	5.969465e-05	4.050600e-07	20181115_CTCFgfpcf2_G2G1\MitoSys2\Calibration\pmEGFPC1\0010_pmEGFPC1_R1_P1_K1_Ch2.zen
532380	3.652914e-06	6.351653e-05	3.586500e-07	20181115_CTCFgfpcf2_G2G1\MitoSys2\Calibration\pmEGFPC1\0010_pmEGFPC1_R1_P1_K1_Ch2.zen
573340	2.220293e-06	7.020909e-05	3.204200e-07	20181115_CTCFgfpcf2_G2G1\MitoSys2\Calibration\pmEGFPC1\0010_pmEGFPC1_R1_P1_K1_Ch2.zen
614300	-1.929246e-05	4.578817e-05	2.884900e-07	20181115_CTCFgfpcf2_G2G1\MitoSys2\Calibration\pmEGFPC1\0010_pmEGFPC1_R1_P1_K1_Ch2.zen
655260	-2.719175e-05	6.137086e-05	2.614900e-07	20181115_CTCFgfpcf2_G2G1\MitoSys2\Calibration\pmEGFPC1\0010_pmEGFPC1_R1_P1_K1_Ch2.zen
696220	-1.835839e-05	5.739385e-05	2.384400e-07	20181115_CTCFgfpcf2_G2G1\MitoSys2\Calibration\pmEGFPC1\0010_pmEGFPC1_R1_P1_K1_Ch2.zen
737180	-5.898335e-06	8.584275e-05	2.185600e-07	20181115_CTCFgfpcf2_G2G1\MitoSys2\Calibration\pmEGFPC1\0010_pmEGFPC1_R1_P1_K1_Ch2.zen
778140	4.485704e-07	8.432916e-05	2.012800e-07	20181115_CTCFgfpcf2_G2G1\MitoSys2\Calibration\pmEGFPC1\0010_pmEGFPC1_R1_P1_K1_Ch2.zen
819100	2.514126e-07	4.680897e-05	1.861500e-07	20181115_CTCFgfpcf2_G2G1\MitoSys2\Calibration\pmEGFPC1\0010_pmEGFPC1_R1_P1_K1_Ch2.zen
901020	-7.910392e-06	4.993375e-05	1.609800e-07	20181115_CTCFgfpcf2_G2G1\MitoSys2\Calibration\pmEGFPC1\0010_pmEGFPC1_R1_P1_K1_Ch2.zen
982940	-1.221473e-05	4.513550e-05	1.409800e-07	20181115_CTCFgfpcf2_G2G1\MitoSys2\Calibration\pmEGFPC1\0010_pmEGFPC1_R1_P1_K1_Ch2.zen
1064860	-7.291191e-06	3.911970e-05	1.247900e-07	20181115_CTCFgfpcf2_G2G1\MitoSys2\Calibration\pmEGFPC1\0010_pmEGFPC1_R1_P1_K1_Ch2.zen
1146780	1.459476e-05	5.378958e-05	1.114500e-07	20181115_CTCFgfpcf2_G2G1\MitoSys2\Calibration\pmEGFPC1\0010_pmEGFPC1_R1_P1_K1_Ch2.zen
1228700	-7.915226e-06	5.022053e-05	1.003100e-07	20181115_CTCFgfpcf2_G2G1\MitoSys2\Calibration\pmEGFPC1\0010_pmEGFPC1_R1_P1_K1_Ch2.zen
1310620	-1.481124e-05	5.899815e-05	9.090700e-08	20181115_CTCFgfpcf2_G2G1\MitoSys2\Calibration\pmEGFPC1\0010_pmEGFPC1_R1_P1_K1_Ch2.zen
1392540	-1.117660e-05	5.474427e-05	8.287400e-08	20181115_CTCFgfpcf2_G2G1\MitoSys2\Calibration\pmEGFPC1\0010_pmEGFPC1_R1_P1_K1_Ch2.zen
1474460	-9.934638e-06	5.422277e-05	7.595100e-08	20181115_CTCFgfpcf2_G2G1\MitoSys2\Calibration\pmEGFPC1\0010_pmEGFPC1_R1_P1_K1_Ch2.zen
1556380	-4.635004e-06	5.594562e-05	6.993500e-08	20181115_CTCFgfpcf2_G2G1\MitoSys2\Calibration\pmEGFPC1\0010_pmEGFPC1_R1_P1_K1_Ch2.zen
10	2.673726e-02	3.463093e-03	2.575300e-02	20181115_CTCFgfpcf2_G2G1\MitoSys2\Calibration\pmEGFPC1\0011_pmEGFPC1_R1_P1_K1_Ch2.zen
20	2.348747e-02	3.623873e-03	2.463900e-02	20181115_CTCFgfpcf2_G2G1\MitoSys2\Calibration\pmEGFPC1\0011_pmEGFPC1_R1_P1_K1_Ch2.zen
30	2.332844e-02	3.598885e-03	2.361100e-02	20181115_CTCFgfpcf2_G2G1\MitoSys2\Calibration\pmEGFPC1\0011_pmEGFPC1_R1_P1_K1_Ch2.zen
40	2.329159e-02	2.538825e-03	2.266500e-02	20181115_CTCFgfpcf2_G2G1\MitoSys2\Calibration\pmEGFPC1\0011_pmEGFPC1_R1_P1_K1_Ch2.zen
50	2.269881e-02	4.572096e-03	2.179200e-02	20181115_CTCFgfpcf2_G2G1\MitoSys2\Calibration\pmEGFPC1\0011_pmEGFPC1_R1_P1_K1_Ch2.zen
60	2.012905e-02	3.248250e-03	2.098700e-02	20181115_CTCFgfpcf2_G2G1\MitoSys2\Calibration\pmEGFPC1\0011_pmEGFPC1_R1_P1_K1_Ch2.zen
70	2.007298e-02	4.025109e-03	2.024200e-02	20181115_CTCFgfpcf2_G2G1\MitoSys2\Calibration\pmEGFPC1\0011_pmEGFPC1_R1_P1_K1_Ch2.zen
80	1.868703e-02	3.032211e-03	1.955200e-02	20181115_CTCFgfpcf2_G2G1\MitoSys2\Calibration\pmEGFPC1\0011_pmEGFPC1_R1_P1_K1_Ch2.zen
90	1.859305e-02	3.305145e-03	1.891100e-02	20181115_CTCFgfpcf2_G2G1\MitoSys2\Calibration\pmEGFPC1\0011_pmEGFPC1_R1_P1_K1_Ch2.zen
100	1.836788e-02	2.936008e-03	1.831500e-02	20181115_CTCFgfpcf2_G2G1\MitoSys2\Calibration\pmEGFPC1\0011_pmEGFPC1_R1_P1_K1_Ch2.zen
120	1.730593e-02	2.129690e-03	1.724000e-02	20181115_CTCFgfpcf2_G2G1\MitoSys2\Calibration\pmEGFPC1\0011_pmEGFPC1_R1_P1_K1_Ch2.zen
140	1.679987e-02	2.964778e-03	1.629800e-02	20181115_CTCFgfpcf2_G2G1\MitoSys2\Calibration\pmEGFPC1\0011_pmEGFPC1_R1_P1_K1_Ch2.zen
160	1.626717e-02	3.013148e-03	1.546500e-02	20181115_CTCFgfpcf2_G2G1\MitoSys2\Calibration\pmEGFPC1\0011_pmEGFPC1_R1_P1_K1_Ch2.zen
180	1.469687e-02	2.846850e-03	1.472500e-02	20181115_CTCFgfpcf2_G2G1\MitoSys2\Calibration\pmEGFPC1\0011_pmEGFPC1_R1_P1_K1_Ch2.zen
200	1.374602e-02	2.611175e-03	1.406100e-02	20181115_CTCFgfpcf2_G2G1\MitoSys2\Calibration\pmEGFPC1\0011_pmEGFPC1_R1_P1_K1_Ch2.zen
220	1.372728e-02	3.326734e-03	1.346100e-02	20181115_CTCFgfpcf2_G2G1\MitoSys2\Calibration\pmEGFPC1\0011_pmEGFPC1_R1_P1_K1_Ch2.zen
240	1.263567e-02	2.165061e-03	1.291700e-02	20181115_CTCFgfpcf2_G2G1\MitoSys2\Calibration\pmEGFPC1\0011_pmEGFPC1_R1_P1_K1_Ch2.zen
260	1.361333e-02	2.849050e-03	1.242100e-02	20181115_CTCFgfpcf2_G2G1\MitoSys2\Calibration\pmEGFPC1\0011_pmEGFPC1_R1_P1_K1_Ch2.zen
280	1.143998e-02	2.072468e-03	1.196500e-02	20181115_CTCFgfpcf2_G2G1\MitoSys2\Calibration\pmEGFPC1\0011_pmEGFPC1_R1_P1_K1_Ch2.zen
300	1.207034e-02	1.407694e-03	1.154500e-02	20181115_CTCFgfpcf2_G2G1\MitoSys2\Calibration\pmEGFPC1\0011_pmEGFPC1_R1_P1_K1_Ch2.zen
340	1.065517e-02	2.084872e-03	1.079400e-02	20181115_CTCFgfpcf2_G2G1\MitoSys2\Calibration\pmEGFPC1\0011_pmEGFPC1_R1_P1_K1_Ch2.zen
380	1.045783e-02	2.026715e-03	1.014100e-02	20181115_CTCFgfpcf2_G2G1\MitoSys2\Calibration\pmEGFPC1\0011_pmEGFPC1_R1_P1_K1_Ch2.zen
420	9.948942e-03	1.689759e-03	9.566700e-03	20181115_CTCFgfpcf2_G2G1\MitoSys2\Calibration\pmEGFPC1\0011_pmEGFPC1_R1_P1_K1_Ch2.zen
460	9.488112e-03	2.208745e-03	9.056200e-03	20181115_CTCFgfpcf2_G2G1\MitoSys2\Calibration\pmEGFPC1\0011_pmEGFPC1_R1_P1_K1_Ch2.zen
500	7.678077e-03	1.823059e-03	8.598600e-03	20181115_CTCFgfpcf2_G2G1\MitoSys2\Calibration\pmEGFPC1\0011_pmEGFPC1_R1_P1_K1_Ch2.zen
540	8.399755e-03	1.552187e-03	8.185800e-03	20181115_CTCFgfpcf2_G2G1\MitoSys2\Calibration\pmEGFPC1\0011_pmEGFPC1_R1_P1_K1_Ch2.zen
580	7.234236e-03	2.209059e-03	7.811000e-03	20181115_CTCFgfpcf2_G2G1\MitoSys2\Calibration\pmEGFPC1\0011_pmEGFPC1_R1_P1_K1_Ch2.zen
620	6.531415e-03	1.465388e-03	7.469200e-03	20181115_CTCFgfpcf2_G2G1\MitoSys2\Calibration\pmEGFPC1\0011_pmEGFPC1_R1_P1_K1_Ch2.zen
660	6.661578e-03	1.715315e-03	7.156000e-03	20181115_CTCFgfpcf2_G2G1\MitoSys2\Calibration\pmEGFPC1\0011_pmEGFPC1_R1_P1_K1_Ch2.zen
700	6.757689e-03	1.131333e-03	6.867800e-03	20181115_CTCFgfpcf2_G2G1\MitoSys2\Calibration\pmEGFPC1\0011_pmEGFPC1_R1_P1_K1_Ch2.zen
780	6.576899e-03	1.474218e-03	6.355500e-03	20181115_CTCFgfpcf2_G2G1\MitoSys2\Calibration\pmEGFPC1\0011_pmEGFPC1_R1_P1_K1_Ch2.zen
860	5.374417e-03	1.351058e-03	5.913700e-03	20181115_CTCFgfpcf2_G2G1\MitoSys2\Calibration\pmEGFPC1\0011_pmEGFPC1_R1_P1_K1_Ch2.zen
940	5.854156e-03	1.280282e-03	5.528900e-03	20181115_CTCFgfpcf2_G2G1\MitoSys2\Calibration\pmEGFPC1\0011_pmEGFPC1_R1_P1_K1_Ch2.zen
1020	4.892507e-03	1.870179e-03	5.190800e-03	20181115_CTCFgfpcf2_G2G1\MitoSys2\Calibration\pmEGFPC1\0011_pmEGFPC1_R1_P1_K1_Ch2.zen
1100	4.674289e-03	1.222843e-03	4.891400e-03	20181115_CTCFgfpcf2_G2G1\MitoSys2\Calibration\pmEGFPC1\0011_pmEGFPC1_R1_P1_K1_Ch2.zen
1180	4.991605e-03	1.572403e-03	4.624500e-03	20181115_CTCFgfpcf2_G2G1\MitoSys2\Calibration\pmEGFPC1\0011_pmEGFPC1_R1_P1_K1_Ch2.zen
1260	4.642722e-03	1.292644e-03	4.385200e-03	20181115_CTCFgfpcf2_G2G1\MitoSys2\Calibration\pmEGFPC1\0011_pmEGFPC1_R1_P1_K1_Ch2.zen
1340	4.824135e-03	1.987246e-03	4.169300e-03	20181115_CTCFgfpcf2_G2G1\MitoSys2\Calibration\pmEGFPC1\0011_pmEGFPC1_R1_P1_K1_Ch2.zen
1420	3.980632e-03	1.536172e-03	3.973800e-03	20181115_CTCFgfpcf2_G2G1\MitoSys2\Calibration\pmEGFPC1\0011_pmEGFPC1_R1_P1_K1_Ch2.zen
1500	3.921332e-03	1.235216e-03	3.795800e-03	20181115_CTCFgfpcf2_G2G1\MitoSys2\Calibration\pmEGFPC1\0011_pmEGFPC1_R1_P1_K1_Ch2.zen
1660	3.543602e-03	1.037132e-03	3.484000e-03	20181115_CTCFgfpcf2_G2G1\MitoSys2\Calibration\pmEGFPC1\0011_pmEGFPC1_R1_P1_K1_Ch2.zen
1820	3.072912e-03	1.223087e-03	3.219900e-03	20181115_CTCFgfpcf2_G2G1\MitoSys2\Calibration\pmEGFPC1\0011_pmEGFPC1_R1_P1_K1_Ch2.zen
1980	2.905421e-03	1.456825e-03	2.993500e-03	20181115_CTCFgfpcf2_G2G1\MitoSys2\Calibration\pmEGFPC1\0011_pmEGFPC1_R1_P1_K1_Ch2.zen
2140	2.578319e-03	1.307995e-03	2.797400e-03	20181115_CTCFgfpcf2_G2G1\MitoSys2\Calibration\pmEGFPC1\0011_pmEGFPC1_R1_P1_K1_Ch2.zen
2300	2.455105e-03	9.871378e-04	2.625900e-03	20181115_CTCFgfpcf2_G2G1\MitoSys2\Calibration\pmEGFPC1\0011_pmEGFPC1_R1_P1_K1_Ch2.zen
2460	2.411106e-03	8.627314e-04	2.474800e-03	20181115_CTCFgfpcf2_G2G1\MitoSys2\Calibration\pmEGFPC1\0011_pmEGFPC1_R1_P1_K1_Ch2.zen
2620	2.425873e-03	1.029183e-03	2.340600e-03	20181115_CTCFgfpcf2_G2G1\MitoSys2\Calibration\pmEGFPC1\0011_pmEGFPC1_R1_P1_K1_Ch2.zen
2780	2.283081e-03	1.241578e-03	2.220800e-03	20181115_CTCFgfpcf2_G2G1\MitoSys2\Calibration\pmEGFPC1\0011_pmEGFPC1_R1_P1_K1_Ch2.zen
2940	2.074795e-03	1.168668e-03	2.113100e-03	20181115_CTCFgfpcf2_G2G1\MitoSys2\Calibration\pmEGFPC1\0011_pmEGFPC1_R1_P1_K1_Ch2.zen
3100	2.051464e-03	8.676743e-04	2.015800e-03	20181115_CTCFgfpcf2_G2G1\MitoSys2\Calibration\pmEGFPC1\0011_pmEGFPC1_R1_P1_K1_Ch2.zen
3420	2.048419e-03	7.657993e-04	1.847100e-03	20181115_CTCFgfpcf2_G2G1\MitoSys2\Calibration\pmEGFPC1\0011_pmEGFPC1_R1_P1_K1_Ch2.zen
3740	1.954335e-03	7.966867e-04	1.706000e-03	20181115_CTCFgfpcf2_G2G1\MitoSys2\Calibration\pmEGFPC1\0011_pmEGFPC1_R1_P1_K1_Ch2.zen
4060	1.676596e-03	8.606445e-04	1.586200e-03	20181115_CTCFgfpcf2_G2G1\MitoSys2\Calibration\pmEGFPC1\0011_pmEGFPC1_R1_P1_K1_Ch2.zen
[truncated: 34,697 more rows]
