# Supplementary material for: Absolute quantification of cohesin, CTCF and their regulators in human cells
Source: eLife. 2019 Jun 17;8:e46269. doi: 10.7554/eLife.46269 (PMC6606026; doi:10.7554/eLife.46269)
Supplement: Figure 2—source data 1. [file elife-46269-fig2-data1.zip › Figure 2 - source data 1/20181116_CTCFgfpcf2_G2G1/2c_opt_time_col_cf_Ch1.txt]

tau_us	Ch1	Ch1_std	Ch1_fit	path
10	4.972965e-03	9.410541e-04	5.475800e-03	20181116_CTCFgfpcf2_G2G1\MitoSys2\Calibration\pmEGFPC1\0001_pmEGFPC1_R1_P1_K1_Ch2.zen
20	5.577374e-03	1.009448e-03	5.279100e-03	20181116_CTCFgfpcf2_G2G1\MitoSys2\Calibration\pmEGFPC1\0001_pmEGFPC1_R1_P1_K1_Ch2.zen
30	5.496475e-03	9.153822e-04	5.091400e-03	20181116_CTCFgfpcf2_G2G1\MitoSys2\Calibration\pmEGFPC1\0001_pmEGFPC1_R1_P1_K1_Ch2.zen
40	4.992603e-03	1.240408e-03	4.914300e-03	20181116_CTCFgfpcf2_G2G1\MitoSys2\Calibration\pmEGFPC1\0001_pmEGFPC1_R1_P1_K1_Ch2.zen
50	4.773903e-03	9.648064e-04	4.747700e-03	20181116_CTCFgfpcf2_G2G1\MitoSys2\Calibration\pmEGFPC1\0001_pmEGFPC1_R1_P1_K1_Ch2.zen
60	4.556513e-03	1.049687e-03	4.591400e-03	20181116_CTCFgfpcf2_G2G1\MitoSys2\Calibration\pmEGFPC1\0001_pmEGFPC1_R1_P1_K1_Ch2.zen
70	4.343509e-03	9.698194e-04	4.444800e-03	20181116_CTCFgfpcf2_G2G1\MitoSys2\Calibration\pmEGFPC1\0001_pmEGFPC1_R1_P1_K1_Ch2.zen
80	3.921859e-03	9.807031e-04	4.307300e-03	20181116_CTCFgfpcf2_G2G1\MitoSys2\Calibration\pmEGFPC1\0001_pmEGFPC1_R1_P1_K1_Ch2.zen
90	4.603186e-03	9.460657e-04	4.178200e-03	20181116_CTCFgfpcf2_G2G1\MitoSys2\Calibration\pmEGFPC1\0001_pmEGFPC1_R1_P1_K1_Ch2.zen
100	4.130616e-03	8.040019e-04	4.056900e-03	20181116_CTCFgfpcf2_G2G1\MitoSys2\Calibration\pmEGFPC1\0001_pmEGFPC1_R1_P1_K1_Ch2.zen
120	3.684077e-03	7.507994e-04	3.835200e-03	20181116_CTCFgfpcf2_G2G1\MitoSys2\Calibration\pmEGFPC1\0001_pmEGFPC1_R1_P1_K1_Ch2.zen
140	3.443654e-03	8.321031e-04	3.637900e-03	20181116_CTCFgfpcf2_G2G1\MitoSys2\Calibration\pmEGFPC1\0001_pmEGFPC1_R1_P1_K1_Ch2.zen
160	3.462394e-03	6.368347e-04	3.461300e-03	20181116_CTCFgfpcf2_G2G1\MitoSys2\Calibration\pmEGFPC1\0001_pmEGFPC1_R1_P1_K1_Ch2.zen
180	3.500776e-03	9.224751e-04	3.302200e-03	20181116_CTCFgfpcf2_G2G1\MitoSys2\Calibration\pmEGFPC1\0001_pmEGFPC1_R1_P1_K1_Ch2.zen
200	3.220299e-03	6.786629e-04	3.158200e-03	20181116_CTCFgfpcf2_G2G1\MitoSys2\Calibration\pmEGFPC1\0001_pmEGFPC1_R1_P1_K1_Ch2.zen
220	3.059650e-03	7.017572e-04	3.027100e-03	20181116_CTCFgfpcf2_G2G1\MitoSys2\Calibration\pmEGFPC1\0001_pmEGFPC1_R1_P1_K1_Ch2.zen
240	2.840199e-03	5.071814e-04	2.907100e-03	20181116_CTCFgfpcf2_G2G1\MitoSys2\Calibration\pmEGFPC1\0001_pmEGFPC1_R1_P1_K1_Ch2.zen
260	2.509483e-03	7.969175e-04	2.796700e-03	20181116_CTCFgfpcf2_G2G1\MitoSys2\Calibration\pmEGFPC1\0001_pmEGFPC1_R1_P1_K1_Ch2.zen
280	2.904973e-03	7.642673e-04	2.694900e-03	20181116_CTCFgfpcf2_G2G1\MitoSys2\Calibration\pmEGFPC1\0001_pmEGFPC1_R1_P1_K1_Ch2.zen
300	2.577329e-03	5.095293e-04	2.600400e-03	20181116_CTCFgfpcf2_G2G1\MitoSys2\Calibration\pmEGFPC1\0001_pmEGFPC1_R1_P1_K1_Ch2.zen
340	2.368130e-03	4.203616e-04	2.430500e-03	20181116_CTCFgfpcf2_G2G1\MitoSys2\Calibration\pmEGFPC1\0001_pmEGFPC1_R1_P1_K1_Ch2.zen
380	2.170862e-03	6.027054e-04	2.281600e-03	20181116_CTCFgfpcf2_G2G1\MitoSys2\Calibration\pmEGFPC1\0001_pmEGFPC1_R1_P1_K1_Ch2.zen
420	2.192979e-03	4.884580e-04	2.149700e-03	20181116_CTCFgfpcf2_G2G1\MitoSys2\Calibration\pmEGFPC1\0001_pmEGFPC1_R1_P1_K1_Ch2.zen
460	1.961633e-03	5.284992e-04	2.032000e-03	20181116_CTCFgfpcf2_G2G1\MitoSys2\Calibration\pmEGFPC1\0001_pmEGFPC1_R1_P1_K1_Ch2.zen
500	2.005506e-03	4.179686e-04	1.926200e-03	20181116_CTCFgfpcf2_G2G1\MitoSys2\Calibration\pmEGFPC1\0001_pmEGFPC1_R1_P1_K1_Ch2.zen
540	1.978636e-03	5.968247e-04	1.830500e-03	20181116_CTCFgfpcf2_G2G1\MitoSys2\Calibration\pmEGFPC1\0001_pmEGFPC1_R1_P1_K1_Ch2.zen
580	1.853822e-03	5.999150e-04	1.743500e-03	20181116_CTCFgfpcf2_G2G1\MitoSys2\Calibration\pmEGFPC1\0001_pmEGFPC1_R1_P1_K1_Ch2.zen
620	1.789349e-03	4.649044e-04	1.664000e-03	20181116_CTCFgfpcf2_G2G1\MitoSys2\Calibration\pmEGFPC1\0001_pmEGFPC1_R1_P1_K1_Ch2.zen
660	1.679166e-03	5.187068e-04	1.591200e-03	20181116_CTCFgfpcf2_G2G1\MitoSys2\Calibration\pmEGFPC1\0001_pmEGFPC1_R1_P1_K1_Ch2.zen
700	1.474018e-03	3.949222e-04	1.524200e-03	20181116_CTCFgfpcf2_G2G1\MitoSys2\Calibration\pmEGFPC1\0001_pmEGFPC1_R1_P1_K1_Ch2.zen
780	1.547397e-03	4.297716e-04	1.405100e-03	20181116_CTCFgfpcf2_G2G1\MitoSys2\Calibration\pmEGFPC1\0001_pmEGFPC1_R1_P1_K1_Ch2.zen
860	1.198866e-03	3.987577e-04	1.302600e-03	20181116_CTCFgfpcf2_G2G1\MitoSys2\Calibration\pmEGFPC1\0001_pmEGFPC1_R1_P1_K1_Ch2.zen
940	1.055104e-03	4.466546e-04	1.213600e-03	20181116_CTCFgfpcf2_G2G1\MitoSys2\Calibration\pmEGFPC1\0001_pmEGFPC1_R1_P1_K1_Ch2.zen
1020	1.189259e-03	5.523135e-04	1.135500e-03	20181116_CTCFgfpcf2_G2G1\MitoSys2\Calibration\pmEGFPC1\0001_pmEGFPC1_R1_P1_K1_Ch2.zen
1100	1.215170e-03	5.510485e-04	1.066700e-03	20181116_CTCFgfpcf2_G2G1\MitoSys2\Calibration\pmEGFPC1\0001_pmEGFPC1_R1_P1_K1_Ch2.zen
1180	1.037483e-03	3.996127e-04	1.005500e-03	20181116_CTCFgfpcf2_G2G1\MitoSys2\Calibration\pmEGFPC1\0001_pmEGFPC1_R1_P1_K1_Ch2.zen
1260	8.781471e-04	5.034337e-04	9.507400e-04	20181116_CTCFgfpcf2_G2G1\MitoSys2\Calibration\pmEGFPC1\0001_pmEGFPC1_R1_P1_K1_Ch2.zen
1340	8.605811e-04	6.287175e-04	9.015600e-04	20181116_CTCFgfpcf2_G2G1\MitoSys2\Calibration\pmEGFPC1\0001_pmEGFPC1_R1_P1_K1_Ch2.zen
1420	7.808477e-04	4.035726e-04	8.571500e-04	20181116_CTCFgfpcf2_G2G1\MitoSys2\Calibration\pmEGFPC1\0001_pmEGFPC1_R1_P1_K1_Ch2.zen
1500	6.749293e-04	3.547229e-04	8.168600e-04	20181116_CTCFgfpcf2_G2G1\MitoSys2\Calibration\pmEGFPC1\0001_pmEGFPC1_R1_P1_K1_Ch2.zen
1660	6.654773e-04	4.191688e-04	7.465900e-04	20181116_CTCFgfpcf2_G2G1\MitoSys2\Calibration\pmEGFPC1\0001_pmEGFPC1_R1_P1_K1_Ch2.zen
1820	7.432421e-04	3.351966e-04	6.874200e-04	20181116_CTCFgfpcf2_G2G1\MitoSys2\Calibration\pmEGFPC1\0001_pmEGFPC1_R1_P1_K1_Ch2.zen
1980	6.423952e-04	3.732911e-04	6.369700e-04	20181116_CTCFgfpcf2_G2G1\MitoSys2\Calibration\pmEGFPC1\0001_pmEGFPC1_R1_P1_K1_Ch2.zen
2140	5.861403e-04	4.309625e-04	5.934700e-04	20181116_CTCFgfpcf2_G2G1\MitoSys2\Calibration\pmEGFPC1\0001_pmEGFPC1_R1_P1_K1_Ch2.zen
2300	5.422935e-04	3.194658e-04	5.556100e-04	20181116_CTCFgfpcf2_G2G1\MitoSys2\Calibration\pmEGFPC1\0001_pmEGFPC1_R1_P1_K1_Ch2.zen
2460	5.173835e-04	2.216055e-04	5.223800e-04	20181116_CTCFgfpcf2_G2G1\MitoSys2\Calibration\pmEGFPC1\0001_pmEGFPC1_R1_P1_K1_Ch2.zen
2620	5.006764e-04	3.491029e-04	4.929900e-04	20181116_CTCFgfpcf2_G2G1\MitoSys2\Calibration\pmEGFPC1\0001_pmEGFPC1_R1_P1_K1_Ch2.zen
2780	3.737843e-04	3.428085e-04	4.668100e-04	20181116_CTCFgfpcf2_G2G1\MitoSys2\Calibration\pmEGFPC1\0001_pmEGFPC1_R1_P1_K1_Ch2.zen
2940	4.548785e-04	4.190185e-04	4.433700e-04	20181116_CTCFgfpcf2_G2G1\MitoSys2\Calibration\pmEGFPC1\0001_pmEGFPC1_R1_P1_K1_Ch2.zen
3100	4.233600e-04	2.548149e-04	4.222500e-04	20181116_CTCFgfpcf2_G2G1\MitoSys2\Calibration\pmEGFPC1\0001_pmEGFPC1_R1_P1_K1_Ch2.zen
3420	3.593234e-04	3.139408e-04	3.857500e-04	20181116_CTCFgfpcf2_G2G1\MitoSys2\Calibration\pmEGFPC1\0001_pmEGFPC1_R1_P1_K1_Ch2.zen
3740	2.953829e-04	2.457763e-04	3.553300e-04	20181116_CTCFgfpcf2_G2G1\MitoSys2\Calibration\pmEGFPC1\0001_pmEGFPC1_R1_P1_K1_Ch2.zen
4060	3.069912e-04	3.198846e-04	3.296000e-04	20181116_CTCFgfpcf2_G2G1\MitoSys2\Calibration\pmEGFPC1\0001_pmEGFPC1_R1_P1_K1_Ch2.zen
4380	3.177289e-04	2.079606e-04	3.075600e-04	20181116_CTCFgfpcf2_G2G1\MitoSys2\Calibration\pmEGFPC1\0001_pmEGFPC1_R1_P1_K1_Ch2.zen
4700	2.659689e-04	2.769272e-04	2.884800e-04	20181116_CTCFgfpcf2_G2G1\MitoSys2\Calibration\pmEGFPC1\0001_pmEGFPC1_R1_P1_K1_Ch2.zen
5020	2.737923e-04	2.360858e-04	2.717900e-04	20181116_CTCFgfpcf2_G2G1\MitoSys2\Calibration\pmEGFPC1\0001_pmEGFPC1_R1_P1_K1_Ch2.zen
5340	2.801151e-04	2.395424e-04	2.570900e-04	20181116_CTCFgfpcf2_G2G1\MitoSys2\Calibration\pmEGFPC1\0001_pmEGFPC1_R1_P1_K1_Ch2.zen
5660	3.086204e-04	2.385465e-04	2.440300e-04	20181116_CTCFgfpcf2_G2G1\MitoSys2\Calibration\pmEGFPC1\0001_pmEGFPC1_R1_P1_K1_Ch2.zen
5980	2.938531e-04	2.883530e-04	2.323500e-04	20181116_CTCFgfpcf2_G2G1\MitoSys2\Calibration\pmEGFPC1\0001_pmEGFPC1_R1_P1_K1_Ch2.zen
6300	2.378627e-04	2.543971e-04	2.218500e-04	20181116_CTCFgfpcf2_G2G1\MitoSys2\Calibration\pmEGFPC1\0001_pmEGFPC1_R1_P1_K1_Ch2.zen
6940	2.491860e-04	2.440081e-04	2.037300e-04	20181116_CTCFgfpcf2_G2G1\MitoSys2\Calibration\pmEGFPC1\0001_pmEGFPC1_R1_P1_K1_Ch2.zen
7580	1.652684e-04	2.913012e-04	1.886400e-04	20181116_CTCFgfpcf2_G2G1\MitoSys2\Calibration\pmEGFPC1\0001_pmEGFPC1_R1_P1_K1_Ch2.zen
8220	1.876400e-04	2.547633e-04	1.758700e-04	20181116_CTCFgfpcf2_G2G1\MitoSys2\Calibration\pmEGFPC1\0001_pmEGFPC1_R1_P1_K1_Ch2.zen
8860	1.453604e-04	2.170053e-04	1.649300e-04	20181116_CTCFgfpcf2_G2G1\MitoSys2\Calibration\pmEGFPC1\0001_pmEGFPC1_R1_P1_K1_Ch2.zen
9500	1.713823e-04	2.047469e-04	1.554400e-04	20181116_CTCFgfpcf2_G2G1\MitoSys2\Calibration\pmEGFPC1\0001_pmEGFPC1_R1_P1_K1_Ch2.zen
10140	1.723814e-04	2.173920e-04	1.471300e-04	20181116_CTCFgfpcf2_G2G1\MitoSys2\Calibration\pmEGFPC1\0001_pmEGFPC1_R1_P1_K1_Ch2.zen
10780	1.798604e-04	2.213535e-04	1.397800e-04	20181116_CTCFgfpcf2_G2G1\MitoSys2\Calibration\pmEGFPC1\0001_pmEGFPC1_R1_P1_K1_Ch2.zen
11420	1.612375e-04	2.113024e-04	1.332400e-04	20181116_CTCFgfpcf2_G2G1\MitoSys2\Calibration\pmEGFPC1\0001_pmEGFPC1_R1_P1_K1_Ch2.zen
12060	9.114119e-05	2.561084e-04	1.273800e-04	20181116_CTCFgfpcf2_G2G1\MitoSys2\Calibration\pmEGFPC1\0001_pmEGFPC1_R1_P1_K1_Ch2.zen
12700	1.056166e-04	1.745838e-04	1.220900e-04	20181116_CTCFgfpcf2_G2G1\MitoSys2\Calibration\pmEGFPC1\0001_pmEGFPC1_R1_P1_K1_Ch2.zen
13980	1.626300e-04	2.080649e-04	1.129100e-04	20181116_CTCFgfpcf2_G2G1\MitoSys2\Calibration\pmEGFPC1\0001_pmEGFPC1_R1_P1_K1_Ch2.zen
15260	1.270965e-04	1.649625e-04	1.052200e-04	20181116_CTCFgfpcf2_G2G1\MitoSys2\Calibration\pmEGFPC1\0001_pmEGFPC1_R1_P1_K1_Ch2.zen
16540	1.016352e-04	1.740859e-04	9.866200e-05	20181116_CTCFgfpcf2_G2G1\MitoSys2\Calibration\pmEGFPC1\0001_pmEGFPC1_R1_P1_K1_Ch2.zen
17820	1.005303e-04	2.354027e-04	9.300100e-05	20181116_CTCFgfpcf2_G2G1\MitoSys2\Calibration\pmEGFPC1\0001_pmEGFPC1_R1_P1_K1_Ch2.zen
19100	1.186515e-04	2.161065e-04	8.805700e-05	20181116_CTCFgfpcf2_G2G1\MitoSys2\Calibration\pmEGFPC1\0001_pmEGFPC1_R1_P1_K1_Ch2.zen
20380	1.106514e-04	2.080787e-04	8.369500e-05	20181116_CTCFgfpcf2_G2G1\MitoSys2\Calibration\pmEGFPC1\0001_pmEGFPC1_R1_P1_K1_Ch2.zen
21660	9.677173e-05	1.752282e-04	7.981300e-05	20181116_CTCFgfpcf2_G2G1\MitoSys2\Calibration\pmEGFPC1\0001_pmEGFPC1_R1_P1_K1_Ch2.zen
22940	5.152888e-05	2.089392e-04	7.633300e-05	20181116_CTCFgfpcf2_G2G1\MitoSys2\Calibration\pmEGFPC1\0001_pmEGFPC1_R1_P1_K1_Ch2.zen
24220	4.259504e-05	1.427246e-04	7.319200e-05	20181116_CTCFgfpcf2_G2G1\MitoSys2\Calibration\pmEGFPC1\0001_pmEGFPC1_R1_P1_K1_Ch2.zen
25500	8.019178e-05	1.337467e-04	7.034000e-05	20181116_CTCFgfpcf2_G2G1\MitoSys2\Calibration\pmEGFPC1\0001_pmEGFPC1_R1_P1_K1_Ch2.zen
28060	4.995150e-05	1.580262e-04	6.534900e-05	20181116_CTCFgfpcf2_G2G1\MitoSys2\Calibration\pmEGFPC1\0001_pmEGFPC1_R1_P1_K1_Ch2.zen
30620	1.803729e-05	1.560146e-04	6.111700e-05	20181116_CTCFgfpcf2_G2G1\MitoSys2\Calibration\pmEGFPC1\0001_pmEGFPC1_R1_P1_K1_Ch2.zen
33180	6.341976e-05	1.287334e-04	5.747300e-05	20181116_CTCFgfpcf2_G2G1\MitoSys2\Calibration\pmEGFPC1\0001_pmEGFPC1_R1_P1_K1_Ch2.zen
35740	-9.920101e-06	1.762585e-04	5.429600e-05	20181116_CTCFgfpcf2_G2G1\MitoSys2\Calibration\pmEGFPC1\0001_pmEGFPC1_R1_P1_K1_Ch2.zen
38300	8.587740e-05	1.709481e-04	5.149800e-05	20181116_CTCFgfpcf2_G2G1\MitoSys2\Calibration\pmEGFPC1\0001_pmEGFPC1_R1_P1_K1_Ch2.zen
40860	6.064385e-05	1.721851e-04	4.901000e-05	20181116_CTCFgfpcf2_G2G1\MitoSys2\Calibration\pmEGFPC1\0001_pmEGFPC1_R1_P1_K1_Ch2.zen
43420	6.371573e-05	2.298589e-04	4.678100e-05	20181116_CTCFgfpcf2_G2G1\MitoSys2\Calibration\pmEGFPC1\0001_pmEGFPC1_R1_P1_K1_Ch2.zen
45980	9.556335e-05	1.795204e-04	4.476900e-05	20181116_CTCFgfpcf2_G2G1\MitoSys2\Calibration\pmEGFPC1\0001_pmEGFPC1_R1_P1_K1_Ch2.zen
48540	7.754851e-05	1.540821e-04	4.294400e-05	20181116_CTCFgfpcf2_G2G1\MitoSys2\Calibration\pmEGFPC1\0001_pmEGFPC1_R1_P1_K1_Ch2.zen
51100	3.799171e-05	1.587718e-04	4.127800e-05	20181116_CTCFgfpcf2_G2G1\MitoSys2\Calibration\pmEGFPC1\0001_pmEGFPC1_R1_P1_K1_Ch2.zen
56220	6.671512e-06	1.461835e-04	3.834400e-05	20181116_CTCFgfpcf2_G2G1\MitoSys2\Calibration\pmEGFPC1\0001_pmEGFPC1_R1_P1_K1_Ch2.zen
61340	5.189473e-05	1.609012e-04	3.583800e-05	20181116_CTCFgfpcf2_G2G1\MitoSys2\Calibration\pmEGFPC1\0001_pmEGFPC1_R1_P1_K1_Ch2.zen
66460	9.476679e-05	1.644294e-04	3.366800e-05	20181116_CTCFgfpcf2_G2G1\MitoSys2\Calibration\pmEGFPC1\0001_pmEGFPC1_R1_P1_K1_Ch2.zen
71580	3.410219e-05	1.233447e-04	3.176800e-05	20181116_CTCFgfpcf2_G2G1\MitoSys2\Calibration\pmEGFPC1\0001_pmEGFPC1_R1_P1_K1_Ch2.zen
76700	1.768619e-05	1.247558e-04	3.008800e-05	20181116_CTCFgfpcf2_G2G1\MitoSys2\Calibration\pmEGFPC1\0001_pmEGFPC1_R1_P1_K1_Ch2.zen
81820	4.479073e-06	1.534023e-04	2.859000e-05	20181116_CTCFgfpcf2_G2G1\MitoSys2\Calibration\pmEGFPC1\0001_pmEGFPC1_R1_P1_K1_Ch2.zen
86940	2.379847e-05	1.720358e-04	2.724500e-05	20181116_CTCFgfpcf2_G2G1\MitoSys2\Calibration\pmEGFPC1\0001_pmEGFPC1_R1_P1_K1_Ch2.zen
92060	2.710715e-05	1.352772e-04	2.603000e-05	20181116_CTCFgfpcf2_G2G1\MitoSys2\Calibration\pmEGFPC1\0001_pmEGFPC1_R1_P1_K1_Ch2.zen
97180	3.376359e-05	1.273285e-04	2.492600e-05	20181116_CTCFgfpcf2_G2G1\MitoSys2\Calibration\pmEGFPC1\0001_pmEGFPC1_R1_P1_K1_Ch2.zen
102300	6.153447e-05	7.912452e-05	2.391800e-05	20181116_CTCFgfpcf2_G2G1\MitoSys2\Calibration\pmEGFPC1\0001_pmEGFPC1_R1_P1_K1_Ch2.zen
112540	5.940950e-05	1.537088e-04	2.214100e-05	20181116_CTCFgfpcf2_G2G1\MitoSys2\Calibration\pmEGFPC1\0001_pmEGFPC1_R1_P1_K1_Ch2.zen
122780	-1.361752e-08	1.071742e-04	2.062400e-05	20181116_CTCFgfpcf2_G2G1\MitoSys2\Calibration\pmEGFPC1\0001_pmEGFPC1_R1_P1_K1_Ch2.zen
133020	5.634339e-07	1.084403e-04	1.931000e-05	20181116_CTCFgfpcf2_G2G1\MitoSys2\Calibration\pmEGFPC1\0001_pmEGFPC1_R1_P1_K1_Ch2.zen
143260	2.130658e-06	1.087802e-04	1.816200e-05	20181116_CTCFgfpcf2_G2G1\MitoSys2\Calibration\pmEGFPC1\0001_pmEGFPC1_R1_P1_K1_Ch2.zen
153500	3.382738e-05	8.871955e-05	1.714800e-05	20181116_CTCFgfpcf2_G2G1\MitoSys2\Calibration\pmEGFPC1\0001_pmEGFPC1_R1_P1_K1_Ch2.zen
163740	1.828550e-05	1.177697e-04	1.624600e-05	20181116_CTCFgfpcf2_G2G1\MitoSys2\Calibration\pmEGFPC1\0001_pmEGFPC1_R1_P1_K1_Ch2.zen
173980	1.349472e-06	8.612390e-05	1.543700e-05	20181116_CTCFgfpcf2_G2G1\MitoSys2\Calibration\pmEGFPC1\0001_pmEGFPC1_R1_P1_K1_Ch2.zen
184220	-6.045413e-06	1.114667e-04	1.470700e-05	20181116_CTCFgfpcf2_G2G1\MitoSys2\Calibration\pmEGFPC1\0001_pmEGFPC1_R1_P1_K1_Ch2.zen
194460	-1.498428e-05	1.296062e-04	1.404600e-05	20181116_CTCFgfpcf2_G2G1\MitoSys2\Calibration\pmEGFPC1\0001_pmEGFPC1_R1_P1_K1_Ch2.zen
204700	2.243338e-05	1.009935e-04	1.344300e-05	20181116_CTCFgfpcf2_G2G1\MitoSys2\Calibration\pmEGFPC1\0001_pmEGFPC1_R1_P1_K1_Ch2.zen
225180	1.531417e-05	1.105452e-04	1.238400e-05	20181116_CTCFgfpcf2_G2G1\MitoSys2\Calibration\pmEGFPC1\0001_pmEGFPC1_R1_P1_K1_Ch2.zen
245660	-1.037349e-05	1.053462e-04	1.148200e-05	20181116_CTCFgfpcf2_G2G1\MitoSys2\Calibration\pmEGFPC1\0001_pmEGFPC1_R1_P1_K1_Ch2.zen
266140	-8.437825e-06	8.095192e-05	1.070500e-05	20181116_CTCFgfpcf2_G2G1\MitoSys2\Calibration\pmEGFPC1\0001_pmEGFPC1_R1_P1_K1_Ch2.zen
286620	1.234948e-05	9.412858e-05	1.002800e-05	20181116_CTCFgfpcf2_G2G1\MitoSys2\Calibration\pmEGFPC1\0001_pmEGFPC1_R1_P1_K1_Ch2.zen
307100	2.444225e-05	9.142983e-05	9.432400e-06	20181116_CTCFgfpcf2_G2G1\MitoSys2\Calibration\pmEGFPC1\0001_pmEGFPC1_R1_P1_K1_Ch2.zen
327580	6.847481e-06	1.137360e-04	8.904000e-06	20181116_CTCFgfpcf2_G2G1\MitoSys2\Calibration\pmEGFPC1\0001_pmEGFPC1_R1_P1_K1_Ch2.zen
348060	1.234588e-05	8.521021e-05	8.431800e-06	20181116_CTCFgfpcf2_G2G1\MitoSys2\Calibration\pmEGFPC1\0001_pmEGFPC1_R1_P1_K1_Ch2.zen
368540	1.026328e-05	9.570377e-05	8.007300e-06	20181116_CTCFgfpcf2_G2G1\MitoSys2\Calibration\pmEGFPC1\0001_pmEGFPC1_R1_P1_K1_Ch2.zen
389020	2.479988e-05	1.084707e-04	7.623400e-06	20181116_CTCFgfpcf2_G2G1\MitoSys2\Calibration\pmEGFPC1\0001_pmEGFPC1_R1_P1_K1_Ch2.zen
409500	4.988420e-05	6.951924e-05	7.274500e-06	20181116_CTCFgfpcf2_G2G1\MitoSys2\Calibration\pmEGFPC1\0001_pmEGFPC1_R1_P1_K1_Ch2.zen
450460	1.849790e-05	5.517846e-05	6.663900e-06	20181116_CTCFgfpcf2_G2G1\MitoSys2\Calibration\pmEGFPC1\0001_pmEGFPC1_R1_P1_K1_Ch2.zen
491420	-1.125960e-05	6.015364e-05	6.146900e-06	20181116_CTCFgfpcf2_G2G1\MitoSys2\Calibration\pmEGFPC1\0001_pmEGFPC1_R1_P1_K1_Ch2.zen
532380	-1.404089e-05	8.786696e-05	5.703300e-06	20181116_CTCFgfpcf2_G2G1\MitoSys2\Calibration\pmEGFPC1\0001_pmEGFPC1_R1_P1_K1_Ch2.zen
573340	1.638464e-07	7.440299e-05	5.318400e-06	20181116_CTCFgfpcf2_G2G1\MitoSys2\Calibration\pmEGFPC1\0001_pmEGFPC1_R1_P1_K1_Ch2.zen
614300	-9.815593e-08	8.175854e-05	4.981100e-06	20181116_CTCFgfpcf2_G2G1\MitoSys2\Calibration\pmEGFPC1\0001_pmEGFPC1_R1_P1_K1_Ch2.zen
655260	-1.685841e-05	9.062407e-05	4.683100e-06	20181116_CTCFgfpcf2_G2G1\MitoSys2\Calibration\pmEGFPC1\0001_pmEGFPC1_R1_P1_K1_Ch2.zen
696220	-3.570999e-06	8.421357e-05	4.417800e-06	20181116_CTCFgfpcf2_G2G1\MitoSys2\Calibration\pmEGFPC1\0001_pmEGFPC1_R1_P1_K1_Ch2.zen
737180	1.168491e-05	8.718151e-05	4.180100e-06	20181116_CTCFgfpcf2_G2G1\MitoSys2\Calibration\pmEGFPC1\0001_pmEGFPC1_R1_P1_K1_Ch2.zen
778140	7.717840e-06	7.878392e-05	3.965800e-06	20181116_CTCFgfpcf2_G2G1\MitoSys2\Calibration\pmEGFPC1\0001_pmEGFPC1_R1_P1_K1_Ch2.zen
819100	1.360981e-05	6.102138e-05	3.771700e-06	20181116_CTCFgfpcf2_G2G1\MitoSys2\Calibration\pmEGFPC1\0001_pmEGFPC1_R1_P1_K1_Ch2.zen
901020	-2.079800e-06	6.360787e-05	3.433600e-06	20181116_CTCFgfpcf2_G2G1\MitoSys2\Calibration\pmEGFPC1\0001_pmEGFPC1_R1_P1_K1_Ch2.zen
982940	-2.887790e-06	6.770289e-05	3.148900e-06	20181116_CTCFgfpcf2_G2G1\MitoSys2\Calibration\pmEGFPC1\0001_pmEGFPC1_R1_P1_K1_Ch2.zen
1064860	-6.371735e-06	6.375058e-05	2.906000e-06	20181116_CTCFgfpcf2_G2G1\MitoSys2\Calibration\pmEGFPC1\0001_pmEGFPC1_R1_P1_K1_Ch2.zen
1146780	-9.215367e-06	6.715425e-05	2.696200e-06	20181116_CTCFgfpcf2_G2G1\MitoSys2\Calibration\pmEGFPC1\0001_pmEGFPC1_R1_P1_K1_Ch2.zen
1228700	-1.877152e-06	6.177840e-05	2.513300e-06	20181116_CTCFgfpcf2_G2G1\MitoSys2\Calibration\pmEGFPC1\0001_pmEGFPC1_R1_P1_K1_Ch2.zen
1310620	9.241859e-06	6.319637e-05	2.352500e-06	20181116_CTCFgfpcf2_G2G1\MitoSys2\Calibration\pmEGFPC1\0001_pmEGFPC1_R1_P1_K1_Ch2.zen
1392540	-8.334235e-06	6.541887e-05	2.209900e-06	20181116_CTCFgfpcf2_G2G1\MitoSys2\Calibration\pmEGFPC1\0001_pmEGFPC1_R1_P1_K1_Ch2.zen
1474460	-2.319827e-05	5.775204e-05	2.082600e-06	20181116_CTCFgfpcf2_G2G1\MitoSys2\Calibration\pmEGFPC1\0001_pmEGFPC1_R1_P1_K1_Ch2.zen
1556380	-2.609954e-05	7.897085e-05	1.968400e-06	20181116_CTCFgfpcf2_G2G1\MitoSys2\Calibration\pmEGFPC1\0001_pmEGFPC1_R1_P1_K1_Ch2.zen
10	6.911099e-03	9.107410e-04	6.609600e-03	20181116_CTCFgfpcf2_G2G1\MitoSys2\Calibration\pmEGFPC1\0002_pmEGFPC1_R1_P1_K1_Ch2.zen
20	6.401757e-03	1.126967e-03	6.338000e-03	20181116_CTCFgfpcf2_G2G1\MitoSys2\Calibration\pmEGFPC1\0002_pmEGFPC1_R1_P1_K1_Ch2.zen
30	6.048959e-03	1.125872e-03	6.086900e-03	20181116_CTCFgfpcf2_G2G1\MitoSys2\Calibration\pmEGFPC1\0002_pmEGFPC1_R1_P1_K1_Ch2.zen
40	5.506793e-03	1.277655e-03	5.855100e-03	20181116_CTCFgfpcf2_G2G1\MitoSys2\Calibration\pmEGFPC1\0002_pmEGFPC1_R1_P1_K1_Ch2.zen
50	5.607800e-03	1.255049e-03	5.640800e-03	20181116_CTCFgfpcf2_G2G1\MitoSys2\Calibration\pmEGFPC1\0002_pmEGFPC1_R1_P1_K1_Ch2.zen
60	5.211966e-03	1.010904e-03	5.442400e-03	20181116_CTCFgfpcf2_G2G1\MitoSys2\Calibration\pmEGFPC1\0002_pmEGFPC1_R1_P1_K1_Ch2.zen
70	4.967922e-03	1.059433e-03	5.258500e-03	20181116_CTCFgfpcf2_G2G1\MitoSys2\Calibration\pmEGFPC1\0002_pmEGFPC1_R1_P1_K1_Ch2.zen
80	5.252644e-03	1.318586e-03	5.087600e-03	20181116_CTCFgfpcf2_G2G1\MitoSys2\Calibration\pmEGFPC1\0002_pmEGFPC1_R1_P1_K1_Ch2.zen
90	5.243152e-03	8.828692e-04	4.928500e-03	20181116_CTCFgfpcf2_G2G1\MitoSys2\Calibration\pmEGFPC1\0002_pmEGFPC1_R1_P1_K1_Ch2.zen
100	4.797830e-03	8.039012e-04	4.780200e-03	20181116_CTCFgfpcf2_G2G1\MitoSys2\Calibration\pmEGFPC1\0002_pmEGFPC1_R1_P1_K1_Ch2.zen
120	4.588051e-03	7.707401e-04	4.511600e-03	20181116_CTCFgfpcf2_G2G1\MitoSys2\Calibration\pmEGFPC1\0002_pmEGFPC1_R1_P1_K1_Ch2.zen
140	4.188760e-03	8.965301e-04	4.275000e-03	20181116_CTCFgfpcf2_G2G1\MitoSys2\Calibration\pmEGFPC1\0002_pmEGFPC1_R1_P1_K1_Ch2.zen
160	4.118952e-03	7.026533e-04	4.065100e-03	20181116_CTCFgfpcf2_G2G1\MitoSys2\Calibration\pmEGFPC1\0002_pmEGFPC1_R1_P1_K1_Ch2.zen
180	3.920119e-03	7.525396e-04	3.877500e-03	20181116_CTCFgfpcf2_G2G1\MitoSys2\Calibration\pmEGFPC1\0002_pmEGFPC1_R1_P1_K1_Ch2.zen
200	3.777395e-03	8.132611e-04	3.708700e-03	20181116_CTCFgfpcf2_G2G1\MitoSys2\Calibration\pmEGFPC1\0002_pmEGFPC1_R1_P1_K1_Ch2.zen
220	3.773536e-03	7.897526e-04	3.555800e-03	20181116_CTCFgfpcf2_G2G1\MitoSys2\Calibration\pmEGFPC1\0002_pmEGFPC1_R1_P1_K1_Ch2.zen
240	3.330295e-03	6.554566e-04	3.416600e-03	20181116_CTCFgfpcf2_G2G1\MitoSys2\Calibration\pmEGFPC1\0002_pmEGFPC1_R1_P1_K1_Ch2.zen
260	3.156180e-03	7.761398e-04	3.289200e-03	20181116_CTCFgfpcf2_G2G1\MitoSys2\Calibration\pmEGFPC1\0002_pmEGFPC1_R1_P1_K1_Ch2.zen
280	3.211996e-03	6.686548e-04	3.172000e-03	20181116_CTCFgfpcf2_G2G1\MitoSys2\Calibration\pmEGFPC1\0002_pmEGFPC1_R1_P1_K1_Ch2.zen
300	3.149393e-03	6.814537e-04	3.063700e-03	20181116_CTCFgfpcf2_G2G1\MitoSys2\Calibration\pmEGFPC1\0002_pmEGFPC1_R1_P1_K1_Ch2.zen
340	2.941829e-03	5.971596e-04	2.869900e-03	20181116_CTCFgfpcf2_G2G1\MitoSys2\Calibration\pmEGFPC1\0002_pmEGFPC1_R1_P1_K1_Ch2.zen
380	2.719371e-03	5.174965e-04	2.701000e-03	20181116_CTCFgfpcf2_G2G1\MitoSys2\Calibration\pmEGFPC1\0002_pmEGFPC1_R1_P1_K1_Ch2.zen
420	2.517427e-03	5.244554e-04	2.552100e-03	20181116_CTCFgfpcf2_G2G1\MitoSys2\Calibration\pmEGFPC1\0002_pmEGFPC1_R1_P1_K1_Ch2.zen
460	2.557326e-03	6.396419e-04	2.419600e-03	20181116_CTCFgfpcf2_G2G1\MitoSys2\Calibration\pmEGFPC1\0002_pmEGFPC1_R1_P1_K1_Ch2.zen
500	2.086733e-03	6.659455e-04	2.300800e-03	20181116_CTCFgfpcf2_G2G1\MitoSys2\Calibration\pmEGFPC1\0002_pmEGFPC1_R1_P1_K1_Ch2.zen
540	2.421014e-03	4.612146e-04	2.193500e-03	20181116_CTCFgfpcf2_G2G1\MitoSys2\Calibration\pmEGFPC1\0002_pmEGFPC1_R1_P1_K1_Ch2.zen
580	2.018699e-03	6.751166e-04	2.096100e-03	20181116_CTCFgfpcf2_G2G1\MitoSys2\Calibration\pmEGFPC1\0002_pmEGFPC1_R1_P1_K1_Ch2.zen
620	2.040988e-03	5.088841e-04	2.007300e-03	20181116_CTCFgfpcf2_G2G1\MitoSys2\Calibration\pmEGFPC1\0002_pmEGFPC1_R1_P1_K1_Ch2.zen
660	1.852061e-03	5.862821e-04	1.925800e-03	20181116_CTCFgfpcf2_G2G1\MitoSys2\Calibration\pmEGFPC1\0002_pmEGFPC1_R1_P1_K1_Ch2.zen
700	1.788800e-03	4.714067e-04	1.850900e-03	20181116_CTCFgfpcf2_G2G1\MitoSys2\Calibration\pmEGFPC1\0002_pmEGFPC1_R1_P1_K1_Ch2.zen
780	1.748273e-03	3.918022e-04	1.717700e-03	20181116_CTCFgfpcf2_G2G1\MitoSys2\Calibration\pmEGFPC1\0002_pmEGFPC1_R1_P1_K1_Ch2.zen
860	1.672849e-03	4.756564e-04	1.602800e-03	20181116_CTCFgfpcf2_G2G1\MitoSys2\Calibration\pmEGFPC1\0002_pmEGFPC1_R1_P1_K1_Ch2.zen
940	1.477339e-03	4.650939e-04	1.502700e-03	20181116_CTCFgfpcf2_G2G1\MitoSys2\Calibration\pmEGFPC1\0002_pmEGFPC1_R1_P1_K1_Ch2.zen
1020	1.402333e-03	2.707300e-04	1.414600e-03	20181116_CTCFgfpcf2_G2G1\MitoSys2\Calibration\pmEGFPC1\0002_pmEGFPC1_R1_P1_K1_Ch2.zen
1100	1.313093e-03	5.298472e-04	1.336700e-03	20181116_CTCFgfpcf2_G2G1\MitoSys2\Calibration\pmEGFPC1\0002_pmEGFPC1_R1_P1_K1_Ch2.zen
1180	1.336393e-03	3.632427e-04	1.267100e-03	20181116_CTCFgfpcf2_G2G1\MitoSys2\Calibration\pmEGFPC1\0002_pmEGFPC1_R1_P1_K1_Ch2.zen
1260	1.135910e-03	5.101659e-04	1.204700e-03	20181116_CTCFgfpcf2_G2G1\MitoSys2\Calibration\pmEGFPC1\0002_pmEGFPC1_R1_P1_K1_Ch2.zen
1340	1.204595e-03	4.024963e-04	1.148400e-03	20181116_CTCFgfpcf2_G2G1\MitoSys2\Calibration\pmEGFPC1\0002_pmEGFPC1_R1_P1_K1_Ch2.zen
1420	9.234356e-04	3.899718e-04	1.097300e-03	20181116_CTCFgfpcf2_G2G1\MitoSys2\Calibration\pmEGFPC1\0002_pmEGFPC1_R1_P1_K1_Ch2.zen
1500	9.413962e-04	4.789854e-04	1.050800e-03	20181116_CTCFgfpcf2_G2G1\MitoSys2\Calibration\pmEGFPC1\0002_pmEGFPC1_R1_P1_K1_Ch2.zen
1660	9.724791e-04	3.081050e-04	9.692300e-04	20181116_CTCFgfpcf2_G2G1\MitoSys2\Calibration\pmEGFPC1\0002_pmEGFPC1_R1_P1_K1_Ch2.zen
1820	1.000489e-03	3.241654e-04	9.000100e-04	20181116_CTCFgfpcf2_G2G1\MitoSys2\Calibration\pmEGFPC1\0002_pmEGFPC1_R1_P1_K1_Ch2.zen
1980	8.144228e-04	3.372228e-04	8.405500e-04	20181116_CTCFgfpcf2_G2G1\MitoSys2\Calibration\pmEGFPC1\0002_pmEGFPC1_R1_P1_K1_Ch2.zen
2140	7.191869e-04	3.164253e-04	7.889200e-04	20181116_CTCFgfpcf2_G2G1\MitoSys2\Calibration\pmEGFPC1\0002_pmEGFPC1_R1_P1_K1_Ch2.zen
2300	6.132089e-04	3.820715e-04	7.436900e-04	20181116_CTCFgfpcf2_G2G1\MitoSys2\Calibration\pmEGFPC1\0002_pmEGFPC1_R1_P1_K1_Ch2.zen
2460	6.188362e-04	2.827917e-04	7.037300e-04	20181116_CTCFgfpcf2_G2G1\MitoSys2\Calibration\pmEGFPC1\0002_pmEGFPC1_R1_P1_K1_Ch2.zen
2620	6.408750e-04	2.521618e-04	6.681700e-04	20181116_CTCFgfpcf2_G2G1\MitoSys2\Calibration\pmEGFPC1\0002_pmEGFPC1_R1_P1_K1_Ch2.zen
2780	6.461418e-04	2.642349e-04	6.363200e-04	20181116_CTCFgfpcf2_G2G1\MitoSys2\Calibration\pmEGFPC1\0002_pmEGFPC1_R1_P1_K1_Ch2.zen
2940	6.728590e-04	3.088036e-04	6.076400e-04	20181116_CTCFgfpcf2_G2G1\MitoSys2\Calibration\pmEGFPC1\0002_pmEGFPC1_R1_P1_K1_Ch2.zen
3100	6.197816e-04	2.415433e-04	5.816700e-04	20181116_CTCFgfpcf2_G2G1\MitoSys2\Calibration\pmEGFPC1\0002_pmEGFPC1_R1_P1_K1_Ch2.zen
3420	6.279967e-04	3.393832e-04	5.364600e-04	20181116_CTCFgfpcf2_G2G1\MitoSys2\Calibration\pmEGFPC1\0002_pmEGFPC1_R1_P1_K1_Ch2.zen
3740	5.845831e-04	2.341557e-04	4.984300e-04	20181116_CTCFgfpcf2_G2G1\MitoSys2\Calibration\pmEGFPC1\0002_pmEGFPC1_R1_P1_K1_Ch2.zen
4060	4.808456e-04	1.938314e-04	4.660000e-04	20181116_CTCFgfpcf2_G2G1\MitoSys2\Calibration\pmEGFPC1\0002_pmEGFPC1_R1_P1_K1_Ch2.zen
4380	5.731317e-04	2.568177e-04	4.380000e-04	20181116_CTCFgfpcf2_G2G1\MitoSys2\Calibration\pmEGFPC1\0002_pmEGFPC1_R1_P1_K1_Ch2.zen
4700	5.092206e-04	3.458130e-04	4.135800e-04	20181116_CTCFgfpcf2_G2G1\MitoSys2\Calibration\pmEGFPC1\0002_pmEGFPC1_R1_P1_K1_Ch2.zen
5020	4.518247e-04	3.194387e-04	3.920800e-04	20181116_CTCFgfpcf2_G2G1\MitoSys2\Calibration\pmEGFPC1\0002_pmEGFPC1_R1_P1_K1_Ch2.zen
5340	4.187686e-04	2.791403e-04	3.730200e-04	20181116_CTCFgfpcf2_G2G1\MitoSys2\Calibration\pmEGFPC1\0002_pmEGFPC1_R1_P1_K1_Ch2.zen
5660	4.044826e-04	3.120766e-04	3.559800e-04	20181116_CTCFgfpcf2_G2G1\MitoSys2\Calibration\pmEGFPC1\0002_pmEGFPC1_R1_P1_K1_Ch2.zen
5980	3.840703e-04	2.724150e-04	3.406700e-04	20181116_CTCFgfpcf2_G2G1\MitoSys2\Calibration\pmEGFPC1\0002_pmEGFPC1_R1_P1_K1_Ch2.zen
6300	3.934357e-04	2.061295e-04	3.268200e-04	20181116_CTCFgfpcf2_G2G1\MitoSys2\Calibration\pmEGFPC1\0002_pmEGFPC1_R1_P1_K1_Ch2.zen
6940	3.675156e-04	2.842968e-04	3.027300e-04	20181116_CTCFgfpcf2_G2G1\MitoSys2\Calibration\pmEGFPC1\0002_pmEGFPC1_R1_P1_K1_Ch2.zen
7580	2.852955e-04	2.790008e-04	2.824800e-04	20181116_CTCFgfpcf2_G2G1\MitoSys2\Calibration\pmEGFPC1\0002_pmEGFPC1_R1_P1_K1_Ch2.zen
8220	2.685260e-04	2.728333e-04	2.652000e-04	20181116_CTCFgfpcf2_G2G1\MitoSys2\Calibration\pmEGFPC1\0002_pmEGFPC1_R1_P1_K1_Ch2.zen
8860	1.840390e-04	2.493409e-04	2.502600e-04	20181116_CTCFgfpcf2_G2G1\MitoSys2\Calibration\pmEGFPC1\0002_pmEGFPC1_R1_P1_K1_Ch2.zen
9500	2.185554e-04	2.218387e-04	2.372000e-04	20181116_CTCFgfpcf2_G2G1\MitoSys2\Calibration\pmEGFPC1\0002_pmEGFPC1_R1_P1_K1_Ch2.zen
10140	2.722606e-04	2.401708e-04	2.256700e-04	20181116_CTCFgfpcf2_G2G1\MitoSys2\Calibration\pmEGFPC1\0002_pmEGFPC1_R1_P1_K1_Ch2.zen
10780	2.490160e-04	3.227581e-04	2.154100e-04	20181116_CTCFgfpcf2_G2G1\MitoSys2\Calibration\pmEGFPC1\0002_pmEGFPC1_R1_P1_K1_Ch2.zen
11420	1.606976e-04	2.862844e-04	2.062000e-04	20181116_CTCFgfpcf2_G2G1\MitoSys2\Calibration\pmEGFPC1\0002_pmEGFPC1_R1_P1_K1_Ch2.zen
12060	2.458952e-04	3.499316e-04	1.979000e-04	20181116_CTCFgfpcf2_G2G1\MitoSys2\Calibration\pmEGFPC1\0002_pmEGFPC1_R1_P1_K1_Ch2.zen
12700	2.651342e-04	2.845253e-04	1.903500e-04	20181116_CTCFgfpcf2_G2G1\MitoSys2\Calibration\pmEGFPC1\0002_pmEGFPC1_R1_P1_K1_Ch2.zen
13980	1.751282e-04	2.298197e-04	1.771500e-04	20181116_CTCFgfpcf2_G2G1\MitoSys2\Calibration\pmEGFPC1\0002_pmEGFPC1_R1_P1_K1_Ch2.zen
15260	1.756412e-04	2.504614e-04	1.659400e-04	20181116_CTCFgfpcf2_G2G1\MitoSys2\Calibration\pmEGFPC1\0002_pmEGFPC1_R1_P1_K1_Ch2.zen
16540	1.477609e-04	2.167662e-04	1.562800e-04	20181116_CTCFgfpcf2_G2G1\MitoSys2\Calibration\pmEGFPC1\0002_pmEGFPC1_R1_P1_K1_Ch2.zen
17820	1.262788e-04	2.090016e-04	1.478500e-04	20181116_CTCFgfpcf2_G2G1\MitoSys2\Calibration\pmEGFPC1\0002_pmEGFPC1_R1_P1_K1_Ch2.zen
19100	8.873863e-05	2.396816e-04	1.404100e-04	20181116_CTCFgfpcf2_G2G1\MitoSys2\Calibration\pmEGFPC1\0002_pmEGFPC1_R1_P1_K1_Ch2.zen
20380	1.049675e-04	2.038992e-04	1.337800e-04	20181116_CTCFgfpcf2_G2G1\MitoSys2\Calibration\pmEGFPC1\0002_pmEGFPC1_R1_P1_K1_Ch2.zen
21660	6.525824e-05	1.975971e-04	1.278300e-04	20181116_CTCFgfpcf2_G2G1\MitoSys2\Calibration\pmEGFPC1\0002_pmEGFPC1_R1_P1_K1_Ch2.zen
22940	7.321100e-05	2.347375e-04	1.224500e-04	20181116_CTCFgfpcf2_G2G1\MitoSys2\Calibration\pmEGFPC1\0002_pmEGFPC1_R1_P1_K1_Ch2.zen
24220	1.122611e-04	2.245995e-04	1.175500e-04	20181116_CTCFgfpcf2_G2G1\MitoSys2\Calibration\pmEGFPC1\0002_pmEGFPC1_R1_P1_K1_Ch2.zen
25500	9.180798e-05	1.529895e-04	1.130700e-04	20181116_CTCFgfpcf2_G2G1\MitoSys2\Calibration\pmEGFPC1\0002_pmEGFPC1_R1_P1_K1_Ch2.zen
28060	9.432026e-05	2.035397e-04	1.051400e-04	20181116_CTCFgfpcf2_G2G1\MitoSys2\Calibration\pmEGFPC1\0002_pmEGFPC1_R1_P1_K1_Ch2.zen
30620	1.103467e-04	2.011521e-04	9.833300e-05	20181116_CTCFgfpcf2_G2G1\MitoSys2\Calibration\pmEGFPC1\0002_pmEGFPC1_R1_P1_K1_Ch2.zen
33180	5.762807e-05	2.077059e-04	9.240400e-05	20181116_CTCFgfpcf2_G2G1\MitoSys2\Calibration\pmEGFPC1\0002_pmEGFPC1_R1_P1_K1_Ch2.zen
35740	5.022303e-05	2.424144e-04	8.718400e-05	20181116_CTCFgfpcf2_G2G1\MitoSys2\Calibration\pmEGFPC1\0002_pmEGFPC1_R1_P1_K1_Ch2.zen
38300	2.342079e-05	1.927637e-04	8.254400e-05	20181116_CTCFgfpcf2_G2G1\MitoSys2\Calibration\pmEGFPC1\0002_pmEGFPC1_R1_P1_K1_Ch2.zen
40860	4.913775e-05	1.784371e-04	7.838700e-05	20181116_CTCFgfpcf2_G2G1\MitoSys2\Calibration\pmEGFPC1\0002_pmEGFPC1_R1_P1_K1_Ch2.zen
43420	1.292383e-04	2.031791e-04	7.463600e-05	20181116_CTCFgfpcf2_G2G1\MitoSys2\Calibration\pmEGFPC1\0002_pmEGFPC1_R1_P1_K1_Ch2.zen
45980	6.671478e-05	2.414789e-04	7.123300e-05	20181116_CTCFgfpcf2_G2G1\MitoSys2\Calibration\pmEGFPC1\0002_pmEGFPC1_R1_P1_K1_Ch2.zen
48540	1.047772e-04	2.203915e-04	6.812800e-05	20181116_CTCFgfpcf2_G2G1\MitoSys2\Calibration\pmEGFPC1\0002_pmEGFPC1_R1_P1_K1_Ch2.zen
51100	7.584696e-05	1.864593e-04	6.528300e-05	20181116_CTCFgfpcf2_G2G1\MitoSys2\Calibration\pmEGFPC1\0002_pmEGFPC1_R1_P1_K1_Ch2.zen
56220	7.735559e-05	1.736169e-04	6.024500e-05	20181116_CTCFgfpcf2_G2G1\MitoSys2\Calibration\pmEGFPC1\0002_pmEGFPC1_R1_P1_K1_Ch2.zen
61340	4.272036e-05	2.013463e-04	5.591800e-05	20181116_CTCFgfpcf2_G2G1\MitoSys2\Calibration\pmEGFPC1\0002_pmEGFPC1_R1_P1_K1_Ch2.zen
66460	7.424939e-05	1.626857e-04	5.215800e-05	20181116_CTCFgfpcf2_G2G1\MitoSys2\Calibration\pmEGFPC1\0002_pmEGFPC1_R1_P1_K1_Ch2.zen
71580	3.438305e-05	1.153088e-04	4.885800e-05	20181116_CTCFgfpcf2_G2G1\MitoSys2\Calibration\pmEGFPC1\0002_pmEGFPC1_R1_P1_K1_Ch2.zen
76700	7.698026e-05	1.260688e-04	4.593700e-05	20181116_CTCFgfpcf2_G2G1\MitoSys2\Calibration\pmEGFPC1\0002_pmEGFPC1_R1_P1_K1_Ch2.zen
81820	6.261545e-05	2.097717e-04	4.333300e-05	20181116_CTCFgfpcf2_G2G1\MitoSys2\Calibration\pmEGFPC1\0002_pmEGFPC1_R1_P1_K1_Ch2.zen
86940	7.603144e-05	1.721342e-04	4.099600e-05	20181116_CTCFgfpcf2_G2G1\MitoSys2\Calibration\pmEGFPC1\0002_pmEGFPC1_R1_P1_K1_Ch2.zen
92060	9.966718e-05	2.125327e-04	3.888700e-05	20181116_CTCFgfpcf2_G2G1\MitoSys2\Calibration\pmEGFPC1\0002_pmEGFPC1_R1_P1_K1_Ch2.zen
97180	8.198174e-05	1.844824e-04	3.697300e-05	20181116_CTCFgfpcf2_G2G1\MitoSys2\Calibration\pmEGFPC1\0002_pmEGFPC1_R1_P1_K1_Ch2.zen
102300	6.136611e-05	1.565930e-04	3.523000e-05	20181116_CTCFgfpcf2_G2G1\MitoSys2\Calibration\pmEGFPC1\0002_pmEGFPC1_R1_P1_K1_Ch2.zen
112540	3.398479e-05	1.547151e-04	3.217000e-05	20181116_CTCFgfpcf2_G2G1\MitoSys2\Calibration\pmEGFPC1\0002_pmEGFPC1_R1_P1_K1_Ch2.zen
122780	3.394287e-05	1.412289e-04	2.957200e-05	20181116_CTCFgfpcf2_G2G1\MitoSys2\Calibration\pmEGFPC1\0002_pmEGFPC1_R1_P1_K1_Ch2.zen
133020	3.463602e-05	1.709689e-04	2.733800e-05	20181116_CTCFgfpcf2_G2G1\MitoSys2\Calibration\pmEGFPC1\0002_pmEGFPC1_R1_P1_K1_Ch2.zen
143260	2.518841e-05	1.626049e-04	2.539900e-05	20181116_CTCFgfpcf2_G2G1\MitoSys2\Calibration\pmEGFPC1\0002_pmEGFPC1_R1_P1_K1_Ch2.zen
153500	2.052733e-05	1.469760e-04	2.369900e-05	20181116_CTCFgfpcf2_G2G1\MitoSys2\Calibration\pmEGFPC1\0002_pmEGFPC1_R1_P1_K1_Ch2.zen
163740	7.130757e-05	1.556914e-04	2.219800e-05	20181116_CTCFgfpcf2_G2G1\MitoSys2\Calibration\pmEGFPC1\0002_pmEGFPC1_R1_P1_K1_Ch2.zen
173980	7.920130e-05	1.338293e-04	2.086200e-05	20181116_CTCFgfpcf2_G2G1\MitoSys2\Calibration\pmEGFPC1\0002_pmEGFPC1_R1_P1_K1_Ch2.zen
184220	4.681210e-05	1.502500e-04	1.966700e-05	20181116_CTCFgfpcf2_G2G1\MitoSys2\Calibration\pmEGFPC1\0002_pmEGFPC1_R1_P1_K1_Ch2.zen
194460	7.468798e-05	1.607965e-04	1.859100e-05	20181116_CTCFgfpcf2_G2G1\MitoSys2\Calibration\pmEGFPC1\0002_pmEGFPC1_R1_P1_K1_Ch2.zen
204700	6.721625e-05	1.275863e-04	1.761800e-05	20181116_CTCFgfpcf2_G2G1\MitoSys2\Calibration\pmEGFPC1\0002_pmEGFPC1_R1_P1_K1_Ch2.zen
225180	2.085023e-05	1.425512e-04	1.592700e-05	20181116_CTCFgfpcf2_G2G1\MitoSys2\Calibration\pmEGFPC1\0002_pmEGFPC1_R1_P1_K1_Ch2.zen
245660	5.612473e-05	1.309197e-04	1.450900e-05	20181116_CTCFgfpcf2_G2G1\MitoSys2\Calibration\pmEGFPC1\0002_pmEGFPC1_R1_P1_K1_Ch2.zen
266140	3.967836e-05	1.390593e-04	1.330300e-05	20181116_CTCFgfpcf2_G2G1\MitoSys2\Calibration\pmEGFPC1\0002_pmEGFPC1_R1_P1_K1_Ch2.zen
286620	5.452325e-05	1.548500e-04	1.226600e-05	20181116_CTCFgfpcf2_G2G1\MitoSys2\Calibration\pmEGFPC1\0002_pmEGFPC1_R1_P1_K1_Ch2.zen
307100	-6.217215e-06	1.455665e-04	1.136600e-05	20181116_CTCFgfpcf2_G2G1\MitoSys2\Calibration\pmEGFPC1\0002_pmEGFPC1_R1_P1_K1_Ch2.zen
327580	2.885347e-05	1.206842e-04	1.057700e-05	20181116_CTCFgfpcf2_G2G1\MitoSys2\Calibration\pmEGFPC1\0002_pmEGFPC1_R1_P1_K1_Ch2.zen
348060	-7.741420e-06	1.066263e-04	9.881100e-06	20181116_CTCFgfpcf2_G2G1\MitoSys2\Calibration\pmEGFPC1\0002_pmEGFPC1_R1_P1_K1_Ch2.zen
368540	-8.592295e-06	1.390226e-04	9.262300e-06	20181116_CTCFgfpcf2_G2G1\MitoSys2\Calibration\pmEGFPC1\0002_pmEGFPC1_R1_P1_K1_Ch2.zen
389020	-1.051291e-06	1.142922e-04	8.708900e-06	20181116_CTCFgfpcf2_G2G1\MitoSys2\Calibration\pmEGFPC1\0002_pmEGFPC1_R1_P1_K1_Ch2.zen
409500	-1.231188e-05	8.353848e-05	8.211300e-06	20181116_CTCFgfpcf2_G2G1\MitoSys2\Calibration\pmEGFPC1\0002_pmEGFPC1_R1_P1_K1_Ch2.zen
450460	3.979191e-06	9.096577e-05	7.353700e-06	20181116_CTCFgfpcf2_G2G1\MitoSys2\Calibration\pmEGFPC1\0002_pmEGFPC1_R1_P1_K1_Ch2.zen
491420	-2.536813e-05	8.163824e-05	6.641500e-06	20181116_CTCFgfpcf2_G2G1\MitoSys2\Calibration\pmEGFPC1\0002_pmEGFPC1_R1_P1_K1_Ch2.zen
532380	-2.008909e-05	8.516561e-05	6.041600e-06	20181116_CTCFgfpcf2_G2G1\MitoSys2\Calibration\pmEGFPC1\0002_pmEGFPC1_R1_P1_K1_Ch2.zen
573340	-1.538359e-05	7.639367e-05	5.530000e-06	20181116_CTCFgfpcf2_G2G1\MitoSys2\Calibration\pmEGFPC1\0002_pmEGFPC1_R1_P1_K1_Ch2.zen
614300	-2.464560e-05	9.296754e-05	5.089000e-06	20181116_CTCFgfpcf2_G2G1\MitoSys2\Calibration\pmEGFPC1\0002_pmEGFPC1_R1_P1_K1_Ch2.zen
655260	-1.470527e-06	8.918276e-05	4.705300e-06	20181116_CTCFgfpcf2_G2G1\MitoSys2\Calibration\pmEGFPC1\0002_pmEGFPC1_R1_P1_K1_Ch2.zen
696220	-1.646654e-05	1.007509e-04	4.368800e-06	20181116_CTCFgfpcf2_G2G1\MitoSys2\Calibration\pmEGFPC1\0002_pmEGFPC1_R1_P1_K1_Ch2.zen
737180	-8.976748e-06	9.981504e-05	4.071500e-06	20181116_CTCFgfpcf2_G2G1\MitoSys2\Calibration\pmEGFPC1\0002_pmEGFPC1_R1_P1_K1_Ch2.zen
778140	-1.863241e-05	8.962623e-05	3.807200e-06	20181116_CTCFgfpcf2_G2G1\MitoSys2\Calibration\pmEGFPC1\0002_pmEGFPC1_R1_P1_K1_Ch2.zen
819100	-6.325944e-06	8.517592e-05	3.570800e-06	20181116_CTCFgfpcf2_G2G1\MitoSys2\Calibration\pmEGFPC1\0002_pmEGFPC1_R1_P1_K1_Ch2.zen
901020	-1.907619e-05	9.077444e-05	3.166500e-06	20181116_CTCFgfpcf2_G2G1\MitoSys2\Calibration\pmEGFPC1\0002_pmEGFPC1_R1_P1_K1_Ch2.zen
982940	-3.808372e-05	1.030516e-04	2.834100e-06	20181116_CTCFgfpcf2_G2G1\MitoSys2\Calibration\pmEGFPC1\0002_pmEGFPC1_R1_P1_K1_Ch2.zen
1064860	-4.228106e-05	1.248153e-04	2.556500e-06	20181116_CTCFgfpcf2_G2G1\MitoSys2\Calibration\pmEGFPC1\0002_pmEGFPC1_R1_P1_K1_Ch2.zen
1146780	-4.462613e-05	1.145367e-04	2.321800e-06	20181116_CTCFgfpcf2_G2G1\MitoSys2\Calibration\pmEGFPC1\0002_pmEGFPC1_R1_P1_K1_Ch2.zen
1228700	-4.023510e-05	7.704162e-05	2.121000e-06	20181116_CTCFgfpcf2_G2G1\MitoSys2\Calibration\pmEGFPC1\0002_pmEGFPC1_R1_P1_K1_Ch2.zen
1310620	-1.417998e-05	1.118752e-04	1.947700e-06	20181116_CTCFgfpcf2_G2G1\MitoSys2\Calibration\pmEGFPC1\0002_pmEGFPC1_R1_P1_K1_Ch2.zen
1392540	1.713483e-05	7.070466e-05	1.796700e-06	20181116_CTCFgfpcf2_G2G1\MitoSys2\Calibration\pmEGFPC1\0002_pmEGFPC1_R1_P1_K1_Ch2.zen
1474460	-3.853427e-06	8.379282e-05	1.664300e-06	20181116_CTCFgfpcf2_G2G1\MitoSys2\Calibration\pmEGFPC1\0002_pmEGFPC1_R1_P1_K1_Ch2.zen
1556380	1.103277e-05	5.543989e-05	1.547300e-06	20181116_CTCFgfpcf2_G2G1\MitoSys2\Calibration\pmEGFPC1\0002_pmEGFPC1_R1_P1_K1_Ch2.zen
10	6.958311e-03	1.291822e-03	6.988700e-03	20181116_CTCFgfpcf2_G2G1\MitoSys2\Calibration\pmEGFPC1\0002_pmEGFPC1_R1_P2_K1_Ch2.zen
20	6.579179e-03	1.353799e-03	6.727500e-03	20181116_CTCFgfpcf2_G2G1\MitoSys2\Calibration\pmEGFPC1\0002_pmEGFPC1_R1_P2_K1_Ch2.zen
30	6.257393e-03	1.115221e-03	6.486500e-03	20181116_CTCFgfpcf2_G2G1\MitoSys2\Calibration\pmEGFPC1\0002_pmEGFPC1_R1_P2_K1_Ch2.zen
40	5.812956e-03	1.604998e-03	6.264100e-03	20181116_CTCFgfpcf2_G2G1\MitoSys2\Calibration\pmEGFPC1\0002_pmEGFPC1_R1_P2_K1_Ch2.zen
50	6.279082e-03	1.141154e-03	6.058400e-03	20181116_CTCFgfpcf2_G2G1\MitoSys2\Calibration\pmEGFPC1\0002_pmEGFPC1_R1_P2_K1_Ch2.zen
60	6.009606e-03	1.227814e-03	5.867900e-03	20181116_CTCFgfpcf2_G2G1\MitoSys2\Calibration\pmEGFPC1\0002_pmEGFPC1_R1_P2_K1_Ch2.zen
70	5.665050e-03	1.537995e-03	5.690900e-03	20181116_CTCFgfpcf2_G2G1\MitoSys2\Calibration\pmEGFPC1\0002_pmEGFPC1_R1_P2_K1_Ch2.zen
80	5.504080e-03	9.619040e-04	5.526300e-03	20181116_CTCFgfpcf2_G2G1\MitoSys2\Calibration\pmEGFPC1\0002_pmEGFPC1_R1_P2_K1_Ch2.zen
90	5.769498e-03	1.190351e-03	5.372800e-03	20181116_CTCFgfpcf2_G2G1\MitoSys2\Calibration\pmEGFPC1\0002_pmEGFPC1_R1_P2_K1_Ch2.zen
100	5.423091e-03	1.099188e-03	5.229300e-03	20181116_CTCFgfpcf2_G2G1\MitoSys2\Calibration\pmEGFPC1\0002_pmEGFPC1_R1_P2_K1_Ch2.zen
120	4.611218e-03	1.092260e-03	4.968900e-03	20181116_CTCFgfpcf2_G2G1\MitoSys2\Calibration\pmEGFPC1\0002_pmEGFPC1_R1_P2_K1_Ch2.zen
140	4.957349e-03	9.541194e-04	4.738600e-03	20181116_CTCFgfpcf2_G2G1\MitoSys2\Calibration\pmEGFPC1\0002_pmEGFPC1_R1_P2_K1_Ch2.zen
160	4.891974e-03	8.411892e-04	4.533400e-03	20181116_CTCFgfpcf2_G2G1\MitoSys2\Calibration\pmEGFPC1\0002_pmEGFPC1_R1_P2_K1_Ch2.zen
180	4.277847e-03	1.159963e-03	4.349100e-03	20181116_CTCFgfpcf2_G2G1\MitoSys2\Calibration\pmEGFPC1\0002_pmEGFPC1_R1_P2_K1_Ch2.zen
200	4.087652e-03	8.905833e-04	4.182500e-03	20181116_CTCFgfpcf2_G2G1\MitoSys2\Calibration\pmEGFPC1\0002_pmEGFPC1_R1_P2_K1_Ch2.zen
220	4.157977e-03	8.937831e-04	4.030800e-03	20181116_CTCFgfpcf2_G2G1\MitoSys2\Calibration\pmEGFPC1\0002_pmEGFPC1_R1_P2_K1_Ch2.zen
240	3.854496e-03	9.536364e-04	3.892000e-03	20181116_CTCFgfpcf2_G2G1\MitoSys2\Calibration\pmEGFPC1\0002_pmEGFPC1_R1_P2_K1_Ch2.zen
260	3.864382e-03	7.574930e-04	3.764200e-03	20181116_CTCFgfpcf2_G2G1\MitoSys2\Calibration\pmEGFPC1\0002_pmEGFPC1_R1_P2_K1_Ch2.zen
280	3.625904e-03	7.247717e-04	3.646000e-03	20181116_CTCFgfpcf2_G2G1\MitoSys2\Calibration\pmEGFPC1\0002_pmEGFPC1_R1_P2_K1_Ch2.zen
300	3.403202e-03	7.825599e-04	3.536200e-03	20181116_CTCFgfpcf2_G2G1\MitoSys2\Calibration\pmEGFPC1\0002_pmEGFPC1_R1_P2_K1_Ch2.zen
340	3.357591e-03	6.891339e-04	3.337900e-03	20181116_CTCFgfpcf2_G2G1\MitoSys2\Calibration\pmEGFPC1\0002_pmEGFPC1_R1_P2_K1_Ch2.zen
380	3.291591e-03	7.302412e-04	3.163000e-03	20181116_CTCFgfpcf2_G2G1\MitoSys2\Calibration\pmEGFPC1\0002_pmEGFPC1_R1_P2_K1_Ch2.zen
420	2.826223e-03	6.090737e-04	3.007100e-03	20181116_CTCFgfpcf2_G2G1\MitoSys2\Calibration\pmEGFPC1\0002_pmEGFPC1_R1_P2_K1_Ch2.zen
460	2.909827e-03	7.133256e-04	2.866800e-03	20181116_CTCFgfpcf2_G2G1\MitoSys2\Calibration\pmEGFPC1\0002_pmEGFPC1_R1_P2_K1_Ch2.zen
500	2.706583e-03	6.522693e-04	2.739700e-03	20181116_CTCFgfpcf2_G2G1\MitoSys2\Calibration\pmEGFPC1\0002_pmEGFPC1_R1_P2_K1_Ch2.zen
540	2.511899e-03	7.725130e-04	2.623700e-03	20181116_CTCFgfpcf2_G2G1\MitoSys2\Calibration\pmEGFPC1\0002_pmEGFPC1_R1_P2_K1_Ch2.zen
580	2.532490e-03	6.045823e-04	2.517400e-03	20181116_CTCFgfpcf2_G2G1\MitoSys2\Calibration\pmEGFPC1\0002_pmEGFPC1_R1_P2_K1_Ch2.zen
620	2.362207e-03	7.558605e-04	2.419500e-03	20181116_CTCFgfpcf2_G2G1\MitoSys2\Calibration\pmEGFPC1\0002_pmEGFPC1_R1_P2_K1_Ch2.zen
660	2.218351e-03	5.793425e-04	2.329000e-03	20181116_CTCFgfpcf2_G2G1\MitoSys2\Calibration\pmEGFPC1\0002_pmEGFPC1_R1_P2_K1_Ch2.zen
700	2.292756e-03	4.143057e-04	2.245100e-03	20181116_CTCFgfpcf2_G2G1\MitoSys2\Calibration\pmEGFPC1\0002_pmEGFPC1_R1_P2_K1_Ch2.zen
780	2.028284e-03	4.088813e-04	2.094300e-03	20181116_CTCFgfpcf2_G2G1\MitoSys2\Calibration\pmEGFPC1\0002_pmEGFPC1_R1_P2_K1_Ch2.zen
860	1.966567e-03	5.204807e-04	1.962400e-03	20181116_CTCFgfpcf2_G2G1\MitoSys2\Calibration\pmEGFPC1\0002_pmEGFPC1_R1_P2_K1_Ch2.zen
940	1.709257e-03	4.150349e-04	1.846100e-03	20181116_CTCFgfpcf2_G2G1\MitoSys2\Calibration\pmEGFPC1\0002_pmEGFPC1_R1_P2_K1_Ch2.zen
1020	1.625916e-03	5.695079e-04	1.742800e-03	20181116_CTCFgfpcf2_G2G1\MitoSys2\Calibration\pmEGFPC1\0002_pmEGFPC1_R1_P2_K1_Ch2.zen
1100	1.560456e-03	5.928488e-04	1.650400e-03	20181116_CTCFgfpcf2_G2G1\MitoSys2\Calibration\pmEGFPC1\0002_pmEGFPC1_R1_P2_K1_Ch2.zen
1180	1.485252e-03	5.122234e-04	1.567300e-03	20181116_CTCFgfpcf2_G2G1\MitoSys2\Calibration\pmEGFPC1\0002_pmEGFPC1_R1_P2_K1_Ch2.zen
1260	1.355612e-03	6.054605e-04	1.492200e-03	20181116_CTCFgfpcf2_G2G1\MitoSys2\Calibration\pmEGFPC1\0002_pmEGFPC1_R1_P2_K1_Ch2.zen
1340	1.183660e-03	5.986025e-04	1.423900e-03	20181116_CTCFgfpcf2_G2G1\MitoSys2\Calibration\pmEGFPC1\0002_pmEGFPC1_R1_P2_K1_Ch2.zen
1420	1.440265e-03	5.755934e-04	1.361600e-03	20181116_CTCFgfpcf2_G2G1\MitoSys2\Calibration\pmEGFPC1\0002_pmEGFPC1_R1_P2_K1_Ch2.zen
1500	1.226001e-03	5.249019e-04	1.304500e-03	20181116_CTCFgfpcf2_G2G1\MitoSys2\Calibration\pmEGFPC1\0002_pmEGFPC1_R1_P2_K1_Ch2.zen
1660	1.206431e-03	3.781797e-04	1.203500e-03	20181116_CTCFgfpcf2_G2G1\MitoSys2\Calibration\pmEGFPC1\0002_pmEGFPC1_R1_P2_K1_Ch2.zen
1820	1.075514e-03	3.579902e-04	1.117000e-03	20181116_CTCFgfpcf2_G2G1\MitoSys2\Calibration\pmEGFPC1\0002_pmEGFPC1_R1_P2_K1_Ch2.zen
1980	1.163229e-03	4.111352e-04	1.042200e-03	20181116_CTCFgfpcf2_G2G1\MitoSys2\Calibration\pmEGFPC1\0002_pmEGFPC1_R1_P2_K1_Ch2.zen
2140	8.592944e-04	3.913097e-04	9.766900e-04	20181116_CTCFgfpcf2_G2G1\MitoSys2\Calibration\pmEGFPC1\0002_pmEGFPC1_R1_P2_K1_Ch2.zen
2300	1.005940e-03	3.268748e-04	9.189800e-04	20181116_CTCFgfpcf2_G2G1\MitoSys2\Calibration\pmEGFPC1\0002_pmEGFPC1_R1_P2_K1_Ch2.zen
2460	8.989168e-04	3.895641e-04	8.677200e-04	20181116_CTCFgfpcf2_G2G1\MitoSys2\Calibration\pmEGFPC1\0002_pmEGFPC1_R1_P2_K1_Ch2.zen
2620	8.992337e-04	3.081248e-04	8.218900e-04	20181116_CTCFgfpcf2_G2G1\MitoSys2\Calibration\pmEGFPC1\0002_pmEGFPC1_R1_P2_K1_Ch2.zen
2780	8.126433e-04	3.254290e-04	7.806700e-04	20181116_CTCFgfpcf2_G2G1\MitoSys2\Calibration\pmEGFPC1\0002_pmEGFPC1_R1_P2_K1_Ch2.zen
2940	7.634202e-04	4.041229e-04	7.433900e-04	20181116_CTCFgfpcf2_G2G1\MitoSys2\Calibration\pmEGFPC1\0002_pmEGFPC1_R1_P2_K1_Ch2.zen
3100	7.944948e-04	3.294529e-04	7.095200e-04	20181116_CTCFgfpcf2_G2G1\MitoSys2\Calibration\pmEGFPC1\0002_pmEGFPC1_R1_P2_K1_Ch2.zen
3420	6.719630e-04	4.521286e-04	6.503000e-04	20181116_CTCFgfpcf2_G2G1\MitoSys2\Calibration\pmEGFPC1\0002_pmEGFPC1_R1_P2_K1_Ch2.zen
3740	5.835005e-04	3.076623e-04	6.002400e-04	20181116_CTCFgfpcf2_G2G1\MitoSys2\Calibration\pmEGFPC1\0002_pmEGFPC1_R1_P2_K1_Ch2.zen
4060	5.248670e-04	4.812787e-04	5.573500e-04	20181116_CTCFgfpcf2_G2G1\MitoSys2\Calibration\pmEGFPC1\0002_pmEGFPC1_R1_P2_K1_Ch2.zen
4380	5.241384e-04	3.382472e-04	5.202100e-04	20181116_CTCFgfpcf2_G2G1\MitoSys2\Calibration\pmEGFPC1\0002_pmEGFPC1_R1_P2_K1_Ch2.zen
4700	6.319784e-04	3.853024e-04	4.877200e-04	20181116_CTCFgfpcf2_G2G1\MitoSys2\Calibration\pmEGFPC1\0002_pmEGFPC1_R1_P2_K1_Ch2.zen
5020	4.701109e-04	3.207524e-04	4.590700e-04	20181116_CTCFgfpcf2_G2G1\MitoSys2\Calibration\pmEGFPC1\0002_pmEGFPC1_R1_P2_K1_Ch2.zen
5340	5.657733e-04	4.016827e-04	4.336000e-04	20181116_CTCFgfpcf2_G2G1\MitoSys2\Calibration\pmEGFPC1\0002_pmEGFPC1_R1_P2_K1_Ch2.zen
5660	4.315392e-04	3.994431e-04	4.108200e-04	20181116_CTCFgfpcf2_G2G1\MitoSys2\Calibration\pmEGFPC1\0002_pmEGFPC1_R1_P2_K1_Ch2.zen
5980	3.483302e-04	2.691779e-04	3.903100e-04	20181116_CTCFgfpcf2_G2G1\MitoSys2\Calibration\pmEGFPC1\0002_pmEGFPC1_R1_P2_K1_Ch2.zen
6300	4.185473e-04	1.952497e-04	3.717600e-04	20181116_CTCFgfpcf2_G2G1\MitoSys2\Calibration\pmEGFPC1\0002_pmEGFPC1_R1_P2_K1_Ch2.zen
6940	3.233729e-04	3.722539e-04	3.394800e-04	20181116_CTCFgfpcf2_G2G1\MitoSys2\Calibration\pmEGFPC1\0002_pmEGFPC1_R1_P2_K1_Ch2.zen
7580	3.059202e-04	3.465846e-04	3.123500e-04	20181116_CTCFgfpcf2_G2G1\MitoSys2\Calibration\pmEGFPC1\0002_pmEGFPC1_R1_P2_K1_Ch2.zen
8220	2.384023e-04	3.379784e-04	2.892100e-04	20181116_CTCFgfpcf2_G2G1\MitoSys2\Calibration\pmEGFPC1\0002_pmEGFPC1_R1_P2_K1_Ch2.zen
8860	2.833791e-04	3.183311e-04	2.692500e-04	20181116_CTCFgfpcf2_G2G1\MitoSys2\Calibration\pmEGFPC1\0002_pmEGFPC1_R1_P2_K1_Ch2.zen
9500	2.463292e-04	3.421810e-04	2.518300e-04	20181116_CTCFgfpcf2_G2G1\MitoSys2\Calibration\pmEGFPC1\0002_pmEGFPC1_R1_P2_K1_Ch2.zen
10140	1.985221e-04	2.661261e-04	2.365100e-04	20181116_CTCFgfpcf2_G2G1\MitoSys2\Calibration\pmEGFPC1\0002_pmEGFPC1_R1_P2_K1_Ch2.zen
10780	2.201860e-04	2.494828e-04	2.229100e-04	20181116_CTCFgfpcf2_G2G1\MitoSys2\Calibration\pmEGFPC1\0002_pmEGFPC1_R1_P2_K1_Ch2.zen
11420	2.008925e-04	2.921315e-04	2.107600e-04	20181116_CTCFgfpcf2_G2G1\MitoSys2\Calibration\pmEGFPC1\0002_pmEGFPC1_R1_P2_K1_Ch2.zen
12060	2.141811e-04	2.490558e-04	1.998400e-04	20181116_CTCFgfpcf2_G2G1\MitoSys2\Calibration\pmEGFPC1\0002_pmEGFPC1_R1_P2_K1_Ch2.zen
12700	2.156399e-04	2.611475e-04	1.899600e-04	20181116_CTCFgfpcf2_G2G1\MitoSys2\Calibration\pmEGFPC1\0002_pmEGFPC1_R1_P2_K1_Ch2.zen
13980	1.640651e-04	2.622209e-04	1.728000e-04	20181116_CTCFgfpcf2_G2G1\MitoSys2\Calibration\pmEGFPC1\0002_pmEGFPC1_R1_P2_K1_Ch2.zen
15260	1.392161e-04	2.227401e-04	1.583800e-04	20181116_CTCFgfpcf2_G2G1\MitoSys2\Calibration\pmEGFPC1\0002_pmEGFPC1_R1_P2_K1_Ch2.zen
16540	1.608365e-04	2.196284e-04	1.460900e-04	20181116_CTCFgfpcf2_G2G1\MitoSys2\Calibration\pmEGFPC1\0002_pmEGFPC1_R1_P2_K1_Ch2.zen
17820	1.086087e-04	2.172267e-04	1.354800e-04	20181116_CTCFgfpcf2_G2G1\MitoSys2\Calibration\pmEGFPC1\0002_pmEGFPC1_R1_P2_K1_Ch2.zen
19100	1.005801e-04	2.227418e-04	1.262400e-04	20181116_CTCFgfpcf2_G2G1\MitoSys2\Calibration\pmEGFPC1\0002_pmEGFPC1_R1_P2_K1_Ch2.zen
20380	3.775646e-07	2.687940e-04	1.181000e-04	20181116_CTCFgfpcf2_G2G1\MitoSys2\Calibration\pmEGFPC1\0002_pmEGFPC1_R1_P2_K1_Ch2.zen
21660	1.532364e-04	3.112965e-04	1.108800e-04	20181116_CTCFgfpcf2_G2G1\MitoSys2\Calibration\pmEGFPC1\0002_pmEGFPC1_R1_P2_K1_Ch2.zen
22940	1.222179e-04	2.858172e-04	1.044400e-04	20181116_CTCFgfpcf2_G2G1\MitoSys2\Calibration\pmEGFPC1\0002_pmEGFPC1_R1_P2_K1_Ch2.zen
24220	6.945810e-05	2.267128e-04	9.864700e-05	20181116_CTCFgfpcf2_G2G1\MitoSys2\Calibration\pmEGFPC1\0002_pmEGFPC1_R1_P2_K1_Ch2.zen
25500	7.700547e-05	2.023050e-04	9.341600e-05	20181116_CTCFgfpcf2_G2G1\MitoSys2\Calibration\pmEGFPC1\0002_pmEGFPC1_R1_P2_K1_Ch2.zen
28060	1.391592e-04	2.191825e-04	8.433600e-05	20181116_CTCFgfpcf2_G2G1\MitoSys2\Calibration\pmEGFPC1\0002_pmEGFPC1_R1_P2_K1_Ch2.zen
30620	5.315198e-05	2.160933e-04	7.672900e-05	20181116_CTCFgfpcf2_G2G1\MitoSys2\Calibration\pmEGFPC1\0002_pmEGFPC1_R1_P2_K1_Ch2.zen
33180	8.673879e-05	1.896454e-04	7.026600e-05	20181116_CTCFgfpcf2_G2G1\MitoSys2\Calibration\pmEGFPC1\0002_pmEGFPC1_R1_P2_K1_Ch2.zen
35740	1.041595e-04	1.429824e-04	6.470900e-05	20181116_CTCFgfpcf2_G2G1\MitoSys2\Calibration\pmEGFPC1\0002_pmEGFPC1_R1_P2_K1_Ch2.zen
38300	5.701026e-05	1.711941e-04	5.988300e-05	20181116_CTCFgfpcf2_G2G1\MitoSys2\Calibration\pmEGFPC1\0002_pmEGFPC1_R1_P2_K1_Ch2.zen
40860	2.899231e-05	1.647715e-04	5.565600e-05	20181116_CTCFgfpcf2_G2G1\MitoSys2\Calibration\pmEGFPC1\0002_pmEGFPC1_R1_P2_K1_Ch2.zen
43420	3.130406e-05	1.750707e-04	5.192400e-05	20181116_CTCFgfpcf2_G2G1\MitoSys2\Calibration\pmEGFPC1\0002_pmEGFPC1_R1_P2_K1_Ch2.zen
45980	-3.137860e-05	1.677241e-04	4.860800e-05	20181116_CTCFgfpcf2_G2G1\MitoSys2\Calibration\pmEGFPC1\0002_pmEGFPC1_R1_P2_K1_Ch2.zen
48540	5.988031e-05	2.443046e-04	4.564400e-05	20181116_CTCFgfpcf2_G2G1\MitoSys2\Calibration\pmEGFPC1\0002_pmEGFPC1_R1_P2_K1_Ch2.zen
51100	5.343282e-05	2.103142e-04	4.297900e-05	20181116_CTCFgfpcf2_G2G1\MitoSys2\Calibration\pmEGFPC1\0002_pmEGFPC1_R1_P2_K1_Ch2.zen
56220	4.747678e-05	1.493745e-04	3.838900e-05	20181116_CTCFgfpcf2_G2G1\MitoSys2\Calibration\pmEGFPC1\0002_pmEGFPC1_R1_P2_K1_Ch2.zen
61340	1.318359e-05	1.642250e-04	3.458200e-05	20181116_CTCFgfpcf2_G2G1\MitoSys2\Calibration\pmEGFPC1\0002_pmEGFPC1_R1_P2_K1_Ch2.zen
66460	1.401499e-05	1.648642e-04	3.138100e-05	20181116_CTCFgfpcf2_G2G1\MitoSys2\Calibration\pmEGFPC1\0002_pmEGFPC1_R1_P2_K1_Ch2.zen
71580	-3.387184e-05	1.651878e-04	2.865500e-05	20181116_CTCFgfpcf2_G2G1\MitoSys2\Calibration\pmEGFPC1\0002_pmEGFPC1_R1_P2_K1_Ch2.zen
76700	1.226740e-05	1.907739e-04	2.631000e-05	20181116_CTCFgfpcf2_G2G1\MitoSys2\Calibration\pmEGFPC1\0002_pmEGFPC1_R1_P2_K1_Ch2.zen
81820	2.894538e-05	2.065340e-04	2.427300e-05	20181116_CTCFgfpcf2_G2G1\MitoSys2\Calibration\pmEGFPC1\0002_pmEGFPC1_R1_P2_K1_Ch2.zen
86940	-1.916333e-07	1.676340e-04	2.249100e-05	20181116_CTCFgfpcf2_G2G1\MitoSys2\Calibration\pmEGFPC1\0002_pmEGFPC1_R1_P2_K1_Ch2.zen
92060	1.024943e-05	1.582473e-04	2.092100e-05	20181116_CTCFgfpcf2_G2G1\MitoSys2\Calibration\pmEGFPC1\0002_pmEGFPC1_R1_P2_K1_Ch2.zen
97180	-2.290955e-05	1.418072e-04	1.952700e-05	20181116_CTCFgfpcf2_G2G1\MitoSys2\Calibration\pmEGFPC1\0002_pmEGFPC1_R1_P2_K1_Ch2.zen
102300	4.769554e-06	1.189373e-04	1.828300e-05	20181116_CTCFgfpcf2_G2G1\MitoSys2\Calibration\pmEGFPC1\0002_pmEGFPC1_R1_P2_K1_Ch2.zen
112540	-6.333097e-05	1.495478e-04	1.616300e-05	20181116_CTCFgfpcf2_G2G1\MitoSys2\Calibration\pmEGFPC1\0002_pmEGFPC1_R1_P2_K1_Ch2.zen
122780	-2.729503e-05	1.296992e-04	1.442600e-05	20181116_CTCFgfpcf2_G2G1\MitoSys2\Calibration\pmEGFPC1\0002_pmEGFPC1_R1_P2_K1_Ch2.zen
133020	1.526641e-05	1.209499e-04	1.298100e-05	20181116_CTCFgfpcf2_G2G1\MitoSys2\Calibration\pmEGFPC1\0002_pmEGFPC1_R1_P2_K1_Ch2.zen
143260	-1.113722e-05	1.475047e-04	1.176300e-05	20181116_CTCFgfpcf2_G2G1\MitoSys2\Calibration\pmEGFPC1\0002_pmEGFPC1_R1_P2_K1_Ch2.zen
153500	-3.502590e-05	1.483962e-04	1.072500e-05	20181116_CTCFgfpcf2_G2G1\MitoSys2\Calibration\pmEGFPC1\0002_pmEGFPC1_R1_P2_K1_Ch2.zen
163740	-2.020880e-05	1.713588e-04	9.831400e-06	20181116_CTCFgfpcf2_G2G1\MitoSys2\Calibration\pmEGFPC1\0002_pmEGFPC1_R1_P2_K1_Ch2.zen
173980	-1.626532e-05	1.371174e-04	9.055100e-06	20181116_CTCFgfpcf2_G2G1\MitoSys2\Calibration\pmEGFPC1\0002_pmEGFPC1_R1_P2_K1_Ch2.zen
184220	5.086589e-06	1.361052e-04	8.375700e-06	20181116_CTCFgfpcf2_G2G1\MitoSys2\Calibration\pmEGFPC1\0002_pmEGFPC1_R1_P2_K1_Ch2.zen
194460	-3.233494e-06	1.636194e-04	7.776700e-06	20181116_CTCFgfpcf2_G2G1\MitoSys2\Calibration\pmEGFPC1\0002_pmEGFPC1_R1_P2_K1_Ch2.zen
204700	-3.887808e-05	1.110058e-04	7.245500e-06	20181116_CTCFgfpcf2_G2G1\MitoSys2\Calibration\pmEGFPC1\0002_pmEGFPC1_R1_P2_K1_Ch2.zen
225180	-4.521302e-05	1.614842e-04	6.347000e-06	20181116_CTCFgfpcf2_G2G1\MitoSys2\Calibration\pmEGFPC1\0002_pmEGFPC1_R1_P2_K1_Ch2.zen
245660	-3.850493e-05	1.634086e-04	5.618300e-06	20181116_CTCFgfpcf2_G2G1\MitoSys2\Calibration\pmEGFPC1\0002_pmEGFPC1_R1_P2_K1_Ch2.zen
266140	-4.302755e-05	1.296542e-04	5.017500e-06	20181116_CTCFgfpcf2_G2G1\MitoSys2\Calibration\pmEGFPC1\0002_pmEGFPC1_R1_P2_K1_Ch2.zen
286620	-3.346231e-05	8.046041e-05	4.515100e-06	20181116_CTCFgfpcf2_G2G1\MitoSys2\Calibration\pmEGFPC1\0002_pmEGFPC1_R1_P2_K1_Ch2.zen
307100	-2.821919e-05	1.042403e-04	4.090000e-06	20181116_CTCFgfpcf2_G2G1\MitoSys2\Calibration\pmEGFPC1\0002_pmEGFPC1_R1_P2_K1_Ch2.zen
327580	-1.921662e-05	1.417297e-04	3.726400e-06	20181116_CTCFgfpcf2_G2G1\MitoSys2\Calibration\pmEGFPC1\0002_pmEGFPC1_R1_P2_K1_Ch2.zen
348060	-5.245357e-05	1.004211e-04	3.412600e-06	20181116_CTCFgfpcf2_G2G1\MitoSys2\Calibration\pmEGFPC1\0002_pmEGFPC1_R1_P2_K1_Ch2.zen
368540	-4.003729e-05	1.327353e-04	3.139500e-06	20181116_CTCFgfpcf2_G2G1\MitoSys2\Calibration\pmEGFPC1\0002_pmEGFPC1_R1_P2_K1_Ch2.zen
389020	-3.985056e-05	1.348698e-04	2.900100e-06	20181116_CTCFgfpcf2_G2G1\MitoSys2\Calibration\pmEGFPC1\0002_pmEGFPC1_R1_P2_K1_Ch2.zen
409500	-5.826139e-05	8.704519e-05	2.688900e-06	20181116_CTCFgfpcf2_G2G1\MitoSys2\Calibration\pmEGFPC1\0002_pmEGFPC1_R1_P2_K1_Ch2.zen
450460	-2.515281e-05	9.983211e-05	2.334200e-06	20181116_CTCFgfpcf2_G2G1\MitoSys2\Calibration\pmEGFPC1\0002_pmEGFPC1_R1_P2_K1_Ch2.zen
491420	-8.128120e-06	8.258229e-05	2.049100e-06	20181116_CTCFgfpcf2_G2G1\MitoSys2\Calibration\pmEGFPC1\0002_pmEGFPC1_R1_P2_K1_Ch2.zen
532380	-2.186706e-05	8.192566e-05	1.816100e-06	20181116_CTCFgfpcf2_G2G1\MitoSys2\Calibration\pmEGFPC1\0002_pmEGFPC1_R1_P2_K1_Ch2.zen
573340	-3.814320e-06	1.291408e-04	1.622800e-06	20181116_CTCFgfpcf2_G2G1\MitoSys2\Calibration\pmEGFPC1\0002_pmEGFPC1_R1_P2_K1_Ch2.zen
614300	-4.423698e-06	1.279274e-04	1.460400e-06	20181116_CTCFgfpcf2_G2G1\MitoSys2\Calibration\pmEGFPC1\0002_pmEGFPC1_R1_P2_K1_Ch2.zen
655260	-9.630536e-06	1.289161e-04	1.322600e-06	20181116_CTCFgfpcf2_G2G1\MitoSys2\Calibration\pmEGFPC1\0002_pmEGFPC1_R1_P2_K1_Ch2.zen
696220	-2.242802e-06	1.107059e-04	1.204300e-06	20181116_CTCFgfpcf2_G2G1\MitoSys2\Calibration\pmEGFPC1\0002_pmEGFPC1_R1_P2_K1_Ch2.zen
737180	-2.614312e-05	1.153942e-04	1.102100e-06	20181116_CTCFgfpcf2_G2G1\MitoSys2\Calibration\pmEGFPC1\0002_pmEGFPC1_R1_P2_K1_Ch2.zen
778140	-2.003383e-05	1.151378e-04	1.013000e-06	20181116_CTCFgfpcf2_G2G1\MitoSys2\Calibration\pmEGFPC1\0002_pmEGFPC1_R1_P2_K1_Ch2.zen
819100	-1.281629e-06	6.768565e-05	9.349000e-07	20181116_CTCFgfpcf2_G2G1\MitoSys2\Calibration\pmEGFPC1\0002_pmEGFPC1_R1_P2_K1_Ch2.zen
901020	1.294880e-06	8.144311e-05	8.047100e-07	20181116_CTCFgfpcf2_G2G1\MitoSys2\Calibration\pmEGFPC1\0002_pmEGFPC1_R1_P2_K1_Ch2.zen
982940	-2.748564e-06	8.109221e-05	7.011500e-07	20181116_CTCFgfpcf2_G2G1\MitoSys2\Calibration\pmEGFPC1\0002_pmEGFPC1_R1_P2_K1_Ch2.zen
1064860	-1.573617e-05	7.225438e-05	6.172700e-07	20181116_CTCFgfpcf2_G2G1\MitoSys2\Calibration\pmEGFPC1\0002_pmEGFPC1_R1_P2_K1_Ch2.zen
1146780	1.085892e-05	7.933380e-05	5.482700e-07	20181116_CTCFgfpcf2_G2G1\MitoSys2\Calibration\pmEGFPC1\0002_pmEGFPC1_R1_P2_K1_Ch2.zen
1228700	2.676129e-05	9.555551e-05	4.907700e-07	20181116_CTCFgfpcf2_G2G1\MitoSys2\Calibration\pmEGFPC1\0002_pmEGFPC1_R1_P2_K1_Ch2.zen
1310620	1.136067e-05	7.978888e-05	4.422900e-07	20181116_CTCFgfpcf2_G2G1\MitoSys2\Calibration\pmEGFPC1\0002_pmEGFPC1_R1_P2_K1_Ch2.zen
1392540	-1.606969e-05	6.042482e-05	4.009900e-07	20181116_CTCFgfpcf2_G2G1\MitoSys2\Calibration\pmEGFPC1\0002_pmEGFPC1_R1_P2_K1_Ch2.zen
1474460	-3.363091e-07	9.452987e-05	3.655000e-07	20181116_CTCFgfpcf2_G2G1\MitoSys2\Calibration\pmEGFPC1\0002_pmEGFPC1_R1_P2_K1_Ch2.zen
1556380	-3.061686e-05	8.402612e-05	3.347500e-07	20181116_CTCFgfpcf2_G2G1\MitoSys2\Calibration\pmEGFPC1\0002_pmEGFPC1_R1_P2_K1_Ch2.zen
10	5.971068e-02	1.071106e-02	6.007600e-02	20181116_CTCFgfpcf2_G2G1\MitoSys2\Calibration\pmEGFPC1\0003_pmEGFPC1_R1_P1_K1_Ch2.zen
20	5.728283e-02	1.075560e-02	5.752800e-02	20181116_CTCFgfpcf2_G2G1\MitoSys2\Calibration\pmEGFPC1\0003_pmEGFPC1_R1_P1_K1_Ch2.zen
30	5.710362e-02	1.164553e-02	5.512500e-02	20181116_CTCFgfpcf2_G2G1\MitoSys2\Calibration\pmEGFPC1\0003_pmEGFPC1_R1_P1_K1_Ch2.zen
40	5.062492e-02	1.224797e-02	5.288200e-02	20181116_CTCFgfpcf2_G2G1\MitoSys2\Calibration\pmEGFPC1\0003_pmEGFPC1_R1_P1_K1_Ch2.zen
50	5.059578e-02	1.346048e-02	5.079700e-02	20181116_CTCFgfpcf2_G2G1\MitoSys2\Calibration\pmEGFPC1\0003_pmEGFPC1_R1_P1_K1_Ch2.zen
60	4.763456e-02	9.639900e-03	4.886200e-02	20181116_CTCFgfpcf2_G2G1\MitoSys2\Calibration\pmEGFPC1\0003_pmEGFPC1_R1_P1_K1_Ch2.zen
70	4.931821e-02	7.940686e-03	4.706600e-02	20181116_CTCFgfpcf2_G2G1\MitoSys2\Calibration\pmEGFPC1\0003_pmEGFPC1_R1_P1_K1_Ch2.zen
80	4.771295e-02	1.095683e-02	4.540000e-02	20181116_CTCFgfpcf2_G2G1\MitoSys2\Calibration\pmEGFPC1\0003_pmEGFPC1_R1_P1_K1_Ch2.zen
90	4.377559e-02	7.155977e-03	4.385200e-02	20181116_CTCFgfpcf2_G2G1\MitoSys2\Calibration\pmEGFPC1\0003_pmEGFPC1_R1_P1_K1_Ch2.zen
100	4.146887e-02	7.916226e-03	4.241200e-02	20181116_CTCFgfpcf2_G2G1\MitoSys2\Calibration\pmEGFPC1\0003_pmEGFPC1_R1_P1_K1_Ch2.zen
120	3.962826e-02	7.257039e-03	3.982000e-02	20181116_CTCFgfpcf2_G2G1\MitoSys2\Calibration\pmEGFPC1\0003_pmEGFPC1_R1_P1_K1_Ch2.zen
140	3.838180e-02	6.436399e-03	3.755800e-02	20181116_CTCFgfpcf2_G2G1\MitoSys2\Calibration\pmEGFPC1\0003_pmEGFPC1_R1_P1_K1_Ch2.zen
160	3.456403e-02	8.275839e-03	3.557100e-02	20181116_CTCFgfpcf2_G2G1\MitoSys2\Calibration\pmEGFPC1\0003_pmEGFPC1_R1_P1_K1_Ch2.zen
180	3.365531e-02	6.361022e-03	3.381300e-02	20181116_CTCFgfpcf2_G2G1\MitoSys2\Calibration\pmEGFPC1\0003_pmEGFPC1_R1_P1_K1_Ch2.zen
200	3.248709e-02	6.642728e-03	3.224800e-02	20181116_CTCFgfpcf2_G2G1\MitoSys2\Calibration\pmEGFPC1\0003_pmEGFPC1_R1_P1_K1_Ch2.zen
220	3.006700e-02	7.734118e-03	3.084500e-02	20181116_CTCFgfpcf2_G2G1\MitoSys2\Calibration\pmEGFPC1\0003_pmEGFPC1_R1_P1_K1_Ch2.zen
240	2.776431e-02	6.252000e-03	2.957900e-02	20181116_CTCFgfpcf2_G2G1\MitoSys2\Calibration\pmEGFPC1\0003_pmEGFPC1_R1_P1_K1_Ch2.zen
260	2.985625e-02	8.731789e-03	2.843000e-02	20181116_CTCFgfpcf2_G2G1\MitoSys2\Calibration\pmEGFPC1\0003_pmEGFPC1_R1_P1_K1_Ch2.zen
280	2.668173e-02	6.475967e-03	2.738300e-02	20181116_CTCFgfpcf2_G2G1\MitoSys2\Calibration\pmEGFPC1\0003_pmEGFPC1_R1_P1_K1_Ch2.zen
300	2.682094e-02	7.108032e-03	2.642300e-02	20181116_CTCFgfpcf2_G2G1\MitoSys2\Calibration\pmEGFPC1\0003_pmEGFPC1_R1_P1_K1_Ch2.zen
340	2.410924e-02	5.543793e-03	2.472100e-02	20181116_CTCFgfpcf2_G2G1\MitoSys2\Calibration\pmEGFPC1\0003_pmEGFPC1_R1_P1_K1_Ch2.zen
380	2.379213e-02	5.019221e-03	2.325400e-02	20181116_CTCFgfpcf2_G2G1\MitoSys2\Calibration\pmEGFPC1\0003_pmEGFPC1_R1_P1_K1_Ch2.zen
420	2.284018e-02	3.938514e-03	2.197400e-02	20181116_CTCFgfpcf2_G2G1\MitoSys2\Calibration\pmEGFPC1\0003_pmEGFPC1_R1_P1_K1_Ch2.zen
460	2.131450e-02	5.050007e-03	2.084300e-02	20181116_CTCFgfpcf2_G2G1\MitoSys2\Calibration\pmEGFPC1\0003_pmEGFPC1_R1_P1_K1_Ch2.zen
500	1.841210e-02	4.118553e-03	1.983600e-02	20181116_CTCFgfpcf2_G2G1\MitoSys2\Calibration\pmEGFPC1\0003_pmEGFPC1_R1_P1_K1_Ch2.zen
540	2.049651e-02	5.023699e-03	1.893100e-02	20181116_CTCFgfpcf2_G2G1\MitoSys2\Calibration\pmEGFPC1\0003_pmEGFPC1_R1_P1_K1_Ch2.zen
580	1.829087e-02	3.149396e-03	1.811200e-02	20181116_CTCFgfpcf2_G2G1\MitoSys2\Calibration\pmEGFPC1\0003_pmEGFPC1_R1_P1_K1_Ch2.zen
620	1.843120e-02	4.667867e-03	1.736900e-02	20181116_CTCFgfpcf2_G2G1\MitoSys2\Calibration\pmEGFPC1\0003_pmEGFPC1_R1_P1_K1_Ch2.zen
660	1.592056e-02	4.902951e-03	1.668900e-02	20181116_CTCFgfpcf2_G2G1\MitoSys2\Calibration\pmEGFPC1\0003_pmEGFPC1_R1_P1_K1_Ch2.zen
700	1.554693e-02	3.515932e-03	1.606500e-02	20181116_CTCFgfpcf2_G2G1\MitoSys2\Calibration\pmEGFPC1\0003_pmEGFPC1_R1_P1_K1_Ch2.zen
780	1.544536e-02	2.910533e-03	1.495800e-02	20181116_CTCFgfpcf2_G2G1\MitoSys2\Calibration\pmEGFPC1\0003_pmEGFPC1_R1_P1_K1_Ch2.zen
860	1.428917e-02	3.813119e-03	1.400600e-02	20181116_CTCFgfpcf2_G2G1\MitoSys2\Calibration\pmEGFPC1\0003_pmEGFPC1_R1_P1_K1_Ch2.zen
940	1.167366e-02	4.244360e-03	1.317700e-02	20181116_CTCFgfpcf2_G2G1\MitoSys2\Calibration\pmEGFPC1\0003_pmEGFPC1_R1_P1_K1_Ch2.zen
1020	1.260363e-02	5.181698e-03	1.244800e-02	20181116_CTCFgfpcf2_G2G1\MitoSys2\Calibration\pmEGFPC1\0003_pmEGFPC1_R1_P1_K1_Ch2.zen
1100	1.237210e-02	4.180918e-03	1.180200e-02	20181116_CTCFgfpcf2_G2G1\MitoSys2\Calibration\pmEGFPC1\0003_pmEGFPC1_R1_P1_K1_Ch2.zen
1180	1.096164e-02	4.574379e-03	1.122400e-02	20181116_CTCFgfpcf2_G2G1\MitoSys2\Calibration\pmEGFPC1\0003_pmEGFPC1_R1_P1_K1_Ch2.zen
1260	1.026607e-02	3.554973e-03	1.070400e-02	20181116_CTCFgfpcf2_G2G1\MitoSys2\Calibration\pmEGFPC1\0003_pmEGFPC1_R1_P1_K1_Ch2.zen
1340	1.088334e-02	4.343987e-03	1.023300e-02	20181116_CTCFgfpcf2_G2G1\MitoSys2\Calibration\pmEGFPC1\0003_pmEGFPC1_R1_P1_K1_Ch2.zen
1420	1.058430e-02	6.002411e-03	9.804300e-03	20181116_CTCFgfpcf2_G2G1\MitoSys2\Calibration\pmEGFPC1\0003_pmEGFPC1_R1_P1_K1_Ch2.zen
1500	9.723348e-03	3.604786e-03	9.411600e-03	20181116_CTCFgfpcf2_G2G1\MitoSys2\Calibration\pmEGFPC1\0003_pmEGFPC1_R1_P1_K1_Ch2.zen
1660	9.136181e-03	3.301733e-03	8.717000e-03	20181116_CTCFgfpcf2_G2G1\MitoSys2\Calibration\pmEGFPC1\0003_pmEGFPC1_R1_P1_K1_Ch2.zen
1820	8.052790e-03	3.248835e-03	8.120100e-03	20181116_CTCFgfpcf2_G2G1\MitoSys2\Calibration\pmEGFPC1\0003_pmEGFPC1_R1_P1_K1_Ch2.zen
1980	7.018821e-03	3.293415e-03	7.600200e-03	20181116_CTCFgfpcf2_G2G1\MitoSys2\Calibration\pmEGFPC1\0003_pmEGFPC1_R1_P1_K1_Ch2.zen
2140	6.407862e-03	2.742094e-03	7.142200e-03	20181116_CTCFgfpcf2_G2G1\MitoSys2\Calibration\pmEGFPC1\0003_pmEGFPC1_R1_P1_K1_Ch2.zen
2300	7.136814e-03	2.839230e-03	6.734800e-03	20181116_CTCFgfpcf2_G2G1\MitoSys2\Calibration\pmEGFPC1\0003_pmEGFPC1_R1_P1_K1_Ch2.zen
2460	6.127393e-03	3.466260e-03	6.369500e-03	20181116_CTCFgfpcf2_G2G1\MitoSys2\Calibration\pmEGFPC1\0003_pmEGFPC1_R1_P1_K1_Ch2.zen
2620	5.399848e-03	3.448100e-03	6.039400e-03	20181116_CTCFgfpcf2_G2G1\MitoSys2\Calibration\pmEGFPC1\0003_pmEGFPC1_R1_P1_K1_Ch2.zen
2780	5.291420e-03	2.607516e-03	5.739500e-03	20181116_CTCFgfpcf2_G2G1\MitoSys2\Calibration\pmEGFPC1\0003_pmEGFPC1_R1_P1_K1_Ch2.zen
2940	5.285202e-03	3.517762e-03	5.465500e-03	20181116_CTCFgfpcf2_G2G1\MitoSys2\Calibration\pmEGFPC1\0003_pmEGFPC1_R1_P1_K1_Ch2.zen
3100	4.534169e-03	3.076380e-03	5.213900e-03	20181116_CTCFgfpcf2_G2G1\MitoSys2\Calibration\pmEGFPC1\0003_pmEGFPC1_R1_P1_K1_Ch2.zen
3420	4.498029e-03	2.782138e-03	4.767600e-03	20181116_CTCFgfpcf2_G2G1\MitoSys2\Calibration\pmEGFPC1\0003_pmEGFPC1_R1_P1_K1_Ch2.zen
3740	4.270189e-03	1.991429e-03	4.383300e-03	20181116_CTCFgfpcf2_G2G1\MitoSys2\Calibration\pmEGFPC1\0003_pmEGFPC1_R1_P1_K1_Ch2.zen
4060	4.620758e-03	1.991356e-03	4.048700e-03	20181116_CTCFgfpcf2_G2G1\MitoSys2\Calibration\pmEGFPC1\0003_pmEGFPC1_R1_P1_K1_Ch2.zen
4380	4.624434e-03	2.965365e-03	3.754600e-03	20181116_CTCFgfpcf2_G2G1\MitoSys2\Calibration\pmEGFPC1\0003_pmEGFPC1_R1_P1_K1_Ch2.zen
4700	3.836689e-03	2.316605e-03	3.494300e-03	20181116_CTCFgfpcf2_G2G1\MitoSys2\Calibration\pmEGFPC1\0003_pmEGFPC1_R1_P1_K1_Ch2.zen
5020	3.536838e-03	2.543614e-03	3.262200e-03	20181116_CTCFgfpcf2_G2G1\MitoSys2\Calibration\pmEGFPC1\0003_pmEGFPC1_R1_P1_K1_Ch2.zen
5340	3.675388e-03	2.411845e-03	3.054100e-03	20181116_CTCFgfpcf2_G2G1\MitoSys2\Calibration\pmEGFPC1\0003_pmEGFPC1_R1_P1_K1_Ch2.zen
5660	2.371179e-03	2.439079e-03	2.866700e-03	20181116_CTCFgfpcf2_G2G1\MitoSys2\Calibration\pmEGFPC1\0003_pmEGFPC1_R1_P1_K1_Ch2.zen
5980	2.684416e-03	2.794628e-03	2.697200e-03	20181116_CTCFgfpcf2_G2G1\MitoSys2\Calibration\pmEGFPC1\0003_pmEGFPC1_R1_P1_K1_Ch2.zen
6300	2.886503e-03	2.488229e-03	2.543100e-03	20181116_CTCFgfpcf2_G2G1\MitoSys2\Calibration\pmEGFPC1\0003_pmEGFPC1_R1_P1_K1_Ch2.zen
6940	2.292185e-03	2.972086e-03	2.274200e-03	20181116_CTCFgfpcf2_G2G1\MitoSys2\Calibration\pmEGFPC1\0003_pmEGFPC1_R1_P1_K1_Ch2.zen
7580	2.248591e-03	2.080464e-03	2.047900e-03	20181116_CTCFgfpcf2_G2G1\MitoSys2\Calibration\pmEGFPC1\0003_pmEGFPC1_R1_P1_K1_Ch2.zen
8220	2.269693e-03	2.179741e-03	1.855400e-03	20181116_CTCFgfpcf2_G2G1\MitoSys2\Calibration\pmEGFPC1\0003_pmEGFPC1_R1_P1_K1_Ch2.zen
8860	1.073286e-03	2.152921e-03	1.690000e-03	20181116_CTCFgfpcf2_G2G1\MitoSys2\Calibration\pmEGFPC1\0003_pmEGFPC1_R1_P1_K1_Ch2.zen
9500	1.545973e-03	2.327036e-03	1.546800e-03	20181116_CTCFgfpcf2_G2G1\MitoSys2\Calibration\pmEGFPC1\0003_pmEGFPC1_R1_P1_K1_Ch2.zen
10140	1.306139e-03	2.193994e-03	1.421800e-03	20181116_CTCFgfpcf2_G2G1\MitoSys2\Calibration\pmEGFPC1\0003_pmEGFPC1_R1_P1_K1_Ch2.zen
10780	1.819003e-03	2.169650e-03	1.312100e-03	20181116_CTCFgfpcf2_G2G1\MitoSys2\Calibration\pmEGFPC1\0003_pmEGFPC1_R1_P1_K1_Ch2.zen
11420	1.706555e-03	2.063798e-03	1.215100e-03	20181116_CTCFgfpcf2_G2G1\MitoSys2\Calibration\pmEGFPC1\0003_pmEGFPC1_R1_P1_K1_Ch2.zen
12060	8.804024e-04	2.133671e-03	1.129000e-03	20181116_CTCFgfpcf2_G2G1\MitoSys2\Calibration\pmEGFPC1\0003_pmEGFPC1_R1_P1_K1_Ch2.zen
12700	1.515844e-03	1.966228e-03	1.052000e-03	20181116_CTCFgfpcf2_G2G1\MitoSys2\Calibration\pmEGFPC1\0003_pmEGFPC1_R1_P1_K1_Ch2.zen
13980	9.533310e-04	2.507724e-03	9.208500e-04	20181116_CTCFgfpcf2_G2G1\MitoSys2\Calibration\pmEGFPC1\0003_pmEGFPC1_R1_P1_K1_Ch2.zen
15260	8.018205e-04	1.941892e-03	8.136000e-04	20181116_CTCFgfpcf2_G2G1\MitoSys2\Calibration\pmEGFPC1\0003_pmEGFPC1_R1_P1_K1_Ch2.zen
16540	2.909880e-04	1.882295e-03	7.246800e-04	20181116_CTCFgfpcf2_G2G1\MitoSys2\Calibration\pmEGFPC1\0003_pmEGFPC1_R1_P1_K1_Ch2.zen
17820	1.130756e-04	1.832310e-03	6.500400e-04	20181116_CTCFgfpcf2_G2G1\MitoSys2\Calibration\pmEGFPC1\0003_pmEGFPC1_R1_P1_K1_Ch2.zen
19100	4.653342e-05	1.895292e-03	5.867200e-04	20181116_CTCFgfpcf2_G2G1\MitoSys2\Calibration\pmEGFPC1\0003_pmEGFPC1_R1_P1_K1_Ch2.zen
20380	7.427952e-04	1.704117e-03	5.325000e-04	20181116_CTCFgfpcf2_G2G1\MitoSys2\Calibration\pmEGFPC1\0003_pmEGFPC1_R1_P1_K1_Ch2.zen
21660	8.484772e-05	2.481561e-03	4.856600e-04	20181116_CTCFgfpcf2_G2G1\MitoSys2\Calibration\pmEGFPC1\0003_pmEGFPC1_R1_P1_K1_Ch2.zen
22940	2.212299e-04	2.227061e-03	4.449100e-04	20181116_CTCFgfpcf2_G2G1\MitoSys2\Calibration\pmEGFPC1\0003_pmEGFPC1_R1_P1_K1_Ch2.zen
24220	1.216346e-04	2.008850e-03	4.092000e-04	20181116_CTCFgfpcf2_G2G1\MitoSys2\Calibration\pmEGFPC1\0003_pmEGFPC1_R1_P1_K1_Ch2.zen
25500	3.994038e-04	1.184936e-03	3.777300e-04	20181116_CTCFgfpcf2_G2G1\MitoSys2\Calibration\pmEGFPC1\0003_pmEGFPC1_R1_P1_K1_Ch2.zen
28060	-1.572445e-04	1.544108e-03	3.249800e-04	20181116_CTCFgfpcf2_G2G1\MitoSys2\Calibration\pmEGFPC1\0003_pmEGFPC1_R1_P1_K1_Ch2.zen
30620	-2.753030e-04	1.526110e-03	2.827400e-04	20181116_CTCFgfpcf2_G2G1\MitoSys2\Calibration\pmEGFPC1\0003_pmEGFPC1_R1_P1_K1_Ch2.zen
33180	-5.039560e-05	1.896483e-03	2.483500e-04	20181116_CTCFgfpcf2_G2G1\MitoSys2\Calibration\pmEGFPC1\0003_pmEGFPC1_R1_P1_K1_Ch2.zen
35740	-8.088147e-05	2.002893e-03	2.199500e-04	20181116_CTCFgfpcf2_G2G1\MitoSys2\Calibration\pmEGFPC1\0003_pmEGFPC1_R1_P1_K1_Ch2.zen
38300	6.332591e-04	1.690603e-03	1.962100e-04	20181116_CTCFgfpcf2_G2G1\MitoSys2\Calibration\pmEGFPC1\0003_pmEGFPC1_R1_P1_K1_Ch2.zen
40860	2.961977e-04	1.484536e-03	1.761500e-04	20181116_CTCFgfpcf2_G2G1\MitoSys2\Calibration\pmEGFPC1\0003_pmEGFPC1_R1_P1_K1_Ch2.zen
43420	1.064996e-04	1.474144e-03	1.590400e-04	20181116_CTCFgfpcf2_G2G1\MitoSys2\Calibration\pmEGFPC1\0003_pmEGFPC1_R1_P1_K1_Ch2.zen
45980	2.470043e-04	1.834692e-03	1.443200e-04	20181116_CTCFgfpcf2_G2G1\MitoSys2\Calibration\pmEGFPC1\0003_pmEGFPC1_R1_P1_K1_Ch2.zen
48540	2.369655e-04	2.358785e-03	1.315600e-04	20181116_CTCFgfpcf2_G2G1\MitoSys2\Calibration\pmEGFPC1\0003_pmEGFPC1_R1_P1_K1_Ch2.zen
51100	4.732505e-04	1.443280e-03	1.204300e-04	20181116_CTCFgfpcf2_G2G1\MitoSys2\Calibration\pmEGFPC1\0003_pmEGFPC1_R1_P1_K1_Ch2.zen
56220	-1.052189e-04	1.329334e-03	1.020300e-04	20181116_CTCFgfpcf2_G2G1\MitoSys2\Calibration\pmEGFPC1\0003_pmEGFPC1_R1_P1_K1_Ch2.zen
61340	-2.216302e-04	1.429914e-03	8.755200e-05	20181116_CTCFgfpcf2_G2G1\MitoSys2\Calibration\pmEGFPC1\0003_pmEGFPC1_R1_P1_K1_Ch2.zen
66460	-9.364739e-05	8.921588e-04	7.595100e-05	20181116_CTCFgfpcf2_G2G1\MitoSys2\Calibration\pmEGFPC1\0003_pmEGFPC1_R1_P1_K1_Ch2.zen
71580	7.922286e-05	1.335201e-03	6.651000e-05	20181116_CTCFgfpcf2_G2G1\MitoSys2\Calibration\pmEGFPC1\0003_pmEGFPC1_R1_P1_K1_Ch2.zen
76700	-4.608193e-05	1.359005e-03	5.872500e-05	20181116_CTCFgfpcf2_G2G1\MitoSys2\Calibration\pmEGFPC1\0003_pmEGFPC1_R1_P1_K1_Ch2.zen
81820	1.678998e-04	1.419084e-03	5.222900e-05	20181116_CTCFgfpcf2_G2G1\MitoSys2\Calibration\pmEGFPC1\0003_pmEGFPC1_R1_P1_K1_Ch2.zen
86940	4.167996e-04	1.123239e-03	4.675300e-05	20181116_CTCFgfpcf2_G2G1\MitoSys2\Calibration\pmEGFPC1\0003_pmEGFPC1_R1_P1_K1_Ch2.zen
92060	7.464835e-04	1.355733e-03	4.209400e-05	20181116_CTCFgfpcf2_G2G1\MitoSys2\Calibration\pmEGFPC1\0003_pmEGFPC1_R1_P1_K1_Ch2.zen
97180	2.109266e-04	1.186697e-03	3.809800e-05	20181116_CTCFgfpcf2_G2G1\MitoSys2\Calibration\pmEGFPC1\0003_pmEGFPC1_R1_P1_K1_Ch2.zen
102300	-4.653256e-05	1.212610e-03	3.464500e-05	20181116_CTCFgfpcf2_G2G1\MitoSys2\Calibration\pmEGFPC1\0003_pmEGFPC1_R1_P1_K1_Ch2.zen
112540	3.850387e-04	1.234011e-03	2.901000e-05	20181116_CTCFgfpcf2_G2G1\MitoSys2\Calibration\pmEGFPC1\0003_pmEGFPC1_R1_P1_K1_Ch2.zen
122780	-7.519973e-05	1.195334e-03	2.464700e-05	20181116_CTCFgfpcf2_G2G1\MitoSys2\Calibration\pmEGFPC1\0003_pmEGFPC1_R1_P1_K1_Ch2.zen
133020	-6.163915e-06	1.025655e-03	2.120000e-05	20181116_CTCFgfpcf2_G2G1\MitoSys2\Calibration\pmEGFPC1\0003_pmEGFPC1_R1_P1_K1_Ch2.zen
143260	1.269953e-04	1.288390e-03	1.843000e-05	20181116_CTCFgfpcf2_G2G1\MitoSys2\Calibration\pmEGFPC1\0003_pmEGFPC1_R1_P1_K1_Ch2.zen
153500	9.613990e-05	1.138150e-03	1.617000e-05	20181116_CTCFgfpcf2_G2G1\MitoSys2\Calibration\pmEGFPC1\0003_pmEGFPC1_R1_P1_K1_Ch2.zen
163740	-6.221581e-06	9.622978e-04	1.430400e-05	20181116_CTCFgfpcf2_G2G1\MitoSys2\Calibration\pmEGFPC1\0003_pmEGFPC1_R1_P1_K1_Ch2.zen
173980	-2.934235e-04	1.350132e-03	1.274400e-05	20181116_CTCFgfpcf2_G2G1\MitoSys2\Calibration\pmEGFPC1\0003_pmEGFPC1_R1_P1_K1_Ch2.zen
184220	-7.376207e-05	1.153283e-03	1.142800e-05	20181116_CTCFgfpcf2_G2G1\MitoSys2\Calibration\pmEGFPC1\0003_pmEGFPC1_R1_P1_K1_Ch2.zen
194460	2.067726e-04	1.203350e-03	1.030600e-05	20181116_CTCFgfpcf2_G2G1\MitoSys2\Calibration\pmEGFPC1\0003_pmEGFPC1_R1_P1_K1_Ch2.zen
204700	2.908922e-04	1.078302e-03	9.343400e-06	20181116_CTCFgfpcf2_G2G1\MitoSys2\Calibration\pmEGFPC1\0003_pmEGFPC1_R1_P1_K1_Ch2.zen
225180	-4.830399e-05	9.801585e-04	7.784900e-06	20181116_CTCFgfpcf2_G2G1\MitoSys2\Calibration\pmEGFPC1\0003_pmEGFPC1_R1_P1_K1_Ch2.zen
245660	-5.307304e-05	1.062532e-03	6.589000e-06	20181116_CTCFgfpcf2_G2G1\MitoSys2\Calibration\pmEGFPC1\0003_pmEGFPC1_R1_P1_K1_Ch2.zen
266140	-7.683924e-05	9.586278e-04	5.651300e-06	20181116_CTCFgfpcf2_G2G1\MitoSys2\Calibration\pmEGFPC1\0003_pmEGFPC1_R1_P1_K1_Ch2.zen
286620	2.493129e-04	1.102600e-03	4.902400e-06	20181116_CTCFgfpcf2_G2G1\MitoSys2\Calibration\pmEGFPC1\0003_pmEGFPC1_R1_P1_K1_Ch2.zen
307100	3.234896e-04	9.704914e-04	4.294600e-06	20181116_CTCFgfpcf2_G2G1\MitoSys2\Calibration\pmEGFPC1\0003_pmEGFPC1_R1_P1_K1_Ch2.zen
327580	4.121713e-04	1.204536e-03	3.794600e-06	20181116_CTCFgfpcf2_G2G1\MitoSys2\Calibration\pmEGFPC1\0003_pmEGFPC1_R1_P1_K1_Ch2.zen
348060	1.902137e-04	1.100360e-03	3.378200e-06	20181116_CTCFgfpcf2_G2G1\MitoSys2\Calibration\pmEGFPC1\0003_pmEGFPC1_R1_P1_K1_Ch2.zen
368540	2.395785e-04	9.858816e-04	3.027700e-06	20181116_CTCFgfpcf2_G2G1\MitoSys2\Calibration\pmEGFPC1\0003_pmEGFPC1_R1_P1_K1_Ch2.zen
389020	-4.026729e-04	9.187129e-04	2.729900e-06	20181116_CTCFgfpcf2_G2G1\MitoSys2\Calibration\pmEGFPC1\0003_pmEGFPC1_R1_P1_K1_Ch2.zen
409500	-8.924236e-05	4.902610e-04	2.474600e-06	20181116_CTCFgfpcf2_G2G1\MitoSys2\Calibration\pmEGFPC1\0003_pmEGFPC1_R1_P1_K1_Ch2.zen
450460	-1.964922e-04	7.898564e-04	2.062300e-06	20181116_CTCFgfpcf2_G2G1\MitoSys2\Calibration\pmEGFPC1\0003_pmEGFPC1_R1_P1_K1_Ch2.zen
491420	-3.901348e-04	8.684285e-04	1.746500e-06	20181116_CTCFgfpcf2_G2G1\MitoSys2\Calibration\pmEGFPC1\0003_pmEGFPC1_R1_P1_K1_Ch2.zen
532380	-2.066446e-04	9.633405e-04	1.499300e-06	20181116_CTCFgfpcf2_G2G1\MitoSys2\Calibration\pmEGFPC1\0003_pmEGFPC1_R1_P1_K1_Ch2.zen
573340	7.240455e-06	8.862621e-04	1.302000e-06	20181116_CTCFgfpcf2_G2G1\MitoSys2\Calibration\pmEGFPC1\0003_pmEGFPC1_R1_P1_K1_Ch2.zen
614300	-1.329542e-04	5.912465e-04	1.141900e-06	20181116_CTCFgfpcf2_G2G1\MitoSys2\Calibration\pmEGFPC1\0003_pmEGFPC1_R1_P1_K1_Ch2.zen
655260	4.643779e-05	8.592419e-04	1.010200e-06	20181116_CTCFgfpcf2_G2G1\MitoSys2\Calibration\pmEGFPC1\0003_pmEGFPC1_R1_P1_K1_Ch2.zen
696220	-5.568559e-04	7.053359e-04	9.004900e-07	20181116_CTCFgfpcf2_G2G1\MitoSys2\Calibration\pmEGFPC1\0003_pmEGFPC1_R1_P1_K1_Ch2.zen
737180	-2.168428e-04	9.192174e-04	8.081000e-07	20181116_CTCFgfpcf2_G2G1\MitoSys2\Calibration\pmEGFPC1\0003_pmEGFPC1_R1_P1_K1_Ch2.zen
778140	-1.412738e-04	5.550627e-04	7.295500e-07	20181116_CTCFgfpcf2_G2G1\MitoSys2\Calibration\pmEGFPC1\0003_pmEGFPC1_R1_P1_K1_Ch2.zen
819100	-2.224301e-04	5.443492e-04	6.621800e-07	20181116_CTCFgfpcf2_G2G1\MitoSys2\Calibration\pmEGFPC1\0003_pmEGFPC1_R1_P1_K1_Ch2.zen
901020	-1.935802e-04	6.457377e-04	5.532400e-07	20181116_CTCFgfpcf2_G2G1\MitoSys2\Calibration\pmEGFPC1\0003_pmEGFPC1_R1_P1_K1_Ch2.zen
982940	-4.228711e-05	4.549301e-04	4.696900e-07	20181116_CTCFgfpcf2_G2G1\MitoSys2\Calibration\pmEGFPC1\0003_pmEGFPC1_R1_P1_K1_Ch2.zen
1064860	-1.004427e-04	6.271595e-04	4.041500e-07	20181116_CTCFgfpcf2_G2G1\MitoSys2\Calibration\pmEGFPC1\0003_pmEGFPC1_R1_P1_K1_Ch2.zen
1146780	8.841749e-06	5.341638e-04	3.517400e-07	20181116_CTCFgfpcf2_G2G1\MitoSys2\Calibration\pmEGFPC1\0003_pmEGFPC1_R1_P1_K1_Ch2.zen
1228700	-2.366877e-05	7.137670e-04	3.091500e-07	20181116_CTCFgfpcf2_G2G1\MitoSys2\Calibration\pmEGFPC1\0003_pmEGFPC1_R1_P1_K1_Ch2.zen
1310620	-1.005239e-04	4.772291e-04	2.740400e-07	20181116_CTCFgfpcf2_G2G1\MitoSys2\Calibration\pmEGFPC1\0003_pmEGFPC1_R1_P1_K1_Ch2.zen
1392540	4.374896e-06	5.294271e-04	2.447500e-07	20181116_CTCFgfpcf2_G2G1\MitoSys2\Calibration\pmEGFPC1\0003_pmEGFPC1_R1_P1_K1_Ch2.zen
1474460	2.373021e-04	5.638501e-04	2.200400e-07	20181116_CTCFgfpcf2_G2G1\MitoSys2\Calibration\pmEGFPC1\0003_pmEGFPC1_R1_P1_K1_Ch2.zen
1556380	6.129411e-05	7.295130e-04	1.989900e-07	20181116_CTCFgfpcf2_G2G1\MitoSys2\Calibration\pmEGFPC1\0003_pmEGFPC1_R1_P1_K1_Ch2.zen
10	7.285971e-02	1.267802e-02	7.120100e-02	20181116_CTCFgfpcf2_G2G1\MitoSys2\Calibration\pmEGFPC1\0003_pmEGFPC1_R1_P2_K1_Ch2.zen
20	6.526044e-02	1.407332e-02	6.786700e-02	20181116_CTCFgfpcf2_G2G1\MitoSys2\Calibration\pmEGFPC1\0003_pmEGFPC1_R1_P2_K1_Ch2.zen
30	7.028744e-02	9.342642e-03	6.487700e-02	20181116_CTCFgfpcf2_G2G1\MitoSys2\Calibration\pmEGFPC1\0003_pmEGFPC1_R1_P2_K1_Ch2.zen
40	6.133703e-02	9.781423e-03	6.217200e-02	20181116_CTCFgfpcf2_G2G1\MitoSys2\Calibration\pmEGFPC1\0003_pmEGFPC1_R1_P2_K1_Ch2.zen
50	5.886501e-02	1.208660e-02	5.971100e-02	20181116_CTCFgfpcf2_G2G1\MitoSys2\Calibration\pmEGFPC1\0003_pmEGFPC1_R1_P2_K1_Ch2.zen
60	5.363856e-02	1.632665e-02	5.746300e-02	20181116_CTCFgfpcf2_G2G1\MitoSys2\Calibration\pmEGFPC1\0003_pmEGFPC1_R1_P2_K1_Ch2.zen
70	5.264856e-02	1.527129e-02	5.540200e-02	20181116_CTCFgfpcf2_G2G1\MitoSys2\Calibration\pmEGFPC1\0003_pmEGFPC1_R1_P2_K1_Ch2.zen
80	5.779603e-02	1.265162e-02	5.350400e-02	20181116_CTCFgfpcf2_G2G1\MitoSys2\Calibration\pmEGFPC1\0003_pmEGFPC1_R1_P2_K1_Ch2.zen
90	4.847521e-02	1.044508e-02	5.175200e-02	20181116_CTCFgfpcf2_G2G1\MitoSys2\Calibration\pmEGFPC1\0003_pmEGFPC1_R1_P2_K1_Ch2.zen
100	5.268921e-02	1.095480e-02	5.012900e-02	20181116_CTCFgfpcf2_G2G1\MitoSys2\Calibration\pmEGFPC1\0003_pmEGFPC1_R1_P2_K1_Ch2.zen
120	4.575527e-02	9.706132e-03	4.721800e-02	20181116_CTCFgfpcf2_G2G1\MitoSys2\Calibration\pmEGFPC1\0003_pmEGFPC1_R1_P2_K1_Ch2.zen
140	4.510902e-02	1.327900e-02	4.468100e-02	20181116_CTCFgfpcf2_G2G1\MitoSys2\Calibration\pmEGFPC1\0003_pmEGFPC1_R1_P2_K1_Ch2.zen
160	4.110751e-02	9.222356e-03	4.245000e-02	20181116_CTCFgfpcf2_G2G1\MitoSys2\Calibration\pmEGFPC1\0003_pmEGFPC1_R1_P2_K1_Ch2.zen
180	3.981045e-02	7.705792e-03	4.047000e-02	20181116_CTCFgfpcf2_G2G1\MitoSys2\Calibration\pmEGFPC1\0003_pmEGFPC1_R1_P2_K1_Ch2.zen
200	3.888281e-02	9.547786e-03	3.870000e-02	20181116_CTCFgfpcf2_G2G1\MitoSys2\Calibration\pmEGFPC1\0003_pmEGFPC1_R1_P2_K1_Ch2.zen
220	3.804507e-02	9.407393e-03	3.710500e-02	20181116_CTCFgfpcf2_G2G1\MitoSys2\Calibration\pmEGFPC1\0003_pmEGFPC1_R1_P2_K1_Ch2.zen
240	3.702254e-02	9.143224e-03	3.566000e-02	20181116_CTCFgfpcf2_G2G1\MitoSys2\Calibration\pmEGFPC1\0003_pmEGFPC1_R1_P2_K1_Ch2.zen
260	3.541225e-02	9.644068e-03	3.434200e-02	20181116_CTCFgfpcf2_G2G1\MitoSys2\Calibration\pmEGFPC1\0003_pmEGFPC1_R1_P2_K1_Ch2.zen
280	3.606075e-02	7.211542e-03	3.313400e-02	20181116_CTCFgfpcf2_G2G1\MitoSys2\Calibration\pmEGFPC1\0003_pmEGFPC1_R1_P2_K1_Ch2.zen
300	3.247261e-02	5.432160e-03	3.202100e-02	20181116_CTCFgfpcf2_G2G1\MitoSys2\Calibration\pmEGFPC1\0003_pmEGFPC1_R1_P2_K1_Ch2.zen
340	2.978757e-02	7.730853e-03	3.003600e-02	20181116_CTCFgfpcf2_G2G1\MitoSys2\Calibration\pmEGFPC1\0003_pmEGFPC1_R1_P2_K1_Ch2.zen
380	2.885727e-02	7.041407e-03	2.831100e-02	20181116_CTCFgfpcf2_G2G1\MitoSys2\Calibration\pmEGFPC1\0003_pmEGFPC1_R1_P2_K1_Ch2.zen
420	2.700233e-02	5.270857e-03	2.679500e-02	20181116_CTCFgfpcf2_G2G1\MitoSys2\Calibration\pmEGFPC1\0003_pmEGFPC1_R1_P2_K1_Ch2.zen
460	2.433078e-02	4.623955e-03	2.544700e-02	20181116_CTCFgfpcf2_G2G1\MitoSys2\Calibration\pmEGFPC1\0003_pmEGFPC1_R1_P2_K1_Ch2.zen
500	2.095508e-02	5.545835e-03	2.424000e-02	20181116_CTCFgfpcf2_G2G1\MitoSys2\Calibration\pmEGFPC1\0003_pmEGFPC1_R1_P2_K1_Ch2.zen
540	2.358006e-02	6.394399e-03	2.315000e-02	20181116_CTCFgfpcf2_G2G1\MitoSys2\Calibration\pmEGFPC1\0003_pmEGFPC1_R1_P2_K1_Ch2.zen
580	2.399260e-02	7.887431e-03	2.216000e-02	20181116_CTCFgfpcf2_G2G1\MitoSys2\Calibration\pmEGFPC1\0003_pmEGFPC1_R1_P2_K1_Ch2.zen
620	2.087444e-02	6.440396e-03	2.125700e-02	20181116_CTCFgfpcf2_G2G1\MitoSys2\Calibration\pmEGFPC1\0003_pmEGFPC1_R1_P2_K1_Ch2.zen
660	2.251925e-02	5.576929e-03	2.042900e-02	20181116_CTCFgfpcf2_G2G1\MitoSys2\Calibration\pmEGFPC1\0003_pmEGFPC1_R1_P2_K1_Ch2.zen
700	1.832304e-02	4.732838e-03	1.966600e-02	20181116_CTCFgfpcf2_G2G1\MitoSys2\Calibration\pmEGFPC1\0003_pmEGFPC1_R1_P2_K1_Ch2.zen
780	1.801271e-02	7.020696e-03	1.830600e-02	20181116_CTCFgfpcf2_G2G1\MitoSys2\Calibration\pmEGFPC1\0003_pmEGFPC1_R1_P2_K1_Ch2.zen
860	1.800008e-02	5.183651e-03	1.713100e-02	20181116_CTCFgfpcf2_G2G1\MitoSys2\Calibration\pmEGFPC1\0003_pmEGFPC1_R1_P2_K1_Ch2.zen
940	1.717819e-02	5.179570e-03	1.610500e-02	20181116_CTCFgfpcf2_G2G1\MitoSys2\Calibration\pmEGFPC1\0003_pmEGFPC1_R1_P2_K1_Ch2.zen
1020	1.786924e-02	4.992857e-03	1.519900e-02	20181116_CTCFgfpcf2_G2G1\MitoSys2\Calibration\pmEGFPC1\0003_pmEGFPC1_R1_P2_K1_Ch2.zen
1100	1.327099e-02	4.658555e-03	1.439500e-02	20181116_CTCFgfpcf2_G2G1\MitoSys2\Calibration\pmEGFPC1\0003_pmEGFPC1_R1_P2_K1_Ch2.zen
1180	1.344388e-02	5.048000e-03	1.367500e-02	20181116_CTCFgfpcf2_G2G1\MitoSys2\Calibration\pmEGFPC1\0003_pmEGFPC1_R1_P2_K1_Ch2.zen
1260	1.214756e-02	6.454737e-03	1.302800e-02	20181116_CTCFgfpcf2_G2G1\MitoSys2\Calibration\pmEGFPC1\0003_pmEGFPC1_R1_P2_K1_Ch2.zen
1340	1.172236e-02	5.752088e-03	1.244200e-02	20181116_CTCFgfpcf2_G2G1\MitoSys2\Calibration\pmEGFPC1\0003_pmEGFPC1_R1_P2_K1_Ch2.zen
1420	1.197858e-02	4.970029e-03	1.190900e-02	20181116_CTCFgfpcf2_G2G1\MitoSys2\Calibration\pmEGFPC1\0003_pmEGFPC1_R1_P2_K1_Ch2.zen
1500	1.044952e-02	3.919914e-03	1.142200e-02	20181116_CTCFgfpcf2_G2G1\MitoSys2\Calibration\pmEGFPC1\0003_pmEGFPC1_R1_P2_K1_Ch2.zen
1660	1.038554e-02	4.034812e-03	1.056500e-02	20181116_CTCFgfpcf2_G2G1\MitoSys2\Calibration\pmEGFPC1\0003_pmEGFPC1_R1_P2_K1_Ch2.zen
1820	8.664195e-03	4.152252e-03	9.834900e-03	20181116_CTCFgfpcf2_G2G1\MitoSys2\Calibration\pmEGFPC1\0003_pmEGFPC1_R1_P2_K1_Ch2.zen
1980	7.940917e-03	5.135892e-03	9.204500e-03	20181116_CTCFgfpcf2_G2G1\MitoSys2\Calibration\pmEGFPC1\0003_pmEGFPC1_R1_P2_K1_Ch2.zen
2140	8.833499e-03	4.490826e-03	8.655000e-03	20181116_CTCFgfpcf2_G2G1\MitoSys2\Calibration\pmEGFPC1\0003_pmEGFPC1_R1_P2_K1_Ch2.zen
2300	8.184031e-03	4.370047e-03	8.171600e-03	20181116_CTCFgfpcf2_G2G1\MitoSys2\Calibration\pmEGFPC1\0003_pmEGFPC1_R1_P2_K1_Ch2.zen
2460	8.829439e-03	3.872608e-03	7.743100e-03	20181116_CTCFgfpcf2_G2G1\MitoSys2\Calibration\pmEGFPC1\0003_pmEGFPC1_R1_P2_K1_Ch2.zen
2620	6.298634e-03	5.590882e-03	7.360500e-03	20181116_CTCFgfpcf2_G2G1\MitoSys2\Calibration\pmEGFPC1\0003_pmEGFPC1_R1_P2_K1_Ch2.zen
2780	5.599097e-03	3.919716e-03	7.016800e-03	20181116_CTCFgfpcf2_G2G1\MitoSys2\Calibration\pmEGFPC1\0003_pmEGFPC1_R1_P2_K1_Ch2.zen
2940	7.006428e-03	5.387692e-03	6.706400e-03	20181116_CTCFgfpcf2_G2G1\MitoSys2\Calibration\pmEGFPC1\0003_pmEGFPC1_R1_P2_K1_Ch2.zen
3100	6.348429e-03	3.542217e-03	6.424600e-03	20181116_CTCFgfpcf2_G2G1\MitoSys2\Calibration\pmEGFPC1\0003_pmEGFPC1_R1_P2_K1_Ch2.zen
3420	5.784492e-03	4.196695e-03	5.932400e-03	20181116_CTCFgfpcf2_G2G1\MitoSys2\Calibration\pmEGFPC1\0003_pmEGFPC1_R1_P2_K1_Ch2.zen
3740	5.031880e-03	3.605527e-03	5.516700e-03	20181116_CTCFgfpcf2_G2G1\MitoSys2\Calibration\pmEGFPC1\0003_pmEGFPC1_R1_P2_K1_Ch2.zen
4060	3.698679e-03	2.693703e-03	5.160900e-03	20181116_CTCFgfpcf2_G2G1\MitoSys2\Calibration\pmEGFPC1\0003_pmEGFPC1_R1_P2_K1_Ch2.zen
4380	4.593406e-03	3.362191e-03	4.852900e-03	20181116_CTCFgfpcf2_G2G1\MitoSys2\Calibration\pmEGFPC1\0003_pmEGFPC1_R1_P2_K1_Ch2.zen
4700	4.638956e-03	3.564160e-03	4.583600e-03	20181116_CTCFgfpcf2_G2G1\MitoSys2\Calibration\pmEGFPC1\0003_pmEGFPC1_R1_P2_K1_Ch2.zen
5020	5.079365e-03	3.417510e-03	4.346100e-03	20181116_CTCFgfpcf2_G2G1\MitoSys2\Calibration\pmEGFPC1\0003_pmEGFPC1_R1_P2_K1_Ch2.zen
5340	4.996008e-03	3.735068e-03	4.135000e-03	20181116_CTCFgfpcf2_G2G1\MitoSys2\Calibration\pmEGFPC1\0003_pmEGFPC1_R1_P2_K1_Ch2.zen
5660	4.468961e-03	2.685130e-03	3.946100e-03	20181116_CTCFgfpcf2_G2G1\MitoSys2\Calibration\pmEGFPC1\0003_pmEGFPC1_R1_P2_K1_Ch2.zen
5980	4.772318e-03	3.556465e-03	3.776100e-03	20181116_CTCFgfpcf2_G2G1\MitoSys2\Calibration\pmEGFPC1\0003_pmEGFPC1_R1_P2_K1_Ch2.zen
6300	4.512790e-03	2.571813e-03	3.622200e-03	20181116_CTCFgfpcf2_G2G1\MitoSys2\Calibration\pmEGFPC1\0003_pmEGFPC1_R1_P2_K1_Ch2.zen
6940	3.952446e-03	2.876314e-03	3.354300e-03	20181116_CTCFgfpcf2_G2G1\MitoSys2\Calibration\pmEGFPC1\0003_pmEGFPC1_R1_P2_K1_Ch2.zen
7580	4.135581e-03	2.798797e-03	3.128800e-03	20181116_CTCFgfpcf2_G2G1\MitoSys2\Calibration\pmEGFPC1\0003_pmEGFPC1_R1_P2_K1_Ch2.zen
8220	2.946629e-03	2.942731e-03	2.936100e-03	20181116_CTCFgfpcf2_G2G1\MitoSys2\Calibration\pmEGFPC1\0003_pmEGFPC1_R1_P2_K1_Ch2.zen
8860	3.148296e-03	3.466932e-03	2.769300e-03	20181116_CTCFgfpcf2_G2G1\MitoSys2\Calibration\pmEGFPC1\0003_pmEGFPC1_R1_P2_K1_Ch2.zen
9500	2.524442e-03	3.077006e-03	2.623400e-03	20181116_CTCFgfpcf2_G2G1\MitoSys2\Calibration\pmEGFPC1\0003_pmEGFPC1_R1_P2_K1_Ch2.zen
10140	1.907404e-03	3.128012e-03	2.494500e-03	20181116_CTCFgfpcf2_G2G1\MitoSys2\Calibration\pmEGFPC1\0003_pmEGFPC1_R1_P2_K1_Ch2.zen
10780	2.153053e-03	3.090210e-03	2.379500e-03	20181116_CTCFgfpcf2_G2G1\MitoSys2\Calibration\pmEGFPC1\0003_pmEGFPC1_R1_P2_K1_Ch2.zen
11420	1.955484e-03	3.299131e-03	2.276200e-03	20181116_CTCFgfpcf2_G2G1\MitoSys2\Calibration\pmEGFPC1\0003_pmEGFPC1_R1_P2_K1_Ch2.zen
12060	2.141048e-03	2.683679e-03	2.182800e-03	20181116_CTCFgfpcf2_G2G1\MitoSys2\Calibration\pmEGFPC1\0003_pmEGFPC1_R1_P2_K1_Ch2.zen
12700	1.922696e-03	2.218826e-03	2.097800e-03	20181116_CTCFgfpcf2_G2G1\MitoSys2\Calibration\pmEGFPC1\0003_pmEGFPC1_R1_P2_K1_Ch2.zen
13980	2.373390e-03	2.958198e-03	1.948200e-03	20181116_CTCFgfpcf2_G2G1\MitoSys2\Calibration\pmEGFPC1\0003_pmEGFPC1_R1_P2_K1_Ch2.zen
15260	1.685127e-03	2.718108e-03	1.820300e-03	20181116_CTCFgfpcf2_G2G1\MitoSys2\Calibration\pmEGFPC1\0003_pmEGFPC1_R1_P2_K1_Ch2.zen
16540	1.572158e-03	2.465167e-03	1.709100e-03	20181116_CTCFgfpcf2_G2G1\MitoSys2\Calibration\pmEGFPC1\0003_pmEGFPC1_R1_P2_K1_Ch2.zen
17820	1.303798e-03	2.636012e-03	1.610900e-03	20181116_CTCFgfpcf2_G2G1\MitoSys2\Calibration\pmEGFPC1\0003_pmEGFPC1_R1_P2_K1_Ch2.zen
19100	1.537663e-03	2.937144e-03	1.523400e-03	20181116_CTCFgfpcf2_G2G1\MitoSys2\Calibration\pmEGFPC1\0003_pmEGFPC1_R1_P2_K1_Ch2.zen
20380	1.398248e-03	2.408245e-03	1.444400e-03	20181116_CTCFgfpcf2_G2G1\MitoSys2\Calibration\pmEGFPC1\0003_pmEGFPC1_R1_P2_K1_Ch2.zen
21660	1.165570e-03	2.815526e-03	1.372600e-03	20181116_CTCFgfpcf2_G2G1\MitoSys2\Calibration\pmEGFPC1\0003_pmEGFPC1_R1_P2_K1_Ch2.zen
22940	9.690954e-04	2.723815e-03	1.306800e-03	20181116_CTCFgfpcf2_G2G1\MitoSys2\Calibration\pmEGFPC1\0003_pmEGFPC1_R1_P2_K1_Ch2.zen
24220	1.035604e-03	2.817260e-03	1.246200e-03	20181116_CTCFgfpcf2_G2G1\MitoSys2\Calibration\pmEGFPC1\0003_pmEGFPC1_R1_P2_K1_Ch2.zen
25500	1.356113e-03	2.359295e-03	1.190100e-03	20181116_CTCFgfpcf2_G2G1\MitoSys2\Calibration\pmEGFPC1\0003_pmEGFPC1_R1_P2_K1_Ch2.zen
28060	2.103116e-03	2.098922e-03	1.089200e-03	20181116_CTCFgfpcf2_G2G1\MitoSys2\Calibration\pmEGFPC1\0003_pmEGFPC1_R1_P2_K1_Ch2.zen
30620	2.069978e-03	1.918087e-03	1.000800e-03	20181116_CTCFgfpcf2_G2G1\MitoSys2\Calibration\pmEGFPC1\0003_pmEGFPC1_R1_P2_K1_Ch2.zen
33180	1.343668e-03	1.575390e-03	9.226200e-04	20181116_CTCFgfpcf2_G2G1\MitoSys2\Calibration\pmEGFPC1\0003_pmEGFPC1_R1_P2_K1_Ch2.zen
35740	7.540579e-04	2.248448e-03	8.529200e-04	20181116_CTCFgfpcf2_G2G1\MitoSys2\Calibration\pmEGFPC1\0003_pmEGFPC1_R1_P2_K1_Ch2.zen
38300	1.313589e-03	2.626818e-03	7.904600e-04	20181116_CTCFgfpcf2_G2G1\MitoSys2\Calibration\pmEGFPC1\0003_pmEGFPC1_R1_P2_K1_Ch2.zen
40860	1.003745e-03	2.007643e-03	7.342500e-04	20181116_CTCFgfpcf2_G2G1\MitoSys2\Calibration\pmEGFPC1\0003_pmEGFPC1_R1_P2_K1_Ch2.zen
43420	3.989018e-04	1.984835e-03	6.834900e-04	20181116_CTCFgfpcf2_G2G1\MitoSys2\Calibration\pmEGFPC1\0003_pmEGFPC1_R1_P2_K1_Ch2.zen
45980	7.278044e-04	2.222036e-03	6.375200e-04	20181116_CTCFgfpcf2_G2G1\MitoSys2\Calibration\pmEGFPC1\0003_pmEGFPC1_R1_P2_K1_Ch2.zen
48540	5.772227e-04	2.577330e-03	5.957700e-04	20181116_CTCFgfpcf2_G2G1\MitoSys2\Calibration\pmEGFPC1\0003_pmEGFPC1_R1_P2_K1_Ch2.zen
51100	7.671930e-04	2.112718e-03	5.577700e-04	20181116_CTCFgfpcf2_G2G1\MitoSys2\Calibration\pmEGFPC1\0003_pmEGFPC1_R1_P2_K1_Ch2.zen
56220	7.437993e-04	1.896411e-03	4.914300e-04	20181116_CTCFgfpcf2_G2G1\MitoSys2\Calibration\pmEGFPC1\0003_pmEGFPC1_R1_P2_K1_Ch2.zen
61340	4.036200e-04	2.226790e-03	4.357800e-04	20181116_CTCFgfpcf2_G2G1\MitoSys2\Calibration\pmEGFPC1\0003_pmEGFPC1_R1_P2_K1_Ch2.zen
66460	1.511080e-05	1.757010e-03	3.887600e-04	20181116_CTCFgfpcf2_G2G1\MitoSys2\Calibration\pmEGFPC1\0003_pmEGFPC1_R1_P2_K1_Ch2.zen
71580	-3.664455e-04	1.536555e-03	3.487400e-04	20181116_CTCFgfpcf2_G2G1\MitoSys2\Calibration\pmEGFPC1\0003_pmEGFPC1_R1_P2_K1_Ch2.zen
76700	-2.347071e-04	1.384891e-03	3.144600e-04	20181116_CTCFgfpcf2_G2G1\MitoSys2\Calibration\pmEGFPC1\0003_pmEGFPC1_R1_P2_K1_Ch2.zen
81820	-1.186794e-04	1.490143e-03	2.849100e-04	20181116_CTCFgfpcf2_G2G1\MitoSys2\Calibration\pmEGFPC1\0003_pmEGFPC1_R1_P2_K1_Ch2.zen
86940	-5.167849e-04	2.121836e-03	2.592800e-04	20181116_CTCFgfpcf2_G2G1\MitoSys2\Calibration\pmEGFPC1\0003_pmEGFPC1_R1_P2_K1_Ch2.zen
92060	-7.922915e-05	2.311496e-03	2.369200e-04	20181116_CTCFgfpcf2_G2G1\MitoSys2\Calibration\pmEGFPC1\0003_pmEGFPC1_R1_P2_K1_Ch2.zen
97180	-1.607899e-04	1.378921e-03	2.173100e-04	20181116_CTCFgfpcf2_G2G1\MitoSys2\Calibration\pmEGFPC1\0003_pmEGFPC1_R1_P2_K1_Ch2.zen
102300	-4.426368e-04	1.330595e-03	2.000300e-04	20181116_CTCFgfpcf2_G2G1\MitoSys2\Calibration\pmEGFPC1\0003_pmEGFPC1_R1_P2_K1_Ch2.zen
112540	-4.011035e-04	1.894536e-03	1.711200e-04	20181116_CTCFgfpcf2_G2G1\MitoSys2\Calibration\pmEGFPC1\0003_pmEGFPC1_R1_P2_K1_Ch2.zen
122780	2.006743e-04	1.692332e-03	1.480600e-04	20181116_CTCFgfpcf2_G2G1\MitoSys2\Calibration\pmEGFPC1\0003_pmEGFPC1_R1_P2_K1_Ch2.zen
133020	1.930387e-04	1.812307e-03	1.293800e-04	20181116_CTCFgfpcf2_G2G1\MitoSys2\Calibration\pmEGFPC1\0003_pmEGFPC1_R1_P2_K1_Ch2.zen
143260	3.046476e-04	1.331315e-03	1.140500e-04	20181116_CTCFgfpcf2_G2G1\MitoSys2\Calibration\pmEGFPC1\0003_pmEGFPC1_R1_P2_K1_Ch2.zen
153500	3.089704e-04	1.842486e-03	1.013200e-04	20181116_CTCFgfpcf2_G2G1\MitoSys2\Calibration\pmEGFPC1\0003_pmEGFPC1_R1_P2_K1_Ch2.zen
163740	1.711965e-04	1.625022e-03	9.063100e-05	20181116_CTCFgfpcf2_G2G1\MitoSys2\Calibration\pmEGFPC1\0003_pmEGFPC1_R1_P2_K1_Ch2.zen
173980	4.716064e-04	1.627654e-03	8.156800e-05	20181116_CTCFgfpcf2_G2G1\MitoSys2\Calibration\pmEGFPC1\0003_pmEGFPC1_R1_P2_K1_Ch2.zen
184220	5.987434e-04	1.661495e-03	7.382000e-05	20181116_CTCFgfpcf2_G2G1\MitoSys2\Calibration\pmEGFPC1\0003_pmEGFPC1_R1_P2_K1_Ch2.zen
194460	-3.253487e-05	1.749104e-03	6.714500e-05	20181116_CTCFgfpcf2_G2G1\MitoSys2\Calibration\pmEGFPC1\0003_pmEGFPC1_R1_P2_K1_Ch2.zen
204700	2.216380e-04	1.556507e-03	6.135200e-05	20181116_CTCFgfpcf2_G2G1\MitoSys2\Calibration\pmEGFPC1\0003_pmEGFPC1_R1_P2_K1_Ch2.zen
225180	-1.058026e-04	1.611446e-03	5.185100e-05	20181116_CTCFgfpcf2_G2G1\MitoSys2\Calibration\pmEGFPC1\0003_pmEGFPC1_R1_P2_K1_Ch2.zen
245660	-2.861021e-04	1.633913e-03	4.444600e-05	20181116_CTCFgfpcf2_G2G1\MitoSys2\Calibration\pmEGFPC1\0003_pmEGFPC1_R1_P2_K1_Ch2.zen
266140	2.560803e-06	1.802970e-03	3.856300e-05	20181116_CTCFgfpcf2_G2G1\MitoSys2\Calibration\pmEGFPC1\0003_pmEGFPC1_R1_P2_K1_Ch2.zen
286620	2.542149e-05	1.484985e-03	3.381200e-05	20181116_CTCFgfpcf2_G2G1\MitoSys2\Calibration\pmEGFPC1\0003_pmEGFPC1_R1_P2_K1_Ch2.zen
307100	7.380664e-05	1.131634e-03	2.992000e-05	20181116_CTCFgfpcf2_G2G1\MitoSys2\Calibration\pmEGFPC1\0003_pmEGFPC1_R1_P2_K1_Ch2.zen
327580	-3.217771e-04	1.334370e-03	2.669100e-05	20181116_CTCFgfpcf2_G2G1\MitoSys2\Calibration\pmEGFPC1\0003_pmEGFPC1_R1_P2_K1_Ch2.zen
348060	1.288359e-04	1.274159e-03	2.398300e-05	20181116_CTCFgfpcf2_G2G1\MitoSys2\Calibration\pmEGFPC1\0003_pmEGFPC1_R1_P2_K1_Ch2.zen
368540	4.178598e-05	1.418922e-03	2.168800e-05	20181116_CTCFgfpcf2_G2G1\MitoSys2\Calibration\pmEGFPC1\0003_pmEGFPC1_R1_P2_K1_Ch2.zen
389020	1.480875e-04	1.177300e-03	1.972600e-05	20181116_CTCFgfpcf2_G2G1\MitoSys2\Calibration\pmEGFPC1\0003_pmEGFPC1_R1_P2_K1_Ch2.zen
409500	1.732404e-04	1.130859e-03	1.803600e-05	20181116_CTCFgfpcf2_G2G1\MitoSys2\Calibration\pmEGFPC1\0003_pmEGFPC1_R1_P2_K1_Ch2.zen
450460	5.093272e-04	1.331149e-03	1.528500e-05	20181116_CTCFgfpcf2_G2G1\MitoSys2\Calibration\pmEGFPC1\0003_pmEGFPC1_R1_P2_K1_Ch2.zen
491420	5.584118e-04	1.252701e-03	1.316000e-05	20181116_CTCFgfpcf2_G2G1\MitoSys2\Calibration\pmEGFPC1\0003_pmEGFPC1_R1_P2_K1_Ch2.zen
532380	5.503657e-05	1.046174e-03	1.148000e-05	20181116_CTCFgfpcf2_G2G1\MitoSys2\Calibration\pmEGFPC1\0003_pmEGFPC1_R1_P2_K1_Ch2.zen
573340	-2.376347e-04	1.098554e-03	1.012700e-05	20181116_CTCFgfpcf2_G2G1\MitoSys2\Calibration\pmEGFPC1\0003_pmEGFPC1_R1_P2_K1_Ch2.zen
614300	1.536539e-04	1.162266e-03	9.020700e-06	20181116_CTCFgfpcf2_G2G1\MitoSys2\Calibration\pmEGFPC1\0003_pmEGFPC1_R1_P2_K1_Ch2.zen
655260	-8.980536e-05	9.740374e-04	8.102200e-06	20181116_CTCFgfpcf2_G2G1\MitoSys2\Calibration\pmEGFPC1\0003_pmEGFPC1_R1_P2_K1_Ch2.zen
696220	-5.135382e-04	1.376935e-03	7.330400e-06	20181116_CTCFgfpcf2_G2G1\MitoSys2\Calibration\pmEGFPC1\0003_pmEGFPC1_R1_P2_K1_Ch2.zen
737180	-5.584168e-04	9.701998e-04	6.674600e-06	20181116_CTCFgfpcf2_G2G1\MitoSys2\Calibration\pmEGFPC1\0003_pmEGFPC1_R1_P2_K1_Ch2.zen
778140	-2.777117e-04	1.265334e-03	6.112000e-06	20181116_CTCFgfpcf2_G2G1\MitoSys2\Calibration\pmEGFPC1\0003_pmEGFPC1_R1_P2_K1_Ch2.zen
819100	-4.942769e-04	8.030612e-04	5.625000e-06	20181116_CTCFgfpcf2_G2G1\MitoSys2\Calibration\pmEGFPC1\0003_pmEGFPC1_R1_P2_K1_Ch2.zen
901020	9.842405e-05	6.922549e-04	4.827200e-06	20181116_CTCFgfpcf2_G2G1\MitoSys2\Calibration\pmEGFPC1\0003_pmEGFPC1_R1_P2_K1_Ch2.zen
982940	-2.197202e-04	9.163129e-04	4.203900e-06	20181116_CTCFgfpcf2_G2G1\MitoSys2\Calibration\pmEGFPC1\0003_pmEGFPC1_R1_P2_K1_Ch2.zen
1064860	-2.166354e-05	9.598443e-04	3.706000e-06	20181116_CTCFgfpcf2_G2G1\MitoSys2\Calibration\pmEGFPC1\0003_pmEGFPC1_R1_P2_K1_Ch2.zen
1146780	-5.591751e-04	9.355389e-04	3.300700e-06	20181116_CTCFgfpcf2_G2G1\MitoSys2\Calibration\pmEGFPC1\0003_pmEGFPC1_R1_P2_K1_Ch2.zen
1228700	9.026716e-05	1.335549e-03	2.965500e-06	20181116_CTCFgfpcf2_G2G1\MitoSys2\Calibration\pmEGFPC1\0003_pmEGFPC1_R1_P2_K1_Ch2.zen
1310620	-4.673819e-04	7.681094e-04	2.684400e-06	20181116_CTCFgfpcf2_G2G1\MitoSys2\Calibration\pmEGFPC1\0003_pmEGFPC1_R1_P2_K1_Ch2.zen
1392540	7.280483e-05	8.736481e-04	2.445800e-06	20181116_CTCFgfpcf2_G2G1\MitoSys2\Calibration\pmEGFPC1\0003_pmEGFPC1_R1_P2_K1_Ch2.zen
1474460	-2.270219e-06	9.162054e-04	2.241200e-06	20181116_CTCFgfpcf2_G2G1\MitoSys2\Calibration\pmEGFPC1\0003_pmEGFPC1_R1_P2_K1_Ch2.zen
1556380	9.330796e-06	8.514596e-04	2.064100e-06	20181116_CTCFgfpcf2_G2G1\MitoSys2\Calibration\pmEGFPC1\0003_pmEGFPC1_R1_P2_K1_Ch2.zen
10	3.091393e-02	6.358899e-03	3.059400e-02	20181116_CTCFgfpcf2_G2G1\MitoSys2\Calibration\pmEGFPC1\0004_pmEGFPC1_R1_P1_K1_Ch2.zen
20	2.891721e-02	5.915360e-03	2.922400e-02	20181116_CTCFgfpcf2_G2G1\MitoSys2\Calibration\pmEGFPC1\0004_pmEGFPC1_R1_P1_K1_Ch2.zen
30	2.699977e-02	7.279100e-03	2.798400e-02	20181116_CTCFgfpcf2_G2G1\MitoSys2\Calibration\pmEGFPC1\0004_pmEGFPC1_R1_P1_K1_Ch2.zen
40	2.730454e-02	4.881276e-03	2.685700e-02	20181116_CTCFgfpcf2_G2G1\MitoSys2\Calibration\pmEGFPC1\0004_pmEGFPC1_R1_P1_K1_Ch2.zen
50	2.622688e-02	5.668543e-03	2.582700e-02	20181116_CTCFgfpcf2_G2G1\MitoSys2\Calibration\pmEGFPC1\0004_pmEGFPC1_R1_P1_K1_Ch2.zen
60	2.565023e-02	5.374896e-03	2.488400e-02	20181116_CTCFgfpcf2_G2G1\MitoSys2\Calibration\pmEGFPC1\0004_pmEGFPC1_R1_P1_K1_Ch2.zen
70	2.335942e-02	6.759753e-03	2.401700e-02	20181116_CTCFgfpcf2_G2G1\MitoSys2\Calibration\pmEGFPC1\0004_pmEGFPC1_R1_P1_K1_Ch2.zen
80	2.513695e-02	4.843211e-03	2.321700e-02	20181116_CTCFgfpcf2_G2G1\MitoSys2\Calibration\pmEGFPC1\0004_pmEGFPC1_R1_P1_K1_Ch2.zen
90	2.162708e-02	4.904249e-03	2.247800e-02	20181116_CTCFgfpcf2_G2G1\MitoSys2\Calibration\pmEGFPC1\0004_pmEGFPC1_R1_P1_K1_Ch2.zen
100	2.173622e-02	4.273353e-03	2.179200e-02	20181116_CTCFgfpcf2_G2G1\MitoSys2\Calibration\pmEGFPC1\0004_pmEGFPC1_R1_P1_K1_Ch2.zen
120	1.928515e-02	3.848521e-03	2.056100e-02	20181116_CTCFgfpcf2_G2G1\MitoSys2\Calibration\pmEGFPC1\0004_pmEGFPC1_R1_P1_K1_Ch2.zen
140	1.957284e-02	5.676360e-03	1.948600e-02	20181116_CTCFgfpcf2_G2G1\MitoSys2\Calibration\pmEGFPC1\0004_pmEGFPC1_R1_P1_K1_Ch2.zen
160	1.846029e-02	3.670909e-03	1.853800e-02	20181116_CTCFgfpcf2_G2G1\MitoSys2\Calibration\pmEGFPC1\0004_pmEGFPC1_R1_P1_K1_Ch2.zen
180	1.706562e-02	4.103418e-03	1.769600e-02	20181116_CTCFgfpcf2_G2G1\MitoSys2\Calibration\pmEGFPC1\0004_pmEGFPC1_R1_P1_K1_Ch2.zen
200	1.711741e-02	5.023412e-03	1.694100e-02	20181116_CTCFgfpcf2_G2G1\MitoSys2\Calibration\pmEGFPC1\0004_pmEGFPC1_R1_P1_K1_Ch2.zen
220	1.635756e-02	4.500164e-03	1.626000e-02	20181116_CTCFgfpcf2_G2G1\MitoSys2\Calibration\pmEGFPC1\0004_pmEGFPC1_R1_P1_K1_Ch2.zen
240	1.643837e-02	4.731898e-03	1.564000e-02	20181116_CTCFgfpcf2_G2G1\MitoSys2\Calibration\pmEGFPC1\0004_pmEGFPC1_R1_P1_K1_Ch2.zen
260	1.584806e-02	3.502588e-03	1.507400e-02	20181116_CTCFgfpcf2_G2G1\MitoSys2\Calibration\pmEGFPC1\0004_pmEGFPC1_R1_P1_K1_Ch2.zen
280	1.371413e-02	3.916236e-03	1.455300e-02	20181116_CTCFgfpcf2_G2G1\MitoSys2\Calibration\pmEGFPC1\0004_pmEGFPC1_R1_P1_K1_Ch2.zen
300	1.409907e-02	3.181579e-03	1.407100e-02	20181116_CTCFgfpcf2_G2G1\MitoSys2\Calibration\pmEGFPC1\0004_pmEGFPC1_R1_P1_K1_Ch2.zen
340	1.304436e-02	2.836956e-03	1.320700e-02	20181116_CTCFgfpcf2_G2G1\MitoSys2\Calibration\pmEGFPC1\0004_pmEGFPC1_R1_P1_K1_Ch2.zen
380	1.287071e-02	2.716652e-03	1.245100e-02	20181116_CTCFgfpcf2_G2G1\MitoSys2\Calibration\pmEGFPC1\0004_pmEGFPC1_R1_P1_K1_Ch2.zen
420	1.202030e-02	2.462255e-03	1.178000e-02	20181116_CTCFgfpcf2_G2G1\MitoSys2\Calibration\pmEGFPC1\0004_pmEGFPC1_R1_P1_K1_Ch2.zen
460	1.104015e-02	3.092925e-03	1.118000e-02	20181116_CTCFgfpcf2_G2G1\MitoSys2\Calibration\pmEGFPC1\0004_pmEGFPC1_R1_P1_K1_Ch2.zen
500	1.190751e-02	2.398858e-03	1.063800e-02	20181116_CTCFgfpcf2_G2G1\MitoSys2\Calibration\pmEGFPC1\0004_pmEGFPC1_R1_P1_K1_Ch2.zen
540	9.546466e-03	2.862348e-03	1.014600e-02	20181116_CTCFgfpcf2_G2G1\MitoSys2\Calibration\pmEGFPC1\0004_pmEGFPC1_R1_P1_K1_Ch2.zen
580	9.704159e-03	3.354414e-03	9.697000e-03	20181116_CTCFgfpcf2_G2G1\MitoSys2\Calibration\pmEGFPC1\0004_pmEGFPC1_R1_P1_K1_Ch2.zen
620	8.896994e-03	2.607562e-03	9.284700e-03	20181116_CTCFgfpcf2_G2G1\MitoSys2\Calibration\pmEGFPC1\0004_pmEGFPC1_R1_P1_K1_Ch2.zen
660	9.090314e-03	3.139603e-03	8.904900e-03	20181116_CTCFgfpcf2_G2G1\MitoSys2\Calibration\pmEGFPC1\0004_pmEGFPC1_R1_P1_K1_Ch2.zen
700	8.074373e-03	2.136819e-03	8.553900e-03	20181116_CTCFgfpcf2_G2G1\MitoSys2\Calibration\pmEGFPC1\0004_pmEGFPC1_R1_P1_K1_Ch2.zen
780	7.433195e-03	2.059555e-03	7.925800e-03	20181116_CTCFgfpcf2_G2G1\MitoSys2\Calibration\pmEGFPC1\0004_pmEGFPC1_R1_P1_K1_Ch2.zen
860	7.443504e-03	2.067455e-03	7.380400e-03	20181116_CTCFgfpcf2_G2G1\MitoSys2\Calibration\pmEGFPC1\0004_pmEGFPC1_R1_P1_K1_Ch2.zen
940	7.368786e-03	2.283915e-03	6.902500e-03	20181116_CTCFgfpcf2_G2G1\MitoSys2\Calibration\pmEGFPC1\0004_pmEGFPC1_R1_P1_K1_Ch2.zen
1020	6.092764e-03	2.570263e-03	6.480600e-03	20181116_CTCFgfpcf2_G2G1\MitoSys2\Calibration\pmEGFPC1\0004_pmEGFPC1_R1_P1_K1_Ch2.zen
1100	6.138487e-03	3.239039e-03	6.105600e-03	20181116_CTCFgfpcf2_G2G1\MitoSys2\Calibration\pmEGFPC1\0004_pmEGFPC1_R1_P1_K1_Ch2.zen
1180	6.277098e-03	2.387933e-03	5.770200e-03	20181116_CTCFgfpcf2_G2G1\MitoSys2\Calibration\pmEGFPC1\0004_pmEGFPC1_R1_P1_K1_Ch2.zen
1260	5.328157e-03	1.985641e-03	5.468400e-03	20181116_CTCFgfpcf2_G2G1\MitoSys2\Calibration\pmEGFPC1\0004_pmEGFPC1_R1_P1_K1_Ch2.zen
1340	5.470906e-03	2.455107e-03	5.195700e-03	20181116_CTCFgfpcf2_G2G1\MitoSys2\Calibration\pmEGFPC1\0004_pmEGFPC1_R1_P1_K1_Ch2.zen
1420	4.868002e-03	2.778245e-03	4.948000e-03	20181116_CTCFgfpcf2_G2G1\MitoSys2\Calibration\pmEGFPC1\0004_pmEGFPC1_R1_P1_K1_Ch2.zen
1500	3.982940e-03	1.945988e-03	4.722100e-03	20181116_CTCFgfpcf2_G2G1\MitoSys2\Calibration\pmEGFPC1\0004_pmEGFPC1_R1_P1_K1_Ch2.zen
1660	3.846263e-03	1.822136e-03	4.325200e-03	20181116_CTCFgfpcf2_G2G1\MitoSys2\Calibration\pmEGFPC1\0004_pmEGFPC1_R1_P1_K1_Ch2.zen
1820	3.486875e-03	1.666200e-03	3.987900e-03	20181116_CTCFgfpcf2_G2G1\MitoSys2\Calibration\pmEGFPC1\0004_pmEGFPC1_R1_P1_K1_Ch2.zen
1980	3.888368e-03	2.205083e-03	3.697800e-03	20181116_CTCFgfpcf2_G2G1\MitoSys2\Calibration\pmEGFPC1\0004_pmEGFPC1_R1_P1_K1_Ch2.zen
2140	3.176650e-03	1.973885e-03	3.445700e-03	20181116_CTCFgfpcf2_G2G1\MitoSys2\Calibration\pmEGFPC1\0004_pmEGFPC1_R1_P1_K1_Ch2.zen
2300	3.559683e-03	1.517502e-03	3.224500e-03	20181116_CTCFgfpcf2_G2G1\MitoSys2\Calibration\pmEGFPC1\0004_pmEGFPC1_R1_P1_K1_Ch2.zen
2460	3.175387e-03	1.770913e-03	3.029000e-03	20181116_CTCFgfpcf2_G2G1\MitoSys2\Calibration\pmEGFPC1\0004_pmEGFPC1_R1_P1_K1_Ch2.zen
2620	2.908956e-03	1.506064e-03	2.855000e-03	20181116_CTCFgfpcf2_G2G1\MitoSys2\Calibration\pmEGFPC1\0004_pmEGFPC1_R1_P1_K1_Ch2.zen
2780	3.390775e-03	1.734387e-03	2.699000e-03	20181116_CTCFgfpcf2_G2G1\MitoSys2\Calibration\pmEGFPC1\0004_pmEGFPC1_R1_P1_K1_Ch2.zen
2940	2.543111e-03	1.760223e-03	2.558500e-03	20181116_CTCFgfpcf2_G2G1\MitoSys2\Calibration\pmEGFPC1\0004_pmEGFPC1_R1_P1_K1_Ch2.zen
3100	2.295599e-03	1.581966e-03	2.431200e-03	20181116_CTCFgfpcf2_G2G1\MitoSys2\Calibration\pmEGFPC1\0004_pmEGFPC1_R1_P1_K1_Ch2.zen
3420	2.284027e-03	1.655239e-03	2.209600e-03	20181116_CTCFgfpcf2_G2G1\MitoSys2\Calibration\pmEGFPC1\0004_pmEGFPC1_R1_P1_K1_Ch2.zen
3740	2.653898e-03	1.615251e-03	2.023200e-03	20181116_CTCFgfpcf2_G2G1\MitoSys2\Calibration\pmEGFPC1\0004_pmEGFPC1_R1_P1_K1_Ch2.zen
4060	2.387002e-03	1.670254e-03	1.864300e-03	20181116_CTCFgfpcf2_G2G1\MitoSys2\Calibration\pmEGFPC1\0004_pmEGFPC1_R1_P1_K1_Ch2.zen
4380	1.498264e-03	1.548076e-03	1.727200e-03	20181116_CTCFgfpcf2_G2G1\MitoSys2\Calibration\pmEGFPC1\0004_pmEGFPC1_R1_P1_K1_Ch2.zen
4700	1.398328e-03	1.614188e-03	1.607800e-03	20181116_CTCFgfpcf2_G2G1\MitoSys2\Calibration\pmEGFPC1\0004_pmEGFPC1_R1_P1_K1_Ch2.zen
5020	1.552986e-03	1.527318e-03	1.502900e-03	20181116_CTCFgfpcf2_G2G1\MitoSys2\Calibration\pmEGFPC1\0004_pmEGFPC1_R1_P1_K1_Ch2.zen
5340	1.140245e-03	1.429985e-03	1.409900e-03	20181116_CTCFgfpcf2_G2G1\MitoSys2\Calibration\pmEGFPC1\0004_pmEGFPC1_R1_P1_K1_Ch2.zen
5660	1.469011e-03	1.608541e-03	1.327100e-03	20181116_CTCFgfpcf2_G2G1\MitoSys2\Calibration\pmEGFPC1\0004_pmEGFPC1_R1_P1_K1_Ch2.zen
5980	9.284040e-04	1.454978e-03	1.252800e-03	20181116_CTCFgfpcf2_G2G1\MitoSys2\Calibration\pmEGFPC1\0004_pmEGFPC1_R1_P1_K1_Ch2.zen
6300	1.200721e-03	1.176286e-03	1.185800e-03	20181116_CTCFgfpcf2_G2G1\MitoSys2\Calibration\pmEGFPC1\0004_pmEGFPC1_R1_P1_K1_Ch2.zen
6940	9.413911e-04	1.148460e-03	1.069800e-03	20181116_CTCFgfpcf2_G2G1\MitoSys2\Calibration\pmEGFPC1\0004_pmEGFPC1_R1_P1_K1_Ch2.zen
7580	5.803280e-04	1.115494e-03	9.729000e-04	20181116_CTCFgfpcf2_G2G1\MitoSys2\Calibration\pmEGFPC1\0004_pmEGFPC1_R1_P1_K1_Ch2.zen
8220	9.167715e-04	1.141983e-03	8.908400e-04	20181116_CTCFgfpcf2_G2G1\MitoSys2\Calibration\pmEGFPC1\0004_pmEGFPC1_R1_P1_K1_Ch2.zen
8860	7.775837e-04	1.273148e-03	8.204700e-04	20181116_CTCFgfpcf2_G2G1\MitoSys2\Calibration\pmEGFPC1\0004_pmEGFPC1_R1_P1_K1_Ch2.zen
9500	4.952525e-04	1.094724e-03	7.595100e-04	20181116_CTCFgfpcf2_G2G1\MitoSys2\Calibration\pmEGFPC1\0004_pmEGFPC1_R1_P1_K1_Ch2.zen
10140	5.425483e-04	1.873317e-03	7.062200e-04	20181116_CTCFgfpcf2_G2G1\MitoSys2\Calibration\pmEGFPC1\0004_pmEGFPC1_R1_P1_K1_Ch2.zen
10780	5.242801e-04	1.594896e-03	6.592500e-04	20181116_CTCFgfpcf2_G2G1\MitoSys2\Calibration\pmEGFPC1\0004_pmEGFPC1_R1_P1_K1_Ch2.zen
11420	5.784223e-04	1.471486e-03	6.175700e-04	20181116_CTCFgfpcf2_G2G1\MitoSys2\Calibration\pmEGFPC1\0004_pmEGFPC1_R1_P1_K1_Ch2.zen
12060	9.906408e-05	1.178948e-03	5.803500e-04	20181116_CTCFgfpcf2_G2G1\MitoSys2\Calibration\pmEGFPC1\0004_pmEGFPC1_R1_P1_K1_Ch2.zen
12700	5.029678e-04	7.578413e-04	5.469200e-04	20181116_CTCFgfpcf2_G2G1\MitoSys2\Calibration\pmEGFPC1\0004_pmEGFPC1_R1_P1_K1_Ch2.zen
13980	7.242016e-04	9.835106e-04	4.894000e-04	20181116_CTCFgfpcf2_G2G1\MitoSys2\Calibration\pmEGFPC1\0004_pmEGFPC1_R1_P1_K1_Ch2.zen
15260	6.647081e-04	1.044007e-03	4.417300e-04	20181116_CTCFgfpcf2_G2G1\MitoSys2\Calibration\pmEGFPC1\0004_pmEGFPC1_R1_P1_K1_Ch2.zen
16540	2.120183e-04	1.211126e-03	4.016400e-04	20181116_CTCFgfpcf2_G2G1\MitoSys2\Calibration\pmEGFPC1\0004_pmEGFPC1_R1_P1_K1_Ch2.zen
17820	5.807644e-04	1.087674e-03	3.675000e-04	20181116_CTCFgfpcf2_G2G1\MitoSys2\Calibration\pmEGFPC1\0004_pmEGFPC1_R1_P1_K1_Ch2.zen
19100	2.234955e-04	9.231476e-04	3.381100e-04	20181116_CTCFgfpcf2_G2G1\MitoSys2\Calibration\pmEGFPC1\0004_pmEGFPC1_R1_P1_K1_Ch2.zen
20380	3.971222e-04	1.184815e-03	3.125700e-04	20181116_CTCFgfpcf2_G2G1\MitoSys2\Calibration\pmEGFPC1\0004_pmEGFPC1_R1_P1_K1_Ch2.zen
21660	6.906742e-04	1.274286e-03	2.902000e-04	20181116_CTCFgfpcf2_G2G1\MitoSys2\Calibration\pmEGFPC1\0004_pmEGFPC1_R1_P1_K1_Ch2.zen
22940	2.459085e-04	1.267800e-03	2.704600e-04	20181116_CTCFgfpcf2_G2G1\MitoSys2\Calibration\pmEGFPC1\0004_pmEGFPC1_R1_P1_K1_Ch2.zen
24220	3.823734e-04	1.039945e-03	2.529300e-04	20181116_CTCFgfpcf2_G2G1\MitoSys2\Calibration\pmEGFPC1\0004_pmEGFPC1_R1_P1_K1_Ch2.zen
25500	3.157250e-04	8.669475e-04	2.372700e-04	20181116_CTCFgfpcf2_G2G1\MitoSys2\Calibration\pmEGFPC1\0004_pmEGFPC1_R1_P1_K1_Ch2.zen
28060	3.595964e-04	1.027179e-03	2.105100e-04	20181116_CTCFgfpcf2_G2G1\MitoSys2\Calibration\pmEGFPC1\0004_pmEGFPC1_R1_P1_K1_Ch2.zen
30620	7.807691e-04	7.624181e-04	1.885400e-04	20181116_CTCFgfpcf2_G2G1\MitoSys2\Calibration\pmEGFPC1\0004_pmEGFPC1_R1_P1_K1_Ch2.zen
33180	3.935685e-04	8.923354e-04	1.702200e-04	20181116_CTCFgfpcf2_G2G1\MitoSys2\Calibration\pmEGFPC1\0004_pmEGFPC1_R1_P1_K1_Ch2.zen
35740	4.831414e-04	1.021245e-03	1.547500e-04	20181116_CTCFgfpcf2_G2G1\MitoSys2\Calibration\pmEGFPC1\0004_pmEGFPC1_R1_P1_K1_Ch2.zen
38300	2.056058e-04	9.357610e-04	1.415300e-04	20181116_CTCFgfpcf2_G2G1\MitoSys2\Calibration\pmEGFPC1\0004_pmEGFPC1_R1_P1_K1_Ch2.zen
40860	2.182726e-05	7.319085e-04	1.301300e-04	20181116_CTCFgfpcf2_G2G1\MitoSys2\Calibration\pmEGFPC1\0004_pmEGFPC1_R1_P1_K1_Ch2.zen
43420	6.007323e-05	8.700628e-04	1.202000e-04	20181116_CTCFgfpcf2_G2G1\MitoSys2\Calibration\pmEGFPC1\0004_pmEGFPC1_R1_P1_K1_Ch2.zen
45980	-3.050208e-05	9.713011e-04	1.115000e-04	20181116_CTCFgfpcf2_G2G1\MitoSys2\Calibration\pmEGFPC1\0004_pmEGFPC1_R1_P1_K1_Ch2.zen
48540	2.626930e-04	8.338448e-04	1.038100e-04	20181116_CTCFgfpcf2_G2G1\MitoSys2\Calibration\pmEGFPC1\0004_pmEGFPC1_R1_P1_K1_Ch2.zen
51100	4.178333e-04	7.764626e-04	9.698600e-05	20181116_CTCFgfpcf2_G2G1\MitoSys2\Calibration\pmEGFPC1\0004_pmEGFPC1_R1_P1_K1_Ch2.zen
56220	8.714480e-05	8.182713e-04	8.540900e-05	20181116_CTCFgfpcf2_G2G1\MitoSys2\Calibration\pmEGFPC1\0004_pmEGFPC1_R1_P1_K1_Ch2.zen
61340	-1.130076e-04	7.042653e-04	7.599300e-05	20181116_CTCFgfpcf2_G2G1\MitoSys2\Calibration\pmEGFPC1\0004_pmEGFPC1_R1_P1_K1_Ch2.zen
66460	-9.385063e-05	8.409626e-04	6.820900e-05	20181116_CTCFgfpcf2_G2G1\MitoSys2\Calibration\pmEGFPC1\0004_pmEGFPC1_R1_P1_K1_Ch2.zen
71580	-5.136983e-05	7.437202e-04	6.168300e-05	20181116_CTCFgfpcf2_G2G1\MitoSys2\Calibration\pmEGFPC1\0004_pmEGFPC1_R1_P1_K1_Ch2.zen
76700	3.544920e-05	9.036514e-04	5.614700e-05	20181116_CTCFgfpcf2_G2G1\MitoSys2\Calibration\pmEGFPC1\0004_pmEGFPC1_R1_P1_K1_Ch2.zen
81820	1.490821e-04	6.084424e-04	5.140100e-05	20181116_CTCFgfpcf2_G2G1\MitoSys2\Calibration\pmEGFPC1\0004_pmEGFPC1_R1_P1_K1_Ch2.zen
86940	7.779453e-05	6.928115e-04	4.729400e-05	20181116_CTCFgfpcf2_G2G1\MitoSys2\Calibration\pmEGFPC1\0004_pmEGFPC1_R1_P1_K1_Ch2.zen
92060	-8.081809e-06	6.651209e-04	4.371300e-05	20181116_CTCFgfpcf2_G2G1\MitoSys2\Calibration\pmEGFPC1\0004_pmEGFPC1_R1_P1_K1_Ch2.zen
97180	1.683906e-04	6.573151e-04	4.056600e-05	20181116_CTCFgfpcf2_G2G1\MitoSys2\Calibration\pmEGFPC1\0004_pmEGFPC1_R1_P1_K1_Ch2.zen
102300	2.300898e-04	6.668801e-04	3.778300e-05	20181116_CTCFgfpcf2_G2G1\MitoSys2\Calibration\pmEGFPC1\0004_pmEGFPC1_R1_P1_K1_Ch2.zen
112540	2.127739e-04	6.142946e-04	3.309300e-05	20181116_CTCFgfpcf2_G2G1\MitoSys2\Calibration\pmEGFPC1\0004_pmEGFPC1_R1_P1_K1_Ch2.zen
122780	1.044611e-04	4.508674e-04	2.930700e-05	20181116_CTCFgfpcf2_G2G1\MitoSys2\Calibration\pmEGFPC1\0004_pmEGFPC1_R1_P1_K1_Ch2.zen
133020	2.629970e-04	6.391588e-04	2.619700e-05	20181116_CTCFgfpcf2_G2G1\MitoSys2\Calibration\pmEGFPC1\0004_pmEGFPC1_R1_P1_K1_Ch2.zen
143260	6.055001e-05	6.371375e-04	2.360600e-05	20181116_CTCFgfpcf2_G2G1\MitoSys2\Calibration\pmEGFPC1\0004_pmEGFPC1_R1_P1_K1_Ch2.zen
153500	2.106190e-05	7.317765e-04	2.141800e-05	20181116_CTCFgfpcf2_G2G1\MitoSys2\Calibration\pmEGFPC1\0004_pmEGFPC1_R1_P1_K1_Ch2.zen
163740	-7.235472e-05	6.858190e-04	1.955200e-05	20181116_CTCFgfpcf2_G2G1\MitoSys2\Calibration\pmEGFPC1\0004_pmEGFPC1_R1_P1_K1_Ch2.zen
173980	8.801113e-05	6.771780e-04	1.794300e-05	20181116_CTCFgfpcf2_G2G1\MitoSys2\Calibration\pmEGFPC1\0004_pmEGFPC1_R1_P1_K1_Ch2.zen
184220	-1.115345e-04	6.116585e-04	1.654600e-05	20181116_CTCFgfpcf2_G2G1\MitoSys2\Calibration\pmEGFPC1\0004_pmEGFPC1_R1_P1_K1_Ch2.zen
194460	1.076400e-04	5.731714e-04	1.532200e-05	20181116_CTCFgfpcf2_G2G1\MitoSys2\Calibration\pmEGFPC1\0004_pmEGFPC1_R1_P1_K1_Ch2.zen
204700	2.796745e-06	2.733948e-04	1.424300e-05	20181116_CTCFgfpcf2_G2G1\MitoSys2\Calibration\pmEGFPC1\0004_pmEGFPC1_R1_P1_K1_Ch2.zen
225180	-5.900508e-05	3.694054e-04	1.243300e-05	20181116_CTCFgfpcf2_G2G1\MitoSys2\Calibration\pmEGFPC1\0004_pmEGFPC1_R1_P1_K1_Ch2.zen
245660	8.458950e-05	5.912781e-04	1.097900e-05	20181116_CTCFgfpcf2_G2G1\MitoSys2\Calibration\pmEGFPC1\0004_pmEGFPC1_R1_P1_K1_Ch2.zen
266140	-5.823805e-05	5.784593e-04	9.789300e-06	20181116_CTCFgfpcf2_G2G1\MitoSys2\Calibration\pmEGFPC1\0004_pmEGFPC1_R1_P1_K1_Ch2.zen
286620	-1.545612e-05	5.151287e-04	8.801600e-06	20181116_CTCFgfpcf2_G2G1\MitoSys2\Calibration\pmEGFPC1\0004_pmEGFPC1_R1_P1_K1_Ch2.zen
307100	-7.397239e-05	5.706049e-04	7.970700e-06	20181116_CTCFgfpcf2_G2G1\MitoSys2\Calibration\pmEGFPC1\0004_pmEGFPC1_R1_P1_K1_Ch2.zen
327580	8.312036e-06	4.901129e-04	7.263700e-06	20181116_CTCFgfpcf2_G2G1\MitoSys2\Calibration\pmEGFPC1\0004_pmEGFPC1_R1_P1_K1_Ch2.zen
348060	3.686715e-05	5.598171e-04	6.656100e-06	20181116_CTCFgfpcf2_G2G1\MitoSys2\Calibration\pmEGFPC1\0004_pmEGFPC1_R1_P1_K1_Ch2.zen
368540	-5.578419e-05	6.101212e-04	6.129300e-06	20181116_CTCFgfpcf2_G2G1\MitoSys2\Calibration\pmEGFPC1\0004_pmEGFPC1_R1_P1_K1_Ch2.zen
389020	-2.143992e-04	4.469134e-04	5.669000e-06	20181116_CTCFgfpcf2_G2G1\MitoSys2\Calibration\pmEGFPC1\0004_pmEGFPC1_R1_P1_K1_Ch2.zen
409500	-1.332118e-04	4.259056e-04	5.264000e-06	20181116_CTCFgfpcf2_G2G1\MitoSys2\Calibration\pmEGFPC1\0004_pmEGFPC1_R1_P1_K1_Ch2.zen
450460	-7.672432e-06	4.717589e-04	4.586000e-06	20181116_CTCFgfpcf2_G2G1\MitoSys2\Calibration\pmEGFPC1\0004_pmEGFPC1_R1_P1_K1_Ch2.zen
491420	1.532912e-04	4.475387e-04	4.042900e-06	20181116_CTCFgfpcf2_G2G1\MitoSys2\Calibration\pmEGFPC1\0004_pmEGFPC1_R1_P1_K1_Ch2.zen
532380	3.423442e-06	4.244612e-04	3.599800e-06	20181116_CTCFgfpcf2_G2G1\MitoSys2\Calibration\pmEGFPC1\0004_pmEGFPC1_R1_P1_K1_Ch2.zen
573340	-4.947880e-05	3.684504e-04	3.232700e-06	20181116_CTCFgfpcf2_G2G1\MitoSys2\Calibration\pmEGFPC1\0004_pmEGFPC1_R1_P1_K1_Ch2.zen
614300	-2.666060e-05	4.296077e-04	2.924400e-06	20181116_CTCFgfpcf2_G2G1\MitoSys2\Calibration\pmEGFPC1\0004_pmEGFPC1_R1_P1_K1_Ch2.zen
655260	-2.085593e-05	3.667993e-04	2.662500e-06	20181116_CTCFgfpcf2_G2G1\MitoSys2\Calibration\pmEGFPC1\0004_pmEGFPC1_R1_P1_K1_Ch2.zen
696220	-1.005282e-04	4.646014e-04	2.437700e-06	20181116_CTCFgfpcf2_G2G1\MitoSys2\Calibration\pmEGFPC1\0004_pmEGFPC1_R1_P1_K1_Ch2.zen
737180	4.781501e-05	4.212571e-04	2.243100e-06	20181116_CTCFgfpcf2_G2G1\MitoSys2\Calibration\pmEGFPC1\0004_pmEGFPC1_R1_P1_K1_Ch2.zen
778140	-1.446371e-04	4.420532e-04	2.073300e-06	20181116_CTCFgfpcf2_G2G1\MitoSys2\Calibration\pmEGFPC1\0004_pmEGFPC1_R1_P1_K1_Ch2.zen
819100	-7.407565e-05	3.088778e-04	1.924000e-06	20181116_CTCFgfpcf2_G2G1\MitoSys2\Calibration\pmEGFPC1\0004_pmEGFPC1_R1_P1_K1_Ch2.zen
901020	-5.899493e-05	3.549750e-04	1.674400e-06	20181116_CTCFgfpcf2_G2G1\MitoSys2\Calibration\pmEGFPC1\0004_pmEGFPC1_R1_P1_K1_Ch2.zen
982940	-4.918350e-05	2.797157e-04	1.474800e-06	20181116_CTCFgfpcf2_G2G1\MitoSys2\Calibration\pmEGFPC1\0004_pmEGFPC1_R1_P1_K1_Ch2.zen
1064860	-1.540947e-05	3.554182e-04	1.312200e-06	20181116_CTCFgfpcf2_G2G1\MitoSys2\Calibration\pmEGFPC1\0004_pmEGFPC1_R1_P1_K1_Ch2.zen
1146780	-4.138165e-05	3.332408e-04	1.177600e-06	20181116_CTCFgfpcf2_G2G1\MitoSys2\Calibration\pmEGFPC1\0004_pmEGFPC1_R1_P1_K1_Ch2.zen
1228700	4.861492e-05	3.005169e-04	1.064700e-06	20181116_CTCFgfpcf2_G2G1\MitoSys2\Calibration\pmEGFPC1\0004_pmEGFPC1_R1_P1_K1_Ch2.zen
1310620	2.476487e-06	2.134833e-04	9.688700e-07	20181116_CTCFgfpcf2_G2G1\MitoSys2\Calibration\pmEGFPC1\0004_pmEGFPC1_R1_P1_K1_Ch2.zen
1392540	-1.933465e-05	4.132186e-04	8.866900e-07	20181116_CTCFgfpcf2_G2G1\MitoSys2\Calibration\pmEGFPC1\0004_pmEGFPC1_R1_P1_K1_Ch2.zen
1474460	-7.822772e-05	4.206731e-04	8.155900e-07	20181116_CTCFgfpcf2_G2G1\MitoSys2\Calibration\pmEGFPC1\0004_pmEGFPC1_R1_P1_K1_Ch2.zen
1556380	-1.577617e-04	4.014128e-04	7.535700e-07	20181116_CTCFgfpcf2_G2G1\MitoSys2\Calibration\pmEGFPC1\0004_pmEGFPC1_R1_P1_K1_Ch2.zen
10	3.504998e-02	6.011339e-03	3.389500e-02	20181116_CTCFgfpcf2_G2G1\MitoSys2\Calibration\pmEGFPC1\0004_pmEGFPC1_R1_P2_K1_Ch2.zen
20	3.002038e-02	6.629927e-03	3.262200e-02	20181116_CTCFgfpcf2_G2G1\MitoSys2\Calibration\pmEGFPC1\0004_pmEGFPC1_R1_P2_K1_Ch2.zen
30	3.149156e-02	6.321534e-03	3.142300e-02	20181116_CTCFgfpcf2_G2G1\MitoSys2\Calibration\pmEGFPC1\0004_pmEGFPC1_R1_P2_K1_Ch2.zen
40	3.047833e-02	6.377606e-03	3.030100e-02	20181116_CTCFgfpcf2_G2G1\MitoSys2\Calibration\pmEGFPC1\0004_pmEGFPC1_R1_P2_K1_Ch2.zen
50	2.785259e-02	7.351385e-03	2.925400e-02	20181116_CTCFgfpcf2_G2G1\MitoSys2\Calibration\pmEGFPC1\0004_pmEGFPC1_R1_P2_K1_Ch2.zen
60	2.906173e-02	5.904910e-03	2.827700e-02	20181116_CTCFgfpcf2_G2G1\MitoSys2\Calibration\pmEGFPC1\0004_pmEGFPC1_R1_P2_K1_Ch2.zen
70	2.780108e-02	4.630765e-03	2.736500e-02	20181116_CTCFgfpcf2_G2G1\MitoSys2\Calibration\pmEGFPC1\0004_pmEGFPC1_R1_P2_K1_Ch2.zen
80	2.516853e-02	4.911030e-03	2.651300e-02	20181116_CTCFgfpcf2_G2G1\MitoSys2\Calibration\pmEGFPC1\0004_pmEGFPC1_R1_P2_K1_Ch2.zen
90	2.667032e-02	4.290176e-03	2.571600e-02	20181116_CTCFgfpcf2_G2G1\MitoSys2\Calibration\pmEGFPC1\0004_pmEGFPC1_R1_P2_K1_Ch2.zen
100	2.536944e-02	4.429218e-03	2.497000e-02	20181116_CTCFgfpcf2_G2G1\MitoSys2\Calibration\pmEGFPC1\0004_pmEGFPC1_R1_P2_K1_Ch2.zen
120	2.165109e-02	3.838067e-03	2.361200e-02	20181116_CTCFgfpcf2_G2G1\MitoSys2\Calibration\pmEGFPC1\0004_pmEGFPC1_R1_P2_K1_Ch2.zen
140	2.263123e-02	4.502847e-03	2.241000e-02	20181116_CTCFgfpcf2_G2G1\MitoSys2\Calibration\pmEGFPC1\0004_pmEGFPC1_R1_P2_K1_Ch2.zen
160	2.191589e-02	4.745711e-03	2.133800e-02	20181116_CTCFgfpcf2_G2G1\MitoSys2\Calibration\pmEGFPC1\0004_pmEGFPC1_R1_P2_K1_Ch2.zen
180	2.273524e-02	4.812759e-03	2.037600e-02	20181116_CTCFgfpcf2_G2G1\MitoSys2\Calibration\pmEGFPC1\0004_pmEGFPC1_R1_P2_K1_Ch2.zen
200	1.934258e-02	5.556177e-03	1.950700e-02	20181116_CTCFgfpcf2_G2G1\MitoSys2\Calibration\pmEGFPC1\0004_pmEGFPC1_R1_P2_K1_Ch2.zen
220	2.063820e-02	3.816096e-03	1.871800e-02	20181116_CTCFgfpcf2_G2G1\MitoSys2\Calibration\pmEGFPC1\0004_pmEGFPC1_R1_P2_K1_Ch2.zen
240	1.753213e-02	4.186404e-03	1.799700e-02	20181116_CTCFgfpcf2_G2G1\MitoSys2\Calibration\pmEGFPC1\0004_pmEGFPC1_R1_P2_K1_Ch2.zen
260	1.624229e-02	4.464029e-03	1.733600e-02	20181116_CTCFgfpcf2_G2G1\MitoSys2\Calibration\pmEGFPC1\0004_pmEGFPC1_R1_P2_K1_Ch2.zen
280	1.790924e-02	4.713032e-03	1.672600e-02	20181116_CTCFgfpcf2_G2G1\MitoSys2\Calibration\pmEGFPC1\0004_pmEGFPC1_R1_P2_K1_Ch2.zen
300	1.677033e-02	4.068536e-03	1.616100e-02	20181116_CTCFgfpcf2_G2G1\MitoSys2\Calibration\pmEGFPC1\0004_pmEGFPC1_R1_P2_K1_Ch2.zen
340	1.552316e-02	2.984035e-03	1.514600e-02	20181116_CTCFgfpcf2_G2G1\MitoSys2\Calibration\pmEGFPC1\0004_pmEGFPC1_R1_P2_K1_Ch2.zen
380	1.448682e-02	2.495601e-03	1.425800e-02	20181116_CTCFgfpcf2_G2G1\MitoSys2\Calibration\pmEGFPC1\0004_pmEGFPC1_R1_P2_K1_Ch2.zen
420	1.175437e-02	2.799170e-03	1.347200e-02	20181116_CTCFgfpcf2_G2G1\MitoSys2\Calibration\pmEGFPC1\0004_pmEGFPC1_R1_P2_K1_Ch2.zen
460	1.262568e-02	3.717484e-03	1.277100e-02	20181116_CTCFgfpcf2_G2G1\MitoSys2\Calibration\pmEGFPC1\0004_pmEGFPC1_R1_P2_K1_Ch2.zen
500	1.275311e-02	2.743224e-03	1.214000e-02	20181116_CTCFgfpcf2_G2G1\MitoSys2\Calibration\pmEGFPC1\0004_pmEGFPC1_R1_P2_K1_Ch2.zen
540	1.175587e-02	3.329320e-03	1.156900e-02	20181116_CTCFgfpcf2_G2G1\MitoSys2\Calibration\pmEGFPC1\0004_pmEGFPC1_R1_P2_K1_Ch2.zen
580	1.062185e-02	2.100600e-03	1.104900e-02	20181116_CTCFgfpcf2_G2G1\MitoSys2\Calibration\pmEGFPC1\0004_pmEGFPC1_R1_P2_K1_Ch2.zen
620	1.000123e-02	3.603210e-03	1.057500e-02	20181116_CTCFgfpcf2_G2G1\MitoSys2\Calibration\pmEGFPC1\0004_pmEGFPC1_R1_P2_K1_Ch2.zen
660	9.911806e-03	3.707273e-03	1.013900e-02	20181116_CTCFgfpcf2_G2G1\MitoSys2\Calibration\pmEGFPC1\0004_pmEGFPC1_R1_P2_K1_Ch2.zen
700	9.678328e-03	3.176724e-03	9.738000e-03	20181116_CTCFgfpcf2_G2G1\MitoSys2\Calibration\pmEGFPC1\0004_pmEGFPC1_R1_P2_K1_Ch2.zen
780	8.828432e-03	3.391141e-03	9.023900e-03	20181116_CTCFgfpcf2_G2G1\MitoSys2\Calibration\pmEGFPC1\0004_pmEGFPC1_R1_P2_K1_Ch2.zen
860	9.095540e-03	2.424400e-03	8.407600e-03	20181116_CTCFgfpcf2_G2G1\MitoSys2\Calibration\pmEGFPC1\0004_pmEGFPC1_R1_P2_K1_Ch2.zen
940	7.669286e-03	2.608700e-03	7.870600e-03	20181116_CTCFgfpcf2_G2G1\MitoSys2\Calibration\pmEGFPC1\0004_pmEGFPC1_R1_P2_K1_Ch2.zen
1020	7.789315e-03	2.055052e-03	7.398800e-03	20181116_CTCFgfpcf2_G2G1\MitoSys2\Calibration\pmEGFPC1\0004_pmEGFPC1_R1_P2_K1_Ch2.zen
1100	6.871916e-03	2.854214e-03	6.981300e-03	20181116_CTCFgfpcf2_G2G1\MitoSys2\Calibration\pmEGFPC1\0004_pmEGFPC1_R1_P2_K1_Ch2.zen
1180	6.130509e-03	2.895670e-03	6.609400e-03	20181116_CTCFgfpcf2_G2G1\MitoSys2\Calibration\pmEGFPC1\0004_pmEGFPC1_R1_P2_K1_Ch2.zen
1260	5.891536e-03	1.971292e-03	6.276100e-03	20181116_CTCFgfpcf2_G2G1\MitoSys2\Calibration\pmEGFPC1\0004_pmEGFPC1_R1_P2_K1_Ch2.zen
1340	6.228585e-03	3.046439e-03	5.975900e-03	20181116_CTCFgfpcf2_G2G1\MitoSys2\Calibration\pmEGFPC1\0004_pmEGFPC1_R1_P2_K1_Ch2.zen
1420	6.706247e-03	3.417893e-03	5.704300e-03	20181116_CTCFgfpcf2_G2G1\MitoSys2\Calibration\pmEGFPC1\0004_pmEGFPC1_R1_P2_K1_Ch2.zen
1500	5.840809e-03	2.771855e-03	5.457300e-03	20181116_CTCFgfpcf2_G2G1\MitoSys2\Calibration\pmEGFPC1\0004_pmEGFPC1_R1_P2_K1_Ch2.zen
1660	5.127604e-03	2.204958e-03	5.025400e-03	20181116_CTCFgfpcf2_G2G1\MitoSys2\Calibration\pmEGFPC1\0004_pmEGFPC1_R1_P2_K1_Ch2.zen
1820	4.854898e-03	2.780455e-03	4.660500e-03	20181116_CTCFgfpcf2_G2G1\MitoSys2\Calibration\pmEGFPC1\0004_pmEGFPC1_R1_P2_K1_Ch2.zen
1980	4.766142e-03	2.607963e-03	4.348500e-03	20181116_CTCFgfpcf2_G2G1\MitoSys2\Calibration\pmEGFPC1\0004_pmEGFPC1_R1_P2_K1_Ch2.zen
2140	4.237307e-03	1.931161e-03	4.078800e-03	20181116_CTCFgfpcf2_G2G1\MitoSys2\Calibration\pmEGFPC1\0004_pmEGFPC1_R1_P2_K1_Ch2.zen
2300	4.153511e-03	2.010808e-03	3.843600e-03	20181116_CTCFgfpcf2_G2G1\MitoSys2\Calibration\pmEGFPC1\0004_pmEGFPC1_R1_P2_K1_Ch2.zen
2460	4.334064e-03	1.839272e-03	3.636800e-03	20181116_CTCFgfpcf2_G2G1\MitoSys2\Calibration\pmEGFPC1\0004_pmEGFPC1_R1_P2_K1_Ch2.zen
2620	3.134021e-03	1.906402e-03	3.453600e-03	20181116_CTCFgfpcf2_G2G1\MitoSys2\Calibration\pmEGFPC1\0004_pmEGFPC1_R1_P2_K1_Ch2.zen
2780	3.974887e-03	1.613383e-03	3.290300e-03	20181116_CTCFgfpcf2_G2G1\MitoSys2\Calibration\pmEGFPC1\0004_pmEGFPC1_R1_P2_K1_Ch2.zen
2940	2.967642e-03	2.163594e-03	3.143900e-03	20181116_CTCFgfpcf2_G2G1\MitoSys2\Calibration\pmEGFPC1\0004_pmEGFPC1_R1_P2_K1_Ch2.zen
3100	3.327671e-03	1.988830e-03	3.011900e-03	20181116_CTCFgfpcf2_G2G1\MitoSys2\Calibration\pmEGFPC1\0004_pmEGFPC1_R1_P2_K1_Ch2.zen
3420	2.963135e-03	2.113445e-03	2.783700e-03	20181116_CTCFgfpcf2_G2G1\MitoSys2\Calibration\pmEGFPC1\0004_pmEGFPC1_R1_P2_K1_Ch2.zen
3740	2.775777e-03	1.691890e-03	2.593400e-03	20181116_CTCFgfpcf2_G2G1\MitoSys2\Calibration\pmEGFPC1\0004_pmEGFPC1_R1_P2_K1_Ch2.zen
4060	2.634553e-03	2.052263e-03	2.432600e-03	20181116_CTCFgfpcf2_G2G1\MitoSys2\Calibration\pmEGFPC1\0004_pmEGFPC1_R1_P2_K1_Ch2.zen
4380	2.330844e-03	1.891415e-03	2.295000e-03	20181116_CTCFgfpcf2_G2G1\MitoSys2\Calibration\pmEGFPC1\0004_pmEGFPC1_R1_P2_K1_Ch2.zen
4700	2.174448e-03	2.006540e-03	2.176100e-03	20181116_CTCFgfpcf2_G2G1\MitoSys2\Calibration\pmEGFPC1\0004_pmEGFPC1_R1_P2_K1_Ch2.zen
5020	1.892074e-03	1.840621e-03	2.072300e-03	20181116_CTCFgfpcf2_G2G1\MitoSys2\Calibration\pmEGFPC1\0004_pmEGFPC1_R1_P2_K1_Ch2.zen
5340	2.528281e-03	2.531490e-03	1.981100e-03	20181116_CTCFgfpcf2_G2G1\MitoSys2\Calibration\pmEGFPC1\0004_pmEGFPC1_R1_P2_K1_Ch2.zen
5660	1.531824e-03	2.420996e-03	1.900300e-03	20181116_CTCFgfpcf2_G2G1\MitoSys2\Calibration\pmEGFPC1\0004_pmEGFPC1_R1_P2_K1_Ch2.zen
5980	2.273067e-03	2.335906e-03	1.828300e-03	20181116_CTCFgfpcf2_G2G1\MitoSys2\Calibration\pmEGFPC1\0004_pmEGFPC1_R1_P2_K1_Ch2.zen
6300	1.675517e-03	1.988759e-03	1.763700e-03	20181116_CTCFgfpcf2_G2G1\MitoSys2\Calibration\pmEGFPC1\0004_pmEGFPC1_R1_P2_K1_Ch2.zen
6940	1.354802e-03	1.760912e-03	1.652900e-03	20181116_CTCFgfpcf2_G2G1\MitoSys2\Calibration\pmEGFPC1\0004_pmEGFPC1_R1_P2_K1_Ch2.zen
7580	1.399615e-03	1.787322e-03	1.561400e-03	20181116_CTCFgfpcf2_G2G1\MitoSys2\Calibration\pmEGFPC1\0004_pmEGFPC1_R1_P2_K1_Ch2.zen
8220	1.690564e-03	1.499393e-03	1.484700e-03	20181116_CTCFgfpcf2_G2G1\MitoSys2\Calibration\pmEGFPC1\0004_pmEGFPC1_R1_P2_K1_Ch2.zen
8860	1.511042e-03	1.571418e-03	1.419500e-03	20181116_CTCFgfpcf2_G2G1\MitoSys2\Calibration\pmEGFPC1\0004_pmEGFPC1_R1_P2_K1_Ch2.zen
9500	1.836581e-03	1.498578e-03	1.363600e-03	20181116_CTCFgfpcf2_G2G1\MitoSys2\Calibration\pmEGFPC1\0004_pmEGFPC1_R1_P2_K1_Ch2.zen
10140	1.466234e-03	1.949972e-03	1.315000e-03	20181116_CTCFgfpcf2_G2G1\MitoSys2\Calibration\pmEGFPC1\0004_pmEGFPC1_R1_P2_K1_Ch2.zen
10780	1.454104e-03	1.854794e-03	1.272500e-03	20181116_CTCFgfpcf2_G2G1\MitoSys2\Calibration\pmEGFPC1\0004_pmEGFPC1_R1_P2_K1_Ch2.zen
11420	1.470232e-03	1.519088e-03	1.235100e-03	20181116_CTCFgfpcf2_G2G1\MitoSys2\Calibration\pmEGFPC1\0004_pmEGFPC1_R1_P2_K1_Ch2.zen
12060	1.381352e-03	1.698397e-03	1.201800e-03	20181116_CTCFgfpcf2_G2G1\MitoSys2\Calibration\pmEGFPC1\0004_pmEGFPC1_R1_P2_K1_Ch2.zen
12700	1.398558e-03	1.599335e-03	1.172100e-03	20181116_CTCFgfpcf2_G2G1\MitoSys2\Calibration\pmEGFPC1\0004_pmEGFPC1_R1_P2_K1_Ch2.zen
13980	1.206710e-03	1.678508e-03	1.121400e-03	20181116_CTCFgfpcf2_G2G1\MitoSys2\Calibration\pmEGFPC1\0004_pmEGFPC1_R1_P2_K1_Ch2.zen
15260	1.454430e-03	1.578013e-03	1.079700e-03	20181116_CTCFgfpcf2_G2G1\MitoSys2\Calibration\pmEGFPC1\0004_pmEGFPC1_R1_P2_K1_Ch2.zen
16540	1.084048e-03	1.935452e-03	1.044900e-03	20181116_CTCFgfpcf2_G2G1\MitoSys2\Calibration\pmEGFPC1\0004_pmEGFPC1_R1_P2_K1_Ch2.zen
17820	9.699416e-04	1.503118e-03	1.015300e-03	20181116_CTCFgfpcf2_G2G1\MitoSys2\Calibration\pmEGFPC1\0004_pmEGFPC1_R1_P2_K1_Ch2.zen
19100	1.406053e-03	1.404741e-03	9.899500e-04	20181116_CTCFgfpcf2_G2G1\MitoSys2\Calibration\pmEGFPC1\0004_pmEGFPC1_R1_P2_K1_Ch2.zen
20380	9.619587e-04	1.305628e-03	9.679200e-04	20181116_CTCFgfpcf2_G2G1\MitoSys2\Calibration\pmEGFPC1\0004_pmEGFPC1_R1_P2_K1_Ch2.zen
21660	7.788822e-04	1.598062e-03	9.486100e-04	20181116_CTCFgfpcf2_G2G1\MitoSys2\Calibration\pmEGFPC1\0004_pmEGFPC1_R1_P2_K1_Ch2.zen
22940	6.256733e-04	1.752428e-03	9.315200e-04	20181116_CTCFgfpcf2_G2G1\MitoSys2\Calibration\pmEGFPC1\0004_pmEGFPC1_R1_P2_K1_Ch2.zen
24220	7.292210e-04	1.879715e-03	9.162800e-04	20181116_CTCFgfpcf2_G2G1\MitoSys2\Calibration\pmEGFPC1\0004_pmEGFPC1_R1_P2_K1_Ch2.zen
25500	6.016747e-04	1.590151e-03	9.026000e-04	20181116_CTCFgfpcf2_G2G1\MitoSys2\Calibration\pmEGFPC1\0004_pmEGFPC1_R1_P2_K1_Ch2.zen
28060	3.892040e-04	1.560324e-03	8.789800e-04	20181116_CTCFgfpcf2_G2G1\MitoSys2\Calibration\pmEGFPC1\0004_pmEGFPC1_R1_P2_K1_Ch2.zen
30620	7.591522e-04	1.595085e-03	8.592200e-04	20181116_CTCFgfpcf2_G2G1\MitoSys2\Calibration\pmEGFPC1\0004_pmEGFPC1_R1_P2_K1_Ch2.zen
33180	4.967829e-04	1.429243e-03	8.423600e-04	20181116_CTCFgfpcf2_G2G1\MitoSys2\Calibration\pmEGFPC1\0004_pmEGFPC1_R1_P2_K1_Ch2.zen
35740	5.803191e-04	1.576927e-03	8.277200e-04	20181116_CTCFgfpcf2_G2G1\MitoSys2\Calibration\pmEGFPC1\0004_pmEGFPC1_R1_P2_K1_Ch2.zen
38300	8.617609e-04	1.498329e-03	8.148100e-04	20181116_CTCFgfpcf2_G2G1\MitoSys2\Calibration\pmEGFPC1\0004_pmEGFPC1_R1_P2_K1_Ch2.zen
40860	7.332416e-04	1.533054e-03	8.032900e-04	20181116_CTCFgfpcf2_G2G1\MitoSys2\Calibration\pmEGFPC1\0004_pmEGFPC1_R1_P2_K1_Ch2.zen
43420	6.508280e-04	1.493491e-03	7.928700e-04	20181116_CTCFgfpcf2_G2G1\MitoSys2\Calibration\pmEGFPC1\0004_pmEGFPC1_R1_P2_K1_Ch2.zen
45980	8.693633e-04	1.253484e-03	7.833700e-04	20181116_CTCFgfpcf2_G2G1\MitoSys2\Calibration\pmEGFPC1\0004_pmEGFPC1_R1_P2_K1_Ch2.zen
48540	7.730771e-04	1.547647e-03	7.746200e-04	20181116_CTCFgfpcf2_G2G1\MitoSys2\Calibration\pmEGFPC1\0004_pmEGFPC1_R1_P2_K1_Ch2.zen
51100	3.755456e-04	1.345153e-03	7.665000e-04	20181116_CTCFgfpcf2_G2G1\MitoSys2\Calibration\pmEGFPC1\0004_pmEGFPC1_R1_P2_K1_Ch2.zen
56220	5.912023e-04	1.228819e-03	7.517800e-04	20181116_CTCFgfpcf2_G2G1\MitoSys2\Calibration\pmEGFPC1\0004_pmEGFPC1_R1_P2_K1_Ch2.zen
61340	4.710339e-04	1.644175e-03	7.386300e-04	20181116_CTCFgfpcf2_G2G1\MitoSys2\Calibration\pmEGFPC1\0004_pmEGFPC1_R1_P2_K1_Ch2.zen
66460	7.401445e-04	1.744982e-03	7.266700e-04	20181116_CTCFgfpcf2_G2G1\MitoSys2\Calibration\pmEGFPC1\0004_pmEGFPC1_R1_P2_K1_Ch2.zen
71580	5.642543e-04	1.550907e-03	7.156300e-04	20181116_CTCFgfpcf2_G2G1\MitoSys2\Calibration\pmEGFPC1\0004_pmEGFPC1_R1_P2_K1_Ch2.zen
76700	6.038576e-04	1.412948e-03	7.053300e-04	20181116_CTCFgfpcf2_G2G1\MitoSys2\Calibration\pmEGFPC1\0004_pmEGFPC1_R1_P2_K1_Ch2.zen
81820	6.187052e-04	1.408290e-03	6.956200e-04	20181116_CTCFgfpcf2_G2G1\MitoSys2\Calibration\pmEGFPC1\0004_pmEGFPC1_R1_P2_K1_Ch2.zen
86940	6.751846e-04	1.420463e-03	6.864200e-04	20181116_CTCFgfpcf2_G2G1\MitoSys2\Calibration\pmEGFPC1\0004_pmEGFPC1_R1_P2_K1_Ch2.zen
92060	9.357852e-04	1.495731e-03	6.776300e-04	20181116_CTCFgfpcf2_G2G1\MitoSys2\Calibration\pmEGFPC1\0004_pmEGFPC1_R1_P2_K1_Ch2.zen
97180	6.681795e-04	1.479211e-03	6.692000e-04	20181116_CTCFgfpcf2_G2G1\MitoSys2\Calibration\pmEGFPC1\0004_pmEGFPC1_R1_P2_K1_Ch2.zen
102300	4.741131e-04	1.506449e-03	6.610900e-04	20181116_CTCFgfpcf2_G2G1\MitoSys2\Calibration\pmEGFPC1\0004_pmEGFPC1_R1_P2_K1_Ch2.zen
112540	4.225999e-04	1.215985e-03	6.456800e-04	20181116_CTCFgfpcf2_G2G1\MitoSys2\Calibration\pmEGFPC1\0004_pmEGFPC1_R1_P2_K1_Ch2.zen
122780	4.666475e-04	1.506776e-03	6.311700e-04	20181116_CTCFgfpcf2_G2G1\MitoSys2\Calibration\pmEGFPC1\0004_pmEGFPC1_R1_P2_K1_Ch2.zen
133020	4.576095e-04	1.469331e-03	6.174300e-04	20181116_CTCFgfpcf2_G2G1\MitoSys2\Calibration\pmEGFPC1\0004_pmEGFPC1_R1_P2_K1_Ch2.zen
143260	6.079825e-04	1.134545e-03	6.043300e-04	20181116_CTCFgfpcf2_G2G1\MitoSys2\Calibration\pmEGFPC1\0004_pmEGFPC1_R1_P2_K1_Ch2.zen
153500	3.371779e-04	1.441959e-03	5.918100e-04	20181116_CTCFgfpcf2_G2G1\MitoSys2\Calibration\pmEGFPC1\0004_pmEGFPC1_R1_P2_K1_Ch2.zen
163740	6.409175e-04	1.146202e-03	5.798100e-04	20181116_CTCFgfpcf2_G2G1\MitoSys2\Calibration\pmEGFPC1\0004_pmEGFPC1_R1_P2_K1_Ch2.zen
173980	4.564627e-04	1.272746e-03	5.682800e-04	20181116_CTCFgfpcf2_G2G1\MitoSys2\Calibration\pmEGFPC1\0004_pmEGFPC1_R1_P2_K1_Ch2.zen
184220	5.431289e-04	1.323440e-03	5.571900e-04	20181116_CTCFgfpcf2_G2G1\MitoSys2\Calibration\pmEGFPC1\0004_pmEGFPC1_R1_P2_K1_Ch2.zen
194460	3.872435e-04	1.520719e-03	5.465000e-04	20181116_CTCFgfpcf2_G2G1\MitoSys2\Calibration\pmEGFPC1\0004_pmEGFPC1_R1_P2_K1_Ch2.zen
204700	4.047811e-04	1.541870e-03	5.361900e-04	20181116_CTCFgfpcf2_G2G1\MitoSys2\Calibration\pmEGFPC1\0004_pmEGFPC1_R1_P2_K1_Ch2.zen
225180	4.331473e-04	1.451055e-03	5.166100e-04	20181116_CTCFgfpcf2_G2G1\MitoSys2\Calibration\pmEGFPC1\0004_pmEGFPC1_R1_P2_K1_Ch2.zen
245660	3.040390e-04	1.256034e-03	4.982900e-04	20181116_CTCFgfpcf2_G2G1\MitoSys2\Calibration\pmEGFPC1\0004_pmEGFPC1_R1_P2_K1_Ch2.zen
266140	5.686050e-04	1.299081e-03	4.811100e-04	20181116_CTCFgfpcf2_G2G1\MitoSys2\Calibration\pmEGFPC1\0004_pmEGFPC1_R1_P2_K1_Ch2.zen
286620	4.290933e-04	1.402602e-03	4.649600e-04	20181116_CTCFgfpcf2_G2G1\MitoSys2\Calibration\pmEGFPC1\0004_pmEGFPC1_R1_P2_K1_Ch2.zen
307100	5.616770e-04	1.178527e-03	4.497600e-04	20181116_CTCFgfpcf2_G2G1\MitoSys2\Calibration\pmEGFPC1\0004_pmEGFPC1_R1_P2_K1_Ch2.zen
327580	4.439683e-04	1.369633e-03	4.354200e-04	20181116_CTCFgfpcf2_G2G1\MitoSys2\Calibration\pmEGFPC1\0004_pmEGFPC1_R1_P2_K1_Ch2.zen
348060	5.135422e-04	1.203205e-03	4.218800e-04	20181116_CTCFgfpcf2_G2G1\MitoSys2\Calibration\pmEGFPC1\0004_pmEGFPC1_R1_P2_K1_Ch2.zen
368540	1.825805e-04	1.186890e-03	4.090700e-04	20181116_CTCFgfpcf2_G2G1\MitoSys2\Calibration\pmEGFPC1\0004_pmEGFPC1_R1_P2_K1_Ch2.zen
389020	2.704465e-04	1.115767e-03	3.969400e-04	20181116_CTCFgfpcf2_G2G1\MitoSys2\Calibration\pmEGFPC1\0004_pmEGFPC1_R1_P2_K1_Ch2.zen
409500	4.832301e-04	1.104266e-03	3.854400e-04	20181116_CTCFgfpcf2_G2G1\MitoSys2\Calibration\pmEGFPC1\0004_pmEGFPC1_R1_P2_K1_Ch2.zen
450460	2.465775e-04	1.137657e-03	3.641400e-04	20181116_CTCFgfpcf2_G2G1\MitoSys2\Calibration\pmEGFPC1\0004_pmEGFPC1_R1_P2_K1_Ch2.zen
491420	1.817611e-04	1.083225e-03	3.448500e-04	20181116_CTCFgfpcf2_G2G1\MitoSys2\Calibration\pmEGFPC1\0004_pmEGFPC1_R1_P2_K1_Ch2.zen
532380	2.329842e-04	1.018069e-03	3.273300e-04	20181116_CTCFgfpcf2_G2G1\MitoSys2\Calibration\pmEGFPC1\0004_pmEGFPC1_R1_P2_K1_Ch2.zen
573340	2.904399e-04	1.041964e-03	3.113300e-04	20181116_CTCFgfpcf2_G2G1\MitoSys2\Calibration\pmEGFPC1\0004_pmEGFPC1_R1_P2_K1_Ch2.zen
614300	1.040069e-04	1.088407e-03	2.966900e-04	20181116_CTCFgfpcf2_G2G1\MitoSys2\Calibration\pmEGFPC1\0004_pmEGFPC1_R1_P2_K1_Ch2.zen
655260	3.085294e-04	1.158669e-03	2.832400e-04	20181116_CTCFgfpcf2_G2G1\MitoSys2\Calibration\pmEGFPC1\0004_pmEGFPC1_R1_P2_K1_Ch2.zen
696220	2.291137e-04	1.093713e-03	2.708500e-04	20181116_CTCFgfpcf2_G2G1\MitoSys2\Calibration\pmEGFPC1\0004_pmEGFPC1_R1_P2_K1_Ch2.zen
737180	2.055750e-04	9.571766e-04	2.594100e-04	20181116_CTCFgfpcf2_G2G1\MitoSys2\Calibration\pmEGFPC1\0004_pmEGFPC1_R1_P2_K1_Ch2.zen
778140	8.475499e-05	7.964048e-04	2.488000e-04	20181116_CTCFgfpcf2_G2G1\MitoSys2\Calibration\pmEGFPC1\0004_pmEGFPC1_R1_P2_K1_Ch2.zen
819100	3.932170e-05	6.432576e-04	2.389500e-04	20181116_CTCFgfpcf2_G2G1\MitoSys2\Calibration\pmEGFPC1\0004_pmEGFPC1_R1_P2_K1_Ch2.zen
901020	1.325364e-04	5.154207e-04	2.212300e-04	20181116_CTCFgfpcf2_G2G1\MitoSys2\Calibration\pmEGFPC1\0004_pmEGFPC1_R1_P2_K1_Ch2.zen
982940	2.656087e-05	4.013085e-04	2.057500e-04	20181116_CTCFgfpcf2_G2G1\MitoSys2\Calibration\pmEGFPC1\0004_pmEGFPC1_R1_P2_K1_Ch2.zen
1064860	-6.804226e-05	4.355193e-04	1.921100e-04	20181116_CTCFgfpcf2_G2G1\MitoSys2\Calibration\pmEGFPC1\0004_pmEGFPC1_R1_P2_K1_Ch2.zen
1146780	-1.557664e-04	3.199441e-04	1.800300e-04	20181116_CTCFgfpcf2_G2G1\MitoSys2\Calibration\pmEGFPC1\0004_pmEGFPC1_R1_P2_K1_Ch2.zen
1228700	-1.290587e-04	3.385221e-04	1.692400e-04	20181116_CTCFgfpcf2_G2G1\MitoSys2\Calibration\pmEGFPC1\0004_pmEGFPC1_R1_P2_K1_Ch2.zen
1310620	-1.176503e-04	6.161333e-04	1.595700e-04	20181116_CTCFgfpcf2_G2G1\MitoSys2\Calibration\pmEGFPC1\0004_pmEGFPC1_R1_P2_K1_Ch2.zen
1392540	-1.110363e-04	6.095494e-04	1.508400e-04	20181116_CTCFgfpcf2_G2G1\MitoSys2\Calibration\pmEGFPC1\0004_pmEGFPC1_R1_P2_K1_Ch2.zen
1474460	-2.232243e-04	7.032427e-04	1.429400e-04	20181116_CTCFgfpcf2_G2G1\MitoSys2\Calibration\pmEGFPC1\0004_pmEGFPC1_R1_P2_K1_Ch2.zen
1556380	-1.776971e-04	6.420512e-04	1.357500e-04	20181116_CTCFgfpcf2_G2G1\MitoSys2\Calibration\pmEGFPC1\0004_pmEGFPC1_R1_P2_K1_Ch2.zen
10	7.052345e-03	9.434246e-04	7.171600e-03	20181116_CTCFgfpcf2_G2G1\MitoSys2\Calibration\pmEGFPC1\0005_pmEGFPC1_R1_P1_K1_Ch2.zen
20	6.910110e-03	1.055542e-03	6.918400e-03	20181116_CTCFgfpcf2_G2G1\MitoSys2\Calibration\pmEGFPC1\0005_pmEGFPC1_R1_P1_K1_Ch2.zen
30	6.824743e-03	1.110796e-03	6.680400e-03	20181116_CTCFgfpcf2_G2G1\MitoSys2\Calibration\pmEGFPC1\0005_pmEGFPC1_R1_P1_K1_Ch2.zen
40	6.004282e-03	1.192670e-03	6.458100e-03	20181116_CTCFgfpcf2_G2G1\MitoSys2\Calibration\pmEGFPC1\0005_pmEGFPC1_R1_P1_K1_Ch2.zen
50	6.306559e-03	1.055081e-03	6.250400e-03	20181116_CTCFgfpcf2_G2G1\MitoSys2\Calibration\pmEGFPC1\0005_pmEGFPC1_R1_P1_K1_Ch2.zen
60	6.436664e-03	1.289762e-03	6.056600e-03	20181116_CTCFgfpcf2_G2G1\MitoSys2\Calibration\pmEGFPC1\0005_pmEGFPC1_R1_P1_K1_Ch2.zen
70	6.041390e-03	1.360131e-03	5.875400e-03	20181116_CTCFgfpcf2_G2G1\MitoSys2\Calibration\pmEGFPC1\0005_pmEGFPC1_R1_P1_K1_Ch2.zen
80	5.846662e-03	1.079669e-03	5.705900e-03	20181116_CTCFgfpcf2_G2G1\MitoSys2\Calibration\pmEGFPC1\0005_pmEGFPC1_R1_P1_K1_Ch2.zen
90	5.595486e-03	6.878765e-04	5.547000e-03	20181116_CTCFgfpcf2_G2G1\MitoSys2\Calibration\pmEGFPC1\0005_pmEGFPC1_R1_P1_K1_Ch2.zen
100	5.113175e-03	7.048016e-04	5.397900e-03	20181116_CTCFgfpcf2_G2G1\MitoSys2\Calibration\pmEGFPC1\0005_pmEGFPC1_R1_P1_K1_Ch2.zen
120	5.026736e-03	7.698292e-04	5.125800e-03	20181116_CTCFgfpcf2_G2G1\MitoSys2\Calibration\pmEGFPC1\0005_pmEGFPC1_R1_P1_K1_Ch2.zen
140	4.901169e-03	8.912156e-04	4.883600e-03	20181116_CTCFgfpcf2_G2G1\MitoSys2\Calibration\pmEGFPC1\0005_pmEGFPC1_R1_P1_K1_Ch2.zen
160	4.606412e-03	7.492445e-04	4.666600e-03	20181116_CTCFgfpcf2_G2G1\MitoSys2\Calibration\pmEGFPC1\0005_pmEGFPC1_R1_P1_K1_Ch2.zen
180	4.739432e-03	8.979758e-04	4.470800e-03	20181116_CTCFgfpcf2_G2G1\MitoSys2\Calibration\pmEGFPC1\0005_pmEGFPC1_R1_P1_K1_Ch2.zen
200	4.260815e-03	6.812434e-04	4.293100e-03	20181116_CTCFgfpcf2_G2G1\MitoSys2\Calibration\pmEGFPC1\0005_pmEGFPC1_R1_P1_K1_Ch2.zen
220	4.067175e-03	8.473400e-04	4.130900e-03	20181116_CTCFgfpcf2_G2G1\MitoSys2\Calibration\pmEGFPC1\0005_pmEGFPC1_R1_P1_K1_Ch2.zen
240	4.318049e-03	7.573372e-04	3.982000e-03	20181116_CTCFgfpcf2_G2G1\MitoSys2\Calibration\pmEGFPC1\0005_pmEGFPC1_R1_P1_K1_Ch2.zen
260	3.795618e-03	9.991662e-04	3.844600e-03	20181116_CTCFgfpcf2_G2G1\MitoSys2\Calibration\pmEGFPC1\0005_pmEGFPC1_R1_P1_K1_Ch2.zen
280	3.814324e-03	6.377182e-04	3.717200e-03	20181116_CTCFgfpcf2_G2G1\MitoSys2\Calibration\pmEGFPC1\0005_pmEGFPC1_R1_P1_K1_Ch2.zen
300	3.591052e-03	6.502917e-04	3.598800e-03	20181116_CTCFgfpcf2_G2G1\MitoSys2\Calibration\pmEGFPC1\0005_pmEGFPC1_R1_P1_K1_Ch2.zen
340	3.370661e-03	5.633905e-04	3.384400e-03	20181116_CTCFgfpcf2_G2G1\MitoSys2\Calibration\pmEGFPC1\0005_pmEGFPC1_R1_P1_K1_Ch2.zen
380	3.104321e-03	5.564474e-04	3.195100e-03	20181116_CTCFgfpcf2_G2G1\MitoSys2\Calibration\pmEGFPC1\0005_pmEGFPC1_R1_P1_K1_Ch2.zen
420	2.924997e-03	5.331984e-04	3.026200e-03	20181116_CTCFgfpcf2_G2G1\MitoSys2\Calibration\pmEGFPC1\0005_pmEGFPC1_R1_P1_K1_Ch2.zen
460	2.956931e-03	5.871072e-04	2.874200e-03	20181116_CTCFgfpcf2_G2G1\MitoSys2\Calibration\pmEGFPC1\0005_pmEGFPC1_R1_P1_K1_Ch2.zen
500	2.680200e-03	7.310111e-04	2.736500e-03	20181116_CTCFgfpcf2_G2G1\MitoSys2\Calibration\pmEGFPC1\0005_pmEGFPC1_R1_P1_K1_Ch2.zen
540	2.442999e-03	6.110672e-04	2.611100e-03	20181116_CTCFgfpcf2_G2G1\MitoSys2\Calibration\pmEGFPC1\0005_pmEGFPC1_R1_P1_K1_Ch2.zen
580	2.651618e-03	5.957479e-04	2.496200e-03	20181116_CTCFgfpcf2_G2G1\MitoSys2\Calibration\pmEGFPC1\0005_pmEGFPC1_R1_P1_K1_Ch2.zen
620	2.350885e-03	5.761030e-04	2.390600e-03	20181116_CTCFgfpcf2_G2G1\MitoSys2\Calibration\pmEGFPC1\0005_pmEGFPC1_R1_P1_K1_Ch2.zen
660	2.115973e-03	6.286356e-04	2.293100e-03	20181116_CTCFgfpcf2_G2G1\MitoSys2\Calibration\pmEGFPC1\0005_pmEGFPC1_R1_P1_K1_Ch2.zen
700	2.198799e-03	4.616687e-04	2.202900e-03	20181116_CTCFgfpcf2_G2G1\MitoSys2\Calibration\pmEGFPC1\0005_pmEGFPC1_R1_P1_K1_Ch2.zen
780	2.142686e-03	4.438843e-04	2.041200e-03	20181116_CTCFgfpcf2_G2G1\MitoSys2\Calibration\pmEGFPC1\0005_pmEGFPC1_R1_P1_K1_Ch2.zen
860	1.921942e-03	4.636960e-04	1.900400e-03	20181116_CTCFgfpcf2_G2G1\MitoSys2\Calibration\pmEGFPC1\0005_pmEGFPC1_R1_P1_K1_Ch2.zen
940	1.738024e-03	5.916564e-04	1.776700e-03	20181116_CTCFgfpcf2_G2G1\MitoSys2\Calibration\pmEGFPC1\0005_pmEGFPC1_R1_P1_K1_Ch2.zen
1020	1.543147e-03	3.239285e-04	1.667300e-03	20181116_CTCFgfpcf2_G2G1\MitoSys2\Calibration\pmEGFPC1\0005_pmEGFPC1_R1_P1_K1_Ch2.zen
1100	1.476190e-03	3.572859e-04	1.569800e-03	20181116_CTCFgfpcf2_G2G1\MitoSys2\Calibration\pmEGFPC1\0005_pmEGFPC1_R1_P1_K1_Ch2.zen
1180	1.396337e-03	5.024351e-04	1.482500e-03	20181116_CTCFgfpcf2_G2G1\MitoSys2\Calibration\pmEGFPC1\0005_pmEGFPC1_R1_P1_K1_Ch2.zen
1260	1.263878e-03	3.709288e-04	1.403900e-03	20181116_CTCFgfpcf2_G2G1\MitoSys2\Calibration\pmEGFPC1\0005_pmEGFPC1_R1_P1_K1_Ch2.zen
1340	1.290935e-03	4.620302e-04	1.332700e-03	20181116_CTCFgfpcf2_G2G1\MitoSys2\Calibration\pmEGFPC1\0005_pmEGFPC1_R1_P1_K1_Ch2.zen
1420	1.210852e-03	4.567760e-04	1.267900e-03	20181116_CTCFgfpcf2_G2G1\MitoSys2\Calibration\pmEGFPC1\0005_pmEGFPC1_R1_P1_K1_Ch2.zen
1500	1.220662e-03	3.011615e-04	1.208800e-03	20181116_CTCFgfpcf2_G2G1\MitoSys2\Calibration\pmEGFPC1\0005_pmEGFPC1_R1_P1_K1_Ch2.zen
1660	9.580956e-04	4.079144e-04	1.104900e-03	20181116_CTCFgfpcf2_G2G1\MitoSys2\Calibration\pmEGFPC1\0005_pmEGFPC1_R1_P1_K1_Ch2.zen
1820	1.011863e-03	3.599376e-04	1.016400e-03	20181116_CTCFgfpcf2_G2G1\MitoSys2\Calibration\pmEGFPC1\0005_pmEGFPC1_R1_P1_K1_Ch2.zen
1980	8.815970e-04	3.097005e-04	9.403200e-04	20181116_CTCFgfpcf2_G2G1\MitoSys2\Calibration\pmEGFPC1\0005_pmEGFPC1_R1_P1_K1_Ch2.zen
2140	8.119439e-04	3.684375e-04	8.741800e-04	20181116_CTCFgfpcf2_G2G1\MitoSys2\Calibration\pmEGFPC1\0005_pmEGFPC1_R1_P1_K1_Ch2.zen
2300	8.585828e-04	2.997357e-04	8.161900e-04	20181116_CTCFgfpcf2_G2G1\MitoSys2\Calibration\pmEGFPC1\0005_pmEGFPC1_R1_P1_K1_Ch2.zen
2460	7.060500e-04	3.677575e-04	7.649500e-04	20181116_CTCFgfpcf2_G2G1\MitoSys2\Calibration\pmEGFPC1\0005_pmEGFPC1_R1_P1_K1_Ch2.zen
2620	8.351161e-04	3.689788e-04	7.193700e-04	20181116_CTCFgfpcf2_G2G1\MitoSys2\Calibration\pmEGFPC1\0005_pmEGFPC1_R1_P1_K1_Ch2.zen
2780	6.724576e-04	3.483063e-04	6.785800e-04	20181116_CTCFgfpcf2_G2G1\MitoSys2\Calibration\pmEGFPC1\0005_pmEGFPC1_R1_P1_K1_Ch2.zen
2940	6.997728e-04	4.210152e-04	6.418600e-04	20181116_CTCFgfpcf2_G2G1\MitoSys2\Calibration\pmEGFPC1\0005_pmEGFPC1_R1_P1_K1_Ch2.zen
3100	6.210536e-04	2.751528e-04	6.086500e-04	20181116_CTCFgfpcf2_G2G1\MitoSys2\Calibration\pmEGFPC1\0005_pmEGFPC1_R1_P1_K1_Ch2.zen
3420	5.676807e-04	2.988454e-04	5.509400e-04	20181116_CTCFgfpcf2_G2G1\MitoSys2\Calibration\pmEGFPC1\0005_pmEGFPC1_R1_P1_K1_Ch2.zen
3740	4.261779e-04	3.671763e-04	5.025500e-04	20181116_CTCFgfpcf2_G2G1\MitoSys2\Calibration\pmEGFPC1\0005_pmEGFPC1_R1_P1_K1_Ch2.zen
4060	4.063954e-04	3.668643e-04	4.614100e-04	20181116_CTCFgfpcf2_G2G1\MitoSys2\Calibration\pmEGFPC1\0005_pmEGFPC1_R1_P1_K1_Ch2.zen
4380	3.726698e-04	3.375110e-04	4.260400e-04	20181116_CTCFgfpcf2_G2G1\MitoSys2\Calibration\pmEGFPC1\0005_pmEGFPC1_R1_P1_K1_Ch2.zen
4700	3.903640e-04	3.277841e-04	3.953100e-04	20181116_CTCFgfpcf2_G2G1\MitoSys2\Calibration\pmEGFPC1\0005_pmEGFPC1_R1_P1_K1_Ch2.zen
5020	4.619090e-04	3.161988e-04	3.683900e-04	20181116_CTCFgfpcf2_G2G1\MitoSys2\Calibration\pmEGFPC1\0005_pmEGFPC1_R1_P1_K1_Ch2.zen
5340	3.512532e-04	2.924331e-04	3.446200e-04	20181116_CTCFgfpcf2_G2G1\MitoSys2\Calibration\pmEGFPC1\0005_pmEGFPC1_R1_P1_K1_Ch2.zen
5660	3.666101e-04	3.030829e-04	3.234900e-04	20181116_CTCFgfpcf2_G2G1\MitoSys2\Calibration\pmEGFPC1\0005_pmEGFPC1_R1_P1_K1_Ch2.zen
5980	3.572963e-04	3.678784e-04	3.045900e-04	20181116_CTCFgfpcf2_G2G1\MitoSys2\Calibration\pmEGFPC1\0005_pmEGFPC1_R1_P1_K1_Ch2.zen
6300	3.518078e-04	2.897113e-04	2.875800e-04	20181116_CTCFgfpcf2_G2G1\MitoSys2\Calibration\pmEGFPC1\0005_pmEGFPC1_R1_P1_K1_Ch2.zen
6940	3.423993e-04	3.183953e-04	2.582600e-04	20181116_CTCFgfpcf2_G2G1\MitoSys2\Calibration\pmEGFPC1\0005_pmEGFPC1_R1_P1_K1_Ch2.zen
7580	2.461845e-04	2.330446e-04	2.338800e-04	20181116_CTCFgfpcf2_G2G1\MitoSys2\Calibration\pmEGFPC1\0005_pmEGFPC1_R1_P1_K1_Ch2.zen
8220	3.247126e-04	3.443178e-04	2.133300e-04	20181116_CTCFgfpcf2_G2G1\MitoSys2\Calibration\pmEGFPC1\0005_pmEGFPC1_R1_P1_K1_Ch2.zen
8860	1.843372e-04	2.930844e-04	1.957800e-04	20181116_CTCFgfpcf2_G2G1\MitoSys2\Calibration\pmEGFPC1\0005_pmEGFPC1_R1_P1_K1_Ch2.zen
9500	1.671774e-04	3.049922e-04	1.806300e-04	20181116_CTCFgfpcf2_G2G1\MitoSys2\Calibration\pmEGFPC1\0005_pmEGFPC1_R1_P1_K1_Ch2.zen
10140	2.682016e-04	3.347980e-04	1.674400e-04	20181116_CTCFgfpcf2_G2G1\MitoSys2\Calibration\pmEGFPC1\0005_pmEGFPC1_R1_P1_K1_Ch2.zen
10780	2.465731e-04	2.866850e-04	1.558500e-04	20181116_CTCFgfpcf2_G2G1\MitoSys2\Calibration\pmEGFPC1\0005_pmEGFPC1_R1_P1_K1_Ch2.zen
11420	2.046717e-04	2.819350e-04	1.456000e-04	20181116_CTCFgfpcf2_G2G1\MitoSys2\Calibration\pmEGFPC1\0005_pmEGFPC1_R1_P1_K1_Ch2.zen
12060	1.832115e-04	3.004388e-04	1.364800e-04	20181116_CTCFgfpcf2_G2G1\MitoSys2\Calibration\pmEGFPC1\0005_pmEGFPC1_R1_P1_K1_Ch2.zen
12700	1.538476e-04	2.428663e-04	1.283100e-04	20181116_CTCFgfpcf2_G2G1\MitoSys2\Calibration\pmEGFPC1\0005_pmEGFPC1_R1_P1_K1_Ch2.zen
13980	1.306218e-04	1.760931e-04	1.143100e-04	20181116_CTCFgfpcf2_G2G1\MitoSys2\Calibration\pmEGFPC1\0005_pmEGFPC1_R1_P1_K1_Ch2.zen
15260	1.645849e-04	1.473392e-04	1.027700e-04	20181116_CTCFgfpcf2_G2G1\MitoSys2\Calibration\pmEGFPC1\0005_pmEGFPC1_R1_P1_K1_Ch2.zen
16540	1.383176e-04	1.898975e-04	9.310200e-05	20181116_CTCFgfpcf2_G2G1\MitoSys2\Calibration\pmEGFPC1\0005_pmEGFPC1_R1_P1_K1_Ch2.zen
17820	2.088187e-04	2.018571e-04	8.490700e-05	20181116_CTCFgfpcf2_G2G1\MitoSys2\Calibration\pmEGFPC1\0005_pmEGFPC1_R1_P1_K1_Ch2.zen
19100	7.701926e-05	1.940601e-04	7.788100e-05	20181116_CTCFgfpcf2_G2G1\MitoSys2\Calibration\pmEGFPC1\0005_pmEGFPC1_R1_P1_K1_Ch2.zen
20380	1.251830e-04	1.975639e-04	7.179900e-05	20181116_CTCFgfpcf2_G2G1\MitoSys2\Calibration\pmEGFPC1\0005_pmEGFPC1_R1_P1_K1_Ch2.zen
21660	1.209469e-04	2.145700e-04	6.648900e-05	20181116_CTCFgfpcf2_G2G1\MitoSys2\Calibration\pmEGFPC1\0005_pmEGFPC1_R1_P1_K1_Ch2.zen
22940	5.528455e-05	2.239193e-04	6.181800e-05	20181116_CTCFgfpcf2_G2G1\MitoSys2\Calibration\pmEGFPC1\0005_pmEGFPC1_R1_P1_K1_Ch2.zen
24220	1.236364e-04	2.104684e-04	5.768100e-05	20181116_CTCFgfpcf2_G2G1\MitoSys2\Calibration\pmEGFPC1\0005_pmEGFPC1_R1_P1_K1_Ch2.zen
25500	1.173639e-04	2.164462e-04	5.399700e-05	20181116_CTCFgfpcf2_G2G1\MitoSys2\Calibration\pmEGFPC1\0005_pmEGFPC1_R1_P1_K1_Ch2.zen
28060	1.649194e-05	2.012325e-04	4.772600e-05	20181116_CTCFgfpcf2_G2G1\MitoSys2\Calibration\pmEGFPC1\0005_pmEGFPC1_R1_P1_K1_Ch2.zen
30620	3.665665e-05	1.669396e-04	4.260300e-05	20181116_CTCFgfpcf2_G2G1\MitoSys2\Calibration\pmEGFPC1\0005_pmEGFPC1_R1_P1_K1_Ch2.zen
33180	-2.879545e-05	1.862380e-04	3.834900e-05	20181116_CTCFgfpcf2_G2G1\MitoSys2\Calibration\pmEGFPC1\0005_pmEGFPC1_R1_P1_K1_Ch2.zen
35740	2.320412e-06	2.808397e-04	3.477000e-05	20181116_CTCFgfpcf2_G2G1\MitoSys2\Calibration\pmEGFPC1\0005_pmEGFPC1_R1_P1_K1_Ch2.zen
38300	3.969752e-05	2.322637e-04	3.172300e-05	20181116_CTCFgfpcf2_G2G1\MitoSys2\Calibration\pmEGFPC1\0005_pmEGFPC1_R1_P1_K1_Ch2.zen
40860	-4.393462e-05	1.672055e-04	2.910400e-05	20181116_CTCFgfpcf2_G2G1\MitoSys2\Calibration\pmEGFPC1\0005_pmEGFPC1_R1_P1_K1_Ch2.zen
43420	7.066069e-06	1.836922e-04	2.683000e-05	20181116_CTCFgfpcf2_G2G1\MitoSys2\Calibration\pmEGFPC1\0005_pmEGFPC1_R1_P1_K1_Ch2.zen
45980	5.021929e-05	1.901376e-04	2.484300e-05	20181116_CTCFgfpcf2_G2G1\MitoSys2\Calibration\pmEGFPC1\0005_pmEGFPC1_R1_P1_K1_Ch2.zen
48540	4.018943e-05	1.423132e-04	2.309200e-05	20181116_CTCFgfpcf2_G2G1\MitoSys2\Calibration\pmEGFPC1\0005_pmEGFPC1_R1_P1_K1_Ch2.zen
51100	1.797793e-05	1.722045e-04	2.154000e-05	20181116_CTCFgfpcf2_G2G1\MitoSys2\Calibration\pmEGFPC1\0005_pmEGFPC1_R1_P1_K1_Ch2.zen
56220	-1.373770e-05	1.259085e-04	1.891800e-05	20181116_CTCFgfpcf2_G2G1\MitoSys2\Calibration\pmEGFPC1\0005_pmEGFPC1_R1_P1_K1_Ch2.zen
61340	5.533746e-05	9.005823e-05	1.679300e-05	20181116_CTCFgfpcf2_G2G1\MitoSys2\Calibration\pmEGFPC1\0005_pmEGFPC1_R1_P1_K1_Ch2.zen
66460	6.628773e-05	1.830417e-04	1.504300e-05	20181116_CTCFgfpcf2_G2G1\MitoSys2\Calibration\pmEGFPC1\0005_pmEGFPC1_R1_P1_K1_Ch2.zen
71580	9.522995e-05	2.132940e-04	1.358000e-05	20181116_CTCFgfpcf2_G2G1\MitoSys2\Calibration\pmEGFPC1\0005_pmEGFPC1_R1_P1_K1_Ch2.zen
76700	-8.005505e-06	1.313771e-04	1.234200e-05	20181116_CTCFgfpcf2_G2G1\MitoSys2\Calibration\pmEGFPC1\0005_pmEGFPC1_R1_P1_K1_Ch2.zen
81820	2.582936e-05	1.553635e-04	1.128300e-05	20181116_CTCFgfpcf2_G2G1\MitoSys2\Calibration\pmEGFPC1\0005_pmEGFPC1_R1_P1_K1_Ch2.zen
86940	-3.074403e-05	1.726373e-04	1.036900e-05	20181116_CTCFgfpcf2_G2G1\MitoSys2\Calibration\pmEGFPC1\0005_pmEGFPC1_R1_P1_K1_Ch2.zen
92060	-1.705741e-06	1.896313e-04	9.573000e-06	20181116_CTCFgfpcf2_G2G1\MitoSys2\Calibration\pmEGFPC1\0005_pmEGFPC1_R1_P1_K1_Ch2.zen
97180	5.822279e-05	1.410692e-04	8.874900e-06	20181116_CTCFgfpcf2_G2G1\MitoSys2\Calibration\pmEGFPC1\0005_pmEGFPC1_R1_P1_K1_Ch2.zen
102300	1.613064e-05	1.491231e-04	8.258400e-06	20181116_CTCFgfpcf2_G2G1\MitoSys2\Calibration\pmEGFPC1\0005_pmEGFPC1_R1_P1_K1_Ch2.zen
112540	-2.070850e-06	1.303555e-04	7.221700e-06	20181116_CTCFgfpcf2_G2G1\MitoSys2\Calibration\pmEGFPC1\0005_pmEGFPC1_R1_P1_K1_Ch2.zen
122780	2.011740e-05	1.294149e-04	6.386500e-06	20181116_CTCFgfpcf2_G2G1\MitoSys2\Calibration\pmEGFPC1\0005_pmEGFPC1_R1_P1_K1_Ch2.zen
133020	-2.562680e-05	1.552391e-04	5.701800e-06	20181116_CTCFgfpcf2_G2G1\MitoSys2\Calibration\pmEGFPC1\0005_pmEGFPC1_R1_P1_K1_Ch2.zen
143260	3.794582e-05	1.363343e-04	5.131900e-06	20181116_CTCFgfpcf2_G2G1\MitoSys2\Calibration\pmEGFPC1\0005_pmEGFPC1_R1_P1_K1_Ch2.zen
153500	1.327848e-05	1.480450e-04	4.651500e-06	20181116_CTCFgfpcf2_G2G1\MitoSys2\Calibration\pmEGFPC1\0005_pmEGFPC1_R1_P1_K1_Ch2.zen
163740	3.036056e-05	1.691506e-04	4.242000e-06	20181116_CTCFgfpcf2_G2G1\MitoSys2\Calibration\pmEGFPC1\0005_pmEGFPC1_R1_P1_K1_Ch2.zen
173980	3.958706e-05	1.109474e-04	3.889400e-06	20181116_CTCFgfpcf2_G2G1\MitoSys2\Calibration\pmEGFPC1\0005_pmEGFPC1_R1_P1_K1_Ch2.zen
184220	4.042727e-06	1.183658e-04	3.583300e-06	20181116_CTCFgfpcf2_G2G1\MitoSys2\Calibration\pmEGFPC1\0005_pmEGFPC1_R1_P1_K1_Ch2.zen
194460	4.037913e-05	1.442210e-04	3.315400e-06	20181116_CTCFgfpcf2_G2G1\MitoSys2\Calibration\pmEGFPC1\0005_pmEGFPC1_R1_P1_K1_Ch2.zen
204700	1.593059e-05	1.266383e-04	3.079300e-06	20181116_CTCFgfpcf2_G2G1\MitoSys2\Calibration\pmEGFPC1\0005_pmEGFPC1_R1_P1_K1_Ch2.zen
225180	2.455263e-05	8.865061e-05	2.683400e-06	20181116_CTCFgfpcf2_G2G1\MitoSys2\Calibration\pmEGFPC1\0005_pmEGFPC1_R1_P1_K1_Ch2.zen
245660	-1.142430e-05	1.368141e-04	2.365500e-06	20181116_CTCFgfpcf2_G2G1\MitoSys2\Calibration\pmEGFPC1\0005_pmEGFPC1_R1_P1_K1_Ch2.zen
266140	-6.364356e-05	9.250203e-05	2.105700e-06	20181116_CTCFgfpcf2_G2G1\MitoSys2\Calibration\pmEGFPC1\0005_pmEGFPC1_R1_P1_K1_Ch2.zen
286620	-6.159249e-05	1.013188e-04	1.890000e-06	20181116_CTCFgfpcf2_G2G1\MitoSys2\Calibration\pmEGFPC1\0005_pmEGFPC1_R1_P1_K1_Ch2.zen
307100	-4.119792e-05	1.187030e-04	1.708600e-06	20181116_CTCFgfpcf2_G2G1\MitoSys2\Calibration\pmEGFPC1\0005_pmEGFPC1_R1_P1_K1_Ch2.zen
327580	-2.327729e-06	1.458014e-04	1.554300e-06	20181116_CTCFgfpcf2_G2G1\MitoSys2\Calibration\pmEGFPC1\0005_pmEGFPC1_R1_P1_K1_Ch2.zen
348060	-2.595809e-05	1.064240e-04	1.421700e-06	20181116_CTCFgfpcf2_G2G1\MitoSys2\Calibration\pmEGFPC1\0005_pmEGFPC1_R1_P1_K1_Ch2.zen
368540	1.426532e-05	9.679260e-05	1.306800e-06	20181116_CTCFgfpcf2_G2G1\MitoSys2\Calibration\pmEGFPC1\0005_pmEGFPC1_R1_P1_K1_Ch2.zen
389020	3.118679e-05	1.407677e-04	1.206400e-06	20181116_CTCFgfpcf2_G2G1\MitoSys2\Calibration\pmEGFPC1\0005_pmEGFPC1_R1_P1_K1_Ch2.zen
409500	-4.036456e-06	1.065695e-04	1.118100e-06	20181116_CTCFgfpcf2_G2G1\MitoSys2\Calibration\pmEGFPC1\0005_pmEGFPC1_R1_P1_K1_Ch2.zen
450460	-4.051624e-05	8.827109e-05	9.704400e-07	20181116_CTCFgfpcf2_G2G1\MitoSys2\Calibration\pmEGFPC1\0005_pmEGFPC1_R1_P1_K1_Ch2.zen
491420	-2.809746e-05	1.045944e-04	8.522400e-07	20181116_CTCFgfpcf2_G2G1\MitoSys2\Calibration\pmEGFPC1\0005_pmEGFPC1_R1_P1_K1_Ch2.zen
532380	-2.605898e-05	9.398874e-05	7.559100e-07	20181116_CTCFgfpcf2_G2G1\MitoSys2\Calibration\pmEGFPC1\0005_pmEGFPC1_R1_P1_K1_Ch2.zen
573340	-2.049536e-05	1.032466e-04	6.761800e-07	20181116_CTCFgfpcf2_G2G1\MitoSys2\Calibration\pmEGFPC1\0005_pmEGFPC1_R1_P1_K1_Ch2.zen
614300	5.141830e-06	8.694912e-05	6.093200e-07	20181116_CTCFgfpcf2_G2G1\MitoSys2\Calibration\pmEGFPC1\0005_pmEGFPC1_R1_P1_K1_Ch2.zen
655260	-1.938146e-05	9.595490e-05	5.526100e-07	20181116_CTCFgfpcf2_G2G1\MitoSys2\Calibration\pmEGFPC1\0005_pmEGFPC1_R1_P1_K1_Ch2.zen
696220	-1.815082e-05	7.481053e-05	5.040100e-07	20181116_CTCFgfpcf2_G2G1\MitoSys2\Calibration\pmEGFPC1\0005_pmEGFPC1_R1_P1_K1_Ch2.zen
737180	-2.695350e-05	8.206955e-05	4.620100e-07	20181116_CTCFgfpcf2_G2G1\MitoSys2\Calibration\pmEGFPC1\0005_pmEGFPC1_R1_P1_K1_Ch2.zen
778140	-6.110340e-06	6.528748e-05	4.254100e-07	20181116_CTCFgfpcf2_G2G1\MitoSys2\Calibration\pmEGFPC1\0005_pmEGFPC1_R1_P1_K1_Ch2.zen
819100	-6.703151e-06	7.095531e-05	3.933000e-07	20181116_CTCFgfpcf2_G2G1\MitoSys2\Calibration\pmEGFPC1\0005_pmEGFPC1_R1_P1_K1_Ch2.zen
901020	2.282479e-06	6.834215e-05	3.397600e-07	20181116_CTCFgfpcf2_G2G1\MitoSys2\Calibration\pmEGFPC1\0005_pmEGFPC1_R1_P1_K1_Ch2.zen
982940	1.079188e-05	6.057416e-05	2.971200e-07	20181116_CTCFgfpcf2_G2G1\MitoSys2\Calibration\pmEGFPC1\0005_pmEGFPC1_R1_P1_K1_Ch2.zen
1064860	5.476390e-06	8.051101e-05	2.625100e-07	20181116_CTCFgfpcf2_G2G1\MitoSys2\Calibration\pmEGFPC1\0005_pmEGFPC1_R1_P1_K1_Ch2.zen
1146780	-7.195585e-06	6.444970e-05	2.339900e-07	20181116_CTCFgfpcf2_G2G1\MitoSys2\Calibration\pmEGFPC1\0005_pmEGFPC1_R1_P1_K1_Ch2.zen
1228700	-2.262046e-05	7.646300e-05	2.101600e-07	20181116_CTCFgfpcf2_G2G1\MitoSys2\Calibration\pmEGFPC1\0005_pmEGFPC1_R1_P1_K1_Ch2.zen
1310620	4.820152e-06	7.006114e-05	1.900200e-07	20181116_CTCFgfpcf2_G2G1\MitoSys2\Calibration\pmEGFPC1\0005_pmEGFPC1_R1_P1_K1_Ch2.zen
1392540	2.056604e-05	7.168330e-05	1.728300e-07	20181116_CTCFgfpcf2_G2G1\MitoSys2\Calibration\pmEGFPC1\0005_pmEGFPC1_R1_P1_K1_Ch2.zen
1474460	-7.688195e-06	7.118163e-05	1.580100e-07	20181116_CTCFgfpcf2_G2G1\MitoSys2\Calibration\pmEGFPC1\0005_pmEGFPC1_R1_P1_K1_Ch2.zen
1556380	4.341202e-06	6.526858e-05	1.451500e-07	20181116_CTCFgfpcf2_G2G1\MitoSys2\Calibration\pmEGFPC1\0005_pmEGFPC1_R1_P1_K1_Ch2.zen
10	9.529529e-03	1.921169e-03	8.767100e-03	20181116_CTCFgfpcf2_G2G1\MitoSys2\Calibration\pmEGFPC1\0005_pmEGFPC1_R1_P2_K1_Ch2.zen
20	8.232370e-03	1.084508e-03	8.453500e-03	20181116_CTCFgfpcf2_G2G1\MitoSys2\Calibration\pmEGFPC1\0005_pmEGFPC1_R1_P2_K1_Ch2.zen
30	7.970992e-03	1.896099e-03	8.160800e-03	20181116_CTCFgfpcf2_G2G1\MitoSys2\Calibration\pmEGFPC1\0005_pmEGFPC1_R1_P2_K1_Ch2.zen
40	7.760348e-03	1.957443e-03	7.888600e-03	20181116_CTCFgfpcf2_G2G1\MitoSys2\Calibration\pmEGFPC1\0005_pmEGFPC1_R1_P2_K1_Ch2.zen
50	7.594439e-03	1.783268e-03	7.635600e-03	20181116_CTCFgfpcf2_G2G1\MitoSys2\Calibration\pmEGFPC1\0005_pmEGFPC1_R1_P2_K1_Ch2.zen
60	7.013856e-03	1.691423e-03	7.400200e-03	20181116_CTCFgfpcf2_G2G1\MitoSys2\Calibration\pmEGFPC1\0005_pmEGFPC1_R1_P2_K1_Ch2.zen
70	7.088984e-03	2.323754e-03	7.180900e-03	20181116_CTCFgfpcf2_G2G1\MitoSys2\Calibration\pmEGFPC1\0005_pmEGFPC1_R1_P2_K1_Ch2.zen
80	7.022733e-03	1.259114e-03	6.976300e-03	20181116_CTCFgfpcf2_G2G1\MitoSys2\Calibration\pmEGFPC1\0005_pmEGFPC1_R1_P2_K1_Ch2.zen
90	6.453488e-03	2.065857e-03	6.785100e-03	20181116_CTCFgfpcf2_G2G1\MitoSys2\Calibration\pmEGFPC1\0005_pmEGFPC1_R1_P2_K1_Ch2.zen
100	6.534681e-03	1.314483e-03	6.606100e-03	20181116_CTCFgfpcf2_G2G1\MitoSys2\Calibration\pmEGFPC1\0005_pmEGFPC1_R1_P2_K1_Ch2.zen
120	6.114643e-03	1.463195e-03	6.280500e-03	20181116_CTCFgfpcf2_G2G1\MitoSys2\Calibration\pmEGFPC1\0005_pmEGFPC1_R1_P2_K1_Ch2.zen
140	6.110768e-03	1.227352e-03	5.992000e-03	20181116_CTCFgfpcf2_G2G1\MitoSys2\Calibration\pmEGFPC1\0005_pmEGFPC1_R1_P2_K1_Ch2.zen
160	6.068288e-03	9.373845e-04	5.734500e-03	20181116_CTCFgfpcf2_G2G1\MitoSys2\Calibration\pmEGFPC1\0005_pmEGFPC1_R1_P2_K1_Ch2.zen
180	5.788224e-03	1.508658e-03	5.503100e-03	20181116_CTCFgfpcf2_G2G1\MitoSys2\Calibration\pmEGFPC1\0005_pmEGFPC1_R1_P2_K1_Ch2.zen
200	5.619671e-03	1.061556e-03	5.293600e-03	20181116_CTCFgfpcf2_G2G1\MitoSys2\Calibration\pmEGFPC1\0005_pmEGFPC1_R1_P2_K1_Ch2.zen
220	5.004582e-03	9.715798e-04	5.103000e-03	20181116_CTCFgfpcf2_G2G1\MitoSys2\Calibration\pmEGFPC1\0005_pmEGFPC1_R1_P2_K1_Ch2.zen
240	4.696209e-03	1.093668e-03	4.928300e-03	20181116_CTCFgfpcf2_G2G1\MitoSys2\Calibration\pmEGFPC1\0005_pmEGFPC1_R1_P2_K1_Ch2.zen
260	4.422491e-03	1.358079e-03	4.767600e-03	20181116_CTCFgfpcf2_G2G1\MitoSys2\Calibration\pmEGFPC1\0005_pmEGFPC1_R1_P2_K1_Ch2.zen
280	4.511394e-03	1.464380e-03	4.618900e-03	20181116_CTCFgfpcf2_G2G1\MitoSys2\Calibration\pmEGFPC1\0005_pmEGFPC1_R1_P2_K1_Ch2.zen
300	4.592968e-03	1.154770e-03	4.480700e-03	20181116_CTCFgfpcf2_G2G1\MitoSys2\Calibration\pmEGFPC1\0005_pmEGFPC1_R1_P2_K1_Ch2.zen
340	4.382527e-03	1.116275e-03	4.231300e-03	20181116_CTCFgfpcf2_G2G1\MitoSys2\Calibration\pmEGFPC1\0005_pmEGFPC1_R1_P2_K1_Ch2.zen
380	3.959008e-03	1.180706e-03	4.011500e-03	20181116_CTCFgfpcf2_G2G1\MitoSys2\Calibration\pmEGFPC1\0005_pmEGFPC1_R1_P2_K1_Ch2.zen
420	3.911911e-03	1.053575e-03	3.815600e-03	20181116_CTCFgfpcf2_G2G1\MitoSys2\Calibration\pmEGFPC1\0005_pmEGFPC1_R1_P2_K1_Ch2.zen
460	3.907646e-03	9.760741e-04	3.639400e-03	20181116_CTCFgfpcf2_G2G1\MitoSys2\Calibration\pmEGFPC1\0005_pmEGFPC1_R1_P2_K1_Ch2.zen
500	3.695940e-03	9.231916e-04	3.479900e-03	20181116_CTCFgfpcf2_G2G1\MitoSys2\Calibration\pmEGFPC1\0005_pmEGFPC1_R1_P2_K1_Ch2.zen
540	3.544085e-03	1.017203e-03	3.334500e-03	20181116_CTCFgfpcf2_G2G1\MitoSys2\Calibration\pmEGFPC1\0005_pmEGFPC1_R1_P2_K1_Ch2.zen
580	3.244654e-03	9.729552e-04	3.201400e-03	20181116_CTCFgfpcf2_G2G1\MitoSys2\Calibration\pmEGFPC1\0005_pmEGFPC1_R1_P2_K1_Ch2.zen
620	3.120733e-03	9.160135e-04	3.079000e-03	20181116_CTCFgfpcf2_G2G1\MitoSys2\Calibration\pmEGFPC1\0005_pmEGFPC1_R1_P2_K1_Ch2.zen
660	2.770408e-03	9.782792e-04	2.966000e-03	20181116_CTCFgfpcf2_G2G1\MitoSys2\Calibration\pmEGFPC1\0005_pmEGFPC1_R1_P2_K1_Ch2.zen
700	2.744763e-03	9.011978e-04	2.861300e-03	20181116_CTCFgfpcf2_G2G1\MitoSys2\Calibration\pmEGFPC1\0005_pmEGFPC1_R1_P2_K1_Ch2.zen
780	2.758582e-03	5.306777e-04	2.673500e-03	20181116_CTCFgfpcf2_G2G1\MitoSys2\Calibration\pmEGFPC1\0005_pmEGFPC1_R1_P2_K1_Ch2.zen
860	2.358748e-03	7.310262e-04	2.509700e-03	20181116_CTCFgfpcf2_G2G1\MitoSys2\Calibration\pmEGFPC1\0005_pmEGFPC1_R1_P2_K1_Ch2.zen
940	2.329636e-03	6.489356e-04	2.365700e-03	20181116_CTCFgfpcf2_G2G1\MitoSys2\Calibration\pmEGFPC1\0005_pmEGFPC1_R1_P2_K1_Ch2.zen
1020	2.164852e-03	7.610125e-04	2.238100e-03	20181116_CTCFgfpcf2_G2G1\MitoSys2\Calibration\pmEGFPC1\0005_pmEGFPC1_R1_P2_K1_Ch2.zen
1100	2.425671e-03	8.873976e-04	2.124300e-03	20181116_CTCFgfpcf2_G2G1\MitoSys2\Calibration\pmEGFPC1\0005_pmEGFPC1_R1_P2_K1_Ch2.zen
1180	1.964061e-03	6.672688e-04	2.022200e-03	20181116_CTCFgfpcf2_G2G1\MitoSys2\Calibration\pmEGFPC1\0005_pmEGFPC1_R1_P2_K1_Ch2.zen
1260	1.845124e-03	6.541325e-04	1.930100e-03	20181116_CTCFgfpcf2_G2G1\MitoSys2\Calibration\pmEGFPC1\0005_pmEGFPC1_R1_P2_K1_Ch2.zen
1340	1.725894e-03	5.532216e-04	1.846600e-03	20181116_CTCFgfpcf2_G2G1\MitoSys2\Calibration\pmEGFPC1\0005_pmEGFPC1_R1_P2_K1_Ch2.zen
1420	1.702608e-03	7.042590e-04	1.770600e-03	20181116_CTCFgfpcf2_G2G1\MitoSys2\Calibration\pmEGFPC1\0005_pmEGFPC1_R1_P2_K1_Ch2.zen
1500	1.608282e-03	5.597695e-04	1.701200e-03	20181116_CTCFgfpcf2_G2G1\MitoSys2\Calibration\pmEGFPC1\0005_pmEGFPC1_R1_P2_K1_Ch2.zen
1660	1.645852e-03	5.780680e-04	1.578800e-03	20181116_CTCFgfpcf2_G2G1\MitoSys2\Calibration\pmEGFPC1\0005_pmEGFPC1_R1_P2_K1_Ch2.zen
1820	1.551453e-03	6.338662e-04	1.474500e-03	20181116_CTCFgfpcf2_G2G1\MitoSys2\Calibration\pmEGFPC1\0005_pmEGFPC1_R1_P2_K1_Ch2.zen
1980	1.317034e-03	5.660083e-04	1.384600e-03	20181116_CTCFgfpcf2_G2G1\MitoSys2\Calibration\pmEGFPC1\0005_pmEGFPC1_R1_P2_K1_Ch2.zen
2140	1.364871e-03	6.787647e-04	1.306300e-03	20181116_CTCFgfpcf2_G2G1\MitoSys2\Calibration\pmEGFPC1\0005_pmEGFPC1_R1_P2_K1_Ch2.zen
2300	1.259144e-03	6.701861e-04	1.237500e-03	20181116_CTCFgfpcf2_G2G1\MitoSys2\Calibration\pmEGFPC1\0005_pmEGFPC1_R1_P2_K1_Ch2.zen
2460	1.064914e-03	7.187602e-04	1.176700e-03	20181116_CTCFgfpcf2_G2G1\MitoSys2\Calibration\pmEGFPC1\0005_pmEGFPC1_R1_P2_K1_Ch2.zen
2620	1.162435e-03	5.134646e-04	1.122500e-03	20181116_CTCFgfpcf2_G2G1\MitoSys2\Calibration\pmEGFPC1\0005_pmEGFPC1_R1_P2_K1_Ch2.zen
2780	1.086360e-03	6.297429e-04	1.073900e-03	20181116_CTCFgfpcf2_G2G1\MitoSys2\Calibration\pmEGFPC1\0005_pmEGFPC1_R1_P2_K1_Ch2.zen
2940	8.899032e-04	7.875904e-04	1.030200e-03	20181116_CTCFgfpcf2_G2G1\MitoSys2\Calibration\pmEGFPC1\0005_pmEGFPC1_R1_P2_K1_Ch2.zen
3100	1.100246e-03	5.900013e-04	9.905300e-04	20181116_CTCFgfpcf2_G2G1\MitoSys2\Calibration\pmEGFPC1\0005_pmEGFPC1_R1_P2_K1_Ch2.zen
3420	1.077328e-03	5.788565e-04	9.215500e-04	20181116_CTCFgfpcf2_G2G1\MitoSys2\Calibration\pmEGFPC1\0005_pmEGFPC1_R1_P2_K1_Ch2.zen
3740	9.441079e-04	4.062096e-04	8.635800e-04	20181116_CTCFgfpcf2_G2G1\MitoSys2\Calibration\pmEGFPC1\0005_pmEGFPC1_R1_P2_K1_Ch2.zen
4060	8.057897e-04	4.188474e-04	8.142200e-04	20181116_CTCFgfpcf2_G2G1\MitoSys2\Calibration\pmEGFPC1\0005_pmEGFPC1_R1_P2_K1_Ch2.zen
4380	8.778697e-04	4.054018e-04	7.717100e-04	20181116_CTCFgfpcf2_G2G1\MitoSys2\Calibration\pmEGFPC1\0005_pmEGFPC1_R1_P2_K1_Ch2.zen
4700	8.183448e-04	5.598037e-04	7.347200e-04	20181116_CTCFgfpcf2_G2G1\MitoSys2\Calibration\pmEGFPC1\0005_pmEGFPC1_R1_P2_K1_Ch2.zen
5020	6.817785e-04	4.510721e-04	7.022600e-04	20181116_CTCFgfpcf2_G2G1\MitoSys2\Calibration\pmEGFPC1\0005_pmEGFPC1_R1_P2_K1_Ch2.zen
5340	6.168172e-04	3.834476e-04	6.735700e-04	20181116_CTCFgfpcf2_G2G1\MitoSys2\Calibration\pmEGFPC1\0005_pmEGFPC1_R1_P2_K1_Ch2.zen
5660	7.986276e-04	5.543450e-04	6.480200e-04	20181116_CTCFgfpcf2_G2G1\MitoSys2\Calibration\pmEGFPC1\0005_pmEGFPC1_R1_P2_K1_Ch2.zen
5980	7.477749e-04	5.313838e-04	6.251300e-04	20181116_CTCFgfpcf2_G2G1\MitoSys2\Calibration\pmEGFPC1\0005_pmEGFPC1_R1_P2_K1_Ch2.zen
6300	7.229124e-04	4.498067e-04	6.045200e-04	20181116_CTCFgfpcf2_G2G1\MitoSys2\Calibration\pmEGFPC1\0005_pmEGFPC1_R1_P2_K1_Ch2.zen
6940	5.866794e-04	4.074962e-04	5.689100e-04	20181116_CTCFgfpcf2_G2G1\MitoSys2\Calibration\pmEGFPC1\0005_pmEGFPC1_R1_P2_K1_Ch2.zen
7580	6.510920e-04	3.179980e-04	5.392300e-04	20181116_CTCFgfpcf2_G2G1\MitoSys2\Calibration\pmEGFPC1\0005_pmEGFPC1_R1_P2_K1_Ch2.zen
8220	5.449291e-04	3.128740e-04	5.141400e-04	20181116_CTCFgfpcf2_G2G1\MitoSys2\Calibration\pmEGFPC1\0005_pmEGFPC1_R1_P2_K1_Ch2.zen
8860	5.039482e-04	3.387553e-04	4.926700e-04	20181116_CTCFgfpcf2_G2G1\MitoSys2\Calibration\pmEGFPC1\0005_pmEGFPC1_R1_P2_K1_Ch2.zen
9500	4.820502e-04	3.541911e-04	4.740800e-04	20181116_CTCFgfpcf2_G2G1\MitoSys2\Calibration\pmEGFPC1\0005_pmEGFPC1_R1_P2_K1_Ch2.zen
10140	4.137638e-04	4.596166e-04	4.578400e-04	20181116_CTCFgfpcf2_G2G1\MitoSys2\Calibration\pmEGFPC1\0005_pmEGFPC1_R1_P2_K1_Ch2.zen
10780	4.151528e-04	3.909598e-04	4.435400e-04	20181116_CTCFgfpcf2_G2G1\MitoSys2\Calibration\pmEGFPC1\0005_pmEGFPC1_R1_P2_K1_Ch2.zen
11420	4.914380e-04	3.386961e-04	4.308400e-04	20181116_CTCFgfpcf2_G2G1\MitoSys2\Calibration\pmEGFPC1\0005_pmEGFPC1_R1_P2_K1_Ch2.zen
12060	5.441342e-04	4.369929e-04	4.195000e-04	20181116_CTCFgfpcf2_G2G1\MitoSys2\Calibration\pmEGFPC1\0005_pmEGFPC1_R1_P2_K1_Ch2.zen
12700	4.331519e-04	3.450887e-04	4.093100e-04	20181116_CTCFgfpcf2_G2G1\MitoSys2\Calibration\pmEGFPC1\0005_pmEGFPC1_R1_P2_K1_Ch2.zen
13980	4.198238e-04	4.646274e-04	3.917500e-04	20181116_CTCFgfpcf2_G2G1\MitoSys2\Calibration\pmEGFPC1\0005_pmEGFPC1_R1_P2_K1_Ch2.zen
15260	4.356118e-04	3.507748e-04	3.771400e-04	20181116_CTCFgfpcf2_G2G1\MitoSys2\Calibration\pmEGFPC1\0005_pmEGFPC1_R1_P2_K1_Ch2.zen
16540	2.578623e-04	4.134117e-04	3.647900e-04	20181116_CTCFgfpcf2_G2G1\MitoSys2\Calibration\pmEGFPC1\0005_pmEGFPC1_R1_P2_K1_Ch2.zen
17820	1.953572e-04	4.316244e-04	3.542100e-04	20181116_CTCFgfpcf2_G2G1\MitoSys2\Calibration\pmEGFPC1\0005_pmEGFPC1_R1_P2_K1_Ch2.zen
19100	2.801104e-04	3.555728e-04	3.450300e-04	20181116_CTCFgfpcf2_G2G1\MitoSys2\Calibration\pmEGFPC1\0005_pmEGFPC1_R1_P2_K1_Ch2.zen
20380	2.666489e-04	3.199632e-04	3.369800e-04	20181116_CTCFgfpcf2_G2G1\MitoSys2\Calibration\pmEGFPC1\0005_pmEGFPC1_R1_P2_K1_Ch2.zen
21660	2.234441e-04	3.615362e-04	3.298600e-04	20181116_CTCFgfpcf2_G2G1\MitoSys2\Calibration\pmEGFPC1\0005_pmEGFPC1_R1_P2_K1_Ch2.zen
22940	2.359833e-04	3.115343e-04	3.235100e-04	20181116_CTCFgfpcf2_G2G1\MitoSys2\Calibration\pmEGFPC1\0005_pmEGFPC1_R1_P2_K1_Ch2.zen
24220	3.604828e-04	3.226147e-04	3.178000e-04	20181116_CTCFgfpcf2_G2G1\MitoSys2\Calibration\pmEGFPC1\0005_pmEGFPC1_R1_P2_K1_Ch2.zen
25500	3.423199e-04	3.699178e-04	3.126300e-04	20181116_CTCFgfpcf2_G2G1\MitoSys2\Calibration\pmEGFPC1\0005_pmEGFPC1_R1_P2_K1_Ch2.zen
28060	3.787124e-04	4.940253e-04	3.036100e-04	20181116_CTCFgfpcf2_G2G1\MitoSys2\Calibration\pmEGFPC1\0005_pmEGFPC1_R1_P2_K1_Ch2.zen
30620	3.404276e-04	3.925934e-04	2.959600e-04	20181116_CTCFgfpcf2_G2G1\MitoSys2\Calibration\pmEGFPC1\0005_pmEGFPC1_R1_P2_K1_Ch2.zen
33180	2.334662e-04	3.900973e-04	2.893600e-04	20181116_CTCFgfpcf2_G2G1\MitoSys2\Calibration\pmEGFPC1\0005_pmEGFPC1_R1_P2_K1_Ch2.zen
35740	2.481717e-04	4.307777e-04	2.835700e-04	20181116_CTCFgfpcf2_G2G1\MitoSys2\Calibration\pmEGFPC1\0005_pmEGFPC1_R1_P2_K1_Ch2.zen
38300	2.611688e-04	3.322539e-04	2.784200e-04	20181116_CTCFgfpcf2_G2G1\MitoSys2\Calibration\pmEGFPC1\0005_pmEGFPC1_R1_P2_K1_Ch2.zen
40860	2.429487e-04	3.064157e-04	2.737800e-04	20181116_CTCFgfpcf2_G2G1\MitoSys2\Calibration\pmEGFPC1\0005_pmEGFPC1_R1_P2_K1_Ch2.zen
43420	2.909442e-04	3.267429e-04	2.695700e-04	20181116_CTCFgfpcf2_G2G1\MitoSys2\Calibration\pmEGFPC1\0005_pmEGFPC1_R1_P2_K1_Ch2.zen
45980	2.557419e-04	2.832856e-04	2.657100e-04	20181116_CTCFgfpcf2_G2G1\MitoSys2\Calibration\pmEGFPC1\0005_pmEGFPC1_R1_P2_K1_Ch2.zen
48540	2.108011e-04	3.577906e-04	2.621500e-04	20181116_CTCFgfpcf2_G2G1\MitoSys2\Calibration\pmEGFPC1\0005_pmEGFPC1_R1_P2_K1_Ch2.zen
51100	2.627700e-04	3.612505e-04	2.588300e-04	20181116_CTCFgfpcf2_G2G1\MitoSys2\Calibration\pmEGFPC1\0005_pmEGFPC1_R1_P2_K1_Ch2.zen
56220	2.952032e-04	3.889071e-04	2.528000e-04	20181116_CTCFgfpcf2_G2G1\MitoSys2\Calibration\pmEGFPC1\0005_pmEGFPC1_R1_P2_K1_Ch2.zen
61340	2.017186e-04	3.694706e-04	2.474100e-04	20181116_CTCFgfpcf2_G2G1\MitoSys2\Calibration\pmEGFPC1\0005_pmEGFPC1_R1_P2_K1_Ch2.zen
66460	2.032348e-04	3.320198e-04	2.425100e-04	20181116_CTCFgfpcf2_G2G1\MitoSys2\Calibration\pmEGFPC1\0005_pmEGFPC1_R1_P2_K1_Ch2.zen
71580	2.485762e-04	3.150426e-04	2.380100e-04	20181116_CTCFgfpcf2_G2G1\MitoSys2\Calibration\pmEGFPC1\0005_pmEGFPC1_R1_P2_K1_Ch2.zen
76700	2.022426e-04	3.104284e-04	2.338300e-04	20181116_CTCFgfpcf2_G2G1\MitoSys2\Calibration\pmEGFPC1\0005_pmEGFPC1_R1_P2_K1_Ch2.zen
81820	2.612208e-04	3.175923e-04	2.299200e-04	20181116_CTCFgfpcf2_G2G1\MitoSys2\Calibration\pmEGFPC1\0005_pmEGFPC1_R1_P2_K1_Ch2.zen
86940	2.741049e-04	3.025631e-04	2.262200e-04	20181116_CTCFgfpcf2_G2G1\MitoSys2\Calibration\pmEGFPC1\0005_pmEGFPC1_R1_P2_K1_Ch2.zen
92060	2.253362e-04	3.293782e-04	2.227300e-04	20181116_CTCFgfpcf2_G2G1\MitoSys2\Calibration\pmEGFPC1\0005_pmEGFPC1_R1_P2_K1_Ch2.zen
97180	2.186607e-04	3.478515e-04	2.194000e-04	20181116_CTCFgfpcf2_G2G1\MitoSys2\Calibration\pmEGFPC1\0005_pmEGFPC1_R1_P2_K1_Ch2.zen
102300	2.186079e-04	2.995206e-04	2.162100e-04	20181116_CTCFgfpcf2_G2G1\MitoSys2\Calibration\pmEGFPC1\0005_pmEGFPC1_R1_P2_K1_Ch2.zen
112540	2.258709e-04	2.810359e-04	2.102300e-04	20181116_CTCFgfpcf2_G2G1\MitoSys2\Calibration\pmEGFPC1\0005_pmEGFPC1_R1_P2_K1_Ch2.zen
122780	2.671407e-04	3.067469e-04	2.046800e-04	20181116_CTCFgfpcf2_G2G1\MitoSys2\Calibration\pmEGFPC1\0005_pmEGFPC1_R1_P2_K1_Ch2.zen
133020	2.969579e-04	3.136828e-04	1.994800e-04	20181116_CTCFgfpcf2_G2G1\MitoSys2\Calibration\pmEGFPC1\0005_pmEGFPC1_R1_P2_K1_Ch2.zen
143260	1.709447e-04	3.171910e-04	1.946000e-04	20181116_CTCFgfpcf2_G2G1\MitoSys2\Calibration\pmEGFPC1\0005_pmEGFPC1_R1_P2_K1_Ch2.zen
153500	1.977087e-04	2.704395e-04	1.899900e-04	20181116_CTCFgfpcf2_G2G1\MitoSys2\Calibration\pmEGFPC1\0005_pmEGFPC1_R1_P2_K1_Ch2.zen
163740	1.932914e-04	2.732432e-04	1.856200e-04	20181116_CTCFgfpcf2_G2G1\MitoSys2\Calibration\pmEGFPC1\0005_pmEGFPC1_R1_P2_K1_Ch2.zen
173980	2.076863e-04	2.016236e-04	1.814700e-04	20181116_CTCFgfpcf2_G2G1\MitoSys2\Calibration\pmEGFPC1\0005_pmEGFPC1_R1_P2_K1_Ch2.zen
184220	1.444354e-04	2.447640e-04	1.775200e-04	20181116_CTCFgfpcf2_G2G1\MitoSys2\Calibration\pmEGFPC1\0005_pmEGFPC1_R1_P2_K1_Ch2.zen
194460	1.851387e-04	2.293262e-04	1.737400e-04	20181116_CTCFgfpcf2_G2G1\MitoSys2\Calibration\pmEGFPC1\0005_pmEGFPC1_R1_P2_K1_Ch2.zen
204700	2.035331e-04	3.057837e-04	1.701300e-04	20181116_CTCFgfpcf2_G2G1\MitoSys2\Calibration\pmEGFPC1\0005_pmEGFPC1_R1_P2_K1_Ch2.zen
225180	1.967193e-04	2.758230e-04	1.633600e-04	20181116_CTCFgfpcf2_G2G1\MitoSys2\Calibration\pmEGFPC1\0005_pmEGFPC1_R1_P2_K1_Ch2.zen
245660	1.866463e-04	2.922844e-04	1.571200e-04	20181116_CTCFgfpcf2_G2G1\MitoSys2\Calibration\pmEGFPC1\0005_pmEGFPC1_R1_P2_K1_Ch2.zen
266140	1.216216e-04	2.948897e-04	1.513400e-04	20181116_CTCFgfpcf2_G2G1\MitoSys2\Calibration\pmEGFPC1\0005_pmEGFPC1_R1_P2_K1_Ch2.zen
286620	1.076510e-04	2.279657e-04	1.459700e-04	20181116_CTCFgfpcf2_G2G1\MitoSys2\Calibration\pmEGFPC1\0005_pmEGFPC1_R1_P2_K1_Ch2.zen
307100	1.712602e-04	2.364290e-04	1.409600e-04	20181116_CTCFgfpcf2_G2G1\MitoSys2\Calibration\pmEGFPC1\0005_pmEGFPC1_R1_P2_K1_Ch2.zen
327580	1.125090e-04	2.810885e-04	1.362900e-04	20181116_CTCFgfpcf2_G2G1\MitoSys2\Calibration\pmEGFPC1\0005_pmEGFPC1_R1_P2_K1_Ch2.zen
348060	1.434157e-04	2.670528e-04	1.319100e-04	20181116_CTCFgfpcf2_G2G1\MitoSys2\Calibration\pmEGFPC1\0005_pmEGFPC1_R1_P2_K1_Ch2.zen
368540	1.452276e-04	2.612603e-04	1.277900e-04	20181116_CTCFgfpcf2_G2G1\MitoSys2\Calibration\pmEGFPC1\0005_pmEGFPC1_R1_P2_K1_Ch2.zen
389020	9.455678e-05	2.203330e-04	1.239200e-04	20181116_CTCFgfpcf2_G2G1\MitoSys2\Calibration\pmEGFPC1\0005_pmEGFPC1_R1_P2_K1_Ch2.zen
409500	9.109903e-05	1.841848e-04	1.202700e-04	20181116_CTCFgfpcf2_G2G1\MitoSys2\Calibration\pmEGFPC1\0005_pmEGFPC1_R1_P2_K1_Ch2.zen
450460	1.197965e-04	2.118679e-04	1.135700e-04	20181116_CTCFgfpcf2_G2G1\MitoSys2\Calibration\pmEGFPC1\0005_pmEGFPC1_R1_P2_K1_Ch2.zen
491420	1.128639e-04	1.687843e-04	1.075500e-04	20181116_CTCFgfpcf2_G2G1\MitoSys2\Calibration\pmEGFPC1\0005_pmEGFPC1_R1_P2_K1_Ch2.zen
532380	1.031589e-04	2.132258e-04	1.021300e-04	20181116_CTCFgfpcf2_G2G1\MitoSys2\Calibration\pmEGFPC1\0005_pmEGFPC1_R1_P2_K1_Ch2.zen
573340	5.047200e-05	2.563106e-04	9.720200e-05	20181116_CTCFgfpcf2_G2G1\MitoSys2\Calibration\pmEGFPC1\0005_pmEGFPC1_R1_P2_K1_Ch2.zen
614300	6.583979e-05	2.888450e-04	9.271600e-05	20181116_CTCFgfpcf2_G2G1\MitoSys2\Calibration\pmEGFPC1\0005_pmEGFPC1_R1_P2_K1_Ch2.zen
655260	7.497253e-05	2.936273e-04	8.861200e-05	20181116_CTCFgfpcf2_G2G1\MitoSys2\Calibration\pmEGFPC1\0005_pmEGFPC1_R1_P2_K1_Ch2.zen
696220	3.950087e-05	2.600323e-04	8.484400e-05	20181116_CTCFgfpcf2_G2G1\MitoSys2\Calibration\pmEGFPC1\0005_pmEGFPC1_R1_P2_K1_Ch2.zen
737180	-4.585193e-05	2.749513e-04	8.137100e-05	20181116_CTCFgfpcf2_G2G1\MitoSys2\Calibration\pmEGFPC1\0005_pmEGFPC1_R1_P2_K1_Ch2.zen
778140	1.212684e-05	2.548715e-04	7.816100e-05	20181116_CTCFgfpcf2_G2G1\MitoSys2\Calibration\pmEGFPC1\0005_pmEGFPC1_R1_P2_K1_Ch2.zen
819100	1.490168e-05	2.709336e-04	7.518500e-05	20181116_CTCFgfpcf2_G2G1\MitoSys2\Calibration\pmEGFPC1\0005_pmEGFPC1_R1_P2_K1_Ch2.zen
901020	-4.647322e-06	2.798801e-04	6.984000e-05	20181116_CTCFgfpcf2_G2G1\MitoSys2\Calibration\pmEGFPC1\0005_pmEGFPC1_R1_P2_K1_Ch2.zen
982940	-2.068539e-07	2.732956e-04	6.517600e-05	20181116_CTCFgfpcf2_G2G1\MitoSys2\Calibration\pmEGFPC1\0005_pmEGFPC1_R1_P2_K1_Ch2.zen
1064860	-3.127675e-05	2.530201e-04	6.107100e-05	20181116_CTCFgfpcf2_G2G1\MitoSys2\Calibration\pmEGFPC1\0005_pmEGFPC1_R1_P2_K1_Ch2.zen
1146780	-5.579915e-06	2.223445e-04	5.743200e-05	20181116_CTCFgfpcf2_G2G1\MitoSys2\Calibration\pmEGFPC1\0005_pmEGFPC1_R1_P2_K1_Ch2.zen
1228700	1.777737e-05	2.276968e-04	5.418400e-05	20181116_CTCFgfpcf2_G2G1\MitoSys2\Calibration\pmEGFPC1\0005_pmEGFPC1_R1_P2_K1_Ch2.zen
1310620	1.938675e-05	2.147033e-04	5.126600e-05	20181116_CTCFgfpcf2_G2G1\MitoSys2\Calibration\pmEGFPC1\0005_pmEGFPC1_R1_P2_K1_Ch2.zen
1392540	-1.263827e-05	2.011596e-04	4.863300e-05	20181116_CTCFgfpcf2_G2G1\MitoSys2\Calibration\pmEGFPC1\0005_pmEGFPC1_R1_P2_K1_Ch2.zen
1474460	1.333315e-05	2.336721e-04	4.624300e-05	20181116_CTCFgfpcf2_G2G1\MitoSys2\Calibration\pmEGFPC1\0005_pmEGFPC1_R1_P2_K1_Ch2.zen
1556380	-2.443667e-05	2.503959e-04	4.406600e-05	20181116_CTCFgfpcf2_G2G1\MitoSys2\Calibration\pmEGFPC1\0005_pmEGFPC1_R1_P2_K1_Ch2.zen
10	7.493085e-03	1.245509e-03	7.562400e-03	20181116_CTCFgfpcf2_G2G1\MitoSys2\Calibration\pmEGFPC1\0006_pmEGFPC1_R1_P1_K1_Ch2.zen
20	7.145527e-03	1.297834e-03	7.282400e-03	20181116_CTCFgfpcf2_G2G1\MitoSys2\Calibration\pmEGFPC1\0006_pmEGFPC1_R1_P1_K1_Ch2.zen
30	7.507159e-03	1.489263e-03	7.019400e-03	20181116_CTCFgfpcf2_G2G1\MitoSys2\Calibration\pmEGFPC1\0006_pmEGFPC1_R1_P1_K1_Ch2.zen
40	6.824935e-03	1.690931e-03	6.773600e-03	20181116_CTCFgfpcf2_G2G1\MitoSys2\Calibration\pmEGFPC1\0006_pmEGFPC1_R1_P1_K1_Ch2.zen
50	6.439697e-03	1.675169e-03	6.544400e-03	20181116_CTCFgfpcf2_G2G1\MitoSys2\Calibration\pmEGFPC1\0006_pmEGFPC1_R1_P1_K1_Ch2.zen
60	6.160037e-03	1.148111e-03	6.330600e-03	20181116_CTCFgfpcf2_G2G1\MitoSys2\Calibration\pmEGFPC1\0006_pmEGFPC1_R1_P1_K1_Ch2.zen
70	5.976418e-03	8.103145e-04	6.131200e-03	20181116_CTCFgfpcf2_G2G1\MitoSys2\Calibration\pmEGFPC1\0006_pmEGFPC1_R1_P1_K1_Ch2.zen
80	6.057150e-03	1.141967e-03	5.944800e-03	20181116_CTCFgfpcf2_G2G1\MitoSys2\Calibration\pmEGFPC1\0006_pmEGFPC1_R1_P1_K1_Ch2.zen
90	5.629718e-03	7.616123e-04	5.770400e-03	20181116_CTCFgfpcf2_G2G1\MitoSys2\Calibration\pmEGFPC1\0006_pmEGFPC1_R1_P1_K1_Ch2.zen
100	5.477250e-03	8.616085e-04	5.606900e-03	20181116_CTCFgfpcf2_G2G1\MitoSys2\Calibration\pmEGFPC1\0006_pmEGFPC1_R1_P1_K1_Ch2.zen
120	5.453411e-03	8.735709e-04	5.309300e-03	20181116_CTCFgfpcf2_G2G1\MitoSys2\Calibration\pmEGFPC1\0006_pmEGFPC1_R1_P1_K1_Ch2.zen
140	5.158112e-03	7.883789e-04	5.045300e-03	20181116_CTCFgfpcf2_G2G1\MitoSys2\Calibration\pmEGFPC1\0006_pmEGFPC1_R1_P1_K1_Ch2.zen
160	4.879038e-03	8.725594e-04	4.809400e-03	20181116_CTCFgfpcf2_G2G1\MitoSys2\Calibration\pmEGFPC1\0006_pmEGFPC1_R1_P1_K1_Ch2.zen
180	4.459437e-03	8.563124e-04	4.597400e-03	20181116_CTCFgfpcf2_G2G1\MitoSys2\Calibration\pmEGFPC1\0006_pmEGFPC1_R1_P1_K1_Ch2.zen
200	4.335998e-03	9.367157e-04	4.405500e-03	20181116_CTCFgfpcf2_G2G1\MitoSys2\Calibration\pmEGFPC1\0006_pmEGFPC1_R1_P1_K1_Ch2.zen
220	4.541375e-03	9.606315e-04	4.230800e-03	20181116_CTCFgfpcf2_G2G1\MitoSys2\Calibration\pmEGFPC1\0006_pmEGFPC1_R1_P1_K1_Ch2.zen
240	4.127290e-03	6.698880e-04	4.070900e-03	20181116_CTCFgfpcf2_G2G1\MitoSys2\Calibration\pmEGFPC1\0006_pmEGFPC1_R1_P1_K1_Ch2.zen
260	3.946622e-03	7.978901e-04	3.923800e-03	20181116_CTCFgfpcf2_G2G1\MitoSys2\Calibration\pmEGFPC1\0006_pmEGFPC1_R1_P1_K1_Ch2.zen
280	3.668414e-03	1.102375e-03	3.787800e-03	20181116_CTCFgfpcf2_G2G1\MitoSys2\Calibration\pmEGFPC1\0006_pmEGFPC1_R1_P1_K1_Ch2.zen
300	3.616441e-03	6.943338e-04	3.661600e-03	20181116_CTCFgfpcf2_G2G1\MitoSys2\Calibration\pmEGFPC1\0006_pmEGFPC1_R1_P1_K1_Ch2.zen
340	3.546712e-03	8.940064e-04	3.434000e-03	20181116_CTCFgfpcf2_G2G1\MitoSys2\Calibration\pmEGFPC1\0006_pmEGFPC1_R1_P1_K1_Ch2.zen
380	3.135022e-03	8.454220e-04	3.233900e-03	20181116_CTCFgfpcf2_G2G1\MitoSys2\Calibration\pmEGFPC1\0006_pmEGFPC1_R1_P1_K1_Ch2.zen
420	3.171813e-03	8.894619e-04	3.056100e-03	20181116_CTCFgfpcf2_G2G1\MitoSys2\Calibration\pmEGFPC1\0006_pmEGFPC1_R1_P1_K1_Ch2.zen
460	3.061084e-03	6.793230e-04	2.896600e-03	20181116_CTCFgfpcf2_G2G1\MitoSys2\Calibration\pmEGFPC1\0006_pmEGFPC1_R1_P1_K1_Ch2.zen
500	2.305517e-03	7.977172e-04	2.752500e-03	20181116_CTCFgfpcf2_G2G1\MitoSys2\Calibration\pmEGFPC1\0006_pmEGFPC1_R1_P1_K1_Ch2.zen
540	2.586082e-03	7.148253e-04	2.621600e-03	20181116_CTCFgfpcf2_G2G1\MitoSys2\Calibration\pmEGFPC1\0006_pmEGFPC1_R1_P1_K1_Ch2.zen
580	2.678336e-03	6.894203e-04	2.502100e-03	20181116_CTCFgfpcf2_G2G1\MitoSys2\Calibration\pmEGFPC1\0006_pmEGFPC1_R1_P1_K1_Ch2.zen
620	2.222906e-03	7.587561e-04	2.392400e-03	20181116_CTCFgfpcf2_G2G1\MitoSys2\Calibration\pmEGFPC1\0006_pmEGFPC1_R1_P1_K1_Ch2.zen
660	2.266643e-03	6.878038e-04	2.291300e-03	20181116_CTCFgfpcf2_G2G1\MitoSys2\Calibration\pmEGFPC1\0006_pmEGFPC1_R1_P1_K1_Ch2.zen
700	2.091027e-03	5.261098e-04	2.198000e-03	20181116_CTCFgfpcf2_G2G1\MitoSys2\Calibration\pmEGFPC1\0006_pmEGFPC1_R1_P1_K1_Ch2.zen
780	2.177517e-03	5.748741e-04	2.030900e-03	20181116_CTCFgfpcf2_G2G1\MitoSys2\Calibration\pmEGFPC1\0006_pmEGFPC1_R1_P1_K1_Ch2.zen
860	1.990781e-03	6.764056e-04	1.885800e-03	20181116_CTCFgfpcf2_G2G1\MitoSys2\Calibration\pmEGFPC1\0006_pmEGFPC1_R1_P1_K1_Ch2.zen
940	1.837080e-03	4.249066e-04	1.758500e-03	20181116_CTCFgfpcf2_G2G1\MitoSys2\Calibration\pmEGFPC1\0006_pmEGFPC1_R1_P1_K1_Ch2.zen
1020	1.744693e-03	5.588072e-04	1.646200e-03	20181116_CTCFgfpcf2_G2G1\MitoSys2\Calibration\pmEGFPC1\0006_pmEGFPC1_R1_P1_K1_Ch2.zen
1100	1.624388e-03	5.870167e-04	1.546200e-03	20181116_CTCFgfpcf2_G2G1\MitoSys2\Calibration\pmEGFPC1\0006_pmEGFPC1_R1_P1_K1_Ch2.zen
1180	1.562525e-03	4.298873e-04	1.456700e-03	20181116_CTCFgfpcf2_G2G1\MitoSys2\Calibration\pmEGFPC1\0006_pmEGFPC1_R1_P1_K1_Ch2.zen
1260	1.318154e-03	5.498326e-04	1.376200e-03	20181116_CTCFgfpcf2_G2G1\MitoSys2\Calibration\pmEGFPC1\0006_pmEGFPC1_R1_P1_K1_Ch2.zen
1340	1.306470e-03	4.058215e-04	1.303400e-03	20181116_CTCFgfpcf2_G2G1\MitoSys2\Calibration\pmEGFPC1\0006_pmEGFPC1_R1_P1_K1_Ch2.zen
1420	1.212581e-03	6.778615e-04	1.237300e-03	20181116_CTCFgfpcf2_G2G1\MitoSys2\Calibration\pmEGFPC1\0006_pmEGFPC1_R1_P1_K1_Ch2.zen
1500	1.142538e-03	3.944975e-04	1.176900e-03	20181116_CTCFgfpcf2_G2G1\MitoSys2\Calibration\pmEGFPC1\0006_pmEGFPC1_R1_P1_K1_Ch2.zen
1660	9.707574e-04	5.249200e-04	1.071000e-03	20181116_CTCFgfpcf2_G2G1\MitoSys2\Calibration\pmEGFPC1\0006_pmEGFPC1_R1_P1_K1_Ch2.zen
1820	8.583798e-04	3.980620e-04	9.810100e-04	20181116_CTCFgfpcf2_G2G1\MitoSys2\Calibration\pmEGFPC1\0006_pmEGFPC1_R1_P1_K1_Ch2.zen
1980	9.479310e-04	3.899096e-04	9.037600e-04	20181116_CTCFgfpcf2_G2G1\MitoSys2\Calibration\pmEGFPC1\0006_pmEGFPC1_R1_P1_K1_Ch2.zen
2140	7.704380e-04	4.590211e-04	8.367700e-04	20181116_CTCFgfpcf2_G2G1\MitoSys2\Calibration\pmEGFPC1\0006_pmEGFPC1_R1_P1_K1_Ch2.zen
2300	7.394295e-04	4.364774e-04	7.781800e-04	20181116_CTCFgfpcf2_G2G1\MitoSys2\Calibration\pmEGFPC1\0006_pmEGFPC1_R1_P1_K1_Ch2.zen
2460	6.979879e-04	5.125062e-04	7.265400e-04	20181116_CTCFgfpcf2_G2G1\MitoSys2\Calibration\pmEGFPC1\0006_pmEGFPC1_R1_P1_K1_Ch2.zen
2620	7.724988e-04	3.698572e-04	6.807200e-04	20181116_CTCFgfpcf2_G2G1\MitoSys2\Calibration\pmEGFPC1\0006_pmEGFPC1_R1_P1_K1_Ch2.zen
2780	6.626962e-04	3.719826e-04	6.398000e-04	20181116_CTCFgfpcf2_G2G1\MitoSys2\Calibration\pmEGFPC1\0006_pmEGFPC1_R1_P1_K1_Ch2.zen
2940	5.862050e-04	2.294394e-04	6.030700e-04	20181116_CTCFgfpcf2_G2G1\MitoSys2\Calibration\pmEGFPC1\0006_pmEGFPC1_R1_P1_K1_Ch2.zen
3100	5.678199e-04	1.763898e-04	5.699200e-04	20181116_CTCFgfpcf2_G2G1\MitoSys2\Calibration\pmEGFPC1\0006_pmEGFPC1_R1_P1_K1_Ch2.zen
3420	6.196260e-04	3.420023e-04	5.125300e-04	20181116_CTCFgfpcf2_G2G1\MitoSys2\Calibration\pmEGFPC1\0006_pmEGFPC1_R1_P1_K1_Ch2.zen
3740	4.655384e-04	2.539749e-04	4.646200e-04	20181116_CTCFgfpcf2_G2G1\MitoSys2\Calibration\pmEGFPC1\0006_pmEGFPC1_R1_P1_K1_Ch2.zen
4060	3.405331e-04	2.943710e-04	4.240900e-04	20181116_CTCFgfpcf2_G2G1\MitoSys2\Calibration\pmEGFPC1\0006_pmEGFPC1_R1_P1_K1_Ch2.zen
4380	3.340780e-04	3.264732e-04	3.893900e-04	20181116_CTCFgfpcf2_G2G1\MitoSys2\Calibration\pmEGFPC1\0006_pmEGFPC1_R1_P1_K1_Ch2.zen
4700	3.809758e-04	3.531427e-04	3.593700e-04	20181116_CTCFgfpcf2_G2G1\MitoSys2\Calibration\pmEGFPC1\0006_pmEGFPC1_R1_P1_K1_Ch2.zen
5020	3.212748e-04	3.614595e-04	3.331800e-04	20181116_CTCFgfpcf2_G2G1\MitoSys2\Calibration\pmEGFPC1\0006_pmEGFPC1_R1_P1_K1_Ch2.zen
5340	3.293431e-04	3.238346e-04	3.101400e-04	20181116_CTCFgfpcf2_G2G1\MitoSys2\Calibration\pmEGFPC1\0006_pmEGFPC1_R1_P1_K1_Ch2.zen
5660	2.798399e-04	2.555305e-04	2.897300e-04	20181116_CTCFgfpcf2_G2G1\MitoSys2\Calibration\pmEGFPC1\0006_pmEGFPC1_R1_P1_K1_Ch2.zen
5980	1.828114e-04	2.680070e-04	2.715400e-04	20181116_CTCFgfpcf2_G2G1\MitoSys2\Calibration\pmEGFPC1\0006_pmEGFPC1_R1_P1_K1_Ch2.zen
6300	2.459179e-04	3.178545e-04	2.552400e-04	20181116_CTCFgfpcf2_G2G1\MitoSys2\Calibration\pmEGFPC1\0006_pmEGFPC1_R1_P1_K1_Ch2.zen
6940	1.857399e-04	3.131624e-04	2.272600e-04	20181116_CTCFgfpcf2_G2G1\MitoSys2\Calibration\pmEGFPC1\0006_pmEGFPC1_R1_P1_K1_Ch2.zen
7580	1.186315e-04	3.502640e-04	2.041600e-04	20181116_CTCFgfpcf2_G2G1\MitoSys2\Calibration\pmEGFPC1\0006_pmEGFPC1_R1_P1_K1_Ch2.zen
8220	2.584163e-04	2.422315e-04	1.848000e-04	20181116_CTCFgfpcf2_G2G1\MitoSys2\Calibration\pmEGFPC1\0006_pmEGFPC1_R1_P1_K1_Ch2.zen
8860	2.660055e-04	2.161484e-04	1.683700e-04	20181116_CTCFgfpcf2_G2G1\MitoSys2\Calibration\pmEGFPC1\0006_pmEGFPC1_R1_P1_K1_Ch2.zen
9500	1.696996e-04	3.284547e-04	1.542700e-04	20181116_CTCFgfpcf2_G2G1\MitoSys2\Calibration\pmEGFPC1\0006_pmEGFPC1_R1_P1_K1_Ch2.zen
10140	1.452244e-04	2.950854e-04	1.420500e-04	20181116_CTCFgfpcf2_G2G1\MitoSys2\Calibration\pmEGFPC1\0006_pmEGFPC1_R1_P1_K1_Ch2.zen
10780	1.371692e-04	1.953730e-04	1.313800e-04	20181116_CTCFgfpcf2_G2G1\MitoSys2\Calibration\pmEGFPC1\0006_pmEGFPC1_R1_P1_K1_Ch2.zen
11420	1.202272e-04	2.748408e-04	1.219900e-04	20181116_CTCFgfpcf2_G2G1\MitoSys2\Calibration\pmEGFPC1\0006_pmEGFPC1_R1_P1_K1_Ch2.zen
12060	3.640713e-05	2.624256e-04	1.136700e-04	20181116_CTCFgfpcf2_G2G1\MitoSys2\Calibration\pmEGFPC1\0006_pmEGFPC1_R1_P1_K1_Ch2.zen
12700	3.585697e-05	2.440963e-04	1.062600e-04	20181116_CTCFgfpcf2_G2G1\MitoSys2\Calibration\pmEGFPC1\0006_pmEGFPC1_R1_P1_K1_Ch2.zen
13980	1.182269e-04	2.384930e-04	9.364900e-05	20181116_CTCFgfpcf2_G2G1\MitoSys2\Calibration\pmEGFPC1\0006_pmEGFPC1_R1_P1_K1_Ch2.zen
15260	9.225553e-05	1.648132e-04	8.334300e-05	20181116_CTCFgfpcf2_G2G1\MitoSys2\Calibration\pmEGFPC1\0006_pmEGFPC1_R1_P1_K1_Ch2.zen
16540	7.802399e-05	1.952127e-04	7.478900e-05	20181116_CTCFgfpcf2_G2G1\MitoSys2\Calibration\pmEGFPC1\0006_pmEGFPC1_R1_P1_K1_Ch2.zen
17820	1.148155e-04	2.823107e-04	6.759400e-05	20181116_CTCFgfpcf2_G2G1\MitoSys2\Calibration\pmEGFPC1\0006_pmEGFPC1_R1_P1_K1_Ch2.zen
19100	9.558600e-05	2.544707e-04	6.147400e-05	20181116_CTCFgfpcf2_G2G1\MitoSys2\Calibration\pmEGFPC1\0006_pmEGFPC1_R1_P1_K1_Ch2.zen
20380	2.986294e-05	2.181145e-04	5.621400e-05	20181116_CTCFgfpcf2_G2G1\MitoSys2\Calibration\pmEGFPC1\0006_pmEGFPC1_R1_P1_K1_Ch2.zen
21660	8.352909e-06	2.521288e-04	5.165600e-05	20181116_CTCFgfpcf2_G2G1\MitoSys2\Calibration\pmEGFPC1\0006_pmEGFPC1_R1_P1_K1_Ch2.zen
22940	3.109275e-05	2.156720e-04	4.767300e-05	20181116_CTCFgfpcf2_G2G1\MitoSys2\Calibration\pmEGFPC1\0006_pmEGFPC1_R1_P1_K1_Ch2.zen
24220	9.772624e-05	2.792230e-04	4.417000e-05	20181116_CTCFgfpcf2_G2G1\MitoSys2\Calibration\pmEGFPC1\0006_pmEGFPC1_R1_P1_K1_Ch2.zen
25500	8.998641e-05	2.047914e-04	4.106900e-05	20181116_CTCFgfpcf2_G2G1\MitoSys2\Calibration\pmEGFPC1\0006_pmEGFPC1_R1_P1_K1_Ch2.zen
28060	5.097654e-05	2.209765e-04	3.583900e-05	20181116_CTCFgfpcf2_G2G1\MitoSys2\Calibration\pmEGFPC1\0006_pmEGFPC1_R1_P1_K1_Ch2.zen
30620	4.439507e-05	2.472344e-04	3.161500e-05	20181116_CTCFgfpcf2_G2G1\MitoSys2\Calibration\pmEGFPC1\0006_pmEGFPC1_R1_P1_K1_Ch2.zen
33180	-2.364328e-05	2.977117e-04	2.814500e-05	20181116_CTCFgfpcf2_G2G1\MitoSys2\Calibration\pmEGFPC1\0006_pmEGFPC1_R1_P1_K1_Ch2.zen
35740	1.465496e-05	3.062670e-04	2.525500e-05	20181116_CTCFgfpcf2_G2G1\MitoSys2\Calibration\pmEGFPC1\0006_pmEGFPC1_R1_P1_K1_Ch2.zen
38300	4.705374e-05	2.574928e-04	2.281800e-05	20181116_CTCFgfpcf2_G2G1\MitoSys2\Calibration\pmEGFPC1\0006_pmEGFPC1_R1_P1_K1_Ch2.zen
40860	3.264311e-05	2.162824e-04	2.074100e-05	20181116_CTCFgfpcf2_G2G1\MitoSys2\Calibration\pmEGFPC1\0006_pmEGFPC1_R1_P1_K1_Ch2.zen
43420	2.690324e-05	2.782439e-04	1.895500e-05	20181116_CTCFgfpcf2_G2G1\MitoSys2\Calibration\pmEGFPC1\0006_pmEGFPC1_R1_P1_K1_Ch2.zen
45980	3.184516e-06	1.985708e-04	1.740500e-05	20181116_CTCFgfpcf2_G2G1\MitoSys2\Calibration\pmEGFPC1\0006_pmEGFPC1_R1_P1_K1_Ch2.zen
48540	-5.592488e-05	2.719616e-04	1.605100e-05	20181116_CTCFgfpcf2_G2G1\MitoSys2\Calibration\pmEGFPC1\0006_pmEGFPC1_R1_P1_K1_Ch2.zen
51100	-6.432992e-05	2.408065e-04	1.485900e-05	20181116_CTCFgfpcf2_G2G1\MitoSys2\Calibration\pmEGFPC1\0006_pmEGFPC1_R1_P1_K1_Ch2.zen
56220	4.073711e-05	1.593415e-04	1.286700e-05	20181116_CTCFgfpcf2_G2G1\MitoSys2\Calibration\pmEGFPC1\0006_pmEGFPC1_R1_P1_K1_Ch2.zen
61340	8.804611e-05	2.003660e-04	1.127400e-05	20181116_CTCFgfpcf2_G2G1\MitoSys2\Calibration\pmEGFPC1\0006_pmEGFPC1_R1_P1_K1_Ch2.zen
66460	4.814134e-05	1.751314e-04	9.976900e-06	20181116_CTCFgfpcf2_G2G1\MitoSys2\Calibration\pmEGFPC1\0006_pmEGFPC1_R1_P1_K1_Ch2.zen
71580	5.377666e-05	1.512285e-04	8.905500e-06	20181116_CTCFgfpcf2_G2G1\MitoSys2\Calibration\pmEGFPC1\0006_pmEGFPC1_R1_P1_K1_Ch2.zen
76700	8.152763e-05	1.948047e-04	8.008500e-06	20181116_CTCFgfpcf2_G2G1\MitoSys2\Calibration\pmEGFPC1\0006_pmEGFPC1_R1_P1_K1_Ch2.zen
81820	-1.680024e-05	1.634046e-04	7.249200e-06	20181116_CTCFgfpcf2_G2G1\MitoSys2\Calibration\pmEGFPC1\0006_pmEGFPC1_R1_P1_K1_Ch2.zen
86940	-3.586063e-06	1.777860e-04	6.599800e-06	20181116_CTCFgfpcf2_G2G1\MitoSys2\Calibration\pmEGFPC1\0006_pmEGFPC1_R1_P1_K1_Ch2.zen
92060	2.757665e-05	1.606216e-04	6.039500e-06	20181116_CTCFgfpcf2_G2G1\MitoSys2\Calibration\pmEGFPC1\0006_pmEGFPC1_R1_P1_K1_Ch2.zen
97180	-3.289768e-06	1.900274e-04	5.552300e-06	20181116_CTCFgfpcf2_G2G1\MitoSys2\Calibration\pmEGFPC1\0006_pmEGFPC1_R1_P1_K1_Ch2.zen
102300	2.766903e-05	1.352872e-04	5.125600e-06	20181116_CTCFgfpcf2_G2G1\MitoSys2\Calibration\pmEGFPC1\0006_pmEGFPC1_R1_P1_K1_Ch2.zen
112540	2.083625e-05	1.361189e-04	4.416100e-06	20181116_CTCFgfpcf2_G2G1\MitoSys2\Calibration\pmEGFPC1\0006_pmEGFPC1_R1_P1_K1_Ch2.zen
122780	2.850538e-05	1.419159e-04	3.852800e-06	20181116_CTCFgfpcf2_G2G1\MitoSys2\Calibration\pmEGFPC1\0006_pmEGFPC1_R1_P1_K1_Ch2.zen
133020	-9.809709e-06	1.874080e-04	3.397100e-06	20181116_CTCFgfpcf2_G2G1\MitoSys2\Calibration\pmEGFPC1\0006_pmEGFPC1_R1_P1_K1_Ch2.zen
143260	2.545228e-05	1.919562e-04	3.022600e-06	20181116_CTCFgfpcf2_G2G1\MitoSys2\Calibration\pmEGFPC1\0006_pmEGFPC1_R1_P1_K1_Ch2.zen
153500	-3.346723e-05	1.418918e-04	2.710600e-06	20181116_CTCFgfpcf2_G2G1\MitoSys2\Calibration\pmEGFPC1\0006_pmEGFPC1_R1_P1_K1_Ch2.zen
163740	-3.720756e-05	1.651846e-04	2.447500e-06	20181116_CTCFgfpcf2_G2G1\MitoSys2\Calibration\pmEGFPC1\0006_pmEGFPC1_R1_P1_K1_Ch2.zen
173980	3.248703e-05	1.443052e-04	2.223300e-06	20181116_CTCFgfpcf2_G2G1\MitoSys2\Calibration\pmEGFPC1\0006_pmEGFPC1_R1_P1_K1_Ch2.zen
184220	-4.539242e-06	1.516828e-04	2.030600e-06	20181116_CTCFgfpcf2_G2G1\MitoSys2\Calibration\pmEGFPC1\0006_pmEGFPC1_R1_P1_K1_Ch2.zen
194460	6.952696e-06	1.351090e-04	1.863400e-06	20181116_CTCFgfpcf2_G2G1\MitoSys2\Calibration\pmEGFPC1\0006_pmEGFPC1_R1_P1_K1_Ch2.zen
204700	1.426867e-05	1.296107e-04	1.717500e-06	20181116_CTCFgfpcf2_G2G1\MitoSys2\Calibration\pmEGFPC1\0006_pmEGFPC1_R1_P1_K1_Ch2.zen
225180	1.759483e-05	1.143644e-04	1.475600e-06	20181116_CTCFgfpcf2_G2G1\MitoSys2\Calibration\pmEGFPC1\0006_pmEGFPC1_R1_P1_K1_Ch2.zen
245660	-3.422811e-06	1.572122e-04	1.284400e-06	20181116_CTCFgfpcf2_G2G1\MitoSys2\Calibration\pmEGFPC1\0006_pmEGFPC1_R1_P1_K1_Ch2.zen
266140	2.489866e-05	1.234508e-04	1.130200e-06	20181116_CTCFgfpcf2_G2G1\MitoSys2\Calibration\pmEGFPC1\0006_pmEGFPC1_R1_P1_K1_Ch2.zen
286620	6.927964e-05	1.446259e-04	1.003900e-06	20181116_CTCFgfpcf2_G2G1\MitoSys2\Calibration\pmEGFPC1\0006_pmEGFPC1_R1_P1_K1_Ch2.zen
307100	-3.418594e-06	1.017945e-04	8.988900e-07	20181116_CTCFgfpcf2_G2G1\MitoSys2\Calibration\pmEGFPC1\0006_pmEGFPC1_R1_P1_K1_Ch2.zen
327580	2.264475e-05	1.533544e-04	8.105700e-07	20181116_CTCFgfpcf2_G2G1\MitoSys2\Calibration\pmEGFPC1\0006_pmEGFPC1_R1_P1_K1_Ch2.zen
348060	2.686301e-05	1.470407e-04	7.354800e-07	20181116_CTCFgfpcf2_G2G1\MitoSys2\Calibration\pmEGFPC1\0006_pmEGFPC1_R1_P1_K1_Ch2.zen
368540	5.834832e-06	9.341643e-05	6.710200e-07	20181116_CTCFgfpcf2_G2G1\MitoSys2\Calibration\pmEGFPC1\0006_pmEGFPC1_R1_P1_K1_Ch2.zen
389020	3.295397e-05	1.482024e-04	6.152200e-07	20181116_CTCFgfpcf2_G2G1\MitoSys2\Calibration\pmEGFPC1\0006_pmEGFPC1_R1_P1_K1_Ch2.zen
409500	3.601716e-05	9.065851e-05	5.665500e-07	20181116_CTCFgfpcf2_G2G1\MitoSys2\Calibration\pmEGFPC1\0006_pmEGFPC1_R1_P1_K1_Ch2.zen
450460	1.566134e-05	8.563618e-05	4.860600e-07	20181116_CTCFgfpcf2_G2G1\MitoSys2\Calibration\pmEGFPC1\0006_pmEGFPC1_R1_P1_K1_Ch2.zen
491420	2.726355e-05	1.203365e-04	4.225600e-07	20181116_CTCFgfpcf2_G2G1\MitoSys2\Calibration\pmEGFPC1\0006_pmEGFPC1_R1_P1_K1_Ch2.zen
532380	1.298432e-05	1.138120e-04	3.714600e-07	20181116_CTCFgfpcf2_G2G1\MitoSys2\Calibration\pmEGFPC1\0006_pmEGFPC1_R1_P1_K1_Ch2.zen
573340	1.031893e-05	8.558980e-05	3.296500e-07	20181116_CTCFgfpcf2_G2G1\MitoSys2\Calibration\pmEGFPC1\0006_pmEGFPC1_R1_P1_K1_Ch2.zen
614300	-2.046840e-05	9.418770e-05	2.949600e-07	20181116_CTCFgfpcf2_G2G1\MitoSys2\Calibration\pmEGFPC1\0006_pmEGFPC1_R1_P1_K1_Ch2.zen
655260	1.930134e-05	1.123200e-04	2.658000e-07	20181116_CTCFgfpcf2_G2G1\MitoSys2\Calibration\pmEGFPC1\0006_pmEGFPC1_R1_P1_K1_Ch2.zen
696220	2.060380e-05	9.033124e-05	2.410400e-07	20181116_CTCFgfpcf2_G2G1\MitoSys2\Calibration\pmEGFPC1\0006_pmEGFPC1_R1_P1_K1_Ch2.zen
737180	3.211431e-05	9.458133e-05	2.198000e-07	20181116_CTCFgfpcf2_G2G1\MitoSys2\Calibration\pmEGFPC1\0006_pmEGFPC1_R1_P1_K1_Ch2.zen
778140	3.550416e-05	1.178634e-04	2.014300e-07	20181116_CTCFgfpcf2_G2G1\MitoSys2\Calibration\pmEGFPC1\0006_pmEGFPC1_R1_P1_K1_Ch2.zen
819100	8.202476e-06	6.155901e-05	1.854200e-07	20181116_CTCFgfpcf2_G2G1\MitoSys2\Calibration\pmEGFPC1\0006_pmEGFPC1_R1_P1_K1_Ch2.zen
901020	-6.216585e-07	6.687080e-05	1.589600e-07	20181116_CTCFgfpcf2_G2G1\MitoSys2\Calibration\pmEGFPC1\0006_pmEGFPC1_R1_P1_K1_Ch2.zen
982940	1.686710e-05	7.814991e-05	1.381100e-07	20181116_CTCFgfpcf2_G2G1\MitoSys2\Calibration\pmEGFPC1\0006_pmEGFPC1_R1_P1_K1_Ch2.zen
1064860	1.498832e-05	9.007522e-05	1.213500e-07	20181116_CTCFgfpcf2_G2G1\MitoSys2\Calibration\pmEGFPC1\0006_pmEGFPC1_R1_P1_K1_Ch2.zen
1146780	8.355826e-06	5.281597e-05	1.076500e-07	20181116_CTCFgfpcf2_G2G1\MitoSys2\Calibration\pmEGFPC1\0006_pmEGFPC1_R1_P1_K1_Ch2.zen
1228700	-4.046447e-05	9.611900e-05	9.628400e-08	20181116_CTCFgfpcf2_G2G1\MitoSys2\Calibration\pmEGFPC1\0006_pmEGFPC1_R1_P1_K1_Ch2.zen
1310620	-3.052676e-05	5.645244e-05	8.673900e-08	20181116_CTCFgfpcf2_G2G1\MitoSys2\Calibration\pmEGFPC1\0006_pmEGFPC1_R1_P1_K1_Ch2.zen
1392540	-2.106922e-05	5.069934e-05	7.863600e-08	20181116_CTCFgfpcf2_G2G1\MitoSys2\Calibration\pmEGFPC1\0006_pmEGFPC1_R1_P1_K1_Ch2.zen
1474460	2.454123e-06	5.689794e-05	7.168900e-08	20181116_CTCFgfpcf2_G2G1\MitoSys2\Calibration\pmEGFPC1\0006_pmEGFPC1_R1_P1_K1_Ch2.zen
1556380	1.344241e-05	5.711689e-05	6.568300e-08	20181116_CTCFgfpcf2_G2G1\MitoSys2\Calibration\pmEGFPC1\0006_pmEGFPC1_R1_P1_K1_Ch2.zen
10	3.703061e-02	7.516139e-03	3.755000e-02	20181116_CTCFgfpcf2_G2G1\MitoSys2\Calibration\pmEGFPC1\0007_pmEGFPC1_R1_P1_K1_Ch2.zen
20	3.528801e-02	6.999164e-03	3.602600e-02	20181116_CTCFgfpcf2_G2G1\MitoSys2\Calibration\pmEGFPC1\0007_pmEGFPC1_R1_P1_K1_Ch2.zen
30	3.515463e-02	1.033652e-02	3.459700e-02	20181116_CTCFgfpcf2_G2G1\MitoSys2\Calibration\pmEGFPC1\0007_pmEGFPC1_R1_P1_K1_Ch2.zen
40	3.314914e-02	6.766167e-03	3.326600e-02	20181116_CTCFgfpcf2_G2G1\MitoSys2\Calibration\pmEGFPC1\0007_pmEGFPC1_R1_P1_K1_Ch2.zen
50	3.378442e-02	7.879345e-03	3.202800e-02	20181116_CTCFgfpcf2_G2G1\MitoSys2\Calibration\pmEGFPC1\0007_pmEGFPC1_R1_P1_K1_Ch2.zen
60	3.360684e-02	6.552565e-03	3.087800e-02	20181116_CTCFgfpcf2_G2G1\MitoSys2\Calibration\pmEGFPC1\0007_pmEGFPC1_R1_P1_K1_Ch2.zen
70	3.192672e-02	7.771220e-03	2.980800e-02	20181116_CTCFgfpcf2_G2G1\MitoSys2\Calibration\pmEGFPC1\0007_pmEGFPC1_R1_P1_K1_Ch2.zen
80	2.677187e-02	7.616093e-03	2.881100e-02	20181116_CTCFgfpcf2_G2G1\MitoSys2\Calibration\pmEGFPC1\0007_pmEGFPC1_R1_P1_K1_Ch2.zen
90	2.411478e-02	7.348854e-03	2.788200e-02	20181116_CTCFgfpcf2_G2G1\MitoSys2\Calibration\pmEGFPC1\0007_pmEGFPC1_R1_P1_K1_Ch2.zen
100	2.590859e-02	5.129654e-03	2.701500e-02	20181116_CTCFgfpcf2_G2G1\MitoSys2\Calibration\pmEGFPC1\0007_pmEGFPC1_R1_P1_K1_Ch2.zen
120	2.547682e-02	4.617283e-03	2.544200e-02	20181116_CTCFgfpcf2_G2G1\MitoSys2\Calibration\pmEGFPC1\0007_pmEGFPC1_R1_P1_K1_Ch2.zen
140	2.240613e-02	7.251705e-03	2.405700e-02	20181116_CTCFgfpcf2_G2G1\MitoSys2\Calibration\pmEGFPC1\0007_pmEGFPC1_R1_P1_K1_Ch2.zen
160	2.301784e-02	6.114504e-03	2.282800e-02	20181116_CTCFgfpcf2_G2G1\MitoSys2\Calibration\pmEGFPC1\0007_pmEGFPC1_R1_P1_K1_Ch2.zen
180	2.341805e-02	6.892617e-03	2.173000e-02	20181116_CTCFgfpcf2_G2G1\MitoSys2\Calibration\pmEGFPC1\0007_pmEGFPC1_R1_P1_K1_Ch2.zen
200	2.028967e-02	6.052873e-03	2.074300e-02	20181116_CTCFgfpcf2_G2G1\MitoSys2\Calibration\pmEGFPC1\0007_pmEGFPC1_R1_P1_K1_Ch2.zen
220	1.955607e-02	4.828180e-03	1.985000e-02	20181116_CTCFgfpcf2_G2G1\MitoSys2\Calibration\pmEGFPC1\0007_pmEGFPC1_R1_P1_K1_Ch2.zen
240	2.023912e-02	6.495326e-03	1.903800e-02	20181116_CTCFgfpcf2_G2G1\MitoSys2\Calibration\pmEGFPC1\0007_pmEGFPC1_R1_P1_K1_Ch2.zen
260	1.965459e-02	6.708346e-03	1.829500e-02	20181116_CTCFgfpcf2_G2G1\MitoSys2\Calibration\pmEGFPC1\0007_pmEGFPC1_R1_P1_K1_Ch2.zen
280	1.751897e-02	6.370601e-03	1.761300e-02	20181116_CTCFgfpcf2_G2G1\MitoSys2\Calibration\pmEGFPC1\0007_pmEGFPC1_R1_P1_K1_Ch2.zen
300	1.616567e-02	3.501887e-03	1.698300e-02	20181116_CTCFgfpcf2_G2G1\MitoSys2\Calibration\pmEGFPC1\0007_pmEGFPC1_R1_P1_K1_Ch2.zen
340	1.612101e-02	4.260392e-03	1.585800e-02	20181116_CTCFgfpcf2_G2G1\MitoSys2\Calibration\pmEGFPC1\0007_pmEGFPC1_R1_P1_K1_Ch2.zen
380	1.487174e-02	3.944006e-03	1.487900e-02	20181116_CTCFgfpcf2_G2G1\MitoSys2\Calibration\pmEGFPC1\0007_pmEGFPC1_R1_P1_K1_Ch2.zen
420	1.571728e-02	2.964691e-03	1.401800e-02	20181116_CTCFgfpcf2_G2G1\MitoSys2\Calibration\pmEGFPC1\0007_pmEGFPC1_R1_P1_K1_Ch2.zen
460	1.271198e-02	4.869295e-03	1.325300e-02	20181116_CTCFgfpcf2_G2G1\MitoSys2\Calibration\pmEGFPC1\0007_pmEGFPC1_R1_P1_K1_Ch2.zen
500	1.261550e-02	3.981207e-03	1.256800e-02	20181116_CTCFgfpcf2_G2G1\MitoSys2\Calibration\pmEGFPC1\0007_pmEGFPC1_R1_P1_K1_Ch2.zen
540	1.364917e-02	3.549103e-03	1.195000e-02	20181116_CTCFgfpcf2_G2G1\MitoSys2\Calibration\pmEGFPC1\0007_pmEGFPC1_R1_P1_K1_Ch2.zen
580	1.150260e-02	4.435898e-03	1.139100e-02	20181116_CTCFgfpcf2_G2G1\MitoSys2\Calibration\pmEGFPC1\0007_pmEGFPC1_R1_P1_K1_Ch2.zen
620	9.300717e-03	4.694480e-03	1.088100e-02	20181116_CTCFgfpcf2_G2G1\MitoSys2\Calibration\pmEGFPC1\0007_pmEGFPC1_R1_P1_K1_Ch2.zen
660	1.004256e-02	3.103992e-03	1.041500e-02	20181116_CTCFgfpcf2_G2G1\MitoSys2\Calibration\pmEGFPC1\0007_pmEGFPC1_R1_P1_K1_Ch2.zen
700	9.963036e-03	3.050185e-03	9.986600e-03	20181116_CTCFgfpcf2_G2G1\MitoSys2\Calibration\pmEGFPC1\0007_pmEGFPC1_R1_P1_K1_Ch2.zen
780	9.058065e-03	2.814818e-03	9.226800e-03	20181116_CTCFgfpcf2_G2G1\MitoSys2\Calibration\pmEGFPC1\0007_pmEGFPC1_R1_P1_K1_Ch2.zen
860	8.597755e-03	2.312943e-03	8.573600e-03	20181116_CTCFgfpcf2_G2G1\MitoSys2\Calibration\pmEGFPC1\0007_pmEGFPC1_R1_P1_K1_Ch2.zen
940	6.782576e-03	2.580006e-03	8.006200e-03	20181116_CTCFgfpcf2_G2G1\MitoSys2\Calibration\pmEGFPC1\0007_pmEGFPC1_R1_P1_K1_Ch2.zen
1020	5.542766e-03	3.201412e-03	7.509000e-03	20181116_CTCFgfpcf2_G2G1\MitoSys2\Calibration\pmEGFPC1\0007_pmEGFPC1_R1_P1_K1_Ch2.zen
1100	6.750722e-03	2.375246e-03	7.069800e-03	20181116_CTCFgfpcf2_G2G1\MitoSys2\Calibration\pmEGFPC1\0007_pmEGFPC1_R1_P1_K1_Ch2.zen
1180	6.360372e-03	3.370134e-03	6.679200e-03	20181116_CTCFgfpcf2_G2G1\MitoSys2\Calibration\pmEGFPC1\0007_pmEGFPC1_R1_P1_K1_Ch2.zen
1260	6.470885e-03	2.941549e-03	6.329600e-03	20181116_CTCFgfpcf2_G2G1\MitoSys2\Calibration\pmEGFPC1\0007_pmEGFPC1_R1_P1_K1_Ch2.zen
1340	5.690099e-03	3.167428e-03	6.015000e-03	20181116_CTCFgfpcf2_G2G1\MitoSys2\Calibration\pmEGFPC1\0007_pmEGFPC1_R1_P1_K1_Ch2.zen
1420	5.644810e-03	2.952043e-03	5.730400e-03	20181116_CTCFgfpcf2_G2G1\MitoSys2\Calibration\pmEGFPC1\0007_pmEGFPC1_R1_P1_K1_Ch2.zen
1500	5.582016e-03	2.370450e-03	5.471800e-03	20181116_CTCFgfpcf2_G2G1\MitoSys2\Calibration\pmEGFPC1\0007_pmEGFPC1_R1_P1_K1_Ch2.zen
1660	5.555453e-03	2.308447e-03	5.019600e-03	20181116_CTCFgfpcf2_G2G1\MitoSys2\Calibration\pmEGFPC1\0007_pmEGFPC1_R1_P1_K1_Ch2.zen
1820	4.371551e-03	2.105615e-03	4.637500e-03	20181116_CTCFgfpcf2_G2G1\MitoSys2\Calibration\pmEGFPC1\0007_pmEGFPC1_R1_P1_K1_Ch2.zen
1980	4.090225e-03	1.936594e-03	4.310500e-03	20181116_CTCFgfpcf2_G2G1\MitoSys2\Calibration\pmEGFPC1\0007_pmEGFPC1_R1_P1_K1_Ch2.zen
2140	4.054921e-03	1.664192e-03	4.027400e-03	20181116_CTCFgfpcf2_G2G1\MitoSys2\Calibration\pmEGFPC1\0007_pmEGFPC1_R1_P1_K1_Ch2.zen
2300	4.543102e-03	3.148116e-03	3.780100e-03	20181116_CTCFgfpcf2_G2G1\MitoSys2\Calibration\pmEGFPC1\0007_pmEGFPC1_R1_P1_K1_Ch2.zen
2460	3.527599e-03	2.192833e-03	3.562200e-03	20181116_CTCFgfpcf2_G2G1\MitoSys2\Calibration\pmEGFPC1\0007_pmEGFPC1_R1_P1_K1_Ch2.zen
2620	3.867979e-03	2.561411e-03	3.368700e-03	20181116_CTCFgfpcf2_G2G1\MitoSys2\Calibration\pmEGFPC1\0007_pmEGFPC1_R1_P1_K1_Ch2.zen
2780	3.249149e-03	2.970045e-03	3.195800e-03	20181116_CTCFgfpcf2_G2G1\MitoSys2\Calibration\pmEGFPC1\0007_pmEGFPC1_R1_P1_K1_Ch2.zen
2940	3.103240e-03	2.113962e-03	3.040300e-03	20181116_CTCFgfpcf2_G2G1\MitoSys2\Calibration\pmEGFPC1\0007_pmEGFPC1_R1_P1_K1_Ch2.zen
3100	3.510291e-03	1.603054e-03	2.899800e-03	20181116_CTCFgfpcf2_G2G1\MitoSys2\Calibration\pmEGFPC1\0007_pmEGFPC1_R1_P1_K1_Ch2.zen
3420	2.926956e-03	2.087977e-03	2.655500e-03	20181116_CTCFgfpcf2_G2G1\MitoSys2\Calibration\pmEGFPC1\0007_pmEGFPC1_R1_P1_K1_Ch2.zen
3740	2.904646e-03	1.990450e-03	2.450600e-03	20181116_CTCFgfpcf2_G2G1\MitoSys2\Calibration\pmEGFPC1\0007_pmEGFPC1_R1_P1_K1_Ch2.zen
4060	2.482308e-03	2.774708e-03	2.276000e-03	20181116_CTCFgfpcf2_G2G1\MitoSys2\Calibration\pmEGFPC1\0007_pmEGFPC1_R1_P1_K1_Ch2.zen
4380	2.548855e-03	2.143611e-03	2.125500e-03	20181116_CTCFgfpcf2_G2G1\MitoSys2\Calibration\pmEGFPC1\0007_pmEGFPC1_R1_P1_K1_Ch2.zen
4700	2.651095e-03	1.790904e-03	1.994300e-03	20181116_CTCFgfpcf2_G2G1\MitoSys2\Calibration\pmEGFPC1\0007_pmEGFPC1_R1_P1_K1_Ch2.zen
5020	2.452673e-03	1.580601e-03	1.878900e-03	20181116_CTCFgfpcf2_G2G1\MitoSys2\Calibration\pmEGFPC1\0007_pmEGFPC1_R1_P1_K1_Ch2.zen
5340	1.894140e-03	1.260224e-03	1.776600e-03	20181116_CTCFgfpcf2_G2G1\MitoSys2\Calibration\pmEGFPC1\0007_pmEGFPC1_R1_P1_K1_Ch2.zen
5660	1.844818e-03	2.169922e-03	1.685200e-03	20181116_CTCFgfpcf2_G2G1\MitoSys2\Calibration\pmEGFPC1\0007_pmEGFPC1_R1_P1_K1_Ch2.zen
5980	1.828059e-03	1.961656e-03	1.603000e-03	20181116_CTCFgfpcf2_G2G1\MitoSys2\Calibration\pmEGFPC1\0007_pmEGFPC1_R1_P1_K1_Ch2.zen
6300	1.786059e-03	1.801883e-03	1.528700e-03	20181116_CTCFgfpcf2_G2G1\MitoSys2\Calibration\pmEGFPC1\0007_pmEGFPC1_R1_P1_K1_Ch2.zen
6940	8.873960e-04	1.566924e-03	1.399400e-03	20181116_CTCFgfpcf2_G2G1\MitoSys2\Calibration\pmEGFPC1\0007_pmEGFPC1_R1_P1_K1_Ch2.zen
7580	9.898740e-04	1.478438e-03	1.290700e-03	20181116_CTCFgfpcf2_G2G1\MitoSys2\Calibration\pmEGFPC1\0007_pmEGFPC1_R1_P1_K1_Ch2.zen
8220	1.038755e-03	1.202454e-03	1.198000e-03	20181116_CTCFgfpcf2_G2G1\MitoSys2\Calibration\pmEGFPC1\0007_pmEGFPC1_R1_P1_K1_Ch2.zen
8860	6.719097e-04	1.551697e-03	1.117800e-03	20181116_CTCFgfpcf2_G2G1\MitoSys2\Calibration\pmEGFPC1\0007_pmEGFPC1_R1_P1_K1_Ch2.zen
9500	7.128777e-04	1.356667e-03	1.047700e-03	20181116_CTCFgfpcf2_G2G1\MitoSys2\Calibration\pmEGFPC1\0007_pmEGFPC1_R1_P1_K1_Ch2.zen
10140	7.936060e-04	1.917605e-03	9.858600e-04	20181116_CTCFgfpcf2_G2G1\MitoSys2\Calibration\pmEGFPC1\0007_pmEGFPC1_R1_P1_K1_Ch2.zen
10780	8.741910e-04	1.471521e-03	9.308900e-04	20181116_CTCFgfpcf2_G2G1\MitoSys2\Calibration\pmEGFPC1\0007_pmEGFPC1_R1_P1_K1_Ch2.zen
11420	3.884068e-04	1.517111e-03	8.816700e-04	20181116_CTCFgfpcf2_G2G1\MitoSys2\Calibration\pmEGFPC1\0007_pmEGFPC1_R1_P1_K1_Ch2.zen
12060	7.529430e-04	1.455889e-03	8.373200e-04	20181116_CTCFgfpcf2_G2G1\MitoSys2\Calibration\pmEGFPC1\0007_pmEGFPC1_R1_P1_K1_Ch2.zen
12700	5.734259e-04	1.447372e-03	7.971200e-04	20181116_CTCFgfpcf2_G2G1\MitoSys2\Calibration\pmEGFPC1\0007_pmEGFPC1_R1_P1_K1_Ch2.zen
13980	8.271964e-04	1.119109e-03	7.270400e-04	20181116_CTCFgfpcf2_G2G1\MitoSys2\Calibration\pmEGFPC1\0007_pmEGFPC1_R1_P1_K1_Ch2.zen
15260	9.986359e-04	1.385840e-03	6.679400e-04	20181116_CTCFgfpcf2_G2G1\MitoSys2\Calibration\pmEGFPC1\0007_pmEGFPC1_R1_P1_K1_Ch2.zen
16540	1.142334e-03	1.166178e-03	6.173900e-04	20181116_CTCFgfpcf2_G2G1\MitoSys2\Calibration\pmEGFPC1\0007_pmEGFPC1_R1_P1_K1_Ch2.zen
17820	7.424003e-04	1.561022e-03	5.736400e-04	20181116_CTCFgfpcf2_G2G1\MitoSys2\Calibration\pmEGFPC1\0007_pmEGFPC1_R1_P1_K1_Ch2.zen
19100	5.218530e-04	1.071322e-03	5.353900e-04	20181116_CTCFgfpcf2_G2G1\MitoSys2\Calibration\pmEGFPC1\0007_pmEGFPC1_R1_P1_K1_Ch2.zen
20380	6.905397e-04	1.016376e-03	5.016500e-04	20181116_CTCFgfpcf2_G2G1\MitoSys2\Calibration\pmEGFPC1\0007_pmEGFPC1_R1_P1_K1_Ch2.zen
21660	5.292346e-04	1.335555e-03	4.716800e-04	20181116_CTCFgfpcf2_G2G1\MitoSys2\Calibration\pmEGFPC1\0007_pmEGFPC1_R1_P1_K1_Ch2.zen
22940	2.950859e-04	1.247063e-03	4.448600e-04	20181116_CTCFgfpcf2_G2G1\MitoSys2\Calibration\pmEGFPC1\0007_pmEGFPC1_R1_P1_K1_Ch2.zen
24220	4.573842e-04	1.424338e-03	4.207400e-04	20181116_CTCFgfpcf2_G2G1\MitoSys2\Calibration\pmEGFPC1\0007_pmEGFPC1_R1_P1_K1_Ch2.zen
25500	2.720605e-04	1.439048e-03	3.989200e-04	20181116_CTCFgfpcf2_G2G1\MitoSys2\Calibration\pmEGFPC1\0007_pmEGFPC1_R1_P1_K1_Ch2.zen
28060	1.608063e-04	1.234744e-03	3.609900e-04	20181116_CTCFgfpcf2_G2G1\MitoSys2\Calibration\pmEGFPC1\0007_pmEGFPC1_R1_P1_K1_Ch2.zen
30620	3.201015e-04	1.073968e-03	3.291700e-04	20181116_CTCFgfpcf2_G2G1\MitoSys2\Calibration\pmEGFPC1\0007_pmEGFPC1_R1_P1_K1_Ch2.zen
33180	-3.887302e-05	8.863831e-04	3.021000e-04	20181116_CTCFgfpcf2_G2G1\MitoSys2\Calibration\pmEGFPC1\0007_pmEGFPC1_R1_P1_K1_Ch2.zen
35740	2.423794e-04	1.087610e-03	2.788000e-04	20181116_CTCFgfpcf2_G2G1\MitoSys2\Calibration\pmEGFPC1\0007_pmEGFPC1_R1_P1_K1_Ch2.zen
38300	5.729370e-05	9.688601e-04	2.585600e-04	20181116_CTCFgfpcf2_G2G1\MitoSys2\Calibration\pmEGFPC1\0007_pmEGFPC1_R1_P1_K1_Ch2.zen
40860	7.712991e-05	1.147785e-03	2.408100e-04	20181116_CTCFgfpcf2_G2G1\MitoSys2\Calibration\pmEGFPC1\0007_pmEGFPC1_R1_P1_K1_Ch2.zen
43420	-1.144418e-04	9.801968e-04	2.251400e-04	20181116_CTCFgfpcf2_G2G1\MitoSys2\Calibration\pmEGFPC1\0007_pmEGFPC1_R1_P1_K1_Ch2.zen
45980	3.184474e-04	9.847608e-04	2.112000e-04	20181116_CTCFgfpcf2_G2G1\MitoSys2\Calibration\pmEGFPC1\0007_pmEGFPC1_R1_P1_K1_Ch2.zen
48540	2.038280e-04	1.178580e-03	1.987300e-04	20181116_CTCFgfpcf2_G2G1\MitoSys2\Calibration\pmEGFPC1\0007_pmEGFPC1_R1_P1_K1_Ch2.zen
51100	2.257445e-04	8.510538e-04	1.875100e-04	20181116_CTCFgfpcf2_G2G1\MitoSys2\Calibration\pmEGFPC1\0007_pmEGFPC1_R1_P1_K1_Ch2.zen
56220	-3.612756e-05	8.507201e-04	1.681600e-04	20181116_CTCFgfpcf2_G2G1\MitoSys2\Calibration\pmEGFPC1\0007_pmEGFPC1_R1_P1_K1_Ch2.zen
61340	1.706520e-04	1.225778e-03	1.520900e-04	20181116_CTCFgfpcf2_G2G1\MitoSys2\Calibration\pmEGFPC1\0007_pmEGFPC1_R1_P1_K1_Ch2.zen
66460	-1.684424e-05	8.908644e-04	1.385500e-04	20181116_CTCFgfpcf2_G2G1\MitoSys2\Calibration\pmEGFPC1\0007_pmEGFPC1_R1_P1_K1_Ch2.zen
71580	-6.182298e-05	1.065255e-03	1.270000e-04	20181116_CTCFgfpcf2_G2G1\MitoSys2\Calibration\pmEGFPC1\0007_pmEGFPC1_R1_P1_K1_Ch2.zen
76700	-2.991035e-04	8.907765e-04	1.170400e-04	20181116_CTCFgfpcf2_G2G1\MitoSys2\Calibration\pmEGFPC1\0007_pmEGFPC1_R1_P1_K1_Ch2.zen
81820	3.189614e-04	9.929171e-04	1.083700e-04	20181116_CTCFgfpcf2_G2G1\MitoSys2\Calibration\pmEGFPC1\0007_pmEGFPC1_R1_P1_K1_Ch2.zen
86940	3.737608e-04	1.107900e-03	1.007600e-04	20181116_CTCFgfpcf2_G2G1\MitoSys2\Calibration\pmEGFPC1\0007_pmEGFPC1_R1_P1_K1_Ch2.zen
92060	1.421485e-04	8.734237e-04	9.404200e-05	20181116_CTCFgfpcf2_G2G1\MitoSys2\Calibration\pmEGFPC1\0007_pmEGFPC1_R1_P1_K1_Ch2.zen
97180	-7.447176e-05	1.066776e-03	8.806400e-05	20181116_CTCFgfpcf2_G2G1\MitoSys2\Calibration\pmEGFPC1\0007_pmEGFPC1_R1_P1_K1_Ch2.zen
102300	3.836036e-05	6.900629e-04	8.271700e-05	20181116_CTCFgfpcf2_G2G1\MitoSys2\Calibration\pmEGFPC1\0007_pmEGFPC1_R1_P1_K1_Ch2.zen
112540	1.357329e-04	9.358426e-04	7.356400e-05	20181116_CTCFgfpcf2_G2G1\MitoSys2\Calibration\pmEGFPC1\0007_pmEGFPC1_R1_P1_K1_Ch2.zen
122780	3.056368e-04	9.208152e-04	6.602900e-05	20181116_CTCFgfpcf2_G2G1\MitoSys2\Calibration\pmEGFPC1\0007_pmEGFPC1_R1_P1_K1_Ch2.zen
133020	2.330586e-04	9.621401e-04	5.973000e-05	20181116_CTCFgfpcf2_G2G1\MitoSys2\Calibration\pmEGFPC1\0007_pmEGFPC1_R1_P1_K1_Ch2.zen
143260	5.385140e-04	7.997446e-04	5.439500e-05	20181116_CTCFgfpcf2_G2G1\MitoSys2\Calibration\pmEGFPC1\0007_pmEGFPC1_R1_P1_K1_Ch2.zen
153500	2.860821e-04	7.735101e-04	4.982500e-05	20181116_CTCFgfpcf2_G2G1\MitoSys2\Calibration\pmEGFPC1\0007_pmEGFPC1_R1_P1_K1_Ch2.zen
163740	1.533908e-04	8.496290e-04	4.587300e-05	20181116_CTCFgfpcf2_G2G1\MitoSys2\Calibration\pmEGFPC1\0007_pmEGFPC1_R1_P1_K1_Ch2.zen
173980	5.283042e-05	6.812581e-04	4.242500e-05	20181116_CTCFgfpcf2_G2G1\MitoSys2\Calibration\pmEGFPC1\0007_pmEGFPC1_R1_P1_K1_Ch2.zen
184220	2.601056e-04	8.583023e-04	3.939300e-05	20181116_CTCFgfpcf2_G2G1\MitoSys2\Calibration\pmEGFPC1\0007_pmEGFPC1_R1_P1_K1_Ch2.zen
194460	-8.448055e-06	6.001572e-04	3.671000e-05	20181116_CTCFgfpcf2_G2G1\MitoSys2\Calibration\pmEGFPC1\0007_pmEGFPC1_R1_P1_K1_Ch2.zen
204700	-7.419059e-05	6.675759e-04	3.432100e-05	20181116_CTCFgfpcf2_G2G1\MitoSys2\Calibration\pmEGFPC1\0007_pmEGFPC1_R1_P1_K1_Ch2.zen
225180	-2.053721e-04	6.550311e-04	3.025700e-05	20181116_CTCFgfpcf2_G2G1\MitoSys2\Calibration\pmEGFPC1\0007_pmEGFPC1_R1_P1_K1_Ch2.zen
245660	-8.639986e-05	5.045030e-04	2.693900e-05	20181116_CTCFgfpcf2_G2G1\MitoSys2\Calibration\pmEGFPC1\0007_pmEGFPC1_R1_P1_K1_Ch2.zen
266140	2.103747e-04	7.319474e-04	2.418400e-05	20181116_CTCFgfpcf2_G2G1\MitoSys2\Calibration\pmEGFPC1\0007_pmEGFPC1_R1_P1_K1_Ch2.zen
286620	2.109730e-04	5.094206e-04	2.186800e-05	20181116_CTCFgfpcf2_G2G1\MitoSys2\Calibration\pmEGFPC1\0007_pmEGFPC1_R1_P1_K1_Ch2.zen
307100	2.561022e-04	5.878829e-04	1.989600e-05	20181116_CTCFgfpcf2_G2G1\MitoSys2\Calibration\pmEGFPC1\0007_pmEGFPC1_R1_P1_K1_Ch2.zen
327580	3.120142e-04	6.705002e-04	1.820100e-05	20181116_CTCFgfpcf2_G2G1\MitoSys2\Calibration\pmEGFPC1\0007_pmEGFPC1_R1_P1_K1_Ch2.zen
348060	4.236446e-05	5.299680e-04	1.673200e-05	20181116_CTCFgfpcf2_G2G1\MitoSys2\Calibration\pmEGFPC1\0007_pmEGFPC1_R1_P1_K1_Ch2.zen
368540	-7.177202e-05	8.195472e-04	1.544700e-05	20181116_CTCFgfpcf2_G2G1\MitoSys2\Calibration\pmEGFPC1\0007_pmEGFPC1_R1_P1_K1_Ch2.zen
389020	1.008558e-04	6.335924e-04	1.431600e-05	20181116_CTCFgfpcf2_G2G1\MitoSys2\Calibration\pmEGFPC1\0007_pmEGFPC1_R1_P1_K1_Ch2.zen
409500	5.966604e-05	5.478357e-04	1.331400e-05	20181116_CTCFgfpcf2_G2G1\MitoSys2\Calibration\pmEGFPC1\0007_pmEGFPC1_R1_P1_K1_Ch2.zen
450460	-1.087804e-04	4.556486e-04	1.162200e-05	20181116_CTCFgfpcf2_G2G1\MitoSys2\Calibration\pmEGFPC1\0007_pmEGFPC1_R1_P1_K1_Ch2.zen
491420	-6.285627e-05	4.535175e-04	1.025400e-05	20181116_CTCFgfpcf2_G2G1\MitoSys2\Calibration\pmEGFPC1\0007_pmEGFPC1_R1_P1_K1_Ch2.zen
532380	2.333371e-05	4.753219e-04	9.128400e-06	20181116_CTCFgfpcf2_G2G1\MitoSys2\Calibration\pmEGFPC1\0007_pmEGFPC1_R1_P1_K1_Ch2.zen
573340	-1.126256e-04	3.610078e-04	8.190000e-06	20181116_CTCFgfpcf2_G2G1\MitoSys2\Calibration\pmEGFPC1\0007_pmEGFPC1_R1_P1_K1_Ch2.zen
614300	1.375507e-04	4.723402e-04	7.397800e-06	20181116_CTCFgfpcf2_G2G1\MitoSys2\Calibration\pmEGFPC1\0007_pmEGFPC1_R1_P1_K1_Ch2.zen
655260	-3.306586e-05	3.851319e-04	6.722000e-06	20181116_CTCFgfpcf2_G2G1\MitoSys2\Calibration\pmEGFPC1\0007_pmEGFPC1_R1_P1_K1_Ch2.zen
696220	-2.121695e-05	4.924439e-04	6.140200e-06	20181116_CTCFgfpcf2_G2G1\MitoSys2\Calibration\pmEGFPC1\0007_pmEGFPC1_R1_P1_K1_Ch2.zen
737180	7.618784e-05	5.239054e-04	5.635200e-06	20181116_CTCFgfpcf2_G2G1\MitoSys2\Calibration\pmEGFPC1\0007_pmEGFPC1_R1_P1_K1_Ch2.zen
778140	7.971200e-05	4.881214e-04	5.193600e-06	20181116_CTCFgfpcf2_G2G1\MitoSys2\Calibration\pmEGFPC1\0007_pmEGFPC1_R1_P1_K1_Ch2.zen
819100	4.177245e-05	3.668485e-04	4.804900e-06	20181116_CTCFgfpcf2_G2G1\MitoSys2\Calibration\pmEGFPC1\0007_pmEGFPC1_R1_P1_K1_Ch2.zen
901020	-1.140779e-04	3.049618e-04	4.154400e-06	20181116_CTCFgfpcf2_G2G1\MitoSys2\Calibration\pmEGFPC1\0007_pmEGFPC1_R1_P1_K1_Ch2.zen
982940	-8.041191e-05	3.865161e-04	3.634100e-06	20181116_CTCFgfpcf2_G2G1\MitoSys2\Calibration\pmEGFPC1\0007_pmEGFPC1_R1_P1_K1_Ch2.zen
1064860	-7.780154e-05	4.810799e-04	3.210500e-06	20181116_CTCFgfpcf2_G2G1\MitoSys2\Calibration\pmEGFPC1\0007_pmEGFPC1_R1_P1_K1_Ch2.zen
1146780	-1.184118e-04	4.627092e-04	2.860600e-06	20181116_CTCFgfpcf2_G2G1\MitoSys2\Calibration\pmEGFPC1\0007_pmEGFPC1_R1_P1_K1_Ch2.zen
1228700	-1.122048e-04	5.549308e-04	2.567700e-06	20181116_CTCFgfpcf2_G2G1\MitoSys2\Calibration\pmEGFPC1\0007_pmEGFPC1_R1_P1_K1_Ch2.zen
1310620	-9.629296e-05	3.347503e-04	2.319900e-06	20181116_CTCFgfpcf2_G2G1\MitoSys2\Calibration\pmEGFPC1\0007_pmEGFPC1_R1_P1_K1_Ch2.zen
1392540	2.337928e-05	3.634916e-04	2.108000e-06	20181116_CTCFgfpcf2_G2G1\MitoSys2\Calibration\pmEGFPC1\0007_pmEGFPC1_R1_P1_K1_Ch2.zen
1474460	-1.088674e-04	3.407638e-04	1.925400e-06	20181116_CTCFgfpcf2_G2G1\MitoSys2\Calibration\pmEGFPC1\0007_pmEGFPC1_R1_P1_K1_Ch2.zen
1556380	-7.845782e-06	3.399124e-04	1.766700e-06	20181116_CTCFgfpcf2_G2G1\MitoSys2\Calibration\pmEGFPC1\0007_pmEGFPC1_R1_P1_K1_Ch2.zen
10	5.365728e-03	8.896286e-04	5.449000e-03	20181116_CTCFgfpcf2_G2G1\MitoSys2\Calibration\pmEGFPC1\0008_pmEGFPC1_R1_P1_K1_Ch2.zen
20	5.136291e-03	8.788531e-04	5.230100e-03	20181116_CTCFgfpcf2_G2G1\MitoSys2\Calibration\pmEGFPC1\0008_pmEGFPC1_R1_P1_K1_Ch2.zen
30	5.079027e-03	1.027081e-03	5.025800e-03	20181116_CTCFgfpcf2_G2G1\MitoSys2\Calibration\pmEGFPC1\0008_pmEGFPC1_R1_P1_K1_Ch2.zen
40	5.142386e-03	8.092197e-04	4.836000e-03	20181116_CTCFgfpcf2_G2G1\MitoSys2\Calibration\pmEGFPC1\0008_pmEGFPC1_R1_P1_K1_Ch2.zen
50	4.308069e-03	9.145442e-04	4.659700e-03	20181116_CTCFgfpcf2_G2G1\MitoSys2\Calibration\pmEGFPC1\0008_pmEGFPC1_R1_P1_K1_Ch2.zen
60	4.818011e-03	1.109365e-03	4.495900e-03	20181116_CTCFgfpcf2_G2G1\MitoSys2\Calibration\pmEGFPC1\0008_pmEGFPC1_R1_P1_K1_Ch2.zen
70	4.260744e-03	8.321171e-04	4.343700e-03	20181116_CTCFgfpcf2_G2G1\MitoSys2\Calibration\pmEGFPC1\0008_pmEGFPC1_R1_P1_K1_Ch2.zen
80	3.943292e-03	9.162287e-04	4.201900e-03	20181116_CTCFgfpcf2_G2G1\MitoSys2\Calibration\pmEGFPC1\0008_pmEGFPC1_R1_P1_K1_Ch2.zen
90	4.081898e-03	6.635001e-04	4.069700e-03	20181116_CTCFgfpcf2_G2G1\MitoSys2\Calibration\pmEGFPC1\0008_pmEGFPC1_R1_P1_K1_Ch2.zen
100	3.848600e-03	7.647434e-04	3.946200e-03	20181116_CTCFgfpcf2_G2G1\MitoSys2\Calibration\pmEGFPC1\0008_pmEGFPC1_R1_P1_K1_Ch2.zen
120	3.717674e-03	8.043167e-04	3.722300e-03	20181116_CTCFgfpcf2_G2G1\MitoSys2\Calibration\pmEGFPC1\0008_pmEGFPC1_R1_P1_K1_Ch2.zen
140	3.530133e-03	6.194887e-04	3.524800e-03	20181116_CTCFgfpcf2_G2G1\MitoSys2\Calibration\pmEGFPC1\0008_pmEGFPC1_R1_P1_K1_Ch2.zen
160	3.651928e-03	7.477165e-04	3.349200e-03	20181116_CTCFgfpcf2_G2G1\MitoSys2\Calibration\pmEGFPC1\0008_pmEGFPC1_R1_P1_K1_Ch2.zen
180	3.210364e-03	5.083787e-04	3.192200e-03	20181116_CTCFgfpcf2_G2G1\MitoSys2\Calibration\pmEGFPC1\0008_pmEGFPC1_R1_P1_K1_Ch2.zen
200	2.949257e-03	6.791266e-04	3.050700e-03	20181116_CTCFgfpcf2_G2G1\MitoSys2\Calibration\pmEGFPC1\0008_pmEGFPC1_R1_P1_K1_Ch2.zen
220	3.039492e-03	5.671223e-04	2.922400e-03	20181116_CTCFgfpcf2_G2G1\MitoSys2\Calibration\pmEGFPC1\0008_pmEGFPC1_R1_P1_K1_Ch2.zen
240	2.751463e-03	6.342108e-04	2.805600e-03	20181116_CTCFgfpcf2_G2G1\MitoSys2\Calibration\pmEGFPC1\0008_pmEGFPC1_R1_P1_K1_Ch2.zen
260	2.472418e-03	6.667838e-04	2.698500e-03	20181116_CTCFgfpcf2_G2G1\MitoSys2\Calibration\pmEGFPC1\0008_pmEGFPC1_R1_P1_K1_Ch2.zen
280	2.719481e-03	6.934401e-04	2.599900e-03	20181116_CTCFgfpcf2_G2G1\MitoSys2\Calibration\pmEGFPC1\0008_pmEGFPC1_R1_P1_K1_Ch2.zen
300	2.707455e-03	4.646979e-04	2.508700e-03	20181116_CTCFgfpcf2_G2G1\MitoSys2\Calibration\pmEGFPC1\0008_pmEGFPC1_R1_P1_K1_Ch2.zen
340	2.237447e-03	5.137533e-04	2.345200e-03	20181116_CTCFgfpcf2_G2G1\MitoSys2\Calibration\pmEGFPC1\0008_pmEGFPC1_R1_P1_K1_Ch2.zen
380	2.302312e-03	5.321688e-04	2.202500e-03	20181116_CTCFgfpcf2_G2G1\MitoSys2\Calibration\pmEGFPC1\0008_pmEGFPC1_R1_P1_K1_Ch2.zen
420	2.168387e-03	5.350743e-04	2.076400e-03	20181116_CTCFgfpcf2_G2G1\MitoSys2\Calibration\pmEGFPC1\0008_pmEGFPC1_R1_P1_K1_Ch2.zen
460	1.935605e-03	5.325341e-04	1.963900e-03	20181116_CTCFgfpcf2_G2G1\MitoSys2\Calibration\pmEGFPC1\0008_pmEGFPC1_R1_P1_K1_Ch2.zen
500	1.880151e-03	6.053340e-04	1.863000e-03	20181116_CTCFgfpcf2_G2G1\MitoSys2\Calibration\pmEGFPC1\0008_pmEGFPC1_R1_P1_K1_Ch2.zen
540	1.713789e-03	5.612329e-04	1.771700e-03	20181116_CTCFgfpcf2_G2G1\MitoSys2\Calibration\pmEGFPC1\0008_pmEGFPC1_R1_P1_K1_Ch2.zen
580	1.617266e-03	4.751760e-04	1.688600e-03	20181116_CTCFgfpcf2_G2G1\MitoSys2\Calibration\pmEGFPC1\0008_pmEGFPC1_R1_P1_K1_Ch2.zen
620	1.563521e-03	6.218008e-04	1.612800e-03	20181116_CTCFgfpcf2_G2G1\MitoSys2\Calibration\pmEGFPC1\0008_pmEGFPC1_R1_P1_K1_Ch2.zen
660	1.642551e-03	4.324036e-04	1.543200e-03	20181116_CTCFgfpcf2_G2G1\MitoSys2\Calibration\pmEGFPC1\0008_pmEGFPC1_R1_P1_K1_Ch2.zen
700	1.501170e-03	3.221722e-04	1.479200e-03	20181116_CTCFgfpcf2_G2G1\MitoSys2\Calibration\pmEGFPC1\0008_pmEGFPC1_R1_P1_K1_Ch2.zen
780	1.375265e-03	2.908026e-04	1.365200e-03	20181116_CTCFgfpcf2_G2G1\MitoSys2\Calibration\pmEGFPC1\0008_pmEGFPC1_R1_P1_K1_Ch2.zen
860	1.269004e-03	3.857338e-04	1.266800e-03	20181116_CTCFgfpcf2_G2G1\MitoSys2\Calibration\pmEGFPC1\0008_pmEGFPC1_R1_P1_K1_Ch2.zen
940	1.310862e-03	4.219469e-04	1.181000e-03	20181116_CTCFgfpcf2_G2G1\MitoSys2\Calibration\pmEGFPC1\0008_pmEGFPC1_R1_P1_K1_Ch2.zen
1020	1.140855e-03	3.134112e-04	1.105600e-03	20181116_CTCFgfpcf2_G2G1\MitoSys2\Calibration\pmEGFPC1\0008_pmEGFPC1_R1_P1_K1_Ch2.zen
1100	8.891903e-04	4.728697e-04	1.038800e-03	20181116_CTCFgfpcf2_G2G1\MitoSys2\Calibration\pmEGFPC1\0008_pmEGFPC1_R1_P1_K1_Ch2.zen
1180	1.126069e-03	3.837229e-04	9.792300e-04	20181116_CTCFgfpcf2_G2G1\MitoSys2\Calibration\pmEGFPC1\0008_pmEGFPC1_R1_P1_K1_Ch2.zen
1260	9.324630e-04	3.452761e-04	9.258200e-04	20181116_CTCFgfpcf2_G2G1\MitoSys2\Calibration\pmEGFPC1\0008_pmEGFPC1_R1_P1_K1_Ch2.zen
1340	9.075032e-04	4.347244e-04	8.776600e-04	20181116_CTCFgfpcf2_G2G1\MitoSys2\Calibration\pmEGFPC1\0008_pmEGFPC1_R1_P1_K1_Ch2.zen
1420	8.307832e-04	5.172466e-04	8.340200e-04	20181116_CTCFgfpcf2_G2G1\MitoSys2\Calibration\pmEGFPC1\0008_pmEGFPC1_R1_P1_K1_Ch2.zen
1500	8.281916e-04	3.206108e-04	7.943100e-04	20181116_CTCFgfpcf2_G2G1\MitoSys2\Calibration\pmEGFPC1\0008_pmEGFPC1_R1_P1_K1_Ch2.zen
1660	8.339501e-04	3.263184e-04	7.247500e-04	20181116_CTCFgfpcf2_G2G1\MitoSys2\Calibration\pmEGFPC1\0008_pmEGFPC1_R1_P1_K1_Ch2.zen
1820	6.811399e-04	3.566847e-04	6.658500e-04	20181116_CTCFgfpcf2_G2G1\MitoSys2\Calibration\pmEGFPC1\0008_pmEGFPC1_R1_P1_K1_Ch2.zen
1980	6.092162e-04	3.389446e-04	6.153700e-04	20181116_CTCFgfpcf2_G2G1\MitoSys2\Calibration\pmEGFPC1\0008_pmEGFPC1_R1_P1_K1_Ch2.zen
2140	5.827511e-04	3.815442e-04	5.716500e-04	20181116_CTCFgfpcf2_G2G1\MitoSys2\Calibration\pmEGFPC1\0008_pmEGFPC1_R1_P1_K1_Ch2.zen
2300	5.119090e-04	3.897284e-04	5.334300e-04	20181116_CTCFgfpcf2_G2G1\MitoSys2\Calibration\pmEGFPC1\0008_pmEGFPC1_R1_P1_K1_Ch2.zen
2460	4.480220e-04	3.593065e-04	4.997500e-04	20181116_CTCFgfpcf2_G2G1\MitoSys2\Calibration\pmEGFPC1\0008_pmEGFPC1_R1_P1_K1_Ch2.zen
2620	5.723484e-04	3.422903e-04	4.698500e-04	20181116_CTCFgfpcf2_G2G1\MitoSys2\Calibration\pmEGFPC1\0008_pmEGFPC1_R1_P1_K1_Ch2.zen
2780	5.233746e-04	3.816824e-04	4.431500e-04	20181116_CTCFgfpcf2_G2G1\MitoSys2\Calibration\pmEGFPC1\0008_pmEGFPC1_R1_P1_K1_Ch2.zen
2940	5.505439e-04	2.608149e-04	4.191600e-04	20181116_CTCFgfpcf2_G2G1\MitoSys2\Calibration\pmEGFPC1\0008_pmEGFPC1_R1_P1_K1_Ch2.zen
3100	3.782037e-04	2.442572e-04	3.974900e-04	20181116_CTCFgfpcf2_G2G1\MitoSys2\Calibration\pmEGFPC1\0008_pmEGFPC1_R1_P1_K1_Ch2.zen
3420	3.672408e-04	2.646182e-04	3.599100e-04	20181116_CTCFgfpcf2_G2G1\MitoSys2\Calibration\pmEGFPC1\0008_pmEGFPC1_R1_P1_K1_Ch2.zen
3740	2.503394e-04	2.920292e-04	3.284800e-04	20181116_CTCFgfpcf2_G2G1\MitoSys2\Calibration\pmEGFPC1\0008_pmEGFPC1_R1_P1_K1_Ch2.zen
4060	2.041622e-04	2.616814e-04	3.018100e-04	20181116_CTCFgfpcf2_G2G1\MitoSys2\Calibration\pmEGFPC1\0008_pmEGFPC1_R1_P1_K1_Ch2.zen
4380	2.784222e-04	3.338586e-04	2.789100e-04	20181116_CTCFgfpcf2_G2G1\MitoSys2\Calibration\pmEGFPC1\0008_pmEGFPC1_R1_P1_K1_Ch2.zen
4700	1.721069e-04	2.307175e-04	2.590500e-04	20181116_CTCFgfpcf2_G2G1\MitoSys2\Calibration\pmEGFPC1\0008_pmEGFPC1_R1_P1_K1_Ch2.zen
5020	1.421021e-04	2.833432e-04	2.416700e-04	20181116_CTCFgfpcf2_G2G1\MitoSys2\Calibration\pmEGFPC1\0008_pmEGFPC1_R1_P1_K1_Ch2.zen
5340	2.233566e-04	2.778719e-04	2.263400e-04	20181116_CTCFgfpcf2_G2G1\MitoSys2\Calibration\pmEGFPC1\0008_pmEGFPC1_R1_P1_K1_Ch2.zen
5660	2.321847e-04	2.916604e-04	2.127200e-04	20181116_CTCFgfpcf2_G2G1\MitoSys2\Calibration\pmEGFPC1\0008_pmEGFPC1_R1_P1_K1_Ch2.zen
5980	3.039494e-04	2.805086e-04	2.005500e-04	20181116_CTCFgfpcf2_G2G1\MitoSys2\Calibration\pmEGFPC1\0008_pmEGFPC1_R1_P1_K1_Ch2.zen
6300	1.878801e-04	1.989769e-04	1.896100e-04	20181116_CTCFgfpcf2_G2G1\MitoSys2\Calibration\pmEGFPC1\0008_pmEGFPC1_R1_P1_K1_Ch2.zen
6940	1.830350e-04	2.331481e-04	1.707500e-04	20181116_CTCFgfpcf2_G2G1\MitoSys2\Calibration\pmEGFPC1\0008_pmEGFPC1_R1_P1_K1_Ch2.zen
7580	1.637341e-04	2.530156e-04	1.551000e-04	20181116_CTCFgfpcf2_G2G1\MitoSys2\Calibration\pmEGFPC1\0008_pmEGFPC1_R1_P1_K1_Ch2.zen
8220	1.365413e-04	2.666958e-04	1.419000e-04	20181116_CTCFgfpcf2_G2G1\MitoSys2\Calibration\pmEGFPC1\0008_pmEGFPC1_R1_P1_K1_Ch2.zen
8860	1.687513e-04	1.802214e-04	1.306400e-04	20181116_CTCFgfpcf2_G2G1\MitoSys2\Calibration\pmEGFPC1\0008_pmEGFPC1_R1_P1_K1_Ch2.zen
9500	1.492656e-04	1.990324e-04	1.209300e-04	20181116_CTCFgfpcf2_G2G1\MitoSys2\Calibration\pmEGFPC1\0008_pmEGFPC1_R1_P1_K1_Ch2.zen
10140	1.242023e-04	2.623971e-04	1.124600e-04	20181116_CTCFgfpcf2_G2G1\MitoSys2\Calibration\pmEGFPC1\0008_pmEGFPC1_R1_P1_K1_Ch2.zen
10780	6.139914e-05	1.978496e-04	1.050300e-04	20181116_CTCFgfpcf2_G2G1\MitoSys2\Calibration\pmEGFPC1\0008_pmEGFPC1_R1_P1_K1_Ch2.zen
11420	3.071477e-05	1.980208e-04	9.845500e-05	20181116_CTCFgfpcf2_G2G1\MitoSys2\Calibration\pmEGFPC1\0008_pmEGFPC1_R1_P1_K1_Ch2.zen
12060	1.354235e-04	2.118039e-04	9.260000e-05	20181116_CTCFgfpcf2_G2G1\MitoSys2\Calibration\pmEGFPC1\0008_pmEGFPC1_R1_P1_K1_Ch2.zen
12700	9.426400e-05	1.655333e-04	8.735500e-05	20181116_CTCFgfpcf2_G2G1\MitoSys2\Calibration\pmEGFPC1\0008_pmEGFPC1_R1_P1_K1_Ch2.zen
13980	5.475700e-05	2.029045e-04	7.835700e-05	20181116_CTCFgfpcf2_G2G1\MitoSys2\Calibration\pmEGFPC1\0008_pmEGFPC1_R1_P1_K1_Ch2.zen
15260	6.687315e-05	1.577064e-04	7.092700e-05	20181116_CTCFgfpcf2_G2G1\MitoSys2\Calibration\pmEGFPC1\0008_pmEGFPC1_R1_P1_K1_Ch2.zen
16540	2.427672e-05	1.415830e-04	6.469700e-05	20181116_CTCFgfpcf2_G2G1\MitoSys2\Calibration\pmEGFPC1\0008_pmEGFPC1_R1_P1_K1_Ch2.zen
17820	7.210386e-05	1.606700e-04	5.940400e-05	20181116_CTCFgfpcf2_G2G1\MitoSys2\Calibration\pmEGFPC1\0008_pmEGFPC1_R1_P1_K1_Ch2.zen
19100	2.573124e-05	1.692514e-04	5.485400e-05	20181116_CTCFgfpcf2_G2G1\MitoSys2\Calibration\pmEGFPC1\0008_pmEGFPC1_R1_P1_K1_Ch2.zen
20380	2.398761e-05	2.489324e-04	5.090600e-05	20181116_CTCFgfpcf2_G2G1\MitoSys2\Calibration\pmEGFPC1\0008_pmEGFPC1_R1_P1_K1_Ch2.zen
21660	-5.078443e-06	1.954958e-04	4.745000e-05	20181116_CTCFgfpcf2_G2G1\MitoSys2\Calibration\pmEGFPC1\0008_pmEGFPC1_R1_P1_K1_Ch2.zen
22940	-2.708303e-05	1.415353e-04	4.440200e-05	20181116_CTCFgfpcf2_G2G1\MitoSys2\Calibration\pmEGFPC1\0008_pmEGFPC1_R1_P1_K1_Ch2.zen
24220	-4.620681e-05	1.679506e-04	4.169500e-05	20181116_CTCFgfpcf2_G2G1\MitoSys2\Calibration\pmEGFPC1\0008_pmEGFPC1_R1_P1_K1_Ch2.zen
25500	6.701296e-05	1.249649e-04	3.927600e-05	20181116_CTCFgfpcf2_G2G1\MitoSys2\Calibration\pmEGFPC1\0008_pmEGFPC1_R1_P1_K1_Ch2.zen
28060	6.484339e-05	1.475889e-04	3.514000e-05	20181116_CTCFgfpcf2_G2G1\MitoSys2\Calibration\pmEGFPC1\0008_pmEGFPC1_R1_P1_K1_Ch2.zen
30620	6.377541e-05	1.324532e-04	3.173900e-05	20181116_CTCFgfpcf2_G2G1\MitoSys2\Calibration\pmEGFPC1\0008_pmEGFPC1_R1_P1_K1_Ch2.zen
33180	8.249069e-06	1.326607e-04	2.889600e-05	20181116_CTCFgfpcf2_G2G1\MitoSys2\Calibration\pmEGFPC1\0008_pmEGFPC1_R1_P1_K1_Ch2.zen
35740	4.782239e-05	1.570683e-04	2.648800e-05	20181116_CTCFgfpcf2_G2G1\MitoSys2\Calibration\pmEGFPC1\0008_pmEGFPC1_R1_P1_K1_Ch2.zen
38300	4.542983e-05	1.144016e-04	2.442300e-05	20181116_CTCFgfpcf2_G2G1\MitoSys2\Calibration\pmEGFPC1\0008_pmEGFPC1_R1_P1_K1_Ch2.zen
40860	4.885025e-05	1.878162e-04	2.263600e-05	20181116_CTCFgfpcf2_G2G1\MitoSys2\Calibration\pmEGFPC1\0008_pmEGFPC1_R1_P1_K1_Ch2.zen
43420	3.150157e-05	1.937491e-04	2.107500e-05	20181116_CTCFgfpcf2_G2G1\MitoSys2\Calibration\pmEGFPC1\0008_pmEGFPC1_R1_P1_K1_Ch2.zen
45980	-7.987001e-06	1.391292e-04	1.970000e-05	20181116_CTCFgfpcf2_G2G1\MitoSys2\Calibration\pmEGFPC1\0008_pmEGFPC1_R1_P1_K1_Ch2.zen
48540	4.042045e-06	1.342960e-04	1.848100e-05	20181116_CTCFgfpcf2_G2G1\MitoSys2\Calibration\pmEGFPC1\0008_pmEGFPC1_R1_P1_K1_Ch2.zen
51100	-7.217352e-06	9.781961e-05	1.739300e-05	20181116_CTCFgfpcf2_G2G1\MitoSys2\Calibration\pmEGFPC1\0008_pmEGFPC1_R1_P1_K1_Ch2.zen
56220	-3.788614e-05	1.140884e-04	1.553700e-05	20181116_CTCFgfpcf2_G2G1\MitoSys2\Calibration\pmEGFPC1\0008_pmEGFPC1_R1_P1_K1_Ch2.zen
61340	-4.484600e-05	1.430584e-04	1.401400e-05	20181116_CTCFgfpcf2_G2G1\MitoSys2\Calibration\pmEGFPC1\0008_pmEGFPC1_R1_P1_K1_Ch2.zen
66460	-5.232808e-07	1.302574e-04	1.274300e-05	20181116_CTCFgfpcf2_G2G1\MitoSys2\Calibration\pmEGFPC1\0008_pmEGFPC1_R1_P1_K1_Ch2.zen
71580	9.190026e-06	1.089395e-04	1.166900e-05	20181116_CTCFgfpcf2_G2G1\MitoSys2\Calibration\pmEGFPC1\0008_pmEGFPC1_R1_P1_K1_Ch2.zen
76700	-6.312098e-05	1.364041e-04	1.074900e-05	20181116_CTCFgfpcf2_G2G1\MitoSys2\Calibration\pmEGFPC1\0008_pmEGFPC1_R1_P1_K1_Ch2.zen
81820	-2.127836e-05	1.450007e-04	9.953200e-06	20181116_CTCFgfpcf2_G2G1\MitoSys2\Calibration\pmEGFPC1\0008_pmEGFPC1_R1_P1_K1_Ch2.zen
86940	3.470676e-05	1.283423e-04	9.259000e-06	20181116_CTCFgfpcf2_G2G1\MitoSys2\Calibration\pmEGFPC1\0008_pmEGFPC1_R1_P1_K1_Ch2.zen
92060	-1.773834e-05	1.242089e-04	8.648300e-06	20181116_CTCFgfpcf2_G2G1\MitoSys2\Calibration\pmEGFPC1\0008_pmEGFPC1_R1_P1_K1_Ch2.zen
97180	3.054583e-05	1.545103e-04	8.107200e-06	20181116_CTCFgfpcf2_G2G1\MitoSys2\Calibration\pmEGFPC1\0008_pmEGFPC1_R1_P1_K1_Ch2.zen
102300	1.037314e-05	9.702829e-05	7.624800e-06	20181116_CTCFgfpcf2_G2G1\MitoSys2\Calibration\pmEGFPC1\0008_pmEGFPC1_R1_P1_K1_Ch2.zen
112540	8.671203e-06	1.202348e-04	6.802400e-06	20181116_CTCFgfpcf2_G2G1\MitoSys2\Calibration\pmEGFPC1\0008_pmEGFPC1_R1_P1_K1_Ch2.zen
122780	4.727281e-07	9.550263e-05	6.128200e-06	20181116_CTCFgfpcf2_G2G1\MitoSys2\Calibration\pmEGFPC1\0008_pmEGFPC1_R1_P1_K1_Ch2.zen
133020	-1.694072e-05	1.065411e-04	5.566300e-06	20181116_CTCFgfpcf2_G2G1\MitoSys2\Calibration\pmEGFPC1\0008_pmEGFPC1_R1_P1_K1_Ch2.zen
143260	-2.299630e-07	1.103172e-04	5.091400e-06	20181116_CTCFgfpcf2_G2G1\MitoSys2\Calibration\pmEGFPC1\0008_pmEGFPC1_R1_P1_K1_Ch2.zen
153500	1.704571e-05	1.303124e-04	4.685200e-06	20181116_CTCFgfpcf2_G2G1\MitoSys2\Calibration\pmEGFPC1\0008_pmEGFPC1_R1_P1_K1_Ch2.zen
163740	-3.079921e-05	8.791273e-05	4.334100e-06	20181116_CTCFgfpcf2_G2G1\MitoSys2\Calibration\pmEGFPC1\0008_pmEGFPC1_R1_P1_K1_Ch2.zen
173980	-2.240811e-05	1.109443e-04	4.027800e-06	20181116_CTCFgfpcf2_G2G1\MitoSys2\Calibration\pmEGFPC1\0008_pmEGFPC1_R1_P1_K1_Ch2.zen
184220	-2.380447e-05	9.069988e-05	3.758500e-06	20181116_CTCFgfpcf2_G2G1\MitoSys2\Calibration\pmEGFPC1\0008_pmEGFPC1_R1_P1_K1_Ch2.zen
194460	-2.743408e-05	9.765992e-05	3.520000e-06	20181116_CTCFgfpcf2_G2G1\MitoSys2\Calibration\pmEGFPC1\0008_pmEGFPC1_R1_P1_K1_Ch2.zen
204700	-2.156193e-05	6.300742e-05	3.307500e-06	20181116_CTCFgfpcf2_G2G1\MitoSys2\Calibration\pmEGFPC1\0008_pmEGFPC1_R1_P1_K1_Ch2.zen
225180	-1.059675e-05	7.499254e-05	2.945300e-06	20181116_CTCFgfpcf2_G2G1\MitoSys2\Calibration\pmEGFPC1\0008_pmEGFPC1_R1_P1_K1_Ch2.zen
245660	-1.059599e-05	9.307250e-05	2.648500e-06	20181116_CTCFgfpcf2_G2G1\MitoSys2\Calibration\pmEGFPC1\0008_pmEGFPC1_R1_P1_K1_Ch2.zen
266140	2.752421e-05	1.137398e-04	2.401300e-06	20181116_CTCFgfpcf2_G2G1\MitoSys2\Calibration\pmEGFPC1\0008_pmEGFPC1_R1_P1_K1_Ch2.zen
286620	2.291109e-05	8.417775e-05	2.192500e-06	20181116_CTCFgfpcf2_G2G1\MitoSys2\Calibration\pmEGFPC1\0008_pmEGFPC1_R1_P1_K1_Ch2.zen
307100	3.306256e-06	1.063455e-04	2.014000e-06	20181116_CTCFgfpcf2_G2G1\MitoSys2\Calibration\pmEGFPC1\0008_pmEGFPC1_R1_P1_K1_Ch2.zen
327580	2.158812e-06	7.570518e-05	1.859800e-06	20181116_CTCFgfpcf2_G2G1\MitoSys2\Calibration\pmEGFPC1\0008_pmEGFPC1_R1_P1_K1_Ch2.zen
348060	-4.362730e-06	5.729514e-05	1.725300e-06	20181116_CTCFgfpcf2_G2G1\MitoSys2\Calibration\pmEGFPC1\0008_pmEGFPC1_R1_P1_K1_Ch2.zen
368540	-4.654719e-05	7.635217e-05	1.607100e-06	20181116_CTCFgfpcf2_G2G1\MitoSys2\Calibration\pmEGFPC1\0008_pmEGFPC1_R1_P1_K1_Ch2.zen
389020	-3.924850e-06	8.821722e-05	1.502500e-06	20181116_CTCFgfpcf2_G2G1\MitoSys2\Calibration\pmEGFPC1\0008_pmEGFPC1_R1_P1_K1_Ch2.zen
409500	6.111247e-07	7.775497e-05	1.409400e-06	20181116_CTCFgfpcf2_G2G1\MitoSys2\Calibration\pmEGFPC1\0008_pmEGFPC1_R1_P1_K1_Ch2.zen
450460	-1.711137e-05	6.004782e-05	1.250700e-06	20181116_CTCFgfpcf2_G2G1\MitoSys2\Calibration\pmEGFPC1\0008_pmEGFPC1_R1_P1_K1_Ch2.zen
491420	5.795014e-06	6.908602e-05	1.121000e-06	20181116_CTCFgfpcf2_G2G1\MitoSys2\Calibration\pmEGFPC1\0008_pmEGFPC1_R1_P1_K1_Ch2.zen
532380	-2.258173e-05	7.444066e-05	1.013000e-06	20181116_CTCFgfpcf2_G2G1\MitoSys2\Calibration\pmEGFPC1\0008_pmEGFPC1_R1_P1_K1_Ch2.zen
573340	3.286487e-06	6.714349e-05	9.219200e-07	20181116_CTCFgfpcf2_G2G1\MitoSys2\Calibration\pmEGFPC1\0008_pmEGFPC1_R1_P1_K1_Ch2.zen
614300	2.584536e-06	5.990743e-05	8.441800e-07	20181116_CTCFgfpcf2_G2G1\MitoSys2\Calibration\pmEGFPC1\0008_pmEGFPC1_R1_P1_K1_Ch2.zen
655260	2.312191e-05	5.728603e-05	7.771200e-07	20181116_CTCFgfpcf2_G2G1\MitoSys2\Calibration\pmEGFPC1\0008_pmEGFPC1_R1_P1_K1_Ch2.zen
696220	-8.150903e-06	6.234278e-05	7.187500e-07	20181116_CTCFgfpcf2_G2G1\MitoSys2\Calibration\pmEGFPC1\0008_pmEGFPC1_R1_P1_K1_Ch2.zen
737180	-1.213606e-05	5.608087e-05	6.675500e-07	20181116_CTCFgfpcf2_G2G1\MitoSys2\Calibration\pmEGFPC1\0008_pmEGFPC1_R1_P1_K1_Ch2.zen
778140	-9.759035e-06	6.271324e-05	6.223100e-07	20181116_CTCFgfpcf2_G2G1\MitoSys2\Calibration\pmEGFPC1\0008_pmEGFPC1_R1_P1_K1_Ch2.zen
819100	-9.118585e-06	4.200908e-05	5.820800e-07	20181116_CTCFgfpcf2_G2G1\MitoSys2\Calibration\pmEGFPC1\0008_pmEGFPC1_R1_P1_K1_Ch2.zen
901020	-1.008678e-05	4.899136e-05	5.137800e-07	20181116_CTCFgfpcf2_G2G1\MitoSys2\Calibration\pmEGFPC1\0008_pmEGFPC1_R1_P1_K1_Ch2.zen
982940	-6.425088e-06	3.473647e-05	4.581000e-07	20181116_CTCFgfpcf2_G2G1\MitoSys2\Calibration\pmEGFPC1\0008_pmEGFPC1_R1_P1_K1_Ch2.zen
1064860	-9.671274e-06	3.683629e-05	4.119600e-07	20181116_CTCFgfpcf2_G2G1\MitoSys2\Calibration\pmEGFPC1\0008_pmEGFPC1_R1_P1_K1_Ch2.zen
1146780	2.421891e-06	4.945026e-05	3.731900e-07	20181116_CTCFgfpcf2_G2G1\MitoSys2\Calibration\pmEGFPC1\0008_pmEGFPC1_R1_P1_K1_Ch2.zen
1228700	-2.242688e-06	4.310862e-05	3.402100e-07	20181116_CTCFgfpcf2_G2G1\MitoSys2\Calibration\pmEGFPC1\0008_pmEGFPC1_R1_P1_K1_Ch2.zen
1310620	8.423571e-06	4.582213e-05	3.118700e-07	20181116_CTCFgfpcf2_G2G1\MitoSys2\Calibration\pmEGFPC1\0008_pmEGFPC1_R1_P1_K1_Ch2.zen
1392540	-5.323715e-06	5.624476e-05	2.873000e-07	20181116_CTCFgfpcf2_G2G1\MitoSys2\Calibration\pmEGFPC1\0008_pmEGFPC1_R1_P1_K1_Ch2.zen
1474460	-5.214754e-06	2.857074e-05	2.658100e-07	20181116_CTCFgfpcf2_G2G1\MitoSys2\Calibration\pmEGFPC1\0008_pmEGFPC1_R1_P1_K1_Ch2.zen
1556380	-1.712439e-05	3.482775e-05	2.469000e-07	20181116_CTCFgfpcf2_G2G1\MitoSys2\Calibration\pmEGFPC1\0008_pmEGFPC1_R1_P1_K1_Ch2.zen
10	8.273550e-03	1.427270e-03	8.550700e-03	20181116_CTCFgfpcf2_G2G1\MitoSys2\Calibration\pmEGFPC1\0009_pmEGFPC1_R1_P1_K1_Ch2.zen
20	8.177732e-03	1.373714e-03	8.258100e-03	20181116_CTCFgfpcf2_G2G1\MitoSys2\Calibration\pmEGFPC1\0009_pmEGFPC1_R1_P1_K1_Ch2.zen
30	8.011444e-03	1.237208e-03	7.987700e-03	20181116_CTCFgfpcf2_G2G1\MitoSys2\Calibration\pmEGFPC1\0009_pmEGFPC1_R1_P1_K1_Ch2.zen
40	7.563149e-03	1.413844e-03	7.737500e-03	20181116_CTCFgfpcf2_G2G1\MitoSys2\Calibration\pmEGFPC1\0009_pmEGFPC1_R1_P1_K1_Ch2.zen
50	7.920045e-03	7.849188e-04	7.505600e-03	20181116_CTCFgfpcf2_G2G1\MitoSys2\Calibration\pmEGFPC1\0009_pmEGFPC1_R1_P1_K1_Ch2.zen
60	7.977798e-03	1.372662e-03	7.290200e-03	20181116_CTCFgfpcf2_G2G1\MitoSys2\Calibration\pmEGFPC1\0009_pmEGFPC1_R1_P1_K1_Ch2.zen
70	7.135104e-03	2.232598e-03	7.089800e-03	20181116_CTCFgfpcf2_G2G1\MitoSys2\Calibration\pmEGFPC1\0009_pmEGFPC1_R1_P1_K1_Ch2.zen
80	6.955174e-03	1.645584e-03	6.903000e-03	20181116_CTCFgfpcf2_G2G1\MitoSys2\Calibration\pmEGFPC1\0009_pmEGFPC1_R1_P1_K1_Ch2.zen
90	6.433862e-03	1.738568e-03	6.728400e-03	20181116_CTCFgfpcf2_G2G1\MitoSys2\Calibration\pmEGFPC1\0009_pmEGFPC1_R1_P1_K1_Ch2.zen
100	6.355458e-03	1.495220e-03	6.564900e-03	20181116_CTCFgfpcf2_G2G1\MitoSys2\Calibration\pmEGFPC1\0009_pmEGFPC1_R1_P1_K1_Ch2.zen
120	6.175099e-03	9.711085e-04	6.267200e-03	20181116_CTCFgfpcf2_G2G1\MitoSys2\Calibration\pmEGFPC1\0009_pmEGFPC1_R1_P1_K1_Ch2.zen
140	5.951778e-03	1.133611e-03	6.002800e-03	20181116_CTCFgfpcf2_G2G1\MitoSys2\Calibration\pmEGFPC1\0009_pmEGFPC1_R1_P1_K1_Ch2.zen
160	5.742017e-03	9.953727e-04	5.766200e-03	20181116_CTCFgfpcf2_G2G1\MitoSys2\Calibration\pmEGFPC1\0009_pmEGFPC1_R1_P1_K1_Ch2.zen
180	5.546480e-03	1.137984e-03	5.552800e-03	20181116_CTCFgfpcf2_G2G1\MitoSys2\Calibration\pmEGFPC1\0009_pmEGFPC1_R1_P1_K1_Ch2.zen
200	5.167236e-03	1.186525e-03	5.359100e-03	20181116_CTCFgfpcf2_G2G1\MitoSys2\Calibration\pmEGFPC1\0009_pmEGFPC1_R1_P1_K1_Ch2.zen
220	5.136674e-03	1.056893e-03	5.182000e-03	20181116_CTCFgfpcf2_G2G1\MitoSys2\Calibration\pmEGFPC1\0009_pmEGFPC1_R1_P1_K1_Ch2.zen
240	4.888366e-03	9.446528e-04	5.019200e-03	20181116_CTCFgfpcf2_G2G1\MitoSys2\Calibration\pmEGFPC1\0009_pmEGFPC1_R1_P1_K1_Ch2.zen
260	5.375606e-03	1.179966e-03	4.868600e-03	20181116_CTCFgfpcf2_G2G1\MitoSys2\Calibration\pmEGFPC1\0009_pmEGFPC1_R1_P1_K1_Ch2.zen
280	5.157095e-03	1.186476e-03	4.728800e-03	20181116_CTCFgfpcf2_G2G1\MitoSys2\Calibration\pmEGFPC1\0009_pmEGFPC1_R1_P1_K1_Ch2.zen
300	4.469130e-03	7.507133e-04	4.598300e-03	20181116_CTCFgfpcf2_G2G1\MitoSys2\Calibration\pmEGFPC1\0009_pmEGFPC1_R1_P1_K1_Ch2.zen
340	4.513228e-03	7.629646e-04	4.361000e-03	20181116_CTCFgfpcf2_G2G1\MitoSys2\Calibration\pmEGFPC1\0009_pmEGFPC1_R1_P1_K1_Ch2.zen
380	4.246965e-03	8.676815e-04	4.150100e-03	20181116_CTCFgfpcf2_G2G1\MitoSys2\Calibration\pmEGFPC1\0009_pmEGFPC1_R1_P1_K1_Ch2.zen
420	3.659850e-03	8.483837e-04	3.960400e-03	20181116_CTCFgfpcf2_G2G1\MitoSys2\Calibration\pmEGFPC1\0009_pmEGFPC1_R1_P1_K1_Ch2.zen
460	3.801891e-03	6.634477e-04	3.788400e-03	20181116_CTCFgfpcf2_G2G1\MitoSys2\Calibration\pmEGFPC1\0009_pmEGFPC1_R1_P1_K1_Ch2.zen
500	3.339848e-03	8.296815e-04	3.631300e-03	20181116_CTCFgfpcf2_G2G1\MitoSys2\Calibration\pmEGFPC1\0009_pmEGFPC1_R1_P1_K1_Ch2.zen
540	3.271847e-03	6.323407e-04	3.487000e-03	20181116_CTCFgfpcf2_G2G1\MitoSys2\Calibration\pmEGFPC1\0009_pmEGFPC1_R1_P1_K1_Ch2.zen
580	3.246650e-03	8.148053e-04	3.353900e-03	20181116_CTCFgfpcf2_G2G1\MitoSys2\Calibration\pmEGFPC1\0009_pmEGFPC1_R1_P1_K1_Ch2.zen
620	3.118127e-03	1.095775e-03	3.230600e-03	20181116_CTCFgfpcf2_G2G1\MitoSys2\Calibration\pmEGFPC1\0009_pmEGFPC1_R1_P1_K1_Ch2.zen
660	3.208469e-03	9.917627e-04	3.115900e-03	20181116_CTCFgfpcf2_G2G1\MitoSys2\Calibration\pmEGFPC1\0009_pmEGFPC1_R1_P1_K1_Ch2.zen
700	2.937404e-03	7.568367e-04	3.009000e-03	20181116_CTCFgfpcf2_G2G1\MitoSys2\Calibration\pmEGFPC1\0009_pmEGFPC1_R1_P1_K1_Ch2.zen
780	2.618851e-03	7.234845e-04	2.815400e-03	20181116_CTCFgfpcf2_G2G1\MitoSys2\Calibration\pmEGFPC1\0009_pmEGFPC1_R1_P1_K1_Ch2.zen
860	2.558477e-03	6.267225e-04	2.644600e-03	20181116_CTCFgfpcf2_G2G1\MitoSys2\Calibration\pmEGFPC1\0009_pmEGFPC1_R1_P1_K1_Ch2.zen
940	2.434752e-03	5.427023e-04	2.492900e-03	20181116_CTCFgfpcf2_G2G1\MitoSys2\Calibration\pmEGFPC1\0009_pmEGFPC1_R1_P1_K1_Ch2.zen
1020	2.586297e-03	6.657163e-04	2.357100e-03	20181116_CTCFgfpcf2_G2G1\MitoSys2\Calibration\pmEGFPC1\0009_pmEGFPC1_R1_P1_K1_Ch2.zen
1100	2.443629e-03	8.265250e-04	2.235000e-03	20181116_CTCFgfpcf2_G2G1\MitoSys2\Calibration\pmEGFPC1\0009_pmEGFPC1_R1_P1_K1_Ch2.zen
1180	2.280585e-03	6.901866e-04	2.124400e-03	20181116_CTCFgfpcf2_G2G1\MitoSys2\Calibration\pmEGFPC1\0009_pmEGFPC1_R1_P1_K1_Ch2.zen
1260	1.950995e-03	4.429212e-04	2.024000e-03	20181116_CTCFgfpcf2_G2G1\MitoSys2\Calibration\pmEGFPC1\0009_pmEGFPC1_R1_P1_K1_Ch2.zen
1340	1.772906e-03	4.809702e-04	1.932300e-03	20181116_CTCFgfpcf2_G2G1\MitoSys2\Calibration\pmEGFPC1\0009_pmEGFPC1_R1_P1_K1_Ch2.zen
1420	1.946124e-03	6.792416e-04	1.848200e-03	20181116_CTCFgfpcf2_G2G1\MitoSys2\Calibration\pmEGFPC1\0009_pmEGFPC1_R1_P1_K1_Ch2.zen
1500	1.756498e-03	6.685213e-04	1.770900e-03	20181116_CTCFgfpcf2_G2G1\MitoSys2\Calibration\pmEGFPC1\0009_pmEGFPC1_R1_P1_K1_Ch2.zen
1660	1.588389e-03	6.436038e-04	1.633600e-03	20181116_CTCFgfpcf2_G2G1\MitoSys2\Calibration\pmEGFPC1\0009_pmEGFPC1_R1_P1_K1_Ch2.zen
1820	1.507712e-03	6.438963e-04	1.515300e-03	20181116_CTCFgfpcf2_G2G1\MitoSys2\Calibration\pmEGFPC1\0009_pmEGFPC1_R1_P1_K1_Ch2.zen
1980	1.525669e-03	4.113382e-04	1.412300e-03	20181116_CTCFgfpcf2_G2G1\MitoSys2\Calibration\pmEGFPC1\0009_pmEGFPC1_R1_P1_K1_Ch2.zen
2140	1.395716e-03	4.673935e-04	1.321900e-03	20181116_CTCFgfpcf2_G2G1\MitoSys2\Calibration\pmEGFPC1\0009_pmEGFPC1_R1_P1_K1_Ch2.zen
2300	1.302375e-03	4.621513e-04	1.241900e-03	20181116_CTCFgfpcf2_G2G1\MitoSys2\Calibration\pmEGFPC1\0009_pmEGFPC1_R1_P1_K1_Ch2.zen
2460	1.243780e-03	5.515536e-04	1.170600e-03	20181116_CTCFgfpcf2_G2G1\MitoSys2\Calibration\pmEGFPC1\0009_pmEGFPC1_R1_P1_K1_Ch2.zen
2620	1.173997e-03	5.583176e-04	1.106700e-03	20181116_CTCFgfpcf2_G2G1\MitoSys2\Calibration\pmEGFPC1\0009_pmEGFPC1_R1_P1_K1_Ch2.zen
2780	1.145397e-03	5.394427e-04	1.049000e-03	20181116_CTCFgfpcf2_G2G1\MitoSys2\Calibration\pmEGFPC1\0009_pmEGFPC1_R1_P1_K1_Ch2.zen
2940	9.977649e-04	5.075178e-04	9.968200e-04	20181116_CTCFgfpcf2_G2G1\MitoSys2\Calibration\pmEGFPC1\0009_pmEGFPC1_R1_P1_K1_Ch2.zen
3100	1.054064e-03	4.766866e-04	9.492900e-04	20181116_CTCFgfpcf2_G2G1\MitoSys2\Calibration\pmEGFPC1\0009_pmEGFPC1_R1_P1_K1_Ch2.zen
3420	8.339612e-04	4.669436e-04	8.659900e-04	20181116_CTCFgfpcf2_G2G1\MitoSys2\Calibration\pmEGFPC1\0009_pmEGFPC1_R1_P1_K1_Ch2.zen
3740	9.232722e-04	4.781308e-04	7.954100e-04	20181116_CTCFgfpcf2_G2G1\MitoSys2\Calibration\pmEGFPC1\0009_pmEGFPC1_R1_P1_K1_Ch2.zen
4060	6.818666e-04	3.969654e-04	7.348500e-04	20181116_CTCFgfpcf2_G2G1\MitoSys2\Calibration\pmEGFPC1\0009_pmEGFPC1_R1_P1_K1_Ch2.zen
4380	6.821693e-04	4.767560e-04	6.823400e-04	20181116_CTCFgfpcf2_G2G1\MitoSys2\Calibration\pmEGFPC1\0009_pmEGFPC1_R1_P1_K1_Ch2.zen
4700	5.729747e-04	4.544768e-04	6.363800e-04	20181116_CTCFgfpcf2_G2G1\MitoSys2\Calibration\pmEGFPC1\0009_pmEGFPC1_R1_P1_K1_Ch2.zen
5020	5.822820e-04	4.176268e-04	5.958400e-04	20181116_CTCFgfpcf2_G2G1\MitoSys2\Calibration\pmEGFPC1\0009_pmEGFPC1_R1_P1_K1_Ch2.zen
5340	5.349641e-04	4.303581e-04	5.598100e-04	20181116_CTCFgfpcf2_G2G1\MitoSys2\Calibration\pmEGFPC1\0009_pmEGFPC1_R1_P1_K1_Ch2.zen
5660	3.811987e-04	4.979768e-04	5.275900e-04	20181116_CTCFgfpcf2_G2G1\MitoSys2\Calibration\pmEGFPC1\0009_pmEGFPC1_R1_P1_K1_Ch2.zen
5980	4.655093e-04	3.397666e-04	4.986200e-04	20181116_CTCFgfpcf2_G2G1\MitoSys2\Calibration\pmEGFPC1\0009_pmEGFPC1_R1_P1_K1_Ch2.zen
6300	4.118724e-04	3.267154e-04	4.724200e-04	20181116_CTCFgfpcf2_G2G1\MitoSys2\Calibration\pmEGFPC1\0009_pmEGFPC1_R1_P1_K1_Ch2.zen
6940	3.591715e-04	3.352383e-04	4.269300e-04	20181116_CTCFgfpcf2_G2G1\MitoSys2\Calibration\pmEGFPC1\0009_pmEGFPC1_R1_P1_K1_Ch2.zen
7580	3.977121e-04	3.103844e-04	3.888100e-04	20181116_CTCFgfpcf2_G2G1\MitoSys2\Calibration\pmEGFPC1\0009_pmEGFPC1_R1_P1_K1_Ch2.zen
8220	2.121768e-04	3.324306e-04	3.564200e-04	20181116_CTCFgfpcf2_G2G1\MitoSys2\Calibration\pmEGFPC1\0009_pmEGFPC1_R1_P1_K1_Ch2.zen
8860	2.534858e-04	4.367379e-04	3.285900e-04	20181116_CTCFgfpcf2_G2G1\MitoSys2\Calibration\pmEGFPC1\0009_pmEGFPC1_R1_P1_K1_Ch2.zen
9500	2.534560e-04	4.058788e-04	3.044200e-04	20181116_CTCFgfpcf2_G2G1\MitoSys2\Calibration\pmEGFPC1\0009_pmEGFPC1_R1_P1_K1_Ch2.zen
10140	2.497827e-04	3.933738e-04	2.832400e-04	20181116_CTCFgfpcf2_G2G1\MitoSys2\Calibration\pmEGFPC1\0009_pmEGFPC1_R1_P1_K1_Ch2.zen
10780	1.822323e-04	5.487634e-04	2.645600e-04	20181116_CTCFgfpcf2_G2G1\MitoSys2\Calibration\pmEGFPC1\0009_pmEGFPC1_R1_P1_K1_Ch2.zen
11420	1.886756e-04	4.407269e-04	2.479500e-04	20181116_CTCFgfpcf2_G2G1\MitoSys2\Calibration\pmEGFPC1\0009_pmEGFPC1_R1_P1_K1_Ch2.zen
12060	2.263351e-04	4.054573e-04	2.331000e-04	20181116_CTCFgfpcf2_G2G1\MitoSys2\Calibration\pmEGFPC1\0009_pmEGFPC1_R1_P1_K1_Ch2.zen
12700	2.410318e-04	3.570861e-04	2.197600e-04	20181116_CTCFgfpcf2_G2G1\MitoSys2\Calibration\pmEGFPC1\0009_pmEGFPC1_R1_P1_K1_Ch2.zen
13980	2.552354e-04	3.484489e-04	1.967500e-04	20181116_CTCFgfpcf2_G2G1\MitoSys2\Calibration\pmEGFPC1\0009_pmEGFPC1_R1_P1_K1_Ch2.zen
15260	2.802006e-04	3.198957e-04	1.776500e-04	20181116_CTCFgfpcf2_G2G1\MitoSys2\Calibration\pmEGFPC1\0009_pmEGFPC1_R1_P1_K1_Ch2.zen
16540	3.120291e-04	3.755217e-04	1.615700e-04	20181116_CTCFgfpcf2_G2G1\MitoSys2\Calibration\pmEGFPC1\0009_pmEGFPC1_R1_P1_K1_Ch2.zen
17820	3.214229e-04	3.277359e-04	1.478500e-04	20181116_CTCFgfpcf2_G2G1\MitoSys2\Calibration\pmEGFPC1\0009_pmEGFPC1_R1_P1_K1_Ch2.zen
19100	2.866580e-04	3.486578e-04	1.360300e-04	20181116_CTCFgfpcf2_G2G1\MitoSys2\Calibration\pmEGFPC1\0009_pmEGFPC1_R1_P1_K1_Ch2.zen
20380	1.323463e-04	2.748930e-04	1.257600e-04	20181116_CTCFgfpcf2_G2G1\MitoSys2\Calibration\pmEGFPC1\0009_pmEGFPC1_R1_P1_K1_Ch2.zen
21660	2.215347e-04	3.532399e-04	1.167500e-04	20181116_CTCFgfpcf2_G2G1\MitoSys2\Calibration\pmEGFPC1\0009_pmEGFPC1_R1_P1_K1_Ch2.zen
22940	8.997276e-05	2.970554e-04	1.087900e-04	20181116_CTCFgfpcf2_G2G1\MitoSys2\Calibration\pmEGFPC1\0009_pmEGFPC1_R1_P1_K1_Ch2.zen
24220	1.808181e-05	2.872379e-04	1.017200e-04	20181116_CTCFgfpcf2_G2G1\MitoSys2\Calibration\pmEGFPC1\0009_pmEGFPC1_R1_P1_K1_Ch2.zen
25500	4.773448e-05	2.923764e-04	9.540000e-05	20181116_CTCFgfpcf2_G2G1\MitoSys2\Calibration\pmEGFPC1\0009_pmEGFPC1_R1_P1_K1_Ch2.zen
28060	1.278621e-04	1.835188e-04	8.459600e-05	20181116_CTCFgfpcf2_G2G1\MitoSys2\Calibration\pmEGFPC1\0009_pmEGFPC1_R1_P1_K1_Ch2.zen
30620	1.610126e-04	2.467330e-04	7.572000e-05	20181116_CTCFgfpcf2_G2G1\MitoSys2\Calibration\pmEGFPC1\0009_pmEGFPC1_R1_P1_K1_Ch2.zen
33180	1.215865e-04	2.493361e-04	6.831500e-05	20181116_CTCFgfpcf2_G2G1\MitoSys2\Calibration\pmEGFPC1\0009_pmEGFPC1_R1_P1_K1_Ch2.zen
35740	1.320417e-04	2.518926e-04	6.205800e-05	20181116_CTCFgfpcf2_G2G1\MitoSys2\Calibration\pmEGFPC1\0009_pmEGFPC1_R1_P1_K1_Ch2.zen
38300	4.893136e-05	2.520380e-04	5.671100e-05	20181116_CTCFgfpcf2_G2G1\MitoSys2\Calibration\pmEGFPC1\0009_pmEGFPC1_R1_P1_K1_Ch2.zen
40860	-4.182189e-05	1.566750e-04	5.209800e-05	20181116_CTCFgfpcf2_G2G1\MitoSys2\Calibration\pmEGFPC1\0009_pmEGFPC1_R1_P1_K1_Ch2.zen
43420	3.775895e-05	2.011492e-04	4.808200e-05	20181116_CTCFgfpcf2_G2G1\MitoSys2\Calibration\pmEGFPC1\0009_pmEGFPC1_R1_P1_K1_Ch2.zen
45980	8.939411e-05	2.827491e-04	4.456100e-05	20181116_CTCFgfpcf2_G2G1\MitoSys2\Calibration\pmEGFPC1\0009_pmEGFPC1_R1_P1_K1_Ch2.zen
48540	4.869916e-05	3.217419e-04	4.145300e-05	20181116_CTCFgfpcf2_G2G1\MitoSys2\Calibration\pmEGFPC1\0009_pmEGFPC1_R1_P1_K1_Ch2.zen
51100	-1.367031e-05	2.652924e-04	3.869200e-05	20181116_CTCFgfpcf2_G2G1\MitoSys2\Calibration\pmEGFPC1\0009_pmEGFPC1_R1_P1_K1_Ch2.zen
56220	1.144932e-06	1.871046e-04	3.401100e-05	20181116_CTCFgfpcf2_G2G1\MitoSys2\Calibration\pmEGFPC1\0009_pmEGFPC1_R1_P1_K1_Ch2.zen
61340	6.725272e-05	2.620275e-04	3.020700e-05	20181116_CTCFgfpcf2_G2G1\MitoSys2\Calibration\pmEGFPC1\0009_pmEGFPC1_R1_P1_K1_Ch2.zen
66460	-4.673178e-05	2.332404e-04	2.706400e-05	20181116_CTCFgfpcf2_G2G1\MitoSys2\Calibration\pmEGFPC1\0009_pmEGFPC1_R1_P1_K1_Ch2.zen
71580	-5.469000e-05	2.122529e-04	2.443100e-05	20181116_CTCFgfpcf2_G2G1\MitoSys2\Calibration\pmEGFPC1\0009_pmEGFPC1_R1_P1_K1_Ch2.zen
76700	2.962292e-05	2.385434e-04	2.219900e-05	20181116_CTCFgfpcf2_G2G1\MitoSys2\Calibration\pmEGFPC1\0009_pmEGFPC1_R1_P1_K1_Ch2.zen
81820	-3.006152e-05	1.501333e-04	2.028800e-05	20181116_CTCFgfpcf2_G2G1\MitoSys2\Calibration\pmEGFPC1\0009_pmEGFPC1_R1_P1_K1_Ch2.zen
86940	5.604489e-06	2.232493e-04	1.863600e-05	20181116_CTCFgfpcf2_G2G1\MitoSys2\Calibration\pmEGFPC1\0009_pmEGFPC1_R1_P1_K1_Ch2.zen
92060	5.356907e-05	2.367338e-04	1.719600e-05	20181116_CTCFgfpcf2_G2G1\MitoSys2\Calibration\pmEGFPC1\0009_pmEGFPC1_R1_P1_K1_Ch2.zen
97180	-4.066219e-05	2.158524e-04	1.593300e-05	20181116_CTCFgfpcf2_G2G1\MitoSys2\Calibration\pmEGFPC1\0009_pmEGFPC1_R1_P1_K1_Ch2.zen
102300	-4.257063e-05	1.695481e-04	1.481600e-05	20181116_CTCFgfpcf2_G2G1\MitoSys2\Calibration\pmEGFPC1\0009_pmEGFPC1_R1_P1_K1_Ch2.zen
112540	6.381203e-05	2.323870e-04	1.293800e-05	20181116_CTCFgfpcf2_G2G1\MitoSys2\Calibration\pmEGFPC1\0009_pmEGFPC1_R1_P1_K1_Ch2.zen
122780	1.252308e-06	2.469998e-04	1.142500e-05	20181116_CTCFgfpcf2_G2G1\MitoSys2\Calibration\pmEGFPC1\0009_pmEGFPC1_R1_P1_K1_Ch2.zen
133020	-4.964642e-05	2.585220e-04	1.018500e-05	20181116_CTCFgfpcf2_G2G1\MitoSys2\Calibration\pmEGFPC1\0009_pmEGFPC1_R1_P1_K1_Ch2.zen
143260	-3.193323e-05	2.081081e-04	9.153000e-06	20181116_CTCFgfpcf2_G2G1\MitoSys2\Calibration\pmEGFPC1\0009_pmEGFPC1_R1_P1_K1_Ch2.zen
153500	-2.512859e-06	1.717332e-04	8.283900e-06	20181116_CTCFgfpcf2_G2G1\MitoSys2\Calibration\pmEGFPC1\0009_pmEGFPC1_R1_P1_K1_Ch2.zen
163740	-6.326541e-05	1.851114e-04	7.543800e-06	20181116_CTCFgfpcf2_G2G1\MitoSys2\Calibration\pmEGFPC1\0009_pmEGFPC1_R1_P1_K1_Ch2.zen
173980	-1.126381e-04	1.495101e-04	6.907200e-06	20181116_CTCFgfpcf2_G2G1\MitoSys2\Calibration\pmEGFPC1\0009_pmEGFPC1_R1_P1_K1_Ch2.zen
184220	-8.318780e-05	2.060171e-04	6.355100e-06	20181116_CTCFgfpcf2_G2G1\MitoSys2\Calibration\pmEGFPC1\0009_pmEGFPC1_R1_P1_K1_Ch2.zen
194460	-6.925146e-05	2.115952e-04	5.872600e-06	20181116_CTCFgfpcf2_G2G1\MitoSys2\Calibration\pmEGFPC1\0009_pmEGFPC1_R1_P1_K1_Ch2.zen
204700	-4.000580e-05	1.507186e-04	5.447900e-06	20181116_CTCFgfpcf2_G2G1\MitoSys2\Calibration\pmEGFPC1\0009_pmEGFPC1_R1_P1_K1_Ch2.zen
225180	2.875538e-05	1.208060e-04	4.737100e-06	20181116_CTCFgfpcf2_G2G1\MitoSys2\Calibration\pmEGFPC1\0009_pmEGFPC1_R1_P1_K1_Ch2.zen
245660	3.032193e-05	1.700299e-04	4.167800e-06	20181116_CTCFgfpcf2_G2G1\MitoSys2\Calibration\pmEGFPC1\0009_pmEGFPC1_R1_P1_K1_Ch2.zen
266140	-9.487766e-06	1.208372e-04	3.703700e-06	20181116_CTCFgfpcf2_G2G1\MitoSys2\Calibration\pmEGFPC1\0009_pmEGFPC1_R1_P1_K1_Ch2.zen
286620	-7.889354e-05	1.661261e-04	3.319400e-06	20181116_CTCFgfpcf2_G2G1\MitoSys2\Calibration\pmEGFPC1\0009_pmEGFPC1_R1_P1_K1_Ch2.zen
307100	-1.604841e-05	1.364275e-04	2.997000e-06	20181116_CTCFgfpcf2_G2G1\MitoSys2\Calibration\pmEGFPC1\0009_pmEGFPC1_R1_P1_K1_Ch2.zen
327580	2.065677e-05	1.789679e-04	2.723400e-06	20181116_CTCFgfpcf2_G2G1\MitoSys2\Calibration\pmEGFPC1\0009_pmEGFPC1_R1_P1_K1_Ch2.zen
348060	2.545192e-05	1.382771e-04	2.488900e-06	20181116_CTCFgfpcf2_G2G1\MitoSys2\Calibration\pmEGFPC1\0009_pmEGFPC1_R1_P1_K1_Ch2.zen
368540	-3.837878e-06	1.543350e-04	2.286000e-06	20181116_CTCFgfpcf2_G2G1\MitoSys2\Calibration\pmEGFPC1\0009_pmEGFPC1_R1_P1_K1_Ch2.zen
389020	-2.766379e-05	1.390917e-04	2.109200e-06	20181116_CTCFgfpcf2_G2G1\MitoSys2\Calibration\pmEGFPC1\0009_pmEGFPC1_R1_P1_K1_Ch2.zen
409500	-3.010877e-05	1.141177e-04	1.953900e-06	20181116_CTCFgfpcf2_G2G1\MitoSys2\Calibration\pmEGFPC1\0009_pmEGFPC1_R1_P1_K1_Ch2.zen
450460	-4.982734e-05	1.136592e-04	1.694800e-06	20181116_CTCFgfpcf2_G2G1\MitoSys2\Calibration\pmEGFPC1\0009_pmEGFPC1_R1_P1_K1_Ch2.zen
491420	-5.037283e-05	1.169029e-04	1.488100e-06	20181116_CTCFgfpcf2_G2G1\MitoSys2\Calibration\pmEGFPC1\0009_pmEGFPC1_R1_P1_K1_Ch2.zen
532380	-1.020571e-04	1.507939e-04	1.320000e-06	20181116_CTCFgfpcf2_G2G1\MitoSys2\Calibration\pmEGFPC1\0009_pmEGFPC1_R1_P1_K1_Ch2.zen
573340	2.317974e-05	1.323316e-04	1.181300e-06	20181116_CTCFgfpcf2_G2G1\MitoSys2\Calibration\pmEGFPC1\0009_pmEGFPC1_R1_P1_K1_Ch2.zen
614300	2.035598e-06	1.421097e-04	1.065100e-06	20181116_CTCFgfpcf2_G2G1\MitoSys2\Calibration\pmEGFPC1\0009_pmEGFPC1_R1_P1_K1_Ch2.zen
655260	4.895071e-05	1.415787e-04	9.667400e-07	20181116_CTCFgfpcf2_G2G1\MitoSys2\Calibration\pmEGFPC1\0009_pmEGFPC1_R1_P1_K1_Ch2.zen
696220	-7.316984e-06	1.337871e-04	8.825600e-07	20181116_CTCFgfpcf2_G2G1\MitoSys2\Calibration\pmEGFPC1\0009_pmEGFPC1_R1_P1_K1_Ch2.zen
737180	-1.107729e-05	1.331685e-04	8.098800e-07	20181116_CTCFgfpcf2_G2G1\MitoSys2\Calibration\pmEGFPC1\0009_pmEGFPC1_R1_P1_K1_Ch2.zen
778140	-2.967117e-05	1.650368e-04	7.466100e-07	20181116_CTCFgfpcf2_G2G1\MitoSys2\Calibration\pmEGFPC1\0009_pmEGFPC1_R1_P1_K1_Ch2.zen
819100	-1.592736e-05	1.309465e-04	6.911300e-07	20181116_CTCFgfpcf2_G2G1\MitoSys2\Calibration\pmEGFPC1\0009_pmEGFPC1_R1_P1_K1_Ch2.zen
901020	2.439619e-05	1.036919e-04	5.986900e-07	20181116_CTCFgfpcf2_G2G1\MitoSys2\Calibration\pmEGFPC1\0009_pmEGFPC1_R1_P1_K1_Ch2.zen
982940	-4.348028e-06	9.948724e-05	5.250900e-07	20181116_CTCFgfpcf2_G2G1\MitoSys2\Calibration\pmEGFPC1\0009_pmEGFPC1_R1_P1_K1_Ch2.zen
1064860	-7.706453e-06	1.003464e-04	4.653600e-07	20181116_CTCFgfpcf2_G2G1\MitoSys2\Calibration\pmEGFPC1\0009_pmEGFPC1_R1_P1_K1_Ch2.zen
1146780	8.839806e-06	8.328767e-05	4.161100e-07	20181116_CTCFgfpcf2_G2G1\MitoSys2\Calibration\pmEGFPC1\0009_pmEGFPC1_R1_P1_K1_Ch2.zen
1228700	1.394263e-05	8.055350e-05	3.749300e-07	20181116_CTCFgfpcf2_G2G1\MitoSys2\Calibration\pmEGFPC1\0009_pmEGFPC1_R1_P1_K1_Ch2.zen
1310620	-8.344733e-06	1.202586e-04	3.401000e-07	20181116_CTCFgfpcf2_G2G1\MitoSys2\Calibration\pmEGFPC1\0009_pmEGFPC1_R1_P1_K1_Ch2.zen
1392540	-8.706630e-06	9.629182e-05	3.103200e-07	20181116_CTCFgfpcf2_G2G1\MitoSys2\Calibration\pmEGFPC1\0009_pmEGFPC1_R1_P1_K1_Ch2.zen
1474460	-2.252682e-05	9.671135e-05	2.846200e-07	20181116_CTCFgfpcf2_G2G1\MitoSys2\Calibration\pmEGFPC1\0009_pmEGFPC1_R1_P1_K1_Ch2.zen
1556380	-3.828434e-05	1.025322e-04	2.622700e-07	20181116_CTCFgfpcf2_G2G1\MitoSys2\Calibration\pmEGFPC1\0009_pmEGFPC1_R1_P1_K1_Ch2.zen
10	9.577205e-03	1.848823e-03	9.244100e-03	20181116_CTCFgfpcf2_G2G1\MitoSys2\Calibration\pmEGFPC1\0009_pmEGFPC1_R1_P2_K1_Ch2.zen
20	8.458558e-03	1.442071e-03	8.894900e-03	20181116_CTCFgfpcf2_G2G1\MitoSys2\Calibration\pmEGFPC1\0009_pmEGFPC1_R1_P2_K1_Ch2.zen
30	8.507791e-03	1.567270e-03	8.567700e-03	20181116_CTCFgfpcf2_G2G1\MitoSys2\Calibration\pmEGFPC1\0009_pmEGFPC1_R1_P2_K1_Ch2.zen
40	7.827460e-03	1.607493e-03	8.262700e-03	20181116_CTCFgfpcf2_G2G1\MitoSys2\Calibration\pmEGFPC1\0009_pmEGFPC1_R1_P2_K1_Ch2.zen
50	7.805815e-03	1.068680e-03	7.978800e-03	20181116_CTCFgfpcf2_G2G1\MitoSys2\Calibration\pmEGFPC1\0009_pmEGFPC1_R1_P2_K1_Ch2.zen
60	7.977213e-03	1.616956e-03	7.714400e-03	20181116_CTCFgfpcf2_G2G1\MitoSys2\Calibration\pmEGFPC1\0009_pmEGFPC1_R1_P2_K1_Ch2.zen
70	7.361290e-03	1.427973e-03	7.468000e-03	20181116_CTCFgfpcf2_G2G1\MitoSys2\Calibration\pmEGFPC1\0009_pmEGFPC1_R1_P2_K1_Ch2.zen
80	7.475015e-03	1.692631e-03	7.238000e-03	20181116_CTCFgfpcf2_G2G1\MitoSys2\Calibration\pmEGFPC1\0009_pmEGFPC1_R1_P2_K1_Ch2.zen
90	7.322060e-03	2.087301e-03	7.023100e-03	20181116_CTCFgfpcf2_G2G1\MitoSys2\Calibration\pmEGFPC1\0009_pmEGFPC1_R1_P2_K1_Ch2.zen
100	7.100263e-03	1.203001e-03	6.822000e-03	20181116_CTCFgfpcf2_G2G1\MitoSys2\Calibration\pmEGFPC1\0009_pmEGFPC1_R1_P2_K1_Ch2.zen
120	6.913449e-03	1.209867e-03	6.456200e-03	20181116_CTCFgfpcf2_G2G1\MitoSys2\Calibration\pmEGFPC1\0009_pmEGFPC1_R1_P2_K1_Ch2.zen
140	6.221847e-03	9.260904e-04	6.132400e-03	20181116_CTCFgfpcf2_G2G1\MitoSys2\Calibration\pmEGFPC1\0009_pmEGFPC1_R1_P2_K1_Ch2.zen
160	5.685255e-03	1.123228e-03	5.843800e-03	20181116_CTCFgfpcf2_G2G1\MitoSys2\Calibration\pmEGFPC1\0009_pmEGFPC1_R1_P2_K1_Ch2.zen
180	5.680272e-03	1.250396e-03	5.584800e-03	20181116_CTCFgfpcf2_G2G1\MitoSys2\Calibration\pmEGFPC1\0009_pmEGFPC1_R1_P2_K1_Ch2.zen
200	5.271552e-03	9.449371e-04	5.351000e-03	20181116_CTCFgfpcf2_G2G1\MitoSys2\Calibration\pmEGFPC1\0009_pmEGFPC1_R1_P2_K1_Ch2.zen
220	5.358051e-03	1.181202e-03	5.138600e-03	20181116_CTCFgfpcf2_G2G1\MitoSys2\Calibration\pmEGFPC1\0009_pmEGFPC1_R1_P2_K1_Ch2.zen
240	4.740309e-03	1.066194e-03	4.944800e-03	20181116_CTCFgfpcf2_G2G1\MitoSys2\Calibration\pmEGFPC1\0009_pmEGFPC1_R1_P2_K1_Ch2.zen
260	4.779308e-03	1.384799e-03	4.766900e-03	20181116_CTCFgfpcf2_G2G1\MitoSys2\Calibration\pmEGFPC1\0009_pmEGFPC1_R1_P2_K1_Ch2.zen
280	4.669834e-03	1.029352e-03	4.602900e-03	20181116_CTCFgfpcf2_G2G1\MitoSys2\Calibration\pmEGFPC1\0009_pmEGFPC1_R1_P2_K1_Ch2.zen
300	4.413574e-03	1.033781e-03	4.451200e-03	20181116_CTCFgfpcf2_G2G1\MitoSys2\Calibration\pmEGFPC1\0009_pmEGFPC1_R1_P2_K1_Ch2.zen
340	4.079213e-03	8.327730e-04	4.178700e-03	20181116_CTCFgfpcf2_G2G1\MitoSys2\Calibration\pmEGFPC1\0009_pmEGFPC1_R1_P2_K1_Ch2.zen
380	3.706585e-03	8.676771e-04	3.940500e-03	20181116_CTCFgfpcf2_G2G1\MitoSys2\Calibration\pmEGFPC1\0009_pmEGFPC1_R1_P2_K1_Ch2.zen
420	3.293545e-03	7.252131e-04	3.730000e-03	20181116_CTCFgfpcf2_G2G1\MitoSys2\Calibration\pmEGFPC1\0009_pmEGFPC1_R1_P2_K1_Ch2.zen
460	3.681696e-03	9.216296e-04	3.542200e-03	20181116_CTCFgfpcf2_G2G1\MitoSys2\Calibration\pmEGFPC1\0009_pmEGFPC1_R1_P2_K1_Ch2.zen
500	3.332234e-03	7.250675e-04	3.373500e-03	20181116_CTCFgfpcf2_G2G1\MitoSys2\Calibration\pmEGFPC1\0009_pmEGFPC1_R1_P2_K1_Ch2.zen
540	2.936307e-03	7.670435e-04	3.220900e-03	20181116_CTCFgfpcf2_G2G1\MitoSys2\Calibration\pmEGFPC1\0009_pmEGFPC1_R1_P2_K1_Ch2.zen
580	2.769441e-03	9.407751e-04	3.082200e-03	20181116_CTCFgfpcf2_G2G1\MitoSys2\Calibration\pmEGFPC1\0009_pmEGFPC1_R1_P2_K1_Ch2.zen
620	2.849064e-03	1.054563e-03	2.955400e-03	20181116_CTCFgfpcf2_G2G1\MitoSys2\Calibration\pmEGFPC1\0009_pmEGFPC1_R1_P2_K1_Ch2.zen
660	2.608710e-03	6.632491e-04	2.839100e-03	20181116_CTCFgfpcf2_G2G1\MitoSys2\Calibration\pmEGFPC1\0009_pmEGFPC1_R1_P2_K1_Ch2.zen
700	2.733069e-03	6.379235e-04	2.732000e-03	20181116_CTCFgfpcf2_G2G1\MitoSys2\Calibration\pmEGFPC1\0009_pmEGFPC1_R1_P2_K1_Ch2.zen
780	2.501725e-03	6.156136e-04	2.541300e-03	20181116_CTCFgfpcf2_G2G1\MitoSys2\Calibration\pmEGFPC1\0009_pmEGFPC1_R1_P2_K1_Ch2.zen
860	2.441230e-03	6.393895e-04	2.376500e-03	20181116_CTCFgfpcf2_G2G1\MitoSys2\Calibration\pmEGFPC1\0009_pmEGFPC1_R1_P2_K1_Ch2.zen
940	2.380476e-03	7.200709e-04	2.232800e-03	20181116_CTCFgfpcf2_G2G1\MitoSys2\Calibration\pmEGFPC1\0009_pmEGFPC1_R1_P2_K1_Ch2.zen
1020	2.221386e-03	8.013455e-04	2.106300e-03	20181116_CTCFgfpcf2_G2G1\MitoSys2\Calibration\pmEGFPC1\0009_pmEGFPC1_R1_P2_K1_Ch2.zen
1100	2.083544e-03	7.159516e-04	1.994100e-03	20181116_CTCFgfpcf2_G2G1\MitoSys2\Calibration\pmEGFPC1\0009_pmEGFPC1_R1_P2_K1_Ch2.zen
1180	2.057721e-03	8.906363e-04	1.893900e-03	20181116_CTCFgfpcf2_G2G1\MitoSys2\Calibration\pmEGFPC1\0009_pmEGFPC1_R1_P2_K1_Ch2.zen
1260	2.000788e-03	7.509606e-04	1.803900e-03	20181116_CTCFgfpcf2_G2G1\MitoSys2\Calibration\pmEGFPC1\0009_pmEGFPC1_R1_P2_K1_Ch2.zen
1340	1.704591e-03	6.384464e-04	1.722600e-03	20181116_CTCFgfpcf2_G2G1\MitoSys2\Calibration\pmEGFPC1\0009_pmEGFPC1_R1_P2_K1_Ch2.zen
1420	1.737920e-03	6.138140e-04	1.648800e-03	20181116_CTCFgfpcf2_G2G1\MitoSys2\Calibration\pmEGFPC1\0009_pmEGFPC1_R1_P2_K1_Ch2.zen
1500	1.616813e-03	6.009202e-04	1.581500e-03	20181116_CTCFgfpcf2_G2G1\MitoSys2\Calibration\pmEGFPC1\0009_pmEGFPC1_R1_P2_K1_Ch2.zen
1660	1.514869e-03	4.774237e-04	1.463300e-03	20181116_CTCFgfpcf2_G2G1\MitoSys2\Calibration\pmEGFPC1\0009_pmEGFPC1_R1_P2_K1_Ch2.zen
1820	1.558044e-03	6.039106e-04	1.362700e-03	20181116_CTCFgfpcf2_G2G1\MitoSys2\Calibration\pmEGFPC1\0009_pmEGFPC1_R1_P2_K1_Ch2.zen
1980	1.334241e-03	5.291647e-04	1.276000e-03	20181116_CTCFgfpcf2_G2G1\MitoSys2\Calibration\pmEGFPC1\0009_pmEGFPC1_R1_P2_K1_Ch2.zen
2140	1.262323e-03	5.787921e-04	1.200600e-03	20181116_CTCFgfpcf2_G2G1\MitoSys2\Calibration\pmEGFPC1\0009_pmEGFPC1_R1_P2_K1_Ch2.zen
2300	1.260386e-03	5.055991e-04	1.134300e-03	20181116_CTCFgfpcf2_G2G1\MitoSys2\Calibration\pmEGFPC1\0009_pmEGFPC1_R1_P2_K1_Ch2.zen
2460	1.152397e-03	5.335445e-04	1.075500e-03	20181116_CTCFgfpcf2_G2G1\MitoSys2\Calibration\pmEGFPC1\0009_pmEGFPC1_R1_P2_K1_Ch2.zen
2620	1.009637e-03	6.184128e-04	1.023000e-03	20181116_CTCFgfpcf2_G2G1\MitoSys2\Calibration\pmEGFPC1\0009_pmEGFPC1_R1_P2_K1_Ch2.zen
2780	9.320609e-04	5.055272e-04	9.758000e-04	20181116_CTCFgfpcf2_G2G1\MitoSys2\Calibration\pmEGFPC1\0009_pmEGFPC1_R1_P2_K1_Ch2.zen
2940	8.936841e-04	4.427536e-04	9.331400e-04	20181116_CTCFgfpcf2_G2G1\MitoSys2\Calibration\pmEGFPC1\0009_pmEGFPC1_R1_P2_K1_Ch2.zen
3100	8.586483e-04	3.585571e-04	8.943600e-04	20181116_CTCFgfpcf2_G2G1\MitoSys2\Calibration\pmEGFPC1\0009_pmEGFPC1_R1_P2_K1_Ch2.zen
3420	8.305682e-04	4.128300e-04	8.264300e-04	20181116_CTCFgfpcf2_G2G1\MitoSys2\Calibration\pmEGFPC1\0009_pmEGFPC1_R1_P2_K1_Ch2.zen
3740	8.739372e-04	5.110366e-04	7.688200e-04	20181116_CTCFgfpcf2_G2G1\MitoSys2\Calibration\pmEGFPC1\0009_pmEGFPC1_R1_P2_K1_Ch2.zen
4060	6.833188e-04	4.835446e-04	7.192700e-04	20181116_CTCFgfpcf2_G2G1\MitoSys2\Calibration\pmEGFPC1\0009_pmEGFPC1_R1_P2_K1_Ch2.zen
4380	6.458889e-04	5.709991e-04	6.761200e-04	20181116_CTCFgfpcf2_G2G1\MitoSys2\Calibration\pmEGFPC1\0009_pmEGFPC1_R1_P2_K1_Ch2.zen
4700	6.135259e-04	6.125515e-04	6.381700e-04	20181116_CTCFgfpcf2_G2G1\MitoSys2\Calibration\pmEGFPC1\0009_pmEGFPC1_R1_P2_K1_Ch2.zen
5020	6.309658e-04	4.638957e-04	6.044900e-04	20181116_CTCFgfpcf2_G2G1\MitoSys2\Calibration\pmEGFPC1\0009_pmEGFPC1_R1_P2_K1_Ch2.zen
5340	6.094726e-04	4.158624e-04	5.743700e-04	20181116_CTCFgfpcf2_G2G1\MitoSys2\Calibration\pmEGFPC1\0009_pmEGFPC1_R1_P2_K1_Ch2.zen
5660	5.719798e-04	5.612871e-04	5.472400e-04	20181116_CTCFgfpcf2_G2G1\MitoSys2\Calibration\pmEGFPC1\0009_pmEGFPC1_R1_P2_K1_Ch2.zen
5980	5.329834e-04	4.097595e-04	5.226600e-04	20181116_CTCFgfpcf2_G2G1\MitoSys2\Calibration\pmEGFPC1\0009_pmEGFPC1_R1_P2_K1_Ch2.zen
6300	5.037630e-04	3.964779e-04	5.002700e-04	20181116_CTCFgfpcf2_G2G1\MitoSys2\Calibration\pmEGFPC1\0009_pmEGFPC1_R1_P2_K1_Ch2.zen
6940	4.658114e-04	3.747166e-04	4.609300e-04	20181116_CTCFgfpcf2_G2G1\MitoSys2\Calibration\pmEGFPC1\0009_pmEGFPC1_R1_P2_K1_Ch2.zen
7580	4.705758e-04	2.765481e-04	4.274300e-04	20181116_CTCFgfpcf2_G2G1\MitoSys2\Calibration\pmEGFPC1\0009_pmEGFPC1_R1_P2_K1_Ch2.zen
8220	3.196348e-04	2.986052e-04	3.985100e-04	20181116_CTCFgfpcf2_G2G1\MitoSys2\Calibration\pmEGFPC1\0009_pmEGFPC1_R1_P2_K1_Ch2.zen
8860	4.489956e-04	4.184273e-04	3.732500e-04	20181116_CTCFgfpcf2_G2G1\MitoSys2\Calibration\pmEGFPC1\0009_pmEGFPC1_R1_P2_K1_Ch2.zen
9500	3.081059e-04	4.274105e-04	3.509700e-04	20181116_CTCFgfpcf2_G2G1\MitoSys2\Calibration\pmEGFPC1\0009_pmEGFPC1_R1_P2_K1_Ch2.zen
10140	2.606327e-04	2.997622e-04	3.311600e-04	20181116_CTCFgfpcf2_G2G1\MitoSys2\Calibration\pmEGFPC1\0009_pmEGFPC1_R1_P2_K1_Ch2.zen
10780	2.751568e-04	3.651880e-04	3.134200e-04	20181116_CTCFgfpcf2_G2G1\MitoSys2\Calibration\pmEGFPC1\0009_pmEGFPC1_R1_P2_K1_Ch2.zen
11420	2.961484e-04	3.352350e-04	2.974300e-04	20181116_CTCFgfpcf2_G2G1\MitoSys2\Calibration\pmEGFPC1\0009_pmEGFPC1_R1_P2_K1_Ch2.zen
12060	1.872620e-04	3.317050e-04	2.829400e-04	20181116_CTCFgfpcf2_G2G1\MitoSys2\Calibration\pmEGFPC1\0009_pmEGFPC1_R1_P2_K1_Ch2.zen
12700	1.979827e-04	2.752654e-04	2.697300e-04	20181116_CTCFgfpcf2_G2G1\MitoSys2\Calibration\pmEGFPC1\0009_pmEGFPC1_R1_P2_K1_Ch2.zen
13980	1.151176e-04	2.489960e-04	2.465600e-04	20181116_CTCFgfpcf2_G2G1\MitoSys2\Calibration\pmEGFPC1\0009_pmEGFPC1_R1_P2_K1_Ch2.zen
15260	1.203051e-04	3.224581e-04	2.268700e-04	20181116_CTCFgfpcf2_G2G1\MitoSys2\Calibration\pmEGFPC1\0009_pmEGFPC1_R1_P2_K1_Ch2.zen
16540	1.193950e-04	3.115596e-04	2.099200e-04	20181116_CTCFgfpcf2_G2G1\MitoSys2\Calibration\pmEGFPC1\0009_pmEGFPC1_R1_P2_K1_Ch2.zen
17820	1.799159e-04	3.121046e-04	1.951900e-04	20181116_CTCFgfpcf2_G2G1\MitoSys2\Calibration\pmEGFPC1\0009_pmEGFPC1_R1_P2_K1_Ch2.zen
19100	1.613864e-04	2.808258e-04	1.822500e-04	20181116_CTCFgfpcf2_G2G1\MitoSys2\Calibration\pmEGFPC1\0009_pmEGFPC1_R1_P2_K1_Ch2.zen
20380	1.593247e-04	2.836609e-04	1.708100e-04	20181116_CTCFgfpcf2_G2G1\MitoSys2\Calibration\pmEGFPC1\0009_pmEGFPC1_R1_P2_K1_Ch2.zen
21660	1.177734e-04	3.264329e-04	1.606200e-04	20181116_CTCFgfpcf2_G2G1\MitoSys2\Calibration\pmEGFPC1\0009_pmEGFPC1_R1_P2_K1_Ch2.zen
22940	1.631706e-04	3.005986e-04	1.514900e-04	20181116_CTCFgfpcf2_G2G1\MitoSys2\Calibration\pmEGFPC1\0009_pmEGFPC1_R1_P2_K1_Ch2.zen
24220	1.434081e-04	2.997967e-04	1.432500e-04	20181116_CTCFgfpcf2_G2G1\MitoSys2\Calibration\pmEGFPC1\0009_pmEGFPC1_R1_P2_K1_Ch2.zen
25500	9.945793e-05	2.949649e-04	1.358000e-04	20181116_CTCFgfpcf2_G2G1\MitoSys2\Calibration\pmEGFPC1\0009_pmEGFPC1_R1_P2_K1_Ch2.zen
28060	6.761997e-05	3.638981e-04	1.228300e-04	20181116_CTCFgfpcf2_G2G1\MitoSys2\Calibration\pmEGFPC1\0009_pmEGFPC1_R1_P2_K1_Ch2.zen
30620	8.678740e-05	3.295643e-04	1.119300e-04	20181116_CTCFgfpcf2_G2G1\MitoSys2\Calibration\pmEGFPC1\0009_pmEGFPC1_R1_P2_K1_Ch2.zen
33180	9.834913e-05	3.017527e-04	1.026500e-04	20181116_CTCFgfpcf2_G2G1\MitoSys2\Calibration\pmEGFPC1\0009_pmEGFPC1_R1_P2_K1_Ch2.zen
35740	1.459521e-04	3.211807e-04	9.466600e-05	20181116_CTCFgfpcf2_G2G1\MitoSys2\Calibration\pmEGFPC1\0009_pmEGFPC1_R1_P2_K1_Ch2.zen
38300	1.616065e-04	3.021745e-04	8.772700e-05	20181116_CTCFgfpcf2_G2G1\MitoSys2\Calibration\pmEGFPC1\0009_pmEGFPC1_R1_P2_K1_Ch2.zen
40860	1.628798e-04	2.714314e-04	8.164600e-05	20181116_CTCFgfpcf2_G2G1\MitoSys2\Calibration\pmEGFPC1\0009_pmEGFPC1_R1_P2_K1_Ch2.zen
43420	8.710141e-05	3.455099e-04	7.627500e-05	20181116_CTCFgfpcf2_G2G1\MitoSys2\Calibration\pmEGFPC1\0009_pmEGFPC1_R1_P2_K1_Ch2.zen
45980	1.683939e-04	3.246981e-04	7.150200e-05	20181116_CTCFgfpcf2_G2G1\MitoSys2\Calibration\pmEGFPC1\0009_pmEGFPC1_R1_P2_K1_Ch2.zen
48540	4.743324e-05	2.825804e-04	6.723300e-05	20181116_CTCFgfpcf2_G2G1\MitoSys2\Calibration\pmEGFPC1\0009_pmEGFPC1_R1_P2_K1_Ch2.zen
51100	6.322248e-05	2.404874e-04	6.339500e-05	20181116_CTCFgfpcf2_G2G1\MitoSys2\Calibration\pmEGFPC1\0009_pmEGFPC1_R1_P2_K1_Ch2.zen
56220	8.243156e-05	2.547368e-04	5.678100e-05	20181116_CTCFgfpcf2_G2G1\MitoSys2\Calibration\pmEGFPC1\0009_pmEGFPC1_R1_P2_K1_Ch2.zen
61340	1.792702e-04	2.262195e-04	5.129200e-05	20181116_CTCFgfpcf2_G2G1\MitoSys2\Calibration\pmEGFPC1\0009_pmEGFPC1_R1_P2_K1_Ch2.zen
66460	6.802402e-05	2.477255e-04	4.667000e-05	20181116_CTCFgfpcf2_G2G1\MitoSys2\Calibration\pmEGFPC1\0009_pmEGFPC1_R1_P2_K1_Ch2.zen
71580	8.425046e-05	2.432356e-04	4.273100e-05	20181116_CTCFgfpcf2_G2G1\MitoSys2\Calibration\pmEGFPC1\0009_pmEGFPC1_R1_P2_K1_Ch2.zen
76700	3.789803e-05	3.005488e-04	3.933800e-05	20181116_CTCFgfpcf2_G2G1\MitoSys2\Calibration\pmEGFPC1\0009_pmEGFPC1_R1_P2_K1_Ch2.zen
81820	8.444680e-05	2.819649e-04	3.638700e-05	20181116_CTCFgfpcf2_G2G1\MitoSys2\Calibration\pmEGFPC1\0009_pmEGFPC1_R1_P2_K1_Ch2.zen
86940	5.211173e-05	2.769872e-04	3.380000e-05	20181116_CTCFgfpcf2_G2G1\MitoSys2\Calibration\pmEGFPC1\0009_pmEGFPC1_R1_P2_K1_Ch2.zen
92060	4.763628e-05	2.354637e-04	3.151600e-05	20181116_CTCFgfpcf2_G2G1\MitoSys2\Calibration\pmEGFPC1\0009_pmEGFPC1_R1_P2_K1_Ch2.zen
97180	5.773633e-05	3.275509e-04	2.948600e-05	20181116_CTCFgfpcf2_G2G1\MitoSys2\Calibration\pmEGFPC1\0009_pmEGFPC1_R1_P2_K1_Ch2.zen
102300	7.619194e-05	2.266800e-04	2.767100e-05	20181116_CTCFgfpcf2_G2G1\MitoSys2\Calibration\pmEGFPC1\0009_pmEGFPC1_R1_P2_K1_Ch2.zen
112540	5.296611e-05	2.087134e-04	2.456800e-05	20181116_CTCFgfpcf2_G2G1\MitoSys2\Calibration\pmEGFPC1\0009_pmEGFPC1_R1_P2_K1_Ch2.zen
122780	6.317055e-05	2.338576e-04	2.201600e-05	20181116_CTCFgfpcf2_G2G1\MitoSys2\Calibration\pmEGFPC1\0009_pmEGFPC1_R1_P2_K1_Ch2.zen
133020	5.693480e-05	2.123519e-04	1.988500e-05	20181116_CTCFgfpcf2_G2G1\MitoSys2\Calibration\pmEGFPC1\0009_pmEGFPC1_R1_P2_K1_Ch2.zen
143260	9.621417e-06	2.389335e-04	1.808300e-05	20181116_CTCFgfpcf2_G2G1\MitoSys2\Calibration\pmEGFPC1\0009_pmEGFPC1_R1_P2_K1_Ch2.zen
153500	-9.635908e-06	2.060536e-04	1.654000e-05	20181116_CTCFgfpcf2_G2G1\MitoSys2\Calibration\pmEGFPC1\0009_pmEGFPC1_R1_P2_K1_Ch2.zen
163740	4.841180e-05	2.209445e-04	1.520800e-05	20181116_CTCFgfpcf2_G2G1\MitoSys2\Calibration\pmEGFPC1\0009_pmEGFPC1_R1_P2_K1_Ch2.zen
173980	2.876319e-05	2.020019e-04	1.404600e-05	20181116_CTCFgfpcf2_G2G1\MitoSys2\Calibration\pmEGFPC1\0009_pmEGFPC1_R1_P2_K1_Ch2.zen
184220	7.229096e-05	1.728681e-04	1.302600e-05	20181116_CTCFgfpcf2_G2G1\MitoSys2\Calibration\pmEGFPC1\0009_pmEGFPC1_R1_P2_K1_Ch2.zen
194460	6.472376e-05	2.496353e-04	1.212500e-05	20181116_CTCFgfpcf2_G2G1\MitoSys2\Calibration\pmEGFPC1\0009_pmEGFPC1_R1_P2_K1_Ch2.zen
204700	1.892807e-05	1.835943e-04	1.132200e-05	20181116_CTCFgfpcf2_G2G1\MitoSys2\Calibration\pmEGFPC1\0009_pmEGFPC1_R1_P2_K1_Ch2.zen
225180	2.247804e-05	2.075864e-04	9.959900e-06	20181116_CTCFgfpcf2_G2G1\MitoSys2\Calibration\pmEGFPC1\0009_pmEGFPC1_R1_P2_K1_Ch2.zen
245660	2.398819e-05	1.756177e-04	8.849200e-06	20181116_CTCFgfpcf2_G2G1\MitoSys2\Calibration\pmEGFPC1\0009_pmEGFPC1_R1_P2_K1_Ch2.zen
266140	1.615293e-06	1.438724e-04	7.929300e-06	20181116_CTCFgfpcf2_G2G1\MitoSys2\Calibration\pmEGFPC1\0009_pmEGFPC1_R1_P2_K1_Ch2.zen
286620	5.489089e-05	1.960813e-04	7.157000e-06	20181116_CTCFgfpcf2_G2G1\MitoSys2\Calibration\pmEGFPC1\0009_pmEGFPC1_R1_P2_K1_Ch2.zen
307100	-7.164951e-05	1.903957e-04	6.500900e-06	20181116_CTCFgfpcf2_G2G1\MitoSys2\Calibration\pmEGFPC1\0009_pmEGFPC1_R1_P2_K1_Ch2.zen
327580	-5.069833e-06	1.846839e-04	5.937900e-06	20181116_CTCFgfpcf2_G2G1\MitoSys2\Calibration\pmEGFPC1\0009_pmEGFPC1_R1_P2_K1_Ch2.zen
348060	1.200617e-05	1.977945e-04	5.450400e-06	20181116_CTCFgfpcf2_G2G1\MitoSys2\Calibration\pmEGFPC1\0009_pmEGFPC1_R1_P2_K1_Ch2.zen
368540	-2.808477e-05	1.541734e-04	5.025000e-06	20181116_CTCFgfpcf2_G2G1\MitoSys2\Calibration\pmEGFPC1\0009_pmEGFPC1_R1_P2_K1_Ch2.zen
389020	-1.439939e-05	1.552303e-04	4.651100e-06	20181116_CTCFgfpcf2_G2G1\MitoSys2\Calibration\pmEGFPC1\0009_pmEGFPC1_R1_P2_K1_Ch2.zen
409500	1.919042e-05	1.367913e-04	4.320400e-06	20181116_CTCFgfpcf2_G2G1\MitoSys2\Calibration\pmEGFPC1\0009_pmEGFPC1_R1_P2_K1_Ch2.zen
450460	2.126858e-06	1.788914e-04	3.763300e-06	20181116_CTCFgfpcf2_G2G1\MitoSys2\Calibration\pmEGFPC1\0009_pmEGFPC1_R1_P2_K1_Ch2.zen
491420	-1.781708e-05	1.402371e-04	3.313900e-06	20181116_CTCFgfpcf2_G2G1\MitoSys2\Calibration\pmEGFPC1\0009_pmEGFPC1_R1_P2_K1_Ch2.zen
532380	-1.026526e-05	1.307651e-04	2.945300e-06	20181116_CTCFgfpcf2_G2G1\MitoSys2\Calibration\pmEGFPC1\0009_pmEGFPC1_R1_P2_K1_Ch2.zen
573340	3.202745e-06	1.521037e-04	2.638600e-06	20181116_CTCFgfpcf2_G2G1\MitoSys2\Calibration\pmEGFPC1\0009_pmEGFPC1_R1_P2_K1_Ch2.zen
614300	-1.480817e-05	1.584781e-04	2.380200e-06	20181116_CTCFgfpcf2_G2G1\MitoSys2\Calibration\pmEGFPC1\0009_pmEGFPC1_R1_P2_K1_Ch2.zen
655260	-2.894962e-05	1.271925e-04	2.160300e-06	20181116_CTCFgfpcf2_G2G1\MitoSys2\Calibration\pmEGFPC1\0009_pmEGFPC1_R1_P2_K1_Ch2.zen
696220	-6.758871e-05	8.624342e-05	1.971300e-06	20181116_CTCFgfpcf2_G2G1\MitoSys2\Calibration\pmEGFPC1\0009_pmEGFPC1_R1_P2_K1_Ch2.zen
737180	-4.519288e-05	1.091119e-04	1.807500e-06	20181116_CTCFgfpcf2_G2G1\MitoSys2\Calibration\pmEGFPC1\0009_pmEGFPC1_R1_P2_K1_Ch2.zen
778140	1.622232e-05	1.710238e-04	1.664600e-06	20181116_CTCFgfpcf2_G2G1\MitoSys2\Calibration\pmEGFPC1\0009_pmEGFPC1_R1_P2_K1_Ch2.zen
819100	-5.062429e-05	1.321202e-04	1.538900e-06	20181116_CTCFgfpcf2_G2G1\MitoSys2\Calibration\pmEGFPC1\0009_pmEGFPC1_R1_P2_K1_Ch2.zen
901020	-6.424982e-05	1.086850e-04	1.329000e-06	20181116_CTCFgfpcf2_G2G1\MitoSys2\Calibration\pmEGFPC1\0009_pmEGFPC1_R1_P2_K1_Ch2.zen
982940	-6.386217e-05	1.275622e-04	1.161500e-06	20181116_CTCFgfpcf2_G2G1\MitoSys2\Calibration\pmEGFPC1\0009_pmEGFPC1_R1_P2_K1_Ch2.zen
1064860	-5.012486e-05	1.250909e-04	1.025400e-06	20181116_CTCFgfpcf2_G2G1\MitoSys2\Calibration\pmEGFPC1\0009_pmEGFPC1_R1_P2_K1_Ch2.zen
1146780	3.486583e-06	1.025307e-04	9.130900e-07	20181116_CTCFgfpcf2_G2G1\MitoSys2\Calibration\pmEGFPC1\0009_pmEGFPC1_R1_P2_K1_Ch2.zen
1228700	3.193707e-05	1.048758e-04	8.192800e-07	20181116_CTCFgfpcf2_G2G1\MitoSys2\Calibration\pmEGFPC1\0009_pmEGFPC1_R1_P2_K1_Ch2.zen
1310620	1.139601e-05	1.662065e-04	7.399800e-07	20181116_CTCFgfpcf2_G2G1\MitoSys2\Calibration\pmEGFPC1\0009_pmEGFPC1_R1_P2_K1_Ch2.zen
1392540	1.808991e-05	1.576557e-04	6.722900e-07	20181116_CTCFgfpcf2_G2G1\MitoSys2\Calibration\pmEGFPC1\0009_pmEGFPC1_R1_P2_K1_Ch2.zen
1474460	-1.876593e-05	1.422900e-04	6.139800e-07	20181116_CTCFgfpcf2_G2G1\MitoSys2\Calibration\pmEGFPC1\0009_pmEGFPC1_R1_P2_K1_Ch2.zen
1556380	-3.726400e-06	1.549074e-04	5.633500e-07	20181116_CTCFgfpcf2_G2G1\MitoSys2\Calibration\pmEGFPC1\0009_pmEGFPC1_R1_P2_K1_Ch2.zen
10	3.608993e-03	5.980349e-04	3.481200e-03	20181116_CTCFgfpcf2_G2G1\MitoSys2\Calibration\pmEGFPC1\0010_pmEGFPC1_R1_P1_K1_Ch2.zen
20	3.351121e-03	6.879520e-04	3.334300e-03	20181116_CTCFgfpcf2_G2G1\MitoSys2\Calibration\pmEGFPC1\0010_pmEGFPC1_R1_P1_K1_Ch2.zen
30	3.101820e-03	5.463212e-04	3.198000e-03	20181116_CTCFgfpcf2_G2G1\MitoSys2\Calibration\pmEGFPC1\0010_pmEGFPC1_R1_P1_K1_Ch2.zen
40	3.063629e-03	5.607667e-04	3.071900e-03	20181116_CTCFgfpcf2_G2G1\MitoSys2\Calibration\pmEGFPC1\0010_pmEGFPC1_R1_P1_K1_Ch2.zen
50	2.977561e-03	6.359662e-04	2.955200e-03	20181116_CTCFgfpcf2_G2G1\MitoSys2\Calibration\pmEGFPC1\0010_pmEGFPC1_R1_P1_K1_Ch2.zen
60	2.765793e-03	7.542920e-04	2.847300e-03	20181116_CTCFgfpcf2_G2G1\MitoSys2\Calibration\pmEGFPC1\0010_pmEGFPC1_R1_P1_K1_Ch2.zen
70	2.831659e-03	4.479757e-04	2.747200e-03	20181116_CTCFgfpcf2_G2G1\MitoSys2\Calibration\pmEGFPC1\0010_pmEGFPC1_R1_P1_K1_Ch2.zen
80	2.387141e-03	5.743338e-04	2.654200e-03	20181116_CTCFgfpcf2_G2G1\MitoSys2\Calibration\pmEGFPC1\0010_pmEGFPC1_R1_P1_K1_Ch2.zen
90	2.526128e-03	5.245865e-04	2.567700e-03	20181116_CTCFgfpcf2_G2G1\MitoSys2\Calibration\pmEGFPC1\0010_pmEGFPC1_R1_P1_K1_Ch2.zen
100	2.528262e-03	3.962081e-04	2.487100e-03	20181116_CTCFgfpcf2_G2G1\MitoSys2\Calibration\pmEGFPC1\0010_pmEGFPC1_R1_P1_K1_Ch2.zen
120	2.359690e-03	3.845589e-04	2.341300e-03	20181116_CTCFgfpcf2_G2G1\MitoSys2\Calibration\pmEGFPC1\0010_pmEGFPC1_R1_P1_K1_Ch2.zen
140	2.237618e-03	3.182890e-04	2.213100e-03	20181116_CTCFgfpcf2_G2G1\MitoSys2\Calibration\pmEGFPC1\0010_pmEGFPC1_R1_P1_K1_Ch2.zen
160	2.177940e-03	5.042879e-04	2.099600e-03	20181116_CTCFgfpcf2_G2G1\MitoSys2\Calibration\pmEGFPC1\0010_pmEGFPC1_R1_P1_K1_Ch2.zen
180	2.054150e-03	4.485001e-04	1.998200e-03	20181116_CTCFgfpcf2_G2G1\MitoSys2\Calibration\pmEGFPC1\0010_pmEGFPC1_R1_P1_K1_Ch2.zen
200	2.001661e-03	3.280375e-04	1.907200e-03	20181116_CTCFgfpcf2_G2G1\MitoSys2\Calibration\pmEGFPC1\0010_pmEGFPC1_R1_P1_K1_Ch2.zen
220	1.823095e-03	4.210486e-04	1.824900e-03	20181116_CTCFgfpcf2_G2G1\MitoSys2\Calibration\pmEGFPC1\0010_pmEGFPC1_R1_P1_K1_Ch2.zen
240	1.912829e-03	3.318325e-04	1.750100e-03	20181116_CTCFgfpcf2_G2G1\MitoSys2\Calibration\pmEGFPC1\0010_pmEGFPC1_R1_P1_K1_Ch2.zen
260	1.683793e-03	4.155294e-04	1.681700e-03	20181116_CTCFgfpcf2_G2G1\MitoSys2\Calibration\pmEGFPC1\0010_pmEGFPC1_R1_P1_K1_Ch2.zen
280	1.557069e-03	3.828753e-04	1.618800e-03	20181116_CTCFgfpcf2_G2G1\MitoSys2\Calibration\pmEGFPC1\0010_pmEGFPC1_R1_P1_K1_Ch2.zen
300	1.457800e-03	3.017382e-04	1.560800e-03	20181116_CTCFgfpcf2_G2G1\MitoSys2\Calibration\pmEGFPC1\0010_pmEGFPC1_R1_P1_K1_Ch2.zen
340	1.425694e-03	4.298073e-04	1.457000e-03	20181116_CTCFgfpcf2_G2G1\MitoSys2\Calibration\pmEGFPC1\0010_pmEGFPC1_R1_P1_K1_Ch2.zen
380	1.446439e-03	2.744371e-04	1.366700e-03	20181116_CTCFgfpcf2_G2G1\MitoSys2\Calibration\pmEGFPC1\0010_pmEGFPC1_R1_P1_K1_Ch2.zen
420	1.217839e-03	2.921140e-04	1.287100e-03	20181116_CTCFgfpcf2_G2G1\MitoSys2\Calibration\pmEGFPC1\0010_pmEGFPC1_R1_P1_K1_Ch2.zen
460	1.096219e-03	4.112551e-04	1.216300e-03	20181116_CTCFgfpcf2_G2G1\MitoSys2\Calibration\pmEGFPC1\0010_pmEGFPC1_R1_P1_K1_Ch2.zen
500	1.289619e-03	3.724960e-04	1.152900e-03	20181116_CTCFgfpcf2_G2G1\MitoSys2\Calibration\pmEGFPC1\0010_pmEGFPC1_R1_P1_K1_Ch2.zen
540	1.048352e-03	3.296253e-04	1.095700e-03	20181116_CTCFgfpcf2_G2G1\MitoSys2\Calibration\pmEGFPC1\0010_pmEGFPC1_R1_P1_K1_Ch2.zen
580	1.049118e-03	3.307937e-04	1.043800e-03	20181116_CTCFgfpcf2_G2G1\MitoSys2\Calibration\pmEGFPC1\0010_pmEGFPC1_R1_P1_K1_Ch2.zen
620	1.036469e-03	3.707353e-04	9.964200e-04	20181116_CTCFgfpcf2_G2G1\MitoSys2\Calibration\pmEGFPC1\0010_pmEGFPC1_R1_P1_K1_Ch2.zen
660	9.133599e-04	3.787633e-04	9.530300e-04	20181116_CTCFgfpcf2_G2G1\MitoSys2\Calibration\pmEGFPC1\0010_pmEGFPC1_R1_P1_K1_Ch2.zen
700	8.636432e-04	2.195258e-04	9.131200e-04	20181116_CTCFgfpcf2_G2G1\MitoSys2\Calibration\pmEGFPC1\0010_pmEGFPC1_R1_P1_K1_Ch2.zen
780	8.353977e-04	3.247139e-04	8.422000e-04	20181116_CTCFgfpcf2_G2G1\MitoSys2\Calibration\pmEGFPC1\0010_pmEGFPC1_R1_P1_K1_Ch2.zen
860	8.660607e-04	2.475102e-04	7.810700e-04	20181116_CTCFgfpcf2_G2G1\MitoSys2\Calibration\pmEGFPC1\0010_pmEGFPC1_R1_P1_K1_Ch2.zen
940	7.307736e-04	2.981138e-04	7.278500e-04	20181116_CTCFgfpcf2_G2G1\MitoSys2\Calibration\pmEGFPC1\0010_pmEGFPC1_R1_P1_K1_Ch2.zen
1020	6.480274e-04	2.531891e-04	6.811000e-04	20181116_CTCFgfpcf2_G2G1\MitoSys2\Calibration\pmEGFPC1\0010_pmEGFPC1_R1_P1_K1_Ch2.zen
1100	6.944003e-04	2.726828e-04	6.397100e-04	20181116_CTCFgfpcf2_G2G1\MitoSys2\Calibration\pmEGFPC1\0010_pmEGFPC1_R1_P1_K1_Ch2.zen
1180	5.521590e-04	2.560680e-04	6.028300e-04	20181116_CTCFgfpcf2_G2G1\MitoSys2\Calibration\pmEGFPC1\0010_pmEGFPC1_R1_P1_K1_Ch2.zen
1260	5.295153e-04	2.034525e-04	5.697600e-04	20181116_CTCFgfpcf2_G2G1\MitoSys2\Calibration\pmEGFPC1\0010_pmEGFPC1_R1_P1_K1_Ch2.zen
1340	5.333046e-04	2.486395e-04	5.399500e-04	20181116_CTCFgfpcf2_G2G1\MitoSys2\Calibration\pmEGFPC1\0010_pmEGFPC1_R1_P1_K1_Ch2.zen
1420	5.233490e-04	1.964229e-04	5.129400e-04	20181116_CTCFgfpcf2_G2G1\MitoSys2\Calibration\pmEGFPC1\0010_pmEGFPC1_R1_P1_K1_Ch2.zen
1500	4.600655e-04	1.927490e-04	4.883600e-04	20181116_CTCFgfpcf2_G2G1\MitoSys2\Calibration\pmEGFPC1\0010_pmEGFPC1_R1_P1_K1_Ch2.zen
1660	4.050437e-04	2.481936e-04	4.452900e-04	20181116_CTCFgfpcf2_G2G1\MitoSys2\Calibration\pmEGFPC1\0010_pmEGFPC1_R1_P1_K1_Ch2.zen
1820	4.138589e-04	1.770091e-04	4.088200e-04	20181116_CTCFgfpcf2_G2G1\MitoSys2\Calibration\pmEGFPC1\0010_pmEGFPC1_R1_P1_K1_Ch2.zen
1980	3.158752e-04	1.962484e-04	3.775400e-04	20181116_CTCFgfpcf2_G2G1\MitoSys2\Calibration\pmEGFPC1\0010_pmEGFPC1_R1_P1_K1_Ch2.zen
2140	3.728865e-04	2.220955e-04	3.504400e-04	20181116_CTCFgfpcf2_G2G1\MitoSys2\Calibration\pmEGFPC1\0010_pmEGFPC1_R1_P1_K1_Ch2.zen
2300	3.506554e-04	1.820137e-04	3.267300e-04	20181116_CTCFgfpcf2_G2G1\MitoSys2\Calibration\pmEGFPC1\0010_pmEGFPC1_R1_P1_K1_Ch2.zen
2460	3.142984e-04	1.702578e-04	3.058300e-04	20181116_CTCFgfpcf2_G2G1\MitoSys2\Calibration\pmEGFPC1\0010_pmEGFPC1_R1_P1_K1_Ch2.zen
2620	2.981141e-04	1.723368e-04	2.872600e-04	20181116_CTCFgfpcf2_G2G1\MitoSys2\Calibration\pmEGFPC1\0010_pmEGFPC1_R1_P1_K1_Ch2.zen
2780	2.924615e-04	2.238336e-04	2.706700e-04	20181116_CTCFgfpcf2_G2G1\MitoSys2\Calibration\pmEGFPC1\0010_pmEGFPC1_R1_P1_K1_Ch2.zen
2940	2.785637e-04	1.781334e-04	2.557500e-04	20181116_CTCFgfpcf2_G2G1\MitoSys2\Calibration\pmEGFPC1\0010_pmEGFPC1_R1_P1_K1_Ch2.zen
3100	2.573908e-04	1.469828e-04	2.422800e-04	20181116_CTCFgfpcf2_G2G1\MitoSys2\Calibration\pmEGFPC1\0010_pmEGFPC1_R1_P1_K1_Ch2.zen
3420	1.908056e-04	1.758177e-04	2.188900e-04	20181116_CTCFgfpcf2_G2G1\MitoSys2\Calibration\pmEGFPC1\0010_pmEGFPC1_R1_P1_K1_Ch2.zen
3740	2.233936e-04	1.773323e-04	1.993000e-04	20181116_CTCFgfpcf2_G2G1\MitoSys2\Calibration\pmEGFPC1\0010_pmEGFPC1_R1_P1_K1_Ch2.zen
4060	1.931254e-04	1.914847e-04	1.826700e-04	20181116_CTCFgfpcf2_G2G1\MitoSys2\Calibration\pmEGFPC1\0010_pmEGFPC1_R1_P1_K1_Ch2.zen
[truncated: 39,979 more rows]
