# Supplementary material for: Absolute quantification of cohesin, CTCF and their regulators in human cells
Source: eLife. 2019 Jun 17;8:e46269. doi: 10.7554/eLife.46269 (PMC6606026; doi:10.7554/eLife.46269)
Supplement: Figure 2—source data 1. [file elife-46269-fig2-data1.zip › Figure 2 - source data 1/20181116_CTCFgfpcf2_G2G1/2c_opt_time_col_ic_Ch1.txt]

time_s	Ch1_kHz	path
0	3.498833e+02	20181116_CTCFgfpcf2_G2G1\MitoSys2\Calibration\pmEGFPC1\0001_pmEGFPC1_R1_P1_K1_Ch2.zen
6.000000e-02	3.454500e+02	20181116_CTCFgfpcf2_G2G1\MitoSys2\Calibration\pmEGFPC1\0001_pmEGFPC1_R1_P1_K1_Ch2.zen
1.200000e-01	3.479167e+02	20181116_CTCFgfpcf2_G2G1\MitoSys2\Calibration\pmEGFPC1\0001_pmEGFPC1_R1_P1_K1_Ch2.zen
1.800000e-01	3.508833e+02	20181116_CTCFgfpcf2_G2G1\MitoSys2\Calibration\pmEGFPC1\0001_pmEGFPC1_R1_P1_K1_Ch2.zen
2.400000e-01	3.554500e+02	20181116_CTCFgfpcf2_G2G1\MitoSys2\Calibration\pmEGFPC1\0001_pmEGFPC1_R1_P1_K1_Ch2.zen
3.000000e-01	3.478833e+02	20181116_CTCFgfpcf2_G2G1\MitoSys2\Calibration\pmEGFPC1\0001_pmEGFPC1_R1_P1_K1_Ch2.zen
3.600000e-01	3.429333e+02	20181116_CTCFgfpcf2_G2G1\MitoSys2\Calibration\pmEGFPC1\0001_pmEGFPC1_R1_P1_K1_Ch2.zen
4.200000e-01	3.482167e+02	20181116_CTCFgfpcf2_G2G1\MitoSys2\Calibration\pmEGFPC1\0001_pmEGFPC1_R1_P1_K1_Ch2.zen
4.800000e-01	3.401667e+02	20181116_CTCFgfpcf2_G2G1\MitoSys2\Calibration\pmEGFPC1\0001_pmEGFPC1_R1_P1_K1_Ch2.zen
5.400000e-01	3.420833e+02	20181116_CTCFgfpcf2_G2G1\MitoSys2\Calibration\pmEGFPC1\0001_pmEGFPC1_R1_P1_K1_Ch2.zen
6.000000e-01	3.422833e+02	20181116_CTCFgfpcf2_G2G1\MitoSys2\Calibration\pmEGFPC1\0001_pmEGFPC1_R1_P1_K1_Ch2.zen
6.600000e-01	3.427167e+02	20181116_CTCFgfpcf2_G2G1\MitoSys2\Calibration\pmEGFPC1\0001_pmEGFPC1_R1_P1_K1_Ch2.zen
7.200000e-01	3.562167e+02	20181116_CTCFgfpcf2_G2G1\MitoSys2\Calibration\pmEGFPC1\0001_pmEGFPC1_R1_P1_K1_Ch2.zen
7.800000e-01	3.392833e+02	20181116_CTCFgfpcf2_G2G1\MitoSys2\Calibration\pmEGFPC1\0001_pmEGFPC1_R1_P1_K1_Ch2.zen
8.400000e-01	3.520333e+02	20181116_CTCFgfpcf2_G2G1\MitoSys2\Calibration\pmEGFPC1\0001_pmEGFPC1_R1_P1_K1_Ch2.zen
9.000000e-01	3.428500e+02	20181116_CTCFgfpcf2_G2G1\MitoSys2\Calibration\pmEGFPC1\0001_pmEGFPC1_R1_P1_K1_Ch2.zen
9.600000e-01	3.460167e+02	20181116_CTCFgfpcf2_G2G1\MitoSys2\Calibration\pmEGFPC1\0001_pmEGFPC1_R1_P1_K1_Ch2.zen
1.020000e+00	3.422833e+02	20181116_CTCFgfpcf2_G2G1\MitoSys2\Calibration\pmEGFPC1\0001_pmEGFPC1_R1_P1_K1_Ch2.zen
1.080000e+00	3.436500e+02	20181116_CTCFgfpcf2_G2G1\MitoSys2\Calibration\pmEGFPC1\0001_pmEGFPC1_R1_P1_K1_Ch2.zen
1.140000e+00	3.427167e+02	20181116_CTCFgfpcf2_G2G1\MitoSys2\Calibration\pmEGFPC1\0001_pmEGFPC1_R1_P1_K1_Ch2.zen
1.200000e+00	3.455833e+02	20181116_CTCFgfpcf2_G2G1\MitoSys2\Calibration\pmEGFPC1\0001_pmEGFPC1_R1_P1_K1_Ch2.zen
1.260000e+00	3.488167e+02	20181116_CTCFgfpcf2_G2G1\MitoSys2\Calibration\pmEGFPC1\0001_pmEGFPC1_R1_P1_K1_Ch2.zen
1.320000e+00	3.436500e+02	20181116_CTCFgfpcf2_G2G1\MitoSys2\Calibration\pmEGFPC1\0001_pmEGFPC1_R1_P1_K1_Ch2.zen
1.380000e+00	3.334833e+02	20181116_CTCFgfpcf2_G2G1\MitoSys2\Calibration\pmEGFPC1\0001_pmEGFPC1_R1_P1_K1_Ch2.zen
1.440000e+00	3.410500e+02	20181116_CTCFgfpcf2_G2G1\MitoSys2\Calibration\pmEGFPC1\0001_pmEGFPC1_R1_P1_K1_Ch2.zen
1.500000e+00	3.458500e+02	20181116_CTCFgfpcf2_G2G1\MitoSys2\Calibration\pmEGFPC1\0001_pmEGFPC1_R1_P1_K1_Ch2.zen
1.560000e+00	3.363833e+02	20181116_CTCFgfpcf2_G2G1\MitoSys2\Calibration\pmEGFPC1\0001_pmEGFPC1_R1_P1_K1_Ch2.zen
1.620000e+00	3.373667e+02	20181116_CTCFgfpcf2_G2G1\MitoSys2\Calibration\pmEGFPC1\0001_pmEGFPC1_R1_P1_K1_Ch2.zen
1.680000e+00	3.360500e+02	20181116_CTCFgfpcf2_G2G1\MitoSys2\Calibration\pmEGFPC1\0001_pmEGFPC1_R1_P1_K1_Ch2.zen
1.740000e+00	3.435833e+02	20181116_CTCFgfpcf2_G2G1\MitoSys2\Calibration\pmEGFPC1\0001_pmEGFPC1_R1_P1_K1_Ch2.zen
1.800000e+00	3.377167e+02	20181116_CTCFgfpcf2_G2G1\MitoSys2\Calibration\pmEGFPC1\0001_pmEGFPC1_R1_P1_K1_Ch2.zen
1.860000e+00	3.334833e+02	20181116_CTCFgfpcf2_G2G1\MitoSys2\Calibration\pmEGFPC1\0001_pmEGFPC1_R1_P1_K1_Ch2.zen
1.920000e+00	3.333833e+02	20181116_CTCFgfpcf2_G2G1\MitoSys2\Calibration\pmEGFPC1\0001_pmEGFPC1_R1_P1_K1_Ch2.zen
1.980000e+00	3.346333e+02	20181116_CTCFgfpcf2_G2G1\MitoSys2\Calibration\pmEGFPC1\0001_pmEGFPC1_R1_P1_K1_Ch2.zen
2.040000e+00	3.392333e+02	20181116_CTCFgfpcf2_G2G1\MitoSys2\Calibration\pmEGFPC1\0001_pmEGFPC1_R1_P1_K1_Ch2.zen
2.100000e+00	3.420167e+02	20181116_CTCFgfpcf2_G2G1\MitoSys2\Calibration\pmEGFPC1\0001_pmEGFPC1_R1_P1_K1_Ch2.zen
2.160000e+00	3.380167e+02	20181116_CTCFgfpcf2_G2G1\MitoSys2\Calibration\pmEGFPC1\0001_pmEGFPC1_R1_P1_K1_Ch2.zen
2.220000e+00	3.347333e+02	20181116_CTCFgfpcf2_G2G1\MitoSys2\Calibration\pmEGFPC1\0001_pmEGFPC1_R1_P1_K1_Ch2.zen
2.280000e+00	3.305333e+02	20181116_CTCFgfpcf2_G2G1\MitoSys2\Calibration\pmEGFPC1\0001_pmEGFPC1_R1_P1_K1_Ch2.zen
2.340000e+00	3.385000e+02	20181116_CTCFgfpcf2_G2G1\MitoSys2\Calibration\pmEGFPC1\0001_pmEGFPC1_R1_P1_K1_Ch2.zen
2.400000e+00	3.406667e+02	20181116_CTCFgfpcf2_G2G1\MitoSys2\Calibration\pmEGFPC1\0001_pmEGFPC1_R1_P1_K1_Ch2.zen
2.460000e+00	3.376667e+02	20181116_CTCFgfpcf2_G2G1\MitoSys2\Calibration\pmEGFPC1\0001_pmEGFPC1_R1_P1_K1_Ch2.zen
2.520000e+00	3.339833e+02	20181116_CTCFgfpcf2_G2G1\MitoSys2\Calibration\pmEGFPC1\0001_pmEGFPC1_R1_P1_K1_Ch2.zen
2.580000e+00	3.435833e+02	20181116_CTCFgfpcf2_G2G1\MitoSys2\Calibration\pmEGFPC1\0001_pmEGFPC1_R1_P1_K1_Ch2.zen
2.640000e+00	3.359000e+02	20181116_CTCFgfpcf2_G2G1\MitoSys2\Calibration\pmEGFPC1\0001_pmEGFPC1_R1_P1_K1_Ch2.zen
2.700000e+00	3.502833e+02	20181116_CTCFgfpcf2_G2G1\MitoSys2\Calibration\pmEGFPC1\0001_pmEGFPC1_R1_P1_K1_Ch2.zen
2.760000e+00	3.423167e+02	20181116_CTCFgfpcf2_G2G1\MitoSys2\Calibration\pmEGFPC1\0001_pmEGFPC1_R1_P1_K1_Ch2.zen
2.820000e+00	3.483333e+02	20181116_CTCFgfpcf2_G2G1\MitoSys2\Calibration\pmEGFPC1\0001_pmEGFPC1_R1_P1_K1_Ch2.zen
2.880000e+00	3.410500e+02	20181116_CTCFgfpcf2_G2G1\MitoSys2\Calibration\pmEGFPC1\0001_pmEGFPC1_R1_P1_K1_Ch2.zen
2.940000e+00	3.382167e+02	20181116_CTCFgfpcf2_G2G1\MitoSys2\Calibration\pmEGFPC1\0001_pmEGFPC1_R1_P1_K1_Ch2.zen
3	3.459833e+02	20181116_CTCFgfpcf2_G2G1\MitoSys2\Calibration\pmEGFPC1\0001_pmEGFPC1_R1_P1_K1_Ch2.zen
3.060000e+00	3.404667e+02	20181116_CTCFgfpcf2_G2G1\MitoSys2\Calibration\pmEGFPC1\0001_pmEGFPC1_R1_P1_K1_Ch2.zen
3.120000e+00	3.286667e+02	20181116_CTCFgfpcf2_G2G1\MitoSys2\Calibration\pmEGFPC1\0001_pmEGFPC1_R1_P1_K1_Ch2.zen
3.180000e+00	3.416500e+02	20181116_CTCFgfpcf2_G2G1\MitoSys2\Calibration\pmEGFPC1\0001_pmEGFPC1_R1_P1_K1_Ch2.zen
3.240000e+00	3.399167e+02	20181116_CTCFgfpcf2_G2G1\MitoSys2\Calibration\pmEGFPC1\0001_pmEGFPC1_R1_P1_K1_Ch2.zen
3.300000e+00	3.351833e+02	20181116_CTCFgfpcf2_G2G1\MitoSys2\Calibration\pmEGFPC1\0001_pmEGFPC1_R1_P1_K1_Ch2.zen
3.360000e+00	3.335667e+02	20181116_CTCFgfpcf2_G2G1\MitoSys2\Calibration\pmEGFPC1\0001_pmEGFPC1_R1_P1_K1_Ch2.zen
3.420000e+00	3.386667e+02	20181116_CTCFgfpcf2_G2G1\MitoSys2\Calibration\pmEGFPC1\0001_pmEGFPC1_R1_P1_K1_Ch2.zen
3.480000e+00	3.425333e+02	20181116_CTCFgfpcf2_G2G1\MitoSys2\Calibration\pmEGFPC1\0001_pmEGFPC1_R1_P1_K1_Ch2.zen
3.540000e+00	3.368500e+02	20181116_CTCFgfpcf2_G2G1\MitoSys2\Calibration\pmEGFPC1\0001_pmEGFPC1_R1_P1_K1_Ch2.zen
3.600000e+00	3.394667e+02	20181116_CTCFgfpcf2_G2G1\MitoSys2\Calibration\pmEGFPC1\0001_pmEGFPC1_R1_P1_K1_Ch2.zen
3.660000e+00	3.269500e+02	20181116_CTCFgfpcf2_G2G1\MitoSys2\Calibration\pmEGFPC1\0001_pmEGFPC1_R1_P1_K1_Ch2.zen
3.720000e+00	3.351333e+02	20181116_CTCFgfpcf2_G2G1\MitoSys2\Calibration\pmEGFPC1\0001_pmEGFPC1_R1_P1_K1_Ch2.zen
3.780000e+00	3.410167e+02	20181116_CTCFgfpcf2_G2G1\MitoSys2\Calibration\pmEGFPC1\0001_pmEGFPC1_R1_P1_K1_Ch2.zen
3.840000e+00	3.400667e+02	20181116_CTCFgfpcf2_G2G1\MitoSys2\Calibration\pmEGFPC1\0001_pmEGFPC1_R1_P1_K1_Ch2.zen
3.900000e+00	3.378167e+02	20181116_CTCFgfpcf2_G2G1\MitoSys2\Calibration\pmEGFPC1\0001_pmEGFPC1_R1_P1_K1_Ch2.zen
3.960000e+00	3.422500e+02	20181116_CTCFgfpcf2_G2G1\MitoSys2\Calibration\pmEGFPC1\0001_pmEGFPC1_R1_P1_K1_Ch2.zen
4.020000e+00	3.362167e+02	20181116_CTCFgfpcf2_G2G1\MitoSys2\Calibration\pmEGFPC1\0001_pmEGFPC1_R1_P1_K1_Ch2.zen
4.080000e+00	3.485167e+02	20181116_CTCFgfpcf2_G2G1\MitoSys2\Calibration\pmEGFPC1\0001_pmEGFPC1_R1_P1_K1_Ch2.zen
4.140000e+00	3.393500e+02	20181116_CTCFgfpcf2_G2G1\MitoSys2\Calibration\pmEGFPC1\0001_pmEGFPC1_R1_P1_K1_Ch2.zen
4.200000e+00	3.466333e+02	20181116_CTCFgfpcf2_G2G1\MitoSys2\Calibration\pmEGFPC1\0001_pmEGFPC1_R1_P1_K1_Ch2.zen
4.260000e+00	3.385500e+02	20181116_CTCFgfpcf2_G2G1\MitoSys2\Calibration\pmEGFPC1\0001_pmEGFPC1_R1_P1_K1_Ch2.zen
4.320000e+00	3.336000e+02	20181116_CTCFgfpcf2_G2G1\MitoSys2\Calibration\pmEGFPC1\0001_pmEGFPC1_R1_P1_K1_Ch2.zen
4.380000e+00	3.408500e+02	20181116_CTCFgfpcf2_G2G1\MitoSys2\Calibration\pmEGFPC1\0001_pmEGFPC1_R1_P1_K1_Ch2.zen
4.440000e+00	3.458333e+02	20181116_CTCFgfpcf2_G2G1\MitoSys2\Calibration\pmEGFPC1\0001_pmEGFPC1_R1_P1_K1_Ch2.zen
4.500000e+00	3.466333e+02	20181116_CTCFgfpcf2_G2G1\MitoSys2\Calibration\pmEGFPC1\0001_pmEGFPC1_R1_P1_K1_Ch2.zen
4.560000e+00	3.433667e+02	20181116_CTCFgfpcf2_G2G1\MitoSys2\Calibration\pmEGFPC1\0001_pmEGFPC1_R1_P1_K1_Ch2.zen
4.620000e+00	3.296167e+02	20181116_CTCFgfpcf2_G2G1\MitoSys2\Calibration\pmEGFPC1\0001_pmEGFPC1_R1_P1_K1_Ch2.zen
4.680000e+00	3.355333e+02	20181116_CTCFgfpcf2_G2G1\MitoSys2\Calibration\pmEGFPC1\0001_pmEGFPC1_R1_P1_K1_Ch2.zen
4.740000e+00	3.406333e+02	20181116_CTCFgfpcf2_G2G1\MitoSys2\Calibration\pmEGFPC1\0001_pmEGFPC1_R1_P1_K1_Ch2.zen
4.800000e+00	3.348333e+02	20181116_CTCFgfpcf2_G2G1\MitoSys2\Calibration\pmEGFPC1\0001_pmEGFPC1_R1_P1_K1_Ch2.zen
4.860000e+00	3.443000e+02	20181116_CTCFgfpcf2_G2G1\MitoSys2\Calibration\pmEGFPC1\0001_pmEGFPC1_R1_P1_K1_Ch2.zen
4.920000e+00	3.387667e+02	20181116_CTCFgfpcf2_G2G1\MitoSys2\Calibration\pmEGFPC1\0001_pmEGFPC1_R1_P1_K1_Ch2.zen
4.980000e+00	3.371500e+02	20181116_CTCFgfpcf2_G2G1\MitoSys2\Calibration\pmEGFPC1\0001_pmEGFPC1_R1_P1_K1_Ch2.zen
5.040000e+00	3.351833e+02	20181116_CTCFgfpcf2_G2G1\MitoSys2\Calibration\pmEGFPC1\0001_pmEGFPC1_R1_P1_K1_Ch2.zen
5.100000e+00	3.464000e+02	20181116_CTCFgfpcf2_G2G1\MitoSys2\Calibration\pmEGFPC1\0001_pmEGFPC1_R1_P1_K1_Ch2.zen
5.160000e+00	3.394500e+02	20181116_CTCFgfpcf2_G2G1\MitoSys2\Calibration\pmEGFPC1\0001_pmEGFPC1_R1_P1_K1_Ch2.zen
5.220000e+00	3.431000e+02	20181116_CTCFgfpcf2_G2G1\MitoSys2\Calibration\pmEGFPC1\0001_pmEGFPC1_R1_P1_K1_Ch2.zen
5.280000e+00	3.368333e+02	20181116_CTCFgfpcf2_G2G1\MitoSys2\Calibration\pmEGFPC1\0001_pmEGFPC1_R1_P1_K1_Ch2.zen
5.340000e+00	3.428333e+02	20181116_CTCFgfpcf2_G2G1\MitoSys2\Calibration\pmEGFPC1\0001_pmEGFPC1_R1_P1_K1_Ch2.zen
5.400000e+00	3.419667e+02	20181116_CTCFgfpcf2_G2G1\MitoSys2\Calibration\pmEGFPC1\0001_pmEGFPC1_R1_P1_K1_Ch2.zen
5.460000e+00	3.382000e+02	20181116_CTCFgfpcf2_G2G1\MitoSys2\Calibration\pmEGFPC1\0001_pmEGFPC1_R1_P1_K1_Ch2.zen
5.520000e+00	3.446000e+02	20181116_CTCFgfpcf2_G2G1\MitoSys2\Calibration\pmEGFPC1\0001_pmEGFPC1_R1_P1_K1_Ch2.zen
5.580000e+00	3.394833e+02	20181116_CTCFgfpcf2_G2G1\MitoSys2\Calibration\pmEGFPC1\0001_pmEGFPC1_R1_P1_K1_Ch2.zen
5.640000e+00	3.298333e+02	20181116_CTCFgfpcf2_G2G1\MitoSys2\Calibration\pmEGFPC1\0001_pmEGFPC1_R1_P1_K1_Ch2.zen
5.700000e+00	3.412667e+02	20181116_CTCFgfpcf2_G2G1\MitoSys2\Calibration\pmEGFPC1\0001_pmEGFPC1_R1_P1_K1_Ch2.zen
5.760000e+00	3.385833e+02	20181116_CTCFgfpcf2_G2G1\MitoSys2\Calibration\pmEGFPC1\0001_pmEGFPC1_R1_P1_K1_Ch2.zen
5.820000e+00	3.300833e+02	20181116_CTCFgfpcf2_G2G1\MitoSys2\Calibration\pmEGFPC1\0001_pmEGFPC1_R1_P1_K1_Ch2.zen
5.880000e+00	3.285000e+02	20181116_CTCFgfpcf2_G2G1\MitoSys2\Calibration\pmEGFPC1\0001_pmEGFPC1_R1_P1_K1_Ch2.zen
5.940000e+00	3.379167e+02	20181116_CTCFgfpcf2_G2G1\MitoSys2\Calibration\pmEGFPC1\0001_pmEGFPC1_R1_P1_K1_Ch2.zen
6	3.336667e+02	20181116_CTCFgfpcf2_G2G1\MitoSys2\Calibration\pmEGFPC1\0001_pmEGFPC1_R1_P1_K1_Ch2.zen
6.060000e+00	3.377833e+02	20181116_CTCFgfpcf2_G2G1\MitoSys2\Calibration\pmEGFPC1\0001_pmEGFPC1_R1_P1_K1_Ch2.zen
6.120000e+00	3.304167e+02	20181116_CTCFgfpcf2_G2G1\MitoSys2\Calibration\pmEGFPC1\0001_pmEGFPC1_R1_P1_K1_Ch2.zen
6.180000e+00	3.318167e+02	20181116_CTCFgfpcf2_G2G1\MitoSys2\Calibration\pmEGFPC1\0001_pmEGFPC1_R1_P1_K1_Ch2.zen
6.240000e+00	3.403833e+02	20181116_CTCFgfpcf2_G2G1\MitoSys2\Calibration\pmEGFPC1\0001_pmEGFPC1_R1_P1_K1_Ch2.zen
6.300000e+00	3.454000e+02	20181116_CTCFgfpcf2_G2G1\MitoSys2\Calibration\pmEGFPC1\0001_pmEGFPC1_R1_P1_K1_Ch2.zen
6.360000e+00	3.460833e+02	20181116_CTCFgfpcf2_G2G1\MitoSys2\Calibration\pmEGFPC1\0001_pmEGFPC1_R1_P1_K1_Ch2.zen
6.420000e+00	3.451167e+02	20181116_CTCFgfpcf2_G2G1\MitoSys2\Calibration\pmEGFPC1\0001_pmEGFPC1_R1_P1_K1_Ch2.zen
6.480000e+00	3.447500e+02	20181116_CTCFgfpcf2_G2G1\MitoSys2\Calibration\pmEGFPC1\0001_pmEGFPC1_R1_P1_K1_Ch2.zen
6.540000e+00	3.331167e+02	20181116_CTCFgfpcf2_G2G1\MitoSys2\Calibration\pmEGFPC1\0001_pmEGFPC1_R1_P1_K1_Ch2.zen
6.600000e+00	3.359833e+02	20181116_CTCFgfpcf2_G2G1\MitoSys2\Calibration\pmEGFPC1\0001_pmEGFPC1_R1_P1_K1_Ch2.zen
6.660000e+00	3.349500e+02	20181116_CTCFgfpcf2_G2G1\MitoSys2\Calibration\pmEGFPC1\0001_pmEGFPC1_R1_P1_K1_Ch2.zen
6.720000e+00	3.377167e+02	20181116_CTCFgfpcf2_G2G1\MitoSys2\Calibration\pmEGFPC1\0001_pmEGFPC1_R1_P1_K1_Ch2.zen
6.780000e+00	3.483667e+02	20181116_CTCFgfpcf2_G2G1\MitoSys2\Calibration\pmEGFPC1\0001_pmEGFPC1_R1_P1_K1_Ch2.zen
6.840000e+00	3.310000e+02	20181116_CTCFgfpcf2_G2G1\MitoSys2\Calibration\pmEGFPC1\0001_pmEGFPC1_R1_P1_K1_Ch2.zen
6.900000e+00	3.300333e+02	20181116_CTCFgfpcf2_G2G1\MitoSys2\Calibration\pmEGFPC1\0001_pmEGFPC1_R1_P1_K1_Ch2.zen
6.960000e+00	3.278500e+02	20181116_CTCFgfpcf2_G2G1\MitoSys2\Calibration\pmEGFPC1\0001_pmEGFPC1_R1_P1_K1_Ch2.zen
7.020000e+00	3.178667e+02	20181116_CTCFgfpcf2_G2G1\MitoSys2\Calibration\pmEGFPC1\0001_pmEGFPC1_R1_P1_K1_Ch2.zen
7.080000e+00	3.309167e+02	20181116_CTCFgfpcf2_G2G1\MitoSys2\Calibration\pmEGFPC1\0001_pmEGFPC1_R1_P1_K1_Ch2.zen
7.140000e+00	3.280667e+02	20181116_CTCFgfpcf2_G2G1\MitoSys2\Calibration\pmEGFPC1\0001_pmEGFPC1_R1_P1_K1_Ch2.zen
7.200000e+00	3.405167e+02	20181116_CTCFgfpcf2_G2G1\MitoSys2\Calibration\pmEGFPC1\0001_pmEGFPC1_R1_P1_K1_Ch2.zen
7.260000e+00	3.353500e+02	20181116_CTCFgfpcf2_G2G1\MitoSys2\Calibration\pmEGFPC1\0001_pmEGFPC1_R1_P1_K1_Ch2.zen
7.320000e+00	3.325333e+02	20181116_CTCFgfpcf2_G2G1\MitoSys2\Calibration\pmEGFPC1\0001_pmEGFPC1_R1_P1_K1_Ch2.zen
7.380000e+00	3.412667e+02	20181116_CTCFgfpcf2_G2G1\MitoSys2\Calibration\pmEGFPC1\0001_pmEGFPC1_R1_P1_K1_Ch2.zen
7.440000e+00	3.343000e+02	20181116_CTCFgfpcf2_G2G1\MitoSys2\Calibration\pmEGFPC1\0001_pmEGFPC1_R1_P1_K1_Ch2.zen
7.500000e+00	3.405000e+02	20181116_CTCFgfpcf2_G2G1\MitoSys2\Calibration\pmEGFPC1\0001_pmEGFPC1_R1_P1_K1_Ch2.zen
7.560000e+00	3.355500e+02	20181116_CTCFgfpcf2_G2G1\MitoSys2\Calibration\pmEGFPC1\0001_pmEGFPC1_R1_P1_K1_Ch2.zen
7.620000e+00	3.342500e+02	20181116_CTCFgfpcf2_G2G1\MitoSys2\Calibration\pmEGFPC1\0001_pmEGFPC1_R1_P1_K1_Ch2.zen
7.680000e+00	3.348833e+02	20181116_CTCFgfpcf2_G2G1\MitoSys2\Calibration\pmEGFPC1\0001_pmEGFPC1_R1_P1_K1_Ch2.zen
7.740000e+00	3.343000e+02	20181116_CTCFgfpcf2_G2G1\MitoSys2\Calibration\pmEGFPC1\0001_pmEGFPC1_R1_P1_K1_Ch2.zen
7.800000e+00	3.358833e+02	20181116_CTCFgfpcf2_G2G1\MitoSys2\Calibration\pmEGFPC1\0001_pmEGFPC1_R1_P1_K1_Ch2.zen
7.860000e+00	3.391500e+02	20181116_CTCFgfpcf2_G2G1\MitoSys2\Calibration\pmEGFPC1\0001_pmEGFPC1_R1_P1_K1_Ch2.zen
7.920000e+00	3.443333e+02	20181116_CTCFgfpcf2_G2G1\MitoSys2\Calibration\pmEGFPC1\0001_pmEGFPC1_R1_P1_K1_Ch2.zen
7.980000e+00	3.430667e+02	20181116_CTCFgfpcf2_G2G1\MitoSys2\Calibration\pmEGFPC1\0001_pmEGFPC1_R1_P1_K1_Ch2.zen
8.040000e+00	3.323000e+02	20181116_CTCFgfpcf2_G2G1\MitoSys2\Calibration\pmEGFPC1\0001_pmEGFPC1_R1_P1_K1_Ch2.zen
8.100000e+00	3.349667e+02	20181116_CTCFgfpcf2_G2G1\MitoSys2\Calibration\pmEGFPC1\0001_pmEGFPC1_R1_P1_K1_Ch2.zen
8.160000e+00	3.342667e+02	20181116_CTCFgfpcf2_G2G1\MitoSys2\Calibration\pmEGFPC1\0001_pmEGFPC1_R1_P1_K1_Ch2.zen
8.220000e+00	3.414167e+02	20181116_CTCFgfpcf2_G2G1\MitoSys2\Calibration\pmEGFPC1\0001_pmEGFPC1_R1_P1_K1_Ch2.zen
8.280000e+00	3.419000e+02	20181116_CTCFgfpcf2_G2G1\MitoSys2\Calibration\pmEGFPC1\0001_pmEGFPC1_R1_P1_K1_Ch2.zen
8.340000e+00	3.413833e+02	20181116_CTCFgfpcf2_G2G1\MitoSys2\Calibration\pmEGFPC1\0001_pmEGFPC1_R1_P1_K1_Ch2.zen
8.400000e+00	3.287500e+02	20181116_CTCFgfpcf2_G2G1\MitoSys2\Calibration\pmEGFPC1\0001_pmEGFPC1_R1_P1_K1_Ch2.zen
8.460000e+00	3.441667e+02	20181116_CTCFgfpcf2_G2G1\MitoSys2\Calibration\pmEGFPC1\0001_pmEGFPC1_R1_P1_K1_Ch2.zen
8.520000e+00	3.366500e+02	20181116_CTCFgfpcf2_G2G1\MitoSys2\Calibration\pmEGFPC1\0001_pmEGFPC1_R1_P1_K1_Ch2.zen
8.580000e+00	3.470667e+02	20181116_CTCFgfpcf2_G2G1\MitoSys2\Calibration\pmEGFPC1\0001_pmEGFPC1_R1_P1_K1_Ch2.zen
8.640000e+00	3.547833e+02	20181116_CTCFgfpcf2_G2G1\MitoSys2\Calibration\pmEGFPC1\0001_pmEGFPC1_R1_P1_K1_Ch2.zen
8.700000e+00	3.512000e+02	20181116_CTCFgfpcf2_G2G1\MitoSys2\Calibration\pmEGFPC1\0001_pmEGFPC1_R1_P1_K1_Ch2.zen
8.760000e+00	3.426500e+02	20181116_CTCFgfpcf2_G2G1\MitoSys2\Calibration\pmEGFPC1\0001_pmEGFPC1_R1_P1_K1_Ch2.zen
8.820000e+00	3.329000e+02	20181116_CTCFgfpcf2_G2G1\MitoSys2\Calibration\pmEGFPC1\0001_pmEGFPC1_R1_P1_K1_Ch2.zen
8.880000e+00	3.348667e+02	20181116_CTCFgfpcf2_G2G1\MitoSys2\Calibration\pmEGFPC1\0001_pmEGFPC1_R1_P1_K1_Ch2.zen
8.940000e+00	3.419500e+02	20181116_CTCFgfpcf2_G2G1\MitoSys2\Calibration\pmEGFPC1\0001_pmEGFPC1_R1_P1_K1_Ch2.zen
9	3.400500e+02	20181116_CTCFgfpcf2_G2G1\MitoSys2\Calibration\pmEGFPC1\0001_pmEGFPC1_R1_P1_K1_Ch2.zen
9.060000e+00	3.383333e+02	20181116_CTCFgfpcf2_G2G1\MitoSys2\Calibration\pmEGFPC1\0001_pmEGFPC1_R1_P1_K1_Ch2.zen
9.120000e+00	3.410833e+02	20181116_CTCFgfpcf2_G2G1\MitoSys2\Calibration\pmEGFPC1\0001_pmEGFPC1_R1_P1_K1_Ch2.zen
9.180000e+00	3.427000e+02	20181116_CTCFgfpcf2_G2G1\MitoSys2\Calibration\pmEGFPC1\0001_pmEGFPC1_R1_P1_K1_Ch2.zen
9.240000e+00	3.358500e+02	20181116_CTCFgfpcf2_G2G1\MitoSys2\Calibration\pmEGFPC1\0001_pmEGFPC1_R1_P1_K1_Ch2.zen
9.300000e+00	3.453833e+02	20181116_CTCFgfpcf2_G2G1\MitoSys2\Calibration\pmEGFPC1\0001_pmEGFPC1_R1_P1_K1_Ch2.zen
9.360000e+00	3.362333e+02	20181116_CTCFgfpcf2_G2G1\MitoSys2\Calibration\pmEGFPC1\0001_pmEGFPC1_R1_P1_K1_Ch2.zen
9.420000e+00	3.454167e+02	20181116_CTCFgfpcf2_G2G1\MitoSys2\Calibration\pmEGFPC1\0001_pmEGFPC1_R1_P1_K1_Ch2.zen
9.480000e+00	3.452000e+02	20181116_CTCFgfpcf2_G2G1\MitoSys2\Calibration\pmEGFPC1\0001_pmEGFPC1_R1_P1_K1_Ch2.zen
9.540000e+00	3.341500e+02	20181116_CTCFgfpcf2_G2G1\MitoSys2\Calibration\pmEGFPC1\0001_pmEGFPC1_R1_P1_K1_Ch2.zen
9.600000e+00	3.292833e+02	20181116_CTCFgfpcf2_G2G1\MitoSys2\Calibration\pmEGFPC1\0001_pmEGFPC1_R1_P1_K1_Ch2.zen
9.660000e+00	3.326667e+02	20181116_CTCFgfpcf2_G2G1\MitoSys2\Calibration\pmEGFPC1\0001_pmEGFPC1_R1_P1_K1_Ch2.zen
9.720000e+00	3.342333e+02	20181116_CTCFgfpcf2_G2G1\MitoSys2\Calibration\pmEGFPC1\0001_pmEGFPC1_R1_P1_K1_Ch2.zen
9.780000e+00	3.400667e+02	20181116_CTCFgfpcf2_G2G1\MitoSys2\Calibration\pmEGFPC1\0001_pmEGFPC1_R1_P1_K1_Ch2.zen
9.840000e+00	3.438500e+02	20181116_CTCFgfpcf2_G2G1\MitoSys2\Calibration\pmEGFPC1\0001_pmEGFPC1_R1_P1_K1_Ch2.zen
9.900000e+00	3.357000e+02	20181116_CTCFgfpcf2_G2G1\MitoSys2\Calibration\pmEGFPC1\0001_pmEGFPC1_R1_P1_K1_Ch2.zen
9.960000e+00	3.361000e+02	20181116_CTCFgfpcf2_G2G1\MitoSys2\Calibration\pmEGFPC1\0001_pmEGFPC1_R1_P1_K1_Ch2.zen
1.002000e+01	3.333000e+02	20181116_CTCFgfpcf2_G2G1\MitoSys2\Calibration\pmEGFPC1\0001_pmEGFPC1_R1_P1_K1_Ch2.zen
1.008000e+01	3.309500e+02	20181116_CTCFgfpcf2_G2G1\MitoSys2\Calibration\pmEGFPC1\0001_pmEGFPC1_R1_P1_K1_Ch2.zen
1.014000e+01	3.280167e+02	20181116_CTCFgfpcf2_G2G1\MitoSys2\Calibration\pmEGFPC1\0001_pmEGFPC1_R1_P1_K1_Ch2.zen
1.020000e+01	3.364500e+02	20181116_CTCFgfpcf2_G2G1\MitoSys2\Calibration\pmEGFPC1\0001_pmEGFPC1_R1_P1_K1_Ch2.zen
1.026000e+01	3.412667e+02	20181116_CTCFgfpcf2_G2G1\MitoSys2\Calibration\pmEGFPC1\0001_pmEGFPC1_R1_P1_K1_Ch2.zen
1.032000e+01	3.339833e+02	20181116_CTCFgfpcf2_G2G1\MitoSys2\Calibration\pmEGFPC1\0001_pmEGFPC1_R1_P1_K1_Ch2.zen
1.038000e+01	3.414333e+02	20181116_CTCFgfpcf2_G2G1\MitoSys2\Calibration\pmEGFPC1\0001_pmEGFPC1_R1_P1_K1_Ch2.zen
1.044000e+01	3.383667e+02	20181116_CTCFgfpcf2_G2G1\MitoSys2\Calibration\pmEGFPC1\0001_pmEGFPC1_R1_P1_K1_Ch2.zen
1.050000e+01	3.372667e+02	20181116_CTCFgfpcf2_G2G1\MitoSys2\Calibration\pmEGFPC1\0001_pmEGFPC1_R1_P1_K1_Ch2.zen
1.056000e+01	3.343167e+02	20181116_CTCFgfpcf2_G2G1\MitoSys2\Calibration\pmEGFPC1\0001_pmEGFPC1_R1_P1_K1_Ch2.zen
1.062000e+01	3.433000e+02	20181116_CTCFgfpcf2_G2G1\MitoSys2\Calibration\pmEGFPC1\0001_pmEGFPC1_R1_P1_K1_Ch2.zen
1.068000e+01	3.436333e+02	20181116_CTCFgfpcf2_G2G1\MitoSys2\Calibration\pmEGFPC1\0001_pmEGFPC1_R1_P1_K1_Ch2.zen
1.074000e+01	3.412500e+02	20181116_CTCFgfpcf2_G2G1\MitoSys2\Calibration\pmEGFPC1\0001_pmEGFPC1_R1_P1_K1_Ch2.zen
1.080000e+01	3.388000e+02	20181116_CTCFgfpcf2_G2G1\MitoSys2\Calibration\pmEGFPC1\0001_pmEGFPC1_R1_P1_K1_Ch2.zen
1.086000e+01	3.382833e+02	20181116_CTCFgfpcf2_G2G1\MitoSys2\Calibration\pmEGFPC1\0001_pmEGFPC1_R1_P1_K1_Ch2.zen
1.092000e+01	3.311667e+02	20181116_CTCFgfpcf2_G2G1\MitoSys2\Calibration\pmEGFPC1\0001_pmEGFPC1_R1_P1_K1_Ch2.zen
1.098000e+01	3.324000e+02	20181116_CTCFgfpcf2_G2G1\MitoSys2\Calibration\pmEGFPC1\0001_pmEGFPC1_R1_P1_K1_Ch2.zen
1.104000e+01	3.423500e+02	20181116_CTCFgfpcf2_G2G1\MitoSys2\Calibration\pmEGFPC1\0001_pmEGFPC1_R1_P1_K1_Ch2.zen
1.110000e+01	3.361000e+02	20181116_CTCFgfpcf2_G2G1\MitoSys2\Calibration\pmEGFPC1\0001_pmEGFPC1_R1_P1_K1_Ch2.zen
1.116000e+01	3.446833e+02	20181116_CTCFgfpcf2_G2G1\MitoSys2\Calibration\pmEGFPC1\0001_pmEGFPC1_R1_P1_K1_Ch2.zen
1.122000e+01	3.396167e+02	20181116_CTCFgfpcf2_G2G1\MitoSys2\Calibration\pmEGFPC1\0001_pmEGFPC1_R1_P1_K1_Ch2.zen
1.128000e+01	3.396167e+02	20181116_CTCFgfpcf2_G2G1\MitoSys2\Calibration\pmEGFPC1\0001_pmEGFPC1_R1_P1_K1_Ch2.zen
1.134000e+01	3.273667e+02	20181116_CTCFgfpcf2_G2G1\MitoSys2\Calibration\pmEGFPC1\0001_pmEGFPC1_R1_P1_K1_Ch2.zen
1.140000e+01	3.366000e+02	20181116_CTCFgfpcf2_G2G1\MitoSys2\Calibration\pmEGFPC1\0001_pmEGFPC1_R1_P1_K1_Ch2.zen
1.146000e+01	3.398333e+02	20181116_CTCFgfpcf2_G2G1\MitoSys2\Calibration\pmEGFPC1\0001_pmEGFPC1_R1_P1_K1_Ch2.zen
1.152000e+01	3.302833e+02	20181116_CTCFgfpcf2_G2G1\MitoSys2\Calibration\pmEGFPC1\0001_pmEGFPC1_R1_P1_K1_Ch2.zen
1.158000e+01	3.499667e+02	20181116_CTCFgfpcf2_G2G1\MitoSys2\Calibration\pmEGFPC1\0001_pmEGFPC1_R1_P1_K1_Ch2.zen
1.164000e+01	3.401167e+02	20181116_CTCFgfpcf2_G2G1\MitoSys2\Calibration\pmEGFPC1\0001_pmEGFPC1_R1_P1_K1_Ch2.zen
1.170000e+01	3.443500e+02	20181116_CTCFgfpcf2_G2G1\MitoSys2\Calibration\pmEGFPC1\0001_pmEGFPC1_R1_P1_K1_Ch2.zen
1.176000e+01	3.414333e+02	20181116_CTCFgfpcf2_G2G1\MitoSys2\Calibration\pmEGFPC1\0001_pmEGFPC1_R1_P1_K1_Ch2.zen
1.182000e+01	3.324667e+02	20181116_CTCFgfpcf2_G2G1\MitoSys2\Calibration\pmEGFPC1\0001_pmEGFPC1_R1_P1_K1_Ch2.zen
1.188000e+01	3.281500e+02	20181116_CTCFgfpcf2_G2G1\MitoSys2\Calibration\pmEGFPC1\0001_pmEGFPC1_R1_P1_K1_Ch2.zen
1.194000e+01	3.277167e+02	20181116_CTCFgfpcf2_G2G1\MitoSys2\Calibration\pmEGFPC1\0001_pmEGFPC1_R1_P1_K1_Ch2.zen
12	3.386667e+02	20181116_CTCFgfpcf2_G2G1\MitoSys2\Calibration\pmEGFPC1\0001_pmEGFPC1_R1_P1_K1_Ch2.zen
1.206000e+01	3.418333e+02	20181116_CTCFgfpcf2_G2G1\MitoSys2\Calibration\pmEGFPC1\0001_pmEGFPC1_R1_P1_K1_Ch2.zen
1.212000e+01	3.370167e+02	20181116_CTCFgfpcf2_G2G1\MitoSys2\Calibration\pmEGFPC1\0001_pmEGFPC1_R1_P1_K1_Ch2.zen
1.218000e+01	3.444667e+02	20181116_CTCFgfpcf2_G2G1\MitoSys2\Calibration\pmEGFPC1\0001_pmEGFPC1_R1_P1_K1_Ch2.zen
1.224000e+01	3.343667e+02	20181116_CTCFgfpcf2_G2G1\MitoSys2\Calibration\pmEGFPC1\0001_pmEGFPC1_R1_P1_K1_Ch2.zen
1.230000e+01	3.448167e+02	20181116_CTCFgfpcf2_G2G1\MitoSys2\Calibration\pmEGFPC1\0001_pmEGFPC1_R1_P1_K1_Ch2.zen
1.236000e+01	3.442000e+02	20181116_CTCFgfpcf2_G2G1\MitoSys2\Calibration\pmEGFPC1\0001_pmEGFPC1_R1_P1_K1_Ch2.zen
1.242000e+01	3.319167e+02	20181116_CTCFgfpcf2_G2G1\MitoSys2\Calibration\pmEGFPC1\0001_pmEGFPC1_R1_P1_K1_Ch2.zen
1.248000e+01	3.283833e+02	20181116_CTCFgfpcf2_G2G1\MitoSys2\Calibration\pmEGFPC1\0001_pmEGFPC1_R1_P1_K1_Ch2.zen
1.254000e+01	3.396833e+02	20181116_CTCFgfpcf2_G2G1\MitoSys2\Calibration\pmEGFPC1\0001_pmEGFPC1_R1_P1_K1_Ch2.zen
1.260000e+01	3.415500e+02	20181116_CTCFgfpcf2_G2G1\MitoSys2\Calibration\pmEGFPC1\0001_pmEGFPC1_R1_P1_K1_Ch2.zen
1.266000e+01	3.276167e+02	20181116_CTCFgfpcf2_G2G1\MitoSys2\Calibration\pmEGFPC1\0001_pmEGFPC1_R1_P1_K1_Ch2.zen
1.272000e+01	3.384500e+02	20181116_CTCFgfpcf2_G2G1\MitoSys2\Calibration\pmEGFPC1\0001_pmEGFPC1_R1_P1_K1_Ch2.zen
1.278000e+01	3.377000e+02	20181116_CTCFgfpcf2_G2G1\MitoSys2\Calibration\pmEGFPC1\0001_pmEGFPC1_R1_P1_K1_Ch2.zen
1.284000e+01	3.413167e+02	20181116_CTCFgfpcf2_G2G1\MitoSys2\Calibration\pmEGFPC1\0001_pmEGFPC1_R1_P1_K1_Ch2.zen
1.290000e+01	3.421000e+02	20181116_CTCFgfpcf2_G2G1\MitoSys2\Calibration\pmEGFPC1\0001_pmEGFPC1_R1_P1_K1_Ch2.zen
1.296000e+01	3.390000e+02	20181116_CTCFgfpcf2_G2G1\MitoSys2\Calibration\pmEGFPC1\0001_pmEGFPC1_R1_P1_K1_Ch2.zen
1.302000e+01	3.370833e+02	20181116_CTCFgfpcf2_G2G1\MitoSys2\Calibration\pmEGFPC1\0001_pmEGFPC1_R1_P1_K1_Ch2.zen
1.308000e+01	3.420500e+02	20181116_CTCFgfpcf2_G2G1\MitoSys2\Calibration\pmEGFPC1\0001_pmEGFPC1_R1_P1_K1_Ch2.zen
1.314000e+01	3.452167e+02	20181116_CTCFgfpcf2_G2G1\MitoSys2\Calibration\pmEGFPC1\0001_pmEGFPC1_R1_P1_K1_Ch2.zen
1.320000e+01	3.396333e+02	20181116_CTCFgfpcf2_G2G1\MitoSys2\Calibration\pmEGFPC1\0001_pmEGFPC1_R1_P1_K1_Ch2.zen
1.326000e+01	3.437667e+02	20181116_CTCFgfpcf2_G2G1\MitoSys2\Calibration\pmEGFPC1\0001_pmEGFPC1_R1_P1_K1_Ch2.zen
1.332000e+01	3.329167e+02	20181116_CTCFgfpcf2_G2G1\MitoSys2\Calibration\pmEGFPC1\0001_pmEGFPC1_R1_P1_K1_Ch2.zen
1.338000e+01	3.349833e+02	20181116_CTCFgfpcf2_G2G1\MitoSys2\Calibration\pmEGFPC1\0001_pmEGFPC1_R1_P1_K1_Ch2.zen
1.344000e+01	3.411167e+02	20181116_CTCFgfpcf2_G2G1\MitoSys2\Calibration\pmEGFPC1\0001_pmEGFPC1_R1_P1_K1_Ch2.zen
1.350000e+01	3.358167e+02	20181116_CTCFgfpcf2_G2G1\MitoSys2\Calibration\pmEGFPC1\0001_pmEGFPC1_R1_P1_K1_Ch2.zen
1.356000e+01	3.380333e+02	20181116_CTCFgfpcf2_G2G1\MitoSys2\Calibration\pmEGFPC1\0001_pmEGFPC1_R1_P1_K1_Ch2.zen
1.362000e+01	3.396000e+02	20181116_CTCFgfpcf2_G2G1\MitoSys2\Calibration\pmEGFPC1\0001_pmEGFPC1_R1_P1_K1_Ch2.zen
1.368000e+01	3.317000e+02	20181116_CTCFgfpcf2_G2G1\MitoSys2\Calibration\pmEGFPC1\0001_pmEGFPC1_R1_P1_K1_Ch2.zen
1.374000e+01	3.416500e+02	20181116_CTCFgfpcf2_G2G1\MitoSys2\Calibration\pmEGFPC1\0001_pmEGFPC1_R1_P1_K1_Ch2.zen
1.380000e+01	3.351500e+02	20181116_CTCFgfpcf2_G2G1\MitoSys2\Calibration\pmEGFPC1\0001_pmEGFPC1_R1_P1_K1_Ch2.zen
1.386000e+01	3.320167e+02	20181116_CTCFgfpcf2_G2G1\MitoSys2\Calibration\pmEGFPC1\0001_pmEGFPC1_R1_P1_K1_Ch2.zen
1.392000e+01	3.309500e+02	20181116_CTCFgfpcf2_G2G1\MitoSys2\Calibration\pmEGFPC1\0001_pmEGFPC1_R1_P1_K1_Ch2.zen
1.398000e+01	3.421833e+02	20181116_CTCFgfpcf2_G2G1\MitoSys2\Calibration\pmEGFPC1\0001_pmEGFPC1_R1_P1_K1_Ch2.zen
1.404000e+01	3.292167e+02	20181116_CTCFgfpcf2_G2G1\MitoSys2\Calibration\pmEGFPC1\0001_pmEGFPC1_R1_P1_K1_Ch2.zen
1.410000e+01	3.465000e+02	20181116_CTCFgfpcf2_G2G1\MitoSys2\Calibration\pmEGFPC1\0001_pmEGFPC1_R1_P1_K1_Ch2.zen
1.416000e+01	3.389167e+02	20181116_CTCFgfpcf2_G2G1\MitoSys2\Calibration\pmEGFPC1\0001_pmEGFPC1_R1_P1_K1_Ch2.zen
1.422000e+01	3.419167e+02	20181116_CTCFgfpcf2_G2G1\MitoSys2\Calibration\pmEGFPC1\0001_pmEGFPC1_R1_P1_K1_Ch2.zen
1.428000e+01	3.387833e+02	20181116_CTCFgfpcf2_G2G1\MitoSys2\Calibration\pmEGFPC1\0001_pmEGFPC1_R1_P1_K1_Ch2.zen
1.434000e+01	3.318333e+02	20181116_CTCFgfpcf2_G2G1\MitoSys2\Calibration\pmEGFPC1\0001_pmEGFPC1_R1_P1_K1_Ch2.zen
1.440000e+01	3.369833e+02	20181116_CTCFgfpcf2_G2G1\MitoSys2\Calibration\pmEGFPC1\0001_pmEGFPC1_R1_P1_K1_Ch2.zen
1.446000e+01	3.385833e+02	20181116_CTCFgfpcf2_G2G1\MitoSys2\Calibration\pmEGFPC1\0001_pmEGFPC1_R1_P1_K1_Ch2.zen
1.452000e+01	3.426333e+02	20181116_CTCFgfpcf2_G2G1\MitoSys2\Calibration\pmEGFPC1\0001_pmEGFPC1_R1_P1_K1_Ch2.zen
1.458000e+01	3.370500e+02	20181116_CTCFgfpcf2_G2G1\MitoSys2\Calibration\pmEGFPC1\0001_pmEGFPC1_R1_P1_K1_Ch2.zen
1.464000e+01	3.319500e+02	20181116_CTCFgfpcf2_G2G1\MitoSys2\Calibration\pmEGFPC1\0001_pmEGFPC1_R1_P1_K1_Ch2.zen
1.470000e+01	3.294000e+02	20181116_CTCFgfpcf2_G2G1\MitoSys2\Calibration\pmEGFPC1\0001_pmEGFPC1_R1_P1_K1_Ch2.zen
1.476000e+01	3.236833e+02	20181116_CTCFgfpcf2_G2G1\MitoSys2\Calibration\pmEGFPC1\0001_pmEGFPC1_R1_P1_K1_Ch2.zen
1.482000e+01	3.336000e+02	20181116_CTCFgfpcf2_G2G1\MitoSys2\Calibration\pmEGFPC1\0001_pmEGFPC1_R1_P1_K1_Ch2.zen
1.488000e+01	3.335000e+02	20181116_CTCFgfpcf2_G2G1\MitoSys2\Calibration\pmEGFPC1\0001_pmEGFPC1_R1_P1_K1_Ch2.zen
1.494000e+01	3.405500e+02	20181116_CTCFgfpcf2_G2G1\MitoSys2\Calibration\pmEGFPC1\0001_pmEGFPC1_R1_P1_K1_Ch2.zen
15	3.322500e+02	20181116_CTCFgfpcf2_G2G1\MitoSys2\Calibration\pmEGFPC1\0001_pmEGFPC1_R1_P1_K1_Ch2.zen
1.506000e+01	3.325000e+02	20181116_CTCFgfpcf2_G2G1\MitoSys2\Calibration\pmEGFPC1\0001_pmEGFPC1_R1_P1_K1_Ch2.zen
1.512000e+01	3.345333e+02	20181116_CTCFgfpcf2_G2G1\MitoSys2\Calibration\pmEGFPC1\0001_pmEGFPC1_R1_P1_K1_Ch2.zen
1.518000e+01	3.357333e+02	20181116_CTCFgfpcf2_G2G1\MitoSys2\Calibration\pmEGFPC1\0001_pmEGFPC1_R1_P1_K1_Ch2.zen
1.524000e+01	3.363333e+02	20181116_CTCFgfpcf2_G2G1\MitoSys2\Calibration\pmEGFPC1\0001_pmEGFPC1_R1_P1_K1_Ch2.zen
1.530000e+01	3.279500e+02	20181116_CTCFgfpcf2_G2G1\MitoSys2\Calibration\pmEGFPC1\0001_pmEGFPC1_R1_P1_K1_Ch2.zen
1.536000e+01	3.329667e+02	20181116_CTCFgfpcf2_G2G1\MitoSys2\Calibration\pmEGFPC1\0001_pmEGFPC1_R1_P1_K1_Ch2.zen
1.542000e+01	3.350000e+02	20181116_CTCFgfpcf2_G2G1\MitoSys2\Calibration\pmEGFPC1\0001_pmEGFPC1_R1_P1_K1_Ch2.zen
1.548000e+01	3.402500e+02	20181116_CTCFgfpcf2_G2G1\MitoSys2\Calibration\pmEGFPC1\0001_pmEGFPC1_R1_P1_K1_Ch2.zen
1.554000e+01	3.322333e+02	20181116_CTCFgfpcf2_G2G1\MitoSys2\Calibration\pmEGFPC1\0001_pmEGFPC1_R1_P1_K1_Ch2.zen
1.560000e+01	3.331667e+02	20181116_CTCFgfpcf2_G2G1\MitoSys2\Calibration\pmEGFPC1\0001_pmEGFPC1_R1_P1_K1_Ch2.zen
1.566000e+01	3.403167e+02	20181116_CTCFgfpcf2_G2G1\MitoSys2\Calibration\pmEGFPC1\0001_pmEGFPC1_R1_P1_K1_Ch2.zen
1.572000e+01	3.350833e+02	20181116_CTCFgfpcf2_G2G1\MitoSys2\Calibration\pmEGFPC1\0001_pmEGFPC1_R1_P1_K1_Ch2.zen
1.578000e+01	3.466000e+02	20181116_CTCFgfpcf2_G2G1\MitoSys2\Calibration\pmEGFPC1\0001_pmEGFPC1_R1_P1_K1_Ch2.zen
1.584000e+01	3.360667e+02	20181116_CTCFgfpcf2_G2G1\MitoSys2\Calibration\pmEGFPC1\0001_pmEGFPC1_R1_P1_K1_Ch2.zen
1.590000e+01	3.470167e+02	20181116_CTCFgfpcf2_G2G1\MitoSys2\Calibration\pmEGFPC1\0001_pmEGFPC1_R1_P1_K1_Ch2.zen
1.596000e+01	3.268833e+02	20181116_CTCFgfpcf2_G2G1\MitoSys2\Calibration\pmEGFPC1\0001_pmEGFPC1_R1_P1_K1_Ch2.zen
1.602000e+01	3.345833e+02	20181116_CTCFgfpcf2_G2G1\MitoSys2\Calibration\pmEGFPC1\0001_pmEGFPC1_R1_P1_K1_Ch2.zen
1.608000e+01	3.389833e+02	20181116_CTCFgfpcf2_G2G1\MitoSys2\Calibration\pmEGFPC1\0001_pmEGFPC1_R1_P1_K1_Ch2.zen
1.614000e+01	3.350333e+02	20181116_CTCFgfpcf2_G2G1\MitoSys2\Calibration\pmEGFPC1\0001_pmEGFPC1_R1_P1_K1_Ch2.zen
1.620000e+01	3.390167e+02	20181116_CTCFgfpcf2_G2G1\MitoSys2\Calibration\pmEGFPC1\0001_pmEGFPC1_R1_P1_K1_Ch2.zen
1.626000e+01	3.344000e+02	20181116_CTCFgfpcf2_G2G1\MitoSys2\Calibration\pmEGFPC1\0001_pmEGFPC1_R1_P1_K1_Ch2.zen
1.632000e+01	3.421167e+02	20181116_CTCFgfpcf2_G2G1\MitoSys2\Calibration\pmEGFPC1\0001_pmEGFPC1_R1_P1_K1_Ch2.zen
1.638000e+01	3.398000e+02	20181116_CTCFgfpcf2_G2G1\MitoSys2\Calibration\pmEGFPC1\0001_pmEGFPC1_R1_P1_K1_Ch2.zen
1.644000e+01	3.316500e+02	20181116_CTCFgfpcf2_G2G1\MitoSys2\Calibration\pmEGFPC1\0001_pmEGFPC1_R1_P1_K1_Ch2.zen
1.650000e+01	3.416333e+02	20181116_CTCFgfpcf2_G2G1\MitoSys2\Calibration\pmEGFPC1\0001_pmEGFPC1_R1_P1_K1_Ch2.zen
1.656000e+01	3.415833e+02	20181116_CTCFgfpcf2_G2G1\MitoSys2\Calibration\pmEGFPC1\0001_pmEGFPC1_R1_P1_K1_Ch2.zen
1.662000e+01	3.391833e+02	20181116_CTCFgfpcf2_G2G1\MitoSys2\Calibration\pmEGFPC1\0001_pmEGFPC1_R1_P1_K1_Ch2.zen
1.668000e+01	3.434000e+02	20181116_CTCFgfpcf2_G2G1\MitoSys2\Calibration\pmEGFPC1\0001_pmEGFPC1_R1_P1_K1_Ch2.zen
1.674000e+01	3.380833e+02	20181116_CTCFgfpcf2_G2G1\MitoSys2\Calibration\pmEGFPC1\0001_pmEGFPC1_R1_P1_K1_Ch2.zen
1.680000e+01	3.292000e+02	20181116_CTCFgfpcf2_G2G1\MitoSys2\Calibration\pmEGFPC1\0001_pmEGFPC1_R1_P1_K1_Ch2.zen
1.686000e+01	3.318167e+02	20181116_CTCFgfpcf2_G2G1\MitoSys2\Calibration\pmEGFPC1\0001_pmEGFPC1_R1_P1_K1_Ch2.zen
1.692000e+01	3.432833e+02	20181116_CTCFgfpcf2_G2G1\MitoSys2\Calibration\pmEGFPC1\0001_pmEGFPC1_R1_P1_K1_Ch2.zen
1.698000e+01	3.359667e+02	20181116_CTCFgfpcf2_G2G1\MitoSys2\Calibration\pmEGFPC1\0001_pmEGFPC1_R1_P1_K1_Ch2.zen
1.704000e+01	3.257333e+02	20181116_CTCFgfpcf2_G2G1\MitoSys2\Calibration\pmEGFPC1\0001_pmEGFPC1_R1_P1_K1_Ch2.zen
1.710000e+01	3.452167e+02	20181116_CTCFgfpcf2_G2G1\MitoSys2\Calibration\pmEGFPC1\0001_pmEGFPC1_R1_P1_K1_Ch2.zen
1.716000e+01	3.401667e+02	20181116_CTCFgfpcf2_G2G1\MitoSys2\Calibration\pmEGFPC1\0001_pmEGFPC1_R1_P1_K1_Ch2.zen
1.722000e+01	3.469833e+02	20181116_CTCFgfpcf2_G2G1\MitoSys2\Calibration\pmEGFPC1\0001_pmEGFPC1_R1_P1_K1_Ch2.zen
1.728000e+01	3.292500e+02	20181116_CTCFgfpcf2_G2G1\MitoSys2\Calibration\pmEGFPC1\0001_pmEGFPC1_R1_P1_K1_Ch2.zen
1.734000e+01	3.340667e+02	20181116_CTCFgfpcf2_G2G1\MitoSys2\Calibration\pmEGFPC1\0001_pmEGFPC1_R1_P1_K1_Ch2.zen
1.740000e+01	3.312000e+02	20181116_CTCFgfpcf2_G2G1\MitoSys2\Calibration\pmEGFPC1\0001_pmEGFPC1_R1_P1_K1_Ch2.zen
1.746000e+01	3.258500e+02	20181116_CTCFgfpcf2_G2G1\MitoSys2\Calibration\pmEGFPC1\0001_pmEGFPC1_R1_P1_K1_Ch2.zen
1.752000e+01	3.359167e+02	20181116_CTCFgfpcf2_G2G1\MitoSys2\Calibration\pmEGFPC1\0001_pmEGFPC1_R1_P1_K1_Ch2.zen
1.758000e+01	3.395667e+02	20181116_CTCFgfpcf2_G2G1\MitoSys2\Calibration\pmEGFPC1\0001_pmEGFPC1_R1_P1_K1_Ch2.zen
1.764000e+01	3.247500e+02	20181116_CTCFgfpcf2_G2G1\MitoSys2\Calibration\pmEGFPC1\0001_pmEGFPC1_R1_P1_K1_Ch2.zen
1.770000e+01	3.254000e+02	20181116_CTCFgfpcf2_G2G1\MitoSys2\Calibration\pmEGFPC1\0001_pmEGFPC1_R1_P1_K1_Ch2.zen
1.776000e+01	3.274500e+02	20181116_CTCFgfpcf2_G2G1\MitoSys2\Calibration\pmEGFPC1\0001_pmEGFPC1_R1_P1_K1_Ch2.zen
1.782000e+01	3.440833e+02	20181116_CTCFgfpcf2_G2G1\MitoSys2\Calibration\pmEGFPC1\0001_pmEGFPC1_R1_P1_K1_Ch2.zen
1.788000e+01	3.322833e+02	20181116_CTCFgfpcf2_G2G1\MitoSys2\Calibration\pmEGFPC1\0001_pmEGFPC1_R1_P1_K1_Ch2.zen
1.794000e+01	3.363167e+02	20181116_CTCFgfpcf2_G2G1\MitoSys2\Calibration\pmEGFPC1\0001_pmEGFPC1_R1_P1_K1_Ch2.zen
18	3.370500e+02	20181116_CTCFgfpcf2_G2G1\MitoSys2\Calibration\pmEGFPC1\0001_pmEGFPC1_R1_P1_K1_Ch2.zen
1.806000e+01	3.354000e+02	20181116_CTCFgfpcf2_G2G1\MitoSys2\Calibration\pmEGFPC1\0001_pmEGFPC1_R1_P1_K1_Ch2.zen
1.812000e+01	3.359167e+02	20181116_CTCFgfpcf2_G2G1\MitoSys2\Calibration\pmEGFPC1\0001_pmEGFPC1_R1_P1_K1_Ch2.zen
1.818000e+01	3.376667e+02	20181116_CTCFgfpcf2_G2G1\MitoSys2\Calibration\pmEGFPC1\0001_pmEGFPC1_R1_P1_K1_Ch2.zen
1.824000e+01	3.484000e+02	20181116_CTCFgfpcf2_G2G1\MitoSys2\Calibration\pmEGFPC1\0001_pmEGFPC1_R1_P1_K1_Ch2.zen
1.830000e+01	3.480333e+02	20181116_CTCFgfpcf2_G2G1\MitoSys2\Calibration\pmEGFPC1\0001_pmEGFPC1_R1_P1_K1_Ch2.zen
1.836000e+01	3.407667e+02	20181116_CTCFgfpcf2_G2G1\MitoSys2\Calibration\pmEGFPC1\0001_pmEGFPC1_R1_P1_K1_Ch2.zen
1.842000e+01	3.381000e+02	20181116_CTCFgfpcf2_G2G1\MitoSys2\Calibration\pmEGFPC1\0001_pmEGFPC1_R1_P1_K1_Ch2.zen
1.848000e+01	3.477833e+02	20181116_CTCFgfpcf2_G2G1\MitoSys2\Calibration\pmEGFPC1\0001_pmEGFPC1_R1_P1_K1_Ch2.zen
1.854000e+01	3.378667e+02	20181116_CTCFgfpcf2_G2G1\MitoSys2\Calibration\pmEGFPC1\0001_pmEGFPC1_R1_P1_K1_Ch2.zen
1.860000e+01	3.437167e+02	20181116_CTCFgfpcf2_G2G1\MitoSys2\Calibration\pmEGFPC1\0001_pmEGFPC1_R1_P1_K1_Ch2.zen
1.866000e+01	3.373333e+02	20181116_CTCFgfpcf2_G2G1\MitoSys2\Calibration\pmEGFPC1\0001_pmEGFPC1_R1_P1_K1_Ch2.zen
1.872000e+01	3.370500e+02	20181116_CTCFgfpcf2_G2G1\MitoSys2\Calibration\pmEGFPC1\0001_pmEGFPC1_R1_P1_K1_Ch2.zen
1.878000e+01	3.416333e+02	20181116_CTCFgfpcf2_G2G1\MitoSys2\Calibration\pmEGFPC1\0001_pmEGFPC1_R1_P1_K1_Ch2.zen
1.884000e+01	3.394500e+02	20181116_CTCFgfpcf2_G2G1\MitoSys2\Calibration\pmEGFPC1\0001_pmEGFPC1_R1_P1_K1_Ch2.zen
1.890000e+01	3.376833e+02	20181116_CTCFgfpcf2_G2G1\MitoSys2\Calibration\pmEGFPC1\0001_pmEGFPC1_R1_P1_K1_Ch2.zen
1.896000e+01	3.277333e+02	20181116_CTCFgfpcf2_G2G1\MitoSys2\Calibration\pmEGFPC1\0001_pmEGFPC1_R1_P1_K1_Ch2.zen
1.902000e+01	3.421000e+02	20181116_CTCFgfpcf2_G2G1\MitoSys2\Calibration\pmEGFPC1\0001_pmEGFPC1_R1_P1_K1_Ch2.zen
1.908000e+01	3.371833e+02	20181116_CTCFgfpcf2_G2G1\MitoSys2\Calibration\pmEGFPC1\0001_pmEGFPC1_R1_P1_K1_Ch2.zen
1.914000e+01	3.361500e+02	20181116_CTCFgfpcf2_G2G1\MitoSys2\Calibration\pmEGFPC1\0001_pmEGFPC1_R1_P1_K1_Ch2.zen
1.920000e+01	3.372167e+02	20181116_CTCFgfpcf2_G2G1\MitoSys2\Calibration\pmEGFPC1\0001_pmEGFPC1_R1_P1_K1_Ch2.zen
1.926000e+01	3.427167e+02	20181116_CTCFgfpcf2_G2G1\MitoSys2\Calibration\pmEGFPC1\0001_pmEGFPC1_R1_P1_K1_Ch2.zen
1.932000e+01	3.438500e+02	20181116_CTCFgfpcf2_G2G1\MitoSys2\Calibration\pmEGFPC1\0001_pmEGFPC1_R1_P1_K1_Ch2.zen
1.938000e+01	3.302000e+02	20181116_CTCFgfpcf2_G2G1\MitoSys2\Calibration\pmEGFPC1\0001_pmEGFPC1_R1_P1_K1_Ch2.zen
1.944000e+01	3.382833e+02	20181116_CTCFgfpcf2_G2G1\MitoSys2\Calibration\pmEGFPC1\0001_pmEGFPC1_R1_P1_K1_Ch2.zen
1.950000e+01	3.449000e+02	20181116_CTCFgfpcf2_G2G1\MitoSys2\Calibration\pmEGFPC1\0001_pmEGFPC1_R1_P1_K1_Ch2.zen
1.956000e+01	3.342833e+02	20181116_CTCFgfpcf2_G2G1\MitoSys2\Calibration\pmEGFPC1\0001_pmEGFPC1_R1_P1_K1_Ch2.zen
1.962000e+01	3.506500e+02	20181116_CTCFgfpcf2_G2G1\MitoSys2\Calibration\pmEGFPC1\0001_pmEGFPC1_R1_P1_K1_Ch2.zen
1.968000e+01	3.412667e+02	20181116_CTCFgfpcf2_G2G1\MitoSys2\Calibration\pmEGFPC1\0001_pmEGFPC1_R1_P1_K1_Ch2.zen
1.974000e+01	3.402000e+02	20181116_CTCFgfpcf2_G2G1\MitoSys2\Calibration\pmEGFPC1\0001_pmEGFPC1_R1_P1_K1_Ch2.zen
1.980000e+01	3.347333e+02	20181116_CTCFgfpcf2_G2G1\MitoSys2\Calibration\pmEGFPC1\0001_pmEGFPC1_R1_P1_K1_Ch2.zen
1.986000e+01	3.446167e+02	20181116_CTCFgfpcf2_G2G1\MitoSys2\Calibration\pmEGFPC1\0001_pmEGFPC1_R1_P1_K1_Ch2.zen
1.992000e+01	3.419500e+02	20181116_CTCFgfpcf2_G2G1\MitoSys2\Calibration\pmEGFPC1\0001_pmEGFPC1_R1_P1_K1_Ch2.zen
1.998000e+01	3.436333e+02	20181116_CTCFgfpcf2_G2G1\MitoSys2\Calibration\pmEGFPC1\0001_pmEGFPC1_R1_P1_K1_Ch2.zen
2.004000e+01	3.510167e+02	20181116_CTCFgfpcf2_G2G1\MitoSys2\Calibration\pmEGFPC1\0001_pmEGFPC1_R1_P1_K1_Ch2.zen
2.010000e+01	3.416000e+02	20181116_CTCFgfpcf2_G2G1\MitoSys2\Calibration\pmEGFPC1\0001_pmEGFPC1_R1_P1_K1_Ch2.zen
2.016000e+01	3.426500e+02	20181116_CTCFgfpcf2_G2G1\MitoSys2\Calibration\pmEGFPC1\0001_pmEGFPC1_R1_P1_K1_Ch2.zen
2.022000e+01	3.393833e+02	20181116_CTCFgfpcf2_G2G1\MitoSys2\Calibration\pmEGFPC1\0001_pmEGFPC1_R1_P1_K1_Ch2.zen
2.028000e+01	3.427500e+02	20181116_CTCFgfpcf2_G2G1\MitoSys2\Calibration\pmEGFPC1\0001_pmEGFPC1_R1_P1_K1_Ch2.zen
2.034000e+01	3.418500e+02	20181116_CTCFgfpcf2_G2G1\MitoSys2\Calibration\pmEGFPC1\0001_pmEGFPC1_R1_P1_K1_Ch2.zen
2.040000e+01	3.455833e+02	20181116_CTCFgfpcf2_G2G1\MitoSys2\Calibration\pmEGFPC1\0001_pmEGFPC1_R1_P1_K1_Ch2.zen
2.046000e+01	3.336667e+02	20181116_CTCFgfpcf2_G2G1\MitoSys2\Calibration\pmEGFPC1\0001_pmEGFPC1_R1_P1_K1_Ch2.zen
2.052000e+01	3.445833e+02	20181116_CTCFgfpcf2_G2G1\MitoSys2\Calibration\pmEGFPC1\0001_pmEGFPC1_R1_P1_K1_Ch2.zen
2.058000e+01	3.491167e+02	20181116_CTCFgfpcf2_G2G1\MitoSys2\Calibration\pmEGFPC1\0001_pmEGFPC1_R1_P1_K1_Ch2.zen
2.064000e+01	3.398667e+02	20181116_CTCFgfpcf2_G2G1\MitoSys2\Calibration\pmEGFPC1\0001_pmEGFPC1_R1_P1_K1_Ch2.zen
2.070000e+01	3.428667e+02	20181116_CTCFgfpcf2_G2G1\MitoSys2\Calibration\pmEGFPC1\0001_pmEGFPC1_R1_P1_K1_Ch2.zen
2.076000e+01	3.425667e+02	20181116_CTCFgfpcf2_G2G1\MitoSys2\Calibration\pmEGFPC1\0001_pmEGFPC1_R1_P1_K1_Ch2.zen
2.082000e+01	3.413333e+02	20181116_CTCFgfpcf2_G2G1\MitoSys2\Calibration\pmEGFPC1\0001_pmEGFPC1_R1_P1_K1_Ch2.zen
2.088000e+01	3.412833e+02	20181116_CTCFgfpcf2_G2G1\MitoSys2\Calibration\pmEGFPC1\0001_pmEGFPC1_R1_P1_K1_Ch2.zen
2.094000e+01	3.336667e+02	20181116_CTCFgfpcf2_G2G1\MitoSys2\Calibration\pmEGFPC1\0001_pmEGFPC1_R1_P1_K1_Ch2.zen
21	3.427667e+02	20181116_CTCFgfpcf2_G2G1\MitoSys2\Calibration\pmEGFPC1\0001_pmEGFPC1_R1_P1_K1_Ch2.zen
2.106000e+01	3.464833e+02	20181116_CTCFgfpcf2_G2G1\MitoSys2\Calibration\pmEGFPC1\0001_pmEGFPC1_R1_P1_K1_Ch2.zen
2.112000e+01	3.386833e+02	20181116_CTCFgfpcf2_G2G1\MitoSys2\Calibration\pmEGFPC1\0001_pmEGFPC1_R1_P1_K1_Ch2.zen
2.118000e+01	3.464333e+02	20181116_CTCFgfpcf2_G2G1\MitoSys2\Calibration\pmEGFPC1\0001_pmEGFPC1_R1_P1_K1_Ch2.zen
2.124000e+01	3.358667e+02	20181116_CTCFgfpcf2_G2G1\MitoSys2\Calibration\pmEGFPC1\0001_pmEGFPC1_R1_P1_K1_Ch2.zen
2.130000e+01	3.359000e+02	20181116_CTCFgfpcf2_G2G1\MitoSys2\Calibration\pmEGFPC1\0001_pmEGFPC1_R1_P1_K1_Ch2.zen
2.136000e+01	3.381333e+02	20181116_CTCFgfpcf2_G2G1\MitoSys2\Calibration\pmEGFPC1\0001_pmEGFPC1_R1_P1_K1_Ch2.zen
2.142000e+01	3.454500e+02	20181116_CTCFgfpcf2_G2G1\MitoSys2\Calibration\pmEGFPC1\0001_pmEGFPC1_R1_P1_K1_Ch2.zen
2.148000e+01	3.433500e+02	20181116_CTCFgfpcf2_G2G1\MitoSys2\Calibration\pmEGFPC1\0001_pmEGFPC1_R1_P1_K1_Ch2.zen
2.154000e+01	3.408000e+02	20181116_CTCFgfpcf2_G2G1\MitoSys2\Calibration\pmEGFPC1\0001_pmEGFPC1_R1_P1_K1_Ch2.zen
2.160000e+01	3.291500e+02	20181116_CTCFgfpcf2_G2G1\MitoSys2\Calibration\pmEGFPC1\0001_pmEGFPC1_R1_P1_K1_Ch2.zen
2.166000e+01	3.439333e+02	20181116_CTCFgfpcf2_G2G1\MitoSys2\Calibration\pmEGFPC1\0001_pmEGFPC1_R1_P1_K1_Ch2.zen
2.172000e+01	3.404500e+02	20181116_CTCFgfpcf2_G2G1\MitoSys2\Calibration\pmEGFPC1\0001_pmEGFPC1_R1_P1_K1_Ch2.zen
2.178000e+01	3.340833e+02	20181116_CTCFgfpcf2_G2G1\MitoSys2\Calibration\pmEGFPC1\0001_pmEGFPC1_R1_P1_K1_Ch2.zen
2.184000e+01	3.424833e+02	20181116_CTCFgfpcf2_G2G1\MitoSys2\Calibration\pmEGFPC1\0001_pmEGFPC1_R1_P1_K1_Ch2.zen
2.190000e+01	3.298333e+02	20181116_CTCFgfpcf2_G2G1\MitoSys2\Calibration\pmEGFPC1\0001_pmEGFPC1_R1_P1_K1_Ch2.zen
2.196000e+01	3.362333e+02	20181116_CTCFgfpcf2_G2G1\MitoSys2\Calibration\pmEGFPC1\0001_pmEGFPC1_R1_P1_K1_Ch2.zen
2.202000e+01	3.389333e+02	20181116_CTCFgfpcf2_G2G1\MitoSys2\Calibration\pmEGFPC1\0001_pmEGFPC1_R1_P1_K1_Ch2.zen
2.208000e+01	3.359833e+02	20181116_CTCFgfpcf2_G2G1\MitoSys2\Calibration\pmEGFPC1\0001_pmEGFPC1_R1_P1_K1_Ch2.zen
2.214000e+01	3.379667e+02	20181116_CTCFgfpcf2_G2G1\MitoSys2\Calibration\pmEGFPC1\0001_pmEGFPC1_R1_P1_K1_Ch2.zen
2.220000e+01	3.395333e+02	20181116_CTCFgfpcf2_G2G1\MitoSys2\Calibration\pmEGFPC1\0001_pmEGFPC1_R1_P1_K1_Ch2.zen
2.226000e+01	3.398000e+02	20181116_CTCFgfpcf2_G2G1\MitoSys2\Calibration\pmEGFPC1\0001_pmEGFPC1_R1_P1_K1_Ch2.zen
2.232000e+01	3.399333e+02	20181116_CTCFgfpcf2_G2G1\MitoSys2\Calibration\pmEGFPC1\0001_pmEGFPC1_R1_P1_K1_Ch2.zen
2.238000e+01	3.439333e+02	20181116_CTCFgfpcf2_G2G1\MitoSys2\Calibration\pmEGFPC1\0001_pmEGFPC1_R1_P1_K1_Ch2.zen
2.244000e+01	3.480000e+02	20181116_CTCFgfpcf2_G2G1\MitoSys2\Calibration\pmEGFPC1\0001_pmEGFPC1_R1_P1_K1_Ch2.zen
2.250000e+01	3.292333e+02	20181116_CTCFgfpcf2_G2G1\MitoSys2\Calibration\pmEGFPC1\0001_pmEGFPC1_R1_P1_K1_Ch2.zen
2.256000e+01	3.231167e+02	20181116_CTCFgfpcf2_G2G1\MitoSys2\Calibration\pmEGFPC1\0001_pmEGFPC1_R1_P1_K1_Ch2.zen
2.262000e+01	3.340667e+02	20181116_CTCFgfpcf2_G2G1\MitoSys2\Calibration\pmEGFPC1\0001_pmEGFPC1_R1_P1_K1_Ch2.zen
2.268000e+01	3.346667e+02	20181116_CTCFgfpcf2_G2G1\MitoSys2\Calibration\pmEGFPC1\0001_pmEGFPC1_R1_P1_K1_Ch2.zen
2.274000e+01	3.362000e+02	20181116_CTCFgfpcf2_G2G1\MitoSys2\Calibration\pmEGFPC1\0001_pmEGFPC1_R1_P1_K1_Ch2.zen
2.280000e+01	3.403333e+02	20181116_CTCFgfpcf2_G2G1\MitoSys2\Calibration\pmEGFPC1\0001_pmEGFPC1_R1_P1_K1_Ch2.zen
2.286000e+01	3.463500e+02	20181116_CTCFgfpcf2_G2G1\MitoSys2\Calibration\pmEGFPC1\0001_pmEGFPC1_R1_P1_K1_Ch2.zen
2.292000e+01	3.361500e+02	20181116_CTCFgfpcf2_G2G1\MitoSys2\Calibration\pmEGFPC1\0001_pmEGFPC1_R1_P1_K1_Ch2.zen
2.298000e+01	3.476500e+02	20181116_CTCFgfpcf2_G2G1\MitoSys2\Calibration\pmEGFPC1\0001_pmEGFPC1_R1_P1_K1_Ch2.zen
2.304000e+01	3.410500e+02	20181116_CTCFgfpcf2_G2G1\MitoSys2\Calibration\pmEGFPC1\0001_pmEGFPC1_R1_P1_K1_Ch2.zen
2.310000e+01	3.411500e+02	20181116_CTCFgfpcf2_G2G1\MitoSys2\Calibration\pmEGFPC1\0001_pmEGFPC1_R1_P1_K1_Ch2.zen
2.316000e+01	3.474833e+02	20181116_CTCFgfpcf2_G2G1\MitoSys2\Calibration\pmEGFPC1\0001_pmEGFPC1_R1_P1_K1_Ch2.zen
2.322000e+01	3.332833e+02	20181116_CTCFgfpcf2_G2G1\MitoSys2\Calibration\pmEGFPC1\0001_pmEGFPC1_R1_P1_K1_Ch2.zen
2.328000e+01	3.403833e+02	20181116_CTCFgfpcf2_G2G1\MitoSys2\Calibration\pmEGFPC1\0001_pmEGFPC1_R1_P1_K1_Ch2.zen
2.334000e+01	3.378167e+02	20181116_CTCFgfpcf2_G2G1\MitoSys2\Calibration\pmEGFPC1\0001_pmEGFPC1_R1_P1_K1_Ch2.zen
2.340000e+01	3.474000e+02	20181116_CTCFgfpcf2_G2G1\MitoSys2\Calibration\pmEGFPC1\0001_pmEGFPC1_R1_P1_K1_Ch2.zen
2.346000e+01	3.370167e+02	20181116_CTCFgfpcf2_G2G1\MitoSys2\Calibration\pmEGFPC1\0001_pmEGFPC1_R1_P1_K1_Ch2.zen
2.352000e+01	3.404333e+02	20181116_CTCFgfpcf2_G2G1\MitoSys2\Calibration\pmEGFPC1\0001_pmEGFPC1_R1_P1_K1_Ch2.zen
2.358000e+01	3.433167e+02	20181116_CTCFgfpcf2_G2G1\MitoSys2\Calibration\pmEGFPC1\0001_pmEGFPC1_R1_P1_K1_Ch2.zen
2.364000e+01	3.338667e+02	20181116_CTCFgfpcf2_G2G1\MitoSys2\Calibration\pmEGFPC1\0001_pmEGFPC1_R1_P1_K1_Ch2.zen
2.370000e+01	3.461833e+02	20181116_CTCFgfpcf2_G2G1\MitoSys2\Calibration\pmEGFPC1\0001_pmEGFPC1_R1_P1_K1_Ch2.zen
2.376000e+01	3.422000e+02	20181116_CTCFgfpcf2_G2G1\MitoSys2\Calibration\pmEGFPC1\0001_pmEGFPC1_R1_P1_K1_Ch2.zen
2.382000e+01	3.428833e+02	20181116_CTCFgfpcf2_G2G1\MitoSys2\Calibration\pmEGFPC1\0001_pmEGFPC1_R1_P1_K1_Ch2.zen
2.388000e+01	3.336500e+02	20181116_CTCFgfpcf2_G2G1\MitoSys2\Calibration\pmEGFPC1\0001_pmEGFPC1_R1_P1_K1_Ch2.zen
2.394000e+01	3.417833e+02	20181116_CTCFgfpcf2_G2G1\MitoSys2\Calibration\pmEGFPC1\0001_pmEGFPC1_R1_P1_K1_Ch2.zen
24	3.417000e+02	20181116_CTCFgfpcf2_G2G1\MitoSys2\Calibration\pmEGFPC1\0001_pmEGFPC1_R1_P1_K1_Ch2.zen
2.406000e+01	3.428167e+02	20181116_CTCFgfpcf2_G2G1\MitoSys2\Calibration\pmEGFPC1\0001_pmEGFPC1_R1_P1_K1_Ch2.zen
2.412000e+01	3.367333e+02	20181116_CTCFgfpcf2_G2G1\MitoSys2\Calibration\pmEGFPC1\0001_pmEGFPC1_R1_P1_K1_Ch2.zen
2.418000e+01	3.321167e+02	20181116_CTCFgfpcf2_G2G1\MitoSys2\Calibration\pmEGFPC1\0001_pmEGFPC1_R1_P1_K1_Ch2.zen
2.424000e+01	3.348000e+02	20181116_CTCFgfpcf2_G2G1\MitoSys2\Calibration\pmEGFPC1\0001_pmEGFPC1_R1_P1_K1_Ch2.zen
2.430000e+01	3.362500e+02	20181116_CTCFgfpcf2_G2G1\MitoSys2\Calibration\pmEGFPC1\0001_pmEGFPC1_R1_P1_K1_Ch2.zen
2.436000e+01	3.363000e+02	20181116_CTCFgfpcf2_G2G1\MitoSys2\Calibration\pmEGFPC1\0001_pmEGFPC1_R1_P1_K1_Ch2.zen
2.442000e+01	3.337167e+02	20181116_CTCFgfpcf2_G2G1\MitoSys2\Calibration\pmEGFPC1\0001_pmEGFPC1_R1_P1_K1_Ch2.zen
2.448000e+01	3.350500e+02	20181116_CTCFgfpcf2_G2G1\MitoSys2\Calibration\pmEGFPC1\0001_pmEGFPC1_R1_P1_K1_Ch2.zen
2.454000e+01	3.373500e+02	20181116_CTCFgfpcf2_G2G1\MitoSys2\Calibration\pmEGFPC1\0001_pmEGFPC1_R1_P1_K1_Ch2.zen
2.460000e+01	3.443000e+02	20181116_CTCFgfpcf2_G2G1\MitoSys2\Calibration\pmEGFPC1\0001_pmEGFPC1_R1_P1_K1_Ch2.zen
2.466000e+01	3.424833e+02	20181116_CTCFgfpcf2_G2G1\MitoSys2\Calibration\pmEGFPC1\0001_pmEGFPC1_R1_P1_K1_Ch2.zen
2.472000e+01	3.448333e+02	20181116_CTCFgfpcf2_G2G1\MitoSys2\Calibration\pmEGFPC1\0001_pmEGFPC1_R1_P1_K1_Ch2.zen
2.478000e+01	3.322500e+02	20181116_CTCFgfpcf2_G2G1\MitoSys2\Calibration\pmEGFPC1\0001_pmEGFPC1_R1_P1_K1_Ch2.zen
2.484000e+01	3.354167e+02	20181116_CTCFgfpcf2_G2G1\MitoSys2\Calibration\pmEGFPC1\0001_pmEGFPC1_R1_P1_K1_Ch2.zen
2.490000e+01	3.291333e+02	20181116_CTCFgfpcf2_G2G1\MitoSys2\Calibration\pmEGFPC1\0001_pmEGFPC1_R1_P1_K1_Ch2.zen
2.496000e+01	3.320500e+02	20181116_CTCFgfpcf2_G2G1\MitoSys2\Calibration\pmEGFPC1\0001_pmEGFPC1_R1_P1_K1_Ch2.zen
2.502000e+01	3.325167e+02	20181116_CTCFgfpcf2_G2G1\MitoSys2\Calibration\pmEGFPC1\0001_pmEGFPC1_R1_P1_K1_Ch2.zen
2.508000e+01	3.328000e+02	20181116_CTCFgfpcf2_G2G1\MitoSys2\Calibration\pmEGFPC1\0001_pmEGFPC1_R1_P1_K1_Ch2.zen
2.514000e+01	3.363000e+02	20181116_CTCFgfpcf2_G2G1\MitoSys2\Calibration\pmEGFPC1\0001_pmEGFPC1_R1_P1_K1_Ch2.zen
2.520000e+01	3.320000e+02	20181116_CTCFgfpcf2_G2G1\MitoSys2\Calibration\pmEGFPC1\0001_pmEGFPC1_R1_P1_K1_Ch2.zen
2.526000e+01	3.395833e+02	20181116_CTCFgfpcf2_G2G1\MitoSys2\Calibration\pmEGFPC1\0001_pmEGFPC1_R1_P1_K1_Ch2.zen
2.532000e+01	3.319500e+02	20181116_CTCFgfpcf2_G2G1\MitoSys2\Calibration\pmEGFPC1\0001_pmEGFPC1_R1_P1_K1_Ch2.zen
2.538000e+01	3.443667e+02	20181116_CTCFgfpcf2_G2G1\MitoSys2\Calibration\pmEGFPC1\0001_pmEGFPC1_R1_P1_K1_Ch2.zen
2.544000e+01	3.467167e+02	20181116_CTCFgfpcf2_G2G1\MitoSys2\Calibration\pmEGFPC1\0001_pmEGFPC1_R1_P1_K1_Ch2.zen
2.550000e+01	3.355167e+02	20181116_CTCFgfpcf2_G2G1\MitoSys2\Calibration\pmEGFPC1\0001_pmEGFPC1_R1_P1_K1_Ch2.zen
2.556000e+01	3.459833e+02	20181116_CTCFgfpcf2_G2G1\MitoSys2\Calibration\pmEGFPC1\0001_pmEGFPC1_R1_P1_K1_Ch2.zen
2.562000e+01	3.314500e+02	20181116_CTCFgfpcf2_G2G1\MitoSys2\Calibration\pmEGFPC1\0001_pmEGFPC1_R1_P1_K1_Ch2.zen
2.568000e+01	3.402667e+02	20181116_CTCFgfpcf2_G2G1\MitoSys2\Calibration\pmEGFPC1\0001_pmEGFPC1_R1_P1_K1_Ch2.zen
2.574000e+01	3.470000e+02	20181116_CTCFgfpcf2_G2G1\MitoSys2\Calibration\pmEGFPC1\0001_pmEGFPC1_R1_P1_K1_Ch2.zen
2.580000e+01	3.466333e+02	20181116_CTCFgfpcf2_G2G1\MitoSys2\Calibration\pmEGFPC1\0001_pmEGFPC1_R1_P1_K1_Ch2.zen
2.586000e+01	3.329333e+02	20181116_CTCFgfpcf2_G2G1\MitoSys2\Calibration\pmEGFPC1\0001_pmEGFPC1_R1_P1_K1_Ch2.zen
2.592000e+01	3.436833e+02	20181116_CTCFgfpcf2_G2G1\MitoSys2\Calibration\pmEGFPC1\0001_pmEGFPC1_R1_P1_K1_Ch2.zen
2.598000e+01	3.360000e+02	20181116_CTCFgfpcf2_G2G1\MitoSys2\Calibration\pmEGFPC1\0001_pmEGFPC1_R1_P1_K1_Ch2.zen
2.604000e+01	3.300833e+02	20181116_CTCFgfpcf2_G2G1\MitoSys2\Calibration\pmEGFPC1\0001_pmEGFPC1_R1_P1_K1_Ch2.zen
2.610000e+01	3.388667e+02	20181116_CTCFgfpcf2_G2G1\MitoSys2\Calibration\pmEGFPC1\0001_pmEGFPC1_R1_P1_K1_Ch2.zen
2.616000e+01	3.376500e+02	20181116_CTCFgfpcf2_G2G1\MitoSys2\Calibration\pmEGFPC1\0001_pmEGFPC1_R1_P1_K1_Ch2.zen
2.622000e+01	3.332500e+02	20181116_CTCFgfpcf2_G2G1\MitoSys2\Calibration\pmEGFPC1\0001_pmEGFPC1_R1_P1_K1_Ch2.zen
2.628000e+01	3.342667e+02	20181116_CTCFgfpcf2_G2G1\MitoSys2\Calibration\pmEGFPC1\0001_pmEGFPC1_R1_P1_K1_Ch2.zen
2.634000e+01	3.345167e+02	20181116_CTCFgfpcf2_G2G1\MitoSys2\Calibration\pmEGFPC1\0001_pmEGFPC1_R1_P1_K1_Ch2.zen
2.640000e+01	3.325167e+02	20181116_CTCFgfpcf2_G2G1\MitoSys2\Calibration\pmEGFPC1\0001_pmEGFPC1_R1_P1_K1_Ch2.zen
2.646000e+01	3.305167e+02	20181116_CTCFgfpcf2_G2G1\MitoSys2\Calibration\pmEGFPC1\0001_pmEGFPC1_R1_P1_K1_Ch2.zen
2.652000e+01	3.327333e+02	20181116_CTCFgfpcf2_G2G1\MitoSys2\Calibration\pmEGFPC1\0001_pmEGFPC1_R1_P1_K1_Ch2.zen
2.658000e+01	3.383333e+02	20181116_CTCFgfpcf2_G2G1\MitoSys2\Calibration\pmEGFPC1\0001_pmEGFPC1_R1_P1_K1_Ch2.zen
2.664000e+01	3.403500e+02	20181116_CTCFgfpcf2_G2G1\MitoSys2\Calibration\pmEGFPC1\0001_pmEGFPC1_R1_P1_K1_Ch2.zen
2.670000e+01	3.400333e+02	20181116_CTCFgfpcf2_G2G1\MitoSys2\Calibration\pmEGFPC1\0001_pmEGFPC1_R1_P1_K1_Ch2.zen
2.676000e+01	3.407500e+02	20181116_CTCFgfpcf2_G2G1\MitoSys2\Calibration\pmEGFPC1\0001_pmEGFPC1_R1_P1_K1_Ch2.zen
2.682000e+01	3.405500e+02	20181116_CTCFgfpcf2_G2G1\MitoSys2\Calibration\pmEGFPC1\0001_pmEGFPC1_R1_P1_K1_Ch2.zen
2.688000e+01	3.261167e+02	20181116_CTCFgfpcf2_G2G1\MitoSys2\Calibration\pmEGFPC1\0001_pmEGFPC1_R1_P1_K1_Ch2.zen
2.694000e+01	3.291833e+02	20181116_CTCFgfpcf2_G2G1\MitoSys2\Calibration\pmEGFPC1\0001_pmEGFPC1_R1_P1_K1_Ch2.zen
27	3.413500e+02	20181116_CTCFgfpcf2_G2G1\MitoSys2\Calibration\pmEGFPC1\0001_pmEGFPC1_R1_P1_K1_Ch2.zen
2.706000e+01	3.380833e+02	20181116_CTCFgfpcf2_G2G1\MitoSys2\Calibration\pmEGFPC1\0001_pmEGFPC1_R1_P1_K1_Ch2.zen
2.712000e+01	3.296000e+02	20181116_CTCFgfpcf2_G2G1\MitoSys2\Calibration\pmEGFPC1\0001_pmEGFPC1_R1_P1_K1_Ch2.zen
2.718000e+01	3.375667e+02	20181116_CTCFgfpcf2_G2G1\MitoSys2\Calibration\pmEGFPC1\0001_pmEGFPC1_R1_P1_K1_Ch2.zen
2.724000e+01	3.328667e+02	20181116_CTCFgfpcf2_G2G1\MitoSys2\Calibration\pmEGFPC1\0001_pmEGFPC1_R1_P1_K1_Ch2.zen
2.730000e+01	3.454833e+02	20181116_CTCFgfpcf2_G2G1\MitoSys2\Calibration\pmEGFPC1\0001_pmEGFPC1_R1_P1_K1_Ch2.zen
2.736000e+01	3.421833e+02	20181116_CTCFgfpcf2_G2G1\MitoSys2\Calibration\pmEGFPC1\0001_pmEGFPC1_R1_P1_K1_Ch2.zen
2.742000e+01	3.408833e+02	20181116_CTCFgfpcf2_G2G1\MitoSys2\Calibration\pmEGFPC1\0001_pmEGFPC1_R1_P1_K1_Ch2.zen
2.748000e+01	3.415167e+02	20181116_CTCFgfpcf2_G2G1\MitoSys2\Calibration\pmEGFPC1\0001_pmEGFPC1_R1_P1_K1_Ch2.zen
2.754000e+01	3.305500e+02	20181116_CTCFgfpcf2_G2G1\MitoSys2\Calibration\pmEGFPC1\0001_pmEGFPC1_R1_P1_K1_Ch2.zen
2.760000e+01	3.367333e+02	20181116_CTCFgfpcf2_G2G1\MitoSys2\Calibration\pmEGFPC1\0001_pmEGFPC1_R1_P1_K1_Ch2.zen
2.766000e+01	3.410000e+02	20181116_CTCFgfpcf2_G2G1\MitoSys2\Calibration\pmEGFPC1\0001_pmEGFPC1_R1_P1_K1_Ch2.zen
2.772000e+01	3.425833e+02	20181116_CTCFgfpcf2_G2G1\MitoSys2\Calibration\pmEGFPC1\0001_pmEGFPC1_R1_P1_K1_Ch2.zen
2.778000e+01	3.406333e+02	20181116_CTCFgfpcf2_G2G1\MitoSys2\Calibration\pmEGFPC1\0001_pmEGFPC1_R1_P1_K1_Ch2.zen
2.784000e+01	3.343667e+02	20181116_CTCFgfpcf2_G2G1\MitoSys2\Calibration\pmEGFPC1\0001_pmEGFPC1_R1_P1_K1_Ch2.zen
2.790000e+01	3.454833e+02	20181116_CTCFgfpcf2_G2G1\MitoSys2\Calibration\pmEGFPC1\0001_pmEGFPC1_R1_P1_K1_Ch2.zen
2.796000e+01	3.370000e+02	20181116_CTCFgfpcf2_G2G1\MitoSys2\Calibration\pmEGFPC1\0001_pmEGFPC1_R1_P1_K1_Ch2.zen
2.802000e+01	3.372000e+02	20181116_CTCFgfpcf2_G2G1\MitoSys2\Calibration\pmEGFPC1\0001_pmEGFPC1_R1_P1_K1_Ch2.zen
2.808000e+01	3.381000e+02	20181116_CTCFgfpcf2_G2G1\MitoSys2\Calibration\pmEGFPC1\0001_pmEGFPC1_R1_P1_K1_Ch2.zen
2.814000e+01	3.458833e+02	20181116_CTCFgfpcf2_G2G1\MitoSys2\Calibration\pmEGFPC1\0001_pmEGFPC1_R1_P1_K1_Ch2.zen
2.820000e+01	3.294167e+02	20181116_CTCFgfpcf2_G2G1\MitoSys2\Calibration\pmEGFPC1\0001_pmEGFPC1_R1_P1_K1_Ch2.zen
2.826000e+01	3.352167e+02	20181116_CTCFgfpcf2_G2G1\MitoSys2\Calibration\pmEGFPC1\0001_pmEGFPC1_R1_P1_K1_Ch2.zen
2.832000e+01	3.353500e+02	20181116_CTCFgfpcf2_G2G1\MitoSys2\Calibration\pmEGFPC1\0001_pmEGFPC1_R1_P1_K1_Ch2.zen
2.838000e+01	3.363500e+02	20181116_CTCFgfpcf2_G2G1\MitoSys2\Calibration\pmEGFPC1\0001_pmEGFPC1_R1_P1_K1_Ch2.zen
2.844000e+01	3.302667e+02	20181116_CTCFgfpcf2_G2G1\MitoSys2\Calibration\pmEGFPC1\0001_pmEGFPC1_R1_P1_K1_Ch2.zen
2.850000e+01	3.340167e+02	20181116_CTCFgfpcf2_G2G1\MitoSys2\Calibration\pmEGFPC1\0001_pmEGFPC1_R1_P1_K1_Ch2.zen
2.856000e+01	3.368500e+02	20181116_CTCFgfpcf2_G2G1\MitoSys2\Calibration\pmEGFPC1\0001_pmEGFPC1_R1_P1_K1_Ch2.zen
2.862000e+01	3.391333e+02	20181116_CTCFgfpcf2_G2G1\MitoSys2\Calibration\pmEGFPC1\0001_pmEGFPC1_R1_P1_K1_Ch2.zen
2.868000e+01	3.376333e+02	20181116_CTCFgfpcf2_G2G1\MitoSys2\Calibration\pmEGFPC1\0001_pmEGFPC1_R1_P1_K1_Ch2.zen
2.874000e+01	3.438333e+02	20181116_CTCFgfpcf2_G2G1\MitoSys2\Calibration\pmEGFPC1\0001_pmEGFPC1_R1_P1_K1_Ch2.zen
2.880000e+01	3.362500e+02	20181116_CTCFgfpcf2_G2G1\MitoSys2\Calibration\pmEGFPC1\0001_pmEGFPC1_R1_P1_K1_Ch2.zen
2.886000e+01	3.330500e+02	20181116_CTCFgfpcf2_G2G1\MitoSys2\Calibration\pmEGFPC1\0001_pmEGFPC1_R1_P1_K1_Ch2.zen
2.892000e+01	3.315500e+02	20181116_CTCFgfpcf2_G2G1\MitoSys2\Calibration\pmEGFPC1\0001_pmEGFPC1_R1_P1_K1_Ch2.zen
2.898000e+01	3.491667e+02	20181116_CTCFgfpcf2_G2G1\MitoSys2\Calibration\pmEGFPC1\0001_pmEGFPC1_R1_P1_K1_Ch2.zen
2.904000e+01	3.251000e+02	20181116_CTCFgfpcf2_G2G1\MitoSys2\Calibration\pmEGFPC1\0001_pmEGFPC1_R1_P1_K1_Ch2.zen
2.910000e+01	3.314333e+02	20181116_CTCFgfpcf2_G2G1\MitoSys2\Calibration\pmEGFPC1\0001_pmEGFPC1_R1_P1_K1_Ch2.zen
2.916000e+01	3.368333e+02	20181116_CTCFgfpcf2_G2G1\MitoSys2\Calibration\pmEGFPC1\0001_pmEGFPC1_R1_P1_K1_Ch2.zen
2.922000e+01	3.320333e+02	20181116_CTCFgfpcf2_G2G1\MitoSys2\Calibration\pmEGFPC1\0001_pmEGFPC1_R1_P1_K1_Ch2.zen
2.928000e+01	3.397167e+02	20181116_CTCFgfpcf2_G2G1\MitoSys2\Calibration\pmEGFPC1\0001_pmEGFPC1_R1_P1_K1_Ch2.zen
2.934000e+01	3.348500e+02	20181116_CTCFgfpcf2_G2G1\MitoSys2\Calibration\pmEGFPC1\0001_pmEGFPC1_R1_P1_K1_Ch2.zen
2.940000e+01	3.317167e+02	20181116_CTCFgfpcf2_G2G1\MitoSys2\Calibration\pmEGFPC1\0001_pmEGFPC1_R1_P1_K1_Ch2.zen
2.946000e+01	3.364333e+02	20181116_CTCFgfpcf2_G2G1\MitoSys2\Calibration\pmEGFPC1\0001_pmEGFPC1_R1_P1_K1_Ch2.zen
2.952000e+01	3.422167e+02	20181116_CTCFgfpcf2_G2G1\MitoSys2\Calibration\pmEGFPC1\0001_pmEGFPC1_R1_P1_K1_Ch2.zen
2.958000e+01	3.347000e+02	20181116_CTCFgfpcf2_G2G1\MitoSys2\Calibration\pmEGFPC1\0001_pmEGFPC1_R1_P1_K1_Ch2.zen
2.964000e+01	3.330167e+02	20181116_CTCFgfpcf2_G2G1\MitoSys2\Calibration\pmEGFPC1\0001_pmEGFPC1_R1_P1_K1_Ch2.zen
2.970000e+01	3.343667e+02	20181116_CTCFgfpcf2_G2G1\MitoSys2\Calibration\pmEGFPC1\0001_pmEGFPC1_R1_P1_K1_Ch2.zen
2.976000e+01	3.486167e+02	20181116_CTCFgfpcf2_G2G1\MitoSys2\Calibration\pmEGFPC1\0001_pmEGFPC1_R1_P1_K1_Ch2.zen
2.982000e+01	3.329333e+02	20181116_CTCFgfpcf2_G2G1\MitoSys2\Calibration\pmEGFPC1\0001_pmEGFPC1_R1_P1_K1_Ch2.zen
2.988000e+01	3.386500e+02	20181116_CTCFgfpcf2_G2G1\MitoSys2\Calibration\pmEGFPC1\0001_pmEGFPC1_R1_P1_K1_Ch2.zen
2.994000e+01	3.392000e+02	20181116_CTCFgfpcf2_G2G1\MitoSys2\Calibration\pmEGFPC1\0001_pmEGFPC1_R1_P1_K1_Ch2.zen
0	3.354000e+02	20181116_CTCFgfpcf2_G2G1\MitoSys2\Calibration\pmEGFPC1\0002_pmEGFPC1_R1_P1_K1_Ch2.zen
6.000000e-02	3.229500e+02	20181116_CTCFgfpcf2_G2G1\MitoSys2\Calibration\pmEGFPC1\0002_pmEGFPC1_R1_P1_K1_Ch2.zen
1.200000e-01	3.301500e+02	20181116_CTCFgfpcf2_G2G1\MitoSys2\Calibration\pmEGFPC1\0002_pmEGFPC1_R1_P1_K1_Ch2.zen
1.800000e-01	3.201000e+02	20181116_CTCFgfpcf2_G2G1\MitoSys2\Calibration\pmEGFPC1\0002_pmEGFPC1_R1_P1_K1_Ch2.zen
2.400000e-01	3.287667e+02	20181116_CTCFgfpcf2_G2G1\MitoSys2\Calibration\pmEGFPC1\0002_pmEGFPC1_R1_P1_K1_Ch2.zen
3.000000e-01	3.258167e+02	20181116_CTCFgfpcf2_G2G1\MitoSys2\Calibration\pmEGFPC1\0002_pmEGFPC1_R1_P1_K1_Ch2.zen
3.600000e-01	3.236500e+02	20181116_CTCFgfpcf2_G2G1\MitoSys2\Calibration\pmEGFPC1\0002_pmEGFPC1_R1_P1_K1_Ch2.zen
4.200000e-01	3.356333e+02	20181116_CTCFgfpcf2_G2G1\MitoSys2\Calibration\pmEGFPC1\0002_pmEGFPC1_R1_P1_K1_Ch2.zen
4.800000e-01	3.295000e+02	20181116_CTCFgfpcf2_G2G1\MitoSys2\Calibration\pmEGFPC1\0002_pmEGFPC1_R1_P1_K1_Ch2.zen
5.400000e-01	3.261000e+02	20181116_CTCFgfpcf2_G2G1\MitoSys2\Calibration\pmEGFPC1\0002_pmEGFPC1_R1_P1_K1_Ch2.zen
6.000000e-01	3.157667e+02	20181116_CTCFgfpcf2_G2G1\MitoSys2\Calibration\pmEGFPC1\0002_pmEGFPC1_R1_P1_K1_Ch2.zen
6.600000e-01	3.289500e+02	20181116_CTCFgfpcf2_G2G1\MitoSys2\Calibration\pmEGFPC1\0002_pmEGFPC1_R1_P1_K1_Ch2.zen
7.200000e-01	3.178500e+02	20181116_CTCFgfpcf2_G2G1\MitoSys2\Calibration\pmEGFPC1\0002_pmEGFPC1_R1_P1_K1_Ch2.zen
7.800000e-01	3.239000e+02	20181116_CTCFgfpcf2_G2G1\MitoSys2\Calibration\pmEGFPC1\0002_pmEGFPC1_R1_P1_K1_Ch2.zen
8.400000e-01	3.232833e+02	20181116_CTCFgfpcf2_G2G1\MitoSys2\Calibration\pmEGFPC1\0002_pmEGFPC1_R1_P1_K1_Ch2.zen
9.000000e-01	3.133167e+02	20181116_CTCFgfpcf2_G2G1\MitoSys2\Calibration\pmEGFPC1\0002_pmEGFPC1_R1_P1_K1_Ch2.zen
9.600000e-01	3.142667e+02	20181116_CTCFgfpcf2_G2G1\MitoSys2\Calibration\pmEGFPC1\0002_pmEGFPC1_R1_P1_K1_Ch2.zen
1.020000e+00	3.217833e+02	20181116_CTCFgfpcf2_G2G1\MitoSys2\Calibration\pmEGFPC1\0002_pmEGFPC1_R1_P1_K1_Ch2.zen
1.080000e+00	3.311667e+02	20181116_CTCFgfpcf2_G2G1\MitoSys2\Calibration\pmEGFPC1\0002_pmEGFPC1_R1_P1_K1_Ch2.zen
1.140000e+00	3.149167e+02	20181116_CTCFgfpcf2_G2G1\MitoSys2\Calibration\pmEGFPC1\0002_pmEGFPC1_R1_P1_K1_Ch2.zen
1.200000e+00	3.255833e+02	20181116_CTCFgfpcf2_G2G1\MitoSys2\Calibration\pmEGFPC1\0002_pmEGFPC1_R1_P1_K1_Ch2.zen
1.260000e+00	3.273833e+02	20181116_CTCFgfpcf2_G2G1\MitoSys2\Calibration\pmEGFPC1\0002_pmEGFPC1_R1_P1_K1_Ch2.zen
1.320000e+00	3.186167e+02	20181116_CTCFgfpcf2_G2G1\MitoSys2\Calibration\pmEGFPC1\0002_pmEGFPC1_R1_P1_K1_Ch2.zen
1.380000e+00	3.281000e+02	20181116_CTCFgfpcf2_G2G1\MitoSys2\Calibration\pmEGFPC1\0002_pmEGFPC1_R1_P1_K1_Ch2.zen
1.440000e+00	3.287333e+02	20181116_CTCFgfpcf2_G2G1\MitoSys2\Calibration\pmEGFPC1\0002_pmEGFPC1_R1_P1_K1_Ch2.zen
1.500000e+00	3.320000e+02	20181116_CTCFgfpcf2_G2G1\MitoSys2\Calibration\pmEGFPC1\0002_pmEGFPC1_R1_P1_K1_Ch2.zen
1.560000e+00	3.229500e+02	20181116_CTCFgfpcf2_G2G1\MitoSys2\Calibration\pmEGFPC1\0002_pmEGFPC1_R1_P1_K1_Ch2.zen
1.620000e+00	3.221667e+02	20181116_CTCFgfpcf2_G2G1\MitoSys2\Calibration\pmEGFPC1\0002_pmEGFPC1_R1_P1_K1_Ch2.zen
1.680000e+00	3.319833e+02	20181116_CTCFgfpcf2_G2G1\MitoSys2\Calibration\pmEGFPC1\0002_pmEGFPC1_R1_P1_K1_Ch2.zen
1.740000e+00	3.322333e+02	20181116_CTCFgfpcf2_G2G1\MitoSys2\Calibration\pmEGFPC1\0002_pmEGFPC1_R1_P1_K1_Ch2.zen
1.800000e+00	3.268667e+02	20181116_CTCFgfpcf2_G2G1\MitoSys2\Calibration\pmEGFPC1\0002_pmEGFPC1_R1_P1_K1_Ch2.zen
1.860000e+00	3.304500e+02	20181116_CTCFgfpcf2_G2G1\MitoSys2\Calibration\pmEGFPC1\0002_pmEGFPC1_R1_P1_K1_Ch2.zen
1.920000e+00	3.248833e+02	20181116_CTCFgfpcf2_G2G1\MitoSys2\Calibration\pmEGFPC1\0002_pmEGFPC1_R1_P1_K1_Ch2.zen
1.980000e+00	3.165333e+02	20181116_CTCFgfpcf2_G2G1\MitoSys2\Calibration\pmEGFPC1\0002_pmEGFPC1_R1_P1_K1_Ch2.zen
2.040000e+00	3.290500e+02	20181116_CTCFgfpcf2_G2G1\MitoSys2\Calibration\pmEGFPC1\0002_pmEGFPC1_R1_P1_K1_Ch2.zen
2.100000e+00	3.163167e+02	20181116_CTCFgfpcf2_G2G1\MitoSys2\Calibration\pmEGFPC1\0002_pmEGFPC1_R1_P1_K1_Ch2.zen
2.160000e+00	3.234833e+02	20181116_CTCFgfpcf2_G2G1\MitoSys2\Calibration\pmEGFPC1\0002_pmEGFPC1_R1_P1_K1_Ch2.zen
2.220000e+00	3.211500e+02	20181116_CTCFgfpcf2_G2G1\MitoSys2\Calibration\pmEGFPC1\0002_pmEGFPC1_R1_P1_K1_Ch2.zen
2.280000e+00	3.200167e+02	20181116_CTCFgfpcf2_G2G1\MitoSys2\Calibration\pmEGFPC1\0002_pmEGFPC1_R1_P1_K1_Ch2.zen
2.340000e+00	3.275167e+02	20181116_CTCFgfpcf2_G2G1\MitoSys2\Calibration\pmEGFPC1\0002_pmEGFPC1_R1_P1_K1_Ch2.zen
2.400000e+00	3.171667e+02	20181116_CTCFgfpcf2_G2G1\MitoSys2\Calibration\pmEGFPC1\0002_pmEGFPC1_R1_P1_K1_Ch2.zen
2.460000e+00	3.256500e+02	20181116_CTCFgfpcf2_G2G1\MitoSys2\Calibration\pmEGFPC1\0002_pmEGFPC1_R1_P1_K1_Ch2.zen
2.520000e+00	3.227833e+02	20181116_CTCFgfpcf2_G2G1\MitoSys2\Calibration\pmEGFPC1\0002_pmEGFPC1_R1_P1_K1_Ch2.zen
2.580000e+00	3.162000e+02	20181116_CTCFgfpcf2_G2G1\MitoSys2\Calibration\pmEGFPC1\0002_pmEGFPC1_R1_P1_K1_Ch2.zen
2.640000e+00	3.177000e+02	20181116_CTCFgfpcf2_G2G1\MitoSys2\Calibration\pmEGFPC1\0002_pmEGFPC1_R1_P1_K1_Ch2.zen
2.700000e+00	3.241000e+02	20181116_CTCFgfpcf2_G2G1\MitoSys2\Calibration\pmEGFPC1\0002_pmEGFPC1_R1_P1_K1_Ch2.zen
2.760000e+00	3.277833e+02	20181116_CTCFgfpcf2_G2G1\MitoSys2\Calibration\pmEGFPC1\0002_pmEGFPC1_R1_P1_K1_Ch2.zen
2.820000e+00	3.229833e+02	20181116_CTCFgfpcf2_G2G1\MitoSys2\Calibration\pmEGFPC1\0002_pmEGFPC1_R1_P1_K1_Ch2.zen
2.880000e+00	3.202833e+02	20181116_CTCFgfpcf2_G2G1\MitoSys2\Calibration\pmEGFPC1\0002_pmEGFPC1_R1_P1_K1_Ch2.zen
2.940000e+00	3.230167e+02	20181116_CTCFgfpcf2_G2G1\MitoSys2\Calibration\pmEGFPC1\0002_pmEGFPC1_R1_P1_K1_Ch2.zen
3	3.240500e+02	20181116_CTCFgfpcf2_G2G1\MitoSys2\Calibration\pmEGFPC1\0002_pmEGFPC1_R1_P1_K1_Ch2.zen
3.060000e+00	3.229333e+02	20181116_CTCFgfpcf2_G2G1\MitoSys2\Calibration\pmEGFPC1\0002_pmEGFPC1_R1_P1_K1_Ch2.zen
3.120000e+00	3.226167e+02	20181116_CTCFgfpcf2_G2G1\MitoSys2\Calibration\pmEGFPC1\0002_pmEGFPC1_R1_P1_K1_Ch2.zen
3.180000e+00	3.247833e+02	20181116_CTCFgfpcf2_G2G1\MitoSys2\Calibration\pmEGFPC1\0002_pmEGFPC1_R1_P1_K1_Ch2.zen
3.240000e+00	3.148333e+02	20181116_CTCFgfpcf2_G2G1\MitoSys2\Calibration\pmEGFPC1\0002_pmEGFPC1_R1_P1_K1_Ch2.zen
3.300000e+00	3.224167e+02	20181116_CTCFgfpcf2_G2G1\MitoSys2\Calibration\pmEGFPC1\0002_pmEGFPC1_R1_P1_K1_Ch2.zen
3.360000e+00	3.185667e+02	20181116_CTCFgfpcf2_G2G1\MitoSys2\Calibration\pmEGFPC1\0002_pmEGFPC1_R1_P1_K1_Ch2.zen
3.420000e+00	3.115167e+02	20181116_CTCFgfpcf2_G2G1\MitoSys2\Calibration\pmEGFPC1\0002_pmEGFPC1_R1_P1_K1_Ch2.zen
3.480000e+00	3.237167e+02	20181116_CTCFgfpcf2_G2G1\MitoSys2\Calibration\pmEGFPC1\0002_pmEGFPC1_R1_P1_K1_Ch2.zen
3.540000e+00	3.341333e+02	20181116_CTCFgfpcf2_G2G1\MitoSys2\Calibration\pmEGFPC1\0002_pmEGFPC1_R1_P1_K1_Ch2.zen
3.600000e+00	3.217667e+02	20181116_CTCFgfpcf2_G2G1\MitoSys2\Calibration\pmEGFPC1\0002_pmEGFPC1_R1_P1_K1_Ch2.zen
3.660000e+00	3.324167e+02	20181116_CTCFgfpcf2_G2G1\MitoSys2\Calibration\pmEGFPC1\0002_pmEGFPC1_R1_P1_K1_Ch2.zen
3.720000e+00	3.252667e+02	20181116_CTCFgfpcf2_G2G1\MitoSys2\Calibration\pmEGFPC1\0002_pmEGFPC1_R1_P1_K1_Ch2.zen
3.780000e+00	3.237500e+02	20181116_CTCFgfpcf2_G2G1\MitoSys2\Calibration\pmEGFPC1\0002_pmEGFPC1_R1_P1_K1_Ch2.zen
3.840000e+00	3.213833e+02	20181116_CTCFgfpcf2_G2G1\MitoSys2\Calibration\pmEGFPC1\0002_pmEGFPC1_R1_P1_K1_Ch2.zen
3.900000e+00	3.117833e+02	20181116_CTCFgfpcf2_G2G1\MitoSys2\Calibration\pmEGFPC1\0002_pmEGFPC1_R1_P1_K1_Ch2.zen
3.960000e+00	3.197000e+02	20181116_CTCFgfpcf2_G2G1\MitoSys2\Calibration\pmEGFPC1\0002_pmEGFPC1_R1_P1_K1_Ch2.zen
4.020000e+00	3.184667e+02	20181116_CTCFgfpcf2_G2G1\MitoSys2\Calibration\pmEGFPC1\0002_pmEGFPC1_R1_P1_K1_Ch2.zen
4.080000e+00	3.156667e+02	20181116_CTCFgfpcf2_G2G1\MitoSys2\Calibration\pmEGFPC1\0002_pmEGFPC1_R1_P1_K1_Ch2.zen
4.140000e+00	3.170667e+02	20181116_CTCFgfpcf2_G2G1\MitoSys2\Calibration\pmEGFPC1\0002_pmEGFPC1_R1_P1_K1_Ch2.zen
4.200000e+00	3.128833e+02	20181116_CTCFgfpcf2_G2G1\MitoSys2\Calibration\pmEGFPC1\0002_pmEGFPC1_R1_P1_K1_Ch2.zen
4.260000e+00	3.106500e+02	20181116_CTCFgfpcf2_G2G1\MitoSys2\Calibration\pmEGFPC1\0002_pmEGFPC1_R1_P1_K1_Ch2.zen
4.320000e+00	3.153333e+02	20181116_CTCFgfpcf2_G2G1\MitoSys2\Calibration\pmEGFPC1\0002_pmEGFPC1_R1_P1_K1_Ch2.zen
4.380000e+00	3.209500e+02	20181116_CTCFgfpcf2_G2G1\MitoSys2\Calibration\pmEGFPC1\0002_pmEGFPC1_R1_P1_K1_Ch2.zen
4.440000e+00	3.199333e+02	20181116_CTCFgfpcf2_G2G1\MitoSys2\Calibration\pmEGFPC1\0002_pmEGFPC1_R1_P1_K1_Ch2.zen
4.500000e+00	3.119500e+02	20181116_CTCFgfpcf2_G2G1\MitoSys2\Calibration\pmEGFPC1\0002_pmEGFPC1_R1_P1_K1_Ch2.zen
4.560000e+00	3.104167e+02	20181116_CTCFgfpcf2_G2G1\MitoSys2\Calibration\pmEGFPC1\0002_pmEGFPC1_R1_P1_K1_Ch2.zen
4.620000e+00	3.212333e+02	20181116_CTCFgfpcf2_G2G1\MitoSys2\Calibration\pmEGFPC1\0002_pmEGFPC1_R1_P1_K1_Ch2.zen
4.680000e+00	3.220500e+02	20181116_CTCFgfpcf2_G2G1\MitoSys2\Calibration\pmEGFPC1\0002_pmEGFPC1_R1_P1_K1_Ch2.zen
4.740000e+00	3.232667e+02	20181116_CTCFgfpcf2_G2G1\MitoSys2\Calibration\pmEGFPC1\0002_pmEGFPC1_R1_P1_K1_Ch2.zen
4.800000e+00	3.136167e+02	20181116_CTCFgfpcf2_G2G1\MitoSys2\Calibration\pmEGFPC1\0002_pmEGFPC1_R1_P1_K1_Ch2.zen
4.860000e+00	3.163167e+02	20181116_CTCFgfpcf2_G2G1\MitoSys2\Calibration\pmEGFPC1\0002_pmEGFPC1_R1_P1_K1_Ch2.zen
4.920000e+00	3.178167e+02	20181116_CTCFgfpcf2_G2G1\MitoSys2\Calibration\pmEGFPC1\0002_pmEGFPC1_R1_P1_K1_Ch2.zen
4.980000e+00	3.256167e+02	20181116_CTCFgfpcf2_G2G1\MitoSys2\Calibration\pmEGFPC1\0002_pmEGFPC1_R1_P1_K1_Ch2.zen
5.040000e+00	3.288667e+02	20181116_CTCFgfpcf2_G2G1\MitoSys2\Calibration\pmEGFPC1\0002_pmEGFPC1_R1_P1_K1_Ch2.zen
5.100000e+00	3.380833e+02	20181116_CTCFgfpcf2_G2G1\MitoSys2\Calibration\pmEGFPC1\0002_pmEGFPC1_R1_P1_K1_Ch2.zen
5.160000e+00	3.225167e+02	20181116_CTCFgfpcf2_G2G1\MitoSys2\Calibration\pmEGFPC1\0002_pmEGFPC1_R1_P1_K1_Ch2.zen
5.220000e+00	3.352000e+02	20181116_CTCFgfpcf2_G2G1\MitoSys2\Calibration\pmEGFPC1\0002_pmEGFPC1_R1_P1_K1_Ch2.zen
5.280000e+00	3.396333e+02	20181116_CTCFgfpcf2_G2G1\MitoSys2\Calibration\pmEGFPC1\0002_pmEGFPC1_R1_P1_K1_Ch2.zen
5.340000e+00	3.224833e+02	20181116_CTCFgfpcf2_G2G1\MitoSys2\Calibration\pmEGFPC1\0002_pmEGFPC1_R1_P1_K1_Ch2.zen
5.400000e+00	3.322667e+02	20181116_CTCFgfpcf2_G2G1\MitoSys2\Calibration\pmEGFPC1\0002_pmEGFPC1_R1_P1_K1_Ch2.zen
5.460000e+00	3.334833e+02	20181116_CTCFgfpcf2_G2G1\MitoSys2\Calibration\pmEGFPC1\0002_pmEGFPC1_R1_P1_K1_Ch2.zen
5.520000e+00	3.247667e+02	20181116_CTCFgfpcf2_G2G1\MitoSys2\Calibration\pmEGFPC1\0002_pmEGFPC1_R1_P1_K1_Ch2.zen
5.580000e+00	3.262000e+02	20181116_CTCFgfpcf2_G2G1\MitoSys2\Calibration\pmEGFPC1\0002_pmEGFPC1_R1_P1_K1_Ch2.zen
5.640000e+00	3.284167e+02	20181116_CTCFgfpcf2_G2G1\MitoSys2\Calibration\pmEGFPC1\0002_pmEGFPC1_R1_P1_K1_Ch2.zen
5.700000e+00	3.137500e+02	20181116_CTCFgfpcf2_G2G1\MitoSys2\Calibration\pmEGFPC1\0002_pmEGFPC1_R1_P1_K1_Ch2.zen
5.760000e+00	3.182000e+02	20181116_CTCFgfpcf2_G2G1\MitoSys2\Calibration\pmEGFPC1\0002_pmEGFPC1_R1_P1_K1_Ch2.zen
5.820000e+00	3.195500e+02	20181116_CTCFgfpcf2_G2G1\MitoSys2\Calibration\pmEGFPC1\0002_pmEGFPC1_R1_P1_K1_Ch2.zen
5.880000e+00	3.288833e+02	20181116_CTCFgfpcf2_G2G1\MitoSys2\Calibration\pmEGFPC1\0002_pmEGFPC1_R1_P1_K1_Ch2.zen
5.940000e+00	3.211333e+02	20181116_CTCFgfpcf2_G2G1\MitoSys2\Calibration\pmEGFPC1\0002_pmEGFPC1_R1_P1_K1_Ch2.zen
6	3.146833e+02	20181116_CTCFgfpcf2_G2G1\MitoSys2\Calibration\pmEGFPC1\0002_pmEGFPC1_R1_P1_K1_Ch2.zen
6.060000e+00	3.211500e+02	20181116_CTCFgfpcf2_G2G1\MitoSys2\Calibration\pmEGFPC1\0002_pmEGFPC1_R1_P1_K1_Ch2.zen
6.120000e+00	3.225167e+02	20181116_CTCFgfpcf2_G2G1\MitoSys2\Calibration\pmEGFPC1\0002_pmEGFPC1_R1_P1_K1_Ch2.zen
6.180000e+00	3.265833e+02	20181116_CTCFgfpcf2_G2G1\MitoSys2\Calibration\pmEGFPC1\0002_pmEGFPC1_R1_P1_K1_Ch2.zen
6.240000e+00	3.231500e+02	20181116_CTCFgfpcf2_G2G1\MitoSys2\Calibration\pmEGFPC1\0002_pmEGFPC1_R1_P1_K1_Ch2.zen
6.300000e+00	3.301000e+02	20181116_CTCFgfpcf2_G2G1\MitoSys2\Calibration\pmEGFPC1\0002_pmEGFPC1_R1_P1_K1_Ch2.zen
6.360000e+00	3.285333e+02	20181116_CTCFgfpcf2_G2G1\MitoSys2\Calibration\pmEGFPC1\0002_pmEGFPC1_R1_P1_K1_Ch2.zen
6.420000e+00	3.213000e+02	20181116_CTCFgfpcf2_G2G1\MitoSys2\Calibration\pmEGFPC1\0002_pmEGFPC1_R1_P1_K1_Ch2.zen
6.480000e+00	3.228667e+02	20181116_CTCFgfpcf2_G2G1\MitoSys2\Calibration\pmEGFPC1\0002_pmEGFPC1_R1_P1_K1_Ch2.zen
6.540000e+00	3.200167e+02	20181116_CTCFgfpcf2_G2G1\MitoSys2\Calibration\pmEGFPC1\0002_pmEGFPC1_R1_P1_K1_Ch2.zen
6.600000e+00	3.220833e+02	20181116_CTCFgfpcf2_G2G1\MitoSys2\Calibration\pmEGFPC1\0002_pmEGFPC1_R1_P1_K1_Ch2.zen
6.660000e+00	3.220333e+02	20181116_CTCFgfpcf2_G2G1\MitoSys2\Calibration\pmEGFPC1\0002_pmEGFPC1_R1_P1_K1_Ch2.zen
6.720000e+00	3.261833e+02	20181116_CTCFgfpcf2_G2G1\MitoSys2\Calibration\pmEGFPC1\0002_pmEGFPC1_R1_P1_K1_Ch2.zen
6.780000e+00	3.269833e+02	20181116_CTCFgfpcf2_G2G1\MitoSys2\Calibration\pmEGFPC1\0002_pmEGFPC1_R1_P1_K1_Ch2.zen
6.840000e+00	3.346167e+02	20181116_CTCFgfpcf2_G2G1\MitoSys2\Calibration\pmEGFPC1\0002_pmEGFPC1_R1_P1_K1_Ch2.zen
6.900000e+00	3.235667e+02	20181116_CTCFgfpcf2_G2G1\MitoSys2\Calibration\pmEGFPC1\0002_pmEGFPC1_R1_P1_K1_Ch2.zen
6.960000e+00	3.119333e+02	20181116_CTCFgfpcf2_G2G1\MitoSys2\Calibration\pmEGFPC1\0002_pmEGFPC1_R1_P1_K1_Ch2.zen
7.020000e+00	3.282333e+02	20181116_CTCFgfpcf2_G2G1\MitoSys2\Calibration\pmEGFPC1\0002_pmEGFPC1_R1_P1_K1_Ch2.zen
7.080000e+00	3.134167e+02	20181116_CTCFgfpcf2_G2G1\MitoSys2\Calibration\pmEGFPC1\0002_pmEGFPC1_R1_P1_K1_Ch2.zen
7.140000e+00	3.238000e+02	20181116_CTCFgfpcf2_G2G1\MitoSys2\Calibration\pmEGFPC1\0002_pmEGFPC1_R1_P1_K1_Ch2.zen
7.200000e+00	3.302500e+02	20181116_CTCFgfpcf2_G2G1\MitoSys2\Calibration\pmEGFPC1\0002_pmEGFPC1_R1_P1_K1_Ch2.zen
7.260000e+00	3.213833e+02	20181116_CTCFgfpcf2_G2G1\MitoSys2\Calibration\pmEGFPC1\0002_pmEGFPC1_R1_P1_K1_Ch2.zen
7.320000e+00	3.263167e+02	20181116_CTCFgfpcf2_G2G1\MitoSys2\Calibration\pmEGFPC1\0002_pmEGFPC1_R1_P1_K1_Ch2.zen
7.380000e+00	3.179500e+02	20181116_CTCFgfpcf2_G2G1\MitoSys2\Calibration\pmEGFPC1\0002_pmEGFPC1_R1_P1_K1_Ch2.zen
7.440000e+00	3.233667e+02	20181116_CTCFgfpcf2_G2G1\MitoSys2\Calibration\pmEGFPC1\0002_pmEGFPC1_R1_P1_K1_Ch2.zen
7.500000e+00	3.117167e+02	20181116_CTCFgfpcf2_G2G1\MitoSys2\Calibration\pmEGFPC1\0002_pmEGFPC1_R1_P1_K1_Ch2.zen
7.560000e+00	3.257167e+02	20181116_CTCFgfpcf2_G2G1\MitoSys2\Calibration\pmEGFPC1\0002_pmEGFPC1_R1_P1_K1_Ch2.zen
7.620000e+00	3.212500e+02	20181116_CTCFgfpcf2_G2G1\MitoSys2\Calibration\pmEGFPC1\0002_pmEGFPC1_R1_P1_K1_Ch2.zen
7.680000e+00	3.162333e+02	20181116_CTCFgfpcf2_G2G1\MitoSys2\Calibration\pmEGFPC1\0002_pmEGFPC1_R1_P1_K1_Ch2.zen
7.740000e+00	3.188500e+02	20181116_CTCFgfpcf2_G2G1\MitoSys2\Calibration\pmEGFPC1\0002_pmEGFPC1_R1_P1_K1_Ch2.zen
7.800000e+00	3.057167e+02	20181116_CTCFgfpcf2_G2G1\MitoSys2\Calibration\pmEGFPC1\0002_pmEGFPC1_R1_P1_K1_Ch2.zen
7.860000e+00	3.210333e+02	20181116_CTCFgfpcf2_G2G1\MitoSys2\Calibration\pmEGFPC1\0002_pmEGFPC1_R1_P1_K1_Ch2.zen
7.920000e+00	3.103667e+02	20181116_CTCFgfpcf2_G2G1\MitoSys2\Calibration\pmEGFPC1\0002_pmEGFPC1_R1_P1_K1_Ch2.zen
7.980000e+00	3.127167e+02	20181116_CTCFgfpcf2_G2G1\MitoSys2\Calibration\pmEGFPC1\0002_pmEGFPC1_R1_P1_K1_Ch2.zen
8.040000e+00	3.075500e+02	20181116_CTCFgfpcf2_G2G1\MitoSys2\Calibration\pmEGFPC1\0002_pmEGFPC1_R1_P1_K1_Ch2.zen
8.100000e+00	3.227500e+02	20181116_CTCFgfpcf2_G2G1\MitoSys2\Calibration\pmEGFPC1\0002_pmEGFPC1_R1_P1_K1_Ch2.zen
8.160000e+00	3.299667e+02	20181116_CTCFgfpcf2_G2G1\MitoSys2\Calibration\pmEGFPC1\0002_pmEGFPC1_R1_P1_K1_Ch2.zen
8.220000e+00	3.189000e+02	20181116_CTCFgfpcf2_G2G1\MitoSys2\Calibration\pmEGFPC1\0002_pmEGFPC1_R1_P1_K1_Ch2.zen
8.280000e+00	3.180333e+02	20181116_CTCFgfpcf2_G2G1\MitoSys2\Calibration\pmEGFPC1\0002_pmEGFPC1_R1_P1_K1_Ch2.zen
8.340000e+00	3.252000e+02	20181116_CTCFgfpcf2_G2G1\MitoSys2\Calibration\pmEGFPC1\0002_pmEGFPC1_R1_P1_K1_Ch2.zen
8.400000e+00	3.331667e+02	20181116_CTCFgfpcf2_G2G1\MitoSys2\Calibration\pmEGFPC1\0002_pmEGFPC1_R1_P1_K1_Ch2.zen
8.460000e+00	3.232667e+02	20181116_CTCFgfpcf2_G2G1\MitoSys2\Calibration\pmEGFPC1\0002_pmEGFPC1_R1_P1_K1_Ch2.zen
8.520000e+00	3.168833e+02	20181116_CTCFgfpcf2_G2G1\MitoSys2\Calibration\pmEGFPC1\0002_pmEGFPC1_R1_P1_K1_Ch2.zen
8.580000e+00	3.252667e+02	20181116_CTCFgfpcf2_G2G1\MitoSys2\Calibration\pmEGFPC1\0002_pmEGFPC1_R1_P1_K1_Ch2.zen
8.640000e+00	3.227167e+02	20181116_CTCFgfpcf2_G2G1\MitoSys2\Calibration\pmEGFPC1\0002_pmEGFPC1_R1_P1_K1_Ch2.zen
8.700000e+00	3.172000e+02	20181116_CTCFgfpcf2_G2G1\MitoSys2\Calibration\pmEGFPC1\0002_pmEGFPC1_R1_P1_K1_Ch2.zen
8.760000e+00	3.268333e+02	20181116_CTCFgfpcf2_G2G1\MitoSys2\Calibration\pmEGFPC1\0002_pmEGFPC1_R1_P1_K1_Ch2.zen
8.820000e+00	3.264833e+02	20181116_CTCFgfpcf2_G2G1\MitoSys2\Calibration\pmEGFPC1\0002_pmEGFPC1_R1_P1_K1_Ch2.zen
8.880000e+00	3.291500e+02	20181116_CTCFgfpcf2_G2G1\MitoSys2\Calibration\pmEGFPC1\0002_pmEGFPC1_R1_P1_K1_Ch2.zen
8.940000e+00	3.117833e+02	20181116_CTCFgfpcf2_G2G1\MitoSys2\Calibration\pmEGFPC1\0002_pmEGFPC1_R1_P1_K1_Ch2.zen
9	3.233667e+02	20181116_CTCFgfpcf2_G2G1\MitoSys2\Calibration\pmEGFPC1\0002_pmEGFPC1_R1_P1_K1_Ch2.zen
9.060000e+00	3.178500e+02	20181116_CTCFgfpcf2_G2G1\MitoSys2\Calibration\pmEGFPC1\0002_pmEGFPC1_R1_P1_K1_Ch2.zen
9.120000e+00	3.227500e+02	20181116_CTCFgfpcf2_G2G1\MitoSys2\Calibration\pmEGFPC1\0002_pmEGFPC1_R1_P1_K1_Ch2.zen
9.180000e+00	3.182333e+02	20181116_CTCFgfpcf2_G2G1\MitoSys2\Calibration\pmEGFPC1\0002_pmEGFPC1_R1_P1_K1_Ch2.zen
9.240000e+00	3.197000e+02	20181116_CTCFgfpcf2_G2G1\MitoSys2\Calibration\pmEGFPC1\0002_pmEGFPC1_R1_P1_K1_Ch2.zen
9.300000e+00	3.150000e+02	20181116_CTCFgfpcf2_G2G1\MitoSys2\Calibration\pmEGFPC1\0002_pmEGFPC1_R1_P1_K1_Ch2.zen
9.360000e+00	3.077333e+02	20181116_CTCFgfpcf2_G2G1\MitoSys2\Calibration\pmEGFPC1\0002_pmEGFPC1_R1_P1_K1_Ch2.zen
9.420000e+00	3.199833e+02	20181116_CTCFgfpcf2_G2G1\MitoSys2\Calibration\pmEGFPC1\0002_pmEGFPC1_R1_P1_K1_Ch2.zen
9.480000e+00	3.167500e+02	20181116_CTCFgfpcf2_G2G1\MitoSys2\Calibration\pmEGFPC1\0002_pmEGFPC1_R1_P1_K1_Ch2.zen
9.540000e+00	3.159667e+02	20181116_CTCFgfpcf2_G2G1\MitoSys2\Calibration\pmEGFPC1\0002_pmEGFPC1_R1_P1_K1_Ch2.zen
9.600000e+00	3.182333e+02	20181116_CTCFgfpcf2_G2G1\MitoSys2\Calibration\pmEGFPC1\0002_pmEGFPC1_R1_P1_K1_Ch2.zen
9.660000e+00	3.120167e+02	20181116_CTCFgfpcf2_G2G1\MitoSys2\Calibration\pmEGFPC1\0002_pmEGFPC1_R1_P1_K1_Ch2.zen
9.720000e+00	3.168500e+02	20181116_CTCFgfpcf2_G2G1\MitoSys2\Calibration\pmEGFPC1\0002_pmEGFPC1_R1_P1_K1_Ch2.zen
9.780000e+00	3.208333e+02	20181116_CTCFgfpcf2_G2G1\MitoSys2\Calibration\pmEGFPC1\0002_pmEGFPC1_R1_P1_K1_Ch2.zen
9.840000e+00	3.100333e+02	20181116_CTCFgfpcf2_G2G1\MitoSys2\Calibration\pmEGFPC1\0002_pmEGFPC1_R1_P1_K1_Ch2.zen
9.900000e+00	3.153000e+02	20181116_CTCFgfpcf2_G2G1\MitoSys2\Calibration\pmEGFPC1\0002_pmEGFPC1_R1_P1_K1_Ch2.zen
9.960000e+00	3.233000e+02	20181116_CTCFgfpcf2_G2G1\MitoSys2\Calibration\pmEGFPC1\0002_pmEGFPC1_R1_P1_K1_Ch2.zen
1.002000e+01	3.157500e+02	20181116_CTCFgfpcf2_G2G1\MitoSys2\Calibration\pmEGFPC1\0002_pmEGFPC1_R1_P1_K1_Ch2.zen
1.008000e+01	3.182833e+02	20181116_CTCFgfpcf2_G2G1\MitoSys2\Calibration\pmEGFPC1\0002_pmEGFPC1_R1_P1_K1_Ch2.zen
1.014000e+01	3.207000e+02	20181116_CTCFgfpcf2_G2G1\MitoSys2\Calibration\pmEGFPC1\0002_pmEGFPC1_R1_P1_K1_Ch2.zen
1.020000e+01	3.199833e+02	20181116_CTCFgfpcf2_G2G1\MitoSys2\Calibration\pmEGFPC1\0002_pmEGFPC1_R1_P1_K1_Ch2.zen
1.026000e+01	3.192333e+02	20181116_CTCFgfpcf2_G2G1\MitoSys2\Calibration\pmEGFPC1\0002_pmEGFPC1_R1_P1_K1_Ch2.zen
1.032000e+01	3.138333e+02	20181116_CTCFgfpcf2_G2G1\MitoSys2\Calibration\pmEGFPC1\0002_pmEGFPC1_R1_P1_K1_Ch2.zen
1.038000e+01	3.212167e+02	20181116_CTCFgfpcf2_G2G1\MitoSys2\Calibration\pmEGFPC1\0002_pmEGFPC1_R1_P1_K1_Ch2.zen
1.044000e+01	3.118167e+02	20181116_CTCFgfpcf2_G2G1\MitoSys2\Calibration\pmEGFPC1\0002_pmEGFPC1_R1_P1_K1_Ch2.zen
1.050000e+01	3.158667e+02	20181116_CTCFgfpcf2_G2G1\MitoSys2\Calibration\pmEGFPC1\0002_pmEGFPC1_R1_P1_K1_Ch2.zen
1.056000e+01	3.187333e+02	20181116_CTCFgfpcf2_G2G1\MitoSys2\Calibration\pmEGFPC1\0002_pmEGFPC1_R1_P1_K1_Ch2.zen
1.062000e+01	3.264500e+02	20181116_CTCFgfpcf2_G2G1\MitoSys2\Calibration\pmEGFPC1\0002_pmEGFPC1_R1_P1_K1_Ch2.zen
1.068000e+01	3.209500e+02	20181116_CTCFgfpcf2_G2G1\MitoSys2\Calibration\pmEGFPC1\0002_pmEGFPC1_R1_P1_K1_Ch2.zen
1.074000e+01	3.193500e+02	20181116_CTCFgfpcf2_G2G1\MitoSys2\Calibration\pmEGFPC1\0002_pmEGFPC1_R1_P1_K1_Ch2.zen
1.080000e+01	3.160000e+02	20181116_CTCFgfpcf2_G2G1\MitoSys2\Calibration\pmEGFPC1\0002_pmEGFPC1_R1_P1_K1_Ch2.zen
1.086000e+01	3.187500e+02	20181116_CTCFgfpcf2_G2G1\MitoSys2\Calibration\pmEGFPC1\0002_pmEGFPC1_R1_P1_K1_Ch2.zen
1.092000e+01	3.189000e+02	20181116_CTCFgfpcf2_G2G1\MitoSys2\Calibration\pmEGFPC1\0002_pmEGFPC1_R1_P1_K1_Ch2.zen
1.098000e+01	3.185333e+02	20181116_CTCFgfpcf2_G2G1\MitoSys2\Calibration\pmEGFPC1\0002_pmEGFPC1_R1_P1_K1_Ch2.zen
1.104000e+01	3.080000e+02	20181116_CTCFgfpcf2_G2G1\MitoSys2\Calibration\pmEGFPC1\0002_pmEGFPC1_R1_P1_K1_Ch2.zen
1.110000e+01	3.172667e+02	20181116_CTCFgfpcf2_G2G1\MitoSys2\Calibration\pmEGFPC1\0002_pmEGFPC1_R1_P1_K1_Ch2.zen
1.116000e+01	3.225833e+02	20181116_CTCFgfpcf2_G2G1\MitoSys2\Calibration\pmEGFPC1\0002_pmEGFPC1_R1_P1_K1_Ch2.zen
1.122000e+01	3.174500e+02	20181116_CTCFgfpcf2_G2G1\MitoSys2\Calibration\pmEGFPC1\0002_pmEGFPC1_R1_P1_K1_Ch2.zen
1.128000e+01	3.121333e+02	20181116_CTCFgfpcf2_G2G1\MitoSys2\Calibration\pmEGFPC1\0002_pmEGFPC1_R1_P1_K1_Ch2.zen
1.134000e+01	3.143000e+02	20181116_CTCFgfpcf2_G2G1\MitoSys2\Calibration\pmEGFPC1\0002_pmEGFPC1_R1_P1_K1_Ch2.zen
1.140000e+01	3.323000e+02	20181116_CTCFgfpcf2_G2G1\MitoSys2\Calibration\pmEGFPC1\0002_pmEGFPC1_R1_P1_K1_Ch2.zen
1.146000e+01	3.161833e+02	20181116_CTCFgfpcf2_G2G1\MitoSys2\Calibration\pmEGFPC1\0002_pmEGFPC1_R1_P1_K1_Ch2.zen
1.152000e+01	3.283000e+02	20181116_CTCFgfpcf2_G2G1\MitoSys2\Calibration\pmEGFPC1\0002_pmEGFPC1_R1_P1_K1_Ch2.zen
1.158000e+01	3.171333e+02	20181116_CTCFgfpcf2_G2G1\MitoSys2\Calibration\pmEGFPC1\0002_pmEGFPC1_R1_P1_K1_Ch2.zen
1.164000e+01	3.218500e+02	20181116_CTCFgfpcf2_G2G1\MitoSys2\Calibration\pmEGFPC1\0002_pmEGFPC1_R1_P1_K1_Ch2.zen
1.170000e+01	3.212833e+02	20181116_CTCFgfpcf2_G2G1\MitoSys2\Calibration\pmEGFPC1\0002_pmEGFPC1_R1_P1_K1_Ch2.zen
1.176000e+01	3.197667e+02	20181116_CTCFgfpcf2_G2G1\MitoSys2\Calibration\pmEGFPC1\0002_pmEGFPC1_R1_P1_K1_Ch2.zen
1.182000e+01	3.199167e+02	20181116_CTCFgfpcf2_G2G1\MitoSys2\Calibration\pmEGFPC1\0002_pmEGFPC1_R1_P1_K1_Ch2.zen
1.188000e+01	3.297833e+02	20181116_CTCFgfpcf2_G2G1\MitoSys2\Calibration\pmEGFPC1\0002_pmEGFPC1_R1_P1_K1_Ch2.zen
1.194000e+01	3.313333e+02	20181116_CTCFgfpcf2_G2G1\MitoSys2\Calibration\pmEGFPC1\0002_pmEGFPC1_R1_P1_K1_Ch2.zen
12	3.222833e+02	20181116_CTCFgfpcf2_G2G1\MitoSys2\Calibration\pmEGFPC1\0002_pmEGFPC1_R1_P1_K1_Ch2.zen
1.206000e+01	3.231833e+02	20181116_CTCFgfpcf2_G2G1\MitoSys2\Calibration\pmEGFPC1\0002_pmEGFPC1_R1_P1_K1_Ch2.zen
1.212000e+01	3.174167e+02	20181116_CTCFgfpcf2_G2G1\MitoSys2\Calibration\pmEGFPC1\0002_pmEGFPC1_R1_P1_K1_Ch2.zen
1.218000e+01	3.126167e+02	20181116_CTCFgfpcf2_G2G1\MitoSys2\Calibration\pmEGFPC1\0002_pmEGFPC1_R1_P1_K1_Ch2.zen
1.224000e+01	3.242000e+02	20181116_CTCFgfpcf2_G2G1\MitoSys2\Calibration\pmEGFPC1\0002_pmEGFPC1_R1_P1_K1_Ch2.zen
1.230000e+01	3.200667e+02	20181116_CTCFgfpcf2_G2G1\MitoSys2\Calibration\pmEGFPC1\0002_pmEGFPC1_R1_P1_K1_Ch2.zen
1.236000e+01	3.262000e+02	20181116_CTCFgfpcf2_G2G1\MitoSys2\Calibration\pmEGFPC1\0002_pmEGFPC1_R1_P1_K1_Ch2.zen
1.242000e+01	3.222833e+02	20181116_CTCFgfpcf2_G2G1\MitoSys2\Calibration\pmEGFPC1\0002_pmEGFPC1_R1_P1_K1_Ch2.zen
1.248000e+01	3.210000e+02	20181116_CTCFgfpcf2_G2G1\MitoSys2\Calibration\pmEGFPC1\0002_pmEGFPC1_R1_P1_K1_Ch2.zen
1.254000e+01	3.206833e+02	20181116_CTCFgfpcf2_G2G1\MitoSys2\Calibration\pmEGFPC1\0002_pmEGFPC1_R1_P1_K1_Ch2.zen
1.260000e+01	3.170333e+02	20181116_CTCFgfpcf2_G2G1\MitoSys2\Calibration\pmEGFPC1\0002_pmEGFPC1_R1_P1_K1_Ch2.zen
1.266000e+01	3.246833e+02	20181116_CTCFgfpcf2_G2G1\MitoSys2\Calibration\pmEGFPC1\0002_pmEGFPC1_R1_P1_K1_Ch2.zen
1.272000e+01	3.260667e+02	20181116_CTCFgfpcf2_G2G1\MitoSys2\Calibration\pmEGFPC1\0002_pmEGFPC1_R1_P1_K1_Ch2.zen
1.278000e+01	3.216667e+02	20181116_CTCFgfpcf2_G2G1\MitoSys2\Calibration\pmEGFPC1\0002_pmEGFPC1_R1_P1_K1_Ch2.zen
1.284000e+01	3.130833e+02	20181116_CTCFgfpcf2_G2G1\MitoSys2\Calibration\pmEGFPC1\0002_pmEGFPC1_R1_P1_K1_Ch2.zen
1.290000e+01	3.217500e+02	20181116_CTCFgfpcf2_G2G1\MitoSys2\Calibration\pmEGFPC1\0002_pmEGFPC1_R1_P1_K1_Ch2.zen
1.296000e+01	3.160500e+02	20181116_CTCFgfpcf2_G2G1\MitoSys2\Calibration\pmEGFPC1\0002_pmEGFPC1_R1_P1_K1_Ch2.zen
1.302000e+01	3.188667e+02	20181116_CTCFgfpcf2_G2G1\MitoSys2\Calibration\pmEGFPC1\0002_pmEGFPC1_R1_P1_K1_Ch2.zen
1.308000e+01	3.161500e+02	20181116_CTCFgfpcf2_G2G1\MitoSys2\Calibration\pmEGFPC1\0002_pmEGFPC1_R1_P1_K1_Ch2.zen
1.314000e+01	3.069000e+02	20181116_CTCFgfpcf2_G2G1\MitoSys2\Calibration\pmEGFPC1\0002_pmEGFPC1_R1_P1_K1_Ch2.zen
1.320000e+01	3.107833e+02	20181116_CTCFgfpcf2_G2G1\MitoSys2\Calibration\pmEGFPC1\0002_pmEGFPC1_R1_P1_K1_Ch2.zen
1.326000e+01	3.154000e+02	20181116_CTCFgfpcf2_G2G1\MitoSys2\Calibration\pmEGFPC1\0002_pmEGFPC1_R1_P1_K1_Ch2.zen
1.332000e+01	3.201000e+02	20181116_CTCFgfpcf2_G2G1\MitoSys2\Calibration\pmEGFPC1\0002_pmEGFPC1_R1_P1_K1_Ch2.zen
1.338000e+01	3.218000e+02	20181116_CTCFgfpcf2_G2G1\MitoSys2\Calibration\pmEGFPC1\0002_pmEGFPC1_R1_P1_K1_Ch2.zen
1.344000e+01	3.131333e+02	20181116_CTCFgfpcf2_G2G1\MitoSys2\Calibration\pmEGFPC1\0002_pmEGFPC1_R1_P1_K1_Ch2.zen
1.350000e+01	3.254333e+02	20181116_CTCFgfpcf2_G2G1\MitoSys2\Calibration\pmEGFPC1\0002_pmEGFPC1_R1_P1_K1_Ch2.zen
1.356000e+01	3.168667e+02	20181116_CTCFgfpcf2_G2G1\MitoSys2\Calibration\pmEGFPC1\0002_pmEGFPC1_R1_P1_K1_Ch2.zen
1.362000e+01	3.209667e+02	20181116_CTCFgfpcf2_G2G1\MitoSys2\Calibration\pmEGFPC1\0002_pmEGFPC1_R1_P1_K1_Ch2.zen
1.368000e+01	3.167667e+02	20181116_CTCFgfpcf2_G2G1\MitoSys2\Calibration\pmEGFPC1\0002_pmEGFPC1_R1_P1_K1_Ch2.zen
1.374000e+01	3.172833e+02	20181116_CTCFgfpcf2_G2G1\MitoSys2\Calibration\pmEGFPC1\0002_pmEGFPC1_R1_P1_K1_Ch2.zen
1.380000e+01	3.281833e+02	20181116_CTCFgfpcf2_G2G1\MitoSys2\Calibration\pmEGFPC1\0002_pmEGFPC1_R1_P1_K1_Ch2.zen
1.386000e+01	3.156833e+02	20181116_CTCFgfpcf2_G2G1\MitoSys2\Calibration\pmEGFPC1\0002_pmEGFPC1_R1_P1_K1_Ch2.zen
1.392000e+01	3.165333e+02	20181116_CTCFgfpcf2_G2G1\MitoSys2\Calibration\pmEGFPC1\0002_pmEGFPC1_R1_P1_K1_Ch2.zen
1.398000e+01	3.125333e+02	20181116_CTCFgfpcf2_G2G1\MitoSys2\Calibration\pmEGFPC1\0002_pmEGFPC1_R1_P1_K1_Ch2.zen
1.404000e+01	3.151500e+02	20181116_CTCFgfpcf2_G2G1\MitoSys2\Calibration\pmEGFPC1\0002_pmEGFPC1_R1_P1_K1_Ch2.zen
1.410000e+01	3.176000e+02	20181116_CTCFgfpcf2_G2G1\MitoSys2\Calibration\pmEGFPC1\0002_pmEGFPC1_R1_P1_K1_Ch2.zen
1.416000e+01	3.063500e+02	20181116_CTCFgfpcf2_G2G1\MitoSys2\Calibration\pmEGFPC1\0002_pmEGFPC1_R1_P1_K1_Ch2.zen
1.422000e+01	3.130500e+02	20181116_CTCFgfpcf2_G2G1\MitoSys2\Calibration\pmEGFPC1\0002_pmEGFPC1_R1_P1_K1_Ch2.zen
1.428000e+01	3.188000e+02	20181116_CTCFgfpcf2_G2G1\MitoSys2\Calibration\pmEGFPC1\0002_pmEGFPC1_R1_P1_K1_Ch2.zen
1.434000e+01	3.117833e+02	20181116_CTCFgfpcf2_G2G1\MitoSys2\Calibration\pmEGFPC1\0002_pmEGFPC1_R1_P1_K1_Ch2.zen
1.440000e+01	3.277333e+02	20181116_CTCFgfpcf2_G2G1\MitoSys2\Calibration\pmEGFPC1\0002_pmEGFPC1_R1_P1_K1_Ch2.zen
1.446000e+01	3.178667e+02	20181116_CTCFgfpcf2_G2G1\MitoSys2\Calibration\pmEGFPC1\0002_pmEGFPC1_R1_P1_K1_Ch2.zen
1.452000e+01	3.284333e+02	20181116_CTCFgfpcf2_G2G1\MitoSys2\Calibration\pmEGFPC1\0002_pmEGFPC1_R1_P1_K1_Ch2.zen
1.458000e+01	3.192833e+02	20181116_CTCFgfpcf2_G2G1\MitoSys2\Calibration\pmEGFPC1\0002_pmEGFPC1_R1_P1_K1_Ch2.zen
1.464000e+01	3.172000e+02	20181116_CTCFgfpcf2_G2G1\MitoSys2\Calibration\pmEGFPC1\0002_pmEGFPC1_R1_P1_K1_Ch2.zen
1.470000e+01	3.171833e+02	20181116_CTCFgfpcf2_G2G1\MitoSys2\Calibration\pmEGFPC1\0002_pmEGFPC1_R1_P1_K1_Ch2.zen
1.476000e+01	3.149167e+02	20181116_CTCFgfpcf2_G2G1\MitoSys2\Calibration\pmEGFPC1\0002_pmEGFPC1_R1_P1_K1_Ch2.zen
1.482000e+01	3.170500e+02	20181116_CTCFgfpcf2_G2G1\MitoSys2\Calibration\pmEGFPC1\0002_pmEGFPC1_R1_P1_K1_Ch2.zen
1.488000e+01	3.104167e+02	20181116_CTCFgfpcf2_G2G1\MitoSys2\Calibration\pmEGFPC1\0002_pmEGFPC1_R1_P1_K1_Ch2.zen
1.494000e+01	3.147500e+02	20181116_CTCFgfpcf2_G2G1\MitoSys2\Calibration\pmEGFPC1\0002_pmEGFPC1_R1_P1_K1_Ch2.zen
15	3.065500e+02	20181116_CTCFgfpcf2_G2G1\MitoSys2\Calibration\pmEGFPC1\0002_pmEGFPC1_R1_P1_K1_Ch2.zen
1.506000e+01	3.096833e+02	20181116_CTCFgfpcf2_G2G1\MitoSys2\Calibration\pmEGFPC1\0002_pmEGFPC1_R1_P1_K1_Ch2.zen
1.512000e+01	3.148500e+02	20181116_CTCFgfpcf2_G2G1\MitoSys2\Calibration\pmEGFPC1\0002_pmEGFPC1_R1_P1_K1_Ch2.zen
1.518000e+01	3.184667e+02	20181116_CTCFgfpcf2_G2G1\MitoSys2\Calibration\pmEGFPC1\0002_pmEGFPC1_R1_P1_K1_Ch2.zen
1.524000e+01	3.290167e+02	20181116_CTCFgfpcf2_G2G1\MitoSys2\Calibration\pmEGFPC1\0002_pmEGFPC1_R1_P1_K1_Ch2.zen
1.530000e+01	3.107167e+02	20181116_CTCFgfpcf2_G2G1\MitoSys2\Calibration\pmEGFPC1\0002_pmEGFPC1_R1_P1_K1_Ch2.zen
1.536000e+01	3.149500e+02	20181116_CTCFgfpcf2_G2G1\MitoSys2\Calibration\pmEGFPC1\0002_pmEGFPC1_R1_P1_K1_Ch2.zen
1.542000e+01	3.117000e+02	20181116_CTCFgfpcf2_G2G1\MitoSys2\Calibration\pmEGFPC1\0002_pmEGFPC1_R1_P1_K1_Ch2.zen
1.548000e+01	3.037500e+02	20181116_CTCFgfpcf2_G2G1\MitoSys2\Calibration\pmEGFPC1\0002_pmEGFPC1_R1_P1_K1_Ch2.zen
1.554000e+01	3.154167e+02	20181116_CTCFgfpcf2_G2G1\MitoSys2\Calibration\pmEGFPC1\0002_pmEGFPC1_R1_P1_K1_Ch2.zen
1.560000e+01	3.170667e+02	20181116_CTCFgfpcf2_G2G1\MitoSys2\Calibration\pmEGFPC1\0002_pmEGFPC1_R1_P1_K1_Ch2.zen
1.566000e+01	3.182000e+02	20181116_CTCFgfpcf2_G2G1\MitoSys2\Calibration\pmEGFPC1\0002_pmEGFPC1_R1_P1_K1_Ch2.zen
1.572000e+01	3.075667e+02	20181116_CTCFgfpcf2_G2G1\MitoSys2\Calibration\pmEGFPC1\0002_pmEGFPC1_R1_P1_K1_Ch2.zen
1.578000e+01	3.193000e+02	20181116_CTCFgfpcf2_G2G1\MitoSys2\Calibration\pmEGFPC1\0002_pmEGFPC1_R1_P1_K1_Ch2.zen
1.584000e+01	3.214833e+02	20181116_CTCFgfpcf2_G2G1\MitoSys2\Calibration\pmEGFPC1\0002_pmEGFPC1_R1_P1_K1_Ch2.zen
1.590000e+01	3.144833e+02	20181116_CTCFgfpcf2_G2G1\MitoSys2\Calibration\pmEGFPC1\0002_pmEGFPC1_R1_P1_K1_Ch2.zen
1.596000e+01	3.113500e+02	20181116_CTCFgfpcf2_G2G1\MitoSys2\Calibration\pmEGFPC1\0002_pmEGFPC1_R1_P1_K1_Ch2.zen
1.602000e+01	3.359000e+02	20181116_CTCFgfpcf2_G2G1\MitoSys2\Calibration\pmEGFPC1\0002_pmEGFPC1_R1_P1_K1_Ch2.zen
1.608000e+01	3.179167e+02	20181116_CTCFgfpcf2_G2G1\MitoSys2\Calibration\pmEGFPC1\0002_pmEGFPC1_R1_P1_K1_Ch2.zen
1.614000e+01	3.229667e+02	20181116_CTCFgfpcf2_G2G1\MitoSys2\Calibration\pmEGFPC1\0002_pmEGFPC1_R1_P1_K1_Ch2.zen
1.620000e+01	3.192000e+02	20181116_CTCFgfpcf2_G2G1\MitoSys2\Calibration\pmEGFPC1\0002_pmEGFPC1_R1_P1_K1_Ch2.zen
1.626000e+01	3.239667e+02	20181116_CTCFgfpcf2_G2G1\MitoSys2\Calibration\pmEGFPC1\0002_pmEGFPC1_R1_P1_K1_Ch2.zen
1.632000e+01	3.216000e+02	20181116_CTCFgfpcf2_G2G1\MitoSys2\Calibration\pmEGFPC1\0002_pmEGFPC1_R1_P1_K1_Ch2.zen
1.638000e+01	3.126667e+02	20181116_CTCFgfpcf2_G2G1\MitoSys2\Calibration\pmEGFPC1\0002_pmEGFPC1_R1_P1_K1_Ch2.zen
1.644000e+01	3.223167e+02	20181116_CTCFgfpcf2_G2G1\MitoSys2\Calibration\pmEGFPC1\0002_pmEGFPC1_R1_P1_K1_Ch2.zen
1.650000e+01	3.264167e+02	20181116_CTCFgfpcf2_G2G1\MitoSys2\Calibration\pmEGFPC1\0002_pmEGFPC1_R1_P1_K1_Ch2.zen
1.656000e+01	3.260500e+02	20181116_CTCFgfpcf2_G2G1\MitoSys2\Calibration\pmEGFPC1\0002_pmEGFPC1_R1_P1_K1_Ch2.zen
1.662000e+01	3.216833e+02	20181116_CTCFgfpcf2_G2G1\MitoSys2\Calibration\pmEGFPC1\0002_pmEGFPC1_R1_P1_K1_Ch2.zen
1.668000e+01	3.241000e+02	20181116_CTCFgfpcf2_G2G1\MitoSys2\Calibration\pmEGFPC1\0002_pmEGFPC1_R1_P1_K1_Ch2.zen
1.674000e+01	3.137000e+02	20181116_CTCFgfpcf2_G2G1\MitoSys2\Calibration\pmEGFPC1\0002_pmEGFPC1_R1_P1_K1_Ch2.zen
1.680000e+01	3.130667e+02	20181116_CTCFgfpcf2_G2G1\MitoSys2\Calibration\pmEGFPC1\0002_pmEGFPC1_R1_P1_K1_Ch2.zen
1.686000e+01	3.158000e+02	20181116_CTCFgfpcf2_G2G1\MitoSys2\Calibration\pmEGFPC1\0002_pmEGFPC1_R1_P1_K1_Ch2.zen
1.692000e+01	3.162833e+02	20181116_CTCFgfpcf2_G2G1\MitoSys2\Calibration\pmEGFPC1\0002_pmEGFPC1_R1_P1_K1_Ch2.zen
1.698000e+01	3.126500e+02	20181116_CTCFgfpcf2_G2G1\MitoSys2\Calibration\pmEGFPC1\0002_pmEGFPC1_R1_P1_K1_Ch2.zen
1.704000e+01	2.985833e+02	20181116_CTCFgfpcf2_G2G1\MitoSys2\Calibration\pmEGFPC1\0002_pmEGFPC1_R1_P1_K1_Ch2.zen
1.710000e+01	3.061000e+02	20181116_CTCFgfpcf2_G2G1\MitoSys2\Calibration\pmEGFPC1\0002_pmEGFPC1_R1_P1_K1_Ch2.zen
1.716000e+01	3.154833e+02	20181116_CTCFgfpcf2_G2G1\MitoSys2\Calibration\pmEGFPC1\0002_pmEGFPC1_R1_P1_K1_Ch2.zen
1.722000e+01	3.152167e+02	20181116_CTCFgfpcf2_G2G1\MitoSys2\Calibration\pmEGFPC1\0002_pmEGFPC1_R1_P1_K1_Ch2.zen
1.728000e+01	3.201000e+02	20181116_CTCFgfpcf2_G2G1\MitoSys2\Calibration\pmEGFPC1\0002_pmEGFPC1_R1_P1_K1_Ch2.zen
1.734000e+01	3.151167e+02	20181116_CTCFgfpcf2_G2G1\MitoSys2\Calibration\pmEGFPC1\0002_pmEGFPC1_R1_P1_K1_Ch2.zen
1.740000e+01	3.137667e+02	20181116_CTCFgfpcf2_G2G1\MitoSys2\Calibration\pmEGFPC1\0002_pmEGFPC1_R1_P1_K1_Ch2.zen
1.746000e+01	3.086167e+02	20181116_CTCFgfpcf2_G2G1\MitoSys2\Calibration\pmEGFPC1\0002_pmEGFPC1_R1_P1_K1_Ch2.zen
1.752000e+01	3.221167e+02	20181116_CTCFgfpcf2_G2G1\MitoSys2\Calibration\pmEGFPC1\0002_pmEGFPC1_R1_P1_K1_Ch2.zen
1.758000e+01	3.185667e+02	20181116_CTCFgfpcf2_G2G1\MitoSys2\Calibration\pmEGFPC1\0002_pmEGFPC1_R1_P1_K1_Ch2.zen
1.764000e+01	3.097500e+02	20181116_CTCFgfpcf2_G2G1\MitoSys2\Calibration\pmEGFPC1\0002_pmEGFPC1_R1_P1_K1_Ch2.zen
1.770000e+01	3.215667e+02	20181116_CTCFgfpcf2_G2G1\MitoSys2\Calibration\pmEGFPC1\0002_pmEGFPC1_R1_P1_K1_Ch2.zen
1.776000e+01	3.151167e+02	20181116_CTCFgfpcf2_G2G1\MitoSys2\Calibration\pmEGFPC1\0002_pmEGFPC1_R1_P1_K1_Ch2.zen
1.782000e+01	3.126500e+02	20181116_CTCFgfpcf2_G2G1\MitoSys2\Calibration\pmEGFPC1\0002_pmEGFPC1_R1_P1_K1_Ch2.zen
1.788000e+01	3.192500e+02	20181116_CTCFgfpcf2_G2G1\MitoSys2\Calibration\pmEGFPC1\0002_pmEGFPC1_R1_P1_K1_Ch2.zen
1.794000e+01	3.182000e+02	20181116_CTCFgfpcf2_G2G1\MitoSys2\Calibration\pmEGFPC1\0002_pmEGFPC1_R1_P1_K1_Ch2.zen
18	3.221833e+02	20181116_CTCFgfpcf2_G2G1\MitoSys2\Calibration\pmEGFPC1\0002_pmEGFPC1_R1_P1_K1_Ch2.zen
1.806000e+01	3.096333e+02	20181116_CTCFgfpcf2_G2G1\MitoSys2\Calibration\pmEGFPC1\0002_pmEGFPC1_R1_P1_K1_Ch2.zen
1.812000e+01	3.229000e+02	20181116_CTCFgfpcf2_G2G1\MitoSys2\Calibration\pmEGFPC1\0002_pmEGFPC1_R1_P1_K1_Ch2.zen
1.818000e+01	3.197833e+02	20181116_CTCFgfpcf2_G2G1\MitoSys2\Calibration\pmEGFPC1\0002_pmEGFPC1_R1_P1_K1_Ch2.zen
1.824000e+01	3.275333e+02	20181116_CTCFgfpcf2_G2G1\MitoSys2\Calibration\pmEGFPC1\0002_pmEGFPC1_R1_P1_K1_Ch2.zen
1.830000e+01	3.225667e+02	20181116_CTCFgfpcf2_G2G1\MitoSys2\Calibration\pmEGFPC1\0002_pmEGFPC1_R1_P1_K1_Ch2.zen
1.836000e+01	3.057667e+02	20181116_CTCFgfpcf2_G2G1\MitoSys2\Calibration\pmEGFPC1\0002_pmEGFPC1_R1_P1_K1_Ch2.zen
1.842000e+01	3.116500e+02	20181116_CTCFgfpcf2_G2G1\MitoSys2\Calibration\pmEGFPC1\0002_pmEGFPC1_R1_P1_K1_Ch2.zen
1.848000e+01	3.114333e+02	20181116_CTCFgfpcf2_G2G1\MitoSys2\Calibration\pmEGFPC1\0002_pmEGFPC1_R1_P1_K1_Ch2.zen
1.854000e+01	3.211833e+02	20181116_CTCFgfpcf2_G2G1\MitoSys2\Calibration\pmEGFPC1\0002_pmEGFPC1_R1_P1_K1_Ch2.zen
1.860000e+01	3.214833e+02	20181116_CTCFgfpcf2_G2G1\MitoSys2\Calibration\pmEGFPC1\0002_pmEGFPC1_R1_P1_K1_Ch2.zen
1.866000e+01	3.199167e+02	20181116_CTCFgfpcf2_G2G1\MitoSys2\Calibration\pmEGFPC1\0002_pmEGFPC1_R1_P1_K1_Ch2.zen
1.872000e+01	3.050500e+02	20181116_CTCFgfpcf2_G2G1\MitoSys2\Calibration\pmEGFPC1\0002_pmEGFPC1_R1_P1_K1_Ch2.zen
1.878000e+01	3.234000e+02	20181116_CTCFgfpcf2_G2G1\MitoSys2\Calibration\pmEGFPC1\0002_pmEGFPC1_R1_P1_K1_Ch2.zen
1.884000e+01	3.224167e+02	20181116_CTCFgfpcf2_G2G1\MitoSys2\Calibration\pmEGFPC1\0002_pmEGFPC1_R1_P1_K1_Ch2.zen
1.890000e+01	3.243333e+02	20181116_CTCFgfpcf2_G2G1\MitoSys2\Calibration\pmEGFPC1\0002_pmEGFPC1_R1_P1_K1_Ch2.zen
1.896000e+01	3.176833e+02	20181116_CTCFgfpcf2_G2G1\MitoSys2\Calibration\pmEGFPC1\0002_pmEGFPC1_R1_P1_K1_Ch2.zen
1.902000e+01	3.253833e+02	20181116_CTCFgfpcf2_G2G1\MitoSys2\Calibration\pmEGFPC1\0002_pmEGFPC1_R1_P1_K1_Ch2.zen
1.908000e+01	3.184833e+02	20181116_CTCFgfpcf2_G2G1\MitoSys2\Calibration\pmEGFPC1\0002_pmEGFPC1_R1_P1_K1_Ch2.zen
1.914000e+01	3.081500e+02	20181116_CTCFgfpcf2_G2G1\MitoSys2\Calibration\pmEGFPC1\0002_pmEGFPC1_R1_P1_K1_Ch2.zen
1.920000e+01	3.165833e+02	20181116_CTCFgfpcf2_G2G1\MitoSys2\Calibration\pmEGFPC1\0002_pmEGFPC1_R1_P1_K1_Ch2.zen
1.926000e+01	3.247333e+02	20181116_CTCFgfpcf2_G2G1\MitoSys2\Calibration\pmEGFPC1\0002_pmEGFPC1_R1_P1_K1_Ch2.zen
1.932000e+01	3.137167e+02	20181116_CTCFgfpcf2_G2G1\MitoSys2\Calibration\pmEGFPC1\0002_pmEGFPC1_R1_P1_K1_Ch2.zen
1.938000e+01	3.128000e+02	20181116_CTCFgfpcf2_G2G1\MitoSys2\Calibration\pmEGFPC1\0002_pmEGFPC1_R1_P1_K1_Ch2.zen
1.944000e+01	3.166000e+02	20181116_CTCFgfpcf2_G2G1\MitoSys2\Calibration\pmEGFPC1\0002_pmEGFPC1_R1_P1_K1_Ch2.zen
1.950000e+01	3.167667e+02	20181116_CTCFgfpcf2_G2G1\MitoSys2\Calibration\pmEGFPC1\0002_pmEGFPC1_R1_P1_K1_Ch2.zen
1.956000e+01	3.231667e+02	20181116_CTCFgfpcf2_G2G1\MitoSys2\Calibration\pmEGFPC1\0002_pmEGFPC1_R1_P1_K1_Ch2.zen
1.962000e+01	3.096833e+02	20181116_CTCFgfpcf2_G2G1\MitoSys2\Calibration\pmEGFPC1\0002_pmEGFPC1_R1_P1_K1_Ch2.zen
1.968000e+01	3.170333e+02	20181116_CTCFgfpcf2_G2G1\MitoSys2\Calibration\pmEGFPC1\0002_pmEGFPC1_R1_P1_K1_Ch2.zen
1.974000e+01	3.109833e+02	20181116_CTCFgfpcf2_G2G1\MitoSys2\Calibration\pmEGFPC1\0002_pmEGFPC1_R1_P1_K1_Ch2.zen
1.980000e+01	3.176167e+02	20181116_CTCFgfpcf2_G2G1\MitoSys2\Calibration\pmEGFPC1\0002_pmEGFPC1_R1_P1_K1_Ch2.zen
1.986000e+01	3.191333e+02	20181116_CTCFgfpcf2_G2G1\MitoSys2\Calibration\pmEGFPC1\0002_pmEGFPC1_R1_P1_K1_Ch2.zen
1.992000e+01	3.096667e+02	20181116_CTCFgfpcf2_G2G1\MitoSys2\Calibration\pmEGFPC1\0002_pmEGFPC1_R1_P1_K1_Ch2.zen
1.998000e+01	3.190000e+02	20181116_CTCFgfpcf2_G2G1\MitoSys2\Calibration\pmEGFPC1\0002_pmEGFPC1_R1_P1_K1_Ch2.zen
2.004000e+01	3.209500e+02	20181116_CTCFgfpcf2_G2G1\MitoSys2\Calibration\pmEGFPC1\0002_pmEGFPC1_R1_P1_K1_Ch2.zen
2.010000e+01	3.138167e+02	20181116_CTCFgfpcf2_G2G1\MitoSys2\Calibration\pmEGFPC1\0002_pmEGFPC1_R1_P1_K1_Ch2.zen
2.016000e+01	3.082667e+02	20181116_CTCFgfpcf2_G2G1\MitoSys2\Calibration\pmEGFPC1\0002_pmEGFPC1_R1_P1_K1_Ch2.zen
2.022000e+01	3.138333e+02	20181116_CTCFgfpcf2_G2G1\MitoSys2\Calibration\pmEGFPC1\0002_pmEGFPC1_R1_P1_K1_Ch2.zen
2.028000e+01	3.135833e+02	20181116_CTCFgfpcf2_G2G1\MitoSys2\Calibration\pmEGFPC1\0002_pmEGFPC1_R1_P1_K1_Ch2.zen
2.034000e+01	3.167667e+02	20181116_CTCFgfpcf2_G2G1\MitoSys2\Calibration\pmEGFPC1\0002_pmEGFPC1_R1_P1_K1_Ch2.zen
2.040000e+01	3.193000e+02	20181116_CTCFgfpcf2_G2G1\MitoSys2\Calibration\pmEGFPC1\0002_pmEGFPC1_R1_P1_K1_Ch2.zen
2.046000e+01	3.112333e+02	20181116_CTCFgfpcf2_G2G1\MitoSys2\Calibration\pmEGFPC1\0002_pmEGFPC1_R1_P1_K1_Ch2.zen
2.052000e+01	3.138333e+02	20181116_CTCFgfpcf2_G2G1\MitoSys2\Calibration\pmEGFPC1\0002_pmEGFPC1_R1_P1_K1_Ch2.zen
2.058000e+01	3.163833e+02	20181116_CTCFgfpcf2_G2G1\MitoSys2\Calibration\pmEGFPC1\0002_pmEGFPC1_R1_P1_K1_Ch2.zen
2.064000e+01	3.172667e+02	20181116_CTCFgfpcf2_G2G1\MitoSys2\Calibration\pmEGFPC1\0002_pmEGFPC1_R1_P1_K1_Ch2.zen
2.070000e+01	3.167000e+02	20181116_CTCFgfpcf2_G2G1\MitoSys2\Calibration\pmEGFPC1\0002_pmEGFPC1_R1_P1_K1_Ch2.zen
2.076000e+01	3.177167e+02	20181116_CTCFgfpcf2_G2G1\MitoSys2\Calibration\pmEGFPC1\0002_pmEGFPC1_R1_P1_K1_Ch2.zen
2.082000e+01	3.199500e+02	20181116_CTCFgfpcf2_G2G1\MitoSys2\Calibration\pmEGFPC1\0002_pmEGFPC1_R1_P1_K1_Ch2.zen
2.088000e+01	3.212333e+02	20181116_CTCFgfpcf2_G2G1\MitoSys2\Calibration\pmEGFPC1\0002_pmEGFPC1_R1_P1_K1_Ch2.zen
2.094000e+01	3.223000e+02	20181116_CTCFgfpcf2_G2G1\MitoSys2\Calibration\pmEGFPC1\0002_pmEGFPC1_R1_P1_K1_Ch2.zen
21	3.176000e+02	20181116_CTCFgfpcf2_G2G1\MitoSys2\Calibration\pmEGFPC1\0002_pmEGFPC1_R1_P1_K1_Ch2.zen
2.106000e+01	3.154833e+02	20181116_CTCFgfpcf2_G2G1\MitoSys2\Calibration\pmEGFPC1\0002_pmEGFPC1_R1_P1_K1_Ch2.zen
2.112000e+01	3.123167e+02	20181116_CTCFgfpcf2_G2G1\MitoSys2\Calibration\pmEGFPC1\0002_pmEGFPC1_R1_P1_K1_Ch2.zen
2.118000e+01	3.169167e+02	20181116_CTCFgfpcf2_G2G1\MitoSys2\Calibration\pmEGFPC1\0002_pmEGFPC1_R1_P1_K1_Ch2.zen
2.124000e+01	3.176000e+02	20181116_CTCFgfpcf2_G2G1\MitoSys2\Calibration\pmEGFPC1\0002_pmEGFPC1_R1_P1_K1_Ch2.zen
2.130000e+01	3.126833e+02	20181116_CTCFgfpcf2_G2G1\MitoSys2\Calibration\pmEGFPC1\0002_pmEGFPC1_R1_P1_K1_Ch2.zen
2.136000e+01	3.057667e+02	20181116_CTCFgfpcf2_G2G1\MitoSys2\Calibration\pmEGFPC1\0002_pmEGFPC1_R1_P1_K1_Ch2.zen
2.142000e+01	3.272333e+02	20181116_CTCFgfpcf2_G2G1\MitoSys2\Calibration\pmEGFPC1\0002_pmEGFPC1_R1_P1_K1_Ch2.zen
2.148000e+01	3.138500e+02	20181116_CTCFgfpcf2_G2G1\MitoSys2\Calibration\pmEGFPC1\0002_pmEGFPC1_R1_P1_K1_Ch2.zen
2.154000e+01	3.125000e+02	20181116_CTCFgfpcf2_G2G1\MitoSys2\Calibration\pmEGFPC1\0002_pmEGFPC1_R1_P1_K1_Ch2.zen
2.160000e+01	3.195500e+02	20181116_CTCFgfpcf2_G2G1\MitoSys2\Calibration\pmEGFPC1\0002_pmEGFPC1_R1_P1_K1_Ch2.zen
2.166000e+01	3.096500e+02	20181116_CTCFgfpcf2_G2G1\MitoSys2\Calibration\pmEGFPC1\0002_pmEGFPC1_R1_P1_K1_Ch2.zen
2.172000e+01	3.072500e+02	20181116_CTCFgfpcf2_G2G1\MitoSys2\Calibration\pmEGFPC1\0002_pmEGFPC1_R1_P1_K1_Ch2.zen
2.178000e+01	3.172500e+02	20181116_CTCFgfpcf2_G2G1\MitoSys2\Calibration\pmEGFPC1\0002_pmEGFPC1_R1_P1_K1_Ch2.zen
2.184000e+01	3.062333e+02	20181116_CTCFgfpcf2_G2G1\MitoSys2\Calibration\pmEGFPC1\0002_pmEGFPC1_R1_P1_K1_Ch2.zen
2.190000e+01	3.187000e+02	20181116_CTCFgfpcf2_G2G1\MitoSys2\Calibration\pmEGFPC1\0002_pmEGFPC1_R1_P1_K1_Ch2.zen
2.196000e+01	3.213833e+02	20181116_CTCFgfpcf2_G2G1\MitoSys2\Calibration\pmEGFPC1\0002_pmEGFPC1_R1_P1_K1_Ch2.zen
2.202000e+01	3.161167e+02	20181116_CTCFgfpcf2_G2G1\MitoSys2\Calibration\pmEGFPC1\0002_pmEGFPC1_R1_P1_K1_Ch2.zen
2.208000e+01	3.180167e+02	20181116_CTCFgfpcf2_G2G1\MitoSys2\Calibration\pmEGFPC1\0002_pmEGFPC1_R1_P1_K1_Ch2.zen
2.214000e+01	3.158000e+02	20181116_CTCFgfpcf2_G2G1\MitoSys2\Calibration\pmEGFPC1\0002_pmEGFPC1_R1_P1_K1_Ch2.zen
2.220000e+01	3.227000e+02	20181116_CTCFgfpcf2_G2G1\MitoSys2\Calibration\pmEGFPC1\0002_pmEGFPC1_R1_P1_K1_Ch2.zen
2.226000e+01	3.235000e+02	20181116_CTCFgfpcf2_G2G1\MitoSys2\Calibration\pmEGFPC1\0002_pmEGFPC1_R1_P1_K1_Ch2.zen
2.232000e+01	3.190500e+02	20181116_CTCFgfpcf2_G2G1\MitoSys2\Calibration\pmEGFPC1\0002_pmEGFPC1_R1_P1_K1_Ch2.zen
2.238000e+01	3.212167e+02	20181116_CTCFgfpcf2_G2G1\MitoSys2\Calibration\pmEGFPC1\0002_pmEGFPC1_R1_P1_K1_Ch2.zen
2.244000e+01	3.208333e+02	20181116_CTCFgfpcf2_G2G1\MitoSys2\Calibration\pmEGFPC1\0002_pmEGFPC1_R1_P1_K1_Ch2.zen
2.250000e+01	3.177333e+02	20181116_CTCFgfpcf2_G2G1\MitoSys2\Calibration\pmEGFPC1\0002_pmEGFPC1_R1_P1_K1_Ch2.zen
2.256000e+01	3.196500e+02	20181116_CTCFgfpcf2_G2G1\MitoSys2\Calibration\pmEGFPC1\0002_pmEGFPC1_R1_P1_K1_Ch2.zen
2.262000e+01	3.091167e+02	20181116_CTCFgfpcf2_G2G1\MitoSys2\Calibration\pmEGFPC1\0002_pmEGFPC1_R1_P1_K1_Ch2.zen
2.268000e+01	3.150833e+02	20181116_CTCFgfpcf2_G2G1\MitoSys2\Calibration\pmEGFPC1\0002_pmEGFPC1_R1_P1_K1_Ch2.zen
2.274000e+01	3.106000e+02	20181116_CTCFgfpcf2_G2G1\MitoSys2\Calibration\pmEGFPC1\0002_pmEGFPC1_R1_P1_K1_Ch2.zen
2.280000e+01	3.261500e+02	20181116_CTCFgfpcf2_G2G1\MitoSys2\Calibration\pmEGFPC1\0002_pmEGFPC1_R1_P1_K1_Ch2.zen
2.286000e+01	3.260167e+02	20181116_CTCFgfpcf2_G2G1\MitoSys2\Calibration\pmEGFPC1\0002_pmEGFPC1_R1_P1_K1_Ch2.zen
2.292000e+01	3.221167e+02	20181116_CTCFgfpcf2_G2G1\MitoSys2\Calibration\pmEGFPC1\0002_pmEGFPC1_R1_P1_K1_Ch2.zen
2.298000e+01	3.208167e+02	20181116_CTCFgfpcf2_G2G1\MitoSys2\Calibration\pmEGFPC1\0002_pmEGFPC1_R1_P1_K1_Ch2.zen
2.304000e+01	3.185167e+02	20181116_CTCFgfpcf2_G2G1\MitoSys2\Calibration\pmEGFPC1\0002_pmEGFPC1_R1_P1_K1_Ch2.zen
2.310000e+01	3.179500e+02	20181116_CTCFgfpcf2_G2G1\MitoSys2\Calibration\pmEGFPC1\0002_pmEGFPC1_R1_P1_K1_Ch2.zen
2.316000e+01	3.187333e+02	20181116_CTCFgfpcf2_G2G1\MitoSys2\Calibration\pmEGFPC1\0002_pmEGFPC1_R1_P1_K1_Ch2.zen
2.322000e+01	3.130833e+02	20181116_CTCFgfpcf2_G2G1\MitoSys2\Calibration\pmEGFPC1\0002_pmEGFPC1_R1_P1_K1_Ch2.zen
2.328000e+01	3.045000e+02	20181116_CTCFgfpcf2_G2G1\MitoSys2\Calibration\pmEGFPC1\0002_pmEGFPC1_R1_P1_K1_Ch2.zen
2.334000e+01	3.133500e+02	20181116_CTCFgfpcf2_G2G1\MitoSys2\Calibration\pmEGFPC1\0002_pmEGFPC1_R1_P1_K1_Ch2.zen
2.340000e+01	3.051667e+02	20181116_CTCFgfpcf2_G2G1\MitoSys2\Calibration\pmEGFPC1\0002_pmEGFPC1_R1_P1_K1_Ch2.zen
2.346000e+01	3.106500e+02	20181116_CTCFgfpcf2_G2G1\MitoSys2\Calibration\pmEGFPC1\0002_pmEGFPC1_R1_P1_K1_Ch2.zen
2.352000e+01	3.123833e+02	20181116_CTCFgfpcf2_G2G1\MitoSys2\Calibration\pmEGFPC1\0002_pmEGFPC1_R1_P1_K1_Ch2.zen
2.358000e+01	3.199500e+02	20181116_CTCFgfpcf2_G2G1\MitoSys2\Calibration\pmEGFPC1\0002_pmEGFPC1_R1_P1_K1_Ch2.zen
2.364000e+01	3.279667e+02	20181116_CTCFgfpcf2_G2G1\MitoSys2\Calibration\pmEGFPC1\0002_pmEGFPC1_R1_P1_K1_Ch2.zen
2.370000e+01	3.064000e+02	20181116_CTCFgfpcf2_G2G1\MitoSys2\Calibration\pmEGFPC1\0002_pmEGFPC1_R1_P1_K1_Ch2.zen
2.376000e+01	3.147833e+02	20181116_CTCFgfpcf2_G2G1\MitoSys2\Calibration\pmEGFPC1\0002_pmEGFPC1_R1_P1_K1_Ch2.zen
2.382000e+01	3.245667e+02	20181116_CTCFgfpcf2_G2G1\MitoSys2\Calibration\pmEGFPC1\0002_pmEGFPC1_R1_P1_K1_Ch2.zen
2.388000e+01	3.204500e+02	20181116_CTCFgfpcf2_G2G1\MitoSys2\Calibration\pmEGFPC1\0002_pmEGFPC1_R1_P1_K1_Ch2.zen
2.394000e+01	2.985333e+02	20181116_CTCFgfpcf2_G2G1\MitoSys2\Calibration\pmEGFPC1\0002_pmEGFPC1_R1_P1_K1_Ch2.zen
24	3.160000e+02	20181116_CTCFgfpcf2_G2G1\MitoSys2\Calibration\pmEGFPC1\0002_pmEGFPC1_R1_P1_K1_Ch2.zen
2.406000e+01	3.057167e+02	20181116_CTCFgfpcf2_G2G1\MitoSys2\Calibration\pmEGFPC1\0002_pmEGFPC1_R1_P1_K1_Ch2.zen
2.412000e+01	3.119333e+02	20181116_CTCFgfpcf2_G2G1\MitoSys2\Calibration\pmEGFPC1\0002_pmEGFPC1_R1_P1_K1_Ch2.zen
2.418000e+01	3.081833e+02	20181116_CTCFgfpcf2_G2G1\MitoSys2\Calibration\pmEGFPC1\0002_pmEGFPC1_R1_P1_K1_Ch2.zen
2.424000e+01	3.185000e+02	20181116_CTCFgfpcf2_G2G1\MitoSys2\Calibration\pmEGFPC1\0002_pmEGFPC1_R1_P1_K1_Ch2.zen
2.430000e+01	3.172000e+02	20181116_CTCFgfpcf2_G2G1\MitoSys2\Calibration\pmEGFPC1\0002_pmEGFPC1_R1_P1_K1_Ch2.zen
2.436000e+01	3.069667e+02	20181116_CTCFgfpcf2_G2G1\MitoSys2\Calibration\pmEGFPC1\0002_pmEGFPC1_R1_P1_K1_Ch2.zen
2.442000e+01	3.219667e+02	20181116_CTCFgfpcf2_G2G1\MitoSys2\Calibration\pmEGFPC1\0002_pmEGFPC1_R1_P1_K1_Ch2.zen
2.448000e+01	3.155833e+02	20181116_CTCFgfpcf2_G2G1\MitoSys2\Calibration\pmEGFPC1\0002_pmEGFPC1_R1_P1_K1_Ch2.zen
2.454000e+01	3.218833e+02	20181116_CTCFgfpcf2_G2G1\MitoSys2\Calibration\pmEGFPC1\0002_pmEGFPC1_R1_P1_K1_Ch2.zen
2.460000e+01	3.209667e+02	20181116_CTCFgfpcf2_G2G1\MitoSys2\Calibration\pmEGFPC1\0002_pmEGFPC1_R1_P1_K1_Ch2.zen
2.466000e+01	3.153167e+02	20181116_CTCFgfpcf2_G2G1\MitoSys2\Calibration\pmEGFPC1\0002_pmEGFPC1_R1_P1_K1_Ch2.zen
2.472000e+01	3.220667e+02	20181116_CTCFgfpcf2_G2G1\MitoSys2\Calibration\pmEGFPC1\0002_pmEGFPC1_R1_P1_K1_Ch2.zen
2.478000e+01	3.178333e+02	20181116_CTCFgfpcf2_G2G1\MitoSys2\Calibration\pmEGFPC1\0002_pmEGFPC1_R1_P1_K1_Ch2.zen
2.484000e+01	3.197500e+02	20181116_CTCFgfpcf2_G2G1\MitoSys2\Calibration\pmEGFPC1\0002_pmEGFPC1_R1_P1_K1_Ch2.zen
2.490000e+01	3.186333e+02	20181116_CTCFgfpcf2_G2G1\MitoSys2\Calibration\pmEGFPC1\0002_pmEGFPC1_R1_P1_K1_Ch2.zen
2.496000e+01	3.151833e+02	20181116_CTCFgfpcf2_G2G1\MitoSys2\Calibration\pmEGFPC1\0002_pmEGFPC1_R1_P1_K1_Ch2.zen
2.502000e+01	3.186167e+02	20181116_CTCFgfpcf2_G2G1\MitoSys2\Calibration\pmEGFPC1\0002_pmEGFPC1_R1_P1_K1_Ch2.zen
2.508000e+01	3.245667e+02	20181116_CTCFgfpcf2_G2G1\MitoSys2\Calibration\pmEGFPC1\0002_pmEGFPC1_R1_P1_K1_Ch2.zen
2.514000e+01	3.137333e+02	20181116_CTCFgfpcf2_G2G1\MitoSys2\Calibration\pmEGFPC1\0002_pmEGFPC1_R1_P1_K1_Ch2.zen
2.520000e+01	3.190667e+02	20181116_CTCFgfpcf2_G2G1\MitoSys2\Calibration\pmEGFPC1\0002_pmEGFPC1_R1_P1_K1_Ch2.zen
2.526000e+01	3.176000e+02	20181116_CTCFgfpcf2_G2G1\MitoSys2\Calibration\pmEGFPC1\0002_pmEGFPC1_R1_P1_K1_Ch2.zen
2.532000e+01	3.035667e+02	20181116_CTCFgfpcf2_G2G1\MitoSys2\Calibration\pmEGFPC1\0002_pmEGFPC1_R1_P1_K1_Ch2.zen
2.538000e+01	3.091500e+02	20181116_CTCFgfpcf2_G2G1\MitoSys2\Calibration\pmEGFPC1\0002_pmEGFPC1_R1_P1_K1_Ch2.zen
2.544000e+01	3.244167e+02	20181116_CTCFgfpcf2_G2G1\MitoSys2\Calibration\pmEGFPC1\0002_pmEGFPC1_R1_P1_K1_Ch2.zen
2.550000e+01	3.199833e+02	20181116_CTCFgfpcf2_G2G1\MitoSys2\Calibration\pmEGFPC1\0002_pmEGFPC1_R1_P1_K1_Ch2.zen
2.556000e+01	3.049500e+02	20181116_CTCFgfpcf2_G2G1\MitoSys2\Calibration\pmEGFPC1\0002_pmEGFPC1_R1_P1_K1_Ch2.zen
2.562000e+01	3.166000e+02	20181116_CTCFgfpcf2_G2G1\MitoSys2\Calibration\pmEGFPC1\0002_pmEGFPC1_R1_P1_K1_Ch2.zen
2.568000e+01	3.163667e+02	20181116_CTCFgfpcf2_G2G1\MitoSys2\Calibration\pmEGFPC1\0002_pmEGFPC1_R1_P1_K1_Ch2.zen
2.574000e+01	3.093333e+02	20181116_CTCFgfpcf2_G2G1\MitoSys2\Calibration\pmEGFPC1\0002_pmEGFPC1_R1_P1_K1_Ch2.zen
2.580000e+01	3.193167e+02	20181116_CTCFgfpcf2_G2G1\MitoSys2\Calibration\pmEGFPC1\0002_pmEGFPC1_R1_P1_K1_Ch2.zen
2.586000e+01	3.060333e+02	20181116_CTCFgfpcf2_G2G1\MitoSys2\Calibration\pmEGFPC1\0002_pmEGFPC1_R1_P1_K1_Ch2.zen
2.592000e+01	3.214833e+02	20181116_CTCFgfpcf2_G2G1\MitoSys2\Calibration\pmEGFPC1\0002_pmEGFPC1_R1_P1_K1_Ch2.zen
2.598000e+01	3.133167e+02	20181116_CTCFgfpcf2_G2G1\MitoSys2\Calibration\pmEGFPC1\0002_pmEGFPC1_R1_P1_K1_Ch2.zen
2.604000e+01	3.163000e+02	20181116_CTCFgfpcf2_G2G1\MitoSys2\Calibration\pmEGFPC1\0002_pmEGFPC1_R1_P1_K1_Ch2.zen
2.610000e+01	3.166000e+02	20181116_CTCFgfpcf2_G2G1\MitoSys2\Calibration\pmEGFPC1\0002_pmEGFPC1_R1_P1_K1_Ch2.zen
2.616000e+01	3.129667e+02	20181116_CTCFgfpcf2_G2G1\MitoSys2\Calibration\pmEGFPC1\0002_pmEGFPC1_R1_P1_K1_Ch2.zen
2.622000e+01	3.173333e+02	20181116_CTCFgfpcf2_G2G1\MitoSys2\Calibration\pmEGFPC1\0002_pmEGFPC1_R1_P1_K1_Ch2.zen
2.628000e+01	3.093667e+02	20181116_CTCFgfpcf2_G2G1\MitoSys2\Calibration\pmEGFPC1\0002_pmEGFPC1_R1_P1_K1_Ch2.zen
2.634000e+01	3.170000e+02	20181116_CTCFgfpcf2_G2G1\MitoSys2\Calibration\pmEGFPC1\0002_pmEGFPC1_R1_P1_K1_Ch2.zen
2.640000e+01	3.130333e+02	20181116_CTCFgfpcf2_G2G1\MitoSys2\Calibration\pmEGFPC1\0002_pmEGFPC1_R1_P1_K1_Ch2.zen
2.646000e+01	3.190333e+02	20181116_CTCFgfpcf2_G2G1\MitoSys2\Calibration\pmEGFPC1\0002_pmEGFPC1_R1_P1_K1_Ch2.zen
2.652000e+01	3.131833e+02	20181116_CTCFgfpcf2_G2G1\MitoSys2\Calibration\pmEGFPC1\0002_pmEGFPC1_R1_P1_K1_Ch2.zen
2.658000e+01	3.061000e+02	20181116_CTCFgfpcf2_G2G1\MitoSys2\Calibration\pmEGFPC1\0002_pmEGFPC1_R1_P1_K1_Ch2.zen
2.664000e+01	3.128833e+02	20181116_CTCFgfpcf2_G2G1\MitoSys2\Calibration\pmEGFPC1\0002_pmEGFPC1_R1_P1_K1_Ch2.zen
2.670000e+01	3.149500e+02	20181116_CTCFgfpcf2_G2G1\MitoSys2\Calibration\pmEGFPC1\0002_pmEGFPC1_R1_P1_K1_Ch2.zen
2.676000e+01	3.097333e+02	20181116_CTCFgfpcf2_G2G1\MitoSys2\Calibration\pmEGFPC1\0002_pmEGFPC1_R1_P1_K1_Ch2.zen
2.682000e+01	3.169500e+02	20181116_CTCFgfpcf2_G2G1\MitoSys2\Calibration\pmEGFPC1\0002_pmEGFPC1_R1_P1_K1_Ch2.zen
2.688000e+01	3.184333e+02	20181116_CTCFgfpcf2_G2G1\MitoSys2\Calibration\pmEGFPC1\0002_pmEGFPC1_R1_P1_K1_Ch2.zen
2.694000e+01	3.132167e+02	20181116_CTCFgfpcf2_G2G1\MitoSys2\Calibration\pmEGFPC1\0002_pmEGFPC1_R1_P1_K1_Ch2.zen
27	3.205833e+02	20181116_CTCFgfpcf2_G2G1\MitoSys2\Calibration\pmEGFPC1\0002_pmEGFPC1_R1_P1_K1_Ch2.zen
2.706000e+01	3.143500e+02	20181116_CTCFgfpcf2_G2G1\MitoSys2\Calibration\pmEGFPC1\0002_pmEGFPC1_R1_P1_K1_Ch2.zen
2.712000e+01	3.159000e+02	20181116_CTCFgfpcf2_G2G1\MitoSys2\Calibration\pmEGFPC1\0002_pmEGFPC1_R1_P1_K1_Ch2.zen
2.718000e+01	3.169333e+02	20181116_CTCFgfpcf2_G2G1\MitoSys2\Calibration\pmEGFPC1\0002_pmEGFPC1_R1_P1_K1_Ch2.zen
2.724000e+01	3.177667e+02	20181116_CTCFgfpcf2_G2G1\MitoSys2\Calibration\pmEGFPC1\0002_pmEGFPC1_R1_P1_K1_Ch2.zen
2.730000e+01	3.196833e+02	20181116_CTCFgfpcf2_G2G1\MitoSys2\Calibration\pmEGFPC1\0002_pmEGFPC1_R1_P1_K1_Ch2.zen
2.736000e+01	3.257833e+02	20181116_CTCFgfpcf2_G2G1\MitoSys2\Calibration\pmEGFPC1\0002_pmEGFPC1_R1_P1_K1_Ch2.zen
2.742000e+01	3.208167e+02	20181116_CTCFgfpcf2_G2G1\MitoSys2\Calibration\pmEGFPC1\0002_pmEGFPC1_R1_P1_K1_Ch2.zen
2.748000e+01	3.061167e+02	20181116_CTCFgfpcf2_G2G1\MitoSys2\Calibration\pmEGFPC1\0002_pmEGFPC1_R1_P1_K1_Ch2.zen
2.754000e+01	3.174333e+02	20181116_CTCFgfpcf2_G2G1\MitoSys2\Calibration\pmEGFPC1\0002_pmEGFPC1_R1_P1_K1_Ch2.zen
2.760000e+01	3.136667e+02	20181116_CTCFgfpcf2_G2G1\MitoSys2\Calibration\pmEGFPC1\0002_pmEGFPC1_R1_P1_K1_Ch2.zen
2.766000e+01	3.119167e+02	20181116_CTCFgfpcf2_G2G1\MitoSys2\Calibration\pmEGFPC1\0002_pmEGFPC1_R1_P1_K1_Ch2.zen
2.772000e+01	3.185333e+02	20181116_CTCFgfpcf2_G2G1\MitoSys2\Calibration\pmEGFPC1\0002_pmEGFPC1_R1_P1_K1_Ch2.zen
2.778000e+01	3.101000e+02	20181116_CTCFgfpcf2_G2G1\MitoSys2\Calibration\pmEGFPC1\0002_pmEGFPC1_R1_P1_K1_Ch2.zen
2.784000e+01	3.189167e+02	20181116_CTCFgfpcf2_G2G1\MitoSys2\Calibration\pmEGFPC1\0002_pmEGFPC1_R1_P1_K1_Ch2.zen
2.790000e+01	3.138833e+02	20181116_CTCFgfpcf2_G2G1\MitoSys2\Calibration\pmEGFPC1\0002_pmEGFPC1_R1_P1_K1_Ch2.zen
2.796000e+01	3.241167e+02	20181116_CTCFgfpcf2_G2G1\MitoSys2\Calibration\pmEGFPC1\0002_pmEGFPC1_R1_P1_K1_Ch2.zen
2.802000e+01	3.203333e+02	20181116_CTCFgfpcf2_G2G1\MitoSys2\Calibration\pmEGFPC1\0002_pmEGFPC1_R1_P1_K1_Ch2.zen
2.808000e+01	3.121167e+02	20181116_CTCFgfpcf2_G2G1\MitoSys2\Calibration\pmEGFPC1\0002_pmEGFPC1_R1_P1_K1_Ch2.zen
2.814000e+01	3.151000e+02	20181116_CTCFgfpcf2_G2G1\MitoSys2\Calibration\pmEGFPC1\0002_pmEGFPC1_R1_P1_K1_Ch2.zen
2.820000e+01	3.225667e+02	20181116_CTCFgfpcf2_G2G1\MitoSys2\Calibration\pmEGFPC1\0002_pmEGFPC1_R1_P1_K1_Ch2.zen
2.826000e+01	3.158667e+02	20181116_CTCFgfpcf2_G2G1\MitoSys2\Calibration\pmEGFPC1\0002_pmEGFPC1_R1_P1_K1_Ch2.zen
2.832000e+01	3.142000e+02	20181116_CTCFgfpcf2_G2G1\MitoSys2\Calibration\pmEGFPC1\0002_pmEGFPC1_R1_P1_K1_Ch2.zen
2.838000e+01	3.179500e+02	20181116_CTCFgfpcf2_G2G1\MitoSys2\Calibration\pmEGFPC1\0002_pmEGFPC1_R1_P1_K1_Ch2.zen
2.844000e+01	3.045000e+02	20181116_CTCFgfpcf2_G2G1\MitoSys2\Calibration\pmEGFPC1\0002_pmEGFPC1_R1_P1_K1_Ch2.zen
2.850000e+01	3.144333e+02	20181116_CTCFgfpcf2_G2G1\MitoSys2\Calibration\pmEGFPC1\0002_pmEGFPC1_R1_P1_K1_Ch2.zen
2.856000e+01	3.237833e+02	20181116_CTCFgfpcf2_G2G1\MitoSys2\Calibration\pmEGFPC1\0002_pmEGFPC1_R1_P1_K1_Ch2.zen
2.862000e+01	3.221833e+02	20181116_CTCFgfpcf2_G2G1\MitoSys2\Calibration\pmEGFPC1\0002_pmEGFPC1_R1_P1_K1_Ch2.zen
2.868000e+01	3.225500e+02	20181116_CTCFgfpcf2_G2G1\MitoSys2\Calibration\pmEGFPC1\0002_pmEGFPC1_R1_P1_K1_Ch2.zen
2.874000e+01	3.222667e+02	20181116_CTCFgfpcf2_G2G1\MitoSys2\Calibration\pmEGFPC1\0002_pmEGFPC1_R1_P1_K1_Ch2.zen
2.880000e+01	3.094833e+02	20181116_CTCFgfpcf2_G2G1\MitoSys2\Calibration\pmEGFPC1\0002_pmEGFPC1_R1_P1_K1_Ch2.zen
2.886000e+01	3.145500e+02	20181116_CTCFgfpcf2_G2G1\MitoSys2\Calibration\pmEGFPC1\0002_pmEGFPC1_R1_P1_K1_Ch2.zen
2.892000e+01	3.247333e+02	20181116_CTCFgfpcf2_G2G1\MitoSys2\Calibration\pmEGFPC1\0002_pmEGFPC1_R1_P1_K1_Ch2.zen
2.898000e+01	3.236833e+02	20181116_CTCFgfpcf2_G2G1\MitoSys2\Calibration\pmEGFPC1\0002_pmEGFPC1_R1_P1_K1_Ch2.zen
2.904000e+01	3.202833e+02	20181116_CTCFgfpcf2_G2G1\MitoSys2\Calibration\pmEGFPC1\0002_pmEGFPC1_R1_P1_K1_Ch2.zen
2.910000e+01	3.181500e+02	20181116_CTCFgfpcf2_G2G1\MitoSys2\Calibration\pmEGFPC1\0002_pmEGFPC1_R1_P1_K1_Ch2.zen
2.916000e+01	3.181833e+02	20181116_CTCFgfpcf2_G2G1\MitoSys2\Calibration\pmEGFPC1\0002_pmEGFPC1_R1_P1_K1_Ch2.zen
2.922000e+01	3.270000e+02	20181116_CTCFgfpcf2_G2G1\MitoSys2\Calibration\pmEGFPC1\0002_pmEGFPC1_R1_P1_K1_Ch2.zen
2.928000e+01	3.216667e+02	20181116_CTCFgfpcf2_G2G1\MitoSys2\Calibration\pmEGFPC1\0002_pmEGFPC1_R1_P1_K1_Ch2.zen
2.934000e+01	3.154500e+02	20181116_CTCFgfpcf2_G2G1\MitoSys2\Calibration\pmEGFPC1\0002_pmEGFPC1_R1_P1_K1_Ch2.zen
2.940000e+01	3.156167e+02	20181116_CTCFgfpcf2_G2G1\MitoSys2\Calibration\pmEGFPC1\0002_pmEGFPC1_R1_P1_K1_Ch2.zen
2.946000e+01	3.087333e+02	20181116_CTCFgfpcf2_G2G1\MitoSys2\Calibration\pmEGFPC1\0002_pmEGFPC1_R1_P1_K1_Ch2.zen
2.952000e+01	3.099000e+02	20181116_CTCFgfpcf2_G2G1\MitoSys2\Calibration\pmEGFPC1\0002_pmEGFPC1_R1_P1_K1_Ch2.zen
2.958000e+01	3.299000e+02	20181116_CTCFgfpcf2_G2G1\MitoSys2\Calibration\pmEGFPC1\0002_pmEGFPC1_R1_P1_K1_Ch2.zen
2.964000e+01	3.082167e+02	20181116_CTCFgfpcf2_G2G1\MitoSys2\Calibration\pmEGFPC1\0002_pmEGFPC1_R1_P1_K1_Ch2.zen
2.970000e+01	3.097500e+02	20181116_CTCFgfpcf2_G2G1\MitoSys2\Calibration\pmEGFPC1\0002_pmEGFPC1_R1_P1_K1_Ch2.zen
2.976000e+01	3.232667e+02	20181116_CTCFgfpcf2_G2G1\MitoSys2\Calibration\pmEGFPC1\0002_pmEGFPC1_R1_P1_K1_Ch2.zen
2.982000e+01	3.192333e+02	20181116_CTCFgfpcf2_G2G1\MitoSys2\Calibration\pmEGFPC1\0002_pmEGFPC1_R1_P1_K1_Ch2.zen
2.988000e+01	3.140833e+02	20181116_CTCFgfpcf2_G2G1\MitoSys2\Calibration\pmEGFPC1\0002_pmEGFPC1_R1_P1_K1_Ch2.zen
2.994000e+01	3.186833e+02	20181116_CTCFgfpcf2_G2G1\MitoSys2\Calibration\pmEGFPC1\0002_pmEGFPC1_R1_P1_K1_Ch2.zen
0	2.090500e+02	20181116_CTCFgfpcf2_G2G1\MitoSys2\Calibration\pmEGFPC1\0002_pmEGFPC1_R1_P2_K1_Ch2.zen
6.000000e-02	2.208333e+02	20181116_CTCFgfpcf2_G2G1\MitoSys2\Calibration\pmEGFPC1\0002_pmEGFPC1_R1_P2_K1_Ch2.zen
1.200000e-01	2.116500e+02	20181116_CTCFgfpcf2_G2G1\MitoSys2\Calibration\pmEGFPC1\0002_pmEGFPC1_R1_P2_K1_Ch2.zen
1.800000e-01	2.072000e+02	20181116_CTCFgfpcf2_G2G1\MitoSys2\Calibration\pmEGFPC1\0002_pmEGFPC1_R1_P2_K1_Ch2.zen
2.400000e-01	2.153500e+02	20181116_CTCFgfpcf2_G2G1\MitoSys2\Calibration\pmEGFPC1\0002_pmEGFPC1_R1_P2_K1_Ch2.zen
3.000000e-01	2.113333e+02	20181116_CTCFgfpcf2_G2G1\MitoSys2\Calibration\pmEGFPC1\0002_pmEGFPC1_R1_P2_K1_Ch2.zen
3.600000e-01	2.136833e+02	20181116_CTCFgfpcf2_G2G1\MitoSys2\Calibration\pmEGFPC1\0002_pmEGFPC1_R1_P2_K1_Ch2.zen
4.200000e-01	2.053000e+02	20181116_CTCFgfpcf2_G2G1\MitoSys2\Calibration\pmEGFPC1\0002_pmEGFPC1_R1_P2_K1_Ch2.zen
4.800000e-01	2.106500e+02	20181116_CTCFgfpcf2_G2G1\MitoSys2\Calibration\pmEGFPC1\0002_pmEGFPC1_R1_P2_K1_Ch2.zen
5.400000e-01	2.048667e+02	20181116_CTCFgfpcf2_G2G1\MitoSys2\Calibration\pmEGFPC1\0002_pmEGFPC1_R1_P2_K1_Ch2.zen
6.000000e-01	2.080333e+02	20181116_CTCFgfpcf2_G2G1\MitoSys2\Calibration\pmEGFPC1\0002_pmEGFPC1_R1_P2_K1_Ch2.zen
6.600000e-01	2.053333e+02	20181116_CTCFgfpcf2_G2G1\MitoSys2\Calibration\pmEGFPC1\0002_pmEGFPC1_R1_P2_K1_Ch2.zen
7.200000e-01	2.058833e+02	20181116_CTCFgfpcf2_G2G1\MitoSys2\Calibration\pmEGFPC1\0002_pmEGFPC1_R1_P2_K1_Ch2.zen
7.800000e-01	2.125000e+02	20181116_CTCFgfpcf2_G2G1\MitoSys2\Calibration\pmEGFPC1\0002_pmEGFPC1_R1_P2_K1_Ch2.zen
8.400000e-01	2.147833e+02	20181116_CTCFgfpcf2_G2G1\MitoSys2\Calibration\pmEGFPC1\0002_pmEGFPC1_R1_P2_K1_Ch2.zen
9.000000e-01	2.195000e+02	20181116_CTCFgfpcf2_G2G1\MitoSys2\Calibration\pmEGFPC1\0002_pmEGFPC1_R1_P2_K1_Ch2.zen
9.600000e-01	2.186833e+02	20181116_CTCFgfpcf2_G2G1\MitoSys2\Calibration\pmEGFPC1\0002_pmEGFPC1_R1_P2_K1_Ch2.zen
1.020000e+00	2.142167e+02	20181116_CTCFgfpcf2_G2G1\MitoSys2\Calibration\pmEGFPC1\0002_pmEGFPC1_R1_P2_K1_Ch2.zen
1.080000e+00	2.128333e+02	20181116_CTCFgfpcf2_G2G1\MitoSys2\Calibration\pmEGFPC1\0002_pmEGFPC1_R1_P2_K1_Ch2.zen
1.140000e+00	2.147500e+02	20181116_CTCFgfpcf2_G2G1\MitoSys2\Calibration\pmEGFPC1\0002_pmEGFPC1_R1_P2_K1_Ch2.zen
1.200000e+00	2.236667e+02	20181116_CTCFgfpcf2_G2G1\MitoSys2\Calibration\pmEGFPC1\0002_pmEGFPC1_R1_P2_K1_Ch2.zen
1.260000e+00	2.124500e+02	20181116_CTCFgfpcf2_G2G1\MitoSys2\Calibration\pmEGFPC1\0002_pmEGFPC1_R1_P2_K1_Ch2.zen
1.320000e+00	2.329000e+02	20181116_CTCFgfpcf2_G2G1\MitoSys2\Calibration\pmEGFPC1\0002_pmEGFPC1_R1_P2_K1_Ch2.zen
1.380000e+00	2.154667e+02	20181116_CTCFgfpcf2_G2G1\MitoSys2\Calibration\pmEGFPC1\0002_pmEGFPC1_R1_P2_K1_Ch2.zen
1.440000e+00	2.048667e+02	20181116_CTCFgfpcf2_G2G1\MitoSys2\Calibration\pmEGFPC1\0002_pmEGFPC1_R1_P2_K1_Ch2.zen
1.500000e+00	2.094667e+02	20181116_CTCFgfpcf2_G2G1\MitoSys2\Calibration\pmEGFPC1\0002_pmEGFPC1_R1_P2_K1_Ch2.zen
1.560000e+00	2.086500e+02	20181116_CTCFgfpcf2_G2G1\MitoSys2\Calibration\pmEGFPC1\0002_pmEGFPC1_R1_P2_K1_Ch2.zen
1.620000e+00	2.113167e+02	20181116_CTCFgfpcf2_G2G1\MitoSys2\Calibration\pmEGFPC1\0002_pmEGFPC1_R1_P2_K1_Ch2.zen
1.680000e+00	2.159333e+02	20181116_CTCFgfpcf2_G2G1\MitoSys2\Calibration\pmEGFPC1\0002_pmEGFPC1_R1_P2_K1_Ch2.zen
1.740000e+00	2.060000e+02	20181116_CTCFgfpcf2_G2G1\MitoSys2\Calibration\pmEGFPC1\0002_pmEGFPC1_R1_P2_K1_Ch2.zen
1.800000e+00	2.080167e+02	20181116_CTCFgfpcf2_G2G1\MitoSys2\Calibration\pmEGFPC1\0002_pmEGFPC1_R1_P2_K1_Ch2.zen
1.860000e+00	2.089833e+02	20181116_CTCFgfpcf2_G2G1\MitoSys2\Calibration\pmEGFPC1\0002_pmEGFPC1_R1_P2_K1_Ch2.zen
1.920000e+00	2.169000e+02	20181116_CTCFgfpcf2_G2G1\MitoSys2\Calibration\pmEGFPC1\0002_pmEGFPC1_R1_P2_K1_Ch2.zen
1.980000e+00	2.050500e+02	20181116_CTCFgfpcf2_G2G1\MitoSys2\Calibration\pmEGFPC1\0002_pmEGFPC1_R1_P2_K1_Ch2.zen
2.040000e+00	2.080667e+02	20181116_CTCFgfpcf2_G2G1\MitoSys2\Calibration\pmEGFPC1\0002_pmEGFPC1_R1_P2_K1_Ch2.zen
2.100000e+00	2.137333e+02	20181116_CTCFgfpcf2_G2G1\MitoSys2\Calibration\pmEGFPC1\0002_pmEGFPC1_R1_P2_K1_Ch2.zen
2.160000e+00	2.120500e+02	20181116_CTCFgfpcf2_G2G1\MitoSys2\Calibration\pmEGFPC1\0002_pmEGFPC1_R1_P2_K1_Ch2.zen
2.220000e+00	2.196333e+02	20181116_CTCFgfpcf2_G2G1\MitoSys2\Calibration\pmEGFPC1\0002_pmEGFPC1_R1_P2_K1_Ch2.zen
2.280000e+00	2.124833e+02	20181116_CTCFgfpcf2_G2G1\MitoSys2\Calibration\pmEGFPC1\0002_pmEGFPC1_R1_P2_K1_Ch2.zen
2.340000e+00	2.105667e+02	20181116_CTCFgfpcf2_G2G1\MitoSys2\Calibration\pmEGFPC1\0002_pmEGFPC1_R1_P2_K1_Ch2.zen
2.400000e+00	2.137500e+02	20181116_CTCFgfpcf2_G2G1\MitoSys2\Calibration\pmEGFPC1\0002_pmEGFPC1_R1_P2_K1_Ch2.zen
2.460000e+00	2.136167e+02	20181116_CTCFgfpcf2_G2G1\MitoSys2\Calibration\pmEGFPC1\0002_pmEGFPC1_R1_P2_K1_Ch2.zen
2.520000e+00	2.090167e+02	20181116_CTCFgfpcf2_G2G1\MitoSys2\Calibration\pmEGFPC1\0002_pmEGFPC1_R1_P2_K1_Ch2.zen
2.580000e+00	2.124667e+02	20181116_CTCFgfpcf2_G2G1\MitoSys2\Calibration\pmEGFPC1\0002_pmEGFPC1_R1_P2_K1_Ch2.zen
2.640000e+00	2.207333e+02	20181116_CTCFgfpcf2_G2G1\MitoSys2\Calibration\pmEGFPC1\0002_pmEGFPC1_R1_P2_K1_Ch2.zen
2.700000e+00	2.129667e+02	20181116_CTCFgfpcf2_G2G1\MitoSys2\Calibration\pmEGFPC1\0002_pmEGFPC1_R1_P2_K1_Ch2.zen
2.760000e+00	2.175833e+02	20181116_CTCFgfpcf2_G2G1\MitoSys2\Calibration\pmEGFPC1\0002_pmEGFPC1_R1_P2_K1_Ch2.zen
2.820000e+00	2.271833e+02	20181116_CTCFgfpcf2_G2G1\MitoSys2\Calibration\pmEGFPC1\0002_pmEGFPC1_R1_P2_K1_Ch2.zen
2.880000e+00	2.177167e+02	20181116_CTCFgfpcf2_G2G1\MitoSys2\Calibration\pmEGFPC1\0002_pmEGFPC1_R1_P2_K1_Ch2.zen
2.940000e+00	2.159833e+02	20181116_CTCFgfpcf2_G2G1\MitoSys2\Calibration\pmEGFPC1\0002_pmEGFPC1_R1_P2_K1_Ch2.zen
3	2.154833e+02	20181116_CTCFgfpcf2_G2G1\MitoSys2\Calibration\pmEGFPC1\0002_pmEGFPC1_R1_P2_K1_Ch2.zen
3.060000e+00	2.142500e+02	20181116_CTCFgfpcf2_G2G1\MitoSys2\Calibration\pmEGFPC1\0002_pmEGFPC1_R1_P2_K1_Ch2.zen
3.120000e+00	2.154333e+02	20181116_CTCFgfpcf2_G2G1\MitoSys2\Calibration\pmEGFPC1\0002_pmEGFPC1_R1_P2_K1_Ch2.zen
3.180000e+00	2.142333e+02	20181116_CTCFgfpcf2_G2G1\MitoSys2\Calibration\pmEGFPC1\0002_pmEGFPC1_R1_P2_K1_Ch2.zen
3.240000e+00	2.120500e+02	20181116_CTCFgfpcf2_G2G1\MitoSys2\Calibration\pmEGFPC1\0002_pmEGFPC1_R1_P2_K1_Ch2.zen
3.300000e+00	2.114833e+02	20181116_CTCFgfpcf2_G2G1\MitoSys2\Calibration\pmEGFPC1\0002_pmEGFPC1_R1_P2_K1_Ch2.zen
3.360000e+00	2.177000e+02	20181116_CTCFgfpcf2_G2G1\MitoSys2\Calibration\pmEGFPC1\0002_pmEGFPC1_R1_P2_K1_Ch2.zen
3.420000e+00	2.147333e+02	20181116_CTCFgfpcf2_G2G1\MitoSys2\Calibration\pmEGFPC1\0002_pmEGFPC1_R1_P2_K1_Ch2.zen
3.480000e+00	2.183333e+02	20181116_CTCFgfpcf2_G2G1\MitoSys2\Calibration\pmEGFPC1\0002_pmEGFPC1_R1_P2_K1_Ch2.zen
3.540000e+00	2.221333e+02	20181116_CTCFgfpcf2_G2G1\MitoSys2\Calibration\pmEGFPC1\0002_pmEGFPC1_R1_P2_K1_Ch2.zen
3.600000e+00	2.166833e+02	20181116_CTCFgfpcf2_G2G1\MitoSys2\Calibration\pmEGFPC1\0002_pmEGFPC1_R1_P2_K1_Ch2.zen
3.660000e+00	2.229000e+02	20181116_CTCFgfpcf2_G2G1\MitoSys2\Calibration\pmEGFPC1\0002_pmEGFPC1_R1_P2_K1_Ch2.zen
3.720000e+00	2.128500e+02	20181116_CTCFgfpcf2_G2G1\MitoSys2\Calibration\pmEGFPC1\0002_pmEGFPC1_R1_P2_K1_Ch2.zen
3.780000e+00	2.214833e+02	20181116_CTCFgfpcf2_G2G1\MitoSys2\Calibration\pmEGFPC1\0002_pmEGFPC1_R1_P2_K1_Ch2.zen
3.840000e+00	2.249167e+02	20181116_CTCFgfpcf2_G2G1\MitoSys2\Calibration\pmEGFPC1\0002_pmEGFPC1_R1_P2_K1_Ch2.zen
3.900000e+00	2.164667e+02	20181116_CTCFgfpcf2_G2G1\MitoSys2\Calibration\pmEGFPC1\0002_pmEGFPC1_R1_P2_K1_Ch2.zen
3.960000e+00	2.272167e+02	20181116_CTCFgfpcf2_G2G1\MitoSys2\Calibration\pmEGFPC1\0002_pmEGFPC1_R1_P2_K1_Ch2.zen
4.020000e+00	2.271167e+02	20181116_CTCFgfpcf2_G2G1\MitoSys2\Calibration\pmEGFPC1\0002_pmEGFPC1_R1_P2_K1_Ch2.zen
4.080000e+00	2.244667e+02	20181116_CTCFgfpcf2_G2G1\MitoSys2\Calibration\pmEGFPC1\0002_pmEGFPC1_R1_P2_K1_Ch2.zen
4.140000e+00	2.233667e+02	20181116_CTCFgfpcf2_G2G1\MitoSys2\Calibration\pmEGFPC1\0002_pmEGFPC1_R1_P2_K1_Ch2.zen
4.200000e+00	2.207500e+02	20181116_CTCFgfpcf2_G2G1\MitoSys2\Calibration\pmEGFPC1\0002_pmEGFPC1_R1_P2_K1_Ch2.zen
4.260000e+00	2.231500e+02	20181116_CTCFgfpcf2_G2G1\MitoSys2\Calibration\pmEGFPC1\0002_pmEGFPC1_R1_P2_K1_Ch2.zen
4.320000e+00	2.157500e+02	20181116_CTCFgfpcf2_G2G1\MitoSys2\Calibration\pmEGFPC1\0002_pmEGFPC1_R1_P2_K1_Ch2.zen
4.380000e+00	2.253000e+02	20181116_CTCFgfpcf2_G2G1\MitoSys2\Calibration\pmEGFPC1\0002_pmEGFPC1_R1_P2_K1_Ch2.zen
4.440000e+00	2.208333e+02	20181116_CTCFgfpcf2_G2G1\MitoSys2\Calibration\pmEGFPC1\0002_pmEGFPC1_R1_P2_K1_Ch2.zen
4.500000e+00	2.169333e+02	20181116_CTCFgfpcf2_G2G1\MitoSys2\Calibration\pmEGFPC1\0002_pmEGFPC1_R1_P2_K1_Ch2.zen
4.560000e+00	2.215167e+02	20181116_CTCFgfpcf2_G2G1\MitoSys2\Calibration\pmEGFPC1\0002_pmEGFPC1_R1_P2_K1_Ch2.zen
4.620000e+00	2.239167e+02	20181116_CTCFgfpcf2_G2G1\MitoSys2\Calibration\pmEGFPC1\0002_pmEGFPC1_R1_P2_K1_Ch2.zen
4.680000e+00	2.221833e+02	20181116_CTCFgfpcf2_G2G1\MitoSys2\Calibration\pmEGFPC1\0002_pmEGFPC1_R1_P2_K1_Ch2.zen
4.740000e+00	2.168333e+02	20181116_CTCFgfpcf2_G2G1\MitoSys2\Calibration\pmEGFPC1\0002_pmEGFPC1_R1_P2_K1_Ch2.zen
4.800000e+00	2.266333e+02	20181116_CTCFgfpcf2_G2G1\MitoSys2\Calibration\pmEGFPC1\0002_pmEGFPC1_R1_P2_K1_Ch2.zen
4.860000e+00	2.214167e+02	20181116_CTCFgfpcf2_G2G1\MitoSys2\Calibration\pmEGFPC1\0002_pmEGFPC1_R1_P2_K1_Ch2.zen
4.920000e+00	2.105833e+02	20181116_CTCFgfpcf2_G2G1\MitoSys2\Calibration\pmEGFPC1\0002_pmEGFPC1_R1_P2_K1_Ch2.zen
4.980000e+00	2.195833e+02	20181116_CTCFgfpcf2_G2G1\MitoSys2\Calibration\pmEGFPC1\0002_pmEGFPC1_R1_P2_K1_Ch2.zen
5.040000e+00	2.259000e+02	20181116_CTCFgfpcf2_G2G1\MitoSys2\Calibration\pmEGFPC1\0002_pmEGFPC1_R1_P2_K1_Ch2.zen
5.100000e+00	2.216500e+02	20181116_CTCFgfpcf2_G2G1\MitoSys2\Calibration\pmEGFPC1\0002_pmEGFPC1_R1_P2_K1_Ch2.zen
5.160000e+00	2.263000e+02	20181116_CTCFgfpcf2_G2G1\MitoSys2\Calibration\pmEGFPC1\0002_pmEGFPC1_R1_P2_K1_Ch2.zen
5.220000e+00	2.151833e+02	20181116_CTCFgfpcf2_G2G1\MitoSys2\Calibration\pmEGFPC1\0002_pmEGFPC1_R1_P2_K1_Ch2.zen
5.280000e+00	2.181667e+02	20181116_CTCFgfpcf2_G2G1\MitoSys2\Calibration\pmEGFPC1\0002_pmEGFPC1_R1_P2_K1_Ch2.zen
5.340000e+00	2.247333e+02	20181116_CTCFgfpcf2_G2G1\MitoSys2\Calibration\pmEGFPC1\0002_pmEGFPC1_R1_P2_K1_Ch2.zen
5.400000e+00	2.238667e+02	20181116_CTCFgfpcf2_G2G1\MitoSys2\Calibration\pmEGFPC1\0002_pmEGFPC1_R1_P2_K1_Ch2.zen
5.460000e+00	2.216667e+02	20181116_CTCFgfpcf2_G2G1\MitoSys2\Calibration\pmEGFPC1\0002_pmEGFPC1_R1_P2_K1_Ch2.zen
5.520000e+00	2.252333e+02	20181116_CTCFgfpcf2_G2G1\MitoSys2\Calibration\pmEGFPC1\0002_pmEGFPC1_R1_P2_K1_Ch2.zen
5.580000e+00	2.243000e+02	20181116_CTCFgfpcf2_G2G1\MitoSys2\Calibration\pmEGFPC1\0002_pmEGFPC1_R1_P2_K1_Ch2.zen
5.640000e+00	2.288667e+02	20181116_CTCFgfpcf2_G2G1\MitoSys2\Calibration\pmEGFPC1\0002_pmEGFPC1_R1_P2_K1_Ch2.zen
5.700000e+00	2.331500e+02	20181116_CTCFgfpcf2_G2G1\MitoSys2\Calibration\pmEGFPC1\0002_pmEGFPC1_R1_P2_K1_Ch2.zen
5.760000e+00	2.226667e+02	20181116_CTCFgfpcf2_G2G1\MitoSys2\Calibration\pmEGFPC1\0002_pmEGFPC1_R1_P2_K1_Ch2.zen
5.820000e+00	2.382500e+02	20181116_CTCFgfpcf2_G2G1\MitoSys2\Calibration\pmEGFPC1\0002_pmEGFPC1_R1_P2_K1_Ch2.zen
5.880000e+00	2.322667e+02	20181116_CTCFgfpcf2_G2G1\MitoSys2\Calibration\pmEGFPC1\0002_pmEGFPC1_R1_P2_K1_Ch2.zen
5.940000e+00	2.348000e+02	20181116_CTCFgfpcf2_G2G1\MitoSys2\Calibration\pmEGFPC1\0002_pmEGFPC1_R1_P2_K1_Ch2.zen
6	2.378167e+02	20181116_CTCFgfpcf2_G2G1\MitoSys2\Calibration\pmEGFPC1\0002_pmEGFPC1_R1_P2_K1_Ch2.zen
6.060000e+00	2.217333e+02	20181116_CTCFgfpcf2_G2G1\MitoSys2\Calibration\pmEGFPC1\0002_pmEGFPC1_R1_P2_K1_Ch2.zen
6.120000e+00	2.299167e+02	20181116_CTCFgfpcf2_G2G1\MitoSys2\Calibration\pmEGFPC1\0002_pmEGFPC1_R1_P2_K1_Ch2.zen
6.180000e+00	2.298500e+02	20181116_CTCFgfpcf2_G2G1\MitoSys2\Calibration\pmEGFPC1\0002_pmEGFPC1_R1_P2_K1_Ch2.zen
6.240000e+00	2.305333e+02	20181116_CTCFgfpcf2_G2G1\MitoSys2\Calibration\pmEGFPC1\0002_pmEGFPC1_R1_P2_K1_Ch2.zen
6.300000e+00	2.306333e+02	20181116_CTCFgfpcf2_G2G1\MitoSys2\Calibration\pmEGFPC1\0002_pmEGFPC1_R1_P2_K1_Ch2.zen
6.360000e+00	2.330833e+02	20181116_CTCFgfpcf2_G2G1\MitoSys2\Calibration\pmEGFPC1\0002_pmEGFPC1_R1_P2_K1_Ch2.zen
6.420000e+00	2.211667e+02	20181116_CTCFgfpcf2_G2G1\MitoSys2\Calibration\pmEGFPC1\0002_pmEGFPC1_R1_P2_K1_Ch2.zen
6.480000e+00	2.291500e+02	20181116_CTCFgfpcf2_G2G1\MitoSys2\Calibration\pmEGFPC1\0002_pmEGFPC1_R1_P2_K1_Ch2.zen
6.540000e+00	2.310833e+02	20181116_CTCFgfpcf2_G2G1\MitoSys2\Calibration\pmEGFPC1\0002_pmEGFPC1_R1_P2_K1_Ch2.zen
6.600000e+00	2.307667e+02	20181116_CTCFgfpcf2_G2G1\MitoSys2\Calibration\pmEGFPC1\0002_pmEGFPC1_R1_P2_K1_Ch2.zen
6.660000e+00	2.285667e+02	20181116_CTCFgfpcf2_G2G1\MitoSys2\Calibration\pmEGFPC1\0002_pmEGFPC1_R1_P2_K1_Ch2.zen
6.720000e+00	2.322500e+02	20181116_CTCFgfpcf2_G2G1\MitoSys2\Calibration\pmEGFPC1\0002_pmEGFPC1_R1_P2_K1_Ch2.zen
6.780000e+00	2.296333e+02	20181116_CTCFgfpcf2_G2G1\MitoSys2\Calibration\pmEGFPC1\0002_pmEGFPC1_R1_P2_K1_Ch2.zen
6.840000e+00	2.325167e+02	20181116_CTCFgfpcf2_G2G1\MitoSys2\Calibration\pmEGFPC1\0002_pmEGFPC1_R1_P2_K1_Ch2.zen
6.900000e+00	2.424000e+02	20181116_CTCFgfpcf2_G2G1\MitoSys2\Calibration\pmEGFPC1\0002_pmEGFPC1_R1_P2_K1_Ch2.zen
6.960000e+00	2.277667e+02	20181116_CTCFgfpcf2_G2G1\MitoSys2\Calibration\pmEGFPC1\0002_pmEGFPC1_R1_P2_K1_Ch2.zen
7.020000e+00	2.294000e+02	20181116_CTCFgfpcf2_G2G1\MitoSys2\Calibration\pmEGFPC1\0002_pmEGFPC1_R1_P2_K1_Ch2.zen
7.080000e+00	2.388667e+02	20181116_CTCFgfpcf2_G2G1\MitoSys2\Calibration\pmEGFPC1\0002_pmEGFPC1_R1_P2_K1_Ch2.zen
7.140000e+00	2.407333e+02	20181116_CTCFgfpcf2_G2G1\MitoSys2\Calibration\pmEGFPC1\0002_pmEGFPC1_R1_P2_K1_Ch2.zen
7.200000e+00	2.460667e+02	20181116_CTCFgfpcf2_G2G1\MitoSys2\Calibration\pmEGFPC1\0002_pmEGFPC1_R1_P2_K1_Ch2.zen
7.260000e+00	2.331167e+02	20181116_CTCFgfpcf2_G2G1\MitoSys2\Calibration\pmEGFPC1\0002_pmEGFPC1_R1_P2_K1_Ch2.zen
7.320000e+00	2.353833e+02	20181116_CTCFgfpcf2_G2G1\MitoSys2\Calibration\pmEGFPC1\0002_pmEGFPC1_R1_P2_K1_Ch2.zen
7.380000e+00	2.378000e+02	20181116_CTCFgfpcf2_G2G1\MitoSys2\Calibration\pmEGFPC1\0002_pmEGFPC1_R1_P2_K1_Ch2.zen
7.440000e+00	2.376333e+02	20181116_CTCFgfpcf2_G2G1\MitoSys2\Calibration\pmEGFPC1\0002_pmEGFPC1_R1_P2_K1_Ch2.zen
7.500000e+00	2.371833e+02	20181116_CTCFgfpcf2_G2G1\MitoSys2\Calibration\pmEGFPC1\0002_pmEGFPC1_R1_P2_K1_Ch2.zen
7.560000e+00	2.379500e+02	20181116_CTCFgfpcf2_G2G1\MitoSys2\Calibration\pmEGFPC1\0002_pmEGFPC1_R1_P2_K1_Ch2.zen
7.620000e+00	2.416167e+02	20181116_CTCFgfpcf2_G2G1\MitoSys2\Calibration\pmEGFPC1\0002_pmEGFPC1_R1_P2_K1_Ch2.zen
7.680000e+00	2.407667e+02	20181116_CTCFgfpcf2_G2G1\MitoSys2\Calibration\pmEGFPC1\0002_pmEGFPC1_R1_P2_K1_Ch2.zen
7.740000e+00	2.385167e+02	20181116_CTCFgfpcf2_G2G1\MitoSys2\Calibration\pmEGFPC1\0002_pmEGFPC1_R1_P2_K1_Ch2.zen
7.800000e+00	2.368000e+02	20181116_CTCFgfpcf2_G2G1\MitoSys2\Calibration\pmEGFPC1\0002_pmEGFPC1_R1_P2_K1_Ch2.zen
7.860000e+00	2.343333e+02	20181116_CTCFgfpcf2_G2G1\MitoSys2\Calibration\pmEGFPC1\0002_pmEGFPC1_R1_P2_K1_Ch2.zen
7.920000e+00	2.285667e+02	20181116_CTCFgfpcf2_G2G1\MitoSys2\Calibration\pmEGFPC1\0002_pmEGFPC1_R1_P2_K1_Ch2.zen
7.980000e+00	2.408833e+02	20181116_CTCFgfpcf2_G2G1\MitoSys2\Calibration\pmEGFPC1\0002_pmEGFPC1_R1_P2_K1_Ch2.zen
8.040000e+00	2.316500e+02	20181116_CTCFgfpcf2_G2G1\MitoSys2\Calibration\pmEGFPC1\0002_pmEGFPC1_R1_P2_K1_Ch2.zen
8.100000e+00	2.478833e+02	20181116_CTCFgfpcf2_G2G1\MitoSys2\Calibration\pmEGFPC1\0002_pmEGFPC1_R1_P2_K1_Ch2.zen
8.160000e+00	2.316167e+02	20181116_CTCFgfpcf2_G2G1\MitoSys2\Calibration\pmEGFPC1\0002_pmEGFPC1_R1_P2_K1_Ch2.zen
8.220000e+00	2.379833e+02	20181116_CTCFgfpcf2_G2G1\MitoSys2\Calibration\pmEGFPC1\0002_pmEGFPC1_R1_P2_K1_Ch2.zen
8.280000e+00	2.308667e+02	20181116_CTCFgfpcf2_G2G1\MitoSys2\Calibration\pmEGFPC1\0002_pmEGFPC1_R1_P2_K1_Ch2.zen
8.340000e+00	2.357667e+02	20181116_CTCFgfpcf2_G2G1\MitoSys2\Calibration\pmEGFPC1\0002_pmEGFPC1_R1_P2_K1_Ch2.zen
8.400000e+00	2.325500e+02	20181116_CTCFgfpcf2_G2G1\MitoSys2\Calibration\pmEGFPC1\0002_pmEGFPC1_R1_P2_K1_Ch2.zen
8.460000e+00	2.423667e+02	20181116_CTCFgfpcf2_G2G1\MitoSys2\Calibration\pmEGFPC1\0002_pmEGFPC1_R1_P2_K1_Ch2.zen
8.520000e+00	2.392667e+02	20181116_CTCFgfpcf2_G2G1\MitoSys2\Calibration\pmEGFPC1\0002_pmEGFPC1_R1_P2_K1_Ch2.zen
8.580000e+00	2.302667e+02	20181116_CTCFgfpcf2_G2G1\MitoSys2\Calibration\pmEGFPC1\0002_pmEGFPC1_R1_P2_K1_Ch2.zen
8.640000e+00	2.322500e+02	20181116_CTCFgfpcf2_G2G1\MitoSys2\Calibration\pmEGFPC1\0002_pmEGFPC1_R1_P2_K1_Ch2.zen
8.700000e+00	2.370000e+02	20181116_CTCFgfpcf2_G2G1\MitoSys2\Calibration\pmEGFPC1\0002_pmEGFPC1_R1_P2_K1_Ch2.zen
8.760000e+00	2.344667e+02	20181116_CTCFgfpcf2_G2G1\MitoSys2\Calibration\pmEGFPC1\0002_pmEGFPC1_R1_P2_K1_Ch2.zen
8.820000e+00	2.345667e+02	20181116_CTCFgfpcf2_G2G1\MitoSys2\Calibration\pmEGFPC1\0002_pmEGFPC1_R1_P2_K1_Ch2.zen
8.880000e+00	2.313167e+02	20181116_CTCFgfpcf2_G2G1\MitoSys2\Calibration\pmEGFPC1\0002_pmEGFPC1_R1_P2_K1_Ch2.zen
8.940000e+00	2.478833e+02	20181116_CTCFgfpcf2_G2G1\MitoSys2\Calibration\pmEGFPC1\0002_pmEGFPC1_R1_P2_K1_Ch2.zen
9	2.348333e+02	20181116_CTCFgfpcf2_G2G1\MitoSys2\Calibration\pmEGFPC1\0002_pmEGFPC1_R1_P2_K1_Ch2.zen
9.060000e+00	2.447667e+02	20181116_CTCFgfpcf2_G2G1\MitoSys2\Calibration\pmEGFPC1\0002_pmEGFPC1_R1_P2_K1_Ch2.zen
9.120000e+00	2.382333e+02	20181116_CTCFgfpcf2_G2G1\MitoSys2\Calibration\pmEGFPC1\0002_pmEGFPC1_R1_P2_K1_Ch2.zen
9.180000e+00	2.453167e+02	20181116_CTCFgfpcf2_G2G1\MitoSys2\Calibration\pmEGFPC1\0002_pmEGFPC1_R1_P2_K1_Ch2.zen
9.240000e+00	2.485167e+02	20181116_CTCFgfpcf2_G2G1\MitoSys2\Calibration\pmEGFPC1\0002_pmEGFPC1_R1_P2_K1_Ch2.zen
9.300000e+00	2.507333e+02	20181116_CTCFgfpcf2_G2G1\MitoSys2\Calibration\pmEGFPC1\0002_pmEGFPC1_R1_P2_K1_Ch2.zen
9.360000e+00	2.411500e+02	20181116_CTCFgfpcf2_G2G1\MitoSys2\Calibration\pmEGFPC1\0002_pmEGFPC1_R1_P2_K1_Ch2.zen
9.420000e+00	2.476500e+02	20181116_CTCFgfpcf2_G2G1\MitoSys2\Calibration\pmEGFPC1\0002_pmEGFPC1_R1_P2_K1_Ch2.zen
9.480000e+00	2.569500e+02	20181116_CTCFgfpcf2_G2G1\MitoSys2\Calibration\pmEGFPC1\0002_pmEGFPC1_R1_P2_K1_Ch2.zen
9.540000e+00	2.413500e+02	20181116_CTCFgfpcf2_G2G1\MitoSys2\Calibration\pmEGFPC1\0002_pmEGFPC1_R1_P2_K1_Ch2.zen
9.600000e+00	2.428000e+02	20181116_CTCFgfpcf2_G2G1\MitoSys2\Calibration\pmEGFPC1\0002_pmEGFPC1_R1_P2_K1_Ch2.zen
9.660000e+00	2.453000e+02	20181116_CTCFgfpcf2_G2G1\MitoSys2\Calibration\pmEGFPC1\0002_pmEGFPC1_R1_P2_K1_Ch2.zen
9.720000e+00	2.497333e+02	20181116_CTCFgfpcf2_G2G1\MitoSys2\Calibration\pmEGFPC1\0002_pmEGFPC1_R1_P2_K1_Ch2.zen
9.780000e+00	2.400833e+02	20181116_CTCFgfpcf2_G2G1\MitoSys2\Calibration\pmEGFPC1\0002_pmEGFPC1_R1_P2_K1_Ch2.zen
9.840000e+00	2.388500e+02	20181116_CTCFgfpcf2_G2G1\MitoSys2\Calibration\pmEGFPC1\0002_pmEGFPC1_R1_P2_K1_Ch2.zen
9.900000e+00	2.392333e+02	20181116_CTCFgfpcf2_G2G1\MitoSys2\Calibration\pmEGFPC1\0002_pmEGFPC1_R1_P2_K1_Ch2.zen
9.960000e+00	2.379333e+02	20181116_CTCFgfpcf2_G2G1\MitoSys2\Calibration\pmEGFPC1\0002_pmEGFPC1_R1_P2_K1_Ch2.zen
1.002000e+01	2.243333e+02	20181116_CTCFgfpcf2_G2G1\MitoSys2\Calibration\pmEGFPC1\0002_pmEGFPC1_R1_P2_K1_Ch2.zen
1.008000e+01	2.366333e+02	20181116_CTCFgfpcf2_G2G1\MitoSys2\Calibration\pmEGFPC1\0002_pmEGFPC1_R1_P2_K1_Ch2.zen
1.014000e+01	2.349167e+02	20181116_CTCFgfpcf2_G2G1\MitoSys2\Calibration\pmEGFPC1\0002_pmEGFPC1_R1_P2_K1_Ch2.zen
1.020000e+01	2.344667e+02	20181116_CTCFgfpcf2_G2G1\MitoSys2\Calibration\pmEGFPC1\0002_pmEGFPC1_R1_P2_K1_Ch2.zen
1.026000e+01	2.315500e+02	20181116_CTCFgfpcf2_G2G1\MitoSys2\Calibration\pmEGFPC1\0002_pmEGFPC1_R1_P2_K1_Ch2.zen
1.032000e+01	2.333167e+02	20181116_CTCFgfpcf2_G2G1\MitoSys2\Calibration\pmEGFPC1\0002_pmEGFPC1_R1_P2_K1_Ch2.zen
1.038000e+01	2.331667e+02	20181116_CTCFgfpcf2_G2G1\MitoSys2\Calibration\pmEGFPC1\0002_pmEGFPC1_R1_P2_K1_Ch2.zen
1.044000e+01	2.333833e+02	20181116_CTCFgfpcf2_G2G1\MitoSys2\Calibration\pmEGFPC1\0002_pmEGFPC1_R1_P2_K1_Ch2.zen
1.050000e+01	2.382333e+02	20181116_CTCFgfpcf2_G2G1\MitoSys2\Calibration\pmEGFPC1\0002_pmEGFPC1_R1_P2_K1_Ch2.zen
1.056000e+01	2.327667e+02	20181116_CTCFgfpcf2_G2G1\MitoSys2\Calibration\pmEGFPC1\0002_pmEGFPC1_R1_P2_K1_Ch2.zen
1.062000e+01	2.353000e+02	20181116_CTCFgfpcf2_G2G1\MitoSys2\Calibration\pmEGFPC1\0002_pmEGFPC1_R1_P2_K1_Ch2.zen
1.068000e+01	2.375667e+02	20181116_CTCFgfpcf2_G2G1\MitoSys2\Calibration\pmEGFPC1\0002_pmEGFPC1_R1_P2_K1_Ch2.zen
1.074000e+01	2.373000e+02	20181116_CTCFgfpcf2_G2G1\MitoSys2\Calibration\pmEGFPC1\0002_pmEGFPC1_R1_P2_K1_Ch2.zen
1.080000e+01	2.357167e+02	20181116_CTCFgfpcf2_G2G1\MitoSys2\Calibration\pmEGFPC1\0002_pmEGFPC1_R1_P2_K1_Ch2.zen
1.086000e+01	2.367500e+02	20181116_CTCFgfpcf2_G2G1\MitoSys2\Calibration\pmEGFPC1\0002_pmEGFPC1_R1_P2_K1_Ch2.zen
1.092000e+01	2.440500e+02	20181116_CTCFgfpcf2_G2G1\MitoSys2\Calibration\pmEGFPC1\0002_pmEGFPC1_R1_P2_K1_Ch2.zen
1.098000e+01	2.273333e+02	20181116_CTCFgfpcf2_G2G1\MitoSys2\Calibration\pmEGFPC1\0002_pmEGFPC1_R1_P2_K1_Ch2.zen
1.104000e+01	2.512833e+02	20181116_CTCFgfpcf2_G2G1\MitoSys2\Calibration\pmEGFPC1\0002_pmEGFPC1_R1_P2_K1_Ch2.zen
1.110000e+01	2.393833e+02	20181116_CTCFgfpcf2_G2G1\MitoSys2\Calibration\pmEGFPC1\0002_pmEGFPC1_R1_P2_K1_Ch2.zen
1.116000e+01	2.425667e+02	20181116_CTCFgfpcf2_G2G1\MitoSys2\Calibration\pmEGFPC1\0002_pmEGFPC1_R1_P2_K1_Ch2.zen
1.122000e+01	2.447000e+02	20181116_CTCFgfpcf2_G2G1\MitoSys2\Calibration\pmEGFPC1\0002_pmEGFPC1_R1_P2_K1_Ch2.zen
1.128000e+01	2.464500e+02	20181116_CTCFgfpcf2_G2G1\MitoSys2\Calibration\pmEGFPC1\0002_pmEGFPC1_R1_P2_K1_Ch2.zen
1.134000e+01	2.457500e+02	20181116_CTCFgfpcf2_G2G1\MitoSys2\Calibration\pmEGFPC1\0002_pmEGFPC1_R1_P2_K1_Ch2.zen
1.140000e+01	2.336167e+02	20181116_CTCFgfpcf2_G2G1\MitoSys2\Calibration\pmEGFPC1\0002_pmEGFPC1_R1_P2_K1_Ch2.zen
1.146000e+01	2.399000e+02	20181116_CTCFgfpcf2_G2G1\MitoSys2\Calibration\pmEGFPC1\0002_pmEGFPC1_R1_P2_K1_Ch2.zen
1.152000e+01	2.390667e+02	20181116_CTCFgfpcf2_G2G1\MitoSys2\Calibration\pmEGFPC1\0002_pmEGFPC1_R1_P2_K1_Ch2.zen
1.158000e+01	2.407000e+02	20181116_CTCFgfpcf2_G2G1\MitoSys2\Calibration\pmEGFPC1\0002_pmEGFPC1_R1_P2_K1_Ch2.zen
1.164000e+01	2.424000e+02	20181116_CTCFgfpcf2_G2G1\MitoSys2\Calibration\pmEGFPC1\0002_pmEGFPC1_R1_P2_K1_Ch2.zen
1.170000e+01	2.399000e+02	20181116_CTCFgfpcf2_G2G1\MitoSys2\Calibration\pmEGFPC1\0002_pmEGFPC1_R1_P2_K1_Ch2.zen
1.176000e+01	2.474833e+02	20181116_CTCFgfpcf2_G2G1\MitoSys2\Calibration\pmEGFPC1\0002_pmEGFPC1_R1_P2_K1_Ch2.zen
1.182000e+01	2.448167e+02	20181116_CTCFgfpcf2_G2G1\MitoSys2\Calibration\pmEGFPC1\0002_pmEGFPC1_R1_P2_K1_Ch2.zen
1.188000e+01	2.365667e+02	20181116_CTCFgfpcf2_G2G1\MitoSys2\Calibration\pmEGFPC1\0002_pmEGFPC1_R1_P2_K1_Ch2.zen
1.194000e+01	2.390167e+02	20181116_CTCFgfpcf2_G2G1\MitoSys2\Calibration\pmEGFPC1\0002_pmEGFPC1_R1_P2_K1_Ch2.zen
12	2.423333e+02	20181116_CTCFgfpcf2_G2G1\MitoSys2\Calibration\pmEGFPC1\0002_pmEGFPC1_R1_P2_K1_Ch2.zen
1.206000e+01	2.413500e+02	20181116_CTCFgfpcf2_G2G1\MitoSys2\Calibration\pmEGFPC1\0002_pmEGFPC1_R1_P2_K1_Ch2.zen
1.212000e+01	2.431000e+02	20181116_CTCFgfpcf2_G2G1\MitoSys2\Calibration\pmEGFPC1\0002_pmEGFPC1_R1_P2_K1_Ch2.zen
1.218000e+01	2.592667e+02	20181116_CTCFgfpcf2_G2G1\MitoSys2\Calibration\pmEGFPC1\0002_pmEGFPC1_R1_P2_K1_Ch2.zen
1.224000e+01	2.524333e+02	20181116_CTCFgfpcf2_G2G1\MitoSys2\Calibration\pmEGFPC1\0002_pmEGFPC1_R1_P2_K1_Ch2.zen
1.230000e+01	2.486000e+02	20181116_CTCFgfpcf2_G2G1\MitoSys2\Calibration\pmEGFPC1\0002_pmEGFPC1_R1_P2_K1_Ch2.zen
1.236000e+01	2.442833e+02	20181116_CTCFgfpcf2_G2G1\MitoSys2\Calibration\pmEGFPC1\0002_pmEGFPC1_R1_P2_K1_Ch2.zen
1.242000e+01	2.472500e+02	20181116_CTCFgfpcf2_G2G1\MitoSys2\Calibration\pmEGFPC1\0002_pmEGFPC1_R1_P2_K1_Ch2.zen
1.248000e+01	2.515333e+02	20181116_CTCFgfpcf2_G2G1\MitoSys2\Calibration\pmEGFPC1\0002_pmEGFPC1_R1_P2_K1_Ch2.zen
1.254000e+01	2.416667e+02	20181116_CTCFgfpcf2_G2G1\MitoSys2\Calibration\pmEGFPC1\0002_pmEGFPC1_R1_P2_K1_Ch2.zen
1.260000e+01	2.521833e+02	20181116_CTCFgfpcf2_G2G1\MitoSys2\Calibration\pmEGFPC1\0002_pmEGFPC1_R1_P2_K1_Ch2.zen
1.266000e+01	2.544167e+02	20181116_CTCFgfpcf2_G2G1\MitoSys2\Calibration\pmEGFPC1\0002_pmEGFPC1_R1_P2_K1_Ch2.zen
1.272000e+01	2.505667e+02	20181116_CTCFgfpcf2_G2G1\MitoSys2\Calibration\pmEGFPC1\0002_pmEGFPC1_R1_P2_K1_Ch2.zen
1.278000e+01	2.422000e+02	20181116_CTCFgfpcf2_G2G1\MitoSys2\Calibration\pmEGFPC1\0002_pmEGFPC1_R1_P2_K1_Ch2.zen
1.284000e+01	2.454833e+02	20181116_CTCFgfpcf2_G2G1\MitoSys2\Calibration\pmEGFPC1\0002_pmEGFPC1_R1_P2_K1_Ch2.zen
1.290000e+01	2.463500e+02	20181116_CTCFgfpcf2_G2G1\MitoSys2\Calibration\pmEGFPC1\0002_pmEGFPC1_R1_P2_K1_Ch2.zen
1.296000e+01	2.429167e+02	20181116_CTCFgfpcf2_G2G1\MitoSys2\Calibration\pmEGFPC1\0002_pmEGFPC1_R1_P2_K1_Ch2.zen
1.302000e+01	2.464333e+02	20181116_CTCFgfpcf2_G2G1\MitoSys2\Calibration\pmEGFPC1\0002_pmEGFPC1_R1_P2_K1_Ch2.zen
1.308000e+01	2.441000e+02	20181116_CTCFgfpcf2_G2G1\MitoSys2\Calibration\pmEGFPC1\0002_pmEGFPC1_R1_P2_K1_Ch2.zen
1.314000e+01	2.607000e+02	20181116_CTCFgfpcf2_G2G1\MitoSys2\Calibration\pmEGFPC1\0002_pmEGFPC1_R1_P2_K1_Ch2.zen
1.320000e+01	2.395167e+02	20181116_CTCFgfpcf2_G2G1\MitoSys2\Calibration\pmEGFPC1\0002_pmEGFPC1_R1_P2_K1_Ch2.zen
1.326000e+01	2.413500e+02	20181116_CTCFgfpcf2_G2G1\MitoSys2\Calibration\pmEGFPC1\0002_pmEGFPC1_R1_P2_K1_Ch2.zen
1.332000e+01	2.497500e+02	20181116_CTCFgfpcf2_G2G1\MitoSys2\Calibration\pmEGFPC1\0002_pmEGFPC1_R1_P2_K1_Ch2.zen
1.338000e+01	2.420000e+02	20181116_CTCFgfpcf2_G2G1\MitoSys2\Calibration\pmEGFPC1\0002_pmEGFPC1_R1_P2_K1_Ch2.zen
1.344000e+01	2.466167e+02	20181116_CTCFgfpcf2_G2G1\MitoSys2\Calibration\pmEGFPC1\0002_pmEGFPC1_R1_P2_K1_Ch2.zen
1.350000e+01	2.398833e+02	20181116_CTCFgfpcf2_G2G1\MitoSys2\Calibration\pmEGFPC1\0002_pmEGFPC1_R1_P2_K1_Ch2.zen
1.356000e+01	2.363833e+02	20181116_CTCFgfpcf2_G2G1\MitoSys2\Calibration\pmEGFPC1\0002_pmEGFPC1_R1_P2_K1_Ch2.zen
1.362000e+01	2.375000e+02	20181116_CTCFgfpcf2_G2G1\MitoSys2\Calibration\pmEGFPC1\0002_pmEGFPC1_R1_P2_K1_Ch2.zen
1.368000e+01	2.277833e+02	20181116_CTCFgfpcf2_G2G1\MitoSys2\Calibration\pmEGFPC1\0002_pmEGFPC1_R1_P2_K1_Ch2.zen
1.374000e+01	2.268667e+02	20181116_CTCFgfpcf2_G2G1\MitoSys2\Calibration\pmEGFPC1\0002_pmEGFPC1_R1_P2_K1_Ch2.zen
1.380000e+01	2.315333e+02	20181116_CTCFgfpcf2_G2G1\MitoSys2\Calibration\pmEGFPC1\0002_pmEGFPC1_R1_P2_K1_Ch2.zen
1.386000e+01	2.292667e+02	20181116_CTCFgfpcf2_G2G1\MitoSys2\Calibration\pmEGFPC1\0002_pmEGFPC1_R1_P2_K1_Ch2.zen
1.392000e+01	2.266333e+02	20181116_CTCFgfpcf2_G2G1\MitoSys2\Calibration\pmEGFPC1\0002_pmEGFPC1_R1_P2_K1_Ch2.zen
1.398000e+01	2.293167e+02	20181116_CTCFgfpcf2_G2G1\MitoSys2\Calibration\pmEGFPC1\0002_pmEGFPC1_R1_P2_K1_Ch2.zen
1.404000e+01	2.319167e+02	20181116_CTCFgfpcf2_G2G1\MitoSys2\Calibration\pmEGFPC1\0002_pmEGFPC1_R1_P2_K1_Ch2.zen
1.410000e+01	2.380667e+02	20181116_CTCFgfpcf2_G2G1\MitoSys2\Calibration\pmEGFPC1\0002_pmEGFPC1_R1_P2_K1_Ch2.zen
1.416000e+01	2.318000e+02	20181116_CTCFgfpcf2_G2G1\MitoSys2\Calibration\pmEGFPC1\0002_pmEGFPC1_R1_P2_K1_Ch2.zen
1.422000e+01	2.377667e+02	20181116_CTCFgfpcf2_G2G1\MitoSys2\Calibration\pmEGFPC1\0002_pmEGFPC1_R1_P2_K1_Ch2.zen
1.428000e+01	2.300500e+02	20181116_CTCFgfpcf2_G2G1\MitoSys2\Calibration\pmEGFPC1\0002_pmEGFPC1_R1_P2_K1_Ch2.zen
1.434000e+01	2.338333e+02	20181116_CTCFgfpcf2_G2G1\MitoSys2\Calibration\pmEGFPC1\0002_pmEGFPC1_R1_P2_K1_Ch2.zen
1.440000e+01	2.200167e+02	20181116_CTCFgfpcf2_G2G1\MitoSys2\Calibration\pmEGFPC1\0002_pmEGFPC1_R1_P2_K1_Ch2.zen
1.446000e+01	2.222333e+02	20181116_CTCFgfpcf2_G2G1\MitoSys2\Calibration\pmEGFPC1\0002_pmEGFPC1_R1_P2_K1_Ch2.zen
1.452000e+01	2.273333e+02	20181116_CTCFgfpcf2_G2G1\MitoSys2\Calibration\pmEGFPC1\0002_pmEGFPC1_R1_P2_K1_Ch2.zen
1.458000e+01	2.327167e+02	20181116_CTCFgfpcf2_G2G1\MitoSys2\Calibration\pmEGFPC1\0002_pmEGFPC1_R1_P2_K1_Ch2.zen
1.464000e+01	2.274833e+02	20181116_CTCFgfpcf2_G2G1\MitoSys2\Calibration\pmEGFPC1\0002_pmEGFPC1_R1_P2_K1_Ch2.zen
1.470000e+01	2.277167e+02	20181116_CTCFgfpcf2_G2G1\MitoSys2\Calibration\pmEGFPC1\0002_pmEGFPC1_R1_P2_K1_Ch2.zen
1.476000e+01	2.244500e+02	20181116_CTCFgfpcf2_G2G1\MitoSys2\Calibration\pmEGFPC1\0002_pmEGFPC1_R1_P2_K1_Ch2.zen
1.482000e+01	2.210500e+02	20181116_CTCFgfpcf2_G2G1\MitoSys2\Calibration\pmEGFPC1\0002_pmEGFPC1_R1_P2_K1_Ch2.zen
1.488000e+01	2.137667e+02	20181116_CTCFgfpcf2_G2G1\MitoSys2\Calibration\pmEGFPC1\0002_pmEGFPC1_R1_P2_K1_Ch2.zen
1.494000e+01	2.208000e+02	20181116_CTCFgfpcf2_G2G1\MitoSys2\Calibration\pmEGFPC1\0002_pmEGFPC1_R1_P2_K1_Ch2.zen
15	2.215500e+02	20181116_CTCFgfpcf2_G2G1\MitoSys2\Calibration\pmEGFPC1\0002_pmEGFPC1_R1_P2_K1_Ch2.zen
1.506000e+01	2.258000e+02	20181116_CTCFgfpcf2_G2G1\MitoSys2\Calibration\pmEGFPC1\0002_pmEGFPC1_R1_P2_K1_Ch2.zen
1.512000e+01	2.197667e+02	20181116_CTCFgfpcf2_G2G1\MitoSys2\Calibration\pmEGFPC1\0002_pmEGFPC1_R1_P2_K1_Ch2.zen
1.518000e+01	2.194500e+02	20181116_CTCFgfpcf2_G2G1\MitoSys2\Calibration\pmEGFPC1\0002_pmEGFPC1_R1_P2_K1_Ch2.zen
1.524000e+01	2.224500e+02	20181116_CTCFgfpcf2_G2G1\MitoSys2\Calibration\pmEGFPC1\0002_pmEGFPC1_R1_P2_K1_Ch2.zen
1.530000e+01	2.270167e+02	20181116_CTCFgfpcf2_G2G1\MitoSys2\Calibration\pmEGFPC1\0002_pmEGFPC1_R1_P2_K1_Ch2.zen
1.536000e+01	2.240667e+02	20181116_CTCFgfpcf2_G2G1\MitoSys2\Calibration\pmEGFPC1\0002_pmEGFPC1_R1_P2_K1_Ch2.zen
1.542000e+01	2.199667e+02	20181116_CTCFgfpcf2_G2G1\MitoSys2\Calibration\pmEGFPC1\0002_pmEGFPC1_R1_P2_K1_Ch2.zen
1.548000e+01	2.155167e+02	20181116_CTCFgfpcf2_G2G1\MitoSys2\Calibration\pmEGFPC1\0002_pmEGFPC1_R1_P2_K1_Ch2.zen
1.554000e+01	2.268333e+02	20181116_CTCFgfpcf2_G2G1\MitoSys2\Calibration\pmEGFPC1\0002_pmEGFPC1_R1_P2_K1_Ch2.zen
1.560000e+01	2.247667e+02	20181116_CTCFgfpcf2_G2G1\MitoSys2\Calibration\pmEGFPC1\0002_pmEGFPC1_R1_P2_K1_Ch2.zen
1.566000e+01	2.206000e+02	20181116_CTCFgfpcf2_G2G1\MitoSys2\Calibration\pmEGFPC1\0002_pmEGFPC1_R1_P2_K1_Ch2.zen
1.572000e+01	2.223333e+02	20181116_CTCFgfpcf2_G2G1\MitoSys2\Calibration\pmEGFPC1\0002_pmEGFPC1_R1_P2_K1_Ch2.zen
1.578000e+01	2.256667e+02	20181116_CTCFgfpcf2_G2G1\MitoSys2\Calibration\pmEGFPC1\0002_pmEGFPC1_R1_P2_K1_Ch2.zen
1.584000e+01	2.273000e+02	20181116_CTCFgfpcf2_G2G1\MitoSys2\Calibration\pmEGFPC1\0002_pmEGFPC1_R1_P2_K1_Ch2.zen
1.590000e+01	2.310000e+02	20181116_CTCFgfpcf2_G2G1\MitoSys2\Calibration\pmEGFPC1\0002_pmEGFPC1_R1_P2_K1_Ch2.zen
1.596000e+01	2.380167e+02	20181116_CTCFgfpcf2_G2G1\MitoSys2\Calibration\pmEGFPC1\0002_pmEGFPC1_R1_P2_K1_Ch2.zen
1.602000e+01	2.396667e+02	20181116_CTCFgfpcf2_G2G1\MitoSys2\Calibration\pmEGFPC1\0002_pmEGFPC1_R1_P2_K1_Ch2.zen
1.608000e+01	2.163000e+02	20181116_CTCFgfpcf2_G2G1\MitoSys2\Calibration\pmEGFPC1\0002_pmEGFPC1_R1_P2_K1_Ch2.zen
1.614000e+01	2.313500e+02	20181116_CTCFgfpcf2_G2G1\MitoSys2\Calibration\pmEGFPC1\0002_pmEGFPC1_R1_P2_K1_Ch2.zen
1.620000e+01	2.240667e+02	20181116_CTCFgfpcf2_G2G1\MitoSys2\Calibration\pmEGFPC1\0002_pmEGFPC1_R1_P2_K1_Ch2.zen
1.626000e+01	2.286167e+02	20181116_CTCFgfpcf2_G2G1\MitoSys2\Calibration\pmEGFPC1\0002_pmEGFPC1_R1_P2_K1_Ch2.zen
1.632000e+01	2.338500e+02	20181116_CTCFgfpcf2_G2G1\MitoSys2\Calibration\pmEGFPC1\0002_pmEGFPC1_R1_P2_K1_Ch2.zen
1.638000e+01	2.304500e+02	20181116_CTCFgfpcf2_G2G1\MitoSys2\Calibration\pmEGFPC1\0002_pmEGFPC1_R1_P2_K1_Ch2.zen
1.644000e+01	2.370167e+02	20181116_CTCFgfpcf2_G2G1\MitoSys2\Calibration\pmEGFPC1\0002_pmEGFPC1_R1_P2_K1_Ch2.zen
1.650000e+01	2.399333e+02	20181116_CTCFgfpcf2_G2G1\MitoSys2\Calibration\pmEGFPC1\0002_pmEGFPC1_R1_P2_K1_Ch2.zen
1.656000e+01	2.415833e+02	20181116_CTCFgfpcf2_G2G1\MitoSys2\Calibration\pmEGFPC1\0002_pmEGFPC1_R1_P2_K1_Ch2.zen
1.662000e+01	2.286833e+02	20181116_CTCFgfpcf2_G2G1\MitoSys2\Calibration\pmEGFPC1\0002_pmEGFPC1_R1_P2_K1_Ch2.zen
1.668000e+01	2.321000e+02	20181116_CTCFgfpcf2_G2G1\MitoSys2\Calibration\pmEGFPC1\0002_pmEGFPC1_R1_P2_K1_Ch2.zen
1.674000e+01	2.249167e+02	20181116_CTCFgfpcf2_G2G1\MitoSys2\Calibration\pmEGFPC1\0002_pmEGFPC1_R1_P2_K1_Ch2.zen
1.680000e+01	2.353167e+02	20181116_CTCFgfpcf2_G2G1\MitoSys2\Calibration\pmEGFPC1\0002_pmEGFPC1_R1_P2_K1_Ch2.zen
1.686000e+01	2.345333e+02	20181116_CTCFgfpcf2_G2G1\MitoSys2\Calibration\pmEGFPC1\0002_pmEGFPC1_R1_P2_K1_Ch2.zen
1.692000e+01	2.306500e+02	20181116_CTCFgfpcf2_G2G1\MitoSys2\Calibration\pmEGFPC1\0002_pmEGFPC1_R1_P2_K1_Ch2.zen
1.698000e+01	2.407167e+02	20181116_CTCFgfpcf2_G2G1\MitoSys2\Calibration\pmEGFPC1\0002_pmEGFPC1_R1_P2_K1_Ch2.zen
1.704000e+01	2.357833e+02	20181116_CTCFgfpcf2_G2G1\MitoSys2\Calibration\pmEGFPC1\0002_pmEGFPC1_R1_P2_K1_Ch2.zen
1.710000e+01	2.419333e+02	20181116_CTCFgfpcf2_G2G1\MitoSys2\Calibration\pmEGFPC1\0002_pmEGFPC1_R1_P2_K1_Ch2.zen
1.716000e+01	2.394000e+02	20181116_CTCFgfpcf2_G2G1\MitoSys2\Calibration\pmEGFPC1\0002_pmEGFPC1_R1_P2_K1_Ch2.zen
1.722000e+01	2.343667e+02	20181116_CTCFgfpcf2_G2G1\MitoSys2\Calibration\pmEGFPC1\0002_pmEGFPC1_R1_P2_K1_Ch2.zen
1.728000e+01	2.450500e+02	20181116_CTCFgfpcf2_G2G1\MitoSys2\Calibration\pmEGFPC1\0002_pmEGFPC1_R1_P2_K1_Ch2.zen
1.734000e+01	2.387667e+02	20181116_CTCFgfpcf2_G2G1\MitoSys2\Calibration\pmEGFPC1\0002_pmEGFPC1_R1_P2_K1_Ch2.zen
1.740000e+01	2.440500e+02	20181116_CTCFgfpcf2_G2G1\MitoSys2\Calibration\pmEGFPC1\0002_pmEGFPC1_R1_P2_K1_Ch2.zen
1.746000e+01	2.371167e+02	20181116_CTCFgfpcf2_G2G1\MitoSys2\Calibration\pmEGFPC1\0002_pmEGFPC1_R1_P2_K1_Ch2.zen
1.752000e+01	2.343500e+02	20181116_CTCFgfpcf2_G2G1\MitoSys2\Calibration\pmEGFPC1\0002_pmEGFPC1_R1_P2_K1_Ch2.zen
1.758000e+01	2.341333e+02	20181116_CTCFgfpcf2_G2G1\MitoSys2\Calibration\pmEGFPC1\0002_pmEGFPC1_R1_P2_K1_Ch2.zen
1.764000e+01	2.361333e+02	20181116_CTCFgfpcf2_G2G1\MitoSys2\Calibration\pmEGFPC1\0002_pmEGFPC1_R1_P2_K1_Ch2.zen
1.770000e+01	2.376667e+02	20181116_CTCFgfpcf2_G2G1\MitoSys2\Calibration\pmEGFPC1\0002_pmEGFPC1_R1_P2_K1_Ch2.zen
1.776000e+01	2.285000e+02	20181116_CTCFgfpcf2_G2G1\MitoSys2\Calibration\pmEGFPC1\0002_pmEGFPC1_R1_P2_K1_Ch2.zen
1.782000e+01	2.267833e+02	20181116_CTCFgfpcf2_G2G1\MitoSys2\Calibration\pmEGFPC1\0002_pmEGFPC1_R1_P2_K1_Ch2.zen
1.788000e+01	2.314167e+02	20181116_CTCFgfpcf2_G2G1\MitoSys2\Calibration\pmEGFPC1\0002_pmEGFPC1_R1_P2_K1_Ch2.zen
1.794000e+01	2.348167e+02	20181116_CTCFgfpcf2_G2G1\MitoSys2\Calibration\pmEGFPC1\0002_pmEGFPC1_R1_P2_K1_Ch2.zen
18	2.257667e+02	20181116_CTCFgfpcf2_G2G1\MitoSys2\Calibration\pmEGFPC1\0002_pmEGFPC1_R1_P2_K1_Ch2.zen
1.806000e+01	2.306667e+02	20181116_CTCFgfpcf2_G2G1\MitoSys2\Calibration\pmEGFPC1\0002_pmEGFPC1_R1_P2_K1_Ch2.zen
1.812000e+01	2.258167e+02	20181116_CTCFgfpcf2_G2G1\MitoSys2\Calibration\pmEGFPC1\0002_pmEGFPC1_R1_P2_K1_Ch2.zen
1.818000e+01	2.298167e+02	20181116_CTCFgfpcf2_G2G1\MitoSys2\Calibration\pmEGFPC1\0002_pmEGFPC1_R1_P2_K1_Ch2.zen
1.824000e+01	2.261833e+02	20181116_CTCFgfpcf2_G2G1\MitoSys2\Calibration\pmEGFPC1\0002_pmEGFPC1_R1_P2_K1_Ch2.zen
1.830000e+01	2.243333e+02	20181116_CTCFgfpcf2_G2G1\MitoSys2\Calibration\pmEGFPC1\0002_pmEGFPC1_R1_P2_K1_Ch2.zen
1.836000e+01	2.259833e+02	20181116_CTCFgfpcf2_G2G1\MitoSys2\Calibration\pmEGFPC1\0002_pmEGFPC1_R1_P2_K1_Ch2.zen
1.842000e+01	2.270000e+02	20181116_CTCFgfpcf2_G2G1\MitoSys2\Calibration\pmEGFPC1\0002_pmEGFPC1_R1_P2_K1_Ch2.zen
1.848000e+01	2.279333e+02	20181116_CTCFgfpcf2_G2G1\MitoSys2\Calibration\pmEGFPC1\0002_pmEGFPC1_R1_P2_K1_Ch2.zen
1.854000e+01	2.291667e+02	20181116_CTCFgfpcf2_G2G1\MitoSys2\Calibration\pmEGFPC1\0002_pmEGFPC1_R1_P2_K1_Ch2.zen
1.860000e+01	2.312167e+02	20181116_CTCFgfpcf2_G2G1\MitoSys2\Calibration\pmEGFPC1\0002_pmEGFPC1_R1_P2_K1_Ch2.zen
1.866000e+01	2.207833e+02	20181116_CTCFgfpcf2_G2G1\MitoSys2\Calibration\pmEGFPC1\0002_pmEGFPC1_R1_P2_K1_Ch2.zen
1.872000e+01	2.297167e+02	20181116_CTCFgfpcf2_G2G1\MitoSys2\Calibration\pmEGFPC1\0002_pmEGFPC1_R1_P2_K1_Ch2.zen
1.878000e+01	2.420167e+02	20181116_CTCFgfpcf2_G2G1\MitoSys2\Calibration\pmEGFPC1\0002_pmEGFPC1_R1_P2_K1_Ch2.zen
1.884000e+01	2.316833e+02	20181116_CTCFgfpcf2_G2G1\MitoSys2\Calibration\pmEGFPC1\0002_pmEGFPC1_R1_P2_K1_Ch2.zen
1.890000e+01	2.305833e+02	20181116_CTCFgfpcf2_G2G1\MitoSys2\Calibration\pmEGFPC1\0002_pmEGFPC1_R1_P2_K1_Ch2.zen
1.896000e+01	2.293500e+02	20181116_CTCFgfpcf2_G2G1\MitoSys2\Calibration\pmEGFPC1\0002_pmEGFPC1_R1_P2_K1_Ch2.zen
1.902000e+01	2.380333e+02	20181116_CTCFgfpcf2_G2G1\MitoSys2\Calibration\pmEGFPC1\0002_pmEGFPC1_R1_P2_K1_Ch2.zen
1.908000e+01	2.373667e+02	20181116_CTCFgfpcf2_G2G1\MitoSys2\Calibration\pmEGFPC1\0002_pmEGFPC1_R1_P2_K1_Ch2.zen
1.914000e+01	2.320833e+02	20181116_CTCFgfpcf2_G2G1\MitoSys2\Calibration\pmEGFPC1\0002_pmEGFPC1_R1_P2_K1_Ch2.zen
1.920000e+01	2.351500e+02	20181116_CTCFgfpcf2_G2G1\MitoSys2\Calibration\pmEGFPC1\0002_pmEGFPC1_R1_P2_K1_Ch2.zen
1.926000e+01	2.412167e+02	20181116_CTCFgfpcf2_G2G1\MitoSys2\Calibration\pmEGFPC1\0002_pmEGFPC1_R1_P2_K1_Ch2.zen
1.932000e+01	2.417500e+02	20181116_CTCFgfpcf2_G2G1\MitoSys2\Calibration\pmEGFPC1\0002_pmEGFPC1_R1_P2_K1_Ch2.zen
1.938000e+01	2.451833e+02	20181116_CTCFgfpcf2_G2G1\MitoSys2\Calibration\pmEGFPC1\0002_pmEGFPC1_R1_P2_K1_Ch2.zen
1.944000e+01	2.427167e+02	20181116_CTCFgfpcf2_G2G1\MitoSys2\Calibration\pmEGFPC1\0002_pmEGFPC1_R1_P2_K1_Ch2.zen
1.950000e+01	2.322000e+02	20181116_CTCFgfpcf2_G2G1\MitoSys2\Calibration\pmEGFPC1\0002_pmEGFPC1_R1_P2_K1_Ch2.zen
1.956000e+01	2.378667e+02	20181116_CTCFgfpcf2_G2G1\MitoSys2\Calibration\pmEGFPC1\0002_pmEGFPC1_R1_P2_K1_Ch2.zen
1.962000e+01	2.384667e+02	20181116_CTCFgfpcf2_G2G1\MitoSys2\Calibration\pmEGFPC1\0002_pmEGFPC1_R1_P2_K1_Ch2.zen
1.968000e+01	2.293833e+02	20181116_CTCFgfpcf2_G2G1\MitoSys2\Calibration\pmEGFPC1\0002_pmEGFPC1_R1_P2_K1_Ch2.zen
1.974000e+01	2.417833e+02	20181116_CTCFgfpcf2_G2G1\MitoSys2\Calibration\pmEGFPC1\0002_pmEGFPC1_R1_P2_K1_Ch2.zen
1.980000e+01	2.406333e+02	20181116_CTCFgfpcf2_G2G1\MitoSys2\Calibration\pmEGFPC1\0002_pmEGFPC1_R1_P2_K1_Ch2.zen
1.986000e+01	2.462333e+02	20181116_CTCFgfpcf2_G2G1\MitoSys2\Calibration\pmEGFPC1\0002_pmEGFPC1_R1_P2_K1_Ch2.zen
1.992000e+01	2.423833e+02	20181116_CTCFgfpcf2_G2G1\MitoSys2\Calibration\pmEGFPC1\0002_pmEGFPC1_R1_P2_K1_Ch2.zen
1.998000e+01	2.431333e+02	20181116_CTCFgfpcf2_G2G1\MitoSys2\Calibration\pmEGFPC1\0002_pmEGFPC1_R1_P2_K1_Ch2.zen
2.004000e+01	2.379667e+02	20181116_CTCFgfpcf2_G2G1\MitoSys2\Calibration\pmEGFPC1\0002_pmEGFPC1_R1_P2_K1_Ch2.zen
2.010000e+01	2.373833e+02	20181116_CTCFgfpcf2_G2G1\MitoSys2\Calibration\pmEGFPC1\0002_pmEGFPC1_R1_P2_K1_Ch2.zen
2.016000e+01	2.444500e+02	20181116_CTCFgfpcf2_G2G1\MitoSys2\Calibration\pmEGFPC1\0002_pmEGFPC1_R1_P2_K1_Ch2.zen
2.022000e+01	2.424833e+02	20181116_CTCFgfpcf2_G2G1\MitoSys2\Calibration\pmEGFPC1\0002_pmEGFPC1_R1_P2_K1_Ch2.zen
2.028000e+01	2.342167e+02	20181116_CTCFgfpcf2_G2G1\MitoSys2\Calibration\pmEGFPC1\0002_pmEGFPC1_R1_P2_K1_Ch2.zen
2.034000e+01	2.359167e+02	20181116_CTCFgfpcf2_G2G1\MitoSys2\Calibration\pmEGFPC1\0002_pmEGFPC1_R1_P2_K1_Ch2.zen
2.040000e+01	2.335500e+02	20181116_CTCFgfpcf2_G2G1\MitoSys2\Calibration\pmEGFPC1\0002_pmEGFPC1_R1_P2_K1_Ch2.zen
2.046000e+01	2.400667e+02	20181116_CTCFgfpcf2_G2G1\MitoSys2\Calibration\pmEGFPC1\0002_pmEGFPC1_R1_P2_K1_Ch2.zen
2.052000e+01	2.287167e+02	20181116_CTCFgfpcf2_G2G1\MitoSys2\Calibration\pmEGFPC1\0002_pmEGFPC1_R1_P2_K1_Ch2.zen
2.058000e+01	2.285333e+02	20181116_CTCFgfpcf2_G2G1\MitoSys2\Calibration\pmEGFPC1\0002_pmEGFPC1_R1_P2_K1_Ch2.zen
2.064000e+01	2.388500e+02	20181116_CTCFgfpcf2_G2G1\MitoSys2\Calibration\pmEGFPC1\0002_pmEGFPC1_R1_P2_K1_Ch2.zen
2.070000e+01	2.305667e+02	20181116_CTCFgfpcf2_G2G1\MitoSys2\Calibration\pmEGFPC1\0002_pmEGFPC1_R1_P2_K1_Ch2.zen
2.076000e+01	2.337000e+02	20181116_CTCFgfpcf2_G2G1\MitoSys2\Calibration\pmEGFPC1\0002_pmEGFPC1_R1_P2_K1_Ch2.zen
2.082000e+01	2.304833e+02	20181116_CTCFgfpcf2_G2G1\MitoSys2\Calibration\pmEGFPC1\0002_pmEGFPC1_R1_P2_K1_Ch2.zen
2.088000e+01	2.352833e+02	20181116_CTCFgfpcf2_G2G1\MitoSys2\Calibration\pmEGFPC1\0002_pmEGFPC1_R1_P2_K1_Ch2.zen
2.094000e+01	2.311500e+02	20181116_CTCFgfpcf2_G2G1\MitoSys2\Calibration\pmEGFPC1\0002_pmEGFPC1_R1_P2_K1_Ch2.zen
21	2.341333e+02	20181116_CTCFgfpcf2_G2G1\MitoSys2\Calibration\pmEGFPC1\0002_pmEGFPC1_R1_P2_K1_Ch2.zen
2.106000e+01	2.403667e+02	20181116_CTCFgfpcf2_G2G1\MitoSys2\Calibration\pmEGFPC1\0002_pmEGFPC1_R1_P2_K1_Ch2.zen
2.112000e+01	2.380167e+02	20181116_CTCFgfpcf2_G2G1\MitoSys2\Calibration\pmEGFPC1\0002_pmEGFPC1_R1_P2_K1_Ch2.zen
2.118000e+01	2.307833e+02	20181116_CTCFgfpcf2_G2G1\MitoSys2\Calibration\pmEGFPC1\0002_pmEGFPC1_R1_P2_K1_Ch2.zen
2.124000e+01	2.261500e+02	20181116_CTCFgfpcf2_G2G1\MitoSys2\Calibration\pmEGFPC1\0002_pmEGFPC1_R1_P2_K1_Ch2.zen
2.130000e+01	2.254500e+02	20181116_CTCFgfpcf2_G2G1\MitoSys2\Calibration\pmEGFPC1\0002_pmEGFPC1_R1_P2_K1_Ch2.zen
2.136000e+01	2.356000e+02	20181116_CTCFgfpcf2_G2G1\MitoSys2\Calibration\pmEGFPC1\0002_pmEGFPC1_R1_P2_K1_Ch2.zen
2.142000e+01	2.421667e+02	20181116_CTCFgfpcf2_G2G1\MitoSys2\Calibration\pmEGFPC1\0002_pmEGFPC1_R1_P2_K1_Ch2.zen
2.148000e+01	2.401667e+02	20181116_CTCFgfpcf2_G2G1\MitoSys2\Calibration\pmEGFPC1\0002_pmEGFPC1_R1_P2_K1_Ch2.zen
2.154000e+01	2.386167e+02	20181116_CTCFgfpcf2_G2G1\MitoSys2\Calibration\pmEGFPC1\0002_pmEGFPC1_R1_P2_K1_Ch2.zen
2.160000e+01	2.418833e+02	20181116_CTCFgfpcf2_G2G1\MitoSys2\Calibration\pmEGFPC1\0002_pmEGFPC1_R1_P2_K1_Ch2.zen
2.166000e+01	2.300833e+02	20181116_CTCFgfpcf2_G2G1\MitoSys2\Calibration\pmEGFPC1\0002_pmEGFPC1_R1_P2_K1_Ch2.zen
2.172000e+01	2.355333e+02	20181116_CTCFgfpcf2_G2G1\MitoSys2\Calibration\pmEGFPC1\0002_pmEGFPC1_R1_P2_K1_Ch2.zen
2.178000e+01	2.349667e+02	20181116_CTCFgfpcf2_G2G1\MitoSys2\Calibration\pmEGFPC1\0002_pmEGFPC1_R1_P2_K1_Ch2.zen
2.184000e+01	2.327333e+02	20181116_CTCFgfpcf2_G2G1\MitoSys2\Calibration\pmEGFPC1\0002_pmEGFPC1_R1_P2_K1_Ch2.zen
2.190000e+01	2.359333e+02	20181116_CTCFgfpcf2_G2G1\MitoSys2\Calibration\pmEGFPC1\0002_pmEGFPC1_R1_P2_K1_Ch2.zen
2.196000e+01	2.393500e+02	20181116_CTCFgfpcf2_G2G1\MitoSys2\Calibration\pmEGFPC1\0002_pmEGFPC1_R1_P2_K1_Ch2.zen
2.202000e+01	2.387667e+02	20181116_CTCFgfpcf2_G2G1\MitoSys2\Calibration\pmEGFPC1\0002_pmEGFPC1_R1_P2_K1_Ch2.zen
2.208000e+01	2.411333e+02	20181116_CTCFgfpcf2_G2G1\MitoSys2\Calibration\pmEGFPC1\0002_pmEGFPC1_R1_P2_K1_Ch2.zen
2.214000e+01	2.338833e+02	20181116_CTCFgfpcf2_G2G1\MitoSys2\Calibration\pmEGFPC1\0002_pmEGFPC1_R1_P2_K1_Ch2.zen
2.220000e+01	2.324167e+02	20181116_CTCFgfpcf2_G2G1\MitoSys2\Calibration\pmEGFPC1\0002_pmEGFPC1_R1_P2_K1_Ch2.zen
2.226000e+01	2.465333e+02	20181116_CTCFgfpcf2_G2G1\MitoSys2\Calibration\pmEGFPC1\0002_pmEGFPC1_R1_P2_K1_Ch2.zen
2.232000e+01	2.476667e+02	20181116_CTCFgfpcf2_G2G1\MitoSys2\Calibration\pmEGFPC1\0002_pmEGFPC1_R1_P2_K1_Ch2.zen
2.238000e+01	2.440000e+02	20181116_CTCFgfpcf2_G2G1\MitoSys2\Calibration\pmEGFPC1\0002_pmEGFPC1_R1_P2_K1_Ch2.zen
2.244000e+01	2.351333e+02	20181116_CTCFgfpcf2_G2G1\MitoSys2\Calibration\pmEGFPC1\0002_pmEGFPC1_R1_P2_K1_Ch2.zen
2.250000e+01	2.345833e+02	20181116_CTCFgfpcf2_G2G1\MitoSys2\Calibration\pmEGFPC1\0002_pmEGFPC1_R1_P2_K1_Ch2.zen
2.256000e+01	2.390333e+02	20181116_CTCFgfpcf2_G2G1\MitoSys2\Calibration\pmEGFPC1\0002_pmEGFPC1_R1_P2_K1_Ch2.zen
2.262000e+01	2.440167e+02	20181116_CTCFgfpcf2_G2G1\MitoSys2\Calibration\pmEGFPC1\0002_pmEGFPC1_R1_P2_K1_Ch2.zen
2.268000e+01	2.343667e+02	20181116_CTCFgfpcf2_G2G1\MitoSys2\Calibration\pmEGFPC1\0002_pmEGFPC1_R1_P2_K1_Ch2.zen
2.274000e+01	2.425667e+02	20181116_CTCFgfpcf2_G2G1\MitoSys2\Calibration\pmEGFPC1\0002_pmEGFPC1_R1_P2_K1_Ch2.zen
2.280000e+01	2.338333e+02	20181116_CTCFgfpcf2_G2G1\MitoSys2\Calibration\pmEGFPC1\0002_pmEGFPC1_R1_P2_K1_Ch2.zen
2.286000e+01	2.334333e+02	20181116_CTCFgfpcf2_G2G1\MitoSys2\Calibration\pmEGFPC1\0002_pmEGFPC1_R1_P2_K1_Ch2.zen
2.292000e+01	2.370500e+02	20181116_CTCFgfpcf2_G2G1\MitoSys2\Calibration\pmEGFPC1\0002_pmEGFPC1_R1_P2_K1_Ch2.zen
2.298000e+01	2.345333e+02	20181116_CTCFgfpcf2_G2G1\MitoSys2\Calibration\pmEGFPC1\0002_pmEGFPC1_R1_P2_K1_Ch2.zen
2.304000e+01	2.316333e+02	20181116_CTCFgfpcf2_G2G1\MitoSys2\Calibration\pmEGFPC1\0002_pmEGFPC1_R1_P2_K1_Ch2.zen
2.310000e+01	2.319833e+02	20181116_CTCFgfpcf2_G2G1\MitoSys2\Calibration\pmEGFPC1\0002_pmEGFPC1_R1_P2_K1_Ch2.zen
2.316000e+01	2.450667e+02	20181116_CTCFgfpcf2_G2G1\MitoSys2\Calibration\pmEGFPC1\0002_pmEGFPC1_R1_P2_K1_Ch2.zen
2.322000e+01	2.366167e+02	20181116_CTCFgfpcf2_G2G1\MitoSys2\Calibration\pmEGFPC1\0002_pmEGFPC1_R1_P2_K1_Ch2.zen
2.328000e+01	2.302500e+02	20181116_CTCFgfpcf2_G2G1\MitoSys2\Calibration\pmEGFPC1\0002_pmEGFPC1_R1_P2_K1_Ch2.zen
2.334000e+01	2.349833e+02	20181116_CTCFgfpcf2_G2G1\MitoSys2\Calibration\pmEGFPC1\0002_pmEGFPC1_R1_P2_K1_Ch2.zen
2.340000e+01	2.316833e+02	20181116_CTCFgfpcf2_G2G1\MitoSys2\Calibration\pmEGFPC1\0002_pmEGFPC1_R1_P2_K1_Ch2.zen
2.346000e+01	2.289833e+02	20181116_CTCFgfpcf2_G2G1\MitoSys2\Calibration\pmEGFPC1\0002_pmEGFPC1_R1_P2_K1_Ch2.zen
2.352000e+01	2.272167e+02	20181116_CTCFgfpcf2_G2G1\MitoSys2\Calibration\pmEGFPC1\0002_pmEGFPC1_R1_P2_K1_Ch2.zen
2.358000e+01	2.390000e+02	20181116_CTCFgfpcf2_G2G1\MitoSys2\Calibration\pmEGFPC1\0002_pmEGFPC1_R1_P2_K1_Ch2.zen
2.364000e+01	2.340667e+02	20181116_CTCFgfpcf2_G2G1\MitoSys2\Calibration\pmEGFPC1\0002_pmEGFPC1_R1_P2_K1_Ch2.zen
2.370000e+01	2.388167e+02	20181116_CTCFgfpcf2_G2G1\MitoSys2\Calibration\pmEGFPC1\0002_pmEGFPC1_R1_P2_K1_Ch2.zen
2.376000e+01	2.293333e+02	20181116_CTCFgfpcf2_G2G1\MitoSys2\Calibration\pmEGFPC1\0002_pmEGFPC1_R1_P2_K1_Ch2.zen
2.382000e+01	2.251500e+02	20181116_CTCFgfpcf2_G2G1\MitoSys2\Calibration\pmEGFPC1\0002_pmEGFPC1_R1_P2_K1_Ch2.zen
2.388000e+01	2.284833e+02	20181116_CTCFgfpcf2_G2G1\MitoSys2\Calibration\pmEGFPC1\0002_pmEGFPC1_R1_P2_K1_Ch2.zen
2.394000e+01	2.257333e+02	20181116_CTCFgfpcf2_G2G1\MitoSys2\Calibration\pmEGFPC1\0002_pmEGFPC1_R1_P2_K1_Ch2.zen
24	2.300833e+02	20181116_CTCFgfpcf2_G2G1\MitoSys2\Calibration\pmEGFPC1\0002_pmEGFPC1_R1_P2_K1_Ch2.zen
2.406000e+01	2.338167e+02	20181116_CTCFgfpcf2_G2G1\MitoSys2\Calibration\pmEGFPC1\0002_pmEGFPC1_R1_P2_K1_Ch2.zen
2.412000e+01	2.257667e+02	20181116_CTCFgfpcf2_G2G1\MitoSys2\Calibration\pmEGFPC1\0002_pmEGFPC1_R1_P2_K1_Ch2.zen
2.418000e+01	2.375667e+02	20181116_CTCFgfpcf2_G2G1\MitoSys2\Calibration\pmEGFPC1\0002_pmEGFPC1_R1_P2_K1_Ch2.zen
2.424000e+01	2.297333e+02	20181116_CTCFgfpcf2_G2G1\MitoSys2\Calibration\pmEGFPC1\0002_pmEGFPC1_R1_P2_K1_Ch2.zen
2.430000e+01	2.348167e+02	20181116_CTCFgfpcf2_G2G1\MitoSys2\Calibration\pmEGFPC1\0002_pmEGFPC1_R1_P2_K1_Ch2.zen
2.436000e+01	2.483333e+02	20181116_CTCFgfpcf2_G2G1\MitoSys2\Calibration\pmEGFPC1\0002_pmEGFPC1_R1_P2_K1_Ch2.zen
2.442000e+01	2.344667e+02	20181116_CTCFgfpcf2_G2G1\MitoSys2\Calibration\pmEGFPC1\0002_pmEGFPC1_R1_P2_K1_Ch2.zen
2.448000e+01	2.383333e+02	20181116_CTCFgfpcf2_G2G1\MitoSys2\Calibration\pmEGFPC1\0002_pmEGFPC1_R1_P2_K1_Ch2.zen
2.454000e+01	2.275000e+02	20181116_CTCFgfpcf2_G2G1\MitoSys2\Calibration\pmEGFPC1\0002_pmEGFPC1_R1_P2_K1_Ch2.zen
2.460000e+01	2.292667e+02	20181116_CTCFgfpcf2_G2G1\MitoSys2\Calibration\pmEGFPC1\0002_pmEGFPC1_R1_P2_K1_Ch2.zen
2.466000e+01	2.299167e+02	20181116_CTCFgfpcf2_G2G1\MitoSys2\Calibration\pmEGFPC1\0002_pmEGFPC1_R1_P2_K1_Ch2.zen
2.472000e+01	2.247333e+02	20181116_CTCFgfpcf2_G2G1\MitoSys2\Calibration\pmEGFPC1\0002_pmEGFPC1_R1_P2_K1_Ch2.zen
2.478000e+01	2.444500e+02	20181116_CTCFgfpcf2_G2G1\MitoSys2\Calibration\pmEGFPC1\0002_pmEGFPC1_R1_P2_K1_Ch2.zen
2.484000e+01	2.315000e+02	20181116_CTCFgfpcf2_G2G1\MitoSys2\Calibration\pmEGFPC1\0002_pmEGFPC1_R1_P2_K1_Ch2.zen
2.490000e+01	2.295833e+02	20181116_CTCFgfpcf2_G2G1\MitoSys2\Calibration\pmEGFPC1\0002_pmEGFPC1_R1_P2_K1_Ch2.zen
2.496000e+01	2.380500e+02	20181116_CTCFgfpcf2_G2G1\MitoSys2\Calibration\pmEGFPC1\0002_pmEGFPC1_R1_P2_K1_Ch2.zen
2.502000e+01	2.309000e+02	20181116_CTCFgfpcf2_G2G1\MitoSys2\Calibration\pmEGFPC1\0002_pmEGFPC1_R1_P2_K1_Ch2.zen
2.508000e+01	2.375500e+02	20181116_CTCFgfpcf2_G2G1\MitoSys2\Calibration\pmEGFPC1\0002_pmEGFPC1_R1_P2_K1_Ch2.zen
2.514000e+01	2.341167e+02	20181116_CTCFgfpcf2_G2G1\MitoSys2\Calibration\pmEGFPC1\0002_pmEGFPC1_R1_P2_K1_Ch2.zen
2.520000e+01	2.286667e+02	20181116_CTCFgfpcf2_G2G1\MitoSys2\Calibration\pmEGFPC1\0002_pmEGFPC1_R1_P2_K1_Ch2.zen
2.526000e+01	2.314500e+02	20181116_CTCFgfpcf2_G2G1\MitoSys2\Calibration\pmEGFPC1\0002_pmEGFPC1_R1_P2_K1_Ch2.zen
2.532000e+01	2.392000e+02	20181116_CTCFgfpcf2_G2G1\MitoSys2\Calibration\pmEGFPC1\0002_pmEGFPC1_R1_P2_K1_Ch2.zen
2.538000e+01	2.311333e+02	20181116_CTCFgfpcf2_G2G1\MitoSys2\Calibration\pmEGFPC1\0002_pmEGFPC1_R1_P2_K1_Ch2.zen
2.544000e+01	2.327000e+02	20181116_CTCFgfpcf2_G2G1\MitoSys2\Calibration\pmEGFPC1\0002_pmEGFPC1_R1_P2_K1_Ch2.zen
2.550000e+01	2.344167e+02	20181116_CTCFgfpcf2_G2G1\MitoSys2\Calibration\pmEGFPC1\0002_pmEGFPC1_R1_P2_K1_Ch2.zen
2.556000e+01	2.319000e+02	20181116_CTCFgfpcf2_G2G1\MitoSys2\Calibration\pmEGFPC1\0002_pmEGFPC1_R1_P2_K1_Ch2.zen
2.562000e+01	2.358833e+02	20181116_CTCFgfpcf2_G2G1\MitoSys2\Calibration\pmEGFPC1\0002_pmEGFPC1_R1_P2_K1_Ch2.zen
2.568000e+01	2.292333e+02	20181116_CTCFgfpcf2_G2G1\MitoSys2\Calibration\pmEGFPC1\0002_pmEGFPC1_R1_P2_K1_Ch2.zen
2.574000e+01	2.277833e+02	20181116_CTCFgfpcf2_G2G1\MitoSys2\Calibration\pmEGFPC1\0002_pmEGFPC1_R1_P2_K1_Ch2.zen
2.580000e+01	2.341833e+02	20181116_CTCFgfpcf2_G2G1\MitoSys2\Calibration\pmEGFPC1\0002_pmEGFPC1_R1_P2_K1_Ch2.zen
2.586000e+01	2.336167e+02	20181116_CTCFgfpcf2_G2G1\MitoSys2\Calibration\pmEGFPC1\0002_pmEGFPC1_R1_P2_K1_Ch2.zen
2.592000e+01	2.271167e+02	20181116_CTCFgfpcf2_G2G1\MitoSys2\Calibration\pmEGFPC1\0002_pmEGFPC1_R1_P2_K1_Ch2.zen
2.598000e+01	2.278833e+02	20181116_CTCFgfpcf2_G2G1\MitoSys2\Calibration\pmEGFPC1\0002_pmEGFPC1_R1_P2_K1_Ch2.zen
2.604000e+01	2.343000e+02	20181116_CTCFgfpcf2_G2G1\MitoSys2\Calibration\pmEGFPC1\0002_pmEGFPC1_R1_P2_K1_Ch2.zen
2.610000e+01	2.223167e+02	20181116_CTCFgfpcf2_G2G1\MitoSys2\Calibration\pmEGFPC1\0002_pmEGFPC1_R1_P2_K1_Ch2.zen
2.616000e+01	2.263667e+02	20181116_CTCFgfpcf2_G2G1\MitoSys2\Calibration\pmEGFPC1\0002_pmEGFPC1_R1_P2_K1_Ch2.zen
2.622000e+01	2.346500e+02	20181116_CTCFgfpcf2_G2G1\MitoSys2\Calibration\pmEGFPC1\0002_pmEGFPC1_R1_P2_K1_Ch2.zen
2.628000e+01	2.303333e+02	20181116_CTCFgfpcf2_G2G1\MitoSys2\Calibration\pmEGFPC1\0002_pmEGFPC1_R1_P2_K1_Ch2.zen
2.634000e+01	2.288500e+02	20181116_CTCFgfpcf2_G2G1\MitoSys2\Calibration\pmEGFPC1\0002_pmEGFPC1_R1_P2_K1_Ch2.zen
2.640000e+01	2.256000e+02	20181116_CTCFgfpcf2_G2G1\MitoSys2\Calibration\pmEGFPC1\0002_pmEGFPC1_R1_P2_K1_Ch2.zen
2.646000e+01	2.277500e+02	20181116_CTCFgfpcf2_G2G1\MitoSys2\Calibration\pmEGFPC1\0002_pmEGFPC1_R1_P2_K1_Ch2.zen
2.652000e+01	2.350500e+02	20181116_CTCFgfpcf2_G2G1\MitoSys2\Calibration\pmEGFPC1\0002_pmEGFPC1_R1_P2_K1_Ch2.zen
2.658000e+01	2.350667e+02	20181116_CTCFgfpcf2_G2G1\MitoSys2\Calibration\pmEGFPC1\0002_pmEGFPC1_R1_P2_K1_Ch2.zen
2.664000e+01	2.319833e+02	20181116_CTCFgfpcf2_G2G1\MitoSys2\Calibration\pmEGFPC1\0002_pmEGFPC1_R1_P2_K1_Ch2.zen
2.670000e+01	2.328333e+02	20181116_CTCFgfpcf2_G2G1\MitoSys2\Calibration\pmEGFPC1\0002_pmEGFPC1_R1_P2_K1_Ch2.zen
2.676000e+01	2.350500e+02	20181116_CTCFgfpcf2_G2G1\MitoSys2\Calibration\pmEGFPC1\0002_pmEGFPC1_R1_P2_K1_Ch2.zen
2.682000e+01	2.296833e+02	20181116_CTCFgfpcf2_G2G1\MitoSys2\Calibration\pmEGFPC1\0002_pmEGFPC1_R1_P2_K1_Ch2.zen
2.688000e+01	2.309833e+02	20181116_CTCFgfpcf2_G2G1\MitoSys2\Calibration\pmEGFPC1\0002_pmEGFPC1_R1_P2_K1_Ch2.zen
2.694000e+01	2.275833e+02	20181116_CTCFgfpcf2_G2G1\MitoSys2\Calibration\pmEGFPC1\0002_pmEGFPC1_R1_P2_K1_Ch2.zen
27	2.290833e+02	20181116_CTCFgfpcf2_G2G1\MitoSys2\Calibration\pmEGFPC1\0002_pmEGFPC1_R1_P2_K1_Ch2.zen
2.706000e+01	2.242500e+02	20181116_CTCFgfpcf2_G2G1\MitoSys2\Calibration\pmEGFPC1\0002_pmEGFPC1_R1_P2_K1_Ch2.zen
2.712000e+01	2.279333e+02	20181116_CTCFgfpcf2_G2G1\MitoSys2\Calibration\pmEGFPC1\0002_pmEGFPC1_R1_P2_K1_Ch2.zen
2.718000e+01	2.280667e+02	20181116_CTCFgfpcf2_G2G1\MitoSys2\Calibration\pmEGFPC1\0002_pmEGFPC1_R1_P2_K1_Ch2.zen
2.724000e+01	2.345333e+02	20181116_CTCFgfpcf2_G2G1\MitoSys2\Calibration\pmEGFPC1\0002_pmEGFPC1_R1_P2_K1_Ch2.zen
2.730000e+01	2.234500e+02	20181116_CTCFgfpcf2_G2G1\MitoSys2\Calibration\pmEGFPC1\0002_pmEGFPC1_R1_P2_K1_Ch2.zen
2.736000e+01	2.294333e+02	20181116_CTCFgfpcf2_G2G1\MitoSys2\Calibration\pmEGFPC1\0002_pmEGFPC1_R1_P2_K1_Ch2.zen
2.742000e+01	2.338667e+02	20181116_CTCFgfpcf2_G2G1\MitoSys2\Calibration\pmEGFPC1\0002_pmEGFPC1_R1_P2_K1_Ch2.zen
2.748000e+01	2.375833e+02	20181116_CTCFgfpcf2_G2G1\MitoSys2\Calibration\pmEGFPC1\0002_pmEGFPC1_R1_P2_K1_Ch2.zen
2.754000e+01	2.299667e+02	20181116_CTCFgfpcf2_G2G1\MitoSys2\Calibration\pmEGFPC1\0002_pmEGFPC1_R1_P2_K1_Ch2.zen
2.760000e+01	2.343000e+02	20181116_CTCFgfpcf2_G2G1\MitoSys2\Calibration\pmEGFPC1\0002_pmEGFPC1_R1_P2_K1_Ch2.zen
2.766000e+01	2.304167e+02	20181116_CTCFgfpcf2_G2G1\MitoSys2\Calibration\pmEGFPC1\0002_pmEGFPC1_R1_P2_K1_Ch2.zen
2.772000e+01	2.306500e+02	20181116_CTCFgfpcf2_G2G1\MitoSys2\Calibration\pmEGFPC1\0002_pmEGFPC1_R1_P2_K1_Ch2.zen
2.778000e+01	2.339167e+02	20181116_CTCFgfpcf2_G2G1\MitoSys2\Calibration\pmEGFPC1\0002_pmEGFPC1_R1_P2_K1_Ch2.zen
2.784000e+01	2.347333e+02	20181116_CTCFgfpcf2_G2G1\MitoSys2\Calibration\pmEGFPC1\0002_pmEGFPC1_R1_P2_K1_Ch2.zen
2.790000e+01	2.339000e+02	20181116_CTCFgfpcf2_G2G1\MitoSys2\Calibration\pmEGFPC1\0002_pmEGFPC1_R1_P2_K1_Ch2.zen
2.796000e+01	2.332833e+02	20181116_CTCFgfpcf2_G2G1\MitoSys2\Calibration\pmEGFPC1\0002_pmEGFPC1_R1_P2_K1_Ch2.zen
2.802000e+01	2.213333e+02	20181116_CTCFgfpcf2_G2G1\MitoSys2\Calibration\pmEGFPC1\0002_pmEGFPC1_R1_P2_K1_Ch2.zen
2.808000e+01	2.254667e+02	20181116_CTCFgfpcf2_G2G1\MitoSys2\Calibration\pmEGFPC1\0002_pmEGFPC1_R1_P2_K1_Ch2.zen
2.814000e+01	2.263333e+02	20181116_CTCFgfpcf2_G2G1\MitoSys2\Calibration\pmEGFPC1\0002_pmEGFPC1_R1_P2_K1_Ch2.zen
2.820000e+01	2.291667e+02	20181116_CTCFgfpcf2_G2G1\MitoSys2\Calibration\pmEGFPC1\0002_pmEGFPC1_R1_P2_K1_Ch2.zen
2.826000e+01	2.278333e+02	20181116_CTCFgfpcf2_G2G1\MitoSys2\Calibration\pmEGFPC1\0002_pmEGFPC1_R1_P2_K1_Ch2.zen
2.832000e+01	2.262167e+02	20181116_CTCFgfpcf2_G2G1\MitoSys2\Calibration\pmEGFPC1\0002_pmEGFPC1_R1_P2_K1_Ch2.zen
2.838000e+01	2.250000e+02	20181116_CTCFgfpcf2_G2G1\MitoSys2\Calibration\pmEGFPC1\0002_pmEGFPC1_R1_P2_K1_Ch2.zen
2.844000e+01	2.305333e+02	20181116_CTCFgfpcf2_G2G1\MitoSys2\Calibration\pmEGFPC1\0002_pmEGFPC1_R1_P2_K1_Ch2.zen
2.850000e+01	2.314500e+02	20181116_CTCFgfpcf2_G2G1\MitoSys2\Calibration\pmEGFPC1\0002_pmEGFPC1_R1_P2_K1_Ch2.zen
2.856000e+01	2.326000e+02	20181116_CTCFgfpcf2_G2G1\MitoSys2\Calibration\pmEGFPC1\0002_pmEGFPC1_R1_P2_K1_Ch2.zen
2.862000e+01	2.245000e+02	20181116_CTCFgfpcf2_G2G1\MitoSys2\Calibration\pmEGFPC1\0002_pmEGFPC1_R1_P2_K1_Ch2.zen
2.868000e+01	2.375833e+02	20181116_CTCFgfpcf2_G2G1\MitoSys2\Calibration\pmEGFPC1\0002_pmEGFPC1_R1_P2_K1_Ch2.zen
2.874000e+01	2.345167e+02	20181116_CTCFgfpcf2_G2G1\MitoSys2\Calibration\pmEGFPC1\0002_pmEGFPC1_R1_P2_K1_Ch2.zen
2.880000e+01	2.243500e+02	20181116_CTCFgfpcf2_G2G1\MitoSys2\Calibration\pmEGFPC1\0002_pmEGFPC1_R1_P2_K1_Ch2.zen
2.886000e+01	2.353667e+02	20181116_CTCFgfpcf2_G2G1\MitoSys2\Calibration\pmEGFPC1\0002_pmEGFPC1_R1_P2_K1_Ch2.zen
2.892000e+01	2.297333e+02	20181116_CTCFgfpcf2_G2G1\MitoSys2\Calibration\pmEGFPC1\0002_pmEGFPC1_R1_P2_K1_Ch2.zen
2.898000e+01	2.367833e+02	20181116_CTCFgfpcf2_G2G1\MitoSys2\Calibration\pmEGFPC1\0002_pmEGFPC1_R1_P2_K1_Ch2.zen
2.904000e+01	2.344833e+02	20181116_CTCFgfpcf2_G2G1\MitoSys2\Calibration\pmEGFPC1\0002_pmEGFPC1_R1_P2_K1_Ch2.zen
2.910000e+01	2.225167e+02	20181116_CTCFgfpcf2_G2G1\MitoSys2\Calibration\pmEGFPC1\0002_pmEGFPC1_R1_P2_K1_Ch2.zen
2.916000e+01	2.360833e+02	20181116_CTCFgfpcf2_G2G1\MitoSys2\Calibration\pmEGFPC1\0002_pmEGFPC1_R1_P2_K1_Ch2.zen
2.922000e+01	2.246667e+02	20181116_CTCFgfpcf2_G2G1\MitoSys2\Calibration\pmEGFPC1\0002_pmEGFPC1_R1_P2_K1_Ch2.zen
2.928000e+01	2.267333e+02	20181116_CTCFgfpcf2_G2G1\MitoSys2\Calibration\pmEGFPC1\0002_pmEGFPC1_R1_P2_K1_Ch2.zen
2.934000e+01	2.256667e+02	20181116_CTCFgfpcf2_G2G1\MitoSys2\Calibration\pmEGFPC1\0002_pmEGFPC1_R1_P2_K1_Ch2.zen
2.940000e+01	2.284500e+02	20181116_CTCFgfpcf2_G2G1\MitoSys2\Calibration\pmEGFPC1\0002_pmEGFPC1_R1_P2_K1_Ch2.zen
2.946000e+01	2.288667e+02	20181116_CTCFgfpcf2_G2G1\MitoSys2\Calibration\pmEGFPC1\0002_pmEGFPC1_R1_P2_K1_Ch2.zen
2.952000e+01	2.383500e+02	20181116_CTCFgfpcf2_G2G1\MitoSys2\Calibration\pmEGFPC1\0002_pmEGFPC1_R1_P2_K1_Ch2.zen
2.958000e+01	2.380500e+02	20181116_CTCFgfpcf2_G2G1\MitoSys2\Calibration\pmEGFPC1\0002_pmEGFPC1_R1_P2_K1_Ch2.zen
2.964000e+01	2.293167e+02	20181116_CTCFgfpcf2_G2G1\MitoSys2\Calibration\pmEGFPC1\0002_pmEGFPC1_R1_P2_K1_Ch2.zen
2.970000e+01	2.357333e+02	20181116_CTCFgfpcf2_G2G1\MitoSys2\Calibration\pmEGFPC1\0002_pmEGFPC1_R1_P2_K1_Ch2.zen
2.976000e+01	2.373500e+02	20181116_CTCFgfpcf2_G2G1\MitoSys2\Calibration\pmEGFPC1\0002_pmEGFPC1_R1_P2_K1_Ch2.zen
2.982000e+01	2.372667e+02	20181116_CTCFgfpcf2_G2G1\MitoSys2\Calibration\pmEGFPC1\0002_pmEGFPC1_R1_P2_K1_Ch2.zen
2.988000e+01	2.456667e+02	20181116_CTCFgfpcf2_G2G1\MitoSys2\Calibration\pmEGFPC1\0002_pmEGFPC1_R1_P2_K1_Ch2.zen
2.994000e+01	2.398667e+02	20181116_CTCFgfpcf2_G2G1\MitoSys2\Calibration\pmEGFPC1\0002_pmEGFPC1_R1_P2_K1_Ch2.zen
0	3.209991e+01	20181116_CTCFgfpcf2_G2G1\MitoSys2\Calibration\pmEGFPC1\0003_pmEGFPC1_R1_P1_K1_Ch2.zen
6.000020e-02	3.104992e+01	20181116_CTCFgfpcf2_G2G1\MitoSys2\Calibration\pmEGFPC1\0003_pmEGFPC1_R1_P1_K1_Ch2.zen
1.200000e-01	3.058325e+01	20181116_CTCFgfpcf2_G2G1\MitoSys2\Calibration\pmEGFPC1\0003_pmEGFPC1_R1_P1_K1_Ch2.zen
1.800000e-01	3.474991e+01	20181116_CTCFgfpcf2_G2G1\MitoSys2\Calibration\pmEGFPC1\0003_pmEGFPC1_R1_P1_K1_Ch2.zen
2.400000e-01	3.293325e+01	20181116_CTCFgfpcf2_G2G1\MitoSys2\Calibration\pmEGFPC1\0003_pmEGFPC1_R1_P1_K1_Ch2.zen
3.000000e-01	3.111658e+01	20181116_CTCFgfpcf2_G2G1\MitoSys2\Calibration\pmEGFPC1\0003_pmEGFPC1_R1_P1_K1_Ch2.zen
3.600000e-01	3.094992e+01	20181116_CTCFgfpcf2_G2G1\MitoSys2\Calibration\pmEGFPC1\0003_pmEGFPC1_R1_P1_K1_Ch2.zen
4.200000e-01	3.179992e+01	20181116_CTCFgfpcf2_G2G1\MitoSys2\Calibration\pmEGFPC1\0003_pmEGFPC1_R1_P1_K1_Ch2.zen
4.800000e-01	3.326658e+01	20181116_CTCFgfpcf2_G2G1\MitoSys2\Calibration\pmEGFPC1\0003_pmEGFPC1_R1_P1_K1_Ch2.zen
5.400000e-01	3.128325e+01	20181116_CTCFgfpcf2_G2G1\MitoSys2\Calibration\pmEGFPC1\0003_pmEGFPC1_R1_P1_K1_Ch2.zen
6.000000e-01	3.384991e+01	20181116_CTCFgfpcf2_G2G1\MitoSys2\Calibration\pmEGFPC1\0003_pmEGFPC1_R1_P1_K1_Ch2.zen
6.600000e-01	3.216658e+01	20181116_CTCFgfpcf2_G2G1\MitoSys2\Calibration\pmEGFPC1\0003_pmEGFPC1_R1_P1_K1_Ch2.zen
7.200000e-01	3.241658e+01	20181116_CTCFgfpcf2_G2G1\MitoSys2\Calibration\pmEGFPC1\0003_pmEGFPC1_R1_P1_K1_Ch2.zen
7.800000e-01	3.254992e+01	20181116_CTCFgfpcf2_G2G1\MitoSys2\Calibration\pmEGFPC1\0003_pmEGFPC1_R1_P1_K1_Ch2.zen
8.400000e-01	3.093325e+01	20181116_CTCFgfpcf2_G2G1\MitoSys2\Calibration\pmEGFPC1\0003_pmEGFPC1_R1_P1_K1_Ch2.zen
9.000000e-01	3.364991e+01	20181116_CTCFgfpcf2_G2G1\MitoSys2\Calibration\pmEGFPC1\0003_pmEGFPC1_R1_P1_K1_Ch2.zen
9.600000e-01	3.309991e+01	20181116_CTCFgfpcf2_G2G1\MitoSys2\Calibration\pmEGFPC1\0003_pmEGFPC1_R1_P1_K1_Ch2.zen
1.020000e+00	3.301658e+01	20181116_CTCFgfpcf2_G2G1\MitoSys2\Calibration\pmEGFPC1\0003_pmEGFPC1_R1_P1_K1_Ch2.zen
1.080000e+00	3.341658e+01	20181116_CTCFgfpcf2_G2G1\MitoSys2\Calibration\pmEGFPC1\0003_pmEGFPC1_R1_P1_K1_Ch2.zen
1.140000e+00	3.223325e+01	20181116_CTCFgfpcf2_G2G1\MitoSys2\Calibration\pmEGFPC1\0003_pmEGFPC1_R1_P1_K1_Ch2.zen
1.200000e+00	3.349991e+01	20181116_CTCFgfpcf2_G2G1\MitoSys2\Calibration\pmEGFPC1\0003_pmEGFPC1_R1_P1_K1_Ch2.zen
1.260000e+00	3.214992e+01	20181116_CTCFgfpcf2_G2G1\MitoSys2\Calibration\pmEGFPC1\0003_pmEGFPC1_R1_P1_K1_Ch2.zen
1.320000e+00	3.264991e+01	20181116_CTCFgfpcf2_G2G1\MitoSys2\Calibration\pmEGFPC1\0003_pmEGFPC1_R1_P1_K1_Ch2.zen
1.380000e+00	3.073325e+01	20181116_CTCFgfpcf2_G2G1\MitoSys2\Calibration\pmEGFPC1\0003_pmEGFPC1_R1_P1_K1_Ch2.zen
1.440000e+00	3.148325e+01	20181116_CTCFgfpcf2_G2G1\MitoSys2\Calibration\pmEGFPC1\0003_pmEGFPC1_R1_P1_K1_Ch2.zen
1.500000e+00	3.291658e+01	20181116_CTCFgfpcf2_G2G1\MitoSys2\Calibration\pmEGFPC1\0003_pmEGFPC1_R1_P1_K1_Ch2.zen
1.560000e+00	3.403325e+01	20181116_CTCFgfpcf2_G2G1\MitoSys2\Calibration\pmEGFPC1\0003_pmEGFPC1_R1_P1_K1_Ch2.zen
1.620000e+00	3.119992e+01	20181116_CTCFgfpcf2_G2G1\MitoSys2\Calibration\pmEGFPC1\0003_pmEGFPC1_R1_P1_K1_Ch2.zen
1.680000e+00	3.063325e+01	20181116_CTCFgfpcf2_G2G1\MitoSys2\Calibration\pmEGFPC1\0003_pmEGFPC1_R1_P1_K1_Ch2.zen
1.740000e+00	3.226658e+01	20181116_CTCFgfpcf2_G2G1\MitoSys2\Calibration\pmEGFPC1\0003_pmEGFPC1_R1_P1_K1_Ch2.zen
1.800000e+00	3.058325e+01	20181116_CTCFgfpcf2_G2G1\MitoSys2\Calibration\pmEGFPC1\0003_pmEGFPC1_R1_P1_K1_Ch2.zen
1.860000e+00	3.413324e+01	20181116_CTCFgfpcf2_G2G1\MitoSys2\Calibration\pmEGFPC1\0003_pmEGFPC1_R1_P1_K1_Ch2.zen
1.920000e+00	3.489991e+01	20181116_CTCFgfpcf2_G2G1\MitoSys2\Calibration\pmEGFPC1\0003_pmEGFPC1_R1_P1_K1_Ch2.zen
1.980010e+00	3.398325e+01	20181116_CTCFgfpcf2_G2G1\MitoSys2\Calibration\pmEGFPC1\0003_pmEGFPC1_R1_P1_K1_Ch2.zen
2.040010e+00	3.309991e+01	20181116_CTCFgfpcf2_G2G1\MitoSys2\Calibration\pmEGFPC1\0003_pmEGFPC1_R1_P1_K1_Ch2.zen
2.100010e+00	3.589991e+01	20181116_CTCFgfpcf2_G2G1\MitoSys2\Calibration\pmEGFPC1\0003_pmEGFPC1_R1_P1_K1_Ch2.zen
2.160010e+00	3.374991e+01	20181116_CTCFgfpcf2_G2G1\MitoSys2\Calibration\pmEGFPC1\0003_pmEGFPC1_R1_P1_K1_Ch2.zen
2.220010e+00	3.164992e+01	20181116_CTCFgfpcf2_G2G1\MitoSys2\Calibration\pmEGFPC1\0003_pmEGFPC1_R1_P1_K1_Ch2.zen
2.280010e+00	3.359991e+01	20181116_CTCFgfpcf2_G2G1\MitoSys2\Calibration\pmEGFPC1\0003_pmEGFPC1_R1_P1_K1_Ch2.zen
2.340010e+00	3.073325e+01	20181116_CTCFgfpcf2_G2G1\MitoSys2\Calibration\pmEGFPC1\0003_pmEGFPC1_R1_P1_K1_Ch2.zen
2.400010e+00	3.324991e+01	20181116_CTCFgfpcf2_G2G1\MitoSys2\Calibration\pmEGFPC1\0003_pmEGFPC1_R1_P1_K1_Ch2.zen
2.460010e+00	3.181658e+01	20181116_CTCFgfpcf2_G2G1\MitoSys2\Calibration\pmEGFPC1\0003_pmEGFPC1_R1_P1_K1_Ch2.zen
2.520010e+00	3.023326e+01	20181116_CTCFgfpcf2_G2G1\MitoSys2\Calibration\pmEGFPC1\0003_pmEGFPC1_R1_P1_K1_Ch2.zen
2.580010e+00	3.279992e+01	20181116_CTCFgfpcf2_G2G1\MitoSys2\Calibration\pmEGFPC1\0003_pmEGFPC1_R1_P1_K1_Ch2.zen
2.640010e+00	3.331658e+01	20181116_CTCFgfpcf2_G2G1\MitoSys2\Calibration\pmEGFPC1\0003_pmEGFPC1_R1_P1_K1_Ch2.zen
2.700010e+00	3.093325e+01	20181116_CTCFgfpcf2_G2G1\MitoSys2\Calibration\pmEGFPC1\0003_pmEGFPC1_R1_P1_K1_Ch2.zen
2.760010e+00	2.984992e+01	20181116_CTCFgfpcf2_G2G1\MitoSys2\Calibration\pmEGFPC1\0003_pmEGFPC1_R1_P1_K1_Ch2.zen
2.820010e+00	3.418324e+01	20181116_CTCFgfpcf2_G2G1\MitoSys2\Calibration\pmEGFPC1\0003_pmEGFPC1_R1_P1_K1_Ch2.zen
2.880010e+00	3.258325e+01	20181116_CTCFgfpcf2_G2G1\MitoSys2\Calibration\pmEGFPC1\0003_pmEGFPC1_R1_P1_K1_Ch2.zen
2.940010e+00	3.113325e+01	20181116_CTCFgfpcf2_G2G1\MitoSys2\Calibration\pmEGFPC1\0003_pmEGFPC1_R1_P1_K1_Ch2.zen
3.000010e+00	3.181658e+01	20181116_CTCFgfpcf2_G2G1\MitoSys2\Calibration\pmEGFPC1\0003_pmEGFPC1_R1_P1_K1_Ch2.zen
3.060010e+00	3.184992e+01	20181116_CTCFgfpcf2_G2G1\MitoSys2\Calibration\pmEGFPC1\0003_pmEGFPC1_R1_P1_K1_Ch2.zen
3.120010e+00	3.249992e+01	20181116_CTCFgfpcf2_G2G1\MitoSys2\Calibration\pmEGFPC1\0003_pmEGFPC1_R1_P1_K1_Ch2.zen
3.180010e+00	3.569991e+01	20181116_CTCFgfpcf2_G2G1\MitoSys2\Calibration\pmEGFPC1\0003_pmEGFPC1_R1_P1_K1_Ch2.zen
3.240010e+00	3.008326e+01	20181116_CTCFgfpcf2_G2G1\MitoSys2\Calibration\pmEGFPC1\0003_pmEGFPC1_R1_P1_K1_Ch2.zen
3.300010e+00	3.339991e+01	20181116_CTCFgfpcf2_G2G1\MitoSys2\Calibration\pmEGFPC1\0003_pmEGFPC1_R1_P1_K1_Ch2.zen
3.360010e+00	3.344991e+01	20181116_CTCFgfpcf2_G2G1\MitoSys2\Calibration\pmEGFPC1\0003_pmEGFPC1_R1_P1_K1_Ch2.zen
3.420010e+00	2.886659e+01	20181116_CTCFgfpcf2_G2G1\MitoSys2\Calibration\pmEGFPC1\0003_pmEGFPC1_R1_P1_K1_Ch2.zen
3.480010e+00	3.423325e+01	20181116_CTCFgfpcf2_G2G1\MitoSys2\Calibration\pmEGFPC1\0003_pmEGFPC1_R1_P1_K1_Ch2.zen
3.540010e+00	3.198325e+01	20181116_CTCFgfpcf2_G2G1\MitoSys2\Calibration\pmEGFPC1\0003_pmEGFPC1_R1_P1_K1_Ch2.zen
3.600010e+00	3.458324e+01	20181116_CTCFgfpcf2_G2G1\MitoSys2\Calibration\pmEGFPC1\0003_pmEGFPC1_R1_P1_K1_Ch2.zen
3.660010e+00	3.368325e+01	20181116_CTCFgfpcf2_G2G1\MitoSys2\Calibration\pmEGFPC1\0003_pmEGFPC1_R1_P1_K1_Ch2.zen
3.720010e+00	3.379991e+01	20181116_CTCFgfpcf2_G2G1\MitoSys2\Calibration\pmEGFPC1\0003_pmEGFPC1_R1_P1_K1_Ch2.zen
3.780010e+00	3.408324e+01	20181116_CTCFgfpcf2_G2G1\MitoSys2\Calibration\pmEGFPC1\0003_pmEGFPC1_R1_P1_K1_Ch2.zen
3.840010e+00	3.334991e+01	20181116_CTCFgfpcf2_G2G1\MitoSys2\Calibration\pmEGFPC1\0003_pmEGFPC1_R1_P1_K1_Ch2.zen
3.900010e+00	3.156658e+01	20181116_CTCFgfpcf2_G2G1\MitoSys2\Calibration\pmEGFPC1\0003_pmEGFPC1_R1_P1_K1_Ch2.zen
3.960010e+00	3.299991e+01	20181116_CTCFgfpcf2_G2G1\MitoSys2\Calibration\pmEGFPC1\0003_pmEGFPC1_R1_P1_K1_Ch2.zen
4.020010e+00	3.174992e+01	20181116_CTCFgfpcf2_G2G1\MitoSys2\Calibration\pmEGFPC1\0003_pmEGFPC1_R1_P1_K1_Ch2.zen
4.080010e+00	3.121659e+01	20181116_CTCFgfpcf2_G2G1\MitoSys2\Calibration\pmEGFPC1\0003_pmEGFPC1_R1_P1_K1_Ch2.zen
4.140010e+00	3.016659e+01	20181116_CTCFgfpcf2_G2G1\MitoSys2\Calibration\pmEGFPC1\0003_pmEGFPC1_R1_P1_K1_Ch2.zen
4.200010e+00	2.943326e+01	20181116_CTCFgfpcf2_G2G1\MitoSys2\Calibration\pmEGFPC1\0003_pmEGFPC1_R1_P1_K1_Ch2.zen
4.260010e+00	3.389991e+01	20181116_CTCFgfpcf2_G2G1\MitoSys2\Calibration\pmEGFPC1\0003_pmEGFPC1_R1_P1_K1_Ch2.zen
4.320010e+00	3.236658e+01	20181116_CTCFgfpcf2_G2G1\MitoSys2\Calibration\pmEGFPC1\0003_pmEGFPC1_R1_P1_K1_Ch2.zen
4.380010e+00	3.118325e+01	20181116_CTCFgfpcf2_G2G1\MitoSys2\Calibration\pmEGFPC1\0003_pmEGFPC1_R1_P1_K1_Ch2.zen
4.440010e+00	2.989992e+01	20181116_CTCFgfpcf2_G2G1\MitoSys2\Calibration\pmEGFPC1\0003_pmEGFPC1_R1_P1_K1_Ch2.zen
4.500010e+00	3.204992e+01	20181116_CTCFgfpcf2_G2G1\MitoSys2\Calibration\pmEGFPC1\0003_pmEGFPC1_R1_P1_K1_Ch2.zen
4.560010e+00	3.061659e+01	20181116_CTCFgfpcf2_G2G1\MitoSys2\Calibration\pmEGFPC1\0003_pmEGFPC1_R1_P1_K1_Ch2.zen
4.620010e+00	3.249992e+01	20181116_CTCFgfpcf2_G2G1\MitoSys2\Calibration\pmEGFPC1\0003_pmEGFPC1_R1_P1_K1_Ch2.zen
4.680010e+00	3.041659e+01	20181116_CTCFgfpcf2_G2G1\MitoSys2\Calibration\pmEGFPC1\0003_pmEGFPC1_R1_P1_K1_Ch2.zen
4.740010e+00	3.301658e+01	20181116_CTCFgfpcf2_G2G1\MitoSys2\Calibration\pmEGFPC1\0003_pmEGFPC1_R1_P1_K1_Ch2.zen
4.800010e+00	3.319991e+01	20181116_CTCFgfpcf2_G2G1\MitoSys2\Calibration\pmEGFPC1\0003_pmEGFPC1_R1_P1_K1_Ch2.zen
4.860010e+00	3.363325e+01	20181116_CTCFgfpcf2_G2G1\MitoSys2\Calibration\pmEGFPC1\0003_pmEGFPC1_R1_P1_K1_Ch2.zen
4.920010e+00	3.001659e+01	20181116_CTCFgfpcf2_G2G1\MitoSys2\Calibration\pmEGFPC1\0003_pmEGFPC1_R1_P1_K1_Ch2.zen
4.980010e+00	2.899992e+01	20181116_CTCFgfpcf2_G2G1\MitoSys2\Calibration\pmEGFPC1\0003_pmEGFPC1_R1_P1_K1_Ch2.zen
5.040010e+00	3.206658e+01	20181116_CTCFgfpcf2_G2G1\MitoSys2\Calibration\pmEGFPC1\0003_pmEGFPC1_R1_P1_K1_Ch2.zen
5.100010e+00	3.161658e+01	20181116_CTCFgfpcf2_G2G1\MitoSys2\Calibration\pmEGFPC1\0003_pmEGFPC1_R1_P1_K1_Ch2.zen
5.160010e+00	3.334991e+01	20181116_CTCFgfpcf2_G2G1\MitoSys2\Calibration\pmEGFPC1\0003_pmEGFPC1_R1_P1_K1_Ch2.zen
5.220010e+00	3.089992e+01	20181116_CTCFgfpcf2_G2G1\MitoSys2\Calibration\pmEGFPC1\0003_pmEGFPC1_R1_P1_K1_Ch2.zen
5.280010e+00	2.943326e+01	20181116_CTCFgfpcf2_G2G1\MitoSys2\Calibration\pmEGFPC1\0003_pmEGFPC1_R1_P1_K1_Ch2.zen
5.340010e+00	3.088325e+01	20181116_CTCFgfpcf2_G2G1\MitoSys2\Calibration\pmEGFPC1\0003_pmEGFPC1_R1_P1_K1_Ch2.zen
5.400010e+00	3.096659e+01	20181116_CTCFgfpcf2_G2G1\MitoSys2\Calibration\pmEGFPC1\0003_pmEGFPC1_R1_P1_K1_Ch2.zen
5.460010e+00	3.366658e+01	20181116_CTCFgfpcf2_G2G1\MitoSys2\Calibration\pmEGFPC1\0003_pmEGFPC1_R1_P1_K1_Ch2.zen
5.520010e+00	3.039992e+01	20181116_CTCFgfpcf2_G2G1\MitoSys2\Calibration\pmEGFPC1\0003_pmEGFPC1_R1_P1_K1_Ch2.zen
5.580010e+00	3.101659e+01	20181116_CTCFgfpcf2_G2G1\MitoSys2\Calibration\pmEGFPC1\0003_pmEGFPC1_R1_P1_K1_Ch2.zen
5.640010e+00	3.004992e+01	20181116_CTCFgfpcf2_G2G1\MitoSys2\Calibration\pmEGFPC1\0003_pmEGFPC1_R1_P1_K1_Ch2.zen
5.700020e+00	3.023326e+01	20181116_CTCFgfpcf2_G2G1\MitoSys2\Calibration\pmEGFPC1\0003_pmEGFPC1_R1_P1_K1_Ch2.zen
5.760020e+00	3.294991e+01	20181116_CTCFgfpcf2_G2G1\MitoSys2\Calibration\pmEGFPC1\0003_pmEGFPC1_R1_P1_K1_Ch2.zen
5.820010e+00	3.254992e+01	20181116_CTCFgfpcf2_G2G1\MitoSys2\Calibration\pmEGFPC1\0003_pmEGFPC1_R1_P1_K1_Ch2.zen
5.880020e+00	3.119992e+01	20181116_CTCFgfpcf2_G2G1\MitoSys2\Calibration\pmEGFPC1\0003_pmEGFPC1_R1_P1_K1_Ch2.zen
5.940020e+00	3.099992e+01	20181116_CTCFgfpcf2_G2G1\MitoSys2\Calibration\pmEGFPC1\0003_pmEGFPC1_R1_P1_K1_Ch2.zen
6.000020e+00	3.094992e+01	20181116_CTCFgfpcf2_G2G1\MitoSys2\Calibration\pmEGFPC1\0003_pmEGFPC1_R1_P1_K1_Ch2.zen
6.060020e+00	3.374991e+01	20181116_CTCFgfpcf2_G2G1\MitoSys2\Calibration\pmEGFPC1\0003_pmEGFPC1_R1_P1_K1_Ch2.zen
6.120020e+00	3.269991e+01	20181116_CTCFgfpcf2_G2G1\MitoSys2\Calibration\pmEGFPC1\0003_pmEGFPC1_R1_P1_K1_Ch2.zen
6.180020e+00	2.956659e+01	20181116_CTCFgfpcf2_G2G1\MitoSys2\Calibration\pmEGFPC1\0003_pmEGFPC1_R1_P1_K1_Ch2.zen
6.240020e+00	2.776659e+01	20181116_CTCFgfpcf2_G2G1\MitoSys2\Calibration\pmEGFPC1\0003_pmEGFPC1_R1_P1_K1_Ch2.zen
6.300020e+00	3.181658e+01	20181116_CTCFgfpcf2_G2G1\MitoSys2\Calibration\pmEGFPC1\0003_pmEGFPC1_R1_P1_K1_Ch2.zen
6.360020e+00	3.206658e+01	20181116_CTCFgfpcf2_G2G1\MitoSys2\Calibration\pmEGFPC1\0003_pmEGFPC1_R1_P1_K1_Ch2.zen
6.420020e+00	3.141658e+01	20181116_CTCFgfpcf2_G2G1\MitoSys2\Calibration\pmEGFPC1\0003_pmEGFPC1_R1_P1_K1_Ch2.zen
6.480020e+00	3.071659e+01	20181116_CTCFgfpcf2_G2G1\MitoSys2\Calibration\pmEGFPC1\0003_pmEGFPC1_R1_P1_K1_Ch2.zen
6.540020e+00	3.189992e+01	20181116_CTCFgfpcf2_G2G1\MitoSys2\Calibration\pmEGFPC1\0003_pmEGFPC1_R1_P1_K1_Ch2.zen
6.600020e+00	2.974992e+01	20181116_CTCFgfpcf2_G2G1\MitoSys2\Calibration\pmEGFPC1\0003_pmEGFPC1_R1_P1_K1_Ch2.zen
6.660020e+00	3.386658e+01	20181116_CTCFgfpcf2_G2G1\MitoSys2\Calibration\pmEGFPC1\0003_pmEGFPC1_R1_P1_K1_Ch2.zen
6.720020e+00	3.194992e+01	20181116_CTCFgfpcf2_G2G1\MitoSys2\Calibration\pmEGFPC1\0003_pmEGFPC1_R1_P1_K1_Ch2.zen
6.780020e+00	2.866659e+01	20181116_CTCFgfpcf2_G2G1\MitoSys2\Calibration\pmEGFPC1\0003_pmEGFPC1_R1_P1_K1_Ch2.zen
6.840020e+00	3.058325e+01	20181116_CTCFgfpcf2_G2G1\MitoSys2\Calibration\pmEGFPC1\0003_pmEGFPC1_R1_P1_K1_Ch2.zen
6.900020e+00	3.266658e+01	20181116_CTCFgfpcf2_G2G1\MitoSys2\Calibration\pmEGFPC1\0003_pmEGFPC1_R1_P1_K1_Ch2.zen
6.960020e+00	3.114992e+01	20181116_CTCFgfpcf2_G2G1\MitoSys2\Calibration\pmEGFPC1\0003_pmEGFPC1_R1_P1_K1_Ch2.zen
7.020020e+00	3.016659e+01	20181116_CTCFgfpcf2_G2G1\MitoSys2\Calibration\pmEGFPC1\0003_pmEGFPC1_R1_P1_K1_Ch2.zen
7.080020e+00	3.183325e+01	20181116_CTCFgfpcf2_G2G1\MitoSys2\Calibration\pmEGFPC1\0003_pmEGFPC1_R1_P1_K1_Ch2.zen
7.140020e+00	3.163325e+01	20181116_CTCFgfpcf2_G2G1\MitoSys2\Calibration\pmEGFPC1\0003_pmEGFPC1_R1_P1_K1_Ch2.zen
7.200020e+00	3.114992e+01	20181116_CTCFgfpcf2_G2G1\MitoSys2\Calibration\pmEGFPC1\0003_pmEGFPC1_R1_P1_K1_Ch2.zen
7.260020e+00	3.536657e+01	20181116_CTCFgfpcf2_G2G1\MitoSys2\Calibration\pmEGFPC1\0003_pmEGFPC1_R1_P1_K1_Ch2.zen
7.320020e+00	3.038326e+01	20181116_CTCFgfpcf2_G2G1\MitoSys2\Calibration\pmEGFPC1\0003_pmEGFPC1_R1_P1_K1_Ch2.zen
7.380020e+00	3.076659e+01	20181116_CTCFgfpcf2_G2G1\MitoSys2\Calibration\pmEGFPC1\0003_pmEGFPC1_R1_P1_K1_Ch2.zen
7.440020e+00	2.914992e+01	20181116_CTCFgfpcf2_G2G1\MitoSys2\Calibration\pmEGFPC1\0003_pmEGFPC1_R1_P1_K1_Ch2.zen
7.500020e+00	3.021659e+01	20181116_CTCFgfpcf2_G2G1\MitoSys2\Calibration\pmEGFPC1\0003_pmEGFPC1_R1_P1_K1_Ch2.zen
7.560020e+00	3.144992e+01	20181116_CTCFgfpcf2_G2G1\MitoSys2\Calibration\pmEGFPC1\0003_pmEGFPC1_R1_P1_K1_Ch2.zen
7.620020e+00	3.344991e+01	20181116_CTCFgfpcf2_G2G1\MitoSys2\Calibration\pmEGFPC1\0003_pmEGFPC1_R1_P1_K1_Ch2.zen
7.680020e+00	2.944992e+01	20181116_CTCFgfpcf2_G2G1\MitoSys2\Calibration\pmEGFPC1\0003_pmEGFPC1_R1_P1_K1_Ch2.zen
7.740020e+00	2.986659e+01	20181116_CTCFgfpcf2_G2G1\MitoSys2\Calibration\pmEGFPC1\0003_pmEGFPC1_R1_P1_K1_Ch2.zen
7.800020e+00	3.008326e+01	20181116_CTCFgfpcf2_G2G1\MitoSys2\Calibration\pmEGFPC1\0003_pmEGFPC1_R1_P1_K1_Ch2.zen
7.860020e+00	2.964992e+01	20181116_CTCFgfpcf2_G2G1\MitoSys2\Calibration\pmEGFPC1\0003_pmEGFPC1_R1_P1_K1_Ch2.zen
7.920020e+00	3.358324e+01	20181116_CTCFgfpcf2_G2G1\MitoSys2\Calibration\pmEGFPC1\0003_pmEGFPC1_R1_P1_K1_Ch2.zen
7.980020e+00	3.049992e+01	20181116_CTCFgfpcf2_G2G1\MitoSys2\Calibration\pmEGFPC1\0003_pmEGFPC1_R1_P1_K1_Ch2.zen
8.040020e+00	3.268325e+01	20181116_CTCFgfpcf2_G2G1\MitoSys2\Calibration\pmEGFPC1\0003_pmEGFPC1_R1_P1_K1_Ch2.zen
8.100020e+00	3.028325e+01	20181116_CTCFgfpcf2_G2G1\MitoSys2\Calibration\pmEGFPC1\0003_pmEGFPC1_R1_P1_K1_Ch2.zen
8.160020e+00	2.948326e+01	20181116_CTCFgfpcf2_G2G1\MitoSys2\Calibration\pmEGFPC1\0003_pmEGFPC1_R1_P1_K1_Ch2.zen
8.220020e+00	3.051659e+01	20181116_CTCFgfpcf2_G2G1\MitoSys2\Calibration\pmEGFPC1\0003_pmEGFPC1_R1_P1_K1_Ch2.zen
8.280020e+00	3.298325e+01	20181116_CTCFgfpcf2_G2G1\MitoSys2\Calibration\pmEGFPC1\0003_pmEGFPC1_R1_P1_K1_Ch2.zen
8.340020e+00	3.366658e+01	20181116_CTCFgfpcf2_G2G1\MitoSys2\Calibration\pmEGFPC1\0003_pmEGFPC1_R1_P1_K1_Ch2.zen
8.400020e+00	3.124992e+01	20181116_CTCFgfpcf2_G2G1\MitoSys2\Calibration\pmEGFPC1\0003_pmEGFPC1_R1_P1_K1_Ch2.zen
8.460020e+00	3.168325e+01	20181116_CTCFgfpcf2_G2G1\MitoSys2\Calibration\pmEGFPC1\0003_pmEGFPC1_R1_P1_K1_Ch2.zen
8.520020e+00	3.184992e+01	20181116_CTCFgfpcf2_G2G1\MitoSys2\Calibration\pmEGFPC1\0003_pmEGFPC1_R1_P1_K1_Ch2.zen
8.580020e+00	3.249992e+01	20181116_CTCFgfpcf2_G2G1\MitoSys2\Calibration\pmEGFPC1\0003_pmEGFPC1_R1_P1_K1_Ch2.zen
8.640020e+00	3.126658e+01	20181116_CTCFgfpcf2_G2G1\MitoSys2\Calibration\pmEGFPC1\0003_pmEGFPC1_R1_P1_K1_Ch2.zen
8.700020e+00	3.493324e+01	20181116_CTCFgfpcf2_G2G1\MitoSys2\Calibration\pmEGFPC1\0003_pmEGFPC1_R1_P1_K1_Ch2.zen
8.760020e+00	2.886659e+01	20181116_CTCFgfpcf2_G2G1\MitoSys2\Calibration\pmEGFPC1\0003_pmEGFPC1_R1_P1_K1_Ch2.zen
8.820020e+00	2.821659e+01	20181116_CTCFgfpcf2_G2G1\MitoSys2\Calibration\pmEGFPC1\0003_pmEGFPC1_R1_P1_K1_Ch2.zen
8.880020e+00	3.179992e+01	20181116_CTCFgfpcf2_G2G1\MitoSys2\Calibration\pmEGFPC1\0003_pmEGFPC1_R1_P1_K1_Ch2.zen
8.940020e+00	3.196658e+01	20181116_CTCFgfpcf2_G2G1\MitoSys2\Calibration\pmEGFPC1\0003_pmEGFPC1_R1_P1_K1_Ch2.zen
9.000020e+00	3.148325e+01	20181116_CTCFgfpcf2_G2G1\MitoSys2\Calibration\pmEGFPC1\0003_pmEGFPC1_R1_P1_K1_Ch2.zen
9.060020e+00	3.268325e+01	20181116_CTCFgfpcf2_G2G1\MitoSys2\Calibration\pmEGFPC1\0003_pmEGFPC1_R1_P1_K1_Ch2.zen
9.120020e+00	2.918326e+01	20181116_CTCFgfpcf2_G2G1\MitoSys2\Calibration\pmEGFPC1\0003_pmEGFPC1_R1_P1_K1_Ch2.zen
9.180020e+00	2.994992e+01	20181116_CTCFgfpcf2_G2G1\MitoSys2\Calibration\pmEGFPC1\0003_pmEGFPC1_R1_P1_K1_Ch2.zen
9.240020e+00	3.091659e+01	20181116_CTCFgfpcf2_G2G1\MitoSys2\Calibration\pmEGFPC1\0003_pmEGFPC1_R1_P1_K1_Ch2.zen
9.300020e+00	3.154992e+01	20181116_CTCFgfpcf2_G2G1\MitoSys2\Calibration\pmEGFPC1\0003_pmEGFPC1_R1_P1_K1_Ch2.zen
9.360020e+00	2.993326e+01	20181116_CTCFgfpcf2_G2G1\MitoSys2\Calibration\pmEGFPC1\0003_pmEGFPC1_R1_P1_K1_Ch2.zen
9.420020e+00	3.506657e+01	20181116_CTCFgfpcf2_G2G1\MitoSys2\Calibration\pmEGFPC1\0003_pmEGFPC1_R1_P1_K1_Ch2.zen
9.480020e+00	3.241658e+01	20181116_CTCFgfpcf2_G2G1\MitoSys2\Calibration\pmEGFPC1\0003_pmEGFPC1_R1_P1_K1_Ch2.zen
9.540020e+00	3.343325e+01	20181116_CTCFgfpcf2_G2G1\MitoSys2\Calibration\pmEGFPC1\0003_pmEGFPC1_R1_P1_K1_Ch2.zen
9.600030e+00	3.164992e+01	20181116_CTCFgfpcf2_G2G1\MitoSys2\Calibration\pmEGFPC1\0003_pmEGFPC1_R1_P1_K1_Ch2.zen
9.660030e+00	2.969992e+01	20181116_CTCFgfpcf2_G2G1\MitoSys2\Calibration\pmEGFPC1\0003_pmEGFPC1_R1_P1_K1_Ch2.zen
9.720030e+00	3.213325e+01	20181116_CTCFgfpcf2_G2G1\MitoSys2\Calibration\pmEGFPC1\0003_pmEGFPC1_R1_P1_K1_Ch2.zen
9.780030e+00	2.994992e+01	20181116_CTCFgfpcf2_G2G1\MitoSys2\Calibration\pmEGFPC1\0003_pmEGFPC1_R1_P1_K1_Ch2.zen
9.840030e+00	3.036659e+01	20181116_CTCFgfpcf2_G2G1\MitoSys2\Calibration\pmEGFPC1\0003_pmEGFPC1_R1_P1_K1_Ch2.zen
9.900030e+00	3.126658e+01	20181116_CTCFgfpcf2_G2G1\MitoSys2\Calibration\pmEGFPC1\0003_pmEGFPC1_R1_P1_K1_Ch2.zen
9.960030e+00	3.219992e+01	20181116_CTCFgfpcf2_G2G1\MitoSys2\Calibration\pmEGFPC1\0003_pmEGFPC1_R1_P1_K1_Ch2.zen
1.002003e+01	3.323325e+01	20181116_CTCFgfpcf2_G2G1\MitoSys2\Calibration\pmEGFPC1\0003_pmEGFPC1_R1_P1_K1_Ch2.zen
1.008003e+01	3.081659e+01	20181116_CTCFgfpcf2_G2G1\MitoSys2\Calibration\pmEGFPC1\0003_pmEGFPC1_R1_P1_K1_Ch2.zen
1.014003e+01	3.296658e+01	20181116_CTCFgfpcf2_G2G1\MitoSys2\Calibration\pmEGFPC1\0003_pmEGFPC1_R1_P1_K1_Ch2.zen
1.020003e+01	3.218325e+01	20181116_CTCFgfpcf2_G2G1\MitoSys2\Calibration\pmEGFPC1\0003_pmEGFPC1_R1_P1_K1_Ch2.zen
1.026003e+01	3.154992e+01	20181116_CTCFgfpcf2_G2G1\MitoSys2\Calibration\pmEGFPC1\0003_pmEGFPC1_R1_P1_K1_Ch2.zen
1.032003e+01	3.264991e+01	20181116_CTCFgfpcf2_G2G1\MitoSys2\Calibration\pmEGFPC1\0003_pmEGFPC1_R1_P1_K1_Ch2.zen
1.038003e+01	3.048325e+01	20181116_CTCFgfpcf2_G2G1\MitoSys2\Calibration\pmEGFPC1\0003_pmEGFPC1_R1_P1_K1_Ch2.zen
1.044003e+01	3.408324e+01	20181116_CTCFgfpcf2_G2G1\MitoSys2\Calibration\pmEGFPC1\0003_pmEGFPC1_R1_P1_K1_Ch2.zen
1.050003e+01	3.046659e+01	20181116_CTCFgfpcf2_G2G1\MitoSys2\Calibration\pmEGFPC1\0003_pmEGFPC1_R1_P1_K1_Ch2.zen
1.056003e+01	2.889993e+01	20181116_CTCFgfpcf2_G2G1\MitoSys2\Calibration\pmEGFPC1\0003_pmEGFPC1_R1_P1_K1_Ch2.zen
1.062003e+01	3.158325e+01	20181116_CTCFgfpcf2_G2G1\MitoSys2\Calibration\pmEGFPC1\0003_pmEGFPC1_R1_P1_K1_Ch2.zen
1.068003e+01	3.369991e+01	20181116_CTCFgfpcf2_G2G1\MitoSys2\Calibration\pmEGFPC1\0003_pmEGFPC1_R1_P1_K1_Ch2.zen
1.074003e+01	3.276658e+01	20181116_CTCFgfpcf2_G2G1\MitoSys2\Calibration\pmEGFPC1\0003_pmEGFPC1_R1_P1_K1_Ch2.zen
1.080003e+01	2.916659e+01	20181116_CTCFgfpcf2_G2G1\MitoSys2\Calibration\pmEGFPC1\0003_pmEGFPC1_R1_P1_K1_Ch2.zen
1.086003e+01	3.354991e+01	20181116_CTCFgfpcf2_G2G1\MitoSys2\Calibration\pmEGFPC1\0003_pmEGFPC1_R1_P1_K1_Ch2.zen
1.092003e+01	3.199992e+01	20181116_CTCFgfpcf2_G2G1\MitoSys2\Calibration\pmEGFPC1\0003_pmEGFPC1_R1_P1_K1_Ch2.zen
1.098003e+01	3.253325e+01	20181116_CTCFgfpcf2_G2G1\MitoSys2\Calibration\pmEGFPC1\0003_pmEGFPC1_R1_P1_K1_Ch2.zen
1.104003e+01	3.309991e+01	20181116_CTCFgfpcf2_G2G1\MitoSys2\Calibration\pmEGFPC1\0003_pmEGFPC1_R1_P1_K1_Ch2.zen
1.110003e+01	2.796659e+01	20181116_CTCFgfpcf2_G2G1\MitoSys2\Calibration\pmEGFPC1\0003_pmEGFPC1_R1_P1_K1_Ch2.zen
1.116003e+01	3.096659e+01	20181116_CTCFgfpcf2_G2G1\MitoSys2\Calibration\pmEGFPC1\0003_pmEGFPC1_R1_P1_K1_Ch2.zen
1.122003e+01	3.011659e+01	20181116_CTCFgfpcf2_G2G1\MitoSys2\Calibration\pmEGFPC1\0003_pmEGFPC1_R1_P1_K1_Ch2.zen
1.128003e+01	3.071659e+01	20181116_CTCFgfpcf2_G2G1\MitoSys2\Calibration\pmEGFPC1\0003_pmEGFPC1_R1_P1_K1_Ch2.zen
1.134003e+01	3.234991e+01	20181116_CTCFgfpcf2_G2G1\MitoSys2\Calibration\pmEGFPC1\0003_pmEGFPC1_R1_P1_K1_Ch2.zen
1.140003e+01	3.129992e+01	20181116_CTCFgfpcf2_G2G1\MitoSys2\Calibration\pmEGFPC1\0003_pmEGFPC1_R1_P1_K1_Ch2.zen
1.146003e+01	3.566657e+01	20181116_CTCFgfpcf2_G2G1\MitoSys2\Calibration\pmEGFPC1\0003_pmEGFPC1_R1_P1_K1_Ch2.zen
1.152003e+01	3.243325e+01	20181116_CTCFgfpcf2_G2G1\MitoSys2\Calibration\pmEGFPC1\0003_pmEGFPC1_R1_P1_K1_Ch2.zen
1.158003e+01	3.273325e+01	20181116_CTCFgfpcf2_G2G1\MitoSys2\Calibration\pmEGFPC1\0003_pmEGFPC1_R1_P1_K1_Ch2.zen
1.164003e+01	3.308325e+01	20181116_CTCFgfpcf2_G2G1\MitoSys2\Calibration\pmEGFPC1\0003_pmEGFPC1_R1_P1_K1_Ch2.zen
1.170003e+01	3.074992e+01	20181116_CTCFgfpcf2_G2G1\MitoSys2\Calibration\pmEGFPC1\0003_pmEGFPC1_R1_P1_K1_Ch2.zen
1.176003e+01	3.343325e+01	20181116_CTCFgfpcf2_G2G1\MitoSys2\Calibration\pmEGFPC1\0003_pmEGFPC1_R1_P1_K1_Ch2.zen
1.182003e+01	3.191658e+01	20181116_CTCFgfpcf2_G2G1\MitoSys2\Calibration\pmEGFPC1\0003_pmEGFPC1_R1_P1_K1_Ch2.zen
1.188003e+01	3.214992e+01	20181116_CTCFgfpcf2_G2G1\MitoSys2\Calibration\pmEGFPC1\0003_pmEGFPC1_R1_P1_K1_Ch2.zen
1.194003e+01	3.209991e+01	20181116_CTCFgfpcf2_G2G1\MitoSys2\Calibration\pmEGFPC1\0003_pmEGFPC1_R1_P1_K1_Ch2.zen
1.200003e+01	3.054992e+01	20181116_CTCFgfpcf2_G2G1\MitoSys2\Calibration\pmEGFPC1\0003_pmEGFPC1_R1_P1_K1_Ch2.zen
1.206003e+01	3.134992e+01	20181116_CTCFgfpcf2_G2G1\MitoSys2\Calibration\pmEGFPC1\0003_pmEGFPC1_R1_P1_K1_Ch2.zen
1.212003e+01	3.309991e+01	20181116_CTCFgfpcf2_G2G1\MitoSys2\Calibration\pmEGFPC1\0003_pmEGFPC1_R1_P1_K1_Ch2.zen
1.218003e+01	3.184992e+01	20181116_CTCFgfpcf2_G2G1\MitoSys2\Calibration\pmEGFPC1\0003_pmEGFPC1_R1_P1_K1_Ch2.zen
1.224003e+01	3.101659e+01	20181116_CTCFgfpcf2_G2G1\MitoSys2\Calibration\pmEGFPC1\0003_pmEGFPC1_R1_P1_K1_Ch2.zen
1.230003e+01	3.061659e+01	20181116_CTCFgfpcf2_G2G1\MitoSys2\Calibration\pmEGFPC1\0003_pmEGFPC1_R1_P1_K1_Ch2.zen
1.236003e+01	2.889993e+01	20181116_CTCFgfpcf2_G2G1\MitoSys2\Calibration\pmEGFPC1\0003_pmEGFPC1_R1_P1_K1_Ch2.zen
1.242003e+01	3.673324e+01	20181116_CTCFgfpcf2_G2G1\MitoSys2\Calibration\pmEGFPC1\0003_pmEGFPC1_R1_P1_K1_Ch2.zen
1.248003e+01	3.253325e+01	20181116_CTCFgfpcf2_G2G1\MitoSys2\Calibration\pmEGFPC1\0003_pmEGFPC1_R1_P1_K1_Ch2.zen
1.254003e+01	3.191658e+01	20181116_CTCFgfpcf2_G2G1\MitoSys2\Calibration\pmEGFPC1\0003_pmEGFPC1_R1_P1_K1_Ch2.zen
1.260003e+01	3.334991e+01	20181116_CTCFgfpcf2_G2G1\MitoSys2\Calibration\pmEGFPC1\0003_pmEGFPC1_R1_P1_K1_Ch2.zen
1.266003e+01	3.064992e+01	20181116_CTCFgfpcf2_G2G1\MitoSys2\Calibration\pmEGFPC1\0003_pmEGFPC1_R1_P1_K1_Ch2.zen
1.272003e+01	3.314991e+01	20181116_CTCFgfpcf2_G2G1\MitoSys2\Calibration\pmEGFPC1\0003_pmEGFPC1_R1_P1_K1_Ch2.zen
1.278003e+01	3.301658e+01	20181116_CTCFgfpcf2_G2G1\MitoSys2\Calibration\pmEGFPC1\0003_pmEGFPC1_R1_P1_K1_Ch2.zen
1.284003e+01	3.461658e+01	20181116_CTCFgfpcf2_G2G1\MitoSys2\Calibration\pmEGFPC1\0003_pmEGFPC1_R1_P1_K1_Ch2.zen
1.290003e+01	3.329991e+01	20181116_CTCFgfpcf2_G2G1\MitoSys2\Calibration\pmEGFPC1\0003_pmEGFPC1_R1_P1_K1_Ch2.zen
1.296003e+01	3.233325e+01	20181116_CTCFgfpcf2_G2G1\MitoSys2\Calibration\pmEGFPC1\0003_pmEGFPC1_R1_P1_K1_Ch2.zen
1.302003e+01	3.349991e+01	20181116_CTCFgfpcf2_G2G1\MitoSys2\Calibration\pmEGFPC1\0003_pmEGFPC1_R1_P1_K1_Ch2.zen
1.308003e+01	3.114992e+01	20181116_CTCFgfpcf2_G2G1\MitoSys2\Calibration\pmEGFPC1\0003_pmEGFPC1_R1_P1_K1_Ch2.zen
1.314003e+01	3.344991e+01	20181116_CTCFgfpcf2_G2G1\MitoSys2\Calibration\pmEGFPC1\0003_pmEGFPC1_R1_P1_K1_Ch2.zen
1.320003e+01	3.236658e+01	20181116_CTCFgfpcf2_G2G1\MitoSys2\Calibration\pmEGFPC1\0003_pmEGFPC1_R1_P1_K1_Ch2.zen
1.326003e+01	3.151658e+01	20181116_CTCFgfpcf2_G2G1\MitoSys2\Calibration\pmEGFPC1\0003_pmEGFPC1_R1_P1_K1_Ch2.zen
1.332003e+01	3.119992e+01	20181116_CTCFgfpcf2_G2G1\MitoSys2\Calibration\pmEGFPC1\0003_pmEGFPC1_R1_P1_K1_Ch2.zen
1.338003e+01	3.193325e+01	20181116_CTCFgfpcf2_G2G1\MitoSys2\Calibration\pmEGFPC1\0003_pmEGFPC1_R1_P1_K1_Ch2.zen
1.344003e+01	3.129992e+01	20181116_CTCFgfpcf2_G2G1\MitoSys2\Calibration\pmEGFPC1\0003_pmEGFPC1_R1_P1_K1_Ch2.zen
1.350004e+01	3.061659e+01	20181116_CTCFgfpcf2_G2G1\MitoSys2\Calibration\pmEGFPC1\0003_pmEGFPC1_R1_P1_K1_Ch2.zen
1.356004e+01	3.266658e+01	20181116_CTCFgfpcf2_G2G1\MitoSys2\Calibration\pmEGFPC1\0003_pmEGFPC1_R1_P1_K1_Ch2.zen
1.362004e+01	2.804993e+01	20181116_CTCFgfpcf2_G2G1\MitoSys2\Calibration\pmEGFPC1\0003_pmEGFPC1_R1_P1_K1_Ch2.zen
1.368004e+01	2.948326e+01	20181116_CTCFgfpcf2_G2G1\MitoSys2\Calibration\pmEGFPC1\0003_pmEGFPC1_R1_P1_K1_Ch2.zen
1.374004e+01	3.173325e+01	20181116_CTCFgfpcf2_G2G1\MitoSys2\Calibration\pmEGFPC1\0003_pmEGFPC1_R1_P1_K1_Ch2.zen
1.380004e+01	3.109992e+01	20181116_CTCFgfpcf2_G2G1\MitoSys2\Calibration\pmEGFPC1\0003_pmEGFPC1_R1_P1_K1_Ch2.zen
1.386004e+01	3.148325e+01	20181116_CTCFgfpcf2_G2G1\MitoSys2\Calibration\pmEGFPC1\0003_pmEGFPC1_R1_P1_K1_Ch2.zen
1.392004e+01	2.999992e+01	20181116_CTCFgfpcf2_G2G1\MitoSys2\Calibration\pmEGFPC1\0003_pmEGFPC1_R1_P1_K1_Ch2.zen
1.398004e+01	3.143325e+01	20181116_CTCFgfpcf2_G2G1\MitoSys2\Calibration\pmEGFPC1\0003_pmEGFPC1_R1_P1_K1_Ch2.zen
1.404004e+01	3.396658e+01	20181116_CTCFgfpcf2_G2G1\MitoSys2\Calibration\pmEGFPC1\0003_pmEGFPC1_R1_P1_K1_Ch2.zen
1.410004e+01	3.314991e+01	20181116_CTCFgfpcf2_G2G1\MitoSys2\Calibration\pmEGFPC1\0003_pmEGFPC1_R1_P1_K1_Ch2.zen
1.416004e+01	3.039992e+01	20181116_CTCFgfpcf2_G2G1\MitoSys2\Calibration\pmEGFPC1\0003_pmEGFPC1_R1_P1_K1_Ch2.zen
1.422004e+01	3.051659e+01	20181116_CTCFgfpcf2_G2G1\MitoSys2\Calibration\pmEGFPC1\0003_pmEGFPC1_R1_P1_K1_Ch2.zen
1.428004e+01	3.418324e+01	20181116_CTCFgfpcf2_G2G1\MitoSys2\Calibration\pmEGFPC1\0003_pmEGFPC1_R1_P1_K1_Ch2.zen
1.434004e+01	3.358324e+01	20181116_CTCFgfpcf2_G2G1\MitoSys2\Calibration\pmEGFPC1\0003_pmEGFPC1_R1_P1_K1_Ch2.zen
1.440004e+01	3.318325e+01	20181116_CTCFgfpcf2_G2G1\MitoSys2\Calibration\pmEGFPC1\0003_pmEGFPC1_R1_P1_K1_Ch2.zen
1.446004e+01	3.439991e+01	20181116_CTCFgfpcf2_G2G1\MitoSys2\Calibration\pmEGFPC1\0003_pmEGFPC1_R1_P1_K1_Ch2.zen
1.452004e+01	2.903326e+01	20181116_CTCFgfpcf2_G2G1\MitoSys2\Calibration\pmEGFPC1\0003_pmEGFPC1_R1_P1_K1_Ch2.zen
1.458004e+01	3.141658e+01	20181116_CTCFgfpcf2_G2G1\MitoSys2\Calibration\pmEGFPC1\0003_pmEGFPC1_R1_P1_K1_Ch2.zen
1.464004e+01	3.188325e+01	20181116_CTCFgfpcf2_G2G1\MitoSys2\Calibration\pmEGFPC1\0003_pmEGFPC1_R1_P1_K1_Ch2.zen
1.470004e+01	2.948326e+01	20181116_CTCFgfpcf2_G2G1\MitoSys2\Calibration\pmEGFPC1\0003_pmEGFPC1_R1_P1_K1_Ch2.zen
1.476004e+01	3.118325e+01	20181116_CTCFgfpcf2_G2G1\MitoSys2\Calibration\pmEGFPC1\0003_pmEGFPC1_R1_P1_K1_Ch2.zen
1.482004e+01	3.201658e+01	20181116_CTCFgfpcf2_G2G1\MitoSys2\Calibration\pmEGFPC1\0003_pmEGFPC1_R1_P1_K1_Ch2.zen
1.488004e+01	2.836659e+01	20181116_CTCFgfpcf2_G2G1\MitoSys2\Calibration\pmEGFPC1\0003_pmEGFPC1_R1_P1_K1_Ch2.zen
1.494004e+01	3.251658e+01	20181116_CTCFgfpcf2_G2G1\MitoSys2\Calibration\pmEGFPC1\0003_pmEGFPC1_R1_P1_K1_Ch2.zen
1.500004e+01	3.444991e+01	20181116_CTCFgfpcf2_G2G1\MitoSys2\Calibration\pmEGFPC1\0003_pmEGFPC1_R1_P1_K1_Ch2.zen
1.506004e+01	3.351658e+01	20181116_CTCFgfpcf2_G2G1\MitoSys2\Calibration\pmEGFPC1\0003_pmEGFPC1_R1_P1_K1_Ch2.zen
1.512004e+01	3.014992e+01	20181116_CTCFgfpcf2_G2G1\MitoSys2\Calibration\pmEGFPC1\0003_pmEGFPC1_R1_P1_K1_Ch2.zen
1.518004e+01	3.146659e+01	20181116_CTCFgfpcf2_G2G1\MitoSys2\Calibration\pmEGFPC1\0003_pmEGFPC1_R1_P1_K1_Ch2.zen
1.524004e+01	3.274992e+01	20181116_CTCFgfpcf2_G2G1\MitoSys2\Calibration\pmEGFPC1\0003_pmEGFPC1_R1_P1_K1_Ch2.zen
1.530004e+01	3.259991e+01	20181116_CTCFgfpcf2_G2G1\MitoSys2\Calibration\pmEGFPC1\0003_pmEGFPC1_R1_P1_K1_Ch2.zen
1.536004e+01	3.028325e+01	20181116_CTCFgfpcf2_G2G1\MitoSys2\Calibration\pmEGFPC1\0003_pmEGFPC1_R1_P1_K1_Ch2.zen
1.542004e+01	3.176658e+01	20181116_CTCFgfpcf2_G2G1\MitoSys2\Calibration\pmEGFPC1\0003_pmEGFPC1_R1_P1_K1_Ch2.zen
1.548004e+01	3.158325e+01	20181116_CTCFgfpcf2_G2G1\MitoSys2\Calibration\pmEGFPC1\0003_pmEGFPC1_R1_P1_K1_Ch2.zen
1.554004e+01	3.291658e+01	20181116_CTCFgfpcf2_G2G1\MitoSys2\Calibration\pmEGFPC1\0003_pmEGFPC1_R1_P1_K1_Ch2.zen
1.560004e+01	3.396658e+01	20181116_CTCFgfpcf2_G2G1\MitoSys2\Calibration\pmEGFPC1\0003_pmEGFPC1_R1_P1_K1_Ch2.zen
1.566004e+01	2.869992e+01	20181116_CTCFgfpcf2_G2G1\MitoSys2\Calibration\pmEGFPC1\0003_pmEGFPC1_R1_P1_K1_Ch2.zen
1.572004e+01	3.023326e+01	20181116_CTCFgfpcf2_G2G1\MitoSys2\Calibration\pmEGFPC1\0003_pmEGFPC1_R1_P1_K1_Ch2.zen
1.578004e+01	3.218325e+01	20181116_CTCFgfpcf2_G2G1\MitoSys2\Calibration\pmEGFPC1\0003_pmEGFPC1_R1_P1_K1_Ch2.zen
1.584004e+01	3.289991e+01	20181116_CTCFgfpcf2_G2G1\MitoSys2\Calibration\pmEGFPC1\0003_pmEGFPC1_R1_P1_K1_Ch2.zen
1.590004e+01	3.358324e+01	20181116_CTCFgfpcf2_G2G1\MitoSys2\Calibration\pmEGFPC1\0003_pmEGFPC1_R1_P1_K1_Ch2.zen
1.596004e+01	3.156658e+01	20181116_CTCFgfpcf2_G2G1\MitoSys2\Calibration\pmEGFPC1\0003_pmEGFPC1_R1_P1_K1_Ch2.zen
1.602004e+01	3.198325e+01	20181116_CTCFgfpcf2_G2G1\MitoSys2\Calibration\pmEGFPC1\0003_pmEGFPC1_R1_P1_K1_Ch2.zen
1.608004e+01	2.944992e+01	20181116_CTCFgfpcf2_G2G1\MitoSys2\Calibration\pmEGFPC1\0003_pmEGFPC1_R1_P1_K1_Ch2.zen
1.614004e+01	3.224992e+01	20181116_CTCFgfpcf2_G2G1\MitoSys2\Calibration\pmEGFPC1\0003_pmEGFPC1_R1_P1_K1_Ch2.zen
1.620004e+01	3.121659e+01	20181116_CTCFgfpcf2_G2G1\MitoSys2\Calibration\pmEGFPC1\0003_pmEGFPC1_R1_P1_K1_Ch2.zen
1.626004e+01	3.123325e+01	20181116_CTCFgfpcf2_G2G1\MitoSys2\Calibration\pmEGFPC1\0003_pmEGFPC1_R1_P1_K1_Ch2.zen
1.632004e+01	3.214992e+01	20181116_CTCFgfpcf2_G2G1\MitoSys2\Calibration\pmEGFPC1\0003_pmEGFPC1_R1_P1_K1_Ch2.zen
1.638004e+01	3.293325e+01	20181116_CTCFgfpcf2_G2G1\MitoSys2\Calibration\pmEGFPC1\0003_pmEGFPC1_R1_P1_K1_Ch2.zen
1.644004e+01	3.071659e+01	20181116_CTCFgfpcf2_G2G1\MitoSys2\Calibration\pmEGFPC1\0003_pmEGFPC1_R1_P1_K1_Ch2.zen
1.650004e+01	3.246658e+01	20181116_CTCFgfpcf2_G2G1\MitoSys2\Calibration\pmEGFPC1\0003_pmEGFPC1_R1_P1_K1_Ch2.zen
1.656004e+01	3.163325e+01	20181116_CTCFgfpcf2_G2G1\MitoSys2\Calibration\pmEGFPC1\0003_pmEGFPC1_R1_P1_K1_Ch2.zen
1.662004e+01	3.204992e+01	20181116_CTCFgfpcf2_G2G1\MitoSys2\Calibration\pmEGFPC1\0003_pmEGFPC1_R1_P1_K1_Ch2.zen
1.668004e+01	3.248325e+01	20181116_CTCFgfpcf2_G2G1\MitoSys2\Calibration\pmEGFPC1\0003_pmEGFPC1_R1_P1_K1_Ch2.zen
1.674004e+01	3.209991e+01	20181116_CTCFgfpcf2_G2G1\MitoSys2\Calibration\pmEGFPC1\0003_pmEGFPC1_R1_P1_K1_Ch2.zen
1.680004e+01	3.321658e+01	20181116_CTCFgfpcf2_G2G1\MitoSys2\Calibration\pmEGFPC1\0003_pmEGFPC1_R1_P1_K1_Ch2.zen
1.686004e+01	3.288325e+01	20181116_CTCFgfpcf2_G2G1\MitoSys2\Calibration\pmEGFPC1\0003_pmEGFPC1_R1_P1_K1_Ch2.zen
1.692004e+01	3.101659e+01	20181116_CTCFgfpcf2_G2G1\MitoSys2\Calibration\pmEGFPC1\0003_pmEGFPC1_R1_P1_K1_Ch2.zen
1.698004e+01	3.259991e+01	20181116_CTCFgfpcf2_G2G1\MitoSys2\Calibration\pmEGFPC1\0003_pmEGFPC1_R1_P1_K1_Ch2.zen
1.704004e+01	3.134992e+01	20181116_CTCFgfpcf2_G2G1\MitoSys2\Calibration\pmEGFPC1\0003_pmEGFPC1_R1_P1_K1_Ch2.zen
1.710004e+01	3.471658e+01	20181116_CTCFgfpcf2_G2G1\MitoSys2\Calibration\pmEGFPC1\0003_pmEGFPC1_R1_P1_K1_Ch2.zen
1.716005e+01	3.276658e+01	20181116_CTCFgfpcf2_G2G1\MitoSys2\Calibration\pmEGFPC1\0003_pmEGFPC1_R1_P1_K1_Ch2.zen
1.722005e+01	3.123325e+01	20181116_CTCFgfpcf2_G2G1\MitoSys2\Calibration\pmEGFPC1\0003_pmEGFPC1_R1_P1_K1_Ch2.zen
1.728004e+01	2.838326e+01	20181116_CTCFgfpcf2_G2G1\MitoSys2\Calibration\pmEGFPC1\0003_pmEGFPC1_R1_P1_K1_Ch2.zen
1.734005e+01	3.123325e+01	20181116_CTCFgfpcf2_G2G1\MitoSys2\Calibration\pmEGFPC1\0003_pmEGFPC1_R1_P1_K1_Ch2.zen
1.740005e+01	3.021659e+01	20181116_CTCFgfpcf2_G2G1\MitoSys2\Calibration\pmEGFPC1\0003_pmEGFPC1_R1_P1_K1_Ch2.zen
1.746004e+01	2.998326e+01	20181116_CTCFgfpcf2_G2G1\MitoSys2\Calibration\pmEGFPC1\0003_pmEGFPC1_R1_P1_K1_Ch2.zen
1.752005e+01	3.248325e+01	20181116_CTCFgfpcf2_G2G1\MitoSys2\Calibration\pmEGFPC1\0003_pmEGFPC1_R1_P1_K1_Ch2.zen
1.758005e+01	3.148325e+01	20181116_CTCFgfpcf2_G2G1\MitoSys2\Calibration\pmEGFPC1\0003_pmEGFPC1_R1_P1_K1_Ch2.zen
1.764005e+01	3.003325e+01	20181116_CTCFgfpcf2_G2G1\MitoSys2\Calibration\pmEGFPC1\0003_pmEGFPC1_R1_P1_K1_Ch2.zen
1.770005e+01	3.134992e+01	20181116_CTCFgfpcf2_G2G1\MitoSys2\Calibration\pmEGFPC1\0003_pmEGFPC1_R1_P1_K1_Ch2.zen
1.776005e+01	3.161658e+01	20181116_CTCFgfpcf2_G2G1\MitoSys2\Calibration\pmEGFPC1\0003_pmEGFPC1_R1_P1_K1_Ch2.zen
1.782005e+01	3.166658e+01	20181116_CTCFgfpcf2_G2G1\MitoSys2\Calibration\pmEGFPC1\0003_pmEGFPC1_R1_P1_K1_Ch2.zen
1.788005e+01	2.799993e+01	20181116_CTCFgfpcf2_G2G1\MitoSys2\Calibration\pmEGFPC1\0003_pmEGFPC1_R1_P1_K1_Ch2.zen
1.794005e+01	3.146659e+01	20181116_CTCFgfpcf2_G2G1\MitoSys2\Calibration\pmEGFPC1\0003_pmEGFPC1_R1_P1_K1_Ch2.zen
1.800005e+01	3.128325e+01	20181116_CTCFgfpcf2_G2G1\MitoSys2\Calibration\pmEGFPC1\0003_pmEGFPC1_R1_P1_K1_Ch2.zen
1.806005e+01	2.911659e+01	20181116_CTCFgfpcf2_G2G1\MitoSys2\Calibration\pmEGFPC1\0003_pmEGFPC1_R1_P1_K1_Ch2.zen
1.812005e+01	3.183325e+01	20181116_CTCFgfpcf2_G2G1\MitoSys2\Calibration\pmEGFPC1\0003_pmEGFPC1_R1_P1_K1_Ch2.zen
1.818005e+01	3.376658e+01	20181116_CTCFgfpcf2_G2G1\MitoSys2\Calibration\pmEGFPC1\0003_pmEGFPC1_R1_P1_K1_Ch2.zen
1.824005e+01	3.193325e+01	20181116_CTCFgfpcf2_G2G1\MitoSys2\Calibration\pmEGFPC1\0003_pmEGFPC1_R1_P1_K1_Ch2.zen
1.830005e+01	2.893326e+01	20181116_CTCFgfpcf2_G2G1\MitoSys2\Calibration\pmEGFPC1\0003_pmEGFPC1_R1_P1_K1_Ch2.zen
1.836005e+01	3.123325e+01	20181116_CTCFgfpcf2_G2G1\MitoSys2\Calibration\pmEGFPC1\0003_pmEGFPC1_R1_P1_K1_Ch2.zen
1.842005e+01	3.134992e+01	20181116_CTCFgfpcf2_G2G1\MitoSys2\Calibration\pmEGFPC1\0003_pmEGFPC1_R1_P1_K1_Ch2.zen
1.848005e+01	3.091659e+01	20181116_CTCFgfpcf2_G2G1\MitoSys2\Calibration\pmEGFPC1\0003_pmEGFPC1_R1_P1_K1_Ch2.zen
1.854005e+01	3.358324e+01	20181116_CTCFgfpcf2_G2G1\MitoSys2\Calibration\pmEGFPC1\0003_pmEGFPC1_R1_P1_K1_Ch2.zen
1.860005e+01	3.273325e+01	20181116_CTCFgfpcf2_G2G1\MitoSys2\Calibration\pmEGFPC1\0003_pmEGFPC1_R1_P1_K1_Ch2.zen
1.866005e+01	3.128325e+01	20181116_CTCFgfpcf2_G2G1\MitoSys2\Calibration\pmEGFPC1\0003_pmEGFPC1_R1_P1_K1_Ch2.zen
1.872005e+01	3.081659e+01	20181116_CTCFgfpcf2_G2G1\MitoSys2\Calibration\pmEGFPC1\0003_pmEGFPC1_R1_P1_K1_Ch2.zen
1.878005e+01	3.126658e+01	20181116_CTCFgfpcf2_G2G1\MitoSys2\Calibration\pmEGFPC1\0003_pmEGFPC1_R1_P1_K1_Ch2.zen
1.884005e+01	3.143325e+01	20181116_CTCFgfpcf2_G2G1\MitoSys2\Calibration\pmEGFPC1\0003_pmEGFPC1_R1_P1_K1_Ch2.zen
1.890005e+01	3.123325e+01	20181116_CTCFgfpcf2_G2G1\MitoSys2\Calibration\pmEGFPC1\0003_pmEGFPC1_R1_P1_K1_Ch2.zen
1.896005e+01	2.946659e+01	20181116_CTCFgfpcf2_G2G1\MitoSys2\Calibration\pmEGFPC1\0003_pmEGFPC1_R1_P1_K1_Ch2.zen
1.902005e+01	3.274992e+01	20181116_CTCFgfpcf2_G2G1\MitoSys2\Calibration\pmEGFPC1\0003_pmEGFPC1_R1_P1_K1_Ch2.zen
1.908005e+01	3.096659e+01	20181116_CTCFgfpcf2_G2G1\MitoSys2\Calibration\pmEGFPC1\0003_pmEGFPC1_R1_P1_K1_Ch2.zen
1.914005e+01	3.053325e+01	20181116_CTCFgfpcf2_G2G1\MitoSys2\Calibration\pmEGFPC1\0003_pmEGFPC1_R1_P1_K1_Ch2.zen
1.920005e+01	3.219992e+01	20181116_CTCFgfpcf2_G2G1\MitoSys2\Calibration\pmEGFPC1\0003_pmEGFPC1_R1_P1_K1_Ch2.zen
1.926005e+01	3.278325e+01	20181116_CTCFgfpcf2_G2G1\MitoSys2\Calibration\pmEGFPC1\0003_pmEGFPC1_R1_P1_K1_Ch2.zen
1.932005e+01	3.213325e+01	20181116_CTCFgfpcf2_G2G1\MitoSys2\Calibration\pmEGFPC1\0003_pmEGFPC1_R1_P1_K1_Ch2.zen
1.938005e+01	3.364991e+01	20181116_CTCFgfpcf2_G2G1\MitoSys2\Calibration\pmEGFPC1\0003_pmEGFPC1_R1_P1_K1_Ch2.zen
1.944005e+01	3.199992e+01	20181116_CTCFgfpcf2_G2G1\MitoSys2\Calibration\pmEGFPC1\0003_pmEGFPC1_R1_P1_K1_Ch2.zen
1.950005e+01	3.241658e+01	20181116_CTCFgfpcf2_G2G1\MitoSys2\Calibration\pmEGFPC1\0003_pmEGFPC1_R1_P1_K1_Ch2.zen
1.956005e+01	3.066659e+01	20181116_CTCFgfpcf2_G2G1\MitoSys2\Calibration\pmEGFPC1\0003_pmEGFPC1_R1_P1_K1_Ch2.zen
1.962005e+01	3.094992e+01	20181116_CTCFgfpcf2_G2G1\MitoSys2\Calibration\pmEGFPC1\0003_pmEGFPC1_R1_P1_K1_Ch2.zen
1.968005e+01	3.183325e+01	20181116_CTCFgfpcf2_G2G1\MitoSys2\Calibration\pmEGFPC1\0003_pmEGFPC1_R1_P1_K1_Ch2.zen
1.974005e+01	3.083325e+01	20181116_CTCFgfpcf2_G2G1\MitoSys2\Calibration\pmEGFPC1\0003_pmEGFPC1_R1_P1_K1_Ch2.zen
1.980005e+01	3.204992e+01	20181116_CTCFgfpcf2_G2G1\MitoSys2\Calibration\pmEGFPC1\0003_pmEGFPC1_R1_P1_K1_Ch2.zen
1.986005e+01	3.159992e+01	20181116_CTCFgfpcf2_G2G1\MitoSys2\Calibration\pmEGFPC1\0003_pmEGFPC1_R1_P1_K1_Ch2.zen
1.992005e+01	2.911659e+01	20181116_CTCFgfpcf2_G2G1\MitoSys2\Calibration\pmEGFPC1\0003_pmEGFPC1_R1_P1_K1_Ch2.zen
1.998005e+01	2.998326e+01	20181116_CTCFgfpcf2_G2G1\MitoSys2\Calibration\pmEGFPC1\0003_pmEGFPC1_R1_P1_K1_Ch2.zen
2.004005e+01	3.079992e+01	20181116_CTCFgfpcf2_G2G1\MitoSys2\Calibration\pmEGFPC1\0003_pmEGFPC1_R1_P1_K1_Ch2.zen
2.010005e+01	2.713326e+01	20181116_CTCFgfpcf2_G2G1\MitoSys2\Calibration\pmEGFPC1\0003_pmEGFPC1_R1_P1_K1_Ch2.zen
2.016005e+01	3.311658e+01	20181116_CTCFgfpcf2_G2G1\MitoSys2\Calibration\pmEGFPC1\0003_pmEGFPC1_R1_P1_K1_Ch2.zen
2.022005e+01	2.911659e+01	20181116_CTCFgfpcf2_G2G1\MitoSys2\Calibration\pmEGFPC1\0003_pmEGFPC1_R1_P1_K1_Ch2.zen
2.028005e+01	3.371658e+01	20181116_CTCFgfpcf2_G2G1\MitoSys2\Calibration\pmEGFPC1\0003_pmEGFPC1_R1_P1_K1_Ch2.zen
2.034005e+01	3.026659e+01	20181116_CTCFgfpcf2_G2G1\MitoSys2\Calibration\pmEGFPC1\0003_pmEGFPC1_R1_P1_K1_Ch2.zen
2.040005e+01	2.931659e+01	20181116_CTCFgfpcf2_G2G1\MitoSys2\Calibration\pmEGFPC1\0003_pmEGFPC1_R1_P1_K1_Ch2.zen
2.046005e+01	3.133325e+01	20181116_CTCFgfpcf2_G2G1\MitoSys2\Calibration\pmEGFPC1\0003_pmEGFPC1_R1_P1_K1_Ch2.zen
2.052005e+01	3.414991e+01	20181116_CTCFgfpcf2_G2G1\MitoSys2\Calibration\pmEGFPC1\0003_pmEGFPC1_R1_P1_K1_Ch2.zen
2.058005e+01	2.979992e+01	20181116_CTCFgfpcf2_G2G1\MitoSys2\Calibration\pmEGFPC1\0003_pmEGFPC1_R1_P1_K1_Ch2.zen
2.064005e+01	3.199992e+01	20181116_CTCFgfpcf2_G2G1\MitoSys2\Calibration\pmEGFPC1\0003_pmEGFPC1_R1_P1_K1_Ch2.zen
2.070005e+01	3.076659e+01	20181116_CTCFgfpcf2_G2G1\MitoSys2\Calibration\pmEGFPC1\0003_pmEGFPC1_R1_P1_K1_Ch2.zen
2.076005e+01	3.086659e+01	20181116_CTCFgfpcf2_G2G1\MitoSys2\Calibration\pmEGFPC1\0003_pmEGFPC1_R1_P1_K1_Ch2.zen
2.082006e+01	3.074992e+01	20181116_CTCFgfpcf2_G2G1\MitoSys2\Calibration\pmEGFPC1\0003_pmEGFPC1_R1_P1_K1_Ch2.zen
2.088005e+01	3.016659e+01	20181116_CTCFgfpcf2_G2G1\MitoSys2\Calibration\pmEGFPC1\0003_pmEGFPC1_R1_P1_K1_Ch2.zen
2.094005e+01	3.026659e+01	20181116_CTCFgfpcf2_G2G1\MitoSys2\Calibration\pmEGFPC1\0003_pmEGFPC1_R1_P1_K1_Ch2.zen
2.100006e+01	3.396658e+01	20181116_CTCFgfpcf2_G2G1\MitoSys2\Calibration\pmEGFPC1\0003_pmEGFPC1_R1_P1_K1_Ch2.zen
2.106005e+01	3.249992e+01	20181116_CTCFgfpcf2_G2G1\MitoSys2\Calibration\pmEGFPC1\0003_pmEGFPC1_R1_P1_K1_Ch2.zen
2.112005e+01	3.184992e+01	20181116_CTCFgfpcf2_G2G1\MitoSys2\Calibration\pmEGFPC1\0003_pmEGFPC1_R1_P1_K1_Ch2.zen
2.118006e+01	3.188325e+01	20181116_CTCFgfpcf2_G2G1\MitoSys2\Calibration\pmEGFPC1\0003_pmEGFPC1_R1_P1_K1_Ch2.zen
2.124006e+01	2.898326e+01	20181116_CTCFgfpcf2_G2G1\MitoSys2\Calibration\pmEGFPC1\0003_pmEGFPC1_R1_P1_K1_Ch2.zen
2.130005e+01	2.999992e+01	20181116_CTCFgfpcf2_G2G1\MitoSys2\Calibration\pmEGFPC1\0003_pmEGFPC1_R1_P1_K1_Ch2.zen
2.136006e+01	2.981659e+01	20181116_CTCFgfpcf2_G2G1\MitoSys2\Calibration\pmEGFPC1\0003_pmEGFPC1_R1_P1_K1_Ch2.zen
2.142006e+01	3.328325e+01	20181116_CTCFgfpcf2_G2G1\MitoSys2\Calibration\pmEGFPC1\0003_pmEGFPC1_R1_P1_K1_Ch2.zen
2.148006e+01	2.836659e+01	20181116_CTCFgfpcf2_G2G1\MitoSys2\Calibration\pmEGFPC1\0003_pmEGFPC1_R1_P1_K1_Ch2.zen
2.154006e+01	2.984992e+01	20181116_CTCFgfpcf2_G2G1\MitoSys2\Calibration\pmEGFPC1\0003_pmEGFPC1_R1_P1_K1_Ch2.zen
2.160006e+01	3.173325e+01	20181116_CTCFgfpcf2_G2G1\MitoSys2\Calibration\pmEGFPC1\0003_pmEGFPC1_R1_P1_K1_Ch2.zen
2.166006e+01	3.296658e+01	20181116_CTCFgfpcf2_G2G1\MitoSys2\Calibration\pmEGFPC1\0003_pmEGFPC1_R1_P1_K1_Ch2.zen
2.172006e+01	3.158325e+01	20181116_CTCFgfpcf2_G2G1\MitoSys2\Calibration\pmEGFPC1\0003_pmEGFPC1_R1_P1_K1_Ch2.zen
2.178006e+01	3.241658e+01	20181116_CTCFgfpcf2_G2G1\MitoSys2\Calibration\pmEGFPC1\0003_pmEGFPC1_R1_P1_K1_Ch2.zen
2.184006e+01	3.591657e+01	20181116_CTCFgfpcf2_G2G1\MitoSys2\Calibration\pmEGFPC1\0003_pmEGFPC1_R1_P1_K1_Ch2.zen
2.190006e+01	3.316658e+01	20181116_CTCFgfpcf2_G2G1\MitoSys2\Calibration\pmEGFPC1\0003_pmEGFPC1_R1_P1_K1_Ch2.zen
2.196006e+01	3.553324e+01	20181116_CTCFgfpcf2_G2G1\MitoSys2\Calibration\pmEGFPC1\0003_pmEGFPC1_R1_P1_K1_Ch2.zen
2.202006e+01	3.398325e+01	20181116_CTCFgfpcf2_G2G1\MitoSys2\Calibration\pmEGFPC1\0003_pmEGFPC1_R1_P1_K1_Ch2.zen
2.208006e+01	3.518324e+01	20181116_CTCFgfpcf2_G2G1\MitoSys2\Calibration\pmEGFPC1\0003_pmEGFPC1_R1_P1_K1_Ch2.zen
2.214006e+01	3.223325e+01	20181116_CTCFgfpcf2_G2G1\MitoSys2\Calibration\pmEGFPC1\0003_pmEGFPC1_R1_P1_K1_Ch2.zen
2.220006e+01	3.241658e+01	20181116_CTCFgfpcf2_G2G1\MitoSys2\Calibration\pmEGFPC1\0003_pmEGFPC1_R1_P1_K1_Ch2.zen
2.226006e+01	3.163325e+01	20181116_CTCFgfpcf2_G2G1\MitoSys2\Calibration\pmEGFPC1\0003_pmEGFPC1_R1_P1_K1_Ch2.zen
2.232006e+01	3.188325e+01	20181116_CTCFgfpcf2_G2G1\MitoSys2\Calibration\pmEGFPC1\0003_pmEGFPC1_R1_P1_K1_Ch2.zen
2.238006e+01	2.856659e+01	20181116_CTCFgfpcf2_G2G1\MitoSys2\Calibration\pmEGFPC1\0003_pmEGFPC1_R1_P1_K1_Ch2.zen
2.244006e+01	3.119992e+01	20181116_CTCFgfpcf2_G2G1\MitoSys2\Calibration\pmEGFPC1\0003_pmEGFPC1_R1_P1_K1_Ch2.zen
2.250006e+01	3.109992e+01	20181116_CTCFgfpcf2_G2G1\MitoSys2\Calibration\pmEGFPC1\0003_pmEGFPC1_R1_P1_K1_Ch2.zen
2.256006e+01	3.203325e+01	20181116_CTCFgfpcf2_G2G1\MitoSys2\Calibration\pmEGFPC1\0003_pmEGFPC1_R1_P1_K1_Ch2.zen
2.262006e+01	3.118325e+01	20181116_CTCFgfpcf2_G2G1\MitoSys2\Calibration\pmEGFPC1\0003_pmEGFPC1_R1_P1_K1_Ch2.zen
2.268006e+01	3.093325e+01	20181116_CTCFgfpcf2_G2G1\MitoSys2\Calibration\pmEGFPC1\0003_pmEGFPC1_R1_P1_K1_Ch2.zen
2.274006e+01	3.006659e+01	20181116_CTCFgfpcf2_G2G1\MitoSys2\Calibration\pmEGFPC1\0003_pmEGFPC1_R1_P1_K1_Ch2.zen
2.280006e+01	2.943326e+01	20181116_CTCFgfpcf2_G2G1\MitoSys2\Calibration\pmEGFPC1\0003_pmEGFPC1_R1_P1_K1_Ch2.zen
2.286006e+01	3.276658e+01	20181116_CTCFgfpcf2_G2G1\MitoSys2\Calibration\pmEGFPC1\0003_pmEGFPC1_R1_P1_K1_Ch2.zen
2.292006e+01	2.921659e+01	20181116_CTCFgfpcf2_G2G1\MitoSys2\Calibration\pmEGFPC1\0003_pmEGFPC1_R1_P1_K1_Ch2.zen
2.298006e+01	3.161658e+01	20181116_CTCFgfpcf2_G2G1\MitoSys2\Calibration\pmEGFPC1\0003_pmEGFPC1_R1_P1_K1_Ch2.zen
2.304006e+01	3.288325e+01	20181116_CTCFgfpcf2_G2G1\MitoSys2\Calibration\pmEGFPC1\0003_pmEGFPC1_R1_P1_K1_Ch2.zen
2.310006e+01	3.051659e+01	20181116_CTCFgfpcf2_G2G1\MitoSys2\Calibration\pmEGFPC1\0003_pmEGFPC1_R1_P1_K1_Ch2.zen
2.316006e+01	3.216658e+01	20181116_CTCFgfpcf2_G2G1\MitoSys2\Calibration\pmEGFPC1\0003_pmEGFPC1_R1_P1_K1_Ch2.zen
2.322006e+01	2.996659e+01	20181116_CTCFgfpcf2_G2G1\MitoSys2\Calibration\pmEGFPC1\0003_pmEGFPC1_R1_P1_K1_Ch2.zen
2.328006e+01	2.884992e+01	20181116_CTCFgfpcf2_G2G1\MitoSys2\Calibration\pmEGFPC1\0003_pmEGFPC1_R1_P1_K1_Ch2.zen
2.334006e+01	3.091659e+01	20181116_CTCFgfpcf2_G2G1\MitoSys2\Calibration\pmEGFPC1\0003_pmEGFPC1_R1_P1_K1_Ch2.zen
2.340006e+01	3.334991e+01	20181116_CTCFgfpcf2_G2G1\MitoSys2\Calibration\pmEGFPC1\0003_pmEGFPC1_R1_P1_K1_Ch2.zen
2.346006e+01	3.166658e+01	20181116_CTCFgfpcf2_G2G1\MitoSys2\Calibration\pmEGFPC1\0003_pmEGFPC1_R1_P1_K1_Ch2.zen
2.352006e+01	3.148325e+01	20181116_CTCFgfpcf2_G2G1\MitoSys2\Calibration\pmEGFPC1\0003_pmEGFPC1_R1_P1_K1_Ch2.zen
2.358006e+01	3.493324e+01	20181116_CTCFgfpcf2_G2G1\MitoSys2\Calibration\pmEGFPC1\0003_pmEGFPC1_R1_P1_K1_Ch2.zen
2.364006e+01	3.621657e+01	20181116_CTCFgfpcf2_G2G1\MitoSys2\Calibration\pmEGFPC1\0003_pmEGFPC1_R1_P1_K1_Ch2.zen
2.370006e+01	3.326658e+01	20181116_CTCFgfpcf2_G2G1\MitoSys2\Calibration\pmEGFPC1\0003_pmEGFPC1_R1_P1_K1_Ch2.zen
2.376006e+01	3.269991e+01	20181116_CTCFgfpcf2_G2G1\MitoSys2\Calibration\pmEGFPC1\0003_pmEGFPC1_R1_P1_K1_Ch2.zen
2.382006e+01	3.361658e+01	20181116_CTCFgfpcf2_G2G1\MitoSys2\Calibration\pmEGFPC1\0003_pmEGFPC1_R1_P1_K1_Ch2.zen
2.388006e+01	2.946659e+01	20181116_CTCFgfpcf2_G2G1\MitoSys2\Calibration\pmEGFPC1\0003_pmEGFPC1_R1_P1_K1_Ch2.zen
2.394006e+01	2.919992e+01	20181116_CTCFgfpcf2_G2G1\MitoSys2\Calibration\pmEGFPC1\0003_pmEGFPC1_R1_P1_K1_Ch2.zen
2.400006e+01	3.304992e+01	20181116_CTCFgfpcf2_G2G1\MitoSys2\Calibration\pmEGFPC1\0003_pmEGFPC1_R1_P1_K1_Ch2.zen
2.406006e+01	3.049992e+01	20181116_CTCFgfpcf2_G2G1\MitoSys2\Calibration\pmEGFPC1\0003_pmEGFPC1_R1_P1_K1_Ch2.zen
2.412006e+01	3.071659e+01	20181116_CTCFgfpcf2_G2G1\MitoSys2\Calibration\pmEGFPC1\0003_pmEGFPC1_R1_P1_K1_Ch2.zen
2.418006e+01	3.038326e+01	20181116_CTCFgfpcf2_G2G1\MitoSys2\Calibration\pmEGFPC1\0003_pmEGFPC1_R1_P1_K1_Ch2.zen
2.424006e+01	2.964992e+01	20181116_CTCFgfpcf2_G2G1\MitoSys2\Calibration\pmEGFPC1\0003_pmEGFPC1_R1_P1_K1_Ch2.zen
2.430006e+01	3.221658e+01	20181116_CTCFgfpcf2_G2G1\MitoSys2\Calibration\pmEGFPC1\0003_pmEGFPC1_R1_P1_K1_Ch2.zen
2.436006e+01	2.736660e+01	20181116_CTCFgfpcf2_G2G1\MitoSys2\Calibration\pmEGFPC1\0003_pmEGFPC1_R1_P1_K1_Ch2.zen
2.442006e+01	3.046659e+01	20181116_CTCFgfpcf2_G2G1\MitoSys2\Calibration\pmEGFPC1\0003_pmEGFPC1_R1_P1_K1_Ch2.zen
2.448006e+01	3.059992e+01	20181116_CTCFgfpcf2_G2G1\MitoSys2\Calibration\pmEGFPC1\0003_pmEGFPC1_R1_P1_K1_Ch2.zen
2.454006e+01	3.113325e+01	20181116_CTCFgfpcf2_G2G1\MitoSys2\Calibration\pmEGFPC1\0003_pmEGFPC1_R1_P1_K1_Ch2.zen
2.460006e+01	3.146659e+01	20181116_CTCFgfpcf2_G2G1\MitoSys2\Calibration\pmEGFPC1\0003_pmEGFPC1_R1_P1_K1_Ch2.zen
2.466006e+01	2.686660e+01	20181116_CTCFgfpcf2_G2G1\MitoSys2\Calibration\pmEGFPC1\0003_pmEGFPC1_R1_P1_K1_Ch2.zen
2.472006e+01	3.199992e+01	20181116_CTCFgfpcf2_G2G1\MitoSys2\Calibration\pmEGFPC1\0003_pmEGFPC1_R1_P1_K1_Ch2.zen
2.478006e+01	3.351658e+01	20181116_CTCFgfpcf2_G2G1\MitoSys2\Calibration\pmEGFPC1\0003_pmEGFPC1_R1_P1_K1_Ch2.zen
2.484007e+01	3.024992e+01	20181116_CTCFgfpcf2_G2G1\MitoSys2\Calibration\pmEGFPC1\0003_pmEGFPC1_R1_P1_K1_Ch2.zen
2.490006e+01	3.159992e+01	20181116_CTCFgfpcf2_G2G1\MitoSys2\Calibration\pmEGFPC1\0003_pmEGFPC1_R1_P1_K1_Ch2.zen
2.496007e+01	2.893326e+01	20181116_CTCFgfpcf2_G2G1\MitoSys2\Calibration\pmEGFPC1\0003_pmEGFPC1_R1_P1_K1_Ch2.zen
2.502007e+01	3.324991e+01	20181116_CTCFgfpcf2_G2G1\MitoSys2\Calibration\pmEGFPC1\0003_pmEGFPC1_R1_P1_K1_Ch2.zen
2.508006e+01	3.398325e+01	20181116_CTCFgfpcf2_G2G1\MitoSys2\Calibration\pmEGFPC1\0003_pmEGFPC1_R1_P1_K1_Ch2.zen
2.514007e+01	3.378325e+01	20181116_CTCFgfpcf2_G2G1\MitoSys2\Calibration\pmEGFPC1\0003_pmEGFPC1_R1_P1_K1_Ch2.zen
2.520007e+01	3.046659e+01	20181116_CTCFgfpcf2_G2G1\MitoSys2\Calibration\pmEGFPC1\0003_pmEGFPC1_R1_P1_K1_Ch2.zen
2.526007e+01	3.021659e+01	20181116_CTCFgfpcf2_G2G1\MitoSys2\Calibration\pmEGFPC1\0003_pmEGFPC1_R1_P1_K1_Ch2.zen
2.532007e+01	3.323325e+01	20181116_CTCFgfpcf2_G2G1\MitoSys2\Calibration\pmEGFPC1\0003_pmEGFPC1_R1_P1_K1_Ch2.zen
2.538007e+01	3.354991e+01	20181116_CTCFgfpcf2_G2G1\MitoSys2\Calibration\pmEGFPC1\0003_pmEGFPC1_R1_P1_K1_Ch2.zen
2.544007e+01	3.229992e+01	20181116_CTCFgfpcf2_G2G1\MitoSys2\Calibration\pmEGFPC1\0003_pmEGFPC1_R1_P1_K1_Ch2.zen
2.550007e+01	3.051659e+01	20181116_CTCFgfpcf2_G2G1\MitoSys2\Calibration\pmEGFPC1\0003_pmEGFPC1_R1_P1_K1_Ch2.zen
2.556007e+01	3.024992e+01	20181116_CTCFgfpcf2_G2G1\MitoSys2\Calibration\pmEGFPC1\0003_pmEGFPC1_R1_P1_K1_Ch2.zen
2.562007e+01	3.511657e+01	20181116_CTCFgfpcf2_G2G1\MitoSys2\Calibration\pmEGFPC1\0003_pmEGFPC1_R1_P1_K1_Ch2.zen
2.568007e+01	3.374991e+01	20181116_CTCFgfpcf2_G2G1\MitoSys2\Calibration\pmEGFPC1\0003_pmEGFPC1_R1_P1_K1_Ch2.zen
2.574007e+01	3.379991e+01	20181116_CTCFgfpcf2_G2G1\MitoSys2\Calibration\pmEGFPC1\0003_pmEGFPC1_R1_P1_K1_Ch2.zen
2.580007e+01	2.911659e+01	20181116_CTCFgfpcf2_G2G1\MitoSys2\Calibration\pmEGFPC1\0003_pmEGFPC1_R1_P1_K1_Ch2.zen
2.586007e+01	3.183325e+01	20181116_CTCFgfpcf2_G2G1\MitoSys2\Calibration\pmEGFPC1\0003_pmEGFPC1_R1_P1_K1_Ch2.zen
2.592007e+01	3.296658e+01	20181116_CTCFgfpcf2_G2G1\MitoSys2\Calibration\pmEGFPC1\0003_pmEGFPC1_R1_P1_K1_Ch2.zen
2.598007e+01	3.243325e+01	20181116_CTCFgfpcf2_G2G1\MitoSys2\Calibration\pmEGFPC1\0003_pmEGFPC1_R1_P1_K1_Ch2.zen
2.604007e+01	2.884992e+01	20181116_CTCFgfpcf2_G2G1\MitoSys2\Calibration\pmEGFPC1\0003_pmEGFPC1_R1_P1_K1_Ch2.zen
2.610007e+01	2.968326e+01	20181116_CTCFgfpcf2_G2G1\MitoSys2\Calibration\pmEGFPC1\0003_pmEGFPC1_R1_P1_K1_Ch2.zen
2.616007e+01	2.899992e+01	20181116_CTCFgfpcf2_G2G1\MitoSys2\Calibration\pmEGFPC1\0003_pmEGFPC1_R1_P1_K1_Ch2.zen
2.622007e+01	3.381658e+01	20181116_CTCFgfpcf2_G2G1\MitoSys2\Calibration\pmEGFPC1\0003_pmEGFPC1_R1_P1_K1_Ch2.zen
2.628007e+01	3.273325e+01	20181116_CTCFgfpcf2_G2G1\MitoSys2\Calibration\pmEGFPC1\0003_pmEGFPC1_R1_P1_K1_Ch2.zen
2.634007e+01	3.001659e+01	20181116_CTCFgfpcf2_G2G1\MitoSys2\Calibration\pmEGFPC1\0003_pmEGFPC1_R1_P1_K1_Ch2.zen
2.640007e+01	2.983326e+01	20181116_CTCFgfpcf2_G2G1\MitoSys2\Calibration\pmEGFPC1\0003_pmEGFPC1_R1_P1_K1_Ch2.zen
2.646007e+01	3.154992e+01	20181116_CTCFgfpcf2_G2G1\MitoSys2\Calibration\pmEGFPC1\0003_pmEGFPC1_R1_P1_K1_Ch2.zen
2.652007e+01	3.186658e+01	20181116_CTCFgfpcf2_G2G1\MitoSys2\Calibration\pmEGFPC1\0003_pmEGFPC1_R1_P1_K1_Ch2.zen
2.658007e+01	2.826659e+01	20181116_CTCFgfpcf2_G2G1\MitoSys2\Calibration\pmEGFPC1\0003_pmEGFPC1_R1_P1_K1_Ch2.zen
2.664007e+01	3.354991e+01	20181116_CTCFgfpcf2_G2G1\MitoSys2\Calibration\pmEGFPC1\0003_pmEGFPC1_R1_P1_K1_Ch2.zen
2.670007e+01	3.221658e+01	20181116_CTCFgfpcf2_G2G1\MitoSys2\Calibration\pmEGFPC1\0003_pmEGFPC1_R1_P1_K1_Ch2.zen
2.676007e+01	3.256658e+01	20181116_CTCFgfpcf2_G2G1\MitoSys2\Calibration\pmEGFPC1\0003_pmEGFPC1_R1_P1_K1_Ch2.zen
2.682007e+01	3.116659e+01	20181116_CTCFgfpcf2_G2G1\MitoSys2\Calibration\pmEGFPC1\0003_pmEGFPC1_R1_P1_K1_Ch2.zen
2.688007e+01	3.104992e+01	20181116_CTCFgfpcf2_G2G1\MitoSys2\Calibration\pmEGFPC1\0003_pmEGFPC1_R1_P1_K1_Ch2.zen
2.694007e+01	3.128325e+01	20181116_CTCFgfpcf2_G2G1\MitoSys2\Calibration\pmEGFPC1\0003_pmEGFPC1_R1_P1_K1_Ch2.zen
2.700007e+01	3.178325e+01	20181116_CTCFgfpcf2_G2G1\MitoSys2\Calibration\pmEGFPC1\0003_pmEGFPC1_R1_P1_K1_Ch2.zen
2.706007e+01	3.084992e+01	20181116_CTCFgfpcf2_G2G1\MitoSys2\Calibration\pmEGFPC1\0003_pmEGFPC1_R1_P1_K1_Ch2.zen
2.712007e+01	3.149992e+01	20181116_CTCFgfpcf2_G2G1\MitoSys2\Calibration\pmEGFPC1\0003_pmEGFPC1_R1_P1_K1_Ch2.zen
2.718007e+01	3.283325e+01	20181116_CTCFgfpcf2_G2G1\MitoSys2\Calibration\pmEGFPC1\0003_pmEGFPC1_R1_P1_K1_Ch2.zen
2.724007e+01	2.938326e+01	20181116_CTCFgfpcf2_G2G1\MitoSys2\Calibration\pmEGFPC1\0003_pmEGFPC1_R1_P1_K1_Ch2.zen
2.730007e+01	3.178325e+01	20181116_CTCFgfpcf2_G2G1\MitoSys2\Calibration\pmEGFPC1\0003_pmEGFPC1_R1_P1_K1_Ch2.zen
2.736007e+01	3.114992e+01	20181116_CTCFgfpcf2_G2G1\MitoSys2\Calibration\pmEGFPC1\0003_pmEGFPC1_R1_P1_K1_Ch2.zen
2.742007e+01	3.056659e+01	20181116_CTCFgfpcf2_G2G1\MitoSys2\Calibration\pmEGFPC1\0003_pmEGFPC1_R1_P1_K1_Ch2.zen
2.748007e+01	2.941659e+01	20181116_CTCFgfpcf2_G2G1\MitoSys2\Calibration\pmEGFPC1\0003_pmEGFPC1_R1_P1_K1_Ch2.zen
2.754007e+01	2.989992e+01	20181116_CTCFgfpcf2_G2G1\MitoSys2\Calibration\pmEGFPC1\0003_pmEGFPC1_R1_P1_K1_Ch2.zen
2.760007e+01	3.096659e+01	20181116_CTCFgfpcf2_G2G1\MitoSys2\Calibration\pmEGFPC1\0003_pmEGFPC1_R1_P1_K1_Ch2.zen
2.766007e+01	2.943326e+01	20181116_CTCFgfpcf2_G2G1\MitoSys2\Calibration\pmEGFPC1\0003_pmEGFPC1_R1_P1_K1_Ch2.zen
2.772007e+01	3.119992e+01	20181116_CTCFgfpcf2_G2G1\MitoSys2\Calibration\pmEGFPC1\0003_pmEGFPC1_R1_P1_K1_Ch2.zen
2.778007e+01	3.133325e+01	20181116_CTCFgfpcf2_G2G1\MitoSys2\Calibration\pmEGFPC1\0003_pmEGFPC1_R1_P1_K1_Ch2.zen
2.784007e+01	3.034992e+01	20181116_CTCFgfpcf2_G2G1\MitoSys2\Calibration\pmEGFPC1\0003_pmEGFPC1_R1_P1_K1_Ch2.zen
2.790007e+01	3.256658e+01	20181116_CTCFgfpcf2_G2G1\MitoSys2\Calibration\pmEGFPC1\0003_pmEGFPC1_R1_P1_K1_Ch2.zen
2.796007e+01	3.148325e+01	20181116_CTCFgfpcf2_G2G1\MitoSys2\Calibration\pmEGFPC1\0003_pmEGFPC1_R1_P1_K1_Ch2.zen
2.802007e+01	3.124992e+01	20181116_CTCFgfpcf2_G2G1\MitoSys2\Calibration\pmEGFPC1\0003_pmEGFPC1_R1_P1_K1_Ch2.zen
2.808007e+01	3.229992e+01	20181116_CTCFgfpcf2_G2G1\MitoSys2\Calibration\pmEGFPC1\0003_pmEGFPC1_R1_P1_K1_Ch2.zen
2.814007e+01	3.071659e+01	20181116_CTCFgfpcf2_G2G1\MitoSys2\Calibration\pmEGFPC1\0003_pmEGFPC1_R1_P1_K1_Ch2.zen
2.820007e+01	3.273325e+01	20181116_CTCFgfpcf2_G2G1\MitoSys2\Calibration\pmEGFPC1\0003_pmEGFPC1_R1_P1_K1_Ch2.zen
2.826007e+01	3.093325e+01	20181116_CTCFgfpcf2_G2G1\MitoSys2\Calibration\pmEGFPC1\0003_pmEGFPC1_R1_P1_K1_Ch2.zen
2.832007e+01	2.989992e+01	20181116_CTCFgfpcf2_G2G1\MitoSys2\Calibration\pmEGFPC1\0003_pmEGFPC1_R1_P1_K1_Ch2.zen
2.838007e+01	3.021659e+01	20181116_CTCFgfpcf2_G2G1\MitoSys2\Calibration\pmEGFPC1\0003_pmEGFPC1_R1_P1_K1_Ch2.zen
2.844007e+01	3.216658e+01	20181116_CTCFgfpcf2_G2G1\MitoSys2\Calibration\pmEGFPC1\0003_pmEGFPC1_R1_P1_K1_Ch2.zen
2.850007e+01	3.286658e+01	20181116_CTCFgfpcf2_G2G1\MitoSys2\Calibration\pmEGFPC1\0003_pmEGFPC1_R1_P1_K1_Ch2.zen
2.856007e+01	3.178325e+01	20181116_CTCFgfpcf2_G2G1\MitoSys2\Calibration\pmEGFPC1\0003_pmEGFPC1_R1_P1_K1_Ch2.zen
2.862008e+01	3.013326e+01	20181116_CTCFgfpcf2_G2G1\MitoSys2\Calibration\pmEGFPC1\0003_pmEGFPC1_R1_P1_K1_Ch2.zen
2.868007e+01	3.063325e+01	20181116_CTCFgfpcf2_G2G1\MitoSys2\Calibration\pmEGFPC1\0003_pmEGFPC1_R1_P1_K1_Ch2.zen
2.874007e+01	3.238325e+01	20181116_CTCFgfpcf2_G2G1\MitoSys2\Calibration\pmEGFPC1\0003_pmEGFPC1_R1_P1_K1_Ch2.zen
2.880008e+01	3.359991e+01	20181116_CTCFgfpcf2_G2G1\MitoSys2\Calibration\pmEGFPC1\0003_pmEGFPC1_R1_P1_K1_Ch2.zen
2.886007e+01	3.134992e+01	20181116_CTCFgfpcf2_G2G1\MitoSys2\Calibration\pmEGFPC1\0003_pmEGFPC1_R1_P1_K1_Ch2.zen
2.892007e+01	3.056659e+01	20181116_CTCFgfpcf2_G2G1\MitoSys2\Calibration\pmEGFPC1\0003_pmEGFPC1_R1_P1_K1_Ch2.zen
2.898008e+01	3.298325e+01	20181116_CTCFgfpcf2_G2G1\MitoSys2\Calibration\pmEGFPC1\0003_pmEGFPC1_R1_P1_K1_Ch2.zen
2.904008e+01	3.503324e+01	20181116_CTCFgfpcf2_G2G1\MitoSys2\Calibration\pmEGFPC1\0003_pmEGFPC1_R1_P1_K1_Ch2.zen
2.910008e+01	3.179992e+01	20181116_CTCFgfpcf2_G2G1\MitoSys2\Calibration\pmEGFPC1\0003_pmEGFPC1_R1_P1_K1_Ch2.zen
2.916008e+01	3.371658e+01	20181116_CTCFgfpcf2_G2G1\MitoSys2\Calibration\pmEGFPC1\0003_pmEGFPC1_R1_P1_K1_Ch2.zen
2.922008e+01	3.198325e+01	20181116_CTCFgfpcf2_G2G1\MitoSys2\Calibration\pmEGFPC1\0003_pmEGFPC1_R1_P1_K1_Ch2.zen
2.928008e+01	3.161658e+01	20181116_CTCFgfpcf2_G2G1\MitoSys2\Calibration\pmEGFPC1\0003_pmEGFPC1_R1_P1_K1_Ch2.zen
2.934008e+01	3.083325e+01	20181116_CTCFgfpcf2_G2G1\MitoSys2\Calibration\pmEGFPC1\0003_pmEGFPC1_R1_P1_K1_Ch2.zen
2.940008e+01	3.198325e+01	20181116_CTCFgfpcf2_G2G1\MitoSys2\Calibration\pmEGFPC1\0003_pmEGFPC1_R1_P1_K1_Ch2.zen
2.946008e+01	2.884992e+01	20181116_CTCFgfpcf2_G2G1\MitoSys2\Calibration\pmEGFPC1\0003_pmEGFPC1_R1_P1_K1_Ch2.zen
2.952008e+01	3.114992e+01	20181116_CTCFgfpcf2_G2G1\MitoSys2\Calibration\pmEGFPC1\0003_pmEGFPC1_R1_P1_K1_Ch2.zen
2.958008e+01	3.038326e+01	20181116_CTCFgfpcf2_G2G1\MitoSys2\Calibration\pmEGFPC1\0003_pmEGFPC1_R1_P1_K1_Ch2.zen
2.964008e+01	2.899992e+01	20181116_CTCFgfpcf2_G2G1\MitoSys2\Calibration\pmEGFPC1\0003_pmEGFPC1_R1_P1_K1_Ch2.zen
2.970008e+01	3.036659e+01	20181116_CTCFgfpcf2_G2G1\MitoSys2\Calibration\pmEGFPC1\0003_pmEGFPC1_R1_P1_K1_Ch2.zen
2.976008e+01	3.096659e+01	20181116_CTCFgfpcf2_G2G1\MitoSys2\Calibration\pmEGFPC1\0003_pmEGFPC1_R1_P1_K1_Ch2.zen
2.982008e+01	2.943326e+01	20181116_CTCFgfpcf2_G2G1\MitoSys2\Calibration\pmEGFPC1\0003_pmEGFPC1_R1_P1_K1_Ch2.zen
2.988008e+01	2.793326e+01	20181116_CTCFgfpcf2_G2G1\MitoSys2\Calibration\pmEGFPC1\0003_pmEGFPC1_R1_P1_K1_Ch2.zen
[truncated: 149,001 more rows]
