# Supplementary material for: Absolute quantification of cohesin, CTCF and their regulators in human cells
Source: eLife. 2019 Jun 17;8:e46269. doi: 10.7554/eLife.46269 (PMC6606026; doi:10.7554/eLife.46269)
Supplement: Figure 2—source data 1. [file elife-46269-fig2-data1.zip › Figure 2 - source data 1/20181122_CTCFgfpcf2_Prometa/2c_opt_time_col_cf_Ch1.txt]

tau_us	Ch1	Ch1_std	Ch1_fit	path
10	3.909960e-02	6.338034e-03	3.931000e-02	20181122_CTCFgfpcf2_Prometa\MitoSys2\Calibration\pmEGFPC1\0001_pmEGFPC1_R1_P1_K1_Ch2.zen
20	3.819720e-02	3.713637e-03	3.796200e-02	20181122_CTCFgfpcf2_Prometa\MitoSys2\Calibration\pmEGFPC1\0001_pmEGFPC1_R1_P1_K1_Ch2.zen
30	3.577659e-02	4.973024e-03	3.667200e-02	20181122_CTCFgfpcf2_Prometa\MitoSys2\Calibration\pmEGFPC1\0001_pmEGFPC1_R1_P1_K1_Ch2.zen
40	3.520497e-02	4.626113e-03	3.545300e-02	20181122_CTCFgfpcf2_Prometa\MitoSys2\Calibration\pmEGFPC1\0001_pmEGFPC1_R1_P1_K1_Ch2.zen
50	3.592946e-02	5.529974e-03	3.430500e-02	20181122_CTCFgfpcf2_Prometa\MitoSys2\Calibration\pmEGFPC1\0001_pmEGFPC1_R1_P1_K1_Ch2.zen
60	3.249365e-02	4.902049e-03	3.322800e-02	20181122_CTCFgfpcf2_Prometa\MitoSys2\Calibration\pmEGFPC1\0001_pmEGFPC1_R1_P1_K1_Ch2.zen
70	3.261729e-02	4.830101e-03	3.221700e-02	20181122_CTCFgfpcf2_Prometa\MitoSys2\Calibration\pmEGFPC1\0001_pmEGFPC1_R1_P1_K1_Ch2.zen
80	3.023427e-02	5.173259e-03	3.126900e-02	20181122_CTCFgfpcf2_Prometa\MitoSys2\Calibration\pmEGFPC1\0001_pmEGFPC1_R1_P1_K1_Ch2.zen
90	3.179110e-02	4.519173e-03	3.037900e-02	20181122_CTCFgfpcf2_Prometa\MitoSys2\Calibration\pmEGFPC1\0001_pmEGFPC1_R1_P1_K1_Ch2.zen
100	2.931232e-02	3.920119e-03	2.954300e-02	20181122_CTCFgfpcf2_Prometa\MitoSys2\Calibration\pmEGFPC1\0001_pmEGFPC1_R1_P1_K1_Ch2.zen
120	2.891313e-02	3.607599e-03	2.801600e-02	20181122_CTCFgfpcf2_Prometa\MitoSys2\Calibration\pmEGFPC1\0001_pmEGFPC1_R1_P1_K1_Ch2.zen
140	2.606056e-02	3.401404e-03	2.666000e-02	20181122_CTCFgfpcf2_Prometa\MitoSys2\Calibration\pmEGFPC1\0001_pmEGFPC1_R1_P1_K1_Ch2.zen
160	2.537472e-02	4.024123e-03	2.544700e-02	20181122_CTCFgfpcf2_Prometa\MitoSys2\Calibration\pmEGFPC1\0001_pmEGFPC1_R1_P1_K1_Ch2.zen
180	2.484058e-02	3.585534e-03	2.435700e-02	20181122_CTCFgfpcf2_Prometa\MitoSys2\Calibration\pmEGFPC1\0001_pmEGFPC1_R1_P1_K1_Ch2.zen
200	2.305384e-02	2.506770e-03	2.337200e-02	20181122_CTCFgfpcf2_Prometa\MitoSys2\Calibration\pmEGFPC1\0001_pmEGFPC1_R1_P1_K1_Ch2.zen
220	2.179433e-02	2.460959e-03	2.247600e-02	20181122_CTCFgfpcf2_Prometa\MitoSys2\Calibration\pmEGFPC1\0001_pmEGFPC1_R1_P1_K1_Ch2.zen
240	2.201075e-02	4.144949e-03	2.165800e-02	20181122_CTCFgfpcf2_Prometa\MitoSys2\Calibration\pmEGFPC1\0001_pmEGFPC1_R1_P1_K1_Ch2.zen
260	2.004955e-02	4.130825e-03	2.090700e-02	20181122_CTCFgfpcf2_Prometa\MitoSys2\Calibration\pmEGFPC1\0001_pmEGFPC1_R1_P1_K1_Ch2.zen
280	2.037806e-02	2.952404e-03	2.021500e-02	20181122_CTCFgfpcf2_Prometa\MitoSys2\Calibration\pmEGFPC1\0001_pmEGFPC1_R1_P1_K1_Ch2.zen
300	1.958367e-02	1.880860e-03	1.957500e-02	20181122_CTCFgfpcf2_Prometa\MitoSys2\Calibration\pmEGFPC1\0001_pmEGFPC1_R1_P1_K1_Ch2.zen
340	1.873199e-02	2.233375e-03	1.842400e-02	20181122_CTCFgfpcf2_Prometa\MitoSys2\Calibration\pmEGFPC1\0001_pmEGFPC1_R1_P1_K1_Ch2.zen
380	1.731896e-02	2.757613e-03	1.741900e-02	20181122_CTCFgfpcf2_Prometa\MitoSys2\Calibration\pmEGFPC1\0001_pmEGFPC1_R1_P1_K1_Ch2.zen
420	1.654602e-02	2.327139e-03	1.653000e-02	20181122_CTCFgfpcf2_Prometa\MitoSys2\Calibration\pmEGFPC1\0001_pmEGFPC1_R1_P1_K1_Ch2.zen
460	1.678458e-02	2.696086e-03	1.573800e-02	20181122_CTCFgfpcf2_Prometa\MitoSys2\Calibration\pmEGFPC1\0001_pmEGFPC1_R1_P1_K1_Ch2.zen
500	1.475520e-02	3.251524e-03	1.502500e-02	20181122_CTCFgfpcf2_Prometa\MitoSys2\Calibration\pmEGFPC1\0001_pmEGFPC1_R1_P1_K1_Ch2.zen
540	1.367086e-02	3.202304e-03	1.438100e-02	20181122_CTCFgfpcf2_Prometa\MitoSys2\Calibration\pmEGFPC1\0001_pmEGFPC1_R1_P1_K1_Ch2.zen
580	1.358957e-02	2.453563e-03	1.379600e-02	20181122_CTCFgfpcf2_Prometa\MitoSys2\Calibration\pmEGFPC1\0001_pmEGFPC1_R1_P1_K1_Ch2.zen
620	1.341072e-02	2.706536e-03	1.326100e-02	20181122_CTCFgfpcf2_Prometa\MitoSys2\Calibration\pmEGFPC1\0001_pmEGFPC1_R1_P1_K1_Ch2.zen
660	1.250011e-02	2.088178e-03	1.277000e-02	20181122_CTCFgfpcf2_Prometa\MitoSys2\Calibration\pmEGFPC1\0001_pmEGFPC1_R1_P1_K1_Ch2.zen
700	1.216426e-02	1.987658e-03	1.231700e-02	20181122_CTCFgfpcf2_Prometa\MitoSys2\Calibration\pmEGFPC1\0001_pmEGFPC1_R1_P1_K1_Ch2.zen
780	1.199172e-02	2.720950e-03	1.151200e-02	20181122_CTCFgfpcf2_Prometa\MitoSys2\Calibration\pmEGFPC1\0001_pmEGFPC1_R1_P1_K1_Ch2.zen
860	1.074680e-02	1.890815e-03	1.081600e-02	20181122_CTCFgfpcf2_Prometa\MitoSys2\Calibration\pmEGFPC1\0001_pmEGFPC1_R1_P1_K1_Ch2.zen
940	1.024476e-02	2.266290e-03	1.020800e-02	20181122_CTCFgfpcf2_Prometa\MitoSys2\Calibration\pmEGFPC1\0001_pmEGFPC1_R1_P1_K1_Ch2.zen
1020	9.805826e-03	2.613101e-03	9.673100e-03	20181122_CTCFgfpcf2_Prometa\MitoSys2\Calibration\pmEGFPC1\0001_pmEGFPC1_R1_P1_K1_Ch2.zen
1100	8.987051e-03	2.255943e-03	9.197600e-03	20181122_CTCFgfpcf2_Prometa\MitoSys2\Calibration\pmEGFPC1\0001_pmEGFPC1_R1_P1_K1_Ch2.zen
1180	8.837046e-03	2.239387e-03	8.772300e-03	20181122_CTCFgfpcf2_Prometa\MitoSys2\Calibration\pmEGFPC1\0001_pmEGFPC1_R1_P1_K1_Ch2.zen
1260	8.544426e-03	1.872221e-03	8.389500e-03	20181122_CTCFgfpcf2_Prometa\MitoSys2\Calibration\pmEGFPC1\0001_pmEGFPC1_R1_P1_K1_Ch2.zen
1340	8.092267e-03	1.545828e-03	8.042800e-03	20181122_CTCFgfpcf2_Prometa\MitoSys2\Calibration\pmEGFPC1\0001_pmEGFPC1_R1_P1_K1_Ch2.zen
1420	8.530281e-03	1.919622e-03	7.727200e-03	20181122_CTCFgfpcf2_Prometa\MitoSys2\Calibration\pmEGFPC1\0001_pmEGFPC1_R1_P1_K1_Ch2.zen
1500	7.603695e-03	1.832092e-03	7.438500e-03	20181122_CTCFgfpcf2_Prometa\MitoSys2\Calibration\pmEGFPC1\0001_pmEGFPC1_R1_P1_K1_Ch2.zen
1660	6.813831e-03	1.907722e-03	6.928500e-03	20181122_CTCFgfpcf2_Prometa\MitoSys2\Calibration\pmEGFPC1\0001_pmEGFPC1_R1_P1_K1_Ch2.zen
1820	6.417273e-03	1.695057e-03	6.491400e-03	20181122_CTCFgfpcf2_Prometa\MitoSys2\Calibration\pmEGFPC1\0001_pmEGFPC1_R1_P1_K1_Ch2.zen
1980	5.896304e-03	2.027942e-03	6.111700e-03	20181122_CTCFgfpcf2_Prometa\MitoSys2\Calibration\pmEGFPC1\0001_pmEGFPC1_R1_P1_K1_Ch2.zen
2140	5.828105e-03	1.632754e-03	5.778100e-03	20181122_CTCFgfpcf2_Prometa\MitoSys2\Calibration\pmEGFPC1\0001_pmEGFPC1_R1_P1_K1_Ch2.zen
2300	5.429102e-03	1.883207e-03	5.482100e-03	20181122_CTCFgfpcf2_Prometa\MitoSys2\Calibration\pmEGFPC1\0001_pmEGFPC1_R1_P1_K1_Ch2.zen
2460	5.021126e-03	1.704094e-03	5.217300e-03	20181122_CTCFgfpcf2_Prometa\MitoSys2\Calibration\pmEGFPC1\0001_pmEGFPC1_R1_P1_K1_Ch2.zen
2620	5.202298e-03	1.410529e-03	4.978600e-03	20181122_CTCFgfpcf2_Prometa\MitoSys2\Calibration\pmEGFPC1\0001_pmEGFPC1_R1_P1_K1_Ch2.zen
2780	4.688921e-03	9.788444e-04	4.762000e-03	20181122_CTCFgfpcf2_Prometa\MitoSys2\Calibration\pmEGFPC1\0001_pmEGFPC1_R1_P1_K1_Ch2.zen
2940	4.661661e-03	1.643448e-03	4.564400e-03	20181122_CTCFgfpcf2_Prometa\MitoSys2\Calibration\pmEGFPC1\0001_pmEGFPC1_R1_P1_K1_Ch2.zen
3100	4.098940e-03	1.352059e-03	4.383100e-03	20181122_CTCFgfpcf2_Prometa\MitoSys2\Calibration\pmEGFPC1\0001_pmEGFPC1_R1_P1_K1_Ch2.zen
3420	4.041389e-03	1.292673e-03	4.061500e-03	20181122_CTCFgfpcf2_Prometa\MitoSys2\Calibration\pmEGFPC1\0001_pmEGFPC1_R1_P1_K1_Ch2.zen
3740	3.995779e-03	1.744638e-03	3.784300e-03	20181122_CTCFgfpcf2_Prometa\MitoSys2\Calibration\pmEGFPC1\0001_pmEGFPC1_R1_P1_K1_Ch2.zen
4060	3.681330e-03	1.529652e-03	3.542300e-03	20181122_CTCFgfpcf2_Prometa\MitoSys2\Calibration\pmEGFPC1\0001_pmEGFPC1_R1_P1_K1_Ch2.zen
4380	3.302281e-03	1.703069e-03	3.328800e-03	20181122_CTCFgfpcf2_Prometa\MitoSys2\Calibration\pmEGFPC1\0001_pmEGFPC1_R1_P1_K1_Ch2.zen
4700	3.611172e-03	1.858013e-03	3.138700e-03	20181122_CTCFgfpcf2_Prometa\MitoSys2\Calibration\pmEGFPC1\0001_pmEGFPC1_R1_P1_K1_Ch2.zen
5020	3.131201e-03	1.717437e-03	2.968200e-03	20181122_CTCFgfpcf2_Prometa\MitoSys2\Calibration\pmEGFPC1\0001_pmEGFPC1_R1_P1_K1_Ch2.zen
5340	2.779316e-03	1.398945e-03	2.814300e-03	20181122_CTCFgfpcf2_Prometa\MitoSys2\Calibration\pmEGFPC1\0001_pmEGFPC1_R1_P1_K1_Ch2.zen
5660	2.797273e-03	1.294229e-03	2.674700e-03	20181122_CTCFgfpcf2_Prometa\MitoSys2\Calibration\pmEGFPC1\0001_pmEGFPC1_R1_P1_K1_Ch2.zen
5980	2.401984e-03	1.590582e-03	2.547200e-03	20181122_CTCFgfpcf2_Prometa\MitoSys2\Calibration\pmEGFPC1\0001_pmEGFPC1_R1_P1_K1_Ch2.zen
6300	2.217188e-03	1.118272e-03	2.430500e-03	20181122_CTCFgfpcf2_Prometa\MitoSys2\Calibration\pmEGFPC1\0001_pmEGFPC1_R1_P1_K1_Ch2.zen
6940	2.080224e-03	1.149568e-03	2.224000e-03	20181122_CTCFgfpcf2_Prometa\MitoSys2\Calibration\pmEGFPC1\0001_pmEGFPC1_R1_P1_K1_Ch2.zen
7580	1.837701e-03	1.274435e-03	2.046900e-03	20181122_CTCFgfpcf2_Prometa\MitoSys2\Calibration\pmEGFPC1\0001_pmEGFPC1_R1_P1_K1_Ch2.zen
8220	1.990046e-03	1.248942e-03	1.893400e-03	20181122_CTCFgfpcf2_Prometa\MitoSys2\Calibration\pmEGFPC1\0001_pmEGFPC1_R1_P1_K1_Ch2.zen
8860	1.407731e-03	1.217912e-03	1.759100e-03	20181122_CTCFgfpcf2_Prometa\MitoSys2\Calibration\pmEGFPC1\0001_pmEGFPC1_R1_P1_K1_Ch2.zen
9500	1.556751e-03	9.686097e-04	1.640700e-03	20181122_CTCFgfpcf2_Prometa\MitoSys2\Calibration\pmEGFPC1\0001_pmEGFPC1_R1_P1_K1_Ch2.zen
10140	1.379122e-03	1.282151e-03	1.535400e-03	20181122_CTCFgfpcf2_Prometa\MitoSys2\Calibration\pmEGFPC1\0001_pmEGFPC1_R1_P1_K1_Ch2.zen
10780	1.174839e-03	9.173765e-04	1.441400e-03	20181122_CTCFgfpcf2_Prometa\MitoSys2\Calibration\pmEGFPC1\0001_pmEGFPC1_R1_P1_K1_Ch2.zen
11420	1.625742e-03	1.228013e-03	1.356800e-03	20181122_CTCFgfpcf2_Prometa\MitoSys2\Calibration\pmEGFPC1\0001_pmEGFPC1_R1_P1_K1_Ch2.zen
12060	1.100963e-03	1.532167e-03	1.280400e-03	20181122_CTCFgfpcf2_Prometa\MitoSys2\Calibration\pmEGFPC1\0001_pmEGFPC1_R1_P1_K1_Ch2.zen
12700	1.292928e-03	1.460806e-03	1.211200e-03	20181122_CTCFgfpcf2_Prometa\MitoSys2\Calibration\pmEGFPC1\0001_pmEGFPC1_R1_P1_K1_Ch2.zen
13980	1.278817e-03	1.210632e-03	1.090300e-03	20181122_CTCFgfpcf2_Prometa\MitoSys2\Calibration\pmEGFPC1\0001_pmEGFPC1_R1_P1_K1_Ch2.zen
15260	1.029583e-03	1.225159e-03	9.886600e-04	20181122_CTCFgfpcf2_Prometa\MitoSys2\Calibration\pmEGFPC1\0001_pmEGFPC1_R1_P1_K1_Ch2.zen
16540	1.076164e-03	1.287924e-03	9.020500e-04	20181122_CTCFgfpcf2_Prometa\MitoSys2\Calibration\pmEGFPC1\0001_pmEGFPC1_R1_P1_K1_Ch2.zen
17820	1.126471e-03	1.068105e-03	8.275100e-04	20181122_CTCFgfpcf2_Prometa\MitoSys2\Calibration\pmEGFPC1\0001_pmEGFPC1_R1_P1_K1_Ch2.zen
19100	6.581737e-04	1.059262e-03	7.627600e-04	20181122_CTCFgfpcf2_Prometa\MitoSys2\Calibration\pmEGFPC1\0001_pmEGFPC1_R1_P1_K1_Ch2.zen
20380	9.980700e-04	9.755905e-04	7.060700e-04	20181122_CTCFgfpcf2_Prometa\MitoSys2\Calibration\pmEGFPC1\0001_pmEGFPC1_R1_P1_K1_Ch2.zen
21660	7.705625e-04	1.001002e-03	6.560800e-04	20181122_CTCFgfpcf2_Prometa\MitoSys2\Calibration\pmEGFPC1\0001_pmEGFPC1_R1_P1_K1_Ch2.zen
22940	6.698537e-04	6.698502e-04	6.117100e-04	20181122_CTCFgfpcf2_Prometa\MitoSys2\Calibration\pmEGFPC1\0001_pmEGFPC1_R1_P1_K1_Ch2.zen
24220	9.511929e-04	1.041794e-03	5.721100e-04	20181122_CTCFgfpcf2_Prometa\MitoSys2\Calibration\pmEGFPC1\0001_pmEGFPC1_R1_P1_K1_Ch2.zen
25500	6.687056e-04	9.445966e-04	5.365700e-04	20181122_CTCFgfpcf2_Prometa\MitoSys2\Calibration\pmEGFPC1\0001_pmEGFPC1_R1_P1_K1_Ch2.zen
28060	4.913907e-04	7.986352e-04	4.755400e-04	20181122_CTCFgfpcf2_Prometa\MitoSys2\Calibration\pmEGFPC1\0001_pmEGFPC1_R1_P1_K1_Ch2.zen
30620	3.217044e-04	1.150443e-03	4.251400e-04	20181122_CTCFgfpcf2_Prometa\MitoSys2\Calibration\pmEGFPC1\0001_pmEGFPC1_R1_P1_K1_Ch2.zen
33180	4.359153e-04	9.730777e-04	3.829300e-04	20181122_CTCFgfpcf2_Prometa\MitoSys2\Calibration\pmEGFPC1\0001_pmEGFPC1_R1_P1_K1_Ch2.zen
35740	2.394681e-04	8.908481e-04	3.471400e-04	20181122_CTCFgfpcf2_Prometa\MitoSys2\Calibration\pmEGFPC1\0001_pmEGFPC1_R1_P1_K1_Ch2.zen
38300	5.145390e-05	8.355664e-04	3.164900e-04	20181122_CTCFgfpcf2_Prometa\MitoSys2\Calibration\pmEGFPC1\0001_pmEGFPC1_R1_P1_K1_Ch2.zen
40860	4.307667e-04	1.084677e-03	2.899900e-04	20181122_CTCFgfpcf2_Prometa\MitoSys2\Calibration\pmEGFPC1\0001_pmEGFPC1_R1_P1_K1_Ch2.zen
43420	4.659283e-04	1.007736e-03	2.669000e-04	20181122_CTCFgfpcf2_Prometa\MitoSys2\Calibration\pmEGFPC1\0001_pmEGFPC1_R1_P1_K1_Ch2.zen
45980	3.642777e-04	1.099370e-03	2.466300e-04	20181122_CTCFgfpcf2_Prometa\MitoSys2\Calibration\pmEGFPC1\0001_pmEGFPC1_R1_P1_K1_Ch2.zen
48540	7.558956e-05	1.121811e-03	2.287200e-04	20181122_CTCFgfpcf2_Prometa\MitoSys2\Calibration\pmEGFPC1\0001_pmEGFPC1_R1_P1_K1_Ch2.zen
51100	4.715021e-05	1.001211e-03	2.128100e-04	20181122_CTCFgfpcf2_Prometa\MitoSys2\Calibration\pmEGFPC1\0001_pmEGFPC1_R1_P1_K1_Ch2.zen
56220	-4.758730e-05	1.201101e-03	1.858400e-04	20181122_CTCFgfpcf2_Prometa\MitoSys2\Calibration\pmEGFPC1\0001_pmEGFPC1_R1_P1_K1_Ch2.zen
61340	3.144352e-04	1.239052e-03	1.639300e-04	20181122_CTCFgfpcf2_Prometa\MitoSys2\Calibration\pmEGFPC1\0001_pmEGFPC1_R1_P1_K1_Ch2.zen
66460	-1.961105e-04	1.094002e-03	1.458600e-04	20181122_CTCFgfpcf2_Prometa\MitoSys2\Calibration\pmEGFPC1\0001_pmEGFPC1_R1_P1_K1_Ch2.zen
71580	2.220917e-05	1.050775e-03	1.307500e-04	20181122_CTCFgfpcf2_Prometa\MitoSys2\Calibration\pmEGFPC1\0001_pmEGFPC1_R1_P1_K1_Ch2.zen
76700	2.481676e-04	1.030714e-03	1.179700e-04	20181122_CTCFgfpcf2_Prometa\MitoSys2\Calibration\pmEGFPC1\0001_pmEGFPC1_R1_P1_K1_Ch2.zen
81820	2.300944e-05	7.419480e-04	1.070500e-04	20181122_CTCFgfpcf2_Prometa\MitoSys2\Calibration\pmEGFPC1\0001_pmEGFPC1_R1_P1_K1_Ch2.zen
86940	5.695014e-05	6.579239e-04	9.764500e-05	20181122_CTCFgfpcf2_Prometa\MitoSys2\Calibration\pmEGFPC1\0001_pmEGFPC1_R1_P1_K1_Ch2.zen
92060	-1.537278e-04	8.214431e-04	8.947400e-05	20181122_CTCFgfpcf2_Prometa\MitoSys2\Calibration\pmEGFPC1\0001_pmEGFPC1_R1_P1_K1_Ch2.zen
97180	-2.221438e-04	1.189518e-03	8.232600e-05	20181122_CTCFgfpcf2_Prometa\MitoSys2\Calibration\pmEGFPC1\0001_pmEGFPC1_R1_P1_K1_Ch2.zen
102300	4.166393e-05	8.721838e-04	7.603500e-05	20181122_CTCFgfpcf2_Prometa\MitoSys2\Calibration\pmEGFPC1\0001_pmEGFPC1_R1_P1_K1_Ch2.zen
112540	3.926904e-04	7.401087e-04	6.550700e-05	20181122_CTCFgfpcf2_Prometa\MitoSys2\Calibration\pmEGFPC1\0001_pmEGFPC1_R1_P1_K1_Ch2.zen
122780	4.162428e-04	6.745097e-04	5.709200e-05	20181122_CTCFgfpcf2_Prometa\MitoSys2\Calibration\pmEGFPC1\0001_pmEGFPC1_R1_P1_K1_Ch2.zen
133020	9.164469e-05	8.298020e-04	5.025000e-05	20181122_CTCFgfpcf2_Prometa\MitoSys2\Calibration\pmEGFPC1\0001_pmEGFPC1_R1_P1_K1_Ch2.zen
143260	2.530168e-04	8.624808e-04	4.460500e-05	20181122_CTCFgfpcf2_Prometa\MitoSys2\Calibration\pmEGFPC1\0001_pmEGFPC1_R1_P1_K1_Ch2.zen
153500	-5.635012e-05	5.249956e-04	3.989000e-05	20181122_CTCFgfpcf2_Prometa\MitoSys2\Calibration\pmEGFPC1\0001_pmEGFPC1_R1_P1_K1_Ch2.zen
163740	-2.235100e-04	6.364009e-04	3.590700e-05	20181122_CTCFgfpcf2_Prometa\MitoSys2\Calibration\pmEGFPC1\0001_pmEGFPC1_R1_P1_K1_Ch2.zen
173980	1.263360e-05	7.111590e-04	3.251100e-05	20181122_CTCFgfpcf2_Prometa\MitoSys2\Calibration\pmEGFPC1\0001_pmEGFPC1_R1_P1_K1_Ch2.zen
184220	4.769114e-05	7.661789e-04	2.958900e-05	20181122_CTCFgfpcf2_Prometa\MitoSys2\Calibration\pmEGFPC1\0001_pmEGFPC1_R1_P1_K1_Ch2.zen
194460	1.877831e-04	6.717633e-04	2.705600e-05	20181122_CTCFgfpcf2_Prometa\MitoSys2\Calibration\pmEGFPC1\0001_pmEGFPC1_R1_P1_K1_Ch2.zen
204700	1.545331e-04	5.211274e-04	2.484400e-05	20181122_CTCFgfpcf2_Prometa\MitoSys2\Calibration\pmEGFPC1\0001_pmEGFPC1_R1_P1_K1_Ch2.zen
225180	2.749917e-04	8.511006e-04	2.118500e-05	20181122_CTCFgfpcf2_Prometa\MitoSys2\Calibration\pmEGFPC1\0001_pmEGFPC1_R1_P1_K1_Ch2.zen
245660	-3.705984e-05	6.347603e-04	1.830000e-05	20181122_CTCFgfpcf2_Prometa\MitoSys2\Calibration\pmEGFPC1\0001_pmEGFPC1_R1_P1_K1_Ch2.zen
266140	-1.373598e-04	7.565826e-04	1.598200e-05	20181122_CTCFgfpcf2_Prometa\MitoSys2\Calibration\pmEGFPC1\0001_pmEGFPC1_R1_P1_K1_Ch2.zen
286620	-7.969398e-05	5.434520e-04	1.409000e-05	20181122_CTCFgfpcf2_Prometa\MitoSys2\Calibration\pmEGFPC1\0001_pmEGFPC1_R1_P1_K1_Ch2.zen
307100	1.780779e-05	6.104582e-04	1.252400e-05	20181122_CTCFgfpcf2_Prometa\MitoSys2\Calibration\pmEGFPC1\0001_pmEGFPC1_R1_P1_K1_Ch2.zen
327580	1.017848e-04	4.528079e-04	1.121300e-05	20181122_CTCFgfpcf2_Prometa\MitoSys2\Calibration\pmEGFPC1\0001_pmEGFPC1_R1_P1_K1_Ch2.zen
348060	1.341153e-04	5.825128e-04	1.010300e-05	20181122_CTCFgfpcf2_Prometa\MitoSys2\Calibration\pmEGFPC1\0001_pmEGFPC1_R1_P1_K1_Ch2.zen
368540	-1.969075e-04	6.409085e-04	9.155400e-06	20181122_CTCFgfpcf2_Prometa\MitoSys2\Calibration\pmEGFPC1\0001_pmEGFPC1_R1_P1_K1_Ch2.zen
389020	-2.399625e-04	7.130115e-04	8.338700e-06	20181122_CTCFgfpcf2_Prometa\MitoSys2\Calibration\pmEGFPC1\0001_pmEGFPC1_R1_P1_K1_Ch2.zen
409500	-2.307693e-04	6.571686e-04	7.629700e-06	20181122_CTCFgfpcf2_Prometa\MitoSys2\Calibration\pmEGFPC1\0001_pmEGFPC1_R1_P1_K1_Ch2.zen
450460	-1.542607e-04	6.315873e-04	6.465400e-06	20181122_CTCFgfpcf2_Prometa\MitoSys2\Calibration\pmEGFPC1\0001_pmEGFPC1_R1_P1_K1_Ch2.zen
491420	-3.173808e-04	5.629223e-04	5.555400e-06	20181122_CTCFgfpcf2_Prometa\MitoSys2\Calibration\pmEGFPC1\0001_pmEGFPC1_R1_P1_K1_Ch2.zen
532380	-5.525246e-05	6.084502e-04	4.829900e-06	20181122_CTCFgfpcf2_Prometa\MitoSys2\Calibration\pmEGFPC1\0001_pmEGFPC1_R1_P1_K1_Ch2.zen
573340	-8.399377e-05	3.565484e-04	4.241600e-06	20181122_CTCFgfpcf2_Prometa\MitoSys2\Calibration\pmEGFPC1\0001_pmEGFPC1_R1_P1_K1_Ch2.zen
614300	-2.405286e-04	5.905102e-04	3.757600e-06	20181122_CTCFgfpcf2_Prometa\MitoSys2\Calibration\pmEGFPC1\0001_pmEGFPC1_R1_P1_K1_Ch2.zen
655260	5.924735e-05	4.974985e-04	3.354300e-06	20181122_CTCFgfpcf2_Prometa\MitoSys2\Calibration\pmEGFPC1\0001_pmEGFPC1_R1_P1_K1_Ch2.zen
696220	-9.021356e-05	4.487975e-04	3.014400e-06	20181122_CTCFgfpcf2_Prometa\MitoSys2\Calibration\pmEGFPC1\0001_pmEGFPC1_R1_P1_K1_Ch2.zen
737180	-2.275333e-04	5.422125e-04	2.725200e-06	20181122_CTCFgfpcf2_Prometa\MitoSys2\Calibration\pmEGFPC1\0001_pmEGFPC1_R1_P1_K1_Ch2.zen
778140	1.606313e-05	5.732764e-04	2.476900e-06	20181122_CTCFgfpcf2_Prometa\MitoSys2\Calibration\pmEGFPC1\0001_pmEGFPC1_R1_P1_K1_Ch2.zen
819100	8.075547e-05	6.334426e-04	2.262100e-06	20181122_CTCFgfpcf2_Prometa\MitoSys2\Calibration\pmEGFPC1\0001_pmEGFPC1_R1_P1_K1_Ch2.zen
901020	-9.632990e-07	4.165187e-04	1.910700e-06	20181122_CTCFgfpcf2_Prometa\MitoSys2\Calibration\pmEGFPC1\0001_pmEGFPC1_R1_P1_K1_Ch2.zen
982940	1.045669e-04	4.868392e-04	1.637400e-06	20181122_CTCFgfpcf2_Prometa\MitoSys2\Calibration\pmEGFPC1\0001_pmEGFPC1_R1_P1_K1_Ch2.zen
1064860	-8.975329e-05	4.330707e-04	1.420400e-06	20181122_CTCFgfpcf2_Prometa\MitoSys2\Calibration\pmEGFPC1\0001_pmEGFPC1_R1_P1_K1_Ch2.zen
1146780	-5.764460e-05	3.940247e-04	1.245000e-06	20181122_CTCFgfpcf2_Prometa\MitoSys2\Calibration\pmEGFPC1\0001_pmEGFPC1_R1_P1_K1_Ch2.zen
1228700	-1.604791e-04	4.092361e-04	1.101100e-06	20181122_CTCFgfpcf2_Prometa\MitoSys2\Calibration\pmEGFPC1\0001_pmEGFPC1_R1_P1_K1_Ch2.zen
1310620	1.954764e-04	5.157914e-04	9.814700e-07	20181122_CTCFgfpcf2_Prometa\MitoSys2\Calibration\pmEGFPC1\0001_pmEGFPC1_R1_P1_K1_Ch2.zen
1392540	2.444315e-05	4.466684e-04	8.809100e-07	20181122_CTCFgfpcf2_Prometa\MitoSys2\Calibration\pmEGFPC1\0001_pmEGFPC1_R1_P1_K1_Ch2.zen
1474460	-1.583899e-05	3.314766e-04	7.955100e-07	20181122_CTCFgfpcf2_Prometa\MitoSys2\Calibration\pmEGFPC1\0001_pmEGFPC1_R1_P1_K1_Ch2.zen
1556380	1.238701e-04	5.748988e-04	7.223200e-07	20181122_CTCFgfpcf2_Prometa\MitoSys2\Calibration\pmEGFPC1\0001_pmEGFPC1_R1_P1_K1_Ch2.zen
10	3.782358e-02	3.702894e-03	3.626400e-02	20181122_CTCFgfpcf2_Prometa\MitoSys2\Calibration\pmEGFPC1\0001_pmEGFPC1_R1_P2_K1_Ch2.zen
20	3.430178e-02	4.658805e-03	3.453800e-02	20181122_CTCFgfpcf2_Prometa\MitoSys2\Calibration\pmEGFPC1\0001_pmEGFPC1_R1_P2_K1_Ch2.zen
30	3.246573e-02	4.317643e-03	3.298200e-02	20181122_CTCFgfpcf2_Prometa\MitoSys2\Calibration\pmEGFPC1\0001_pmEGFPC1_R1_P2_K1_Ch2.zen
40	3.088800e-02	2.975887e-03	3.157200e-02	20181122_CTCFgfpcf2_Prometa\MitoSys2\Calibration\pmEGFPC1\0001_pmEGFPC1_R1_P2_K1_Ch2.zen
50	2.929145e-02	4.763781e-03	3.028600e-02	20181122_CTCFgfpcf2_Prometa\MitoSys2\Calibration\pmEGFPC1\0001_pmEGFPC1_R1_P2_K1_Ch2.zen
60	2.850897e-02	5.412797e-03	2.911100e-02	20181122_CTCFgfpcf2_Prometa\MitoSys2\Calibration\pmEGFPC1\0001_pmEGFPC1_R1_P2_K1_Ch2.zen
70	2.873033e-02	4.804358e-03	2.803300e-02	20181122_CTCFgfpcf2_Prometa\MitoSys2\Calibration\pmEGFPC1\0001_pmEGFPC1_R1_P2_K1_Ch2.zen
80	2.700261e-02	3.759416e-03	2.704100e-02	20181122_CTCFgfpcf2_Prometa\MitoSys2\Calibration\pmEGFPC1\0001_pmEGFPC1_R1_P2_K1_Ch2.zen
90	2.658911e-02	4.266074e-03	2.612500e-02	20181122_CTCFgfpcf2_Prometa\MitoSys2\Calibration\pmEGFPC1\0001_pmEGFPC1_R1_P2_K1_Ch2.zen
100	2.508458e-02	2.596078e-03	2.527700e-02	20181122_CTCFgfpcf2_Prometa\MitoSys2\Calibration\pmEGFPC1\0001_pmEGFPC1_R1_P2_K1_Ch2.zen
120	2.388580e-02	2.731031e-03	2.375700e-02	20181122_CTCFgfpcf2_Prometa\MitoSys2\Calibration\pmEGFPC1\0001_pmEGFPC1_R1_P2_K1_Ch2.zen
140	2.235669e-02	4.201914e-03	2.243500e-02	20181122_CTCFgfpcf2_Prometa\MitoSys2\Calibration\pmEGFPC1\0001_pmEGFPC1_R1_P2_K1_Ch2.zen
160	2.167089e-02	3.202644e-03	2.127300e-02	20181122_CTCFgfpcf2_Prometa\MitoSys2\Calibration\pmEGFPC1\0001_pmEGFPC1_R1_P2_K1_Ch2.zen
180	2.053782e-02	2.560635e-03	2.024400e-02	20181122_CTCFgfpcf2_Prometa\MitoSys2\Calibration\pmEGFPC1\0001_pmEGFPC1_R1_P2_K1_Ch2.zen
200	1.886175e-02	3.603565e-03	1.932500e-02	20181122_CTCFgfpcf2_Prometa\MitoSys2\Calibration\pmEGFPC1\0001_pmEGFPC1_R1_P2_K1_Ch2.zen
220	1.860054e-02	3.378855e-03	1.849900e-02	20181122_CTCFgfpcf2_Prometa\MitoSys2\Calibration\pmEGFPC1\0001_pmEGFPC1_R1_P2_K1_Ch2.zen
240	1.875692e-02	3.433113e-03	1.775100e-02	20181122_CTCFgfpcf2_Prometa\MitoSys2\Calibration\pmEGFPC1\0001_pmEGFPC1_R1_P2_K1_Ch2.zen
260	1.680310e-02	3.223548e-03	1.707000e-02	20181122_CTCFgfpcf2_Prometa\MitoSys2\Calibration\pmEGFPC1\0001_pmEGFPC1_R1_P2_K1_Ch2.zen
280	1.696076e-02	3.097391e-03	1.644600e-02	20181122_CTCFgfpcf2_Prometa\MitoSys2\Calibration\pmEGFPC1\0001_pmEGFPC1_R1_P2_K1_Ch2.zen
300	1.556075e-02	2.426041e-03	1.587100e-02	20181122_CTCFgfpcf2_Prometa\MitoSys2\Calibration\pmEGFPC1\0001_pmEGFPC1_R1_P2_K1_Ch2.zen
340	1.509842e-02	1.993337e-03	1.484800e-02	20181122_CTCFgfpcf2_Prometa\MitoSys2\Calibration\pmEGFPC1\0001_pmEGFPC1_R1_P2_K1_Ch2.zen
380	1.416619e-02	1.976838e-03	1.396000e-02	20181122_CTCFgfpcf2_Prometa\MitoSys2\Calibration\pmEGFPC1\0001_pmEGFPC1_R1_P2_K1_Ch2.zen
420	1.306159e-02	1.890812e-03	1.318000e-02	20181122_CTCFgfpcf2_Prometa\MitoSys2\Calibration\pmEGFPC1\0001_pmEGFPC1_R1_P2_K1_Ch2.zen
460	1.242868e-02	2.452399e-03	1.248700e-02	20181122_CTCFgfpcf2_Prometa\MitoSys2\Calibration\pmEGFPC1\0001_pmEGFPC1_R1_P2_K1_Ch2.zen
500	1.147380e-02	3.110533e-03	1.186700e-02	20181122_CTCFgfpcf2_Prometa\MitoSys2\Calibration\pmEGFPC1\0001_pmEGFPC1_R1_P2_K1_Ch2.zen
540	1.125997e-02	2.391476e-03	1.130700e-02	20181122_CTCFgfpcf2_Prometa\MitoSys2\Calibration\pmEGFPC1\0001_pmEGFPC1_R1_P2_K1_Ch2.zen
580	1.072713e-02	2.414148e-03	1.079900e-02	20181122_CTCFgfpcf2_Prometa\MitoSys2\Calibration\pmEGFPC1\0001_pmEGFPC1_R1_P2_K1_Ch2.zen
620	1.026734e-02	1.848675e-03	1.033500e-02	20181122_CTCFgfpcf2_Prometa\MitoSys2\Calibration\pmEGFPC1\0001_pmEGFPC1_R1_P2_K1_Ch2.zen
660	9.479634e-03	1.747679e-03	9.909900e-03	20181122_CTCFgfpcf2_Prometa\MitoSys2\Calibration\pmEGFPC1\0001_pmEGFPC1_R1_P2_K1_Ch2.zen
700	9.782209e-03	1.473791e-03	9.518400e-03	20181122_CTCFgfpcf2_Prometa\MitoSys2\Calibration\pmEGFPC1\0001_pmEGFPC1_R1_P2_K1_Ch2.zen
780	8.521565e-03	1.741587e-03	8.821400e-03	20181122_CTCFgfpcf2_Prometa\MitoSys2\Calibration\pmEGFPC1\0001_pmEGFPC1_R1_P2_K1_Ch2.zen
860	7.951310e-03	1.669607e-03	8.219000e-03	20181122_CTCFgfpcf2_Prometa\MitoSys2\Calibration\pmEGFPC1\0001_pmEGFPC1_R1_P2_K1_Ch2.zen
940	7.713017e-03	2.308638e-03	7.692800e-03	20181122_CTCFgfpcf2_Prometa\MitoSys2\Calibration\pmEGFPC1\0001_pmEGFPC1_R1_P2_K1_Ch2.zen
1020	7.035746e-03	1.640903e-03	7.229100e-03	20181122_CTCFgfpcf2_Prometa\MitoSys2\Calibration\pmEGFPC1\0001_pmEGFPC1_R1_P2_K1_Ch2.zen
1100	6.357381e-03	1.376674e-03	6.817300e-03	20181122_CTCFgfpcf2_Prometa\MitoSys2\Calibration\pmEGFPC1\0001_pmEGFPC1_R1_P2_K1_Ch2.zen
1180	5.882379e-03	1.305805e-03	6.449000e-03	20181122_CTCFgfpcf2_Prometa\MitoSys2\Calibration\pmEGFPC1\0001_pmEGFPC1_R1_P2_K1_Ch2.zen
1260	6.117887e-03	1.864224e-03	6.117600e-03	20181122_CTCFgfpcf2_Prometa\MitoSys2\Calibration\pmEGFPC1\0001_pmEGFPC1_R1_P2_K1_Ch2.zen
1340	5.731379e-03	1.126477e-03	5.817800e-03	20181122_CTCFgfpcf2_Prometa\MitoSys2\Calibration\pmEGFPC1\0001_pmEGFPC1_R1_P2_K1_Ch2.zen
1420	5.925751e-03	1.479548e-03	5.545300e-03	20181122_CTCFgfpcf2_Prometa\MitoSys2\Calibration\pmEGFPC1\0001_pmEGFPC1_R1_P2_K1_Ch2.zen
1500	5.558768e-03	1.324261e-03	5.296300e-03	20181122_CTCFgfpcf2_Prometa\MitoSys2\Calibration\pmEGFPC1\0001_pmEGFPC1_R1_P2_K1_Ch2.zen
1660	4.953447e-03	1.612900e-03	4.858000e-03	20181122_CTCFgfpcf2_Prometa\MitoSys2\Calibration\pmEGFPC1\0001_pmEGFPC1_R1_P2_K1_Ch2.zen
1820	4.677704e-03	1.071595e-03	4.484300e-03	20181122_CTCFgfpcf2_Prometa\MitoSys2\Calibration\pmEGFPC1\0001_pmEGFPC1_R1_P2_K1_Ch2.zen
1980	4.066701e-03	1.286541e-03	4.161700e-03	20181122_CTCFgfpcf2_Prometa\MitoSys2\Calibration\pmEGFPC1\0001_pmEGFPC1_R1_P2_K1_Ch2.zen
2140	3.952355e-03	1.159156e-03	3.880300e-03	20181122_CTCFgfpcf2_Prometa\MitoSys2\Calibration\pmEGFPC1\0001_pmEGFPC1_R1_P2_K1_Ch2.zen
2300	3.583707e-03	1.113678e-03	3.632600e-03	20181122_CTCFgfpcf2_Prometa\MitoSys2\Calibration\pmEGFPC1\0001_pmEGFPC1_R1_P2_K1_Ch2.zen
2460	4.034517e-03	1.163895e-03	3.412800e-03	20181122_CTCFgfpcf2_Prometa\MitoSys2\Calibration\pmEGFPC1\0001_pmEGFPC1_R1_P2_K1_Ch2.zen
2620	3.303322e-03	1.266100e-03	3.216400e-03	20181122_CTCFgfpcf2_Prometa\MitoSys2\Calibration\pmEGFPC1\0001_pmEGFPC1_R1_P2_K1_Ch2.zen
2780	3.286813e-03	1.441616e-03	3.039900e-03	20181122_CTCFgfpcf2_Prometa\MitoSys2\Calibration\pmEGFPC1\0001_pmEGFPC1_R1_P2_K1_Ch2.zen
2940	2.346268e-03	1.234515e-03	2.880300e-03	20181122_CTCFgfpcf2_Prometa\MitoSys2\Calibration\pmEGFPC1\0001_pmEGFPC1_R1_P2_K1_Ch2.zen
3100	2.521385e-03	1.096908e-03	2.735300e-03	20181122_CTCFgfpcf2_Prometa\MitoSys2\Calibration\pmEGFPC1\0001_pmEGFPC1_R1_P2_K1_Ch2.zen
3420	2.540715e-03	1.094928e-03	2.481700e-03	20181122_CTCFgfpcf2_Prometa\MitoSys2\Calibration\pmEGFPC1\0001_pmEGFPC1_R1_P2_K1_Ch2.zen
3740	2.464708e-03	1.278106e-03	2.267300e-03	20181122_CTCFgfpcf2_Prometa\MitoSys2\Calibration\pmEGFPC1\0001_pmEGFPC1_R1_P2_K1_Ch2.zen
4060	2.172379e-03	1.296712e-03	2.083600e-03	20181122_CTCFgfpcf2_Prometa\MitoSys2\Calibration\pmEGFPC1\0001_pmEGFPC1_R1_P2_K1_Ch2.zen
4380	1.964708e-03	1.230295e-03	1.924500e-03	20181122_CTCFgfpcf2_Prometa\MitoSys2\Calibration\pmEGFPC1\0001_pmEGFPC1_R1_P2_K1_Ch2.zen
4700	1.723272e-03	1.166575e-03	1.785500e-03	20181122_CTCFgfpcf2_Prometa\MitoSys2\Calibration\pmEGFPC1\0001_pmEGFPC1_R1_P2_K1_Ch2.zen
5020	1.556690e-03	1.165752e-03	1.663000e-03	20181122_CTCFgfpcf2_Prometa\MitoSys2\Calibration\pmEGFPC1\0001_pmEGFPC1_R1_P2_K1_Ch2.zen
5340	1.774081e-03	9.306608e-04	1.554200e-03	20181122_CTCFgfpcf2_Prometa\MitoSys2\Calibration\pmEGFPC1\0001_pmEGFPC1_R1_P2_K1_Ch2.zen
5660	2.039437e-03	1.306919e-03	1.457200e-03	20181122_CTCFgfpcf2_Prometa\MitoSys2\Calibration\pmEGFPC1\0001_pmEGFPC1_R1_P2_K1_Ch2.zen
5980	1.524976e-03	1.210629e-03	1.370000e-03	20181122_CTCFgfpcf2_Prometa\MitoSys2\Calibration\pmEGFPC1\0001_pmEGFPC1_R1_P2_K1_Ch2.zen
6300	1.225133e-03	1.065937e-03	1.291400e-03	20181122_CTCFgfpcf2_Prometa\MitoSys2\Calibration\pmEGFPC1\0001_pmEGFPC1_R1_P2_K1_Ch2.zen
6940	8.320082e-04	1.004850e-03	1.155200e-03	20181122_CTCFgfpcf2_Prometa\MitoSys2\Calibration\pmEGFPC1\0001_pmEGFPC1_R1_P2_K1_Ch2.zen
7580	8.575434e-04	1.307747e-03	1.041700e-03	20181122_CTCFgfpcf2_Prometa\MitoSys2\Calibration\pmEGFPC1\0001_pmEGFPC1_R1_P2_K1_Ch2.zen
8220	1.027080e-03	9.895120e-04	9.458200e-04	20181122_CTCFgfpcf2_Prometa\MitoSys2\Calibration\pmEGFPC1\0001_pmEGFPC1_R1_P2_K1_Ch2.zen
8860	9.067208e-04	8.966151e-04	8.638900e-04	20181122_CTCFgfpcf2_Prometa\MitoSys2\Calibration\pmEGFPC1\0001_pmEGFPC1_R1_P2_K1_Ch2.zen
9500	6.463667e-04	1.030508e-03	7.932200e-04	20181122_CTCFgfpcf2_Prometa\MitoSys2\Calibration\pmEGFPC1\0001_pmEGFPC1_R1_P2_K1_Ch2.zen
10140	5.420517e-04	9.122264e-04	7.317300e-04	20181122_CTCFgfpcf2_Prometa\MitoSys2\Calibration\pmEGFPC1\0001_pmEGFPC1_R1_P2_K1_Ch2.zen
10780	7.481757e-04	8.543216e-04	6.778300e-04	20181122_CTCFgfpcf2_Prometa\MitoSys2\Calibration\pmEGFPC1\0001_pmEGFPC1_R1_P2_K1_Ch2.zen
11420	9.313518e-04	7.870188e-04	6.302700e-04	20181122_CTCFgfpcf2_Prometa\MitoSys2\Calibration\pmEGFPC1\0001_pmEGFPC1_R1_P2_K1_Ch2.zen
12060	4.143224e-04	8.662454e-04	5.880300e-04	20181122_CTCFgfpcf2_Prometa\MitoSys2\Calibration\pmEGFPC1\0001_pmEGFPC1_R1_P2_K1_Ch2.zen
12700	5.500059e-04	9.159201e-04	5.503300e-04	20181122_CTCFgfpcf2_Prometa\MitoSys2\Calibration\pmEGFPC1\0001_pmEGFPC1_R1_P2_K1_Ch2.zen
13980	3.400912e-04	1.055130e-03	4.860100e-04	20181122_CTCFgfpcf2_Prometa\MitoSys2\Calibration\pmEGFPC1\0001_pmEGFPC1_R1_P2_K1_Ch2.zen
15260	2.079713e-04	5.732496e-04	4.333400e-04	20181122_CTCFgfpcf2_Prometa\MitoSys2\Calibration\pmEGFPC1\0001_pmEGFPC1_R1_P2_K1_Ch2.zen
16540	1.545663e-04	7.866871e-04	3.895600e-04	20181122_CTCFgfpcf2_Prometa\MitoSys2\Calibration\pmEGFPC1\0001_pmEGFPC1_R1_P2_K1_Ch2.zen
17820	1.504282e-04	8.501396e-04	3.527000e-04	20181122_CTCFgfpcf2_Prometa\MitoSys2\Calibration\pmEGFPC1\0001_pmEGFPC1_R1_P2_K1_Ch2.zen
19100	2.627213e-04	9.295176e-04	3.213100e-04	20181122_CTCFgfpcf2_Prometa\MitoSys2\Calibration\pmEGFPC1\0001_pmEGFPC1_R1_P2_K1_Ch2.zen
20380	1.996603e-04	9.600921e-04	2.943300e-04	20181122_CTCFgfpcf2_Prometa\MitoSys2\Calibration\pmEGFPC1\0001_pmEGFPC1_R1_P2_K1_Ch2.zen
21660	2.212690e-04	8.572191e-04	2.709300e-04	20181122_CTCFgfpcf2_Prometa\MitoSys2\Calibration\pmEGFPC1\0001_pmEGFPC1_R1_P2_K1_Ch2.zen
22940	4.995401e-05	1.204032e-03	2.504800e-04	20181122_CTCFgfpcf2_Prometa\MitoSys2\Calibration\pmEGFPC1\0001_pmEGFPC1_R1_P2_K1_Ch2.zen
24220	3.926863e-04	9.346867e-04	2.324800e-04	20181122_CTCFgfpcf2_Prometa\MitoSys2\Calibration\pmEGFPC1\0001_pmEGFPC1_R1_P2_K1_Ch2.zen
25500	2.125656e-04	9.396034e-04	2.165500e-04	20181122_CTCFgfpcf2_Prometa\MitoSys2\Calibration\pmEGFPC1\0001_pmEGFPC1_R1_P2_K1_Ch2.zen
28060	1.232238e-04	6.343037e-04	1.896500e-04	20181122_CTCFgfpcf2_Prometa\MitoSys2\Calibration\pmEGFPC1\0001_pmEGFPC1_R1_P2_K1_Ch2.zen
30620	1.675158e-04	7.597925e-04	1.679100e-04	20181122_CTCFgfpcf2_Prometa\MitoSys2\Calibration\pmEGFPC1\0001_pmEGFPC1_R1_P2_K1_Ch2.zen
33180	1.259070e-04	8.393864e-04	1.500400e-04	20181122_CTCFgfpcf2_Prometa\MitoSys2\Calibration\pmEGFPC1\0001_pmEGFPC1_R1_P2_K1_Ch2.zen
35740	-1.104675e-05	7.286004e-04	1.351400e-04	20181122_CTCFgfpcf2_Prometa\MitoSys2\Calibration\pmEGFPC1\0001_pmEGFPC1_R1_P2_K1_Ch2.zen
38300	1.455592e-04	9.033410e-04	1.225600e-04	20181122_CTCFgfpcf2_Prometa\MitoSys2\Calibration\pmEGFPC1\0001_pmEGFPC1_R1_P2_K1_Ch2.zen
40860	2.626687e-05	6.889837e-04	1.118300e-04	20181122_CTCFgfpcf2_Prometa\MitoSys2\Calibration\pmEGFPC1\0001_pmEGFPC1_R1_P2_K1_Ch2.zen
43420	6.943443e-05	7.442063e-04	1.025900e-04	20181122_CTCFgfpcf2_Prometa\MitoSys2\Calibration\pmEGFPC1\0001_pmEGFPC1_R1_P2_K1_Ch2.zen
45980	1.103956e-04	9.339854e-04	9.455300e-05	20181122_CTCFgfpcf2_Prometa\MitoSys2\Calibration\pmEGFPC1\0001_pmEGFPC1_R1_P2_K1_Ch2.zen
48540	4.781446e-05	7.657687e-04	8.752300e-05	20181122_CTCFgfpcf2_Prometa\MitoSys2\Calibration\pmEGFPC1\0001_pmEGFPC1_R1_P2_K1_Ch2.zen
51100	6.418327e-06	6.260792e-04	8.132800e-05	20181122_CTCFgfpcf2_Prometa\MitoSys2\Calibration\pmEGFPC1\0001_pmEGFPC1_R1_P2_K1_Ch2.zen
56220	-2.840592e-04	5.706676e-04	7.093800e-05	20181122_CTCFgfpcf2_Prometa\MitoSys2\Calibration\pmEGFPC1\0001_pmEGFPC1_R1_P2_K1_Ch2.zen
61340	-3.497846e-04	5.806937e-04	6.259800e-05	20181122_CTCFgfpcf2_Prometa\MitoSys2\Calibration\pmEGFPC1\0001_pmEGFPC1_R1_P2_K1_Ch2.zen
66460	-4.030426e-05	6.568924e-04	5.578400e-05	20181122_CTCFgfpcf2_Prometa\MitoSys2\Calibration\pmEGFPC1\0001_pmEGFPC1_R1_P2_K1_Ch2.zen
71580	-7.218989e-05	6.883724e-04	5.013100e-05	20181122_CTCFgfpcf2_Prometa\MitoSys2\Calibration\pmEGFPC1\0001_pmEGFPC1_R1_P2_K1_Ch2.zen
76700	3.546776e-05	6.897180e-04	4.537800e-05	20181122_CTCFgfpcf2_Prometa\MitoSys2\Calibration\pmEGFPC1\0001_pmEGFPC1_R1_P2_K1_Ch2.zen
81820	2.332049e-04	6.007523e-04	4.133700e-05	20181122_CTCFgfpcf2_Prometa\MitoSys2\Calibration\pmEGFPC1\0001_pmEGFPC1_R1_P2_K1_Ch2.zen
86940	1.534315e-04	5.527919e-04	3.786600e-05	20181122_CTCFgfpcf2_Prometa\MitoSys2\Calibration\pmEGFPC1\0001_pmEGFPC1_R1_P2_K1_Ch2.zen
92060	-2.121543e-04	4.531252e-04	3.486000e-05	20181122_CTCFgfpcf2_Prometa\MitoSys2\Calibration\pmEGFPC1\0001_pmEGFPC1_R1_P2_K1_Ch2.zen
97180	-7.652829e-05	7.346158e-04	3.223400e-05	20181122_CTCFgfpcf2_Prometa\MitoSys2\Calibration\pmEGFPC1\0001_pmEGFPC1_R1_P2_K1_Ch2.zen
102300	-4.224859e-05	5.611525e-04	2.992400e-05	20181122_CTCFgfpcf2_Prometa\MitoSys2\Calibration\pmEGFPC1\0001_pmEGFPC1_R1_P2_K1_Ch2.zen
112540	-5.156420e-05	6.165695e-04	2.606000e-05	20181122_CTCFgfpcf2_Prometa\MitoSys2\Calibration\pmEGFPC1\0001_pmEGFPC1_R1_P2_K1_Ch2.zen
122780	-1.667078e-04	6.591574e-04	2.296800e-05	20181122_CTCFgfpcf2_Prometa\MitoSys2\Calibration\pmEGFPC1\0001_pmEGFPC1_R1_P2_K1_Ch2.zen
133020	-1.556926e-04	5.169866e-04	2.044600e-05	20181122_CTCFgfpcf2_Prometa\MitoSys2\Calibration\pmEGFPC1\0001_pmEGFPC1_R1_P2_K1_Ch2.zen
143260	-1.085040e-05	4.474323e-04	1.835800e-05	20181122_CTCFgfpcf2_Prometa\MitoSys2\Calibration\pmEGFPC1\0001_pmEGFPC1_R1_P2_K1_Ch2.zen
153500	-5.086396e-05	6.421816e-04	1.660500e-05	20181122_CTCFgfpcf2_Prometa\MitoSys2\Calibration\pmEGFPC1\0001_pmEGFPC1_R1_P2_K1_Ch2.zen
163740	-4.561518e-05	4.714181e-04	1.511700e-05	20181122_CTCFgfpcf2_Prometa\MitoSys2\Calibration\pmEGFPC1\0001_pmEGFPC1_R1_P2_K1_Ch2.zen
173980	-2.478926e-04	4.219608e-04	1.384000e-05	20181122_CTCFgfpcf2_Prometa\MitoSys2\Calibration\pmEGFPC1\0001_pmEGFPC1_R1_P2_K1_Ch2.zen
184220	-2.662482e-04	5.377296e-04	1.273400e-05	20181122_CTCFgfpcf2_Prometa\MitoSys2\Calibration\pmEGFPC1\0001_pmEGFPC1_R1_P2_K1_Ch2.zen
194460	-1.435162e-04	5.587268e-04	1.177000e-05	20181122_CTCFgfpcf2_Prometa\MitoSys2\Calibration\pmEGFPC1\0001_pmEGFPC1_R1_P2_K1_Ch2.zen
204700	-1.547046e-04	3.542551e-04	1.092200e-05	20181122_CTCFgfpcf2_Prometa\MitoSys2\Calibration\pmEGFPC1\0001_pmEGFPC1_R1_P2_K1_Ch2.zen
225180	-1.740072e-04	5.069662e-04	9.505200e-06	20181122_CTCFgfpcf2_Prometa\MitoSys2\Calibration\pmEGFPC1\0001_pmEGFPC1_R1_P2_K1_Ch2.zen
245660	-1.794172e-04	4.856639e-04	8.372300e-06	20181122_CTCFgfpcf2_Prometa\MitoSys2\Calibration\pmEGFPC1\0001_pmEGFPC1_R1_P2_K1_Ch2.zen
266140	-2.620468e-04	2.984982e-04	7.449400e-06	20181122_CTCFgfpcf2_Prometa\MitoSys2\Calibration\pmEGFPC1\0001_pmEGFPC1_R1_P2_K1_Ch2.zen
286620	-2.781110e-05	3.970305e-04	6.685600e-06	20181122_CTCFgfpcf2_Prometa\MitoSys2\Calibration\pmEGFPC1\0001_pmEGFPC1_R1_P2_K1_Ch2.zen
307100	-1.412122e-04	3.521281e-04	6.045000e-06	20181122_CTCFgfpcf2_Prometa\MitoSys2\Calibration\pmEGFPC1\0001_pmEGFPC1_R1_P2_K1_Ch2.zen
327580	-2.735166e-04	5.275050e-04	5.501200e-06	20181122_CTCFgfpcf2_Prometa\MitoSys2\Calibration\pmEGFPC1\0001_pmEGFPC1_R1_P2_K1_Ch2.zen
348060	-2.168651e-04	4.295081e-04	5.034900e-06	20181122_CTCFgfpcf2_Prometa\MitoSys2\Calibration\pmEGFPC1\0001_pmEGFPC1_R1_P2_K1_Ch2.zen
368540	-1.004920e-04	4.860636e-04	4.631500e-06	20181122_CTCFgfpcf2_Prometa\MitoSys2\Calibration\pmEGFPC1\0001_pmEGFPC1_R1_P2_K1_Ch2.zen
389020	1.533283e-04	5.540518e-04	4.279600e-06	20181122_CTCFgfpcf2_Prometa\MitoSys2\Calibration\pmEGFPC1\0001_pmEGFPC1_R1_P2_K1_Ch2.zen
409500	2.727505e-05	3.954936e-04	3.970500e-06	20181122_CTCFgfpcf2_Prometa\MitoSys2\Calibration\pmEGFPC1\0001_pmEGFPC1_R1_P2_K1_Ch2.zen
450460	-1.297678e-04	3.824431e-04	3.454000e-06	20181122_CTCFgfpcf2_Prometa\MitoSys2\Calibration\pmEGFPC1\0001_pmEGFPC1_R1_P2_K1_Ch2.zen
491420	-1.437966e-05	3.879733e-04	3.041300e-06	20181122_CTCFgfpcf2_Prometa\MitoSys2\Calibration\pmEGFPC1\0001_pmEGFPC1_R1_P2_K1_Ch2.zen
532380	-1.856259e-05	3.953591e-04	2.705200e-06	20181122_CTCFgfpcf2_Prometa\MitoSys2\Calibration\pmEGFPC1\0001_pmEGFPC1_R1_P2_K1_Ch2.zen
573340	-3.222999e-05	2.854942e-04	2.427200e-06	20181122_CTCFgfpcf2_Prometa\MitoSys2\Calibration\pmEGFPC1\0001_pmEGFPC1_R1_P2_K1_Ch2.zen
614300	-7.331143e-05	4.112350e-04	2.194100e-06	20181122_CTCFgfpcf2_Prometa\MitoSys2\Calibration\pmEGFPC1\0001_pmEGFPC1_R1_P2_K1_Ch2.zen
655260	8.031842e-05	3.270387e-04	1.996300e-06	20181122_CTCFgfpcf2_Prometa\MitoSys2\Calibration\pmEGFPC1\0001_pmEGFPC1_R1_P2_K1_Ch2.zen
696220	2.134240e-06	3.387967e-04	1.826800e-06	20181122_CTCFgfpcf2_Prometa\MitoSys2\Calibration\pmEGFPC1\0001_pmEGFPC1_R1_P2_K1_Ch2.zen
737180	-2.514376e-05	3.963132e-04	1.680100e-06	20181122_CTCFgfpcf2_Prometa\MitoSys2\Calibration\pmEGFPC1\0001_pmEGFPC1_R1_P2_K1_Ch2.zen
778140	6.028005e-05	3.560077e-04	1.552300e-06	20181122_CTCFgfpcf2_Prometa\MitoSys2\Calibration\pmEGFPC1\0001_pmEGFPC1_R1_P2_K1_Ch2.zen
819100	4.813216e-05	3.327626e-04	1.439900e-06	20181122_CTCFgfpcf2_Prometa\MitoSys2\Calibration\pmEGFPC1\0001_pmEGFPC1_R1_P2_K1_Ch2.zen
901020	-2.603675e-05	2.114505e-04	1.252300e-06	20181122_CTCFgfpcf2_Prometa\MitoSys2\Calibration\pmEGFPC1\0001_pmEGFPC1_R1_P2_K1_Ch2.zen
982940	2.850340e-08	2.658932e-04	1.102500e-06	20181122_CTCFgfpcf2_Prometa\MitoSys2\Calibration\pmEGFPC1\0001_pmEGFPC1_R1_P2_K1_Ch2.zen
1064860	-2.472237e-05	1.897605e-04	9.804600e-07	20181122_CTCFgfpcf2_Prometa\MitoSys2\Calibration\pmEGFPC1\0001_pmEGFPC1_R1_P2_K1_Ch2.zen
1146780	4.449391e-05	1.872174e-04	8.795700e-07	20181122_CTCFgfpcf2_Prometa\MitoSys2\Calibration\pmEGFPC1\0001_pmEGFPC1_R1_P2_K1_Ch2.zen
1228700	7.559000e-05	2.461263e-04	7.949900e-07	20181122_CTCFgfpcf2_Prometa\MitoSys2\Calibration\pmEGFPC1\0001_pmEGFPC1_R1_P2_K1_Ch2.zen
1310620	-5.130397e-05	1.953715e-04	7.232400e-07	20181122_CTCFgfpcf2_Prometa\MitoSys2\Calibration\pmEGFPC1\0001_pmEGFPC1_R1_P2_K1_Ch2.zen
1392540	-4.410766e-05	2.478000e-04	6.617500e-07	20181122_CTCFgfpcf2_Prometa\MitoSys2\Calibration\pmEGFPC1\0001_pmEGFPC1_R1_P2_K1_Ch2.zen
1474460	-6.815016e-05	2.333171e-04	6.085700e-07	20181122_CTCFgfpcf2_Prometa\MitoSys2\Calibration\pmEGFPC1\0001_pmEGFPC1_R1_P2_K1_Ch2.zen
1556380	-4.764119e-05	2.487595e-04	5.621900e-07	20181122_CTCFgfpcf2_Prometa\MitoSys2\Calibration\pmEGFPC1\0001_pmEGFPC1_R1_P2_K1_Ch2.zen
10	7.016451e-02	6.660232e-03	6.811900e-02	20181122_CTCFgfpcf2_Prometa\MitoSys2\Calibration\pmEGFPC1\0002_pmEGFPC1_R1_P2_K1_Ch2.zen
20	6.399720e-02	6.306300e-03	6.449000e-02	20181122_CTCFgfpcf2_Prometa\MitoSys2\Calibration\pmEGFPC1\0002_pmEGFPC1_R1_P2_K1_Ch2.zen
30	6.147609e-02	6.771701e-03	6.131200e-02	20181122_CTCFgfpcf2_Prometa\MitoSys2\Calibration\pmEGFPC1\0002_pmEGFPC1_R1_P2_K1_Ch2.zen
40	5.564723e-02	5.781136e-03	5.848300e-02	20181122_CTCFgfpcf2_Prometa\MitoSys2\Calibration\pmEGFPC1\0002_pmEGFPC1_R1_P2_K1_Ch2.zen
50	5.450777e-02	7.141414e-03	5.594100e-02	20181122_CTCFgfpcf2_Prometa\MitoSys2\Calibration\pmEGFPC1\0002_pmEGFPC1_R1_P2_K1_Ch2.zen
60	5.320251e-02	8.297877e-03	5.364000e-02	20181122_CTCFgfpcf2_Prometa\MitoSys2\Calibration\pmEGFPC1\0002_pmEGFPC1_R1_P2_K1_Ch2.zen
70	5.171332e-02	5.867381e-03	5.154600e-02	20181122_CTCFgfpcf2_Prometa\MitoSys2\Calibration\pmEGFPC1\0002_pmEGFPC1_R1_P2_K1_Ch2.zen
80	5.182050e-02	6.953528e-03	4.963200e-02	20181122_CTCFgfpcf2_Prometa\MitoSys2\Calibration\pmEGFPC1\0002_pmEGFPC1_R1_P2_K1_Ch2.zen
90	4.829803e-02	7.712675e-03	4.787500e-02	20181122_CTCFgfpcf2_Prometa\MitoSys2\Calibration\pmEGFPC1\0002_pmEGFPC1_R1_P2_K1_Ch2.zen
100	4.670631e-02	5.215272e-03	4.625500e-02	20181122_CTCFgfpcf2_Prometa\MitoSys2\Calibration\pmEGFPC1\0002_pmEGFPC1_R1_P2_K1_Ch2.zen
120	4.472069e-02	7.214052e-03	4.336800e-02	20181122_CTCFgfpcf2_Prometa\MitoSys2\Calibration\pmEGFPC1\0002_pmEGFPC1_R1_P2_K1_Ch2.zen
140	4.139778e-02	5.040533e-03	4.087000e-02	20181122_CTCFgfpcf2_Prometa\MitoSys2\Calibration\pmEGFPC1\0002_pmEGFPC1_R1_P2_K1_Ch2.zen
160	3.981162e-02	5.545966e-03	3.868500e-02	20181122_CTCFgfpcf2_Prometa\MitoSys2\Calibration\pmEGFPC1\0002_pmEGFPC1_R1_P2_K1_Ch2.zen
180	3.606596e-02	5.651066e-03	3.675600e-02	20181122_CTCFgfpcf2_Prometa\MitoSys2\Calibration\pmEGFPC1\0002_pmEGFPC1_R1_P2_K1_Ch2.zen
200	3.524667e-02	6.515596e-03	3.503800e-02	20181122_CTCFgfpcf2_Prometa\MitoSys2\Calibration\pmEGFPC1\0002_pmEGFPC1_R1_P2_K1_Ch2.zen
220	3.230404e-02	5.149890e-03	3.349600e-02	20181122_CTCFgfpcf2_Prometa\MitoSys2\Calibration\pmEGFPC1\0002_pmEGFPC1_R1_P2_K1_Ch2.zen
240	3.265181e-02	5.351332e-03	3.210400e-02	20181122_CTCFgfpcf2_Prometa\MitoSys2\Calibration\pmEGFPC1\0002_pmEGFPC1_R1_P2_K1_Ch2.zen
260	2.922174e-02	5.783953e-03	3.083800e-02	20181122_CTCFgfpcf2_Prometa\MitoSys2\Calibration\pmEGFPC1\0002_pmEGFPC1_R1_P2_K1_Ch2.zen
280	3.011644e-02	4.854130e-03	2.968200e-02	20181122_CTCFgfpcf2_Prometa\MitoSys2\Calibration\pmEGFPC1\0002_pmEGFPC1_R1_P2_K1_Ch2.zen
300	2.883459e-02	5.072671e-03	2.861900e-02	20181122_CTCFgfpcf2_Prometa\MitoSys2\Calibration\pmEGFPC1\0002_pmEGFPC1_R1_P2_K1_Ch2.zen
340	2.647800e-02	3.920546e-03	2.673200e-02	20181122_CTCFgfpcf2_Prometa\MitoSys2\Calibration\pmEGFPC1\0002_pmEGFPC1_R1_P2_K1_Ch2.zen
380	2.451349e-02	5.209699e-03	2.510100e-02	20181122_CTCFgfpcf2_Prometa\MitoSys2\Calibration\pmEGFPC1\0002_pmEGFPC1_R1_P2_K1_Ch2.zen
420	2.369021e-02	4.714795e-03	2.367300e-02	20181122_CTCFgfpcf2_Prometa\MitoSys2\Calibration\pmEGFPC1\0002_pmEGFPC1_R1_P2_K1_Ch2.zen
460	2.291321e-02	4.048065e-03	2.241000e-02	20181122_CTCFgfpcf2_Prometa\MitoSys2\Calibration\pmEGFPC1\0002_pmEGFPC1_R1_P2_K1_Ch2.zen
500	2.065408e-02	4.550765e-03	2.128300e-02	20181122_CTCFgfpcf2_Prometa\MitoSys2\Calibration\pmEGFPC1\0002_pmEGFPC1_R1_P2_K1_Ch2.zen
540	2.095201e-02	4.231802e-03	2.027000e-02	20181122_CTCFgfpcf2_Prometa\MitoSys2\Calibration\pmEGFPC1\0002_pmEGFPC1_R1_P2_K1_Ch2.zen
580	1.906864e-02	2.792472e-03	1.935300e-02	20181122_CTCFgfpcf2_Prometa\MitoSys2\Calibration\pmEGFPC1\0002_pmEGFPC1_R1_P2_K1_Ch2.zen
620	1.819684e-02	3.203223e-03	1.851800e-02	20181122_CTCFgfpcf2_Prometa\MitoSys2\Calibration\pmEGFPC1\0002_pmEGFPC1_R1_P2_K1_Ch2.zen
660	1.844394e-02	3.505906e-03	1.775400e-02	20181122_CTCFgfpcf2_Prometa\MitoSys2\Calibration\pmEGFPC1\0002_pmEGFPC1_R1_P2_K1_Ch2.zen
700	1.829207e-02	3.288299e-03	1.705300e-02	20181122_CTCFgfpcf2_Prometa\MitoSys2\Calibration\pmEGFPC1\0002_pmEGFPC1_R1_P2_K1_Ch2.zen
780	1.633233e-02	3.429837e-03	1.580800e-02	20181122_CTCFgfpcf2_Prometa\MitoSys2\Calibration\pmEGFPC1\0002_pmEGFPC1_R1_P2_K1_Ch2.zen
860	1.348300e-02	3.232860e-03	1.473500e-02	20181122_CTCFgfpcf2_Prometa\MitoSys2\Calibration\pmEGFPC1\0002_pmEGFPC1_R1_P2_K1_Ch2.zen
940	1.331095e-02	2.055948e-03	1.380100e-02	20181122_CTCFgfpcf2_Prometa\MitoSys2\Calibration\pmEGFPC1\0002_pmEGFPC1_R1_P2_K1_Ch2.zen
1020	1.230166e-02	3.384191e-03	1.297900e-02	20181122_CTCFgfpcf2_Prometa\MitoSys2\Calibration\pmEGFPC1\0002_pmEGFPC1_R1_P2_K1_Ch2.zen
1100	1.249966e-02	2.694306e-03	1.225000e-02	20181122_CTCFgfpcf2_Prometa\MitoSys2\Calibration\pmEGFPC1\0002_pmEGFPC1_R1_P2_K1_Ch2.zen
1180	1.136412e-02	3.460031e-03	1.160000e-02	20181122_CTCFgfpcf2_Prometa\MitoSys2\Calibration\pmEGFPC1\0002_pmEGFPC1_R1_P2_K1_Ch2.zen
1260	9.894875e-03	3.043851e-03	1.101500e-02	20181122_CTCFgfpcf2_Prometa\MitoSys2\Calibration\pmEGFPC1\0002_pmEGFPC1_R1_P2_K1_Ch2.zen
1340	9.978280e-03	3.370679e-03	1.048600e-02	20181122_CTCFgfpcf2_Prometa\MitoSys2\Calibration\pmEGFPC1\0002_pmEGFPC1_R1_P2_K1_Ch2.zen
1420	1.007372e-02	3.107631e-03	1.000600e-02	20181122_CTCFgfpcf2_Prometa\MitoSys2\Calibration\pmEGFPC1\0002_pmEGFPC1_R1_P2_K1_Ch2.zen
1500	1.018015e-02	2.435542e-03	9.567900e-03	20181122_CTCFgfpcf2_Prometa\MitoSys2\Calibration\pmEGFPC1\0002_pmEGFPC1_R1_P2_K1_Ch2.zen
1660	8.938446e-03	3.092806e-03	8.797200e-03	20181122_CTCFgfpcf2_Prometa\MitoSys2\Calibration\pmEGFPC1\0002_pmEGFPC1_R1_P2_K1_Ch2.zen
1820	8.606666e-03	2.852859e-03	8.140900e-03	20181122_CTCFgfpcf2_Prometa\MitoSys2\Calibration\pmEGFPC1\0002_pmEGFPC1_R1_P2_K1_Ch2.zen
1980	8.254611e-03	3.209891e-03	7.575000e-03	20181122_CTCFgfpcf2_Prometa\MitoSys2\Calibration\pmEGFPC1\0002_pmEGFPC1_R1_P2_K1_Ch2.zen
2140	7.425894e-03	3.553913e-03	7.082100e-03	20181122_CTCFgfpcf2_Prometa\MitoSys2\Calibration\pmEGFPC1\0002_pmEGFPC1_R1_P2_K1_Ch2.zen
2300	7.035216e-03	3.556340e-03	6.648700e-03	20181122_CTCFgfpcf2_Prometa\MitoSys2\Calibration\pmEGFPC1\0002_pmEGFPC1_R1_P2_K1_Ch2.zen
2460	7.171274e-03	3.233007e-03	6.264700e-03	20181122_CTCFgfpcf2_Prometa\MitoSys2\Calibration\pmEGFPC1\0002_pmEGFPC1_R1_P2_K1_Ch2.zen
2620	5.893445e-03	2.716994e-03	5.922100e-03	20181122_CTCFgfpcf2_Prometa\MitoSys2\Calibration\pmEGFPC1\0002_pmEGFPC1_R1_P2_K1_Ch2.zen
2780	5.639428e-03	2.804513e-03	5.614400e-03	20181122_CTCFgfpcf2_Prometa\MitoSys2\Calibration\pmEGFPC1\0002_pmEGFPC1_R1_P2_K1_Ch2.zen
2940	4.871164e-03	2.831191e-03	5.336600e-03	20181122_CTCFgfpcf2_Prometa\MitoSys2\Calibration\pmEGFPC1\0002_pmEGFPC1_R1_P2_K1_Ch2.zen
3100	4.458798e-03	2.810330e-03	5.084600e-03	20181122_CTCFgfpcf2_Prometa\MitoSys2\Calibration\pmEGFPC1\0002_pmEGFPC1_R1_P2_K1_Ch2.zen
3420	4.159041e-03	2.781011e-03	4.644600e-03	20181122_CTCFgfpcf2_Prometa\MitoSys2\Calibration\pmEGFPC1\0002_pmEGFPC1_R1_P2_K1_Ch2.zen
3740	3.417774e-03	1.824064e-03	4.273300e-03	20181122_CTCFgfpcf2_Prometa\MitoSys2\Calibration\pmEGFPC1\0002_pmEGFPC1_R1_P2_K1_Ch2.zen
4060	3.287012e-03	2.221643e-03	3.956000e-03	20181122_CTCFgfpcf2_Prometa\MitoSys2\Calibration\pmEGFPC1\0002_pmEGFPC1_R1_P2_K1_Ch2.zen
4380	3.527376e-03	2.672969e-03	3.681600e-03	20181122_CTCFgfpcf2_Prometa\MitoSys2\Calibration\pmEGFPC1\0002_pmEGFPC1_R1_P2_K1_Ch2.zen
4700	3.304452e-03	2.420351e-03	3.442000e-03	20181122_CTCFgfpcf2_Prometa\MitoSys2\Calibration\pmEGFPC1\0002_pmEGFPC1_R1_P2_K1_Ch2.zen
5020	3.334268e-03	1.880714e-03	3.231000e-03	20181122_CTCFgfpcf2_Prometa\MitoSys2\Calibration\pmEGFPC1\0002_pmEGFPC1_R1_P2_K1_Ch2.zen
5340	3.008312e-03	2.770473e-03	3.043900e-03	20181122_CTCFgfpcf2_Prometa\MitoSys2\Calibration\pmEGFPC1\0002_pmEGFPC1_R1_P2_K1_Ch2.zen
5660	3.039079e-03	2.743019e-03	2.876700e-03	20181122_CTCFgfpcf2_Prometa\MitoSys2\Calibration\pmEGFPC1\0002_pmEGFPC1_R1_P2_K1_Ch2.zen
5980	3.015179e-03	2.296648e-03	2.726600e-03	20181122_CTCFgfpcf2_Prometa\MitoSys2\Calibration\pmEGFPC1\0002_pmEGFPC1_R1_P2_K1_Ch2.zen
6300	2.659626e-03	2.185439e-03	2.591000e-03	20181122_CTCFgfpcf2_Prometa\MitoSys2\Calibration\pmEGFPC1\0002_pmEGFPC1_R1_P2_K1_Ch2.zen
6940	2.636748e-03	2.093925e-03	2.355900e-03	20181122_CTCFgfpcf2_Prometa\MitoSys2\Calibration\pmEGFPC1\0002_pmEGFPC1_R1_P2_K1_Ch2.zen
7580	2.281349e-03	1.906067e-03	2.159100e-03	20181122_CTCFgfpcf2_Prometa\MitoSys2\Calibration\pmEGFPC1\0002_pmEGFPC1_R1_P2_K1_Ch2.zen
8220	2.107162e-03	2.082191e-03	1.992100e-03	20181122_CTCFgfpcf2_Prometa\MitoSys2\Calibration\pmEGFPC1\0002_pmEGFPC1_R1_P2_K1_Ch2.zen
8860	1.861819e-03	2.013804e-03	1.848600e-03	20181122_CTCFgfpcf2_Prometa\MitoSys2\Calibration\pmEGFPC1\0002_pmEGFPC1_R1_P2_K1_Ch2.zen
9500	1.763213e-03	2.030112e-03	1.724000e-03	20181122_CTCFgfpcf2_Prometa\MitoSys2\Calibration\pmEGFPC1\0002_pmEGFPC1_R1_P2_K1_Ch2.zen
10140	1.960486e-03	1.998435e-03	1.615000e-03	20181122_CTCFgfpcf2_Prometa\MitoSys2\Calibration\pmEGFPC1\0002_pmEGFPC1_R1_P2_K1_Ch2.zen
10780	9.756265e-04	2.195833e-03	1.518700e-03	20181122_CTCFgfpcf2_Prometa\MitoSys2\Calibration\pmEGFPC1\0002_pmEGFPC1_R1_P2_K1_Ch2.zen
11420	7.698988e-04	1.690003e-03	1.433200e-03	20181122_CTCFgfpcf2_Prometa\MitoSys2\Calibration\pmEGFPC1\0002_pmEGFPC1_R1_P2_K1_Ch2.zen
12060	1.512082e-03	2.245287e-03	1.356700e-03	20181122_CTCFgfpcf2_Prometa\MitoSys2\Calibration\pmEGFPC1\0002_pmEGFPC1_R1_P2_K1_Ch2.zen
12700	1.419241e-03	1.562622e-03	1.287800e-03	20181122_CTCFgfpcf2_Prometa\MitoSys2\Calibration\pmEGFPC1\0002_pmEGFPC1_R1_P2_K1_Ch2.zen
13980	1.556895e-03	2.171531e-03	1.169100e-03	20181122_CTCFgfpcf2_Prometa\MitoSys2\Calibration\pmEGFPC1\0002_pmEGFPC1_R1_P2_K1_Ch2.zen
15260	1.295690e-03	1.630843e-03	1.070300e-03	20181122_CTCFgfpcf2_Prometa\MitoSys2\Calibration\pmEGFPC1\0002_pmEGFPC1_R1_P2_K1_Ch2.zen
16540	7.091022e-04	1.753769e-03	9.869500e-04	20181122_CTCFgfpcf2_Prometa\MitoSys2\Calibration\pmEGFPC1\0002_pmEGFPC1_R1_P2_K1_Ch2.zen
17820	6.232575e-04	2.122923e-03	9.157000e-04	20181122_CTCFgfpcf2_Prometa\MitoSys2\Calibration\pmEGFPC1\0002_pmEGFPC1_R1_P2_K1_Ch2.zen
19100	6.993015e-04	1.872366e-03	8.541200e-04	20181122_CTCFgfpcf2_Prometa\MitoSys2\Calibration\pmEGFPC1\0002_pmEGFPC1_R1_P2_K1_Ch2.zen
20380	7.851279e-04	1.356208e-03	8.004000e-04	20181122_CTCFgfpcf2_Prometa\MitoSys2\Calibration\pmEGFPC1\0002_pmEGFPC1_R1_P2_K1_Ch2.zen
21660	1.033415e-03	1.171458e-03	7.531300e-04	20181122_CTCFgfpcf2_Prometa\MitoSys2\Calibration\pmEGFPC1\0002_pmEGFPC1_R1_P2_K1_Ch2.zen
22940	4.724151e-04	1.743615e-03	7.112400e-04	20181122_CTCFgfpcf2_Prometa\MitoSys2\Calibration\pmEGFPC1\0002_pmEGFPC1_R1_P2_K1_Ch2.zen
24220	1.188777e-03	1.720579e-03	6.738600e-04	20181122_CTCFgfpcf2_Prometa\MitoSys2\Calibration\pmEGFPC1\0002_pmEGFPC1_R1_P2_K1_Ch2.zen
25500	1.115948e-03	1.310527e-03	6.403200e-04	20181122_CTCFgfpcf2_Prometa\MitoSys2\Calibration\pmEGFPC1\0002_pmEGFPC1_R1_P2_K1_Ch2.zen
28060	8.383107e-04	1.687369e-03	5.826000e-04	20181122_CTCFgfpcf2_Prometa\MitoSys2\Calibration\pmEGFPC1\0002_pmEGFPC1_R1_P2_K1_Ch2.zen
30620	4.139147e-04	1.503721e-03	5.347400e-04	20181122_CTCFgfpcf2_Prometa\MitoSys2\Calibration\pmEGFPC1\0002_pmEGFPC1_R1_P2_K1_Ch2.zen
33180	2.384407e-04	1.739124e-03	4.944300e-04	20181122_CTCFgfpcf2_Prometa\MitoSys2\Calibration\pmEGFPC1\0002_pmEGFPC1_R1_P2_K1_Ch2.zen
35740	-3.656563e-04	1.280740e-03	4.600200e-04	20181122_CTCFgfpcf2_Prometa\MitoSys2\Calibration\pmEGFPC1\0002_pmEGFPC1_R1_P2_K1_Ch2.zen
38300	2.449018e-04	1.813313e-03	4.303200e-04	20181122_CTCFgfpcf2_Prometa\MitoSys2\Calibration\pmEGFPC1\0002_pmEGFPC1_R1_P2_K1_Ch2.zen
40860	3.145362e-04	1.591358e-03	4.044100e-04	20181122_CTCFgfpcf2_Prometa\MitoSys2\Calibration\pmEGFPC1\0002_pmEGFPC1_R1_P2_K1_Ch2.zen
43420	2.570837e-04	1.575125e-03	3.816300e-04	20181122_CTCFgfpcf2_Prometa\MitoSys2\Calibration\pmEGFPC1\0002_pmEGFPC1_R1_P2_K1_Ch2.zen
45980	-1.299742e-05	1.700008e-03	3.614300e-04	20181122_CTCFgfpcf2_Prometa\MitoSys2\Calibration\pmEGFPC1\0002_pmEGFPC1_R1_P2_K1_Ch2.zen
48540	-4.411704e-06	1.971184e-03	3.434100e-04	20181122_CTCFgfpcf2_Prometa\MitoSys2\Calibration\pmEGFPC1\0002_pmEGFPC1_R1_P2_K1_Ch2.zen
51100	1.484296e-04	1.216040e-03	3.272200e-04	20181122_CTCFgfpcf2_Prometa\MitoSys2\Calibration\pmEGFPC1\0002_pmEGFPC1_R1_P2_K1_Ch2.zen
56220	5.614137e-04	8.780688e-04	2.993400e-04	20181122_CTCFgfpcf2_Prometa\MitoSys2\Calibration\pmEGFPC1\0002_pmEGFPC1_R1_P2_K1_Ch2.zen
61340	3.610100e-04	1.316058e-03	2.761700e-04	20181122_CTCFgfpcf2_Prometa\MitoSys2\Calibration\pmEGFPC1\0002_pmEGFPC1_R1_P2_K1_Ch2.zen
66460	5.203907e-04	1.148169e-03	2.566200e-04	20181122_CTCFgfpcf2_Prometa\MitoSys2\Calibration\pmEGFPC1\0002_pmEGFPC1_R1_P2_K1_Ch2.zen
71580	5.572668e-05	1.224654e-03	2.398800e-04	20181122_CTCFgfpcf2_Prometa\MitoSys2\Calibration\pmEGFPC1\0002_pmEGFPC1_R1_P2_K1_Ch2.zen
76700	1.798563e-04	1.608096e-03	2.253900e-04	20181122_CTCFgfpcf2_Prometa\MitoSys2\Calibration\pmEGFPC1\0002_pmEGFPC1_R1_P2_K1_Ch2.zen
81820	2.891204e-04	1.463260e-03	2.127200e-04	20181122_CTCFgfpcf2_Prometa\MitoSys2\Calibration\pmEGFPC1\0002_pmEGFPC1_R1_P2_K1_Ch2.zen
86940	1.348691e-04	1.599553e-03	2.015400e-04	20181122_CTCFgfpcf2_Prometa\MitoSys2\Calibration\pmEGFPC1\0002_pmEGFPC1_R1_P2_K1_Ch2.zen
92060	5.718619e-04	1.520789e-03	1.915900e-04	20181122_CTCFgfpcf2_Prometa\MitoSys2\Calibration\pmEGFPC1\0002_pmEGFPC1_R1_P2_K1_Ch2.zen
97180	4.516162e-04	1.232023e-03	1.826900e-04	20181122_CTCFgfpcf2_Prometa\MitoSys2\Calibration\pmEGFPC1\0002_pmEGFPC1_R1_P2_K1_Ch2.zen
102300	3.756989e-04	1.065475e-03	1.746800e-04	20181122_CTCFgfpcf2_Prometa\MitoSys2\Calibration\pmEGFPC1\0002_pmEGFPC1_R1_P2_K1_Ch2.zen
112540	2.877142e-04	1.403210e-03	1.608000e-04	20181122_CTCFgfpcf2_Prometa\MitoSys2\Calibration\pmEGFPC1\0002_pmEGFPC1_R1_P2_K1_Ch2.zen
122780	1.523457e-04	1.321539e-03	1.492100e-04	20181122_CTCFgfpcf2_Prometa\MitoSys2\Calibration\pmEGFPC1\0002_pmEGFPC1_R1_P2_K1_Ch2.zen
133020	3.781285e-04	1.415364e-03	1.393700e-04	20181122_CTCFgfpcf2_Prometa\MitoSys2\Calibration\pmEGFPC1\0002_pmEGFPC1_R1_P2_K1_Ch2.zen
143260	-4.118367e-05	1.415479e-03	1.308900e-04	20181122_CTCFgfpcf2_Prometa\MitoSys2\Calibration\pmEGFPC1\0002_pmEGFPC1_R1_P2_K1_Ch2.zen
153500	1.427628e-04	1.420447e-03	1.235200e-04	20181122_CTCFgfpcf2_Prometa\MitoSys2\Calibration\pmEGFPC1\0002_pmEGFPC1_R1_P2_K1_Ch2.zen
163740	2.822884e-04	1.519314e-03	1.170300e-04	20181122_CTCFgfpcf2_Prometa\MitoSys2\Calibration\pmEGFPC1\0002_pmEGFPC1_R1_P2_K1_Ch2.zen
173980	2.571781e-04	1.041222e-03	1.112900e-04	20181122_CTCFgfpcf2_Prometa\MitoSys2\Calibration\pmEGFPC1\0002_pmEGFPC1_R1_P2_K1_Ch2.zen
184220	1.979864e-04	7.859481e-04	1.061500e-04	20181122_CTCFgfpcf2_Prometa\MitoSys2\Calibration\pmEGFPC1\0002_pmEGFPC1_R1_P2_K1_Ch2.zen
194460	8.411463e-05	9.113738e-04	1.015300e-04	20181122_CTCFgfpcf2_Prometa\MitoSys2\Calibration\pmEGFPC1\0002_pmEGFPC1_R1_P2_K1_Ch2.zen
204700	2.115694e-04	6.395276e-04	9.735600e-05	20181122_CTCFgfpcf2_Prometa\MitoSys2\Calibration\pmEGFPC1\0002_pmEGFPC1_R1_P2_K1_Ch2.zen
225180	3.218891e-05	8.977302e-04	9.008500e-05	20181122_CTCFgfpcf2_Prometa\MitoSys2\Calibration\pmEGFPC1\0002_pmEGFPC1_R1_P2_K1_Ch2.zen
245660	4.568308e-05	9.863227e-04	8.396300e-05	20181122_CTCFgfpcf2_Prometa\MitoSys2\Calibration\pmEGFPC1\0002_pmEGFPC1_R1_P2_K1_Ch2.zen
266140	1.045210e-04	8.389881e-04	7.872900e-05	20181122_CTCFgfpcf2_Prometa\MitoSys2\Calibration\pmEGFPC1\0002_pmEGFPC1_R1_P2_K1_Ch2.zen
286620	5.018569e-04	8.468257e-04	7.419700e-05	20181122_CTCFgfpcf2_Prometa\MitoSys2\Calibration\pmEGFPC1\0002_pmEGFPC1_R1_P2_K1_Ch2.zen
307100	6.918047e-05	1.018180e-03	7.022900e-05	20181122_CTCFgfpcf2_Prometa\MitoSys2\Calibration\pmEGFPC1\0002_pmEGFPC1_R1_P2_K1_Ch2.zen
327580	3.162737e-04	7.800410e-04	6.672300e-05	20181122_CTCFgfpcf2_Prometa\MitoSys2\Calibration\pmEGFPC1\0002_pmEGFPC1_R1_P2_K1_Ch2.zen
348060	1.752454e-04	1.041280e-03	6.359900e-05	20181122_CTCFgfpcf2_Prometa\MitoSys2\Calibration\pmEGFPC1\0002_pmEGFPC1_R1_P2_K1_Ch2.zen
368540	1.515664e-04	1.106539e-03	6.079700e-05	20181122_CTCFgfpcf2_Prometa\MitoSys2\Calibration\pmEGFPC1\0002_pmEGFPC1_R1_P2_K1_Ch2.zen
389020	2.216620e-04	8.200520e-04	5.826600e-05	20181122_CTCFgfpcf2_Prometa\MitoSys2\Calibration\pmEGFPC1\0002_pmEGFPC1_R1_P2_K1_Ch2.zen
409500	-4.174955e-05	6.654934e-04	5.596800e-05	20181122_CTCFgfpcf2_Prometa\MitoSys2\Calibration\pmEGFPC1\0002_pmEGFPC1_R1_P2_K1_Ch2.zen
450460	-2.209267e-04	5.447288e-04	5.194700e-05	20181122_CTCFgfpcf2_Prometa\MitoSys2\Calibration\pmEGFPC1\0002_pmEGFPC1_R1_P2_K1_Ch2.zen
491420	6.930229e-05	5.140998e-04	4.854100e-05	20181122_CTCFgfpcf2_Prometa\MitoSys2\Calibration\pmEGFPC1\0002_pmEGFPC1_R1_P2_K1_Ch2.zen
532380	9.218502e-05	6.627886e-04	4.561300e-05	20181122_CTCFgfpcf2_Prometa\MitoSys2\Calibration\pmEGFPC1\0002_pmEGFPC1_R1_P2_K1_Ch2.zen
573340	-1.291528e-04	5.930447e-04	4.306500e-05	20181122_CTCFgfpcf2_Prometa\MitoSys2\Calibration\pmEGFPC1\0002_pmEGFPC1_R1_P2_K1_Ch2.zen
614300	6.591942e-05	6.871222e-04	4.082500e-05	20181122_CTCFgfpcf2_Prometa\MitoSys2\Calibration\pmEGFPC1\0002_pmEGFPC1_R1_P2_K1_Ch2.zen
655260	-1.173414e-04	6.169865e-04	3.883900e-05	20181122_CTCFgfpcf2_Prometa\MitoSys2\Calibration\pmEGFPC1\0002_pmEGFPC1_R1_P2_K1_Ch2.zen
696220	-1.083213e-04	7.368169e-04	3.706300e-05	20181122_CTCFgfpcf2_Prometa\MitoSys2\Calibration\pmEGFPC1\0002_pmEGFPC1_R1_P2_K1_Ch2.zen
737180	2.151920e-05	7.091465e-04	3.546500e-05	20181122_CTCFgfpcf2_Prometa\MitoSys2\Calibration\pmEGFPC1\0002_pmEGFPC1_R1_P2_K1_Ch2.zen
778140	1.436394e-04	7.654940e-04	3.401700e-05	20181122_CTCFgfpcf2_Prometa\MitoSys2\Calibration\pmEGFPC1\0002_pmEGFPC1_R1_P2_K1_Ch2.zen
819100	2.330473e-05	5.536525e-04	3.270000e-05	20181122_CTCFgfpcf2_Prometa\MitoSys2\Calibration\pmEGFPC1\0002_pmEGFPC1_R1_P2_K1_Ch2.zen
901020	1.670716e-04	3.717854e-04	3.038800e-05	20181122_CTCFgfpcf2_Prometa\MitoSys2\Calibration\pmEGFPC1\0002_pmEGFPC1_R1_P2_K1_Ch2.zen
982940	2.788920e-06	7.409735e-04	2.842100e-05	20181122_CTCFgfpcf2_Prometa\MitoSys2\Calibration\pmEGFPC1\0002_pmEGFPC1_R1_P2_K1_Ch2.zen
1064860	-8.401220e-05	6.663700e-04	2.672600e-05	20181122_CTCFgfpcf2_Prometa\MitoSys2\Calibration\pmEGFPC1\0002_pmEGFPC1_R1_P2_K1_Ch2.zen
1146780	-7.737466e-05	8.930541e-04	2.524600e-05	20181122_CTCFgfpcf2_Prometa\MitoSys2\Calibration\pmEGFPC1\0002_pmEGFPC1_R1_P2_K1_Ch2.zen
1228700	-1.645709e-04	5.546981e-04	2.394300e-05	20181122_CTCFgfpcf2_Prometa\MitoSys2\Calibration\pmEGFPC1\0002_pmEGFPC1_R1_P2_K1_Ch2.zen
1310620	-1.241447e-04	6.221349e-04	2.278500e-05	20181122_CTCFgfpcf2_Prometa\MitoSys2\Calibration\pmEGFPC1\0002_pmEGFPC1_R1_P2_K1_Ch2.zen
1392540	-2.646759e-07	6.704770e-04	2.174800e-05	20181122_CTCFgfpcf2_Prometa\MitoSys2\Calibration\pmEGFPC1\0002_pmEGFPC1_R1_P2_K1_Ch2.zen
1474460	8.047297e-05	7.040140e-04	2.081300e-05	20181122_CTCFgfpcf2_Prometa\MitoSys2\Calibration\pmEGFPC1\0002_pmEGFPC1_R1_P2_K1_Ch2.zen
1556380	-3.202336e-04	5.452563e-04	1.996500e-05	20181122_CTCFgfpcf2_Prometa\MitoSys2\Calibration\pmEGFPC1\0002_pmEGFPC1_R1_P2_K1_Ch2.zen
10	7.597492e-02	1.401875e-02	7.390900e-02	20181122_CTCFgfpcf2_Prometa\MitoSys2\Calibration\pmEGFPC1\0003_pmEGFPC1_R1_P1_K1_Ch2.zen
20	7.179742e-02	1.095302e-02	7.226700e-02	20181122_CTCFgfpcf2_Prometa\MitoSys2\Calibration\pmEGFPC1\0003_pmEGFPC1_R1_P1_K1_Ch2.zen
30	6.850502e-02	1.021234e-02	7.071000e-02	20181122_CTCFgfpcf2_Prometa\MitoSys2\Calibration\pmEGFPC1\0003_pmEGFPC1_R1_P1_K1_Ch2.zen
40	7.098173e-02	1.019964e-02	6.924100e-02	20181122_CTCFgfpcf2_Prometa\MitoSys2\Calibration\pmEGFPC1\0003_pmEGFPC1_R1_P1_K1_Ch2.zen
50	6.741825e-02	9.006784e-03	6.786000e-02	20181122_CTCFgfpcf2_Prometa\MitoSys2\Calibration\pmEGFPC1\0003_pmEGFPC1_R1_P1_K1_Ch2.zen
60	6.471762e-02	1.499993e-02	6.656000e-02	20181122_CTCFgfpcf2_Prometa\MitoSys2\Calibration\pmEGFPC1\0003_pmEGFPC1_R1_P1_K1_Ch2.zen
70	6.410454e-02	1.329984e-02	6.533700e-02	20181122_CTCFgfpcf2_Prometa\MitoSys2\Calibration\pmEGFPC1\0003_pmEGFPC1_R1_P1_K1_Ch2.zen
80	6.252602e-02	1.239014e-02	6.418400e-02	20181122_CTCFgfpcf2_Prometa\MitoSys2\Calibration\pmEGFPC1\0003_pmEGFPC1_R1_P1_K1_Ch2.zen
90	6.630562e-02	8.235063e-03	6.309600e-02	20181122_CTCFgfpcf2_Prometa\MitoSys2\Calibration\pmEGFPC1\0003_pmEGFPC1_R1_P1_K1_Ch2.zen
100	6.247485e-02	1.235829e-02	6.206800e-02	20181122_CTCFgfpcf2_Prometa\MitoSys2\Calibration\pmEGFPC1\0003_pmEGFPC1_R1_P1_K1_Ch2.zen
120	5.981411e-02	1.121193e-02	6.017200e-02	20181122_CTCFgfpcf2_Prometa\MitoSys2\Calibration\pmEGFPC1\0003_pmEGFPC1_R1_P1_K1_Ch2.zen
140	5.703074e-02	8.387391e-03	5.845900e-02	20181122_CTCFgfpcf2_Prometa\MitoSys2\Calibration\pmEGFPC1\0003_pmEGFPC1_R1_P1_K1_Ch2.zen
160	5.598699e-02	8.354707e-03	5.690100e-02	20181122_CTCFgfpcf2_Prometa\MitoSys2\Calibration\pmEGFPC1\0003_pmEGFPC1_R1_P1_K1_Ch2.zen
180	5.834152e-02	9.863068e-03	5.547300e-02	20181122_CTCFgfpcf2_Prometa\MitoSys2\Calibration\pmEGFPC1\0003_pmEGFPC1_R1_P1_K1_Ch2.zen
200	5.306536e-02	1.032194e-02	5.415500e-02	20181122_CTCFgfpcf2_Prometa\MitoSys2\Calibration\pmEGFPC1\0003_pmEGFPC1_R1_P1_K1_Ch2.zen
220	5.281847e-02	1.125402e-02	5.293000e-02	20181122_CTCFgfpcf2_Prometa\MitoSys2\Calibration\pmEGFPC1\0003_pmEGFPC1_R1_P1_K1_Ch2.zen
240	4.862769e-02	1.057565e-02	5.178500e-02	20181122_CTCFgfpcf2_Prometa\MitoSys2\Calibration\pmEGFPC1\0003_pmEGFPC1_R1_P1_K1_Ch2.zen
260	5.363793e-02	1.026724e-02	5.070900e-02	20181122_CTCFgfpcf2_Prometa\MitoSys2\Calibration\pmEGFPC1\0003_pmEGFPC1_R1_P1_K1_Ch2.zen
280	5.179273e-02	9.853495e-03	4.969200e-02	20181122_CTCFgfpcf2_Prometa\MitoSys2\Calibration\pmEGFPC1\0003_pmEGFPC1_R1_P1_K1_Ch2.zen
300	4.970453e-02	6.960402e-03	4.872800e-02	20181122_CTCFgfpcf2_Prometa\MitoSys2\Calibration\pmEGFPC1\0003_pmEGFPC1_R1_P1_K1_Ch2.zen
340	4.598512e-02	6.857413e-03	4.693200e-02	20181122_CTCFgfpcf2_Prometa\MitoSys2\Calibration\pmEGFPC1\0003_pmEGFPC1_R1_P1_K1_Ch2.zen
380	4.634087e-02	7.127703e-03	4.528400e-02	20181122_CTCFgfpcf2_Prometa\MitoSys2\Calibration\pmEGFPC1\0003_pmEGFPC1_R1_P1_K1_Ch2.zen
420	4.401145e-02	8.157067e-03	4.375900e-02	20181122_CTCFgfpcf2_Prometa\MitoSys2\Calibration\pmEGFPC1\0003_pmEGFPC1_R1_P1_K1_Ch2.zen
460	4.128313e-02	8.449253e-03	4.233700e-02	20181122_CTCFgfpcf2_Prometa\MitoSys2\Calibration\pmEGFPC1\0003_pmEGFPC1_R1_P1_K1_Ch2.zen
500	4.003306e-02	6.698097e-03	4.100600e-02	20181122_CTCFgfpcf2_Prometa\MitoSys2\Calibration\pmEGFPC1\0003_pmEGFPC1_R1_P1_K1_Ch2.zen
540	3.929569e-02	6.656556e-03	3.975500e-02	20181122_CTCFgfpcf2_Prometa\MitoSys2\Calibration\pmEGFPC1\0003_pmEGFPC1_R1_P1_K1_Ch2.zen
580	4.008222e-02	8.145462e-03	3.857600e-02	20181122_CTCFgfpcf2_Prometa\MitoSys2\Calibration\pmEGFPC1\0003_pmEGFPC1_R1_P1_K1_Ch2.zen
620	3.789462e-02	7.529838e-03	3.746200e-02	20181122_CTCFgfpcf2_Prometa\MitoSys2\Calibration\pmEGFPC1\0003_pmEGFPC1_R1_P1_K1_Ch2.zen
660	3.665270e-02	6.102549e-03	3.640900e-02	20181122_CTCFgfpcf2_Prometa\MitoSys2\Calibration\pmEGFPC1\0003_pmEGFPC1_R1_P1_K1_Ch2.zen
700	3.590734e-02	5.473689e-03	3.541100e-02	20181122_CTCFgfpcf2_Prometa\MitoSys2\Calibration\pmEGFPC1\0003_pmEGFPC1_R1_P1_K1_Ch2.zen
780	3.253763e-02	7.220118e-03	3.356600e-02	20181122_CTCFgfpcf2_Prometa\MitoSys2\Calibration\pmEGFPC1\0003_pmEGFPC1_R1_P1_K1_Ch2.zen
860	3.082229e-02	6.749307e-03	3.189900e-02	20181122_CTCFgfpcf2_Prometa\MitoSys2\Calibration\pmEGFPC1\0003_pmEGFPC1_R1_P1_K1_Ch2.zen
940	3.066111e-02	6.663935e-03	3.038700e-02	20181122_CTCFgfpcf2_Prometa\MitoSys2\Calibration\pmEGFPC1\0003_pmEGFPC1_R1_P1_K1_Ch2.zen
1020	2.972650e-02	6.034443e-03	2.901200e-02	20181122_CTCFgfpcf2_Prometa\MitoSys2\Calibration\pmEGFPC1\0003_pmEGFPC1_R1_P1_K1_Ch2.zen
1100	2.733269e-02	5.959176e-03	2.775600e-02	20181122_CTCFgfpcf2_Prometa\MitoSys2\Calibration\pmEGFPC1\0003_pmEGFPC1_R1_P1_K1_Ch2.zen
1180	2.499672e-02	4.604950e-03	2.660600e-02	20181122_CTCFgfpcf2_Prometa\MitoSys2\Calibration\pmEGFPC1\0003_pmEGFPC1_R1_P1_K1_Ch2.zen
1260	2.533223e-02	5.039924e-03	2.555000e-02	20181122_CTCFgfpcf2_Prometa\MitoSys2\Calibration\pmEGFPC1\0003_pmEGFPC1_R1_P1_K1_Ch2.zen
1340	2.475324e-02	5.713826e-03	2.457700e-02	20181122_CTCFgfpcf2_Prometa\MitoSys2\Calibration\pmEGFPC1\0003_pmEGFPC1_R1_P1_K1_Ch2.zen
1420	2.373405e-02	5.371217e-03	2.367800e-02	20181122_CTCFgfpcf2_Prometa\MitoSys2\Calibration\pmEGFPC1\0003_pmEGFPC1_R1_P1_K1_Ch2.zen
1500	2.211807e-02	3.359442e-03	2.284500e-02	20181122_CTCFgfpcf2_Prometa\MitoSys2\Calibration\pmEGFPC1\0003_pmEGFPC1_R1_P1_K1_Ch2.zen
1660	2.159812e-02	4.896588e-03	2.135200e-02	20181122_CTCFgfpcf2_Prometa\MitoSys2\Calibration\pmEGFPC1\0003_pmEGFPC1_R1_P1_K1_Ch2.zen
1820	1.967335e-02	4.762964e-03	2.005200e-02	20181122_CTCFgfpcf2_Prometa\MitoSys2\Calibration\pmEGFPC1\0003_pmEGFPC1_R1_P1_K1_Ch2.zen
1980	1.869857e-02	6.598845e-03	1.891100e-02	20181122_CTCFgfpcf2_Prometa\MitoSys2\Calibration\pmEGFPC1\0003_pmEGFPC1_R1_P1_K1_Ch2.zen
2140	1.729339e-02	5.843860e-03	1.790300e-02	20181122_CTCFgfpcf2_Prometa\MitoSys2\Calibration\pmEGFPC1\0003_pmEGFPC1_R1_P1_K1_Ch2.zen
2300	1.601840e-02	5.023605e-03	1.700400e-02	20181122_CTCFgfpcf2_Prometa\MitoSys2\Calibration\pmEGFPC1\0003_pmEGFPC1_R1_P1_K1_Ch2.zen
2460	1.519309e-02	6.113275e-03	1.619900e-02	20181122_CTCFgfpcf2_Prometa\MitoSys2\Calibration\pmEGFPC1\0003_pmEGFPC1_R1_P1_K1_Ch2.zen
2620	1.578342e-02	5.340083e-03	1.547300e-02	20181122_CTCFgfpcf2_Prometa\MitoSys2\Calibration\pmEGFPC1\0003_pmEGFPC1_R1_P1_K1_Ch2.zen
2780	1.505735e-02	5.686051e-03	1.481500e-02	20181122_CTCFgfpcf2_Prometa\MitoSys2\Calibration\pmEGFPC1\0003_pmEGFPC1_R1_P1_K1_Ch2.zen
2940	1.625774e-02	5.979434e-03	1.421600e-02	20181122_CTCFgfpcf2_Prometa\MitoSys2\Calibration\pmEGFPC1\0003_pmEGFPC1_R1_P1_K1_Ch2.zen
3100	1.434794e-02	4.468062e-03	1.366800e-02	20181122_CTCFgfpcf2_Prometa\MitoSys2\Calibration\pmEGFPC1\0003_pmEGFPC1_R1_P1_K1_Ch2.zen
3420	1.330046e-02	3.822719e-03	1.270100e-02	20181122_CTCFgfpcf2_Prometa\MitoSys2\Calibration\pmEGFPC1\0003_pmEGFPC1_R1_P1_K1_Ch2.zen
3740	1.220018e-02	3.541208e-03	1.187300e-02	20181122_CTCFgfpcf2_Prometa\MitoSys2\Calibration\pmEGFPC1\0003_pmEGFPC1_R1_P1_K1_Ch2.zen
4060	1.142689e-02	4.809289e-03	1.115600e-02	20181122_CTCFgfpcf2_Prometa\MitoSys2\Calibration\pmEGFPC1\0003_pmEGFPC1_R1_P1_K1_Ch2.zen
4380	1.046050e-02	4.454438e-03	1.052800e-02	20181122_CTCFgfpcf2_Prometa\MitoSys2\Calibration\pmEGFPC1\0003_pmEGFPC1_R1_P1_K1_Ch2.zen
4700	1.081609e-02	4.438729e-03	9.973000e-03	20181122_CTCFgfpcf2_Prometa\MitoSys2\Calibration\pmEGFPC1\0003_pmEGFPC1_R1_P1_K1_Ch2.zen
5020	9.751359e-03	3.975601e-03	9.478100e-03	20181122_CTCFgfpcf2_Prometa\MitoSys2\Calibration\pmEGFPC1\0003_pmEGFPC1_R1_P1_K1_Ch2.zen
5340	9.393687e-03	4.551180e-03	9.033700e-03	20181122_CTCFgfpcf2_Prometa\MitoSys2\Calibration\pmEGFPC1\0003_pmEGFPC1_R1_P1_K1_Ch2.zen
5660	9.408772e-03	4.461833e-03	8.632100e-03	20181122_CTCFgfpcf2_Prometa\MitoSys2\Calibration\pmEGFPC1\0003_pmEGFPC1_R1_P1_K1_Ch2.zen
5980	8.058645e-03	4.099602e-03	8.267000e-03	20181122_CTCFgfpcf2_Prometa\MitoSys2\Calibration\pmEGFPC1\0003_pmEGFPC1_R1_P1_K1_Ch2.zen
6300	8.416058e-03	4.241945e-03	7.933500e-03	20181122_CTCFgfpcf2_Prometa\MitoSys2\Calibration\pmEGFPC1\0003_pmEGFPC1_R1_P1_K1_Ch2.zen
6940	7.089194e-03	3.563611e-03	7.345200e-03	20181122_CTCFgfpcf2_Prometa\MitoSys2\Calibration\pmEGFPC1\0003_pmEGFPC1_R1_P1_K1_Ch2.zen
7580	6.294814e-03	3.823141e-03	6.841700e-03	20181122_CTCFgfpcf2_Prometa\MitoSys2\Calibration\pmEGFPC1\0003_pmEGFPC1_R1_P1_K1_Ch2.zen
8220	5.736824e-03	3.234281e-03	6.405000e-03	20181122_CTCFgfpcf2_Prometa\MitoSys2\Calibration\pmEGFPC1\0003_pmEGFPC1_R1_P1_K1_Ch2.zen
8860	5.506265e-03	3.035838e-03	6.021900e-03	20181122_CTCFgfpcf2_Prometa\MitoSys2\Calibration\pmEGFPC1\0003_pmEGFPC1_R1_P1_K1_Ch2.zen
9500	5.829584e-03	4.237332e-03	5.682800e-03	20181122_CTCFgfpcf2_Prometa\MitoSys2\Calibration\pmEGFPC1\0003_pmEGFPC1_R1_P1_K1_Ch2.zen
10140	5.620576e-03	4.064341e-03	5.380100e-03	20181122_CTCFgfpcf2_Prometa\MitoSys2\Calibration\pmEGFPC1\0003_pmEGFPC1_R1_P1_K1_Ch2.zen
10780	4.161132e-03	3.627452e-03	5.107900e-03	20181122_CTCFgfpcf2_Prometa\MitoSys2\Calibration\pmEGFPC1\0003_pmEGFPC1_R1_P1_K1_Ch2.zen
11420	4.391394e-03	3.672978e-03	4.861700e-03	20181122_CTCFgfpcf2_Prometa\MitoSys2\Calibration\pmEGFPC1\0003_pmEGFPC1_R1_P1_K1_Ch2.zen
12060	4.614638e-03	3.860501e-03	4.637900e-03	20181122_CTCFgfpcf2_Prometa\MitoSys2\Calibration\pmEGFPC1\0003_pmEGFPC1_R1_P1_K1_Ch2.zen
12700	4.142643e-03	3.415839e-03	4.433300e-03	20181122_CTCFgfpcf2_Prometa\MitoSys2\Calibration\pmEGFPC1\0003_pmEGFPC1_R1_P1_K1_Ch2.zen
13980	3.639280e-03	2.863444e-03	4.072500e-03	20181122_CTCFgfpcf2_Prometa\MitoSys2\Calibration\pmEGFPC1\0003_pmEGFPC1_R1_P1_K1_Ch2.zen
15260	3.976727e-03	3.451921e-03	3.764100e-03	20181122_CTCFgfpcf2_Prometa\MitoSys2\Calibration\pmEGFPC1\0003_pmEGFPC1_R1_P1_K1_Ch2.zen
16540	3.609945e-03	3.916437e-03	3.497200e-03	20181122_CTCFgfpcf2_Prometa\MitoSys2\Calibration\pmEGFPC1\0003_pmEGFPC1_R1_P1_K1_Ch2.zen
17820	2.889163e-03	3.188642e-03	3.263900e-03	20181122_CTCFgfpcf2_Prometa\MitoSys2\Calibration\pmEGFPC1\0003_pmEGFPC1_R1_P1_K1_Ch2.zen
19100	3.088021e-03	3.126525e-03	3.058100e-03	20181122_CTCFgfpcf2_Prometa\MitoSys2\Calibration\pmEGFPC1\0003_pmEGFPC1_R1_P1_K1_Ch2.zen
20380	3.094788e-03	3.461740e-03	2.875200e-03	20181122_CTCFgfpcf2_Prometa\MitoSys2\Calibration\pmEGFPC1\0003_pmEGFPC1_R1_P1_K1_Ch2.zen
21660	2.242757e-03	3.347131e-03	2.711600e-03	20181122_CTCFgfpcf2_Prometa\MitoSys2\Calibration\pmEGFPC1\0003_pmEGFPC1_R1_P1_K1_Ch2.zen
22940	2.773511e-03	3.474643e-03	2.564300e-03	20181122_CTCFgfpcf2_Prometa\MitoSys2\Calibration\pmEGFPC1\0003_pmEGFPC1_R1_P1_K1_Ch2.zen
24220	3.254577e-03	3.215484e-03	2.431000e-03	20181122_CTCFgfpcf2_Prometa\MitoSys2\Calibration\pmEGFPC1\0003_pmEGFPC1_R1_P1_K1_Ch2.zen
25500	2.625866e-03	3.412220e-03	2.309800e-03	20181122_CTCFgfpcf2_Prometa\MitoSys2\Calibration\pmEGFPC1\0003_pmEGFPC1_R1_P1_K1_Ch2.zen
28060	1.358123e-03	3.698171e-03	2.097900e-03	20181122_CTCFgfpcf2_Prometa\MitoSys2\Calibration\pmEGFPC1\0003_pmEGFPC1_R1_P1_K1_Ch2.zen
30620	1.243783e-03	3.187601e-03	1.918600e-03	20181122_CTCFgfpcf2_Prometa\MitoSys2\Calibration\pmEGFPC1\0003_pmEGFPC1_R1_P1_K1_Ch2.zen
33180	1.541835e-03	3.861853e-03	1.765100e-03	20181122_CTCFgfpcf2_Prometa\MitoSys2\Calibration\pmEGFPC1\0003_pmEGFPC1_R1_P1_K1_Ch2.zen
35740	9.432048e-04	3.194222e-03	1.632200e-03	20181122_CTCFgfpcf2_Prometa\MitoSys2\Calibration\pmEGFPC1\0003_pmEGFPC1_R1_P1_K1_Ch2.zen
38300	1.753152e-03	2.786406e-03	1.516200e-03	20181122_CTCFgfpcf2_Prometa\MitoSys2\Calibration\pmEGFPC1\0003_pmEGFPC1_R1_P1_K1_Ch2.zen
40860	2.129357e-03	3.282610e-03	1.414000e-03	20181122_CTCFgfpcf2_Prometa\MitoSys2\Calibration\pmEGFPC1\0003_pmEGFPC1_R1_P1_K1_Ch2.zen
43420	2.594076e-03	3.433400e-03	1.323400e-03	20181122_CTCFgfpcf2_Prometa\MitoSys2\Calibration\pmEGFPC1\0003_pmEGFPC1_R1_P1_K1_Ch2.zen
45980	1.758099e-03	2.890204e-03	1.242500e-03	20181122_CTCFgfpcf2_Prometa\MitoSys2\Calibration\pmEGFPC1\0003_pmEGFPC1_R1_P1_K1_Ch2.zen
48540	2.088649e-03	2.893467e-03	1.169900e-03	20181122_CTCFgfpcf2_Prometa\MitoSys2\Calibration\pmEGFPC1\0003_pmEGFPC1_R1_P1_K1_Ch2.zen
51100	1.971437e-03	3.400136e-03	1.104500e-03	20181122_CTCFgfpcf2_Prometa\MitoSys2\Calibration\pmEGFPC1\0003_pmEGFPC1_R1_P1_K1_Ch2.zen
56220	1.721071e-03	3.093315e-03	9.911000e-04	20181122_CTCFgfpcf2_Prometa\MitoSys2\Calibration\pmEGFPC1\0003_pmEGFPC1_R1_P1_K1_Ch2.zen
61340	1.830151e-03	3.365282e-03	8.965200e-04	20181122_CTCFgfpcf2_Prometa\MitoSys2\Calibration\pmEGFPC1\0003_pmEGFPC1_R1_P1_K1_Ch2.zen
66460	1.467107e-03	2.729866e-03	8.165100e-04	20181122_CTCFgfpcf2_Prometa\MitoSys2\Calibration\pmEGFPC1\0003_pmEGFPC1_R1_P1_K1_Ch2.zen
71580	1.325640e-03	2.138354e-03	7.480400e-04	20181122_CTCFgfpcf2_Prometa\MitoSys2\Calibration\pmEGFPC1\0003_pmEGFPC1_R1_P1_K1_Ch2.zen
76700	1.317704e-03	2.639323e-03	6.888500e-04	20181122_CTCFgfpcf2_Prometa\MitoSys2\Calibration\pmEGFPC1\0003_pmEGFPC1_R1_P1_K1_Ch2.zen
81820	7.335380e-04	3.075303e-03	6.372200e-04	20181122_CTCFgfpcf2_Prometa\MitoSys2\Calibration\pmEGFPC1\0003_pmEGFPC1_R1_P1_K1_Ch2.zen
86940	4.075987e-04	2.574230e-03	5.918500e-04	20181122_CTCFgfpcf2_Prometa\MitoSys2\Calibration\pmEGFPC1\0003_pmEGFPC1_R1_P1_K1_Ch2.zen
92060	-2.604518e-04	2.936398e-03	5.517000e-04	20181122_CTCFgfpcf2_Prometa\MitoSys2\Calibration\pmEGFPC1\0003_pmEGFPC1_R1_P1_K1_Ch2.zen
97180	-6.031032e-04	2.223581e-03	5.159400e-04	20181122_CTCFgfpcf2_Prometa\MitoSys2\Calibration\pmEGFPC1\0003_pmEGFPC1_R1_P1_K1_Ch2.zen
102300	-2.868527e-04	2.109877e-03	4.839300e-04	20181122_CTCFgfpcf2_Prometa\MitoSys2\Calibration\pmEGFPC1\0003_pmEGFPC1_R1_P1_K1_Ch2.zen
112540	8.042265e-04	2.290533e-03	4.290800e-04	20181122_CTCFgfpcf2_Prometa\MitoSys2\Calibration\pmEGFPC1\0003_pmEGFPC1_R1_P1_K1_Ch2.zen
122780	5.096238e-04	3.125310e-03	3.838900e-04	20181122_CTCFgfpcf2_Prometa\MitoSys2\Calibration\pmEGFPC1\0003_pmEGFPC1_R1_P1_K1_Ch2.zen
133020	1.422142e-04	2.521813e-03	3.461200e-04	20181122_CTCFgfpcf2_Prometa\MitoSys2\Calibration\pmEGFPC1\0003_pmEGFPC1_R1_P1_K1_Ch2.zen
143260	8.644156e-05	2.620206e-03	3.141400e-04	20181122_CTCFgfpcf2_Prometa\MitoSys2\Calibration\pmEGFPC1\0003_pmEGFPC1_R1_P1_K1_Ch2.zen
153500	-6.317194e-04	1.923972e-03	2.867800e-04	20181122_CTCFgfpcf2_Prometa\MitoSys2\Calibration\pmEGFPC1\0003_pmEGFPC1_R1_P1_K1_Ch2.zen
163740	-4.339639e-04	2.410757e-03	2.631400e-04	20181122_CTCFgfpcf2_Prometa\MitoSys2\Calibration\pmEGFPC1\0003_pmEGFPC1_R1_P1_K1_Ch2.zen
173980	-5.680954e-04	2.319193e-03	2.425500e-04	20181122_CTCFgfpcf2_Prometa\MitoSys2\Calibration\pmEGFPC1\0003_pmEGFPC1_R1_P1_K1_Ch2.zen
184220	-8.153085e-04	2.317845e-03	2.244700e-04	20181122_CTCFgfpcf2_Prometa\MitoSys2\Calibration\pmEGFPC1\0003_pmEGFPC1_R1_P1_K1_Ch2.zen
194460	-1.009348e-03	2.642582e-03	2.085100e-04	20181122_CTCFgfpcf2_Prometa\MitoSys2\Calibration\pmEGFPC1\0003_pmEGFPC1_R1_P1_K1_Ch2.zen
204700	-1.204597e-03	2.051667e-03	1.943300e-04	20181122_CTCFgfpcf2_Prometa\MitoSys2\Calibration\pmEGFPC1\0003_pmEGFPC1_R1_P1_K1_Ch2.zen
225180	-4.252461e-04	1.822285e-03	1.702800e-04	20181122_CTCFgfpcf2_Prometa\MitoSys2\Calibration\pmEGFPC1\0003_pmEGFPC1_R1_P1_K1_Ch2.zen
245660	7.754806e-04	2.596455e-03	1.507300e-04	20181122_CTCFgfpcf2_Prometa\MitoSys2\Calibration\pmEGFPC1\0003_pmEGFPC1_R1_P1_K1_Ch2.zen
266140	7.677580e-04	1.850914e-03	1.345800e-04	20181122_CTCFgfpcf2_Prometa\MitoSys2\Calibration\pmEGFPC1\0003_pmEGFPC1_R1_P1_K1_Ch2.zen
286620	5.332667e-04	1.616501e-03	1.210700e-04	20181122_CTCFgfpcf2_Prometa\MitoSys2\Calibration\pmEGFPC1\0003_pmEGFPC1_R1_P1_K1_Ch2.zen
307100	6.517498e-06	1.476007e-03	1.096200e-04	20181122_CTCFgfpcf2_Prometa\MitoSys2\Calibration\pmEGFPC1\0003_pmEGFPC1_R1_P1_K1_Ch2.zen
327580	-2.068654e-04	1.668686e-03	9.983300e-05	20181122_CTCFgfpcf2_Prometa\MitoSys2\Calibration\pmEGFPC1\0003_pmEGFPC1_R1_P1_K1_Ch2.zen
348060	5.794547e-04	2.381929e-03	9.138300e-05	20181122_CTCFgfpcf2_Prometa\MitoSys2\Calibration\pmEGFPC1\0003_pmEGFPC1_R1_P1_K1_Ch2.zen
368540	6.861339e-04	2.312486e-03	8.403000e-05	20181122_CTCFgfpcf2_Prometa\MitoSys2\Calibration\pmEGFPC1\0003_pmEGFPC1_R1_P1_K1_Ch2.zen
389020	5.378842e-04	2.059582e-03	7.758700e-05	20181122_CTCFgfpcf2_Prometa\MitoSys2\Calibration\pmEGFPC1\0003_pmEGFPC1_R1_P1_K1_Ch2.zen
409500	3.870523e-04	1.905189e-03	7.190500e-05	20181122_CTCFgfpcf2_Prometa\MitoSys2\Calibration\pmEGFPC1\0003_pmEGFPC1_R1_P1_K1_Ch2.zen
450460	-3.136666e-04	2.068922e-03	6.236900e-05	20181122_CTCFgfpcf2_Prometa\MitoSys2\Calibration\pmEGFPC1\0003_pmEGFPC1_R1_P1_K1_Ch2.zen
491420	-5.137681e-04	1.744993e-03	5.471700e-05	20181122_CTCFgfpcf2_Prometa\MitoSys2\Calibration\pmEGFPC1\0003_pmEGFPC1_R1_P1_K1_Ch2.zen
532380	-4.384157e-04	2.090262e-03	4.846900e-05	20181122_CTCFgfpcf2_Prometa\MitoSys2\Calibration\pmEGFPC1\0003_pmEGFPC1_R1_P1_K1_Ch2.zen
573340	-8.733309e-04	1.968911e-03	4.329300e-05	20181122_CTCFgfpcf2_Prometa\MitoSys2\Calibration\pmEGFPC1\0003_pmEGFPC1_R1_P1_K1_Ch2.zen
614300	-3.591175e-04	1.501940e-03	3.895100e-05	20181122_CTCFgfpcf2_Prometa\MitoSys2\Calibration\pmEGFPC1\0003_pmEGFPC1_R1_P1_K1_Ch2.zen
655260	7.772760e-05	2.207478e-03	3.526800e-05	20181122_CTCFgfpcf2_Prometa\MitoSys2\Calibration\pmEGFPC1\0003_pmEGFPC1_R1_P1_K1_Ch2.zen
696220	-1.570824e-04	1.749192e-03	3.211400e-05	20181122_CTCFgfpcf2_Prometa\MitoSys2\Calibration\pmEGFPC1\0003_pmEGFPC1_R1_P1_K1_Ch2.zen
737180	-1.960275e-04	1.773531e-03	2.938900e-05	20181122_CTCFgfpcf2_Prometa\MitoSys2\Calibration\pmEGFPC1\0003_pmEGFPC1_R1_P1_K1_Ch2.zen
778140	3.645511e-04	1.905879e-03	2.701700e-05	20181122_CTCFgfpcf2_Prometa\MitoSys2\Calibration\pmEGFPC1\0003_pmEGFPC1_R1_P1_K1_Ch2.zen
819100	-5.956816e-04	1.895361e-03	2.493800e-05	20181122_CTCFgfpcf2_Prometa\MitoSys2\Calibration\pmEGFPC1\0003_pmEGFPC1_R1_P1_K1_Ch2.zen
901020	-4.788570e-04	2.275496e-03	2.147700e-05	20181122_CTCFgfpcf2_Prometa\MitoSys2\Calibration\pmEGFPC1\0003_pmEGFPC1_R1_P1_K1_Ch2.zen
982940	-2.816788e-05	1.485959e-03	1.872700e-05	20181122_CTCFgfpcf2_Prometa\MitoSys2\Calibration\pmEGFPC1\0003_pmEGFPC1_R1_P1_K1_Ch2.zen
1064860	2.780753e-04	9.429825e-04	1.650100e-05	20181122_CTCFgfpcf2_Prometa\MitoSys2\Calibration\pmEGFPC1\0003_pmEGFPC1_R1_P1_K1_Ch2.zen
1146780	1.480632e-04	1.533311e-03	1.467000e-05	20181122_CTCFgfpcf2_Prometa\MitoSys2\Calibration\pmEGFPC1\0003_pmEGFPC1_R1_P1_K1_Ch2.zen
1228700	1.297580e-04	1.507786e-03	1.314500e-05	20181122_CTCFgfpcf2_Prometa\MitoSys2\Calibration\pmEGFPC1\0003_pmEGFPC1_R1_P1_K1_Ch2.zen
1310620	2.077110e-05	1.260139e-03	1.185900e-05	20181122_CTCFgfpcf2_Prometa\MitoSys2\Calibration\pmEGFPC1\0003_pmEGFPC1_R1_P1_K1_Ch2.zen
1392540	-2.323514e-04	1.743990e-03	1.076300e-05	20181122_CTCFgfpcf2_Prometa\MitoSys2\Calibration\pmEGFPC1\0003_pmEGFPC1_R1_P1_K1_Ch2.zen
1474460	-7.055517e-04	1.416887e-03	9.820700e-06	20181122_CTCFgfpcf2_Prometa\MitoSys2\Calibration\pmEGFPC1\0003_pmEGFPC1_R1_P1_K1_Ch2.zen
1556380	9.639169e-05	1.758944e-03	9.004200e-06	20181122_CTCFgfpcf2_Prometa\MitoSys2\Calibration\pmEGFPC1\0003_pmEGFPC1_R1_P1_K1_Ch2.zen
10	7.165585e-02	9.824655e-03	7.039600e-02	20181122_CTCFgfpcf2_Prometa\MitoSys2\Calibration\pmEGFPC1\0003_pmEGFPC1_R1_P2_K1_Ch2.zen
20	6.536941e-02	8.999893e-03	6.679800e-02	20181122_CTCFgfpcf2_Prometa\MitoSys2\Calibration\pmEGFPC1\0003_pmEGFPC1_R1_P2_K1_Ch2.zen
30	6.539359e-02	9.020465e-03	6.368000e-02	20181122_CTCFgfpcf2_Prometa\MitoSys2\Calibration\pmEGFPC1\0003_pmEGFPC1_R1_P2_K1_Ch2.zen
40	6.063664e-02	7.393448e-03	6.092400e-02	20181122_CTCFgfpcf2_Prometa\MitoSys2\Calibration\pmEGFPC1\0003_pmEGFPC1_R1_P2_K1_Ch2.zen
50	5.889510e-02	1.247752e-02	5.845800e-02	20181122_CTCFgfpcf2_Prometa\MitoSys2\Calibration\pmEGFPC1\0003_pmEGFPC1_R1_P2_K1_Ch2.zen
60	5.613331e-02	1.031800e-02	5.623400e-02	20181122_CTCFgfpcf2_Prometa\MitoSys2\Calibration\pmEGFPC1\0003_pmEGFPC1_R1_P2_K1_Ch2.zen
70	5.215655e-02	8.128791e-03	5.421500e-02	20181122_CTCFgfpcf2_Prometa\MitoSys2\Calibration\pmEGFPC1\0003_pmEGFPC1_R1_P2_K1_Ch2.zen
80	5.183385e-02	8.189225e-03	5.237200e-02	20181122_CTCFgfpcf2_Prometa\MitoSys2\Calibration\pmEGFPC1\0003_pmEGFPC1_R1_P2_K1_Ch2.zen
90	4.767906e-02	7.259283e-03	5.068200e-02	20181122_CTCFgfpcf2_Prometa\MitoSys2\Calibration\pmEGFPC1\0003_pmEGFPC1_R1_P2_K1_Ch2.zen
100	5.049776e-02	8.119596e-03	4.912500e-02	20181122_CTCFgfpcf2_Prometa\MitoSys2\Calibration\pmEGFPC1\0003_pmEGFPC1_R1_P2_K1_Ch2.zen
120	4.724882e-02	7.828832e-03	4.634800e-02	20181122_CTCFgfpcf2_Prometa\MitoSys2\Calibration\pmEGFPC1\0003_pmEGFPC1_R1_P2_K1_Ch2.zen
140	4.390385e-02	6.884908e-03	4.394200e-02	20181122_CTCFgfpcf2_Prometa\MitoSys2\Calibration\pmEGFPC1\0003_pmEGFPC1_R1_P2_K1_Ch2.zen
160	4.327575e-02	6.921876e-03	4.183100e-02	20181122_CTCFgfpcf2_Prometa\MitoSys2\Calibration\pmEGFPC1\0003_pmEGFPC1_R1_P2_K1_Ch2.zen
180	3.948147e-02	7.865703e-03	3.995900e-02	20181122_CTCFgfpcf2_Prometa\MitoSys2\Calibration\pmEGFPC1\0003_pmEGFPC1_R1_P2_K1_Ch2.zen
200	3.997705e-02	7.047923e-03	3.828300e-02	20181122_CTCFgfpcf2_Prometa\MitoSys2\Calibration\pmEGFPC1\0003_pmEGFPC1_R1_P2_K1_Ch2.zen
220	3.850009e-02	6.134814e-03	3.677000e-02	20181122_CTCFgfpcf2_Prometa\MitoSys2\Calibration\pmEGFPC1\0003_pmEGFPC1_R1_P2_K1_Ch2.zen
240	3.561845e-02	7.069742e-03	3.539400e-02	20181122_CTCFgfpcf2_Prometa\MitoSys2\Calibration\pmEGFPC1\0003_pmEGFPC1_R1_P2_K1_Ch2.zen
260	3.518530e-02	7.072005e-03	3.413300e-02	20181122_CTCFgfpcf2_Prometa\MitoSys2\Calibration\pmEGFPC1\0003_pmEGFPC1_R1_P2_K1_Ch2.zen
280	3.254044e-02	7.434338e-03	3.297100e-02	20181122_CTCFgfpcf2_Prometa\MitoSys2\Calibration\pmEGFPC1\0003_pmEGFPC1_R1_P2_K1_Ch2.zen
300	3.166048e-02	5.315869e-03	3.189500e-02	20181122_CTCFgfpcf2_Prometa\MitoSys2\Calibration\pmEGFPC1\0003_pmEGFPC1_R1_P2_K1_Ch2.zen
340	2.947247e-02	5.262907e-03	2.995700e-02	20181122_CTCFgfpcf2_Prometa\MitoSys2\Calibration\pmEGFPC1\0003_pmEGFPC1_R1_P2_K1_Ch2.zen
380	2.675182e-02	4.673820e-03	2.825200e-02	20181122_CTCFgfpcf2_Prometa\MitoSys2\Calibration\pmEGFPC1\0003_pmEGFPC1_R1_P2_K1_Ch2.zen
420	2.755972e-02	4.940196e-03	2.673400e-02	20181122_CTCFgfpcf2_Prometa\MitoSys2\Calibration\pmEGFPC1\0003_pmEGFPC1_R1_P2_K1_Ch2.zen
460	2.408422e-02	5.292525e-03	2.536800e-02	20181122_CTCFgfpcf2_Prometa\MitoSys2\Calibration\pmEGFPC1\0003_pmEGFPC1_R1_P2_K1_Ch2.zen
500	2.449923e-02	6.156480e-03	2.413000e-02	20181122_CTCFgfpcf2_Prometa\MitoSys2\Calibration\pmEGFPC1\0003_pmEGFPC1_R1_P2_K1_Ch2.zen
540	2.239628e-02	5.741063e-03	2.300100e-02	20181122_CTCFgfpcf2_Prometa\MitoSys2\Calibration\pmEGFPC1\0003_pmEGFPC1_R1_P2_K1_Ch2.zen
580	2.228649e-02	4.831032e-03	2.196600e-02	20181122_CTCFgfpcf2_Prometa\MitoSys2\Calibration\pmEGFPC1\0003_pmEGFPC1_R1_P2_K1_Ch2.zen
620	2.071420e-02	5.029452e-03	2.101400e-02	20181122_CTCFgfpcf2_Prometa\MitoSys2\Calibration\pmEGFPC1\0003_pmEGFPC1_R1_P2_K1_Ch2.zen
660	1.743502e-02	4.452092e-03	2.013400e-02	20181122_CTCFgfpcf2_Prometa\MitoSys2\Calibration\pmEGFPC1\0003_pmEGFPC1_R1_P2_K1_Ch2.zen
700	1.936177e-02	3.145675e-03	1.931800e-02	20181122_CTCFgfpcf2_Prometa\MitoSys2\Calibration\pmEGFPC1\0003_pmEGFPC1_R1_P2_K1_Ch2.zen
780	1.840841e-02	3.789314e-03	1.785400e-02	20181122_CTCFgfpcf2_Prometa\MitoSys2\Calibration\pmEGFPC1\0003_pmEGFPC1_R1_P2_K1_Ch2.zen
860	1.699036e-02	4.771946e-03	1.657900e-02	20181122_CTCFgfpcf2_Prometa\MitoSys2\Calibration\pmEGFPC1\0003_pmEGFPC1_R1_P2_K1_Ch2.zen
940	1.672029e-02	4.380769e-03	1.545900e-02	20181122_CTCFgfpcf2_Prometa\MitoSys2\Calibration\pmEGFPC1\0003_pmEGFPC1_R1_P2_K1_Ch2.zen
1020	1.501255e-02	3.732230e-03	1.446800e-02	20181122_CTCFgfpcf2_Prometa\MitoSys2\Calibration\pmEGFPC1\0003_pmEGFPC1_R1_P2_K1_Ch2.zen
1100	1.351003e-02	3.474551e-03	1.358700e-02	20181122_CTCFgfpcf2_Prometa\MitoSys2\Calibration\pmEGFPC1\0003_pmEGFPC1_R1_P2_K1_Ch2.zen
1180	1.237659e-02	3.563061e-03	1.279800e-02	20181122_CTCFgfpcf2_Prometa\MitoSys2\Calibration\pmEGFPC1\0003_pmEGFPC1_R1_P2_K1_Ch2.zen
1260	1.246239e-02	3.484871e-03	1.208900e-02	20181122_CTCFgfpcf2_Prometa\MitoSys2\Calibration\pmEGFPC1\0003_pmEGFPC1_R1_P2_K1_Ch2.zen
1340	1.232204e-02	4.269359e-03	1.144900e-02	20181122_CTCFgfpcf2_Prometa\MitoSys2\Calibration\pmEGFPC1\0003_pmEGFPC1_R1_P2_K1_Ch2.zen
1420	1.199325e-02	3.708992e-03	1.086700e-02	20181122_CTCFgfpcf2_Prometa\MitoSys2\Calibration\pmEGFPC1\0003_pmEGFPC1_R1_P2_K1_Ch2.zen
1500	1.128516e-02	3.256389e-03	1.033800e-02	20181122_CTCFgfpcf2_Prometa\MitoSys2\Calibration\pmEGFPC1\0003_pmEGFPC1_R1_P2_K1_Ch2.zen
1660	9.855975e-03	3.253082e-03	9.410500e-03	20181122_CTCFgfpcf2_Prometa\MitoSys2\Calibration\pmEGFPC1\0003_pmEGFPC1_R1_P2_K1_Ch2.zen
1820	7.985067e-03	2.774734e-03	8.625200e-03	20181122_CTCFgfpcf2_Prometa\MitoSys2\Calibration\pmEGFPC1\0003_pmEGFPC1_R1_P2_K1_Ch2.zen
1980	7.396571e-03	2.953789e-03	7.952600e-03	20181122_CTCFgfpcf2_Prometa\MitoSys2\Calibration\pmEGFPC1\0003_pmEGFPC1_R1_P2_K1_Ch2.zen
2140	6.771113e-03	2.792786e-03	7.370700e-03	20181122_CTCFgfpcf2_Prometa\MitoSys2\Calibration\pmEGFPC1\0003_pmEGFPC1_R1_P2_K1_Ch2.zen
2300	6.759361e-03	2.552910e-03	6.862800e-03	20181122_CTCFgfpcf2_Prometa\MitoSys2\Calibration\pmEGFPC1\0003_pmEGFPC1_R1_P2_K1_Ch2.zen
2460	5.946016e-03	2.955470e-03	6.416000e-03	20181122_CTCFgfpcf2_Prometa\MitoSys2\Calibration\pmEGFPC1\0003_pmEGFPC1_R1_P2_K1_Ch2.zen
2620	5.586998e-03	2.185594e-03	6.020000e-03	20181122_CTCFgfpcf2_Prometa\MitoSys2\Calibration\pmEGFPC1\0003_pmEGFPC1_R1_P2_K1_Ch2.zen
2780	5.398489e-03	2.732568e-03	5.666900e-03	20181122_CTCFgfpcf2_Prometa\MitoSys2\Calibration\pmEGFPC1\0003_pmEGFPC1_R1_P2_K1_Ch2.zen
2940	5.159171e-03	2.022616e-03	5.350200e-03	20181122_CTCFgfpcf2_Prometa\MitoSys2\Calibration\pmEGFPC1\0003_pmEGFPC1_R1_P2_K1_Ch2.zen
3100	5.085128e-03	1.998072e-03	5.064700e-03	20181122_CTCFgfpcf2_Prometa\MitoSys2\Calibration\pmEGFPC1\0003_pmEGFPC1_R1_P2_K1_Ch2.zen
3420	4.598126e-03	2.017939e-03	4.570700e-03	20181122_CTCFgfpcf2_Prometa\MitoSys2\Calibration\pmEGFPC1\0003_pmEGFPC1_R1_P2_K1_Ch2.zen
3740	4.007507e-03	2.815534e-03	4.158800e-03	20181122_CTCFgfpcf2_Prometa\MitoSys2\Calibration\pmEGFPC1\0003_pmEGFPC1_R1_P2_K1_Ch2.zen
4060	3.080870e-03	2.772408e-03	3.810300e-03	20181122_CTCFgfpcf2_Prometa\MitoSys2\Calibration\pmEGFPC1\0003_pmEGFPC1_R1_P2_K1_Ch2.zen
4380	2.847308e-03	2.568333e-03	3.512000e-03	20181122_CTCFgfpcf2_Prometa\MitoSys2\Calibration\pmEGFPC1\0003_pmEGFPC1_R1_P2_K1_Ch2.zen
4700	2.585913e-03	1.787223e-03	3.253900e-03	20181122_CTCFgfpcf2_Prometa\MitoSys2\Calibration\pmEGFPC1\0003_pmEGFPC1_R1_P2_K1_Ch2.zen
5020	3.014715e-03	2.022758e-03	3.028600e-03	20181122_CTCFgfpcf2_Prometa\MitoSys2\Calibration\pmEGFPC1\0003_pmEGFPC1_R1_P2_K1_Ch2.zen
5340	3.655947e-03	2.619497e-03	2.830300e-03	20181122_CTCFgfpcf2_Prometa\MitoSys2\Calibration\pmEGFPC1\0003_pmEGFPC1_R1_P2_K1_Ch2.zen
5660	3.127182e-03	2.211498e-03	2.654500e-03	20181122_CTCFgfpcf2_Prometa\MitoSys2\Calibration\pmEGFPC1\0003_pmEGFPC1_R1_P2_K1_Ch2.zen
5980	3.077643e-03	3.015054e-03	2.497700e-03	20181122_CTCFgfpcf2_Prometa\MitoSys2\Calibration\pmEGFPC1\0003_pmEGFPC1_R1_P2_K1_Ch2.zen
6300	2.951410e-03	2.310577e-03	2.357000e-03	20181122_CTCFgfpcf2_Prometa\MitoSys2\Calibration\pmEGFPC1\0003_pmEGFPC1_R1_P2_K1_Ch2.zen
6940	2.444211e-03	1.971812e-03	2.115200e-03	20181122_CTCFgfpcf2_Prometa\MitoSys2\Calibration\pmEGFPC1\0003_pmEGFPC1_R1_P2_K1_Ch2.zen
7580	2.417432e-03	2.128599e-03	1.915100e-03	20181122_CTCFgfpcf2_Prometa\MitoSys2\Calibration\pmEGFPC1\0003_pmEGFPC1_R1_P2_K1_Ch2.zen
8220	2.232442e-03	1.590110e-03	1.746900e-03	20181122_CTCFgfpcf2_Prometa\MitoSys2\Calibration\pmEGFPC1\0003_pmEGFPC1_R1_P2_K1_Ch2.zen
8860	1.708188e-03	1.930386e-03	1.603700e-03	20181122_CTCFgfpcf2_Prometa\MitoSys2\Calibration\pmEGFPC1\0003_pmEGFPC1_R1_P2_K1_Ch2.zen
9500	9.119916e-04	2.564922e-03	1.480400e-03	20181122_CTCFgfpcf2_Prometa\MitoSys2\Calibration\pmEGFPC1\0003_pmEGFPC1_R1_P2_K1_Ch2.zen
10140	6.849246e-04	2.840655e-03	1.373300e-03	20181122_CTCFgfpcf2_Prometa\MitoSys2\Calibration\pmEGFPC1\0003_pmEGFPC1_R1_P2_K1_Ch2.zen
10780	9.933664e-04	2.300531e-03	1.279300e-03	20181122_CTCFgfpcf2_Prometa\MitoSys2\Calibration\pmEGFPC1\0003_pmEGFPC1_R1_P2_K1_Ch2.zen
11420	1.175149e-03	2.203036e-03	1.196400e-03	20181122_CTCFgfpcf2_Prometa\MitoSys2\Calibration\pmEGFPC1\0003_pmEGFPC1_R1_P2_K1_Ch2.zen
12060	4.982493e-04	2.274428e-03	1.122700e-03	20181122_CTCFgfpcf2_Prometa\MitoSys2\Calibration\pmEGFPC1\0003_pmEGFPC1_R1_P2_K1_Ch2.zen
12700	2.333017e-04	2.028201e-03	1.056700e-03	20181122_CTCFgfpcf2_Prometa\MitoSys2\Calibration\pmEGFPC1\0003_pmEGFPC1_R1_P2_K1_Ch2.zen
13980	3.747004e-04	1.961686e-03	9.438500e-04	20181122_CTCFgfpcf2_Prometa\MitoSys2\Calibration\pmEGFPC1\0003_pmEGFPC1_R1_P2_K1_Ch2.zen
15260	7.823126e-04	1.621192e-03	8.508900e-04	20181122_CTCFgfpcf2_Prometa\MitoSys2\Calibration\pmEGFPC1\0003_pmEGFPC1_R1_P2_K1_Ch2.zen
16540	8.838269e-04	1.842381e-03	7.731200e-04	20181122_CTCFgfpcf2_Prometa\MitoSys2\Calibration\pmEGFPC1\0003_pmEGFPC1_R1_P2_K1_Ch2.zen
17820	7.343562e-04	2.192584e-03	7.071900e-04	20181122_CTCFgfpcf2_Prometa\MitoSys2\Calibration\pmEGFPC1\0003_pmEGFPC1_R1_P2_K1_Ch2.zen
19100	3.635705e-04	1.753442e-03	6.506600e-04	20181122_CTCFgfpcf2_Prometa\MitoSys2\Calibration\pmEGFPC1\0003_pmEGFPC1_R1_P2_K1_Ch2.zen
20380	8.410215e-04	1.627726e-03	6.017000e-04	20181122_CTCFgfpcf2_Prometa\MitoSys2\Calibration\pmEGFPC1\0003_pmEGFPC1_R1_P2_K1_Ch2.zen
21660	5.073137e-04	2.240481e-03	5.589200e-04	20181122_CTCFgfpcf2_Prometa\MitoSys2\Calibration\pmEGFPC1\0003_pmEGFPC1_R1_P2_K1_Ch2.zen
22940	3.467946e-04	2.228776e-03	5.212600e-04	20181122_CTCFgfpcf2_Prometa\MitoSys2\Calibration\pmEGFPC1\0003_pmEGFPC1_R1_P2_K1_Ch2.zen
24220	2.580973e-04	2.106315e-03	4.878800e-04	20181122_CTCFgfpcf2_Prometa\MitoSys2\Calibration\pmEGFPC1\0003_pmEGFPC1_R1_P2_K1_Ch2.zen
25500	3.351947e-04	1.866774e-03	4.581100e-04	20181122_CTCFgfpcf2_Prometa\MitoSys2\Calibration\pmEGFPC1\0003_pmEGFPC1_R1_P2_K1_Ch2.zen
28060	1.280724e-04	1.421626e-03	4.073500e-04	20181122_CTCFgfpcf2_Prometa\MitoSys2\Calibration\pmEGFPC1\0003_pmEGFPC1_R1_P2_K1_Ch2.zen
30620	7.172567e-05	1.338070e-03	3.657600e-04	20181122_CTCFgfpcf2_Prometa\MitoSys2\Calibration\pmEGFPC1\0003_pmEGFPC1_R1_P2_K1_Ch2.zen
33180	1.137297e-03	1.577925e-03	3.311200e-04	20181122_CTCFgfpcf2_Prometa\MitoSys2\Calibration\pmEGFPC1\0003_pmEGFPC1_R1_P2_K1_Ch2.zen
35740	5.230973e-04	1.544901e-03	3.018700e-04	20181122_CTCFgfpcf2_Prometa\MitoSys2\Calibration\pmEGFPC1\0003_pmEGFPC1_R1_P2_K1_Ch2.zen
38300	4.962564e-04	1.744413e-03	2.769000e-04	20181122_CTCFgfpcf2_Prometa\MitoSys2\Calibration\pmEGFPC1\0003_pmEGFPC1_R1_P2_K1_Ch2.zen
40860	8.133794e-04	1.757644e-03	2.553400e-04	20181122_CTCFgfpcf2_Prometa\MitoSys2\Calibration\pmEGFPC1\0003_pmEGFPC1_R1_P2_K1_Ch2.zen
43420	7.131134e-04	1.038437e-03	2.365800e-04	20181122_CTCFgfpcf2_Prometa\MitoSys2\Calibration\pmEGFPC1\0003_pmEGFPC1_R1_P2_K1_Ch2.zen
45980	5.080733e-04	1.458124e-03	2.201100e-04	20181122_CTCFgfpcf2_Prometa\MitoSys2\Calibration\pmEGFPC1\0003_pmEGFPC1_R1_P2_K1_Ch2.zen
48540	5.848935e-04	1.647427e-03	2.055500e-04	20181122_CTCFgfpcf2_Prometa\MitoSys2\Calibration\pmEGFPC1\0003_pmEGFPC1_R1_P2_K1_Ch2.zen
51100	7.961478e-04	1.650192e-03	1.926100e-04	20181122_CTCFgfpcf2_Prometa\MitoSys2\Calibration\pmEGFPC1\0003_pmEGFPC1_R1_P2_K1_Ch2.zen
56220	8.863534e-04	1.388216e-03	1.706300e-04	20181122_CTCFgfpcf2_Prometa\MitoSys2\Calibration\pmEGFPC1\0003_pmEGFPC1_R1_P2_K1_Ch2.zen
61340	2.370908e-04	1.020785e-03	1.527000e-04	20181122_CTCFgfpcf2_Prometa\MitoSys2\Calibration\pmEGFPC1\0003_pmEGFPC1_R1_P2_K1_Ch2.zen
66460	1.308282e-04	1.720572e-03	1.378300e-04	20181122_CTCFgfpcf2_Prometa\MitoSys2\Calibration\pmEGFPC1\0003_pmEGFPC1_R1_P2_K1_Ch2.zen
71580	1.543280e-05	1.220449e-03	1.253300e-04	20181122_CTCFgfpcf2_Prometa\MitoSys2\Calibration\pmEGFPC1\0003_pmEGFPC1_R1_P2_K1_Ch2.zen
76700	-5.830519e-05	1.421086e-03	1.146800e-04	20181122_CTCFgfpcf2_Prometa\MitoSys2\Calibration\pmEGFPC1\0003_pmEGFPC1_R1_P2_K1_Ch2.zen
81820	2.496425e-04	1.280476e-03	1.055300e-04	20181122_CTCFgfpcf2_Prometa\MitoSys2\Calibration\pmEGFPC1\0003_pmEGFPC1_R1_P2_K1_Ch2.zen
86940	1.050816e-04	1.268747e-03	9.758400e-05	20181122_CTCFgfpcf2_Prometa\MitoSys2\Calibration\pmEGFPC1\0003_pmEGFPC1_R1_P2_K1_Ch2.zen
92060	3.315757e-05	1.408900e-03	9.062900e-05	20181122_CTCFgfpcf2_Prometa\MitoSys2\Calibration\pmEGFPC1\0003_pmEGFPC1_R1_P2_K1_Ch2.zen
97180	-7.294444e-05	1.499394e-03	8.449800e-05	20181122_CTCFgfpcf2_Prometa\MitoSys2\Calibration\pmEGFPC1\0003_pmEGFPC1_R1_P2_K1_Ch2.zen
102300	-3.045569e-04	1.466896e-03	7.905900e-05	20181122_CTCFgfpcf2_Prometa\MitoSys2\Calibration\pmEGFPC1\0003_pmEGFPC1_R1_P2_K1_Ch2.zen
112540	-2.525703e-04	1.195531e-03	6.984700e-05	20181122_CTCFgfpcf2_Prometa\MitoSys2\Calibration\pmEGFPC1\0003_pmEGFPC1_R1_P2_K1_Ch2.zen
122780	-1.008394e-05	1.057474e-03	6.236200e-05	20181122_CTCFgfpcf2_Prometa\MitoSys2\Calibration\pmEGFPC1\0003_pmEGFPC1_R1_P2_K1_Ch2.zen
133020	-1.936285e-04	1.470841e-03	5.617600e-05	20181122_CTCFgfpcf2_Prometa\MitoSys2\Calibration\pmEGFPC1\0003_pmEGFPC1_R1_P2_K1_Ch2.zen
143260	-3.804834e-05	8.670096e-04	5.098900e-05	20181122_CTCFgfpcf2_Prometa\MitoSys2\Calibration\pmEGFPC1\0003_pmEGFPC1_R1_P2_K1_Ch2.zen
153500	2.899515e-04	1.470439e-03	4.658500e-05	20181122_CTCFgfpcf2_Prometa\MitoSys2\Calibration\pmEGFPC1\0003_pmEGFPC1_R1_P2_K1_Ch2.zen
163740	3.891852e-04	1.131221e-03	4.280600e-05	20181122_CTCFgfpcf2_Prometa\MitoSys2\Calibration\pmEGFPC1\0003_pmEGFPC1_R1_P2_K1_Ch2.zen
173980	1.747664e-04	1.014827e-03	3.953200e-05	20181122_CTCFgfpcf2_Prometa\MitoSys2\Calibration\pmEGFPC1\0003_pmEGFPC1_R1_P2_K1_Ch2.zen
184220	-1.526929e-04	1.418658e-03	3.667200e-05	20181122_CTCFgfpcf2_Prometa\MitoSys2\Calibration\pmEGFPC1\0003_pmEGFPC1_R1_P2_K1_Ch2.zen
194460	-2.967820e-04	1.323528e-03	3.415500e-05	20181122_CTCFgfpcf2_Prometa\MitoSys2\Calibration\pmEGFPC1\0003_pmEGFPC1_R1_P2_K1_Ch2.zen
204700	-2.240731e-05	1.263262e-03	3.192500e-05	20181122_CTCFgfpcf2_Prometa\MitoSys2\Calibration\pmEGFPC1\0003_pmEGFPC1_R1_P2_K1_Ch2.zen
225180	5.042127e-05	1.158684e-03	2.815700e-05	20181122_CTCFgfpcf2_Prometa\MitoSys2\Calibration\pmEGFPC1\0003_pmEGFPC1_R1_P2_K1_Ch2.zen
245660	9.945168e-05	9.138035e-04	2.510300e-05	20181122_CTCFgfpcf2_Prometa\MitoSys2\Calibration\pmEGFPC1\0003_pmEGFPC1_R1_P2_K1_Ch2.zen
266140	9.533392e-05	9.235549e-04	2.258500e-05	20181122_CTCFgfpcf2_Prometa\MitoSys2\Calibration\pmEGFPC1\0003_pmEGFPC1_R1_P2_K1_Ch2.zen
286620	-8.982203e-05	9.699153e-04	2.047700e-05	20181122_CTCFgfpcf2_Prometa\MitoSys2\Calibration\pmEGFPC1\0003_pmEGFPC1_R1_P2_K1_Ch2.zen
307100	1.173652e-04	1.023838e-03	1.869000e-05	20181122_CTCFgfpcf2_Prometa\MitoSys2\Calibration\pmEGFPC1\0003_pmEGFPC1_R1_P2_K1_Ch2.zen
327580	2.592408e-04	9.798290e-04	1.715900e-05	20181122_CTCFgfpcf2_Prometa\MitoSys2\Calibration\pmEGFPC1\0003_pmEGFPC1_R1_P2_K1_Ch2.zen
348060	1.195425e-04	1.069838e-03	1.583400e-05	20181122_CTCFgfpcf2_Prometa\MitoSys2\Calibration\pmEGFPC1\0003_pmEGFPC1_R1_P2_K1_Ch2.zen
368540	2.126526e-04	6.312583e-04	1.467800e-05	20181122_CTCFgfpcf2_Prometa\MitoSys2\Calibration\pmEGFPC1\0003_pmEGFPC1_R1_P2_K1_Ch2.zen
389020	2.165672e-04	1.242993e-03	1.366200e-05	20181122_CTCFgfpcf2_Prometa\MitoSys2\Calibration\pmEGFPC1\0003_pmEGFPC1_R1_P2_K1_Ch2.zen
409500	9.774238e-05	6.878954e-04	1.276300e-05	20181122_CTCFgfpcf2_Prometa\MitoSys2\Calibration\pmEGFPC1\0003_pmEGFPC1_R1_P2_K1_Ch2.zen
450460	2.170892e-05	7.342338e-04	1.124500e-05	20181122_CTCFgfpcf2_Prometa\MitoSys2\Calibration\pmEGFPC1\0003_pmEGFPC1_R1_P2_K1_Ch2.zen
491420	-2.466909e-04	5.556649e-04	1.001700e-05	20181122_CTCFgfpcf2_Prometa\MitoSys2\Calibration\pmEGFPC1\0003_pmEGFPC1_R1_P2_K1_Ch2.zen
532380	-3.721989e-04	7.661261e-04	9.005400e-06	20181122_CTCFgfpcf2_Prometa\MitoSys2\Calibration\pmEGFPC1\0003_pmEGFPC1_R1_P2_K1_Ch2.zen
573340	-1.236842e-04	9.235082e-04	8.159600e-06	20181122_CTCFgfpcf2_Prometa\MitoSys2\Calibration\pmEGFPC1\0003_pmEGFPC1_R1_P2_K1_Ch2.zen
614300	4.586464e-05	7.721438e-04	7.443400e-06	20181122_CTCFgfpcf2_Prometa\MitoSys2\Calibration\pmEGFPC1\0003_pmEGFPC1_R1_P2_K1_Ch2.zen
655260	4.697962e-05	6.388335e-04	6.830300e-06	20181122_CTCFgfpcf2_Prometa\MitoSys2\Calibration\pmEGFPC1\0003_pmEGFPC1_R1_P2_K1_Ch2.zen
696220	-2.031978e-04	8.420038e-04	6.300200e-06	20181122_CTCFgfpcf2_Prometa\MitoSys2\Calibration\pmEGFPC1\0003_pmEGFPC1_R1_P2_K1_Ch2.zen
737180	-4.091096e-04	6.335304e-04	5.838000e-06	20181122_CTCFgfpcf2_Prometa\MitoSys2\Calibration\pmEGFPC1\0003_pmEGFPC1_R1_P2_K1_Ch2.zen
778140	-3.567959e-04	5.731894e-04	5.431900e-06	20181122_CTCFgfpcf2_Prometa\MitoSys2\Calibration\pmEGFPC1\0003_pmEGFPC1_R1_P2_K1_Ch2.zen
819100	-2.138788e-04	6.483744e-04	5.072700e-06	20181122_CTCFgfpcf2_Prometa\MitoSys2\Calibration\pmEGFPC1\0003_pmEGFPC1_R1_P2_K1_Ch2.zen
901020	5.404373e-05	5.899193e-04	4.466900e-06	20181122_CTCFgfpcf2_Prometa\MitoSys2\Calibration\pmEGFPC1\0003_pmEGFPC1_R1_P2_K1_Ch2.zen
982940	-4.050472e-05	4.421405e-04	3.977100e-06	20181122_CTCFgfpcf2_Prometa\MitoSys2\Calibration\pmEGFPC1\0003_pmEGFPC1_R1_P2_K1_Ch2.zen
1064860	-6.029320e-05	7.690034e-04	3.573900e-06	20181122_CTCFgfpcf2_Prometa\MitoSys2\Calibration\pmEGFPC1\0003_pmEGFPC1_R1_P2_K1_Ch2.zen
1146780	-1.914749e-04	6.742063e-04	3.237100e-06	20181122_CTCFgfpcf2_Prometa\MitoSys2\Calibration\pmEGFPC1\0003_pmEGFPC1_R1_P2_K1_Ch2.zen
1228700	5.976620e-06	6.060823e-04	2.952000e-06	20181122_CTCFgfpcf2_Prometa\MitoSys2\Calibration\pmEGFPC1\0003_pmEGFPC1_R1_P2_K1_Ch2.zen
1310620	9.285572e-05	5.906729e-04	2.708100e-06	20181122_CTCFgfpcf2_Prometa\MitoSys2\Calibration\pmEGFPC1\0003_pmEGFPC1_R1_P2_K1_Ch2.zen
1392540	7.550995e-05	6.476249e-04	2.497300e-06	20181122_CTCFgfpcf2_Prometa\MitoSys2\Calibration\pmEGFPC1\0003_pmEGFPC1_R1_P2_K1_Ch2.zen
1474460	-1.566707e-04	5.063080e-04	2.313600e-06	20181122_CTCFgfpcf2_Prometa\MitoSys2\Calibration\pmEGFPC1\0003_pmEGFPC1_R1_P2_K1_Ch2.zen
1556380	1.198759e-05	5.130576e-04	2.152200e-06	20181122_CTCFgfpcf2_Prometa\MitoSys2\Calibration\pmEGFPC1\0003_pmEGFPC1_R1_P2_K1_Ch2.zen
10	1.014110e-01	1.479096e-02	9.892500e-02	20181122_CTCFgfpcf2_Prometa\MitoSys2\Calibration\pmEGFPC1\0004_pmEGFPC1_R1_P1_K1_Ch2.zen
20	9.618077e-02	1.428715e-02	9.419900e-02	20181122_CTCFgfpcf2_Prometa\MitoSys2\Calibration\pmEGFPC1\0004_pmEGFPC1_R1_P1_K1_Ch2.zen
30	8.989458e-02	1.238962e-02	8.999500e-02	20181122_CTCFgfpcf2_Prometa\MitoSys2\Calibration\pmEGFPC1\0004_pmEGFPC1_R1_P1_K1_Ch2.zen
40	7.851227e-02	1.292999e-02	8.620900e-02	20181122_CTCFgfpcf2_Prometa\MitoSys2\Calibration\pmEGFPC1\0004_pmEGFPC1_R1_P1_K1_Ch2.zen
50	8.139314e-02	1.671931e-02	8.277000e-02	20181122_CTCFgfpcf2_Prometa\MitoSys2\Calibration\pmEGFPC1\0004_pmEGFPC1_R1_P1_K1_Ch2.zen
60	8.258796e-02	9.632689e-03	7.962900e-02	20181122_CTCFgfpcf2_Prometa\MitoSys2\Calibration\pmEGFPC1\0004_pmEGFPC1_R1_P1_K1_Ch2.zen
70	7.710142e-02	1.560671e-02	7.674700e-02	20181122_CTCFgfpcf2_Prometa\MitoSys2\Calibration\pmEGFPC1\0004_pmEGFPC1_R1_P1_K1_Ch2.zen
80	7.139307e-02	1.869766e-02	7.408900e-02	20181122_CTCFgfpcf2_Prometa\MitoSys2\Calibration\pmEGFPC1\0004_pmEGFPC1_R1_P1_K1_Ch2.zen
90	7.474179e-02	1.451831e-02	7.163100e-02	20181122_CTCFgfpcf2_Prometa\MitoSys2\Calibration\pmEGFPC1\0004_pmEGFPC1_R1_P1_K1_Ch2.zen
100	7.208579e-02	1.169757e-02	6.935000e-02	20181122_CTCFgfpcf2_Prometa\MitoSys2\Calibration\pmEGFPC1\0004_pmEGFPC1_R1_P1_K1_Ch2.zen
120	6.387770e-02	1.086161e-02	6.524300e-02	20181122_CTCFgfpcf2_Prometa\MitoSys2\Calibration\pmEGFPC1\0004_pmEGFPC1_R1_P1_K1_Ch2.zen
140	5.977247e-02	1.269554e-02	6.164600e-02	20181122_CTCFgfpcf2_Prometa\MitoSys2\Calibration\pmEGFPC1\0004_pmEGFPC1_R1_P1_K1_Ch2.zen
160	5.739994e-02	1.175117e-02	5.846500e-02	20181122_CTCFgfpcf2_Prometa\MitoSys2\Calibration\pmEGFPC1\0004_pmEGFPC1_R1_P1_K1_Ch2.zen
180	5.402208e-02	9.411474e-03	5.563000e-02	20181122_CTCFgfpcf2_Prometa\MitoSys2\Calibration\pmEGFPC1\0004_pmEGFPC1_R1_P1_K1_Ch2.zen
200	5.278271e-02	1.141566e-02	5.308500e-02	20181122_CTCFgfpcf2_Prometa\MitoSys2\Calibration\pmEGFPC1\0004_pmEGFPC1_R1_P1_K1_Ch2.zen
220	5.349002e-02	7.784838e-03	5.078400e-02	20181122_CTCFgfpcf2_Prometa\MitoSys2\Calibration\pmEGFPC1\0004_pmEGFPC1_R1_P1_K1_Ch2.zen
240	4.539072e-02	1.178664e-02	4.869300e-02	20181122_CTCFgfpcf2_Prometa\MitoSys2\Calibration\pmEGFPC1\0004_pmEGFPC1_R1_P1_K1_Ch2.zen
260	5.096564e-02	6.582782e-03	4.678100e-02	20181122_CTCFgfpcf2_Prometa\MitoSys2\Calibration\pmEGFPC1\0004_pmEGFPC1_R1_P1_K1_Ch2.zen
280	4.780063e-02	8.828371e-03	4.502700e-02	20181122_CTCFgfpcf2_Prometa\MitoSys2\Calibration\pmEGFPC1\0004_pmEGFPC1_R1_P1_K1_Ch2.zen
300	4.441201e-02	8.265314e-03	4.340900e-02	20181122_CTCFgfpcf2_Prometa\MitoSys2\Calibration\pmEGFPC1\0004_pmEGFPC1_R1_P1_K1_Ch2.zen
340	4.326951e-02	5.654289e-03	4.052000e-02	20181122_CTCFgfpcf2_Prometa\MitoSys2\Calibration\pmEGFPC1\0004_pmEGFPC1_R1_P1_K1_Ch2.zen
380	3.636880e-02	8.313325e-03	3.801300e-02	20181122_CTCFgfpcf2_Prometa\MitoSys2\Calibration\pmEGFPC1\0004_pmEGFPC1_R1_P1_K1_Ch2.zen
420	3.580337e-02	7.557195e-03	3.581200e-02	20181122_CTCFgfpcf2_Prometa\MitoSys2\Calibration\pmEGFPC1\0004_pmEGFPC1_R1_P1_K1_Ch2.zen
460	3.356238e-02	7.491657e-03	3.386100e-02	20181122_CTCFgfpcf2_Prometa\MitoSys2\Calibration\pmEGFPC1\0004_pmEGFPC1_R1_P1_K1_Ch2.zen
500	3.148610e-02	5.510897e-03	3.211900e-02	20181122_CTCFgfpcf2_Prometa\MitoSys2\Calibration\pmEGFPC1\0004_pmEGFPC1_R1_P1_K1_Ch2.zen
540	2.997842e-02	6.629257e-03	3.055200e-02	20181122_CTCFgfpcf2_Prometa\MitoSys2\Calibration\pmEGFPC1\0004_pmEGFPC1_R1_P1_K1_Ch2.zen
580	2.888615e-02	6.676688e-03	2.913500e-02	20181122_CTCFgfpcf2_Prometa\MitoSys2\Calibration\pmEGFPC1\0004_pmEGFPC1_R1_P1_K1_Ch2.zen
620	2.892020e-02	5.715064e-03	2.784500e-02	20181122_CTCFgfpcf2_Prometa\MitoSys2\Calibration\pmEGFPC1\0004_pmEGFPC1_R1_P1_K1_Ch2.zen
660	2.581380e-02	5.955660e-03	2.666600e-02	20181122_CTCFgfpcf2_Prometa\MitoSys2\Calibration\pmEGFPC1\0004_pmEGFPC1_R1_P1_K1_Ch2.zen
700	2.622163e-02	5.128091e-03	2.558500e-02	20181122_CTCFgfpcf2_Prometa\MitoSys2\Calibration\pmEGFPC1\0004_pmEGFPC1_R1_P1_K1_Ch2.zen
780	2.358494e-02	6.836936e-03	2.366700e-02	20181122_CTCFgfpcf2_Prometa\MitoSys2\Calibration\pmEGFPC1\0004_pmEGFPC1_R1_P1_K1_Ch2.zen
860	2.240378e-02	4.865874e-03	2.201900e-02	20181122_CTCFgfpcf2_Prometa\MitoSys2\Calibration\pmEGFPC1\0004_pmEGFPC1_R1_P1_K1_Ch2.zen
940	2.301787e-02	6.255788e-03	2.058600e-02	20181122_CTCFgfpcf2_Prometa\MitoSys2\Calibration\pmEGFPC1\0004_pmEGFPC1_R1_P1_K1_Ch2.zen
1020	1.955849e-02	6.061335e-03	1.932900e-02	20181122_CTCFgfpcf2_Prometa\MitoSys2\Calibration\pmEGFPC1\0004_pmEGFPC1_R1_P1_K1_Ch2.zen
1100	1.662528e-02	7.770627e-03	1.821700e-02	20181122_CTCFgfpcf2_Prometa\MitoSys2\Calibration\pmEGFPC1\0004_pmEGFPC1_R1_P1_K1_Ch2.zen
1180	1.611337e-02	6.734761e-03	1.722600e-02	20181122_CTCFgfpcf2_Prometa\MitoSys2\Calibration\pmEGFPC1\0004_pmEGFPC1_R1_P1_K1_Ch2.zen
1260	1.811749e-02	6.473785e-03	1.633700e-02	20181122_CTCFgfpcf2_Prometa\MitoSys2\Calibration\pmEGFPC1\0004_pmEGFPC1_R1_P1_K1_Ch2.zen
1340	1.491256e-02	5.592245e-03	1.553600e-02	20181122_CTCFgfpcf2_Prometa\MitoSys2\Calibration\pmEGFPC1\0004_pmEGFPC1_R1_P1_K1_Ch2.zen
1420	1.285804e-02	6.139472e-03	1.480900e-02	20181122_CTCFgfpcf2_Prometa\MitoSys2\Calibration\pmEGFPC1\0004_pmEGFPC1_R1_P1_K1_Ch2.zen
1500	1.146039e-02	5.627977e-03	1.414700e-02	20181122_CTCFgfpcf2_Prometa\MitoSys2\Calibration\pmEGFPC1\0004_pmEGFPC1_R1_P1_K1_Ch2.zen
1660	1.134567e-02	6.577574e-03	1.298600e-02	20181122_CTCFgfpcf2_Prometa\MitoSys2\Calibration\pmEGFPC1\0004_pmEGFPC1_R1_P1_K1_Ch2.zen
1820	1.096138e-02	6.045819e-03	1.200100e-02	20181122_CTCFgfpcf2_Prometa\MitoSys2\Calibration\pmEGFPC1\0004_pmEGFPC1_R1_P1_K1_Ch2.zen
1980	1.056290e-02	5.802079e-03	1.115400e-02	20181122_CTCFgfpcf2_Prometa\MitoSys2\Calibration\pmEGFPC1\0004_pmEGFPC1_R1_P1_K1_Ch2.zen
2140	1.124017e-02	4.948428e-03	1.041900e-02	20181122_CTCFgfpcf2_Prometa\MitoSys2\Calibration\pmEGFPC1\0004_pmEGFPC1_R1_P1_K1_Ch2.zen
2300	9.762782e-03	6.568490e-03	9.774600e-03	20181122_CTCFgfpcf2_Prometa\MitoSys2\Calibration\pmEGFPC1\0004_pmEGFPC1_R1_P1_K1_Ch2.zen
2460	7.045295e-03	6.296597e-03	9.205100e-03	20181122_CTCFgfpcf2_Prometa\MitoSys2\Calibration\pmEGFPC1\0004_pmEGFPC1_R1_P1_K1_Ch2.zen
2620	7.379202e-03	6.129109e-03	8.698300e-03	20181122_CTCFgfpcf2_Prometa\MitoSys2\Calibration\pmEGFPC1\0004_pmEGFPC1_R1_P1_K1_Ch2.zen
2780	9.075195e-03	5.883393e-03	8.244400e-03	20181122_CTCFgfpcf2_Prometa\MitoSys2\Calibration\pmEGFPC1\0004_pmEGFPC1_R1_P1_K1_Ch2.zen
2940	8.552971e-03	4.645010e-03	7.835500e-03	20181122_CTCFgfpcf2_Prometa\MitoSys2\Calibration\pmEGFPC1\0004_pmEGFPC1_R1_P1_K1_Ch2.zen
3100	7.050052e-03	3.920535e-03	7.465300e-03	20181122_CTCFgfpcf2_Prometa\MitoSys2\Calibration\pmEGFPC1\0004_pmEGFPC1_R1_P1_K1_Ch2.zen
3420	7.608001e-03	4.851949e-03	6.821000e-03	20181122_CTCFgfpcf2_Prometa\MitoSys2\Calibration\pmEGFPC1\0004_pmEGFPC1_R1_P1_K1_Ch2.zen
3740	7.637651e-03	4.152708e-03	6.279500e-03	20181122_CTCFgfpcf2_Prometa\MitoSys2\Calibration\pmEGFPC1\0004_pmEGFPC1_R1_P1_K1_Ch2.zen
4060	7.541181e-03	4.783585e-03	5.817900e-03	20181122_CTCFgfpcf2_Prometa\MitoSys2\Calibration\pmEGFPC1\0004_pmEGFPC1_R1_P1_K1_Ch2.zen
4380	6.669792e-03	4.883653e-03	5.420000e-03	20181122_CTCFgfpcf2_Prometa\MitoSys2\Calibration\pmEGFPC1\0004_pmEGFPC1_R1_P1_K1_Ch2.zen
4700	5.288148e-03	5.842575e-03	5.073300e-03	20181122_CTCFgfpcf2_Prometa\MitoSys2\Calibration\pmEGFPC1\0004_pmEGFPC1_R1_P1_K1_Ch2.zen
5020	5.300481e-03	5.216153e-03	4.768600e-03	20181122_CTCFgfpcf2_Prometa\MitoSys2\Calibration\pmEGFPC1\0004_pmEGFPC1_R1_P1_K1_Ch2.zen
5340	3.755158e-03	3.587969e-03	4.498600e-03	20181122_CTCFgfpcf2_Prometa\MitoSys2\Calibration\pmEGFPC1\0004_pmEGFPC1_R1_P1_K1_Ch2.zen
5660	4.713398e-03	3.499436e-03	4.257800e-03	20181122_CTCFgfpcf2_Prometa\MitoSys2\Calibration\pmEGFPC1\0004_pmEGFPC1_R1_P1_K1_Ch2.zen
5980	4.255596e-03	5.370331e-03	4.041600e-03	20181122_CTCFgfpcf2_Prometa\MitoSys2\Calibration\pmEGFPC1\0004_pmEGFPC1_R1_P1_K1_Ch2.zen
6300	3.422384e-03	3.944453e-03	3.846300e-03	20181122_CTCFgfpcf2_Prometa\MitoSys2\Calibration\pmEGFPC1\0004_pmEGFPC1_R1_P1_K1_Ch2.zen
6940	3.006588e-03	4.285439e-03	3.507400e-03	20181122_CTCFgfpcf2_Prometa\MitoSys2\Calibration\pmEGFPC1\0004_pmEGFPC1_R1_P1_K1_Ch2.zen
7580	2.891759e-03	3.305867e-03	3.223200e-03	20181122_CTCFgfpcf2_Prometa\MitoSys2\Calibration\pmEGFPC1\0004_pmEGFPC1_R1_P1_K1_Ch2.zen
8220	2.599365e-03	3.154810e-03	2.981100e-03	20181122_CTCFgfpcf2_Prometa\MitoSys2\Calibration\pmEGFPC1\0004_pmEGFPC1_R1_P1_K1_Ch2.zen
8860	2.937026e-03	3.037693e-03	2.772100e-03	20181122_CTCFgfpcf2_Prometa\MitoSys2\Calibration\pmEGFPC1\0004_pmEGFPC1_R1_P1_K1_Ch2.zen
9500	3.476685e-03	3.993463e-03	2.589600e-03	20181122_CTCFgfpcf2_Prometa\MitoSys2\Calibration\pmEGFPC1\0004_pmEGFPC1_R1_P1_K1_Ch2.zen
10140	2.932097e-03	3.913750e-03	2.428600e-03	20181122_CTCFgfpcf2_Prometa\MitoSys2\Calibration\pmEGFPC1\0004_pmEGFPC1_R1_P1_K1_Ch2.zen
10780	2.515949e-03	2.456593e-03	2.285400e-03	20181122_CTCFgfpcf2_Prometa\MitoSys2\Calibration\pmEGFPC1\0004_pmEGFPC1_R1_P1_K1_Ch2.zen
11420	2.866461e-03	4.078474e-03	2.157000e-03	20181122_CTCFgfpcf2_Prometa\MitoSys2\Calibration\pmEGFPC1\0004_pmEGFPC1_R1_P1_K1_Ch2.zen
12060	2.509197e-03	3.750284e-03	2.041200e-03	20181122_CTCFgfpcf2_Prometa\MitoSys2\Calibration\pmEGFPC1\0004_pmEGFPC1_R1_P1_K1_Ch2.zen
12700	2.177329e-03	2.115635e-03	1.935900e-03	20181122_CTCFgfpcf2_Prometa\MitoSys2\Calibration\pmEGFPC1\0004_pmEGFPC1_R1_P1_K1_Ch2.zen
13980	2.516579e-03	3.296559e-03	1.751700e-03	20181122_CTCFgfpcf2_Prometa\MitoSys2\Calibration\pmEGFPC1\0004_pmEGFPC1_R1_P1_K1_Ch2.zen
15260	2.270598e-03	3.199814e-03	1.595500e-03	20181122_CTCFgfpcf2_Prometa\MitoSys2\Calibration\pmEGFPC1\0004_pmEGFPC1_R1_P1_K1_Ch2.zen
16540	1.643366e-03	2.973879e-03	1.461100e-03	20181122_CTCFgfpcf2_Prometa\MitoSys2\Calibration\pmEGFPC1\0004_pmEGFPC1_R1_P1_K1_Ch2.zen
17820	1.697408e-03	3.824187e-03	1.344100e-03	20181122_CTCFgfpcf2_Prometa\MitoSys2\Calibration\pmEGFPC1\0004_pmEGFPC1_R1_P1_K1_Ch2.zen
19100	7.725045e-04	3.823448e-03	1.241400e-03	20181122_CTCFgfpcf2_Prometa\MitoSys2\Calibration\pmEGFPC1\0004_pmEGFPC1_R1_P1_K1_Ch2.zen
20380	1.245612e-03	2.445250e-03	1.150500e-03	20181122_CTCFgfpcf2_Prometa\MitoSys2\Calibration\pmEGFPC1\0004_pmEGFPC1_R1_P1_K1_Ch2.zen
21660	4.347120e-04	3.380905e-03	1.069500e-03	20181122_CTCFgfpcf2_Prometa\MitoSys2\Calibration\pmEGFPC1\0004_pmEGFPC1_R1_P1_K1_Ch2.zen
22940	5.510439e-04	2.886898e-03	9.969200e-04	20181122_CTCFgfpcf2_Prometa\MitoSys2\Calibration\pmEGFPC1\0004_pmEGFPC1_R1_P1_K1_Ch2.zen
24220	-9.190802e-05	2.833076e-03	9.316300e-04	20181122_CTCFgfpcf2_Prometa\MitoSys2\Calibration\pmEGFPC1\0004_pmEGFPC1_R1_P1_K1_Ch2.zen
25500	-5.001072e-05	2.467820e-03	8.726400e-04	20181122_CTCFgfpcf2_Prometa\MitoSys2\Calibration\pmEGFPC1\0004_pmEGFPC1_R1_P1_K1_Ch2.zen
28060	8.700970e-05	2.718616e-03	7.704600e-04	20181122_CTCFgfpcf2_Prometa\MitoSys2\Calibration\pmEGFPC1\0004_pmEGFPC1_R1_P1_K1_Ch2.zen
30620	-6.368524e-05	2.861642e-03	6.854000e-04	20181122_CTCFgfpcf2_Prometa\MitoSys2\Calibration\pmEGFPC1\0004_pmEGFPC1_R1_P1_K1_Ch2.zen
33180	2.066796e-04	2.711101e-03	6.138300e-04	20181122_CTCFgfpcf2_Prometa\MitoSys2\Calibration\pmEGFPC1\0004_pmEGFPC1_R1_P1_K1_Ch2.zen
35740	4.530410e-04	2.101821e-03	5.530600e-04	20181122_CTCFgfpcf2_Prometa\MitoSys2\Calibration\pmEGFPC1\0004_pmEGFPC1_R1_P1_K1_Ch2.zen
38300	8.337057e-04	2.096591e-03	5.010200e-04	20181122_CTCFgfpcf2_Prometa\MitoSys2\Calibration\pmEGFPC1\0004_pmEGFPC1_R1_P1_K1_Ch2.zen
40860	7.023876e-04	1.786887e-03	4.561400e-04	20181122_CTCFgfpcf2_Prometa\MitoSys2\Calibration\pmEGFPC1\0004_pmEGFPC1_R1_P1_K1_Ch2.zen
43420	3.140062e-05	2.495932e-03	4.171600e-04	20181122_CTCFgfpcf2_Prometa\MitoSys2\Calibration\pmEGFPC1\0004_pmEGFPC1_R1_P1_K1_Ch2.zen
45980	1.476244e-04	2.498406e-03	3.831000e-04	20181122_CTCFgfpcf2_Prometa\MitoSys2\Calibration\pmEGFPC1\0004_pmEGFPC1_R1_P1_K1_Ch2.zen
48540	1.893208e-04	2.403041e-03	3.531700e-04	20181122_CTCFgfpcf2_Prometa\MitoSys2\Calibration\pmEGFPC1\0004_pmEGFPC1_R1_P1_K1_Ch2.zen
51100	1.158780e-03	2.334348e-03	3.267300e-04	20181122_CTCFgfpcf2_Prometa\MitoSys2\Calibration\pmEGFPC1\0004_pmEGFPC1_R1_P1_K1_Ch2.zen
56220	6.459239e-04	2.587785e-03	2.823100e-04	20181122_CTCFgfpcf2_Prometa\MitoSys2\Calibration\pmEGFPC1\0004_pmEGFPC1_R1_P1_K1_Ch2.zen
61340	1.092954e-03	2.144886e-03	2.467000e-04	20181122_CTCFgfpcf2_Prometa\MitoSys2\Calibration\pmEGFPC1\0004_pmEGFPC1_R1_P1_K1_Ch2.zen
66460	5.668992e-04	2.018227e-03	2.176900e-04	20181122_CTCFgfpcf2_Prometa\MitoSys2\Calibration\pmEGFPC1\0004_pmEGFPC1_R1_P1_K1_Ch2.zen
71580	-1.183915e-04	2.095635e-03	1.937400e-04	20181122_CTCFgfpcf2_Prometa\MitoSys2\Calibration\pmEGFPC1\0004_pmEGFPC1_R1_P1_K1_Ch2.zen
76700	-4.174577e-04	2.039555e-03	1.737400e-04	20181122_CTCFgfpcf2_Prometa\MitoSys2\Calibration\pmEGFPC1\0004_pmEGFPC1_R1_P1_K1_Ch2.zen
81820	4.400867e-04	2.216812e-03	1.568400e-04	20181122_CTCFgfpcf2_Prometa\MitoSys2\Calibration\pmEGFPC1\0004_pmEGFPC1_R1_P1_K1_Ch2.zen
86940	6.125777e-04	1.868069e-03	1.424500e-04	20181122_CTCFgfpcf2_Prometa\MitoSys2\Calibration\pmEGFPC1\0004_pmEGFPC1_R1_P1_K1_Ch2.zen
92060	5.850222e-04	2.074896e-03	1.300700e-04	20181122_CTCFgfpcf2_Prometa\MitoSys2\Calibration\pmEGFPC1\0004_pmEGFPC1_R1_P1_K1_Ch2.zen
97180	6.276072e-04	1.786045e-03	1.193400e-04	20181122_CTCFgfpcf2_Prometa\MitoSys2\Calibration\pmEGFPC1\0004_pmEGFPC1_R1_P1_K1_Ch2.zen
102300	-3.383969e-05	1.734553e-03	1.099900e-04	20181122_CTCFgfpcf2_Prometa\MitoSys2\Calibration\pmEGFPC1\0004_pmEGFPC1_R1_P1_K1_Ch2.zen
112540	5.239277e-06	2.105852e-03	9.452000e-05	20181122_CTCFgfpcf2_Prometa\MitoSys2\Calibration\pmEGFPC1\0004_pmEGFPC1_R1_P1_K1_Ch2.zen
122780	1.724489e-04	2.057443e-03	8.232900e-05	20181122_CTCFgfpcf2_Prometa\MitoSys2\Calibration\pmEGFPC1\0004_pmEGFPC1_R1_P1_K1_Ch2.zen
133020	-2.889137e-06	2.010187e-03	7.253700e-05	20181122_CTCFgfpcf2_Prometa\MitoSys2\Calibration\pmEGFPC1\0004_pmEGFPC1_R1_P1_K1_Ch2.zen
143260	8.790680e-04	1.704810e-03	6.453900e-05	20181122_CTCFgfpcf2_Prometa\MitoSys2\Calibration\pmEGFPC1\0004_pmEGFPC1_R1_P1_K1_Ch2.zen
153500	6.433429e-04	1.875001e-03	5.791300e-05	20181122_CTCFgfpcf2_Prometa\MitoSys2\Calibration\pmEGFPC1\0004_pmEGFPC1_R1_P1_K1_Ch2.zen
163740	3.720264e-04	1.745414e-03	5.235400e-05	20181122_CTCFgfpcf2_Prometa\MitoSys2\Calibration\pmEGFPC1\0004_pmEGFPC1_R1_P1_K1_Ch2.zen
173980	3.166187e-04	1.579227e-03	4.763800e-05	20181122_CTCFgfpcf2_Prometa\MitoSys2\Calibration\pmEGFPC1\0004_pmEGFPC1_R1_P1_K1_Ch2.zen
184220	1.738144e-04	1.292201e-03	4.359700e-05	20181122_CTCFgfpcf2_Prometa\MitoSys2\Calibration\pmEGFPC1\0004_pmEGFPC1_R1_P1_K1_Ch2.zen
194460	-8.334146e-05	1.156542e-03	4.010400e-05	20181122_CTCFgfpcf2_Prometa\MitoSys2\Calibration\pmEGFPC1\0004_pmEGFPC1_R1_P1_K1_Ch2.zen
204700	2.019129e-04	1.044655e-03	3.706100e-05	20181122_CTCFgfpcf2_Prometa\MitoSys2\Calibration\pmEGFPC1\0004_pmEGFPC1_R1_P1_K1_Ch2.zen
225180	5.112119e-04	1.274661e-03	3.203100e-05	20181122_CTCFgfpcf2_Prometa\MitoSys2\Calibration\pmEGFPC1\0004_pmEGFPC1_R1_P1_K1_Ch2.zen
245660	3.762596e-04	1.329552e-03	2.806300e-05	20181122_CTCFgfpcf2_Prometa\MitoSys2\Calibration\pmEGFPC1\0004_pmEGFPC1_R1_P1_K1_Ch2.zen
266140	2.848418e-04	1.547446e-03	2.486600e-05	20181122_CTCFgfpcf2_Prometa\MitoSys2\Calibration\pmEGFPC1\0004_pmEGFPC1_R1_P1_K1_Ch2.zen
286620	-6.230943e-04	1.901220e-03	2.224600e-05	20181122_CTCFgfpcf2_Prometa\MitoSys2\Calibration\pmEGFPC1\0004_pmEGFPC1_R1_P1_K1_Ch2.zen
307100	-3.953548e-04	1.869140e-03	2.006400e-05	20181122_CTCFgfpcf2_Prometa\MitoSys2\Calibration\pmEGFPC1\0004_pmEGFPC1_R1_P1_K1_Ch2.zen
327580	-1.430010e-04	1.382451e-03	1.822500e-05	20181122_CTCFgfpcf2_Prometa\MitoSys2\Calibration\pmEGFPC1\0004_pmEGFPC1_R1_P1_K1_Ch2.zen
348060	-7.511846e-04	1.266461e-03	1.665700e-05	20181122_CTCFgfpcf2_Prometa\MitoSys2\Calibration\pmEGFPC1\0004_pmEGFPC1_R1_P1_K1_Ch2.zen
368540	-6.198909e-04	1.660674e-03	1.530700e-05	20181122_CTCFgfpcf2_Prometa\MitoSys2\Calibration\pmEGFPC1\0004_pmEGFPC1_R1_P1_K1_Ch2.zen
389020	1.383611e-04	1.389538e-03	1.413400e-05	20181122_CTCFgfpcf2_Prometa\MitoSys2\Calibration\pmEGFPC1\0004_pmEGFPC1_R1_P1_K1_Ch2.zen
409500	-1.442810e-04	9.860778e-04	1.310700e-05	20181122_CTCFgfpcf2_Prometa\MitoSys2\Calibration\pmEGFPC1\0004_pmEGFPC1_R1_P1_K1_Ch2.zen
450460	-1.754147e-04	1.458489e-03	1.139800e-05	20181122_CTCFgfpcf2_Prometa\MitoSys2\Calibration\pmEGFPC1\0004_pmEGFPC1_R1_P1_K1_Ch2.zen
491420	-2.239731e-04	8.246804e-04	1.003800e-05	20181122_CTCFgfpcf2_Prometa\MitoSys2\Calibration\pmEGFPC1\0004_pmEGFPC1_R1_P1_K1_Ch2.zen
532380	-8.545284e-05	1.003689e-03	8.934500e-06	20181122_CTCFgfpcf2_Prometa\MitoSys2\Calibration\pmEGFPC1\0004_pmEGFPC1_R1_P1_K1_Ch2.zen
573340	-1.384088e-04	1.478510e-03	8.023300e-06	20181122_CTCFgfpcf2_Prometa\MitoSys2\Calibration\pmEGFPC1\0004_pmEGFPC1_R1_P1_K1_Ch2.zen
614300	1.682423e-04	1.623899e-03	7.260400e-06	20181122_CTCFgfpcf2_Prometa\MitoSys2\Calibration\pmEGFPC1\0004_pmEGFPC1_R1_P1_K1_Ch2.zen
655260	2.292495e-05	1.542163e-03	6.613600e-06	20181122_CTCFgfpcf2_Prometa\MitoSys2\Calibration\pmEGFPC1\0004_pmEGFPC1_R1_P1_K1_Ch2.zen
696220	1.951539e-04	1.047288e-03	6.059500e-06	20181122_CTCFgfpcf2_Prometa\MitoSys2\Calibration\pmEGFPC1\0004_pmEGFPC1_R1_P1_K1_Ch2.zen
737180	-6.254416e-04	1.025988e-03	5.580300e-06	20181122_CTCFgfpcf2_Prometa\MitoSys2\Calibration\pmEGFPC1\0004_pmEGFPC1_R1_P1_K1_Ch2.zen
778140	-4.930557e-04	9.452459e-04	5.162500e-06	20181122_CTCFgfpcf2_Prometa\MitoSys2\Calibration\pmEGFPC1\0004_pmEGFPC1_R1_P1_K1_Ch2.zen
819100	-3.300904e-04	1.007709e-03	4.795400e-06	20181122_CTCFgfpcf2_Prometa\MitoSys2\Calibration\pmEGFPC1\0004_pmEGFPC1_R1_P1_K1_Ch2.zen
901020	-3.246001e-04	1.148811e-03	4.181900e-06	20181122_CTCFgfpcf2_Prometa\MitoSys2\Calibration\pmEGFPC1\0004_pmEGFPC1_R1_P1_K1_Ch2.zen
982940	-6.262214e-05	8.895363e-04	3.691300e-06	20181122_CTCFgfpcf2_Prometa\MitoSys2\Calibration\pmEGFPC1\0004_pmEGFPC1_R1_P1_K1_Ch2.zen
1064860	1.868137e-04	1.244122e-03	3.291400e-06	20181122_CTCFgfpcf2_Prometa\MitoSys2\Calibration\pmEGFPC1\0004_pmEGFPC1_R1_P1_K1_Ch2.zen
1146780	1.137359e-04	8.011307e-04	2.960200e-06	20181122_CTCFgfpcf2_Prometa\MitoSys2\Calibration\pmEGFPC1\0004_pmEGFPC1_R1_P1_K1_Ch2.zen
1228700	2.798807e-04	1.450020e-03	2.682100e-06	20181122_CTCFgfpcf2_Prometa\MitoSys2\Calibration\pmEGFPC1\0004_pmEGFPC1_R1_P1_K1_Ch2.zen
1310620	1.619278e-04	1.092194e-03	2.445800e-06	20181122_CTCFgfpcf2_Prometa\MitoSys2\Calibration\pmEGFPC1\0004_pmEGFPC1_R1_P1_K1_Ch2.zen
1392540	1.526843e-04	1.059748e-03	2.242900e-06	20181122_CTCFgfpcf2_Prometa\MitoSys2\Calibration\pmEGFPC1\0004_pmEGFPC1_R1_P1_K1_Ch2.zen
1474460	1.449618e-04	8.315167e-04	2.067100e-06	20181122_CTCFgfpcf2_Prometa\MitoSys2\Calibration\pmEGFPC1\0004_pmEGFPC1_R1_P1_K1_Ch2.zen
1556380	-2.586566e-05	1.169531e-03	1.913600e-06	20181122_CTCFgfpcf2_Prometa\MitoSys2\Calibration\pmEGFPC1\0004_pmEGFPC1_R1_P1_K1_Ch2.zen
10	9.679283e-02	1.614749e-02	9.432300e-02	20181122_CTCFgfpcf2_Prometa\MitoSys2\Calibration\pmEGFPC1\0004_pmEGFPC1_R1_P2_K1_Ch2.zen
20	8.688111e-02	1.638900e-02	9.071700e-02	20181122_CTCFgfpcf2_Prometa\MitoSys2\Calibration\pmEGFPC1\0004_pmEGFPC1_R1_P2_K1_Ch2.zen
30	8.965439e-02	1.352519e-02	8.736000e-02	20181122_CTCFgfpcf2_Prometa\MitoSys2\Calibration\pmEGFPC1\0004_pmEGFPC1_R1_P2_K1_Ch2.zen
40	8.490125e-02	1.237270e-02	8.424300e-02	20181122_CTCFgfpcf2_Prometa\MitoSys2\Calibration\pmEGFPC1\0004_pmEGFPC1_R1_P2_K1_Ch2.zen
50	7.973114e-02	1.536873e-02	8.135000e-02	20181122_CTCFgfpcf2_Prometa\MitoSys2\Calibration\pmEGFPC1\0004_pmEGFPC1_R1_P2_K1_Ch2.zen
60	7.691628e-02	1.176028e-02	7.866200e-02	20181122_CTCFgfpcf2_Prometa\MitoSys2\Calibration\pmEGFPC1\0004_pmEGFPC1_R1_P2_K1_Ch2.zen
70	7.838004e-02	1.394251e-02	7.616100e-02	20181122_CTCFgfpcf2_Prometa\MitoSys2\Calibration\pmEGFPC1\0004_pmEGFPC1_R1_P2_K1_Ch2.zen
80	6.867286e-02	1.785947e-02	7.382900e-02	20181122_CTCFgfpcf2_Prometa\MitoSys2\Calibration\pmEGFPC1\0004_pmEGFPC1_R1_P2_K1_Ch2.zen
90	7.312188e-02	1.208505e-02	7.165200e-02	20181122_CTCFgfpcf2_Prometa\MitoSys2\Calibration\pmEGFPC1\0004_pmEGFPC1_R1_P2_K1_Ch2.zen
100	6.953230e-02	8.986873e-03	6.961500e-02	20181122_CTCFgfpcf2_Prometa\MitoSys2\Calibration\pmEGFPC1\0004_pmEGFPC1_R1_P2_K1_Ch2.zen
120	7.074829e-02	1.014065e-02	6.591400e-02	20181122_CTCFgfpcf2_Prometa\MitoSys2\Calibration\pmEGFPC1\0004_pmEGFPC1_R1_P2_K1_Ch2.zen
140	6.385545e-02	1.124037e-02	6.263800e-02	20181122_CTCFgfpcf2_Prometa\MitoSys2\Calibration\pmEGFPC1\0004_pmEGFPC1_R1_P2_K1_Ch2.zen
160	5.804591e-02	9.855562e-03	5.971700e-02	20181122_CTCFgfpcf2_Prometa\MitoSys2\Calibration\pmEGFPC1\0004_pmEGFPC1_R1_P2_K1_Ch2.zen
180	5.912911e-02	1.065921e-02	5.709400e-02	20181122_CTCFgfpcf2_Prometa\MitoSys2\Calibration\pmEGFPC1\0004_pmEGFPC1_R1_P2_K1_Ch2.zen
200	5.766374e-02	6.724363e-03	5.472300e-02	20181122_CTCFgfpcf2_Prometa\MitoSys2\Calibration\pmEGFPC1\0004_pmEGFPC1_R1_P2_K1_Ch2.zen
220	4.951763e-02	9.232027e-03	5.256800e-02	20181122_CTCFgfpcf2_Prometa\MitoSys2\Calibration\pmEGFPC1\0004_pmEGFPC1_R1_P2_K1_Ch2.zen
240	4.722245e-02	8.886477e-03	5.059600e-02	20181122_CTCFgfpcf2_Prometa\MitoSys2\Calibration\pmEGFPC1\0004_pmEGFPC1_R1_P2_K1_Ch2.zen
260	4.917265e-02	6.129201e-03	4.878300e-02	20181122_CTCFgfpcf2_Prometa\MitoSys2\Calibration\pmEGFPC1\0004_pmEGFPC1_R1_P2_K1_Ch2.zen
280	4.692978e-02	1.184590e-02	4.710900e-02	20181122_CTCFgfpcf2_Prometa\MitoSys2\Calibration\pmEGFPC1\0004_pmEGFPC1_R1_P2_K1_Ch2.zen
300	4.448929e-02	8.054720e-03	4.555600e-02	20181122_CTCFgfpcf2_Prometa\MitoSys2\Calibration\pmEGFPC1\0004_pmEGFPC1_R1_P2_K1_Ch2.zen
340	4.365131e-02	6.051936e-03	4.275800e-02	20181122_CTCFgfpcf2_Prometa\MitoSys2\Calibration\pmEGFPC1\0004_pmEGFPC1_R1_P2_K1_Ch2.zen
380	3.897544e-02	7.916298e-03	4.030100e-02	20181122_CTCFgfpcf2_Prometa\MitoSys2\Calibration\pmEGFPC1\0004_pmEGFPC1_R1_P2_K1_Ch2.zen
420	3.982790e-02	5.563009e-03	3.811800e-02	20181122_CTCFgfpcf2_Prometa\MitoSys2\Calibration\pmEGFPC1\0004_pmEGFPC1_R1_P2_K1_Ch2.zen
460	3.687005e-02	8.438714e-03	3.616300e-02	20181122_CTCFgfpcf2_Prometa\MitoSys2\Calibration\pmEGFPC1\0004_pmEGFPC1_R1_P2_K1_Ch2.zen
500	3.289516e-02	6.259976e-03	3.439800e-02	20181122_CTCFgfpcf2_Prometa\MitoSys2\Calibration\pmEGFPC1\0004_pmEGFPC1_R1_P2_K1_Ch2.zen
540	3.240927e-02	5.991272e-03	3.279500e-02	20181122_CTCFgfpcf2_Prometa\MitoSys2\Calibration\pmEGFPC1\0004_pmEGFPC1_R1_P2_K1_Ch2.zen
580	3.189315e-02	7.732094e-03	3.133100e-02	20181122_CTCFgfpcf2_Prometa\MitoSys2\Calibration\pmEGFPC1\0004_pmEGFPC1_R1_P2_K1_Ch2.zen
620	3.076408e-02	6.572624e-03	2.998900e-02	20181122_CTCFgfpcf2_Prometa\MitoSys2\Calibration\pmEGFPC1\0004_pmEGFPC1_R1_P2_K1_Ch2.zen
660	2.960161e-02	7.337655e-03	2.875300e-02	20181122_CTCFgfpcf2_Prometa\MitoSys2\Calibration\pmEGFPC1\0004_pmEGFPC1_R1_P2_K1_Ch2.zen
700	2.798792e-02	5.645761e-03	2.761100e-02	20181122_CTCFgfpcf2_Prometa\MitoSys2\Calibration\pmEGFPC1\0004_pmEGFPC1_R1_P2_K1_Ch2.zen
780	2.647103e-02	4.831980e-03	2.556900e-02	20181122_CTCFgfpcf2_Prometa\MitoSys2\Calibration\pmEGFPC1\0004_pmEGFPC1_R1_P2_K1_Ch2.zen
860	2.352984e-02	5.352661e-03	2.379600e-02	20181122_CTCFgfpcf2_Prometa\MitoSys2\Calibration\pmEGFPC1\0004_pmEGFPC1_R1_P2_K1_Ch2.zen
940	2.337906e-02	5.074891e-03	2.224200e-02	20181122_CTCFgfpcf2_Prometa\MitoSys2\Calibration\pmEGFPC1\0004_pmEGFPC1_R1_P2_K1_Ch2.zen
1020	2.060444e-02	4.953356e-03	2.086900e-02	20181122_CTCFgfpcf2_Prometa\MitoSys2\Calibration\pmEGFPC1\0004_pmEGFPC1_R1_P2_K1_Ch2.zen
1100	1.798151e-02	4.691984e-03	1.964800e-02	20181122_CTCFgfpcf2_Prometa\MitoSys2\Calibration\pmEGFPC1\0004_pmEGFPC1_R1_P2_K1_Ch2.zen
1180	1.951806e-02	7.084220e-03	1.855500e-02	20181122_CTCFgfpcf2_Prometa\MitoSys2\Calibration\pmEGFPC1\0004_pmEGFPC1_R1_P2_K1_Ch2.zen
1260	1.730420e-02	5.388399e-03	1.757100e-02	20181122_CTCFgfpcf2_Prometa\MitoSys2\Calibration\pmEGFPC1\0004_pmEGFPC1_R1_P2_K1_Ch2.zen
1340	1.401139e-02	4.972040e-03	1.668000e-02	20181122_CTCFgfpcf2_Prometa\MitoSys2\Calibration\pmEGFPC1\0004_pmEGFPC1_R1_P2_K1_Ch2.zen
1420	1.550145e-02	6.482372e-03	1.587100e-02	20181122_CTCFgfpcf2_Prometa\MitoSys2\Calibration\pmEGFPC1\0004_pmEGFPC1_R1_P2_K1_Ch2.zen
1500	1.421211e-02	4.407603e-03	1.513200e-02	20181122_CTCFgfpcf2_Prometa\MitoSys2\Calibration\pmEGFPC1\0004_pmEGFPC1_R1_P2_K1_Ch2.zen
1660	1.406141e-02	4.345622e-03	1.383300e-02	20181122_CTCFgfpcf2_Prometa\MitoSys2\Calibration\pmEGFPC1\0004_pmEGFPC1_R1_P2_K1_Ch2.zen
1820	1.339048e-02	5.149986e-03	1.272700e-02	20181122_CTCFgfpcf2_Prometa\MitoSys2\Calibration\pmEGFPC1\0004_pmEGFPC1_R1_P2_K1_Ch2.zen
1980	1.103647e-02	4.477008e-03	1.177600e-02	20181122_CTCFgfpcf2_Prometa\MitoSys2\Calibration\pmEGFPC1\0004_pmEGFPC1_R1_P2_K1_Ch2.zen
2140	1.101315e-02	4.100733e-03	1.094800e-02	20181122_CTCFgfpcf2_Prometa\MitoSys2\Calibration\pmEGFPC1\0004_pmEGFPC1_R1_P2_K1_Ch2.zen
2300	1.043070e-02	5.089665e-03	1.022200e-02	20181122_CTCFgfpcf2_Prometa\MitoSys2\Calibration\pmEGFPC1\0004_pmEGFPC1_R1_P2_K1_Ch2.zen
2460	1.060718e-02	4.506240e-03	9.580500e-03	20181122_CTCFgfpcf2_Prometa\MitoSys2\Calibration\pmEGFPC1\0004_pmEGFPC1_R1_P2_K1_Ch2.zen
2620	1.075762e-02	4.336615e-03	9.009200e-03	20181122_CTCFgfpcf2_Prometa\MitoSys2\Calibration\pmEGFPC1\0004_pmEGFPC1_R1_P2_K1_Ch2.zen
2780	9.520606e-03	5.191357e-03	8.497500e-03	20181122_CTCFgfpcf2_Prometa\MitoSys2\Calibration\pmEGFPC1\0004_pmEGFPC1_R1_P2_K1_Ch2.zen
2940	7.117588e-03	5.617280e-03	8.036700e-03	20181122_CTCFgfpcf2_Prometa\MitoSys2\Calibration\pmEGFPC1\0004_pmEGFPC1_R1_P2_K1_Ch2.zen
3100	6.597565e-03	4.372403e-03	7.619600e-03	20181122_CTCFgfpcf2_Prometa\MitoSys2\Calibration\pmEGFPC1\0004_pmEGFPC1_R1_P2_K1_Ch2.zen
3420	8.377890e-03	3.706141e-03	6.894100e-03	20181122_CTCFgfpcf2_Prometa\MitoSys2\Calibration\pmEGFPC1\0004_pmEGFPC1_R1_P2_K1_Ch2.zen
3740	7.395130e-03	3.106215e-03	6.285000e-03	20181122_CTCFgfpcf2_Prometa\MitoSys2\Calibration\pmEGFPC1\0004_pmEGFPC1_R1_P2_K1_Ch2.zen
4060	4.567335e-03	2.962250e-03	5.766700e-03	20181122_CTCFgfpcf2_Prometa\MitoSys2\Calibration\pmEGFPC1\0004_pmEGFPC1_R1_P2_K1_Ch2.zen
4380	5.517438e-03	3.954836e-03	5.320600e-03	20181122_CTCFgfpcf2_Prometa\MitoSys2\Calibration\pmEGFPC1\0004_pmEGFPC1_R1_P2_K1_Ch2.zen
4700	4.243807e-03	3.446510e-03	4.932800e-03	20181122_CTCFgfpcf2_Prometa\MitoSys2\Calibration\pmEGFPC1\0004_pmEGFPC1_R1_P2_K1_Ch2.zen
5020	4.929179e-03	3.806608e-03	4.592800e-03	20181122_CTCFgfpcf2_Prometa\MitoSys2\Calibration\pmEGFPC1\0004_pmEGFPC1_R1_P2_K1_Ch2.zen
5340	4.068624e-03	3.520341e-03	4.292500e-03	20181122_CTCFgfpcf2_Prometa\MitoSys2\Calibration\pmEGFPC1\0004_pmEGFPC1_R1_P2_K1_Ch2.zen
5660	3.371652e-03	3.208605e-03	4.025400e-03	20181122_CTCFgfpcf2_Prometa\MitoSys2\Calibration\pmEGFPC1\0004_pmEGFPC1_R1_P2_K1_Ch2.zen
5980	3.836833e-03	2.996416e-03	3.786300e-03	20181122_CTCFgfpcf2_Prometa\MitoSys2\Calibration\pmEGFPC1\0004_pmEGFPC1_R1_P2_K1_Ch2.zen
6300	2.781768e-03	2.669218e-03	3.571300e-03	20181122_CTCFgfpcf2_Prometa\MitoSys2\Calibration\pmEGFPC1\0004_pmEGFPC1_R1_P2_K1_Ch2.zen
6940	2.528731e-03	4.136221e-03	3.200400e-03	20181122_CTCFgfpcf2_Prometa\MitoSys2\Calibration\pmEGFPC1\0004_pmEGFPC1_R1_P2_K1_Ch2.zen
7580	3.292735e-03	4.146904e-03	2.892200e-03	20181122_CTCFgfpcf2_Prometa\MitoSys2\Calibration\pmEGFPC1\0004_pmEGFPC1_R1_P2_K1_Ch2.zen
8220	3.473965e-03	3.855717e-03	2.632400e-03	20181122_CTCFgfpcf2_Prometa\MitoSys2\Calibration\pmEGFPC1\0004_pmEGFPC1_R1_P2_K1_Ch2.zen
8860	2.997693e-03	2.960972e-03	2.410800e-03	20181122_CTCFgfpcf2_Prometa\MitoSys2\Calibration\pmEGFPC1\0004_pmEGFPC1_R1_P2_K1_Ch2.zen
9500	2.425993e-03	3.411451e-03	2.219700e-03	20181122_CTCFgfpcf2_Prometa\MitoSys2\Calibration\pmEGFPC1\0004_pmEGFPC1_R1_P2_K1_Ch2.zen
10140	1.930048e-03	2.845452e-03	2.053400e-03	20181122_CTCFgfpcf2_Prometa\MitoSys2\Calibration\pmEGFPC1\0004_pmEGFPC1_R1_P2_K1_Ch2.zen
10780	1.609137e-03	2.657318e-03	1.907500e-03	20181122_CTCFgfpcf2_Prometa\MitoSys2\Calibration\pmEGFPC1\0004_pmEGFPC1_R1_P2_K1_Ch2.zen
11420	1.758709e-03	2.873402e-03	1.778700e-03	20181122_CTCFgfpcf2_Prometa\MitoSys2\Calibration\pmEGFPC1\0004_pmEGFPC1_R1_P2_K1_Ch2.zen
12060	1.474628e-03	2.533037e-03	1.664100e-03	20181122_CTCFgfpcf2_Prometa\MitoSys2\Calibration\pmEGFPC1\0004_pmEGFPC1_R1_P2_K1_Ch2.zen
12700	1.748692e-03	2.460494e-03	1.561700e-03	20181122_CTCFgfpcf2_Prometa\MitoSys2\Calibration\pmEGFPC1\0004_pmEGFPC1_R1_P2_K1_Ch2.zen
13980	4.837505e-04	2.771202e-03	1.386500e-03	20181122_CTCFgfpcf2_Prometa\MitoSys2\Calibration\pmEGFPC1\0004_pmEGFPC1_R1_P2_K1_Ch2.zen
15260	7.148287e-04	2.184724e-03	1.242400e-03	20181122_CTCFgfpcf2_Prometa\MitoSys2\Calibration\pmEGFPC1\0004_pmEGFPC1_R1_P2_K1_Ch2.zen
16540	1.035832e-03	3.283649e-03	1.122200e-03	20181122_CTCFgfpcf2_Prometa\MitoSys2\Calibration\pmEGFPC1\0004_pmEGFPC1_R1_P2_K1_Ch2.zen
17820	2.150066e-04	3.074741e-03	1.020600e-03	20181122_CTCFgfpcf2_Prometa\MitoSys2\Calibration\pmEGFPC1\0004_pmEGFPC1_R1_P2_K1_Ch2.zen
19100	6.433394e-04	2.901071e-03	9.336300e-04	20181122_CTCFgfpcf2_Prometa\MitoSys2\Calibration\pmEGFPC1\0004_pmEGFPC1_R1_P2_K1_Ch2.zen
20380	1.808073e-03	3.246571e-03	8.585800e-04	20181122_CTCFgfpcf2_Prometa\MitoSys2\Calibration\pmEGFPC1\0004_pmEGFPC1_R1_P2_K1_Ch2.zen
21660	1.441159e-03	2.386884e-03	7.932300e-04	20181122_CTCFgfpcf2_Prometa\MitoSys2\Calibration\pmEGFPC1\0004_pmEGFPC1_R1_P2_K1_Ch2.zen
22940	1.674156e-03	2.645584e-03	7.358800e-04	20181122_CTCFgfpcf2_Prometa\MitoSys2\Calibration\pmEGFPC1\0004_pmEGFPC1_R1_P2_K1_Ch2.zen
24220	1.422676e-03	2.300405e-03	6.852200e-04	20181122_CTCFgfpcf2_Prometa\MitoSys2\Calibration\pmEGFPC1\0004_pmEGFPC1_R1_P2_K1_Ch2.zen
25500	3.505608e-04	2.266479e-03	6.401800e-04	20181122_CTCFgfpcf2_Prometa\MitoSys2\Calibration\pmEGFPC1\0004_pmEGFPC1_R1_P2_K1_Ch2.zen
28060	6.165805e-04	1.888611e-03	5.637700e-04	20181122_CTCFgfpcf2_Prometa\MitoSys2\Calibration\pmEGFPC1\0004_pmEGFPC1_R1_P2_K1_Ch2.zen
30620	-5.415385e-05	2.521751e-03	5.015700e-04	20181122_CTCFgfpcf2_Prometa\MitoSys2\Calibration\pmEGFPC1\0004_pmEGFPC1_R1_P2_K1_Ch2.zen
33180	-1.771562e-04	2.916661e-03	4.501100e-04	20181122_CTCFgfpcf2_Prometa\MitoSys2\Calibration\pmEGFPC1\0004_pmEGFPC1_R1_P2_K1_Ch2.zen
35740	8.875126e-04	2.874899e-03	4.069400e-04	20181122_CTCFgfpcf2_Prometa\MitoSys2\Calibration\pmEGFPC1\0004_pmEGFPC1_R1_P2_K1_Ch2.zen
38300	4.442695e-04	3.449492e-03	3.703000e-04	20181122_CTCFgfpcf2_Prometa\MitoSys2\Calibration\pmEGFPC1\0004_pmEGFPC1_R1_P2_K1_Ch2.zen
40860	1.002875e-04	2.967690e-03	3.388600e-04	20181122_CTCFgfpcf2_Prometa\MitoSys2\Calibration\pmEGFPC1\0004_pmEGFPC1_R1_P2_K1_Ch2.zen
43420	8.341497e-05	2.777841e-03	3.116500e-04	20181122_CTCFgfpcf2_Prometa\MitoSys2\Calibration\pmEGFPC1\0004_pmEGFPC1_R1_P2_K1_Ch2.zen
45980	4.821574e-04	2.910272e-03	2.879000e-04	20181122_CTCFgfpcf2_Prometa\MitoSys2\Calibration\pmEGFPC1\0004_pmEGFPC1_R1_P2_K1_Ch2.zen
48540	4.191508e-04	2.253907e-03	2.670300e-04	20181122_CTCFgfpcf2_Prometa\MitoSys2\Calibration\pmEGFPC1\0004_pmEGFPC1_R1_P2_K1_Ch2.zen
51100	1.611160e-04	1.881451e-03	2.485600e-04	20181122_CTCFgfpcf2_Prometa\MitoSys2\Calibration\pmEGFPC1\0004_pmEGFPC1_R1_P2_K1_Ch2.zen
56220	4.973582e-04	1.893014e-03	2.174300e-04	20181122_CTCFgfpcf2_Prometa\MitoSys2\Calibration\pmEGFPC1\0004_pmEGFPC1_R1_P2_K1_Ch2.zen
61340	7.306397e-06	1.923741e-03	1.922800e-04	20181122_CTCFgfpcf2_Prometa\MitoSys2\Calibration\pmEGFPC1\0004_pmEGFPC1_R1_P2_K1_Ch2.zen
66460	3.923828e-04	3.007252e-03	1.716200e-04	20181122_CTCFgfpcf2_Prometa\MitoSys2\Calibration\pmEGFPC1\0004_pmEGFPC1_R1_P2_K1_Ch2.zen
71580	-7.638052e-05	2.674666e-03	1.543900e-04	20181122_CTCFgfpcf2_Prometa\MitoSys2\Calibration\pmEGFPC1\0004_pmEGFPC1_R1_P2_K1_Ch2.zen
76700	7.075237e-04	2.151091e-03	1.398400e-04	20181122_CTCFgfpcf2_Prometa\MitoSys2\Calibration\pmEGFPC1\0004_pmEGFPC1_R1_P2_K1_Ch2.zen
81820	7.294132e-04	2.194194e-03	1.274300e-04	20181122_CTCFgfpcf2_Prometa\MitoSys2\Calibration\pmEGFPC1\0004_pmEGFPC1_R1_P2_K1_Ch2.zen
86940	2.073061e-04	3.126716e-03	1.167400e-04	20181122_CTCFgfpcf2_Prometa\MitoSys2\Calibration\pmEGFPC1\0004_pmEGFPC1_R1_P2_K1_Ch2.zen
92060	3.747689e-04	2.438805e-03	1.074400e-04	20181122_CTCFgfpcf2_Prometa\MitoSys2\Calibration\pmEGFPC1\0004_pmEGFPC1_R1_P2_K1_Ch2.zen
97180	-8.216192e-04	2.078417e-03	9.931000e-05	20181122_CTCFgfpcf2_Prometa\MitoSys2\Calibration\pmEGFPC1\0004_pmEGFPC1_R1_P2_K1_Ch2.zen
102300	1.443891e-05	2.043547e-03	9.214100e-05	20181122_CTCFgfpcf2_Prometa\MitoSys2\Calibration\pmEGFPC1\0004_pmEGFPC1_R1_P2_K1_Ch2.zen
112540	7.672687e-05	1.929068e-03	8.011800e-05	20181122_CTCFgfpcf2_Prometa\MitoSys2\Calibration\pmEGFPC1\0004_pmEGFPC1_R1_P2_K1_Ch2.zen
122780	3.687444e-04	1.688084e-03	7.046900e-05	20181122_CTCFgfpcf2_Prometa\MitoSys2\Calibration\pmEGFPC1\0004_pmEGFPC1_R1_P2_K1_Ch2.zen
133020	-7.573503e-04	1.669203e-03	6.258700e-05	20181122_CTCFgfpcf2_Prometa\MitoSys2\Calibration\pmEGFPC1\0004_pmEGFPC1_R1_P2_K1_Ch2.zen
143260	-9.780678e-05	1.790013e-03	5.605200e-05	20181122_CTCFgfpcf2_Prometa\MitoSys2\Calibration\pmEGFPC1\0004_pmEGFPC1_R1_P2_K1_Ch2.zen
153500	-5.844727e-04	1.679321e-03	5.056200e-05	20181122_CTCFgfpcf2_Prometa\MitoSys2\Calibration\pmEGFPC1\0004_pmEGFPC1_R1_P2_K1_Ch2.zen
163740	4.529534e-04	1.509155e-03	4.589900e-05	20181122_CTCFgfpcf2_Prometa\MitoSys2\Calibration\pmEGFPC1\0004_pmEGFPC1_R1_P2_K1_Ch2.zen
173980	4.967386e-04	1.506917e-03	4.189900e-05	20181122_CTCFgfpcf2_Prometa\MitoSys2\Calibration\pmEGFPC1\0004_pmEGFPC1_R1_P2_K1_Ch2.zen
184220	1.517281e-04	1.918948e-03	3.843700e-05	20181122_CTCFgfpcf2_Prometa\MitoSys2\Calibration\pmEGFPC1\0004_pmEGFPC1_R1_P2_K1_Ch2.zen
194460	-2.250578e-04	1.557616e-03	3.541800e-05	20181122_CTCFgfpcf2_Prometa\MitoSys2\Calibration\pmEGFPC1\0004_pmEGFPC1_R1_P2_K1_Ch2.zen
204700	-1.592847e-04	1.002794e-03	3.276800e-05	20181122_CTCFgfpcf2_Prometa\MitoSys2\Calibration\pmEGFPC1\0004_pmEGFPC1_R1_P2_K1_Ch2.zen
225180	2.776276e-04	1.332787e-03	2.834400e-05	20181122_CTCFgfpcf2_Prometa\MitoSys2\Calibration\pmEGFPC1\0004_pmEGFPC1_R1_P2_K1_Ch2.zen
245660	1.160689e-04	1.163086e-03	2.481600e-05	20181122_CTCFgfpcf2_Prometa\MitoSys2\Calibration\pmEGFPC1\0004_pmEGFPC1_R1_P2_K1_Ch2.zen
266140	1.740303e-04	1.333456e-03	2.195000e-05	20181122_CTCFgfpcf2_Prometa\MitoSys2\Calibration\pmEGFPC1\0004_pmEGFPC1_R1_P2_K1_Ch2.zen
286620	3.179763e-04	1.352589e-03	1.958500e-05	20181122_CTCFgfpcf2_Prometa\MitoSys2\Calibration\pmEGFPC1\0004_pmEGFPC1_R1_P2_K1_Ch2.zen
307100	1.608600e-04	1.373066e-03	1.760800e-05	20181122_CTCFgfpcf2_Prometa\MitoSys2\Calibration\pmEGFPC1\0004_pmEGFPC1_R1_P2_K1_Ch2.zen
327580	-7.024627e-04	1.111476e-03	1.593600e-05	20181122_CTCFgfpcf2_Prometa\MitoSys2\Calibration\pmEGFPC1\0004_pmEGFPC1_R1_P2_K1_Ch2.zen
348060	-3.745776e-04	1.780374e-03	1.450700e-05	20181122_CTCFgfpcf2_Prometa\MitoSys2\Calibration\pmEGFPC1\0004_pmEGFPC1_R1_P2_K1_Ch2.zen
368540	1.577540e-04	1.376162e-03	1.327500e-05	20181122_CTCFgfpcf2_Prometa\MitoSys2\Calibration\pmEGFPC1\0004_pmEGFPC1_R1_P2_K1_Ch2.zen
389020	-4.768777e-04	1.223368e-03	1.220500e-05	20181122_CTCFgfpcf2_Prometa\MitoSys2\Calibration\pmEGFPC1\0004_pmEGFPC1_R1_P2_K1_Ch2.zen
409500	-2.710752e-04	8.724247e-04	1.126700e-05	20181122_CTCFgfpcf2_Prometa\MitoSys2\Calibration\pmEGFPC1\0004_pmEGFPC1_R1_P2_K1_Ch2.zen
450460	-1.840897e-04	1.289420e-03	9.709600e-06	20181122_CTCFgfpcf2_Prometa\MitoSys2\Calibration\pmEGFPC1\0004_pmEGFPC1_R1_P2_K1_Ch2.zen
491420	-2.231167e-04	7.962283e-04	8.473400e-06	20181122_CTCFgfpcf2_Prometa\MitoSys2\Calibration\pmEGFPC1\0004_pmEGFPC1_R1_P2_K1_Ch2.zen
532380	7.079127e-05	1.194812e-03	7.473700e-06	20181122_CTCFgfpcf2_Prometa\MitoSys2\Calibration\pmEGFPC1\0004_pmEGFPC1_R1_P2_K1_Ch2.zen
573340	-1.158108e-04	8.542605e-04	6.652200e-06	20181122_CTCFgfpcf2_Prometa\MitoSys2\Calibration\pmEGFPC1\0004_pmEGFPC1_R1_P2_K1_Ch2.zen
614300	-1.133014e-04	6.852651e-04	5.967700e-06	20181122_CTCFgfpcf2_Prometa\MitoSys2\Calibration\pmEGFPC1\0004_pmEGFPC1_R1_P2_K1_Ch2.zen
655260	5.974706e-05	8.079140e-04	5.390600e-06	20181122_CTCFgfpcf2_Prometa\MitoSys2\Calibration\pmEGFPC1\0004_pmEGFPC1_R1_P2_K1_Ch2.zen
696220	2.127998e-04	1.252004e-03	4.898800e-06	20181122_CTCFgfpcf2_Prometa\MitoSys2\Calibration\pmEGFPC1\0004_pmEGFPC1_R1_P2_K1_Ch2.zen
737180	2.489507e-04	1.260957e-03	4.475900e-06	20181122_CTCFgfpcf2_Prometa\MitoSys2\Calibration\pmEGFPC1\0004_pmEGFPC1_R1_P2_K1_Ch2.zen
778140	5.510812e-05	1.116733e-03	4.109100e-06	20181122_CTCFgfpcf2_Prometa\MitoSys2\Calibration\pmEGFPC1\0004_pmEGFPC1_R1_P2_K1_Ch2.zen
819100	-5.180088e-05	8.063185e-04	3.788800e-06	20181122_CTCFgfpcf2_Prometa\MitoSys2\Calibration\pmEGFPC1\0004_pmEGFPC1_R1_P2_K1_Ch2.zen
901020	-5.081332e-04	9.344580e-04	3.257800e-06	20181122_CTCFgfpcf2_Prometa\MitoSys2\Calibration\pmEGFPC1\0004_pmEGFPC1_R1_P2_K1_Ch2.zen
982940	-2.345965e-04	1.111345e-03	2.837700e-06	20181122_CTCFgfpcf2_Prometa\MitoSys2\Calibration\pmEGFPC1\0004_pmEGFPC1_R1_P2_K1_Ch2.zen
1064860	-3.516647e-04	8.947926e-04	2.499000e-06	20181122_CTCFgfpcf2_Prometa\MitoSys2\Calibration\pmEGFPC1\0004_pmEGFPC1_R1_P2_K1_Ch2.zen
1146780	-3.504095e-04	8.837291e-04	2.221300e-06	20181122_CTCFgfpcf2_Prometa\MitoSys2\Calibration\pmEGFPC1\0004_pmEGFPC1_R1_P2_K1_Ch2.zen
1228700	-2.238064e-04	7.817558e-04	1.990400e-06	20181122_CTCFgfpcf2_Prometa\MitoSys2\Calibration\pmEGFPC1\0004_pmEGFPC1_R1_P2_K1_Ch2.zen
1310620	-2.048897e-05	1.023866e-03	1.796100e-06	20181122_CTCFgfpcf2_Prometa\MitoSys2\Calibration\pmEGFPC1\0004_pmEGFPC1_R1_P2_K1_Ch2.zen
1392540	-1.568927e-04	6.739961e-04	1.630800e-06	20181122_CTCFgfpcf2_Prometa\MitoSys2\Calibration\pmEGFPC1\0004_pmEGFPC1_R1_P2_K1_Ch2.zen
1474460	2.124009e-04	9.818758e-04	1.488800e-06	20181122_CTCFgfpcf2_Prometa\MitoSys2\Calibration\pmEGFPC1\0004_pmEGFPC1_R1_P2_K1_Ch2.zen
1556380	3.698713e-04	8.562255e-04	1.365900e-06	20181122_CTCFgfpcf2_Prometa\MitoSys2\Calibration\pmEGFPC1\0004_pmEGFPC1_R1_P2_K1_Ch2.zen
10	1.056628e-02	1.171393e-03	1.026000e-02	20181122_CTCFgfpcf2_Prometa\MitoSys2\Calibration\pmEGFPC1\0005_pmEGFPC1_R1_P1_K1_Ch2.zen
20	9.806054e-03	1.357152e-03	9.811500e-03	20181122_CTCFgfpcf2_Prometa\MitoSys2\Calibration\pmEGFPC1\0005_pmEGFPC1_R1_P1_K1_Ch2.zen
30	9.193703e-03	1.371138e-03	9.395200e-03	20181122_CTCFgfpcf2_Prometa\MitoSys2\Calibration\pmEGFPC1\0005_pmEGFPC1_R1_P1_K1_Ch2.zen
40	9.209250e-03	1.545883e-03	9.010300e-03	20181122_CTCFgfpcf2_Prometa\MitoSys2\Calibration\pmEGFPC1\0005_pmEGFPC1_R1_P1_K1_Ch2.zen
50	8.372381e-03	9.102262e-04	8.654400e-03	20181122_CTCFgfpcf2_Prometa\MitoSys2\Calibration\pmEGFPC1\0005_pmEGFPC1_R1_P1_K1_Ch2.zen
60	8.035435e-03	9.226619e-04	8.325200e-03	20181122_CTCFgfpcf2_Prometa\MitoSys2\Calibration\pmEGFPC1\0005_pmEGFPC1_R1_P1_K1_Ch2.zen
70	8.248192e-03	1.285148e-03	8.020300e-03	20181122_CTCFgfpcf2_Prometa\MitoSys2\Calibration\pmEGFPC1\0005_pmEGFPC1_R1_P1_K1_Ch2.zen
80	7.421315e-03	1.280062e-03	7.737400e-03	20181122_CTCFgfpcf2_Prometa\MitoSys2\Calibration\pmEGFPC1\0005_pmEGFPC1_R1_P1_K1_Ch2.zen
90	7.460273e-03	9.491778e-04	7.474500e-03	20181122_CTCFgfpcf2_Prometa\MitoSys2\Calibration\pmEGFPC1\0005_pmEGFPC1_R1_P1_K1_Ch2.zen
100	7.228920e-03	5.698946e-04	7.229700e-03	20181122_CTCFgfpcf2_Prometa\MitoSys2\Calibration\pmEGFPC1\0005_pmEGFPC1_R1_P1_K1_Ch2.zen
120	6.958720e-03	7.613629e-04	6.787900e-03	20181122_CTCFgfpcf2_Prometa\MitoSys2\Calibration\pmEGFPC1\0005_pmEGFPC1_R1_P1_K1_Ch2.zen
140	6.481346e-03	8.125692e-04	6.400400e-03	20181122_CTCFgfpcf2_Prometa\MitoSys2\Calibration\pmEGFPC1\0005_pmEGFPC1_R1_P1_K1_Ch2.zen
160	6.222656e-03	5.411640e-04	6.057900e-03	20181122_CTCFgfpcf2_Prometa\MitoSys2\Calibration\pmEGFPC1\0005_pmEGFPC1_R1_P1_K1_Ch2.zen
180	6.027538e-03	8.075638e-04	5.753000e-03	20181122_CTCFgfpcf2_Prometa\MitoSys2\Calibration\pmEGFPC1\0005_pmEGFPC1_R1_P1_K1_Ch2.zen
200	5.508184e-03	1.029507e-03	5.479700e-03	20181122_CTCFgfpcf2_Prometa\MitoSys2\Calibration\pmEGFPC1\0005_pmEGFPC1_R1_P1_K1_Ch2.zen
220	4.931768e-03	1.021493e-03	5.233200e-03	20181122_CTCFgfpcf2_Prometa\MitoSys2\Calibration\pmEGFPC1\0005_pmEGFPC1_R1_P1_K1_Ch2.zen
240	5.093786e-03	6.869448e-04	5.009500e-03	20181122_CTCFgfpcf2_Prometa\MitoSys2\Calibration\pmEGFPC1\0005_pmEGFPC1_R1_P1_K1_Ch2.zen
260	4.813892e-03	9.278934e-04	4.805400e-03	20181122_CTCFgfpcf2_Prometa\MitoSys2\Calibration\pmEGFPC1\0005_pmEGFPC1_R1_P1_K1_Ch2.zen
280	4.659282e-03	9.200000e-04	4.618300e-03	20181122_CTCFgfpcf2_Prometa\MitoSys2\Calibration\pmEGFPC1\0005_pmEGFPC1_R1_P1_K1_Ch2.zen
300	4.381820e-03	6.703529e-04	4.446100e-03	20181122_CTCFgfpcf2_Prometa\MitoSys2\Calibration\pmEGFPC1\0005_pmEGFPC1_R1_P1_K1_Ch2.zen
340	4.094544e-03	6.058805e-04	4.138900e-03	20181122_CTCFgfpcf2_Prometa\MitoSys2\Calibration\pmEGFPC1\0005_pmEGFPC1_R1_P1_K1_Ch2.zen
380	3.883284e-03	6.845179e-04	3.872600e-03	20181122_CTCFgfpcf2_Prometa\MitoSys2\Calibration\pmEGFPC1\0005_pmEGFPC1_R1_P1_K1_Ch2.zen
420	3.660501e-03	5.127729e-04	3.638900e-03	20181122_CTCFgfpcf2_Prometa\MitoSys2\Calibration\pmEGFPC1\0005_pmEGFPC1_R1_P1_K1_Ch2.zen
460	3.467811e-03	5.522388e-04	3.431800e-03	20181122_CTCFgfpcf2_Prometa\MitoSys2\Calibration\pmEGFPC1\0005_pmEGFPC1_R1_P1_K1_Ch2.zen
500	3.186733e-03	7.024425e-04	3.246900e-03	20181122_CTCFgfpcf2_Prometa\MitoSys2\Calibration\pmEGFPC1\0005_pmEGFPC1_R1_P1_K1_Ch2.zen
540	3.272747e-03	7.083978e-04	3.080500e-03	20181122_CTCFgfpcf2_Prometa\MitoSys2\Calibration\pmEGFPC1\0005_pmEGFPC1_R1_P1_K1_Ch2.zen
580	2.966504e-03	6.227463e-04	2.930000e-03	20181122_CTCFgfpcf2_Prometa\MitoSys2\Calibration\pmEGFPC1\0005_pmEGFPC1_R1_P1_K1_Ch2.zen
620	2.538456e-03	5.319267e-04	2.793100e-03	20181122_CTCFgfpcf2_Prometa\MitoSys2\Calibration\pmEGFPC1\0005_pmEGFPC1_R1_P1_K1_Ch2.zen
660	2.825519e-03	6.832310e-04	2.667900e-03	20181122_CTCFgfpcf2_Prometa\MitoSys2\Calibration\pmEGFPC1\0005_pmEGFPC1_R1_P1_K1_Ch2.zen
700	2.595449e-03	5.186495e-04	2.553100e-03	20181122_CTCFgfpcf2_Prometa\MitoSys2\Calibration\pmEGFPC1\0005_pmEGFPC1_R1_P1_K1_Ch2.zen
780	2.319641e-03	5.468583e-04	2.349800e-03	20181122_CTCFgfpcf2_Prometa\MitoSys2\Calibration\pmEGFPC1\0005_pmEGFPC1_R1_P1_K1_Ch2.zen
860	1.999982e-03	5.042791e-04	2.175300e-03	20181122_CTCFgfpcf2_Prometa\MitoSys2\Calibration\pmEGFPC1\0005_pmEGFPC1_R1_P1_K1_Ch2.zen
940	1.966660e-03	4.515282e-04	2.023800e-03	20181122_CTCFgfpcf2_Prometa\MitoSys2\Calibration\pmEGFPC1\0005_pmEGFPC1_R1_P1_K1_Ch2.zen
1020	1.639077e-03	4.127632e-04	1.891300e-03	20181122_CTCFgfpcf2_Prometa\MitoSys2\Calibration\pmEGFPC1\0005_pmEGFPC1_R1_P1_K1_Ch2.zen
1100	1.914509e-03	5.998500e-04	1.774300e-03	20181122_CTCFgfpcf2_Prometa\MitoSys2\Calibration\pmEGFPC1\0005_pmEGFPC1_R1_P1_K1_Ch2.zen
1180	1.683736e-03	5.854053e-04	1.670300e-03	20181122_CTCFgfpcf2_Prometa\MitoSys2\Calibration\pmEGFPC1\0005_pmEGFPC1_R1_P1_K1_Ch2.zen
1260	1.441195e-03	5.650990e-04	1.577300e-03	20181122_CTCFgfpcf2_Prometa\MitoSys2\Calibration\pmEGFPC1\0005_pmEGFPC1_R1_P1_K1_Ch2.zen
1340	1.531322e-03	3.780253e-04	1.493700e-03	20181122_CTCFgfpcf2_Prometa\MitoSys2\Calibration\pmEGFPC1\0005_pmEGFPC1_R1_P1_K1_Ch2.zen
1420	1.282709e-03	4.900918e-04	1.418000e-03	20181122_CTCFgfpcf2_Prometa\MitoSys2\Calibration\pmEGFPC1\0005_pmEGFPC1_R1_P1_K1_Ch2.zen
1500	1.448547e-03	4.521938e-04	1.349300e-03	20181122_CTCFgfpcf2_Prometa\MitoSys2\Calibration\pmEGFPC1\0005_pmEGFPC1_R1_P1_K1_Ch2.zen
1660	1.153162e-03	4.643950e-04	1.229200e-03	20181122_CTCFgfpcf2_Prometa\MitoSys2\Calibration\pmEGFPC1\0005_pmEGFPC1_R1_P1_K1_Ch2.zen
1820	1.118306e-03	3.319646e-04	1.127800e-03	20181122_CTCFgfpcf2_Prometa\MitoSys2\Calibration\pmEGFPC1\0005_pmEGFPC1_R1_P1_K1_Ch2.zen
1980	9.938555e-04	3.376307e-04	1.041100e-03	20181122_CTCFgfpcf2_Prometa\MitoSys2\Calibration\pmEGFPC1\0005_pmEGFPC1_R1_P1_K1_Ch2.zen
2140	1.009919e-03	4.021395e-04	9.661400e-04	20181122_CTCFgfpcf2_Prometa\MitoSys2\Calibration\pmEGFPC1\0005_pmEGFPC1_R1_P1_K1_Ch2.zen
2300	9.566050e-04	4.772595e-04	9.006700e-04	20181122_CTCFgfpcf2_Prometa\MitoSys2\Calibration\pmEGFPC1\0005_pmEGFPC1_R1_P1_K1_Ch2.zen
2460	8.569653e-04	4.166251e-04	8.430300e-04	20181122_CTCFgfpcf2_Prometa\MitoSys2\Calibration\pmEGFPC1\0005_pmEGFPC1_R1_P1_K1_Ch2.zen
2620	7.677200e-04	5.022713e-04	7.919000e-04	20181122_CTCFgfpcf2_Prometa\MitoSys2\Calibration\pmEGFPC1\0005_pmEGFPC1_R1_P1_K1_Ch2.zen
2780	7.020656e-04	4.251798e-04	7.462600e-04	20181122_CTCFgfpcf2_Prometa\MitoSys2\Calibration\pmEGFPC1\0005_pmEGFPC1_R1_P1_K1_Ch2.zen
2940	6.585582e-04	3.789932e-04	7.052600e-04	20181122_CTCFgfpcf2_Prometa\MitoSys2\Calibration\pmEGFPC1\0005_pmEGFPC1_R1_P1_K1_Ch2.zen
3100	6.213531e-04	3.475726e-04	6.682500e-04	20181122_CTCFgfpcf2_Prometa\MitoSys2\Calibration\pmEGFPC1\0005_pmEGFPC1_R1_P1_K1_Ch2.zen
3420	6.804133e-04	3.436907e-04	6.040600e-04	20181122_CTCFgfpcf2_Prometa\MitoSys2\Calibration\pmEGFPC1\0005_pmEGFPC1_R1_P1_K1_Ch2.zen
3740	6.478910e-04	3.734973e-04	5.503500e-04	20181122_CTCFgfpcf2_Prometa\MitoSys2\Calibration\pmEGFPC1\0005_pmEGFPC1_R1_P1_K1_Ch2.zen
4060	5.900853e-04	4.101797e-04	5.047600e-04	20181122_CTCFgfpcf2_Prometa\MitoSys2\Calibration\pmEGFPC1\0005_pmEGFPC1_R1_P1_K1_Ch2.zen
4380	5.077963e-04	4.880813e-04	4.656000e-04	20181122_CTCFgfpcf2_Prometa\MitoSys2\Calibration\pmEGFPC1\0005_pmEGFPC1_R1_P1_K1_Ch2.zen
4700	5.898071e-04	4.669524e-04	4.316000e-04	20181122_CTCFgfpcf2_Prometa\MitoSys2\Calibration\pmEGFPC1\0005_pmEGFPC1_R1_P1_K1_Ch2.zen
5020	4.123934e-04	3.839542e-04	4.018200e-04	20181122_CTCFgfpcf2_Prometa\MitoSys2\Calibration\pmEGFPC1\0005_pmEGFPC1_R1_P1_K1_Ch2.zen
5340	3.958978e-04	3.451224e-04	3.755300e-04	20181122_CTCFgfpcf2_Prometa\MitoSys2\Calibration\pmEGFPC1\0005_pmEGFPC1_R1_P1_K1_Ch2.zen
5660	3.903262e-04	3.212158e-04	3.521600e-04	20181122_CTCFgfpcf2_Prometa\MitoSys2\Calibration\pmEGFPC1\0005_pmEGFPC1_R1_P1_K1_Ch2.zen
5980	3.893419e-04	3.043698e-04	3.312500e-04	20181122_CTCFgfpcf2_Prometa\MitoSys2\Calibration\pmEGFPC1\0005_pmEGFPC1_R1_P1_K1_Ch2.zen
6300	3.795535e-04	3.028666e-04	3.124400e-04	20181122_CTCFgfpcf2_Prometa\MitoSys2\Calibration\pmEGFPC1\0005_pmEGFPC1_R1_P1_K1_Ch2.zen
6940	2.544476e-04	2.934045e-04	2.799900e-04	20181122_CTCFgfpcf2_Prometa\MitoSys2\Calibration\pmEGFPC1\0005_pmEGFPC1_R1_P1_K1_Ch2.zen
7580	2.658276e-04	3.967545e-04	2.530100e-04	20181122_CTCFgfpcf2_Prometa\MitoSys2\Calibration\pmEGFPC1\0005_pmEGFPC1_R1_P1_K1_Ch2.zen
8220	2.395601e-04	3.602188e-04	2.302400e-04	20181122_CTCFgfpcf2_Prometa\MitoSys2\Calibration\pmEGFPC1\0005_pmEGFPC1_R1_P1_K1_Ch2.zen
8860	3.709487e-04	3.490276e-04	2.108000e-04	20181122_CTCFgfpcf2_Prometa\MitoSys2\Calibration\pmEGFPC1\0005_pmEGFPC1_R1_P1_K1_Ch2.zen
9500	3.106274e-04	2.613863e-04	1.940300e-04	20181122_CTCFgfpcf2_Prometa\MitoSys2\Calibration\pmEGFPC1\0005_pmEGFPC1_R1_P1_K1_Ch2.zen
10140	2.563331e-04	2.576517e-04	1.794100e-04	20181122_CTCFgfpcf2_Prometa\MitoSys2\Calibration\pmEGFPC1\0005_pmEGFPC1_R1_P1_K1_Ch2.zen
10780	1.836163e-04	3.223145e-04	1.665800e-04	20181122_CTCFgfpcf2_Prometa\MitoSys2\Calibration\pmEGFPC1\0005_pmEGFPC1_R1_P1_K1_Ch2.zen
11420	1.474870e-04	2.476554e-04	1.552400e-04	20181122_CTCFgfpcf2_Prometa\MitoSys2\Calibration\pmEGFPC1\0005_pmEGFPC1_R1_P1_K1_Ch2.zen
12060	1.287353e-04	3.063459e-04	1.451500e-04	20181122_CTCFgfpcf2_Prometa\MitoSys2\Calibration\pmEGFPC1\0005_pmEGFPC1_R1_P1_K1_Ch2.zen
12700	1.662329e-04	2.228749e-04	1.361100e-04	20181122_CTCFgfpcf2_Prometa\MitoSys2\Calibration\pmEGFPC1\0005_pmEGFPC1_R1_P1_K1_Ch2.zen
13980	1.046540e-04	2.713650e-04	1.206500e-04	20181122_CTCFgfpcf2_Prometa\MitoSys2\Calibration\pmEGFPC1\0005_pmEGFPC1_R1_P1_K1_Ch2.zen
15260	5.412512e-05	2.673198e-04	1.079300e-04	20181122_CTCFgfpcf2_Prometa\MitoSys2\Calibration\pmEGFPC1\0005_pmEGFPC1_R1_P1_K1_Ch2.zen
16540	8.048211e-05	3.384764e-04	9.729600e-05	20181122_CTCFgfpcf2_Prometa\MitoSys2\Calibration\pmEGFPC1\0005_pmEGFPC1_R1_P1_K1_Ch2.zen
17820	6.748657e-05	3.153101e-04	8.830400e-05	20181122_CTCFgfpcf2_Prometa\MitoSys2\Calibration\pmEGFPC1\0005_pmEGFPC1_R1_P1_K1_Ch2.zen
19100	-9.638656e-05	2.844100e-04	8.061300e-05	20181122_CTCFgfpcf2_Prometa\MitoSys2\Calibration\pmEGFPC1\0005_pmEGFPC1_R1_P1_K1_Ch2.zen
20380	-8.289016e-05	3.086714e-04	7.397200e-05	20181122_CTCFgfpcf2_Prometa\MitoSys2\Calibration\pmEGFPC1\0005_pmEGFPC1_R1_P1_K1_Ch2.zen
21660	-3.718102e-05	2.485045e-04	6.819000e-05	20181122_CTCFgfpcf2_Prometa\MitoSys2\Calibration\pmEGFPC1\0005_pmEGFPC1_R1_P1_K1_Ch2.zen
22940	-4.447296e-05	2.327679e-04	6.311800e-05	20181122_CTCFgfpcf2_Prometa\MitoSys2\Calibration\pmEGFPC1\0005_pmEGFPC1_R1_P1_K1_Ch2.zen
24220	-1.196606e-05	2.082889e-04	5.863800e-05	20181122_CTCFgfpcf2_Prometa\MitoSys2\Calibration\pmEGFPC1\0005_pmEGFPC1_R1_P1_K1_Ch2.zen
25500	2.457375e-05	1.823554e-04	5.465900e-05	20181122_CTCFgfpcf2_Prometa\MitoSys2\Calibration\pmEGFPC1\0005_pmEGFPC1_R1_P1_K1_Ch2.zen
28060	-1.605690e-05	1.904289e-04	4.791400e-05	20181122_CTCFgfpcf2_Prometa\MitoSys2\Calibration\pmEGFPC1\0005_pmEGFPC1_R1_P1_K1_Ch2.zen
30620	2.378924e-05	3.226098e-04	4.243200e-05	20181122_CTCFgfpcf2_Prometa\MitoSys2\Calibration\pmEGFPC1\0005_pmEGFPC1_R1_P1_K1_Ch2.zen
33180	3.629356e-05	3.172445e-04	3.790400e-05	20181122_CTCFgfpcf2_Prometa\MitoSys2\Calibration\pmEGFPC1\0005_pmEGFPC1_R1_P1_K1_Ch2.zen
35740	-7.167349e-05	2.488348e-04	3.411400e-05	20181122_CTCFgfpcf2_Prometa\MitoSys2\Calibration\pmEGFPC1\0005_pmEGFPC1_R1_P1_K1_Ch2.zen
38300	-3.880039e-05	1.937860e-04	3.090300e-05	20181122_CTCFgfpcf2_Prometa\MitoSys2\Calibration\pmEGFPC1\0005_pmEGFPC1_R1_P1_K1_Ch2.zen
40860	7.645081e-05	2.129144e-04	2.815600e-05	20181122_CTCFgfpcf2_Prometa\MitoSys2\Calibration\pmEGFPC1\0005_pmEGFPC1_R1_P1_K1_Ch2.zen
43420	4.713061e-05	2.359308e-04	2.578300e-05	20181122_CTCFgfpcf2_Prometa\MitoSys2\Calibration\pmEGFPC1\0005_pmEGFPC1_R1_P1_K1_Ch2.zen
45980	2.019509e-06	2.661917e-04	2.371700e-05	20181122_CTCFgfpcf2_Prometa\MitoSys2\Calibration\pmEGFPC1\0005_pmEGFPC1_R1_P1_K1_Ch2.zen
48540	1.387959e-05	2.778587e-04	2.190600e-05	20181122_CTCFgfpcf2_Prometa\MitoSys2\Calibration\pmEGFPC1\0005_pmEGFPC1_R1_P1_K1_Ch2.zen
51100	4.270713e-05	1.866362e-04	2.030700e-05	20181122_CTCFgfpcf2_Prometa\MitoSys2\Calibration\pmEGFPC1\0005_pmEGFPC1_R1_P1_K1_Ch2.zen
56220	-1.304583e-05	1.914590e-04	1.762300e-05	20181122_CTCFgfpcf2_Prometa\MitoSys2\Calibration\pmEGFPC1\0005_pmEGFPC1_R1_P1_K1_Ch2.zen
61340	9.454734e-05	1.997741e-04	1.546600e-05	20181122_CTCFgfpcf2_Prometa\MitoSys2\Calibration\pmEGFPC1\0005_pmEGFPC1_R1_P1_K1_Ch2.zen
66460	7.357123e-05	2.474671e-04	1.370200e-05	20181122_CTCFgfpcf2_Prometa\MitoSys2\Calibration\pmEGFPC1\0005_pmEGFPC1_R1_P1_K1_Ch2.zen
71580	8.219300e-06	3.207953e-04	1.224000e-05	20181122_CTCFgfpcf2_Prometa\MitoSys2\Calibration\pmEGFPC1\0005_pmEGFPC1_R1_P1_K1_Ch2.zen
76700	-1.769394e-05	1.820072e-04	1.101100e-05	20181122_CTCFgfpcf2_Prometa\MitoSys2\Calibration\pmEGFPC1\0005_pmEGFPC1_R1_P1_K1_Ch2.zen
81820	-1.233309e-05	1.405358e-04	9.968500e-06	20181122_CTCFgfpcf2_Prometa\MitoSys2\Calibration\pmEGFPC1\0005_pmEGFPC1_R1_P1_K1_Ch2.zen
86940	9.138049e-06	2.030393e-04	9.074600e-06	20181122_CTCFgfpcf2_Prometa\MitoSys2\Calibration\pmEGFPC1\0005_pmEGFPC1_R1_P1_K1_Ch2.zen
92060	1.341839e-05	1.455767e-04	8.301800e-06	20181122_CTCFgfpcf2_Prometa\MitoSys2\Calibration\pmEGFPC1\0005_pmEGFPC1_R1_P1_K1_Ch2.zen
97180	4.976097e-05	1.324692e-04	7.628600e-06	20181122_CTCFgfpcf2_Prometa\MitoSys2\Calibration\pmEGFPC1\0005_pmEGFPC1_R1_P1_K1_Ch2.zen
102300	3.576548e-05	1.645754e-04	7.038200e-06	20181122_CTCFgfpcf2_Prometa\MitoSys2\Calibration\pmEGFPC1\0005_pmEGFPC1_R1_P1_K1_Ch2.zen
112540	1.536969e-05	1.518926e-04	6.054800e-06	20181122_CTCFgfpcf2_Prometa\MitoSys2\Calibration\pmEGFPC1\0005_pmEGFPC1_R1_P1_K1_Ch2.zen
122780	2.024897e-07	1.742226e-04	5.272900e-06	20181122_CTCFgfpcf2_Prometa\MitoSys2\Calibration\pmEGFPC1\0005_pmEGFPC1_R1_P1_K1_Ch2.zen
133020	3.278075e-06	1.336552e-04	4.639700e-06	20181122_CTCFgfpcf2_Prometa\MitoSys2\Calibration\pmEGFPC1\0005_pmEGFPC1_R1_P1_K1_Ch2.zen
143260	-2.316081e-05	1.733759e-04	4.119200e-06	20181122_CTCFgfpcf2_Prometa\MitoSys2\Calibration\pmEGFPC1\0005_pmEGFPC1_R1_P1_K1_Ch2.zen
153500	-5.521404e-05	1.635842e-04	3.685500e-06	20181122_CTCFgfpcf2_Prometa\MitoSys2\Calibration\pmEGFPC1\0005_pmEGFPC1_R1_P1_K1_Ch2.zen
163740	4.489080e-06	1.412595e-04	3.319900e-06	20181122_CTCFgfpcf2_Prometa\MitoSys2\Calibration\pmEGFPC1\0005_pmEGFPC1_R1_P1_K1_Ch2.zen
173980	2.240534e-05	1.114394e-04	3.008600e-06	20181122_CTCFgfpcf2_Prometa\MitoSys2\Calibration\pmEGFPC1\0005_pmEGFPC1_R1_P1_K1_Ch2.zen
184220	1.277499e-05	1.495844e-04	2.741200e-06	20181122_CTCFgfpcf2_Prometa\MitoSys2\Calibration\pmEGFPC1\0005_pmEGFPC1_R1_P1_K1_Ch2.zen
194460	-2.639185e-05	1.392231e-04	2.509600e-06	20181122_CTCFgfpcf2_Prometa\MitoSys2\Calibration\pmEGFPC1\0005_pmEGFPC1_R1_P1_K1_Ch2.zen
204700	-4.634409e-05	1.426523e-04	2.307500e-06	20181122_CTCFgfpcf2_Prometa\MitoSys2\Calibration\pmEGFPC1\0005_pmEGFPC1_R1_P1_K1_Ch2.zen
225180	-3.590555e-05	9.939257e-05	1.973300e-06	20181122_CTCFgfpcf2_Prometa\MitoSys2\Calibration\pmEGFPC1\0005_pmEGFPC1_R1_P1_K1_Ch2.zen
245660	-2.891966e-05	1.306247e-04	1.709900e-06	20181122_CTCFgfpcf2_Prometa\MitoSys2\Calibration\pmEGFPC1\0005_pmEGFPC1_R1_P1_K1_Ch2.zen
266140	3.964095e-05	1.391003e-04	1.498200e-06	20181122_CTCFgfpcf2_Prometa\MitoSys2\Calibration\pmEGFPC1\0005_pmEGFPC1_R1_P1_K1_Ch2.zen
286620	-2.308962e-05	1.000519e-04	1.325200e-06	20181122_CTCFgfpcf2_Prometa\MitoSys2\Calibration\pmEGFPC1\0005_pmEGFPC1_R1_P1_K1_Ch2.zen
307100	-4.466763e-06	1.300037e-04	1.182000e-06	20181122_CTCFgfpcf2_Prometa\MitoSys2\Calibration\pmEGFPC1\0005_pmEGFPC1_R1_P1_K1_Ch2.zen
327580	-5.549081e-05	1.485809e-04	1.061800e-06	20181122_CTCFgfpcf2_Prometa\MitoSys2\Calibration\pmEGFPC1\0005_pmEGFPC1_R1_P1_K1_Ch2.zen
348060	6.026803e-05	1.179925e-04	9.600100e-07	20181122_CTCFgfpcf2_Prometa\MitoSys2\Calibration\pmEGFPC1\0005_pmEGFPC1_R1_P1_K1_Ch2.zen
368540	5.229563e-05	1.621340e-04	8.728800e-07	20181122_CTCFgfpcf2_Prometa\MitoSys2\Calibration\pmEGFPC1\0005_pmEGFPC1_R1_P1_K1_Ch2.zen
389020	-1.795108e-05	1.046874e-04	7.976900e-07	20181122_CTCFgfpcf2_Prometa\MitoSys2\Calibration\pmEGFPC1\0005_pmEGFPC1_R1_P1_K1_Ch2.zen
409500	1.616011e-06	1.182920e-04	7.323000e-07	20181122_CTCFgfpcf2_Prometa\MitoSys2\Calibration\pmEGFPC1\0005_pmEGFPC1_R1_P1_K1_Ch2.zen
450460	9.422754e-06	1.026730e-04	6.246200e-07	20181122_CTCFgfpcf2_Prometa\MitoSys2\Calibration\pmEGFPC1\0005_pmEGFPC1_R1_P1_K1_Ch2.zen
491420	-2.727106e-06	8.500233e-05	5.401300e-07	20181122_CTCFgfpcf2_Prometa\MitoSys2\Calibration\pmEGFPC1\0005_pmEGFPC1_R1_P1_K1_Ch2.zen
532380	4.315470e-07	1.096999e-04	4.724900e-07	20181122_CTCFgfpcf2_Prometa\MitoSys2\Calibration\pmEGFPC1\0005_pmEGFPC1_R1_P1_K1_Ch2.zen
573340	-7.928177e-06	1.088467e-04	4.174300e-07	20181122_CTCFgfpcf2_Prometa\MitoSys2\Calibration\pmEGFPC1\0005_pmEGFPC1_R1_P1_K1_Ch2.zen
614300	3.620104e-05	9.923417e-05	3.719400e-07	20181122_CTCFgfpcf2_Prometa\MitoSys2\Calibration\pmEGFPC1\0005_pmEGFPC1_R1_P1_K1_Ch2.zen
655260	-2.877438e-05	1.248677e-04	3.338800e-07	20181122_CTCFgfpcf2_Prometa\MitoSys2\Calibration\pmEGFPC1\0005_pmEGFPC1_R1_P1_K1_Ch2.zen
696220	5.674386e-05	1.065231e-04	3.016800e-07	20181122_CTCFgfpcf2_Prometa\MitoSys2\Calibration\pmEGFPC1\0005_pmEGFPC1_R1_P1_K1_Ch2.zen
737180	-3.051242e-05	8.153985e-05	2.741700e-07	20181122_CTCFgfpcf2_Prometa\MitoSys2\Calibration\pmEGFPC1\0005_pmEGFPC1_R1_P1_K1_Ch2.zen
778140	3.737154e-05	9.654925e-05	2.504600e-07	20181122_CTCFgfpcf2_Prometa\MitoSys2\Calibration\pmEGFPC1\0005_pmEGFPC1_R1_P1_K1_Ch2.zen
819100	8.317088e-06	6.268899e-05	2.298700e-07	20181122_CTCFgfpcf2_Prometa\MitoSys2\Calibration\pmEGFPC1\0005_pmEGFPC1_R1_P1_K1_Ch2.zen
901020	-3.313806e-06	6.975534e-05	1.960100e-07	20181122_CTCFgfpcf2_Prometa\MitoSys2\Calibration\pmEGFPC1\0005_pmEGFPC1_R1_P1_K1_Ch2.zen
982940	-1.081678e-05	6.857399e-05	1.694800e-07	20181122_CTCFgfpcf2_Prometa\MitoSys2\Calibration\pmEGFPC1\0005_pmEGFPC1_R1_P1_K1_Ch2.zen
1064860	-2.434660e-05	9.479633e-05	1.482600e-07	20181122_CTCFgfpcf2_Prometa\MitoSys2\Calibration\pmEGFPC1\0005_pmEGFPC1_R1_P1_K1_Ch2.zen
1146780	2.456654e-05	7.377776e-05	1.310000e-07	20181122_CTCFgfpcf2_Prometa\MitoSys2\Calibration\pmEGFPC1\0005_pmEGFPC1_R1_P1_K1_Ch2.zen
1228700	-4.005892e-05	8.021236e-05	1.167500e-07	20181122_CTCFgfpcf2_Prometa\MitoSys2\Calibration\pmEGFPC1\0005_pmEGFPC1_R1_P1_K1_Ch2.zen
1310620	4.599775e-06	6.835947e-05	1.048300e-07	20181122_CTCFgfpcf2_Prometa\MitoSys2\Calibration\pmEGFPC1\0005_pmEGFPC1_R1_P1_K1_Ch2.zen
1392540	-1.000634e-05	6.488428e-05	9.475100e-08	20181122_CTCFgfpcf2_Prometa\MitoSys2\Calibration\pmEGFPC1\0005_pmEGFPC1_R1_P1_K1_Ch2.zen
1474460	7.550327e-06	7.747708e-05	8.614000e-08	20181122_CTCFgfpcf2_Prometa\MitoSys2\Calibration\pmEGFPC1\0005_pmEGFPC1_R1_P1_K1_Ch2.zen
1556380	-2.496535e-05	8.130433e-05	7.871900e-08	20181122_CTCFgfpcf2_Prometa\MitoSys2\Calibration\pmEGFPC1\0005_pmEGFPC1_R1_P1_K1_Ch2.zen
10	1.397576e-02	1.139075e-03	1.402700e-02	20181122_CTCFgfpcf2_Prometa\MitoSys2\Calibration\pmEGFPC1\0005_pmEGFPC1_R1_P2_K1_Ch2.zen
20	1.335568e-02	1.205628e-03	1.333200e-02	20181122_CTCFgfpcf2_Prometa\MitoSys2\Calibration\pmEGFPC1\0005_pmEGFPC1_R1_P2_K1_Ch2.zen
30	1.300279e-02	1.451336e-03	1.269500e-02	20181122_CTCFgfpcf2_Prometa\MitoSys2\Calibration\pmEGFPC1\0005_pmEGFPC1_R1_P2_K1_Ch2.zen
40	1.194912e-02	1.530561e-03	1.211400e-02	20181122_CTCFgfpcf2_Prometa\MitoSys2\Calibration\pmEGFPC1\0005_pmEGFPC1_R1_P2_K1_Ch2.zen
50	1.202523e-02	1.746456e-03	1.158200e-02	20181122_CTCFgfpcf2_Prometa\MitoSys2\Calibration\pmEGFPC1\0005_pmEGFPC1_R1_P2_K1_Ch2.zen
60	1.059195e-02	1.636880e-03	1.109400e-02	20181122_CTCFgfpcf2_Prometa\MitoSys2\Calibration\pmEGFPC1\0005_pmEGFPC1_R1_P2_K1_Ch2.zen
70	1.063892e-02	1.240326e-03	1.064600e-02	20181122_CTCFgfpcf2_Prometa\MitoSys2\Calibration\pmEGFPC1\0005_pmEGFPC1_R1_P2_K1_Ch2.zen
80	9.834295e-03	1.532941e-03	1.023400e-02	20181122_CTCFgfpcf2_Prometa\MitoSys2\Calibration\pmEGFPC1\0005_pmEGFPC1_R1_P2_K1_Ch2.zen
90	9.891067e-03	1.282425e-03	9.853600e-03	20181122_CTCFgfpcf2_Prometa\MitoSys2\Calibration\pmEGFPC1\0005_pmEGFPC1_R1_P2_K1_Ch2.zen
100	9.359446e-03	8.740022e-04	9.501700e-03	20181122_CTCFgfpcf2_Prometa\MitoSys2\Calibration\pmEGFPC1\0005_pmEGFPC1_R1_P2_K1_Ch2.zen
120	9.067670e-03	8.753574e-04	8.872100e-03	20181122_CTCFgfpcf2_Prometa\MitoSys2\Calibration\pmEGFPC1\0005_pmEGFPC1_R1_P2_K1_Ch2.zen
140	8.278655e-03	1.191753e-03	8.325900e-03	20181122_CTCFgfpcf2_Prometa\MitoSys2\Calibration\pmEGFPC1\0005_pmEGFPC1_R1_P2_K1_Ch2.zen
160	7.983505e-03	9.119185e-04	7.848000e-03	20181122_CTCFgfpcf2_Prometa\MitoSys2\Calibration\pmEGFPC1\0005_pmEGFPC1_R1_P2_K1_Ch2.zen
180	7.687972e-03	1.228909e-03	7.426400e-03	20181122_CTCFgfpcf2_Prometa\MitoSys2\Calibration\pmEGFPC1\0005_pmEGFPC1_R1_P2_K1_Ch2.zen
200	7.227634e-03	1.320658e-03	7.051700e-03	20181122_CTCFgfpcf2_Prometa\MitoSys2\Calibration\pmEGFPC1\0005_pmEGFPC1_R1_P2_K1_Ch2.zen
220	6.684563e-03	1.055767e-03	6.716300e-03	20181122_CTCFgfpcf2_Prometa\MitoSys2\Calibration\pmEGFPC1\0005_pmEGFPC1_R1_P2_K1_Ch2.zen
240	6.678595e-03	8.365527e-04	6.414100e-03	20181122_CTCFgfpcf2_Prometa\MitoSys2\Calibration\pmEGFPC1\0005_pmEGFPC1_R1_P2_K1_Ch2.zen
260	5.973250e-03	1.098009e-03	6.140300e-03	20181122_CTCFgfpcf2_Prometa\MitoSys2\Calibration\pmEGFPC1\0005_pmEGFPC1_R1_P2_K1_Ch2.zen
280	5.831463e-03	1.114368e-03	5.890800e-03	20181122_CTCFgfpcf2_Prometa\MitoSys2\Calibration\pmEGFPC1\0005_pmEGFPC1_R1_P2_K1_Ch2.zen
300	5.621314e-03	7.394798e-04	5.662500e-03	20181122_CTCFgfpcf2_Prometa\MitoSys2\Calibration\pmEGFPC1\0005_pmEGFPC1_R1_P2_K1_Ch2.zen
340	5.246526e-03	9.472140e-04	5.258500e-03	20181122_CTCFgfpcf2_Prometa\MitoSys2\Calibration\pmEGFPC1\0005_pmEGFPC1_R1_P2_K1_Ch2.zen
380	4.886226e-03	1.024362e-03	4.911600e-03	20181122_CTCFgfpcf2_Prometa\MitoSys2\Calibration\pmEGFPC1\0005_pmEGFPC1_R1_P2_K1_Ch2.zen
420	4.661451e-03	8.580553e-04	4.609900e-03	20181122_CTCFgfpcf2_Prometa\MitoSys2\Calibration\pmEGFPC1\0005_pmEGFPC1_R1_P2_K1_Ch2.zen
460	4.179357e-03	7.349541e-04	4.344500e-03	20181122_CTCFgfpcf2_Prometa\MitoSys2\Calibration\pmEGFPC1\0005_pmEGFPC1_R1_P2_K1_Ch2.zen
500	4.119641e-03	8.756575e-04	4.109100e-03	20181122_CTCFgfpcf2_Prometa\MitoSys2\Calibration\pmEGFPC1\0005_pmEGFPC1_R1_P2_K1_Ch2.zen
540	4.003991e-03	9.568561e-04	3.898500e-03	20181122_CTCFgfpcf2_Prometa\MitoSys2\Calibration\pmEGFPC1\0005_pmEGFPC1_R1_P2_K1_Ch2.zen
580	3.535937e-03	7.533857e-04	3.708900e-03	20181122_CTCFgfpcf2_Prometa\MitoSys2\Calibration\pmEGFPC1\0005_pmEGFPC1_R1_P2_K1_Ch2.zen
620	3.547981e-03	7.230368e-04	3.537200e-03	20181122_CTCFgfpcf2_Prometa\MitoSys2\Calibration\pmEGFPC1\0005_pmEGFPC1_R1_P2_K1_Ch2.zen
660	3.204388e-03	8.182355e-04	3.380900e-03	20181122_CTCFgfpcf2_Prometa\MitoSys2\Calibration\pmEGFPC1\0005_pmEGFPC1_R1_P2_K1_Ch2.zen
700	3.285264e-03	5.965702e-04	3.238100e-03	20181122_CTCFgfpcf2_Prometa\MitoSys2\Calibration\pmEGFPC1\0005_pmEGFPC1_R1_P2_K1_Ch2.zen
780	3.047490e-03	4.893831e-04	2.986100e-03	20181122_CTCFgfpcf2_Prometa\MitoSys2\Calibration\pmEGFPC1\0005_pmEGFPC1_R1_P2_K1_Ch2.zen
860	2.876994e-03	5.599220e-04	2.770900e-03	20181122_CTCFgfpcf2_Prometa\MitoSys2\Calibration\pmEGFPC1\0005_pmEGFPC1_R1_P2_K1_Ch2.zen
940	2.617839e-03	4.447041e-04	2.584800e-03	20181122_CTCFgfpcf2_Prometa\MitoSys2\Calibration\pmEGFPC1\0005_pmEGFPC1_R1_P2_K1_Ch2.zen
1020	2.548271e-03	4.569971e-04	2.422200e-03	20181122_CTCFgfpcf2_Prometa\MitoSys2\Calibration\pmEGFPC1\0005_pmEGFPC1_R1_P2_K1_Ch2.zen
1100	2.390620e-03	4.296365e-04	2.279000e-03	20181122_CTCFgfpcf2_Prometa\MitoSys2\Calibration\pmEGFPC1\0005_pmEGFPC1_R1_P2_K1_Ch2.zen
1180	2.096672e-03	6.346590e-04	2.151900e-03	20181122_CTCFgfpcf2_Prometa\MitoSys2\Calibration\pmEGFPC1\0005_pmEGFPC1_R1_P2_K1_Ch2.zen
1260	1.957507e-03	7.324217e-04	2.038200e-03	20181122_CTCFgfpcf2_Prometa\MitoSys2\Calibration\pmEGFPC1\0005_pmEGFPC1_R1_P2_K1_Ch2.zen
1340	1.808925e-03	7.092137e-04	1.935900e-03	20181122_CTCFgfpcf2_Prometa\MitoSys2\Calibration\pmEGFPC1\0005_pmEGFPC1_R1_P2_K1_Ch2.zen
1420	1.679225e-03	6.216965e-04	1.843400e-03	20181122_CTCFgfpcf2_Prometa\MitoSys2\Calibration\pmEGFPC1\0005_pmEGFPC1_R1_P2_K1_Ch2.zen
1500	1.622015e-03	5.629744e-04	1.759200e-03	20181122_CTCFgfpcf2_Prometa\MitoSys2\Calibration\pmEGFPC1\0005_pmEGFPC1_R1_P2_K1_Ch2.zen
1660	1.581550e-03	5.610479e-04	1.611900e-03	20181122_CTCFgfpcf2_Prometa\MitoSys2\Calibration\pmEGFPC1\0005_pmEGFPC1_R1_P2_K1_Ch2.zen
1820	1.566102e-03	5.007889e-04	1.487000e-03	20181122_CTCFgfpcf2_Prometa\MitoSys2\Calibration\pmEGFPC1\0005_pmEGFPC1_R1_P2_K1_Ch2.zen
1980	1.368336e-03	4.443674e-04	1.379600e-03	20181122_CTCFgfpcf2_Prometa\MitoSys2\Calibration\pmEGFPC1\0005_pmEGFPC1_R1_P2_K1_Ch2.zen
2140	1.222873e-03	4.756875e-04	1.286200e-03	20181122_CTCFgfpcf2_Prometa\MitoSys2\Calibration\pmEGFPC1\0005_pmEGFPC1_R1_P2_K1_Ch2.zen
2300	1.265390e-03	4.644963e-04	1.204200e-03	20181122_CTCFgfpcf2_Prometa\MitoSys2\Calibration\pmEGFPC1\0005_pmEGFPC1_R1_P2_K1_Ch2.zen
2460	1.265612e-03	6.472557e-04	1.131500e-03	20181122_CTCFgfpcf2_Prometa\MitoSys2\Calibration\pmEGFPC1\0005_pmEGFPC1_R1_P2_K1_Ch2.zen
2620	1.152793e-03	5.818759e-04	1.066500e-03	20181122_CTCFgfpcf2_Prometa\MitoSys2\Calibration\pmEGFPC1\0005_pmEGFPC1_R1_P2_K1_Ch2.zen
2780	9.572253e-04	5.532553e-04	1.008100e-03	20181122_CTCFgfpcf2_Prometa\MitoSys2\Calibration\pmEGFPC1\0005_pmEGFPC1_R1_P2_K1_Ch2.zen
2940	1.094584e-03	4.919985e-04	9.553000e-04	20181122_CTCFgfpcf2_Prometa\MitoSys2\Calibration\pmEGFPC1\0005_pmEGFPC1_R1_P2_K1_Ch2.zen
3100	1.017535e-03	3.708460e-04	9.072500e-04	20181122_CTCFgfpcf2_Prometa\MitoSys2\Calibration\pmEGFPC1\0005_pmEGFPC1_R1_P2_K1_Ch2.zen
3420	9.647614e-04	2.831337e-04	8.230500e-04	20181122_CTCFgfpcf2_Prometa\MitoSys2\Calibration\pmEGFPC1\0005_pmEGFPC1_R1_P2_K1_Ch2.zen
3740	7.482642e-04	4.264166e-04	7.516000e-04	20181122_CTCFgfpcf2_Prometa\MitoSys2\Calibration\pmEGFPC1\0005_pmEGFPC1_R1_P2_K1_Ch2.zen
4060	7.218047e-04	3.520328e-04	6.901600e-04	20181122_CTCFgfpcf2_Prometa\MitoSys2\Calibration\pmEGFPC1\0005_pmEGFPC1_R1_P2_K1_Ch2.zen
4380	6.151460e-04	3.872912e-04	6.367400e-04	20181122_CTCFgfpcf2_Prometa\MitoSys2\Calibration\pmEGFPC1\0005_pmEGFPC1_R1_P2_K1_Ch2.zen
4700	5.953684e-04	4.384246e-04	5.898700e-04	20181122_CTCFgfpcf2_Prometa\MitoSys2\Calibration\pmEGFPC1\0005_pmEGFPC1_R1_P2_K1_Ch2.zen
5020	5.332809e-04	4.663080e-04	5.484200e-04	20181122_CTCFgfpcf2_Prometa\MitoSys2\Calibration\pmEGFPC1\0005_pmEGFPC1_R1_P2_K1_Ch2.zen
5340	4.541881e-04	4.643302e-04	5.115200e-04	20181122_CTCFgfpcf2_Prometa\MitoSys2\Calibration\pmEGFPC1\0005_pmEGFPC1_R1_P2_K1_Ch2.zen
5660	4.100836e-04	4.079487e-04	4.784800e-04	20181122_CTCFgfpcf2_Prometa\MitoSys2\Calibration\pmEGFPC1\0005_pmEGFPC1_R1_P2_K1_Ch2.zen
5980	4.449093e-04	6.046078e-04	4.487400e-04	20181122_CTCFgfpcf2_Prometa\MitoSys2\Calibration\pmEGFPC1\0005_pmEGFPC1_R1_P2_K1_Ch2.zen
6300	3.718217e-04	5.316672e-04	4.218500e-04	20181122_CTCFgfpcf2_Prometa\MitoSys2\Calibration\pmEGFPC1\0005_pmEGFPC1_R1_P2_K1_Ch2.zen
6940	2.817206e-04	4.229902e-04	3.751900e-04	20181122_CTCFgfpcf2_Prometa\MitoSys2\Calibration\pmEGFPC1\0005_pmEGFPC1_R1_P2_K1_Ch2.zen
7580	3.666885e-04	4.619090e-04	3.362000e-04	20181122_CTCFgfpcf2_Prometa\MitoSys2\Calibration\pmEGFPC1\0005_pmEGFPC1_R1_P2_K1_Ch2.zen
8220	2.871368e-04	4.364613e-04	3.032400e-04	20181122_CTCFgfpcf2_Prometa\MitoSys2\Calibration\pmEGFPC1\0005_pmEGFPC1_R1_P2_K1_Ch2.zen
8860	2.496073e-04	4.292399e-04	2.750800e-04	20181122_CTCFgfpcf2_Prometa\MitoSys2\Calibration\pmEGFPC1\0005_pmEGFPC1_R1_P2_K1_Ch2.zen
9500	1.877941e-04	4.985591e-04	2.508200e-04	20181122_CTCFgfpcf2_Prometa\MitoSys2\Calibration\pmEGFPC1\0005_pmEGFPC1_R1_P2_K1_Ch2.zen
10140	1.404461e-04	3.199732e-04	2.297500e-04	20181122_CTCFgfpcf2_Prometa\MitoSys2\Calibration\pmEGFPC1\0005_pmEGFPC1_R1_P2_K1_Ch2.zen
10780	1.697846e-04	4.474347e-04	2.113200e-04	20181122_CTCFgfpcf2_Prometa\MitoSys2\Calibration\pmEGFPC1\0005_pmEGFPC1_R1_P2_K1_Ch2.zen
11420	1.232805e-04	3.807812e-04	1.951100e-04	20181122_CTCFgfpcf2_Prometa\MitoSys2\Calibration\pmEGFPC1\0005_pmEGFPC1_R1_P2_K1_Ch2.zen
12060	2.343618e-04	3.364407e-04	1.807600e-04	20181122_CTCFgfpcf2_Prometa\MitoSys2\Calibration\pmEGFPC1\0005_pmEGFPC1_R1_P2_K1_Ch2.zen
12700	1.597202e-04	3.123364e-04	1.680000e-04	20181122_CTCFgfpcf2_Prometa\MitoSys2\Calibration\pmEGFPC1\0005_pmEGFPC1_R1_P2_K1_Ch2.zen
13980	2.454010e-04	3.516104e-04	1.463400e-04	20181122_CTCFgfpcf2_Prometa\MitoSys2\Calibration\pmEGFPC1\0005_pmEGFPC1_R1_P2_K1_Ch2.zen
15260	1.783498e-04	3.485398e-04	1.287600e-04	20181122_CTCFgfpcf2_Prometa\MitoSys2\Calibration\pmEGFPC1\0005_pmEGFPC1_R1_P2_K1_Ch2.zen
16540	1.128667e-04	3.851617e-04	1.142700e-04	20181122_CTCFgfpcf2_Prometa\MitoSys2\Calibration\pmEGFPC1\0005_pmEGFPC1_R1_P2_K1_Ch2.zen
17820	1.413435e-04	3.033504e-04	1.021800e-04	20181122_CTCFgfpcf2_Prometa\MitoSys2\Calibration\pmEGFPC1\0005_pmEGFPC1_R1_P2_K1_Ch2.zen
19100	9.729799e-05	3.742141e-04	9.197400e-05	20181122_CTCFgfpcf2_Prometa\MitoSys2\Calibration\pmEGFPC1\0005_pmEGFPC1_R1_P2_K1_Ch2.zen
20380	1.454055e-04	2.812638e-04	8.327900e-05	20181122_CTCFgfpcf2_Prometa\MitoSys2\Calibration\pmEGFPC1\0005_pmEGFPC1_R1_P2_K1_Ch2.zen
21660	5.424446e-05	3.289197e-04	7.580600e-05	20181122_CTCFgfpcf2_Prometa\MitoSys2\Calibration\pmEGFPC1\0005_pmEGFPC1_R1_P2_K1_Ch2.zen
22940	1.094833e-05	3.550447e-04	6.933300e-05	20181122_CTCFgfpcf2_Prometa\MitoSys2\Calibration\pmEGFPC1\0005_pmEGFPC1_R1_P2_K1_Ch2.zen
24220	3.198275e-05	3.535214e-04	6.368600e-05	20181122_CTCFgfpcf2_Prometa\MitoSys2\Calibration\pmEGFPC1\0005_pmEGFPC1_R1_P2_K1_Ch2.zen
25500	6.120706e-05	2.859852e-04	5.872800e-05	20181122_CTCFgfpcf2_Prometa\MitoSys2\Calibration\pmEGFPC1\0005_pmEGFPC1_R1_P2_K1_Ch2.zen
28060	1.267107e-04	3.106791e-04	5.046400e-05	20181122_CTCFgfpcf2_Prometa\MitoSys2\Calibration\pmEGFPC1\0005_pmEGFPC1_R1_P2_K1_Ch2.zen
30620	1.423820e-04	2.919208e-04	4.389100e-05	20181122_CTCFgfpcf2_Prometa\MitoSys2\Calibration\pmEGFPC1\0005_pmEGFPC1_R1_P2_K1_Ch2.zen
33180	1.100260e-04	2.349045e-04	3.857200e-05	20181122_CTCFgfpcf2_Prometa\MitoSys2\Calibration\pmEGFPC1\0005_pmEGFPC1_R1_P2_K1_Ch2.zen
35740	1.254540e-05	3.222603e-04	3.420300e-05	20181122_CTCFgfpcf2_Prometa\MitoSys2\Calibration\pmEGFPC1\0005_pmEGFPC1_R1_P2_K1_Ch2.zen
38300	-3.832804e-05	3.113970e-04	3.056700e-05	20181122_CTCFgfpcf2_Prometa\MitoSys2\Calibration\pmEGFPC1\0005_pmEGFPC1_R1_P2_K1_Ch2.zen
40860	-3.113409e-07	3.188874e-04	2.750800e-05	20181122_CTCFgfpcf2_Prometa\MitoSys2\Calibration\pmEGFPC1\0005_pmEGFPC1_R1_P2_K1_Ch2.zen
43420	1.497937e-04	2.970366e-04	2.490700e-05	20181122_CTCFgfpcf2_Prometa\MitoSys2\Calibration\pmEGFPC1\0005_pmEGFPC1_R1_P2_K1_Ch2.zen
45980	-1.791204e-05	2.764639e-04	2.267700e-05	20181122_CTCFgfpcf2_Prometa\MitoSys2\Calibration\pmEGFPC1\0005_pmEGFPC1_R1_P2_K1_Ch2.zen
48540	7.407307e-05	3.161544e-04	2.074800e-05	20181122_CTCFgfpcf2_Prometa\MitoSys2\Calibration\pmEGFPC1\0005_pmEGFPC1_R1_P2_K1_Ch2.zen
51100	3.465925e-05	2.694973e-04	1.906900e-05	20181122_CTCFgfpcf2_Prometa\MitoSys2\Calibration\pmEGFPC1\0005_pmEGFPC1_R1_P2_K1_Ch2.zen
56220	3.999842e-05	1.624350e-04	1.629700e-05	20181122_CTCFgfpcf2_Prometa\MitoSys2\Calibration\pmEGFPC1\0005_pmEGFPC1_R1_P2_K1_Ch2.zen
61340	-4.081599e-05	2.194695e-04	1.411900e-05	20181122_CTCFgfpcf2_Prometa\MitoSys2\Calibration\pmEGFPC1\0005_pmEGFPC1_R1_P2_K1_Ch2.zen
66460	9.165367e-06	2.204707e-04	1.237400e-05	20181122_CTCFgfpcf2_Prometa\MitoSys2\Calibration\pmEGFPC1\0005_pmEGFPC1_R1_P2_K1_Ch2.zen
71580	-1.247070e-05	2.019606e-04	1.095100e-05	20181122_CTCFgfpcf2_Prometa\MitoSys2\Calibration\pmEGFPC1\0005_pmEGFPC1_R1_P2_K1_Ch2.zen
76700	2.382129e-05	2.795006e-04	9.775300e-06	20181122_CTCFgfpcf2_Prometa\MitoSys2\Calibration\pmEGFPC1\0005_pmEGFPC1_R1_P2_K1_Ch2.zen
81820	4.260439e-05	2.489515e-04	8.790700e-06	20181122_CTCFgfpcf2_Prometa\MitoSys2\Calibration\pmEGFPC1\0005_pmEGFPC1_R1_P2_K1_Ch2.zen
86940	7.597137e-05	2.369745e-04	7.957300e-06	20181122_CTCFgfpcf2_Prometa\MitoSys2\Calibration\pmEGFPC1\0005_pmEGFPC1_R1_P2_K1_Ch2.zen
92060	1.972031e-05	2.452281e-04	7.244900e-06	20181122_CTCFgfpcf2_Prometa\MitoSys2\Calibration\pmEGFPC1\0005_pmEGFPC1_R1_P2_K1_Ch2.zen
97180	-2.947704e-05	2.267487e-04	6.630600e-06	20181122_CTCFgfpcf2_Prometa\MitoSys2\Calibration\pmEGFPC1\0005_pmEGFPC1_R1_P2_K1_Ch2.zen
102300	-2.644132e-05	1.622174e-04	6.096700e-06	20181122_CTCFgfpcf2_Prometa\MitoSys2\Calibration\pmEGFPC1\0005_pmEGFPC1_R1_P2_K1_Ch2.zen
112540	6.914796e-06	1.906631e-04	5.217700e-06	20181122_CTCFgfpcf2_Prometa\MitoSys2\Calibration\pmEGFPC1\0005_pmEGFPC1_R1_P2_K1_Ch2.zen
122780	-5.798699e-06	1.922751e-04	4.528100e-06	20181122_CTCFgfpcf2_Prometa\MitoSys2\Calibration\pmEGFPC1\0005_pmEGFPC1_R1_P2_K1_Ch2.zen
133020	-2.805754e-05	1.734796e-04	3.975700e-06	20181122_CTCFgfpcf2_Prometa\MitoSys2\Calibration\pmEGFPC1\0005_pmEGFPC1_R1_P2_K1_Ch2.zen
143260	1.231674e-05	1.598875e-04	3.525600e-06	20181122_CTCFgfpcf2_Prometa\MitoSys2\Calibration\pmEGFPC1\0005_pmEGFPC1_R1_P2_K1_Ch2.zen
153500	-7.107075e-05	1.916137e-04	3.153200e-06	20181122_CTCFgfpcf2_Prometa\MitoSys2\Calibration\pmEGFPC1\0005_pmEGFPC1_R1_P2_K1_Ch2.zen
163740	-8.094549e-05	2.853263e-04	2.841100e-06	20181122_CTCFgfpcf2_Prometa\MitoSys2\Calibration\pmEGFPC1\0005_pmEGFPC1_R1_P2_K1_Ch2.zen
173980	1.762805e-05	2.016632e-04	2.576600e-06	20181122_CTCFgfpcf2_Prometa\MitoSys2\Calibration\pmEGFPC1\0005_pmEGFPC1_R1_P2_K1_Ch2.zen
184220	2.896229e-05	1.952839e-04	2.350200e-06	20181122_CTCFgfpcf2_Prometa\MitoSys2\Calibration\pmEGFPC1\0005_pmEGFPC1_R1_P2_K1_Ch2.zen
194460	-2.093896e-05	1.997329e-04	2.154700e-06	20181122_CTCFgfpcf2_Prometa\MitoSys2\Calibration\pmEGFPC1\0005_pmEGFPC1_R1_P2_K1_Ch2.zen
204700	5.291716e-06	1.981595e-04	1.984500e-06	20181122_CTCFgfpcf2_Prometa\MitoSys2\Calibration\pmEGFPC1\0005_pmEGFPC1_R1_P2_K1_Ch2.zen
225180	7.665427e-06	1.737463e-04	1.703600e-06	20181122_CTCFgfpcf2_Prometa\MitoSys2\Calibration\pmEGFPC1\0005_pmEGFPC1_R1_P2_K1_Ch2.zen
245660	-3.247698e-05	1.524555e-04	1.482600e-06	20181122_CTCFgfpcf2_Prometa\MitoSys2\Calibration\pmEGFPC1\0005_pmEGFPC1_R1_P2_K1_Ch2.zen
266140	-5.957427e-05	1.398984e-04	1.305000e-06	20181122_CTCFgfpcf2_Prometa\MitoSys2\Calibration\pmEGFPC1\0005_pmEGFPC1_R1_P2_K1_Ch2.zen
286620	-1.218086e-05	1.380460e-04	1.159900e-06	20181122_CTCFgfpcf2_Prometa\MitoSys2\Calibration\pmEGFPC1\0005_pmEGFPC1_R1_P2_K1_Ch2.zen
307100	-7.907431e-05	1.414156e-04	1.039500e-06	20181122_CTCFgfpcf2_Prometa\MitoSys2\Calibration\pmEGFPC1\0005_pmEGFPC1_R1_P2_K1_Ch2.zen
327580	-3.683917e-05	1.667202e-04	9.383900e-07	20181122_CTCFgfpcf2_Prometa\MitoSys2\Calibration\pmEGFPC1\0005_pmEGFPC1_R1_P2_K1_Ch2.zen
348060	-5.146817e-05	1.831697e-04	8.524700e-07	20181122_CTCFgfpcf2_Prometa\MitoSys2\Calibration\pmEGFPC1\0005_pmEGFPC1_R1_P2_K1_Ch2.zen
368540	6.319071e-05	1.787413e-04	7.787700e-07	20181122_CTCFgfpcf2_Prometa\MitoSys2\Calibration\pmEGFPC1\0005_pmEGFPC1_R1_P2_K1_Ch2.zen
389020	2.546493e-05	1.615957e-04	7.149900e-07	20181122_CTCFgfpcf2_Prometa\MitoSys2\Calibration\pmEGFPC1\0005_pmEGFPC1_R1_P2_K1_Ch2.zen
409500	1.950982e-05	1.262808e-04	6.593800e-07	20181122_CTCFgfpcf2_Prometa\MitoSys2\Calibration\pmEGFPC1\0005_pmEGFPC1_R1_P2_K1_Ch2.zen
450460	6.691388e-06	8.734265e-05	5.673700e-07	20181122_CTCFgfpcf2_Prometa\MitoSys2\Calibration\pmEGFPC1\0005_pmEGFPC1_R1_P2_K1_Ch2.zen
491420	1.777511e-06	1.147744e-04	4.947300e-07	20181122_CTCFgfpcf2_Prometa\MitoSys2\Calibration\pmEGFPC1\0005_pmEGFPC1_R1_P2_K1_Ch2.zen
532380	-5.376141e-05	1.112819e-04	4.362200e-07	20181122_CTCFgfpcf2_Prometa\MitoSys2\Calibration\pmEGFPC1\0005_pmEGFPC1_R1_P2_K1_Ch2.zen
573340	-6.516917e-05	1.017165e-04	3.882900e-07	20181122_CTCFgfpcf2_Prometa\MitoSys2\Calibration\pmEGFPC1\0005_pmEGFPC1_R1_P2_K1_Ch2.zen
614300	-2.238661e-05	1.297102e-04	3.484500e-07	20181122_CTCFgfpcf2_Prometa\MitoSys2\Calibration\pmEGFPC1\0005_pmEGFPC1_R1_P2_K1_Ch2.zen
655260	1.377550e-05	9.056356e-05	3.149100e-07	20181122_CTCFgfpcf2_Prometa\MitoSys2\Calibration\pmEGFPC1\0005_pmEGFPC1_R1_P2_K1_Ch2.zen
696220	-1.965684e-05	9.045640e-05	2.863800e-07	20181122_CTCFgfpcf2_Prometa\MitoSys2\Calibration\pmEGFPC1\0005_pmEGFPC1_R1_P2_K1_Ch2.zen
737180	-1.462161e-05	1.340711e-04	2.618600e-07	20181122_CTCFgfpcf2_Prometa\MitoSys2\Calibration\pmEGFPC1\0005_pmEGFPC1_R1_P2_K1_Ch2.zen
778140	-7.301394e-06	1.119248e-04	2.406200e-07	20181122_CTCFgfpcf2_Prometa\MitoSys2\Calibration\pmEGFPC1\0005_pmEGFPC1_R1_P2_K1_Ch2.zen
819100	-1.406978e-05	9.562418e-05	2.220700e-07	20181122_CTCFgfpcf2_Prometa\MitoSys2\Calibration\pmEGFPC1\0005_pmEGFPC1_R1_P2_K1_Ch2.zen
901020	-2.930975e-05	1.096560e-04	1.913400e-07	20181122_CTCFgfpcf2_Prometa\MitoSys2\Calibration\pmEGFPC1\0005_pmEGFPC1_R1_P2_K1_Ch2.zen
982940	-2.583362e-05	8.466394e-05	1.670300e-07	20181122_CTCFgfpcf2_Prometa\MitoSys2\Calibration\pmEGFPC1\0005_pmEGFPC1_R1_P2_K1_Ch2.zen
1064860	-8.295872e-06	9.683143e-05	1.474200e-07	20181122_CTCFgfpcf2_Prometa\MitoSys2\Calibration\pmEGFPC1\0005_pmEGFPC1_R1_P2_K1_Ch2.zen
1146780	-2.916003e-06	1.038971e-04	1.313300e-07	20181122_CTCFgfpcf2_Prometa\MitoSys2\Calibration\pmEGFPC1\0005_pmEGFPC1_R1_P2_K1_Ch2.zen
1228700	2.864455e-05	9.466591e-05	1.179400e-07	20181122_CTCFgfpcf2_Prometa\MitoSys2\Calibration\pmEGFPC1\0005_pmEGFPC1_R1_P2_K1_Ch2.zen
1310620	1.161046e-05	1.360635e-04	1.066600e-07	20181122_CTCFgfpcf2_Prometa\MitoSys2\Calibration\pmEGFPC1\0005_pmEGFPC1_R1_P2_K1_Ch2.zen
1392540	-7.170260e-05	7.793867e-05	9.704800e-08	20181122_CTCFgfpcf2_Prometa\MitoSys2\Calibration\pmEGFPC1\0005_pmEGFPC1_R1_P2_K1_Ch2.zen
1474460	-5.968646e-05	1.129056e-04	8.878500e-08	20181122_CTCFgfpcf2_Prometa\MitoSys2\Calibration\pmEGFPC1\0005_pmEGFPC1_R1_P2_K1_Ch2.zen
1556380	2.126712e-05	1.218612e-04	8.161900e-08	20181122_CTCFgfpcf2_Prometa\MitoSys2\Calibration\pmEGFPC1\0005_pmEGFPC1_R1_P2_K1_Ch2.zen
10	1.093131e-02	1.450280e-03	1.092400e-02	20181122_CTCFgfpcf2_Prometa\MitoSys2\Calibration\pmEGFPC1\0006_pmEGFPC1_R1_P1_K1_Ch2.zen
20	1.026995e-02	1.198532e-03	1.048300e-02	20181122_CTCFgfpcf2_Prometa\MitoSys2\Calibration\pmEGFPC1\0006_pmEGFPC1_R1_P1_K1_Ch2.zen
30	9.913833e-03	1.238933e-03	1.007000e-02	20181122_CTCFgfpcf2_Prometa\MitoSys2\Calibration\pmEGFPC1\0006_pmEGFPC1_R1_P1_K1_Ch2.zen
40	1.050838e-02	1.348276e-03	9.686300e-03	20181122_CTCFgfpcf2_Prometa\MitoSys2\Calibration\pmEGFPC1\0006_pmEGFPC1_R1_P1_K1_Ch2.zen
50	9.095947e-03	1.271714e-03	9.330000e-03	20181122_CTCFgfpcf2_Prometa\MitoSys2\Calibration\pmEGFPC1\0006_pmEGFPC1_R1_P1_K1_Ch2.zen
60	8.936755e-03	1.358416e-03	8.999200e-03	20181122_CTCFgfpcf2_Prometa\MitoSys2\Calibration\pmEGFPC1\0006_pmEGFPC1_R1_P1_K1_Ch2.zen
70	8.779590e-03	1.127470e-03	8.691700e-03	20181122_CTCFgfpcf2_Prometa\MitoSys2\Calibration\pmEGFPC1\0006_pmEGFPC1_R1_P1_K1_Ch2.zen
80	8.477289e-03	1.080076e-03	8.405500e-03	20181122_CTCFgfpcf2_Prometa\MitoSys2\Calibration\pmEGFPC1\0006_pmEGFPC1_R1_P1_K1_Ch2.zen
90	8.112604e-03	1.398730e-03	8.138700e-03	20181122_CTCFgfpcf2_Prometa\MitoSys2\Calibration\pmEGFPC1\0006_pmEGFPC1_R1_P1_K1_Ch2.zen
100	7.712822e-03	8.141636e-04	7.889600e-03	20181122_CTCFgfpcf2_Prometa\MitoSys2\Calibration\pmEGFPC1\0006_pmEGFPC1_R1_P1_K1_Ch2.zen
120	7.122256e-03	9.184377e-04	7.438400e-03	20181122_CTCFgfpcf2_Prometa\MitoSys2\Calibration\pmEGFPC1\0006_pmEGFPC1_R1_P1_K1_Ch2.zen
140	6.824032e-03	8.191287e-04	7.040700e-03	20181122_CTCFgfpcf2_Prometa\MitoSys2\Calibration\pmEGFPC1\0006_pmEGFPC1_R1_P1_K1_Ch2.zen
160	6.824448e-03	8.271093e-04	6.687700e-03	20181122_CTCFgfpcf2_Prometa\MitoSys2\Calibration\pmEGFPC1\0006_pmEGFPC1_R1_P1_K1_Ch2.zen
180	6.273807e-03	8.726800e-04	6.372200e-03	20181122_CTCFgfpcf2_Prometa\MitoSys2\Calibration\pmEGFPC1\0006_pmEGFPC1_R1_P1_K1_Ch2.zen
200	6.154401e-03	1.339733e-03	6.088300e-03	20181122_CTCFgfpcf2_Prometa\MitoSys2\Calibration\pmEGFPC1\0006_pmEGFPC1_R1_P1_K1_Ch2.zen
220	6.022869e-03	1.093009e-03	5.831300e-03	20181122_CTCFgfpcf2_Prometa\MitoSys2\Calibration\pmEGFPC1\0006_pmEGFPC1_R1_P1_K1_Ch2.zen
240	5.628335e-03	1.044842e-03	5.597200e-03	20181122_CTCFgfpcf2_Prometa\MitoSys2\Calibration\pmEGFPC1\0006_pmEGFPC1_R1_P1_K1_Ch2.zen
260	5.339321e-03	1.016083e-03	5.382900e-03	20181122_CTCFgfpcf2_Prometa\MitoSys2\Calibration\pmEGFPC1\0006_pmEGFPC1_R1_P1_K1_Ch2.zen
280	5.390302e-03	8.389297e-04	5.185800e-03	20181122_CTCFgfpcf2_Prometa\MitoSys2\Calibration\pmEGFPC1\0006_pmEGFPC1_R1_P1_K1_Ch2.zen
300	5.106300e-03	6.884323e-04	5.003600e-03	20181122_CTCFgfpcf2_Prometa\MitoSys2\Calibration\pmEGFPC1\0006_pmEGFPC1_R1_P1_K1_Ch2.zen
340	4.644707e-03	6.586894e-04	4.677300e-03	20181122_CTCFgfpcf2_Prometa\MitoSys2\Calibration\pmEGFPC1\0006_pmEGFPC1_R1_P1_K1_Ch2.zen
380	4.437150e-03	7.064576e-04	4.392600e-03	20181122_CTCFgfpcf2_Prometa\MitoSys2\Calibration\pmEGFPC1\0006_pmEGFPC1_R1_P1_K1_Ch2.zen
420	4.203318e-03	6.210865e-04	4.141300e-03	20181122_CTCFgfpcf2_Prometa\MitoSys2\Calibration\pmEGFPC1\0006_pmEGFPC1_R1_P1_K1_Ch2.zen
460	3.963926e-03	7.794672e-04	3.917500e-03	20181122_CTCFgfpcf2_Prometa\MitoSys2\Calibration\pmEGFPC1\0006_pmEGFPC1_R1_P1_K1_Ch2.zen
500	3.935805e-03	7.467325e-04	3.716600e-03	20181122_CTCFgfpcf2_Prometa\MitoSys2\Calibration\pmEGFPC1\0006_pmEGFPC1_R1_P1_K1_Ch2.zen
540	3.380950e-03	6.136048e-04	3.535000e-03	20181122_CTCFgfpcf2_Prometa\MitoSys2\Calibration\pmEGFPC1\0006_pmEGFPC1_R1_P1_K1_Ch2.zen
580	3.303921e-03	1.000272e-03	3.370000e-03	20181122_CTCFgfpcf2_Prometa\MitoSys2\Calibration\pmEGFPC1\0006_pmEGFPC1_R1_P1_K1_Ch2.zen
620	3.211878e-03	7.379906e-04	3.219300e-03	20181122_CTCFgfpcf2_Prometa\MitoSys2\Calibration\pmEGFPC1\0006_pmEGFPC1_R1_P1_K1_Ch2.zen
660	2.931695e-03	8.495883e-04	3.081100e-03	20181122_CTCFgfpcf2_Prometa\MitoSys2\Calibration\pmEGFPC1\0006_pmEGFPC1_R1_P1_K1_Ch2.zen
700	2.777469e-03	7.691259e-04	2.954000e-03	20181122_CTCFgfpcf2_Prometa\MitoSys2\Calibration\pmEGFPC1\0006_pmEGFPC1_R1_P1_K1_Ch2.zen
780	2.707572e-03	7.599458e-04	2.727800e-03	20181122_CTCFgfpcf2_Prometa\MitoSys2\Calibration\pmEGFPC1\0006_pmEGFPC1_R1_P1_K1_Ch2.zen
860	2.534895e-03	7.685648e-04	2.532600e-03	20181122_CTCFgfpcf2_Prometa\MitoSys2\Calibration\pmEGFPC1\0006_pmEGFPC1_R1_P1_K1_Ch2.zen
940	2.200118e-03	7.034784e-04	2.362600e-03	20181122_CTCFgfpcf2_Prometa\MitoSys2\Calibration\pmEGFPC1\0006_pmEGFPC1_R1_P1_K1_Ch2.zen
1020	2.375301e-03	5.948699e-04	2.213200e-03	20181122_CTCFgfpcf2_Prometa\MitoSys2\Calibration\pmEGFPC1\0006_pmEGFPC1_R1_P1_K1_Ch2.zen
1100	2.131240e-03	8.675657e-04	2.081000e-03	20181122_CTCFgfpcf2_Prometa\MitoSys2\Calibration\pmEGFPC1\0006_pmEGFPC1_R1_P1_K1_Ch2.zen
1180	1.890279e-03	6.168986e-04	1.963200e-03	20181122_CTCFgfpcf2_Prometa\MitoSys2\Calibration\pmEGFPC1\0006_pmEGFPC1_R1_P1_K1_Ch2.zen
1260	1.867182e-03	6.094880e-04	1.857600e-03	20181122_CTCFgfpcf2_Prometa\MitoSys2\Calibration\pmEGFPC1\0006_pmEGFPC1_R1_P1_K1_Ch2.zen
1340	1.722403e-03	5.032550e-04	1.762300e-03	20181122_CTCFgfpcf2_Prometa\MitoSys2\Calibration\pmEGFPC1\0006_pmEGFPC1_R1_P1_K1_Ch2.zen
1420	1.474282e-03	4.290793e-04	1.676100e-03	20181122_CTCFgfpcf2_Prometa\MitoSys2\Calibration\pmEGFPC1\0006_pmEGFPC1_R1_P1_K1_Ch2.zen
1500	1.540895e-03	4.183540e-04	1.597700e-03	20181122_CTCFgfpcf2_Prometa\MitoSys2\Calibration\pmEGFPC1\0006_pmEGFPC1_R1_P1_K1_Ch2.zen
1660	1.552791e-03	4.618590e-04	1.460300e-03	20181122_CTCFgfpcf2_Prometa\MitoSys2\Calibration\pmEGFPC1\0006_pmEGFPC1_R1_P1_K1_Ch2.zen
1820	1.364460e-03	5.516072e-04	1.344000e-03	20181122_CTCFgfpcf2_Prometa\MitoSys2\Calibration\pmEGFPC1\0006_pmEGFPC1_R1_P1_K1_Ch2.zen
1980	1.350262e-03	5.184059e-04	1.244300e-03	20181122_CTCFgfpcf2_Prometa\MitoSys2\Calibration\pmEGFPC1\0006_pmEGFPC1_R1_P1_K1_Ch2.zen
2140	1.283448e-03	5.755255e-04	1.158000e-03	20181122_CTCFgfpcf2_Prometa\MitoSys2\Calibration\pmEGFPC1\0006_pmEGFPC1_R1_P1_K1_Ch2.zen
2300	1.124076e-03	6.905274e-04	1.082500e-03	20181122_CTCFgfpcf2_Prometa\MitoSys2\Calibration\pmEGFPC1\0006_pmEGFPC1_R1_P1_K1_Ch2.zen
2460	9.600382e-04	5.674178e-04	1.015900e-03	20181122_CTCFgfpcf2_Prometa\MitoSys2\Calibration\pmEGFPC1\0006_pmEGFPC1_R1_P1_K1_Ch2.zen
2620	9.742573e-04	4.826485e-04	9.568100e-04	20181122_CTCFgfpcf2_Prometa\MitoSys2\Calibration\pmEGFPC1\0006_pmEGFPC1_R1_P1_K1_Ch2.zen
2780	9.181077e-04	3.870281e-04	9.039400e-04	20181122_CTCFgfpcf2_Prometa\MitoSys2\Calibration\pmEGFPC1\0006_pmEGFPC1_R1_P1_K1_Ch2.zen
2940	8.871628e-04	6.148700e-04	8.563900e-04	20181122_CTCFgfpcf2_Prometa\MitoSys2\Calibration\pmEGFPC1\0006_pmEGFPC1_R1_P1_K1_Ch2.zen
3100	8.141153e-04	5.086634e-04	8.133900e-04	20181122_CTCFgfpcf2_Prometa\MitoSys2\Calibration\pmEGFPC1\0006_pmEGFPC1_R1_P1_K1_Ch2.zen
3420	7.038730e-04	4.646819e-04	7.386600e-04	20181122_CTCFgfpcf2_Prometa\MitoSys2\Calibration\pmEGFPC1\0006_pmEGFPC1_R1_P1_K1_Ch2.zen
3740	5.960205e-04	3.878733e-04	6.759300e-04	20181122_CTCFgfpcf2_Prometa\MitoSys2\Calibration\pmEGFPC1\0006_pmEGFPC1_R1_P1_K1_Ch2.zen
4060	5.992693e-04	4.449309e-04	6.225100e-04	20181122_CTCFgfpcf2_Prometa\MitoSys2\Calibration\pmEGFPC1\0006_pmEGFPC1_R1_P1_K1_Ch2.zen
4380	6.184563e-04	4.618284e-04	5.764500e-04	20181122_CTCFgfpcf2_Prometa\MitoSys2\Calibration\pmEGFPC1\0006_pmEGFPC1_R1_P1_K1_Ch2.zen
4700	4.179778e-04	4.412826e-04	5.363200e-04	20181122_CTCFgfpcf2_Prometa\MitoSys2\Calibration\pmEGFPC1\0006_pmEGFPC1_R1_P1_K1_Ch2.zen
5020	5.018561e-04	4.082379e-04	5.010300e-04	20181122_CTCFgfpcf2_Prometa\MitoSys2\Calibration\pmEGFPC1\0006_pmEGFPC1_R1_P1_K1_Ch2.zen
5340	4.430395e-04	4.330791e-04	4.697600e-04	20181122_CTCFgfpcf2_Prometa\MitoSys2\Calibration\pmEGFPC1\0006_pmEGFPC1_R1_P1_K1_Ch2.zen
5660	4.102910e-04	3.965148e-04	4.418400e-04	20181122_CTCFgfpcf2_Prometa\MitoSys2\Calibration\pmEGFPC1\0006_pmEGFPC1_R1_P1_K1_Ch2.zen
5980	4.268069e-04	4.589983e-04	4.167600e-04	20181122_CTCFgfpcf2_Prometa\MitoSys2\Calibration\pmEGFPC1\0006_pmEGFPC1_R1_P1_K1_Ch2.zen
6300	4.377960e-04	4.303079e-04	3.941100e-04	20181122_CTCFgfpcf2_Prometa\MitoSys2\Calibration\pmEGFPC1\0006_pmEGFPC1_R1_P1_K1_Ch2.zen
6940	3.277284e-04	5.034176e-04	3.547800e-04	20181122_CTCFgfpcf2_Prometa\MitoSys2\Calibration\pmEGFPC1\0006_pmEGFPC1_R1_P1_K1_Ch2.zen
7580	2.720082e-04	3.837070e-04	3.218300e-04	20181122_CTCFgfpcf2_Prometa\MitoSys2\Calibration\pmEGFPC1\0006_pmEGFPC1_R1_P1_K1_Ch2.zen
8220	2.804468e-04	4.119198e-04	2.938100e-04	20181122_CTCFgfpcf2_Prometa\MitoSys2\Calibration\pmEGFPC1\0006_pmEGFPC1_R1_P1_K1_Ch2.zen
8860	1.471037e-04	3.771576e-04	2.697000e-04	20181122_CTCFgfpcf2_Prometa\MitoSys2\Calibration\pmEGFPC1\0006_pmEGFPC1_R1_P1_K1_Ch2.zen
9500	2.810390e-04	3.893259e-04	2.487500e-04	20181122_CTCFgfpcf2_Prometa\MitoSys2\Calibration\pmEGFPC1\0006_pmEGFPC1_R1_P1_K1_Ch2.zen
10140	2.912987e-04	3.035922e-04	2.303800e-04	20181122_CTCFgfpcf2_Prometa\MitoSys2\Calibration\pmEGFPC1\0006_pmEGFPC1_R1_P1_K1_Ch2.zen
10780	2.280531e-04	3.768748e-04	2.141700e-04	20181122_CTCFgfpcf2_Prometa\MitoSys2\Calibration\pmEGFPC1\0006_pmEGFPC1_R1_P1_K1_Ch2.zen
11420	2.981413e-04	3.373210e-04	1.997500e-04	20181122_CTCFgfpcf2_Prometa\MitoSys2\Calibration\pmEGFPC1\0006_pmEGFPC1_R1_P1_K1_Ch2.zen
12060	2.796839e-04	3.242480e-04	1.868500e-04	20181122_CTCFgfpcf2_Prometa\MitoSys2\Calibration\pmEGFPC1\0006_pmEGFPC1_R1_P1_K1_Ch2.zen
12700	2.072809e-04	2.946623e-04	1.752700e-04	20181122_CTCFgfpcf2_Prometa\MitoSys2\Calibration\pmEGFPC1\0006_pmEGFPC1_R1_P1_K1_Ch2.zen
13980	1.136413e-04	3.153477e-04	1.553100e-04	20181122_CTCFgfpcf2_Prometa\MitoSys2\Calibration\pmEGFPC1\0006_pmEGFPC1_R1_P1_K1_Ch2.zen
15260	8.225757e-05	2.363766e-04	1.387800e-04	20181122_CTCFgfpcf2_Prometa\MitoSys2\Calibration\pmEGFPC1\0006_pmEGFPC1_R1_P1_K1_Ch2.zen
16540	1.179159e-04	2.992311e-04	1.249100e-04	20181122_CTCFgfpcf2_Prometa\MitoSys2\Calibration\pmEGFPC1\0006_pmEGFPC1_R1_P1_K1_Ch2.zen
17820	1.345564e-04	3.211549e-04	1.131200e-04	20181122_CTCFgfpcf2_Prometa\MitoSys2\Calibration\pmEGFPC1\0006_pmEGFPC1_R1_P1_K1_Ch2.zen
19100	8.583112e-05	3.747322e-04	1.030200e-04	20181122_CTCFgfpcf2_Prometa\MitoSys2\Calibration\pmEGFPC1\0006_pmEGFPC1_R1_P1_K1_Ch2.zen
20380	4.678180e-05	3.037656e-04	9.427200e-05	20181122_CTCFgfpcf2_Prometa\MitoSys2\Calibration\pmEGFPC1\0006_pmEGFPC1_R1_P1_K1_Ch2.zen
21660	5.506607e-05	3.473058e-04	8.664700e-05	20181122_CTCFgfpcf2_Prometa\MitoSys2\Calibration\pmEGFPC1\0006_pmEGFPC1_R1_P1_K1_Ch2.zen
22940	5.003323e-05	2.830457e-04	7.995300e-05	20181122_CTCFgfpcf2_Prometa\MitoSys2\Calibration\pmEGFPC1\0006_pmEGFPC1_R1_P1_K1_Ch2.zen
24220	-1.160402e-05	3.662566e-04	7.404000e-05	20181122_CTCFgfpcf2_Prometa\MitoSys2\Calibration\pmEGFPC1\0006_pmEGFPC1_R1_P1_K1_Ch2.zen
25500	1.787549e-05	2.244755e-04	6.878800e-05	20181122_CTCFgfpcf2_Prometa\MitoSys2\Calibration\pmEGFPC1\0006_pmEGFPC1_R1_P1_K1_Ch2.zen
28060	6.251348e-05	2.994128e-04	5.989200e-05	20181122_CTCFgfpcf2_Prometa\MitoSys2\Calibration\pmEGFPC1\0006_pmEGFPC1_R1_P1_K1_Ch2.zen
30620	-5.698121e-06	3.105940e-04	5.267700e-05	20181122_CTCFgfpcf2_Prometa\MitoSys2\Calibration\pmEGFPC1\0006_pmEGFPC1_R1_P1_K1_Ch2.zen
33180	-3.874429e-05	2.227712e-04	4.673600e-05	20181122_CTCFgfpcf2_Prometa\MitoSys2\Calibration\pmEGFPC1\0006_pmEGFPC1_R1_P1_K1_Ch2.zen
35740	-3.156869e-05	2.381589e-04	4.177900e-05	20181122_CTCFgfpcf2_Prometa\MitoSys2\Calibration\pmEGFPC1\0006_pmEGFPC1_R1_P1_K1_Ch2.zen
38300	9.092003e-05	3.076991e-04	3.759500e-05	20181122_CTCFgfpcf2_Prometa\MitoSys2\Calibration\pmEGFPC1\0006_pmEGFPC1_R1_P1_K1_Ch2.zen
40860	1.398242e-04	3.070338e-04	3.403000e-05	20181122_CTCFgfpcf2_Prometa\MitoSys2\Calibration\pmEGFPC1\0006_pmEGFPC1_R1_P1_K1_Ch2.zen
43420	3.890579e-05	2.849366e-04	3.096300e-05	20181122_CTCFgfpcf2_Prometa\MitoSys2\Calibration\pmEGFPC1\0006_pmEGFPC1_R1_P1_K1_Ch2.zen
45980	3.141060e-05	2.868744e-04	2.830600e-05	20181122_CTCFgfpcf2_Prometa\MitoSys2\Calibration\pmEGFPC1\0006_pmEGFPC1_R1_P1_K1_Ch2.zen
48540	2.695992e-05	1.929416e-04	2.598600e-05	20181122_CTCFgfpcf2_Prometa\MitoSys2\Calibration\pmEGFPC1\0006_pmEGFPC1_R1_P1_K1_Ch2.zen
51100	2.303743e-05	1.791945e-04	2.394800e-05	20181122_CTCFgfpcf2_Prometa\MitoSys2\Calibration\pmEGFPC1\0006_pmEGFPC1_R1_P1_K1_Ch2.zen
56220	8.552710e-06	1.857175e-04	2.054800e-05	20181122_CTCFgfpcf2_Prometa\MitoSys2\Calibration\pmEGFPC1\0006_pmEGFPC1_R1_P1_K1_Ch2.zen
61340	8.275396e-05	2.383277e-04	1.784100e-05	20181122_CTCFgfpcf2_Prometa\MitoSys2\Calibration\pmEGFPC1\0006_pmEGFPC1_R1_P1_K1_Ch2.zen
66460	-2.376216e-05	2.218579e-04	1.564800e-05	20181122_CTCFgfpcf2_Prometa\MitoSys2\Calibration\pmEGFPC1\0006_pmEGFPC1_R1_P1_K1_Ch2.zen
71580	3.079213e-05	2.390310e-04	1.384500e-05	20181122_CTCFgfpcf2_Prometa\MitoSys2\Calibration\pmEGFPC1\0006_pmEGFPC1_R1_P1_K1_Ch2.zen
76700	-4.601739e-06	2.397188e-04	1.234300e-05	20181122_CTCFgfpcf2_Prometa\MitoSys2\Calibration\pmEGFPC1\0006_pmEGFPC1_R1_P1_K1_Ch2.zen
81820	-2.537768e-05	2.349862e-04	1.108000e-05	20181122_CTCFgfpcf2_Prometa\MitoSys2\Calibration\pmEGFPC1\0006_pmEGFPC1_R1_P1_K1_Ch2.zen
86940	7.357965e-05	2.864441e-04	1.000500e-05	20181122_CTCFgfpcf2_Prometa\MitoSys2\Calibration\pmEGFPC1\0006_pmEGFPC1_R1_P1_K1_Ch2.zen
92060	6.704771e-05	2.492134e-04	9.083200e-06	20181122_CTCFgfpcf2_Prometa\MitoSys2\Calibration\pmEGFPC1\0006_pmEGFPC1_R1_P1_K1_Ch2.zen
97180	-5.541957e-05	1.728714e-04	8.286400e-06	20181122_CTCFgfpcf2_Prometa\MitoSys2\Calibration\pmEGFPC1\0006_pmEGFPC1_R1_P1_K1_Ch2.zen
102300	-2.827724e-05	1.845981e-04	7.592800e-06	20181122_CTCFgfpcf2_Prometa\MitoSys2\Calibration\pmEGFPC1\0006_pmEGFPC1_R1_P1_K1_Ch2.zen
112540	3.836554e-05	2.189451e-04	6.449300e-06	20181122_CTCFgfpcf2_Prometa\MitoSys2\Calibration\pmEGFPC1\0006_pmEGFPC1_R1_P1_K1_Ch2.zen
122780	4.112741e-05	1.993536e-04	5.552100e-06	20181122_CTCFgfpcf2_Prometa\MitoSys2\Calibration\pmEGFPC1\0006_pmEGFPC1_R1_P1_K1_Ch2.zen
133020	3.295793e-06	1.634518e-04	4.834700e-06	20181122_CTCFgfpcf2_Prometa\MitoSys2\Calibration\pmEGFPC1\0006_pmEGFPC1_R1_P1_K1_Ch2.zen
143260	4.138525e-05	1.800976e-04	4.251600e-06	20181122_CTCFgfpcf2_Prometa\MitoSys2\Calibration\pmEGFPC1\0006_pmEGFPC1_R1_P1_K1_Ch2.zen
153500	5.021640e-05	1.557011e-04	3.771000e-06	20181122_CTCFgfpcf2_Prometa\MitoSys2\Calibration\pmEGFPC1\0006_pmEGFPC1_R1_P1_K1_Ch2.zen
163740	6.130352e-05	1.838553e-04	3.370000e-06	20181122_CTCFgfpcf2_Prometa\MitoSys2\Calibration\pmEGFPC1\0006_pmEGFPC1_R1_P1_K1_Ch2.zen
173980	1.045059e-05	1.948296e-04	3.031700e-06	20181122_CTCFgfpcf2_Prometa\MitoSys2\Calibration\pmEGFPC1\0006_pmEGFPC1_R1_P1_K1_Ch2.zen
184220	-3.009070e-05	2.397373e-04	2.743700e-06	20181122_CTCFgfpcf2_Prometa\MitoSys2\Calibration\pmEGFPC1\0006_pmEGFPC1_R1_P1_K1_Ch2.zen
194460	-9.906066e-05	2.655551e-04	2.496200e-06	20181122_CTCFgfpcf2_Prometa\MitoSys2\Calibration\pmEGFPC1\0006_pmEGFPC1_R1_P1_K1_Ch2.zen
204700	2.687203e-06	2.389949e-04	2.282000e-06	20181122_CTCFgfpcf2_Prometa\MitoSys2\Calibration\pmEGFPC1\0006_pmEGFPC1_R1_P1_K1_Ch2.zen
225180	-5.935105e-05	1.375592e-04	1.931400e-06	20181122_CTCFgfpcf2_Prometa\MitoSys2\Calibration\pmEGFPC1\0006_pmEGFPC1_R1_P1_K1_Ch2.zen
245660	1.974078e-05	1.764044e-04	1.658500e-06	20181122_CTCFgfpcf2_Prometa\MitoSys2\Calibration\pmEGFPC1\0006_pmEGFPC1_R1_P1_K1_Ch2.zen
266140	2.460297e-05	1.401894e-04	1.441700e-06	20181122_CTCFgfpcf2_Prometa\MitoSys2\Calibration\pmEGFPC1\0006_pmEGFPC1_R1_P1_K1_Ch2.zen
286620	3.475175e-06	1.523675e-04	1.266400e-06	20181122_CTCFgfpcf2_Prometa\MitoSys2\Calibration\pmEGFPC1\0006_pmEGFPC1_R1_P1_K1_Ch2.zen
307100	-7.122712e-05	1.905196e-04	1.122500e-06	20181122_CTCFgfpcf2_Prometa\MitoSys2\Calibration\pmEGFPC1\0006_pmEGFPC1_R1_P1_K1_Ch2.zen
327580	-3.100504e-05	1.265029e-04	1.002900e-06	20181122_CTCFgfpcf2_Prometa\MitoSys2\Calibration\pmEGFPC1\0006_pmEGFPC1_R1_P1_K1_Ch2.zen
348060	-3.212575e-05	1.152162e-04	9.022200e-07	20181122_CTCFgfpcf2_Prometa\MitoSys2\Calibration\pmEGFPC1\0006_pmEGFPC1_R1_P1_K1_Ch2.zen
368540	-4.963524e-05	1.616344e-04	8.166700e-07	20181122_CTCFgfpcf2_Prometa\MitoSys2\Calibration\pmEGFPC1\0006_pmEGFPC1_R1_P1_K1_Ch2.zen
389020	1.452050e-05	1.790436e-04	7.433000e-07	20181122_CTCFgfpcf2_Prometa\MitoSys2\Calibration\pmEGFPC1\0006_pmEGFPC1_R1_P1_K1_Ch2.zen
409500	2.049527e-05	1.438564e-04	6.798600e-07	20181122_CTCFgfpcf2_Prometa\MitoSys2\Calibration\pmEGFPC1\0006_pmEGFPC1_R1_P1_K1_Ch2.zen
450460	-4.223801e-05	1.025554e-04	5.761600e-07	20181122_CTCFgfpcf2_Prometa\MitoSys2\Calibration\pmEGFPC1\0006_pmEGFPC1_R1_P1_K1_Ch2.zen
491420	-2.762767e-05	9.714043e-05	4.955200e-07	20181122_CTCFgfpcf2_Prometa\MitoSys2\Calibration\pmEGFPC1\0006_pmEGFPC1_R1_P1_K1_Ch2.zen
532380	-4.732110e-05	9.058859e-05	4.314700e-07	20181122_CTCFgfpcf2_Prometa\MitoSys2\Calibration\pmEGFPC1\0006_pmEGFPC1_R1_P1_K1_Ch2.zen
573340	-5.771722e-05	1.179728e-04	3.796700e-07	20181122_CTCFgfpcf2_Prometa\MitoSys2\Calibration\pmEGFPC1\0006_pmEGFPC1_R1_P1_K1_Ch2.zen
614300	-2.325091e-05	1.043672e-04	3.371200e-07	20181122_CTCFgfpcf2_Prometa\MitoSys2\Calibration\pmEGFPC1\0006_pmEGFPC1_R1_P1_K1_Ch2.zen
655260	-1.486792e-05	9.685197e-05	3.017100e-07	20181122_CTCFgfpcf2_Prometa\MitoSys2\Calibration\pmEGFPC1\0006_pmEGFPC1_R1_P1_K1_Ch2.zen
696220	-2.309230e-05	1.124676e-04	2.718900e-07	20181122_CTCFgfpcf2_Prometa\MitoSys2\Calibration\pmEGFPC1\0006_pmEGFPC1_R1_P1_K1_Ch2.zen
737180	1.079757e-05	1.191287e-04	2.465200e-07	20181122_CTCFgfpcf2_Prometa\MitoSys2\Calibration\pmEGFPC1\0006_pmEGFPC1_R1_P1_K1_Ch2.zen
778140	1.634219e-05	1.042201e-04	2.247300e-07	20181122_CTCFgfpcf2_Prometa\MitoSys2\Calibration\pmEGFPC1\0006_pmEGFPC1_R1_P1_K1_Ch2.zen
819100	-1.852241e-06	7.222373e-05	2.058700e-07	20181122_CTCFgfpcf2_Prometa\MitoSys2\Calibration\pmEGFPC1\0006_pmEGFPC1_R1_P1_K1_Ch2.zen
901020	-1.643378e-05	9.014231e-05	1.749800e-07	20181122_CTCFgfpcf2_Prometa\MitoSys2\Calibration\pmEGFPC1\0006_pmEGFPC1_R1_P1_K1_Ch2.zen
982940	-2.651099e-06	7.994781e-05	1.509000e-07	20181122_CTCFgfpcf2_Prometa\MitoSys2\Calibration\pmEGFPC1\0006_pmEGFPC1_R1_P1_K1_Ch2.zen
1064860	-4.808355e-06	7.316766e-05	1.317300e-07	20181122_CTCFgfpcf2_Prometa\MitoSys2\Calibration\pmEGFPC1\0006_pmEGFPC1_R1_P1_K1_Ch2.zen
1146780	-4.903656e-06	5.879575e-05	1.161900e-07	20181122_CTCFgfpcf2_Prometa\MitoSys2\Calibration\pmEGFPC1\0006_pmEGFPC1_R1_P1_K1_Ch2.zen
1228700	-1.869585e-05	8.982812e-05	1.033900e-07	20181122_CTCFgfpcf2_Prometa\MitoSys2\Calibration\pmEGFPC1\0006_pmEGFPC1_R1_P1_K1_Ch2.zen
1310620	9.689072e-06	8.696548e-05	9.271800e-08	20181122_CTCFgfpcf2_Prometa\MitoSys2\Calibration\pmEGFPC1\0006_pmEGFPC1_R1_P1_K1_Ch2.zen
1392540	7.784709e-06	7.606023e-05	8.371000e-08	20181122_CTCFgfpcf2_Prometa\MitoSys2\Calibration\pmEGFPC1\0006_pmEGFPC1_R1_P1_K1_Ch2.zen
1474460	-1.284497e-05	1.007648e-04	7.603100e-08	20181122_CTCFgfpcf2_Prometa\MitoSys2\Calibration\pmEGFPC1\0006_pmEGFPC1_R1_P1_K1_Ch2.zen
1556380	1.245868e-05	8.988519e-05	6.942500e-08	20181122_CTCFgfpcf2_Prometa\MitoSys2\Calibration\pmEGFPC1\0006_pmEGFPC1_R1_P1_K1_Ch2.zen
10	1.798548e-02	2.562779e-03	1.765900e-02	20181122_CTCFgfpcf2_Prometa\MitoSys2\Calibration\pmEGFPC1\0006_pmEGFPC1_R1_P2_K1_Ch2.zen
20	1.657690e-02	1.963852e-03	1.688400e-02	20181122_CTCFgfpcf2_Prometa\MitoSys2\Calibration\pmEGFPC1\0006_pmEGFPC1_R1_P2_K1_Ch2.zen
30	1.587854e-02	2.132568e-03	1.617400e-02	20181122_CTCFgfpcf2_Prometa\MitoSys2\Calibration\pmEGFPC1\0006_pmEGFPC1_R1_P2_K1_Ch2.zen
40	1.568635e-02	1.979753e-03	1.552100e-02	20181122_CTCFgfpcf2_Prometa\MitoSys2\Calibration\pmEGFPC1\0006_pmEGFPC1_R1_P2_K1_Ch2.zen
50	1.465997e-02	2.360552e-03	1.492100e-02	20181122_CTCFgfpcf2_Prometa\MitoSys2\Calibration\pmEGFPC1\0006_pmEGFPC1_R1_P2_K1_Ch2.zen
60	1.434183e-02	1.929392e-03	1.436800e-02	20181122_CTCFgfpcf2_Prometa\MitoSys2\Calibration\pmEGFPC1\0006_pmEGFPC1_R1_P2_K1_Ch2.zen
70	1.419186e-02	2.002725e-03	1.385700e-02	20181122_CTCFgfpcf2_Prometa\MitoSys2\Calibration\pmEGFPC1\0006_pmEGFPC1_R1_P2_K1_Ch2.zen
80	1.381057e-02	2.551807e-03	1.338500e-02	20181122_CTCFgfpcf2_Prometa\MitoSys2\Calibration\pmEGFPC1\0006_pmEGFPC1_R1_P2_K1_Ch2.zen
90	1.261023e-02	1.742464e-03	1.294700e-02	20181122_CTCFgfpcf2_Prometa\MitoSys2\Calibration\pmEGFPC1\0006_pmEGFPC1_R1_P2_K1_Ch2.zen
100	1.259569e-02	1.550079e-03	1.253900e-02	20181122_CTCFgfpcf2_Prometa\MitoSys2\Calibration\pmEGFPC1\0006_pmEGFPC1_R1_P2_K1_Ch2.zen
120	1.182809e-02	2.251707e-03	1.180600e-02	20181122_CTCFgfpcf2_Prometa\MitoSys2\Calibration\pmEGFPC1\0006_pmEGFPC1_R1_P2_K1_Ch2.zen
140	1.111811e-02	1.342116e-03	1.116400e-02	20181122_CTCFgfpcf2_Prometa\MitoSys2\Calibration\pmEGFPC1\0006_pmEGFPC1_R1_P2_K1_Ch2.zen
160	1.059573e-02	1.208121e-03	1.059700e-02	20181122_CTCFgfpcf2_Prometa\MitoSys2\Calibration\pmEGFPC1\0006_pmEGFPC1_R1_P2_K1_Ch2.zen
180	1.009636e-02	1.655694e-03	1.009300e-02	20181122_CTCFgfpcf2_Prometa\MitoSys2\Calibration\pmEGFPC1\0006_pmEGFPC1_R1_P2_K1_Ch2.zen
200	1.008077e-02	1.157745e-03	9.641000e-03	20181122_CTCFgfpcf2_Prometa\MitoSys2\Calibration\pmEGFPC1\0006_pmEGFPC1_R1_P2_K1_Ch2.zen
220	9.025932e-03	1.763954e-03	9.233800e-03	20181122_CTCFgfpcf2_Prometa\MitoSys2\Calibration\pmEGFPC1\0006_pmEGFPC1_R1_P2_K1_Ch2.zen
240	8.680797e-03	1.116722e-03	8.864200e-03	20181122_CTCFgfpcf2_Prometa\MitoSys2\Calibration\pmEGFPC1\0006_pmEGFPC1_R1_P2_K1_Ch2.zen
260	8.604045e-03	1.343103e-03	8.527000e-03	20181122_CTCFgfpcf2_Prometa\MitoSys2\Calibration\pmEGFPC1\0006_pmEGFPC1_R1_P2_K1_Ch2.zen
280	8.021516e-03	1.646364e-03	8.217800e-03	20181122_CTCFgfpcf2_Prometa\MitoSys2\Calibration\pmEGFPC1\0006_pmEGFPC1_R1_P2_K1_Ch2.zen
300	8.032342e-03	1.068478e-03	7.932800e-03	20181122_CTCFgfpcf2_Prometa\MitoSys2\Calibration\pmEGFPC1\0006_pmEGFPC1_R1_P2_K1_Ch2.zen
340	7.257798e-03	9.877483e-04	7.424200e-03	20181122_CTCFgfpcf2_Prometa\MitoSys2\Calibration\pmEGFPC1\0006_pmEGFPC1_R1_P2_K1_Ch2.zen
380	6.894439e-03	8.980376e-04	6.982500e-03	20181122_CTCFgfpcf2_Prometa\MitoSys2\Calibration\pmEGFPC1\0006_pmEGFPC1_R1_P2_K1_Ch2.zen
420	6.173880e-03	1.319291e-03	6.594200e-03	20181122_CTCFgfpcf2_Prometa\MitoSys2\Calibration\pmEGFPC1\0006_pmEGFPC1_R1_P2_K1_Ch2.zen
460	6.532277e-03	1.051704e-03	6.249400e-03	20181122_CTCFgfpcf2_Prometa\MitoSys2\Calibration\pmEGFPC1\0006_pmEGFPC1_R1_P2_K1_Ch2.zen
500	6.002890e-03	9.631738e-04	5.940700e-03	20181122_CTCFgfpcf2_Prometa\MitoSys2\Calibration\pmEGFPC1\0006_pmEGFPC1_R1_P2_K1_Ch2.zen
540	5.815106e-03	1.228446e-03	5.662400e-03	20181122_CTCFgfpcf2_Prometa\MitoSys2\Calibration\pmEGFPC1\0006_pmEGFPC1_R1_P2_K1_Ch2.zen
580	5.584174e-03	1.054907e-03	5.410000e-03	20181122_CTCFgfpcf2_Prometa\MitoSys2\Calibration\pmEGFPC1\0006_pmEGFPC1_R1_P2_K1_Ch2.zen
620	5.187588e-03	7.683442e-04	5.179800e-03	20181122_CTCFgfpcf2_Prometa\MitoSys2\Calibration\pmEGFPC1\0006_pmEGFPC1_R1_P2_K1_Ch2.zen
660	4.922023e-03	1.070518e-03	4.969000e-03	20181122_CTCFgfpcf2_Prometa\MitoSys2\Calibration\pmEGFPC1\0006_pmEGFPC1_R1_P2_K1_Ch2.zen
700	4.871395e-03	1.004814e-03	4.775200e-03	20181122_CTCFgfpcf2_Prometa\MitoSys2\Calibration\pmEGFPC1\0006_pmEGFPC1_R1_P2_K1_Ch2.zen
780	4.674036e-03	1.002118e-03	4.430800e-03	20181122_CTCFgfpcf2_Prometa\MitoSys2\Calibration\pmEGFPC1\0006_pmEGFPC1_R1_P2_K1_Ch2.zen
860	4.151719e-03	8.052283e-04	4.134000e-03	20181122_CTCFgfpcf2_Prometa\MitoSys2\Calibration\pmEGFPC1\0006_pmEGFPC1_R1_P2_K1_Ch2.zen
940	3.693086e-03	1.059736e-03	3.875500e-03	20181122_CTCFgfpcf2_Prometa\MitoSys2\Calibration\pmEGFPC1\0006_pmEGFPC1_R1_P2_K1_Ch2.zen
1020	3.539690e-03	7.017917e-04	3.648400e-03	20181122_CTCFgfpcf2_Prometa\MitoSys2\Calibration\pmEGFPC1\0006_pmEGFPC1_R1_P2_K1_Ch2.zen
1100	3.369789e-03	8.543125e-04	3.447200e-03	20181122_CTCFgfpcf2_Prometa\MitoSys2\Calibration\pmEGFPC1\0006_pmEGFPC1_R1_P2_K1_Ch2.zen
1180	3.086004e-03	9.042127e-04	3.267900e-03	20181122_CTCFgfpcf2_Prometa\MitoSys2\Calibration\pmEGFPC1\0006_pmEGFPC1_R1_P2_K1_Ch2.zen
1260	3.194832e-03	9.568193e-04	3.106900e-03	20181122_CTCFgfpcf2_Prometa\MitoSys2\Calibration\pmEGFPC1\0006_pmEGFPC1_R1_P2_K1_Ch2.zen
1340	2.886511e-03	4.772146e-04	2.961800e-03	20181122_CTCFgfpcf2_Prometa\MitoSys2\Calibration\pmEGFPC1\0006_pmEGFPC1_R1_P2_K1_Ch2.zen
1420	2.819319e-03	9.075708e-04	2.830200e-03	20181122_CTCFgfpcf2_Prometa\MitoSys2\Calibration\pmEGFPC1\0006_pmEGFPC1_R1_P2_K1_Ch2.zen
1500	2.719865e-03	7.192845e-04	2.710300e-03	20181122_CTCFgfpcf2_Prometa\MitoSys2\Calibration\pmEGFPC1\0006_pmEGFPC1_R1_P2_K1_Ch2.zen
1660	2.478349e-03	6.730599e-04	2.500100e-03	20181122_CTCFgfpcf2_Prometa\MitoSys2\Calibration\pmEGFPC1\0006_pmEGFPC1_R1_P2_K1_Ch2.zen
1820	2.355081e-03	7.691066e-04	2.321800e-03	20181122_CTCFgfpcf2_Prometa\MitoSys2\Calibration\pmEGFPC1\0006_pmEGFPC1_R1_P2_K1_Ch2.zen
1980	2.341083e-03	8.658106e-04	2.168600e-03	20181122_CTCFgfpcf2_Prometa\MitoSys2\Calibration\pmEGFPC1\0006_pmEGFPC1_R1_P2_K1_Ch2.zen
2140	1.957223e-03	6.405506e-04	2.035600e-03	20181122_CTCFgfpcf2_Prometa\MitoSys2\Calibration\pmEGFPC1\0006_pmEGFPC1_R1_P2_K1_Ch2.zen
2300	1.961927e-03	9.737159e-04	1.919100e-03	20181122_CTCFgfpcf2_Prometa\MitoSys2\Calibration\pmEGFPC1\0006_pmEGFPC1_R1_P2_K1_Ch2.zen
2460	1.810544e-03	8.050771e-04	1.816000e-03	20181122_CTCFgfpcf2_Prometa\MitoSys2\Calibration\pmEGFPC1\0006_pmEGFPC1_R1_P2_K1_Ch2.zen
2620	1.939895e-03	9.066564e-04	1.724300e-03	20181122_CTCFgfpcf2_Prometa\MitoSys2\Calibration\pmEGFPC1\0006_pmEGFPC1_R1_P2_K1_Ch2.zen
2780	1.590504e-03	8.746251e-04	1.642200e-03	20181122_CTCFgfpcf2_Prometa\MitoSys2\Calibration\pmEGFPC1\0006_pmEGFPC1_R1_P2_K1_Ch2.zen
2940	1.682371e-03	8.304499e-04	1.568100e-03	20181122_CTCFgfpcf2_Prometa\MitoSys2\Calibration\pmEGFPC1\0006_pmEGFPC1_R1_P2_K1_Ch2.zen
3100	1.447147e-03	6.226839e-04	1.500900e-03	20181122_CTCFgfpcf2_Prometa\MitoSys2\Calibration\pmEGFPC1\0006_pmEGFPC1_R1_P2_K1_Ch2.zen
3420	1.341218e-03	6.993487e-04	1.383900e-03	20181122_CTCFgfpcf2_Prometa\MitoSys2\Calibration\pmEGFPC1\0006_pmEGFPC1_R1_P2_K1_Ch2.zen
3740	1.347002e-03	6.700591e-04	1.285100e-03	20181122_CTCFgfpcf2_Prometa\MitoSys2\Calibration\pmEGFPC1\0006_pmEGFPC1_R1_P2_K1_Ch2.zen
4060	1.114977e-03	5.516322e-04	1.200700e-03	20181122_CTCFgfpcf2_Prometa\MitoSys2\Calibration\pmEGFPC1\0006_pmEGFPC1_R1_P2_K1_Ch2.zen
4380	1.263495e-03	6.766648e-04	1.127500e-03	20181122_CTCFgfpcf2_Prometa\MitoSys2\Calibration\pmEGFPC1\0006_pmEGFPC1_R1_P2_K1_Ch2.zen
4700	9.856629e-04	6.160847e-04	1.063400e-03	20181122_CTCFgfpcf2_Prometa\MitoSys2\Calibration\pmEGFPC1\0006_pmEGFPC1_R1_P2_K1_Ch2.zen
5020	9.394536e-04	6.756546e-04	1.006700e-03	20181122_CTCFgfpcf2_Prometa\MitoSys2\Calibration\pmEGFPC1\0006_pmEGFPC1_R1_P2_K1_Ch2.zen
5340	1.016976e-03	6.377472e-04	9.561200e-04	20181122_CTCFgfpcf2_Prometa\MitoSys2\Calibration\pmEGFPC1\0006_pmEGFPC1_R1_P2_K1_Ch2.zen
5660	8.878724e-04	6.103079e-04	9.107200e-04	20181122_CTCFgfpcf2_Prometa\MitoSys2\Calibration\pmEGFPC1\0006_pmEGFPC1_R1_P2_K1_Ch2.zen
5980	7.187498e-04	6.109767e-04	8.696700e-04	20181122_CTCFgfpcf2_Prometa\MitoSys2\Calibration\pmEGFPC1\0006_pmEGFPC1_R1_P2_K1_Ch2.zen
6300	7.664013e-04	5.814799e-04	8.323400e-04	20181122_CTCFgfpcf2_Prometa\MitoSys2\Calibration\pmEGFPC1\0006_pmEGFPC1_R1_P2_K1_Ch2.zen
6940	7.296518e-04	6.174222e-04	7.668400e-04	20181122_CTCFgfpcf2_Prometa\MitoSys2\Calibration\pmEGFPC1\0006_pmEGFPC1_R1_P2_K1_Ch2.zen
7580	6.721197e-04	6.608536e-04	7.110800e-04	20181122_CTCFgfpcf2_Prometa\MitoSys2\Calibration\pmEGFPC1\0006_pmEGFPC1_R1_P2_K1_Ch2.zen
8220	6.948402e-04	5.631298e-04	6.628900e-04	20181122_CTCFgfpcf2_Prometa\MitoSys2\Calibration\pmEGFPC1\0006_pmEGFPC1_R1_P2_K1_Ch2.zen
8860	7.201069e-04	7.038511e-04	6.207200e-04	20181122_CTCFgfpcf2_Prometa\MitoSys2\Calibration\pmEGFPC1\0006_pmEGFPC1_R1_P2_K1_Ch2.zen
9500	5.962635e-04	5.981374e-04	5.834100e-04	20181122_CTCFgfpcf2_Prometa\MitoSys2\Calibration\pmEGFPC1\0006_pmEGFPC1_R1_P2_K1_Ch2.zen
10140	5.268543e-04	6.386054e-04	5.501200e-04	20181122_CTCFgfpcf2_Prometa\MitoSys2\Calibration\pmEGFPC1\0006_pmEGFPC1_R1_P2_K1_Ch2.zen
10780	4.126055e-04	7.570228e-04	5.201800e-04	20181122_CTCFgfpcf2_Prometa\MitoSys2\Calibration\pmEGFPC1\0006_pmEGFPC1_R1_P2_K1_Ch2.zen
11420	4.669117e-04	6.729315e-04	4.930700e-04	20181122_CTCFgfpcf2_Prometa\MitoSys2\Calibration\pmEGFPC1\0006_pmEGFPC1_R1_P2_K1_Ch2.zen
12060	5.784605e-04	6.023623e-04	4.683900e-04	20181122_CTCFgfpcf2_Prometa\MitoSys2\Calibration\pmEGFPC1\0006_pmEGFPC1_R1_P2_K1_Ch2.zen
12700	4.337051e-04	6.211446e-04	4.458100e-04	20181122_CTCFgfpcf2_Prometa\MitoSys2\Calibration\pmEGFPC1\0006_pmEGFPC1_R1_P2_K1_Ch2.zen
13980	4.204110e-04	6.683710e-04	4.059200e-04	20181122_CTCFgfpcf2_Prometa\MitoSys2\Calibration\pmEGFPC1\0006_pmEGFPC1_R1_P2_K1_Ch2.zen
15260	4.737780e-04	6.367852e-04	3.717400e-04	20181122_CTCFgfpcf2_Prometa\MitoSys2\Calibration\pmEGFPC1\0006_pmEGFPC1_R1_P2_K1_Ch2.zen
16540	4.150988e-04	5.944723e-04	3.421100e-04	20181122_CTCFgfpcf2_Prometa\MitoSys2\Calibration\pmEGFPC1\0006_pmEGFPC1_R1_P2_K1_Ch2.zen
17820	4.454307e-04	5.367663e-04	3.161900e-04	20181122_CTCFgfpcf2_Prometa\MitoSys2\Calibration\pmEGFPC1\0006_pmEGFPC1_R1_P2_K1_Ch2.zen
19100	3.804073e-04	4.604678e-04	2.933200e-04	20181122_CTCFgfpcf2_Prometa\MitoSys2\Calibration\pmEGFPC1\0006_pmEGFPC1_R1_P2_K1_Ch2.zen
20380	2.364739e-04	4.694804e-04	2.730100e-04	20181122_CTCFgfpcf2_Prometa\MitoSys2\Calibration\pmEGFPC1\0006_pmEGFPC1_R1_P2_K1_Ch2.zen
21660	1.770463e-04	4.530341e-04	2.548700e-04	20181122_CTCFgfpcf2_Prometa\MitoSys2\Calibration\pmEGFPC1\0006_pmEGFPC1_R1_P2_K1_Ch2.zen
22940	1.734693e-04	5.793260e-04	2.385700e-04	20181122_CTCFgfpcf2_Prometa\MitoSys2\Calibration\pmEGFPC1\0006_pmEGFPC1_R1_P2_K1_Ch2.zen
24220	2.551382e-04	5.290298e-04	2.238700e-04	20181122_CTCFgfpcf2_Prometa\MitoSys2\Calibration\pmEGFPC1\0006_pmEGFPC1_R1_P2_K1_Ch2.zen
25500	2.141588e-04	4.087185e-04	2.105500e-04	20181122_CTCFgfpcf2_Prometa\MitoSys2\Calibration\pmEGFPC1\0006_pmEGFPC1_R1_P2_K1_Ch2.zen
28060	1.186913e-04	2.521429e-04	1.873900e-04	20181122_CTCFgfpcf2_Prometa\MitoSys2\Calibration\pmEGFPC1\0006_pmEGFPC1_R1_P2_K1_Ch2.zen
30620	1.043874e-04	4.881492e-04	1.679900e-04	20181122_CTCFgfpcf2_Prometa\MitoSys2\Calibration\pmEGFPC1\0006_pmEGFPC1_R1_P2_K1_Ch2.zen
33180	2.755516e-04	4.056836e-04	1.515600e-04	20181122_CTCFgfpcf2_Prometa\MitoSys2\Calibration\pmEGFPC1\0006_pmEGFPC1_R1_P2_K1_Ch2.zen
35740	1.586099e-04	4.784591e-04	1.375000e-04	20181122_CTCFgfpcf2_Prometa\MitoSys2\Calibration\pmEGFPC1\0006_pmEGFPC1_R1_P2_K1_Ch2.zen
38300	1.199512e-04	3.730515e-04	1.253800e-04	20181122_CTCFgfpcf2_Prometa\MitoSys2\Calibration\pmEGFPC1\0006_pmEGFPC1_R1_P2_K1_Ch2.zen
40860	3.405356e-05	3.022846e-04	1.148300e-04	20181122_CTCFgfpcf2_Prometa\MitoSys2\Calibration\pmEGFPC1\0006_pmEGFPC1_R1_P2_K1_Ch2.zen
43420	-6.829891e-05	3.167937e-04	1.056000e-04	20181122_CTCFgfpcf2_Prometa\MitoSys2\Calibration\pmEGFPC1\0006_pmEGFPC1_R1_P2_K1_Ch2.zen
45980	4.725554e-05	4.191018e-04	9.746900e-05	20181122_CTCFgfpcf2_Prometa\MitoSys2\Calibration\pmEGFPC1\0006_pmEGFPC1_R1_P2_K1_Ch2.zen
48540	5.751222e-05	3.814406e-04	9.026700e-05	20181122_CTCFgfpcf2_Prometa\MitoSys2\Calibration\pmEGFPC1\0006_pmEGFPC1_R1_P2_K1_Ch2.zen
51100	1.261303e-04	3.230541e-04	8.385300e-05	20181122_CTCFgfpcf2_Prometa\MitoSys2\Calibration\pmEGFPC1\0006_pmEGFPC1_R1_P2_K1_Ch2.zen
56220	8.690889e-05	2.642370e-04	7.296100e-05	20181122_CTCFgfpcf2_Prometa\MitoSys2\Calibration\pmEGFPC1\0006_pmEGFPC1_R1_P2_K1_Ch2.zen
61340	1.629207e-04	2.987019e-04	6.410100e-05	20181122_CTCFgfpcf2_Prometa\MitoSys2\Calibration\pmEGFPC1\0006_pmEGFPC1_R1_P2_K1_Ch2.zen
66460	6.711762e-05	3.666432e-04	5.679100e-05	20181122_CTCFgfpcf2_Prometa\MitoSys2\Calibration\pmEGFPC1\0006_pmEGFPC1_R1_P2_K1_Ch2.zen
71580	-1.403673e-05	3.584171e-04	5.068300e-05	20181122_CTCFgfpcf2_Prometa\MitoSys2\Calibration\pmEGFPC1\0006_pmEGFPC1_R1_P2_K1_Ch2.zen
76700	-4.743600e-05	3.473393e-04	4.552400e-05	20181122_CTCFgfpcf2_Prometa\MitoSys2\Calibration\pmEGFPC1\0006_pmEGFPC1_R1_P2_K1_Ch2.zen
81820	-3.429266e-05	3.843280e-04	4.112500e-05	20181122_CTCFgfpcf2_Prometa\MitoSys2\Calibration\pmEGFPC1\0006_pmEGFPC1_R1_P2_K1_Ch2.zen
86940	-3.409712e-05	3.708283e-04	3.734300e-05	20181122_CTCFgfpcf2_Prometa\MitoSys2\Calibration\pmEGFPC1\0006_pmEGFPC1_R1_P2_K1_Ch2.zen
92060	1.778443e-05	4.608299e-04	3.406500e-05	20181122_CTCFgfpcf2_Prometa\MitoSys2\Calibration\pmEGFPC1\0006_pmEGFPC1_R1_P2_K1_Ch2.zen
97180	-4.244168e-05	2.780447e-04	3.120500e-05	20181122_CTCFgfpcf2_Prometa\MitoSys2\Calibration\pmEGFPC1\0006_pmEGFPC1_R1_P2_K1_Ch2.zen
102300	1.050888e-05	3.747465e-04	2.869400e-05	20181122_CTCFgfpcf2_Prometa\MitoSys2\Calibration\pmEGFPC1\0006_pmEGFPC1_R1_P2_K1_Ch2.zen
112540	1.777618e-04	3.702897e-04	2.451000e-05	20181122_CTCFgfpcf2_Prometa\MitoSys2\Calibration\pmEGFPC1\0006_pmEGFPC1_R1_P2_K1_Ch2.zen
122780	6.879977e-05	3.112247e-04	2.118600e-05	20181122_CTCFgfpcf2_Prometa\MitoSys2\Calibration\pmEGFPC1\0006_pmEGFPC1_R1_P2_K1_Ch2.zen
133020	7.869524e-05	4.008318e-04	1.850000e-05	20181122_CTCFgfpcf2_Prometa\MitoSys2\Calibration\pmEGFPC1\0006_pmEGFPC1_R1_P2_K1_Ch2.zen
143260	1.079302e-04	3.385771e-04	1.629700e-05	20181122_CTCFgfpcf2_Prometa\MitoSys2\Calibration\pmEGFPC1\0006_pmEGFPC1_R1_P2_K1_Ch2.zen
153500	8.277619e-05	3.558153e-04	1.446900e-05	20181122_CTCFgfpcf2_Prometa\MitoSys2\Calibration\pmEGFPC1\0006_pmEGFPC1_R1_P2_K1_Ch2.zen
163740	2.751193e-05	2.865034e-04	1.293500e-05	20181122_CTCFgfpcf2_Prometa\MitoSys2\Calibration\pmEGFPC1\0006_pmEGFPC1_R1_P2_K1_Ch2.zen
173980	-1.467376e-05	3.237060e-04	1.163400e-05	20181122_CTCFgfpcf2_Prometa\MitoSys2\Calibration\pmEGFPC1\0006_pmEGFPC1_R1_P2_K1_Ch2.zen
184220	-4.588541e-05	3.402688e-04	1.052200e-05	20181122_CTCFgfpcf2_Prometa\MitoSys2\Calibration\pmEGFPC1\0006_pmEGFPC1_R1_P2_K1_Ch2.zen
194460	1.713103e-05	3.560444e-04	9.563200e-06	20181122_CTCFgfpcf2_Prometa\MitoSys2\Calibration\pmEGFPC1\0006_pmEGFPC1_R1_P2_K1_Ch2.zen
204700	1.216693e-04	3.132258e-04	8.731500e-06	20181122_CTCFgfpcf2_Prometa\MitoSys2\Calibration\pmEGFPC1\0006_pmEGFPC1_R1_P2_K1_Ch2.zen
225180	1.219844e-04	2.147142e-04	7.366600e-06	20181122_CTCFgfpcf2_Prometa\MitoSys2\Calibration\pmEGFPC1\0006_pmEGFPC1_R1_P2_K1_Ch2.zen
245660	4.104071e-05	2.323370e-04	6.302200e-06	20181122_CTCFgfpcf2_Prometa\MitoSys2\Calibration\pmEGFPC1\0006_pmEGFPC1_R1_P2_K1_Ch2.zen
266140	2.445434e-05	3.174303e-04	5.456000e-06	20181122_CTCFgfpcf2_Prometa\MitoSys2\Calibration\pmEGFPC1\0006_pmEGFPC1_R1_P2_K1_Ch2.zen
286620	6.427918e-05	3.421823e-04	4.772000e-06	20181122_CTCFgfpcf2_Prometa\MitoSys2\Calibration\pmEGFPC1\0006_pmEGFPC1_R1_P2_K1_Ch2.zen
307100	-1.171574e-05	2.580842e-04	4.211300e-06	20181122_CTCFgfpcf2_Prometa\MitoSys2\Calibration\pmEGFPC1\0006_pmEGFPC1_R1_P2_K1_Ch2.zen
327580	-4.031256e-05	2.644926e-04	3.745900e-06	20181122_CTCFgfpcf2_Prometa\MitoSys2\Calibration\pmEGFPC1\0006_pmEGFPC1_R1_P2_K1_Ch2.zen
348060	-1.240929e-04	2.172062e-04	3.355100e-06	20181122_CTCFgfpcf2_Prometa\MitoSys2\Calibration\pmEGFPC1\0006_pmEGFPC1_R1_P2_K1_Ch2.zen
368540	-1.445874e-04	2.350501e-04	3.023900e-06	20181122_CTCFgfpcf2_Prometa\MitoSys2\Calibration\pmEGFPC1\0006_pmEGFPC1_R1_P2_K1_Ch2.zen
389020	-6.714215e-05	1.485708e-04	2.740600e-06	20181122_CTCFgfpcf2_Prometa\MitoSys2\Calibration\pmEGFPC1\0006_pmEGFPC1_R1_P2_K1_Ch2.zen
409500	-8.808385e-05	1.560679e-04	2.496400e-06	20181122_CTCFgfpcf2_Prometa\MitoSys2\Calibration\pmEGFPC1\0006_pmEGFPC1_R1_P2_K1_Ch2.zen
450460	-5.781067e-05	1.881755e-04	2.099000e-06	20181122_CTCFgfpcf2_Prometa\MitoSys2\Calibration\pmEGFPC1\0006_pmEGFPC1_R1_P2_K1_Ch2.zen
491420	-5.874403e-05	1.907073e-04	1.791900e-06	20181122_CTCFgfpcf2_Prometa\MitoSys2\Calibration\pmEGFPC1\0006_pmEGFPC1_R1_P2_K1_Ch2.zen
532380	-2.739426e-05	2.128727e-04	1.549600e-06	20181122_CTCFgfpcf2_Prometa\MitoSys2\Calibration\pmEGFPC1\0006_pmEGFPC1_R1_P2_K1_Ch2.zen
573340	-1.699339e-05	1.887009e-04	1.354900e-06	20181122_CTCFgfpcf2_Prometa\MitoSys2\Calibration\pmEGFPC1\0006_pmEGFPC1_R1_P2_K1_Ch2.zen
614300	-7.441126e-05	2.204483e-04	1.195900e-06	20181122_CTCFgfpcf2_Prometa\MitoSys2\Calibration\pmEGFPC1\0006_pmEGFPC1_R1_P2_K1_Ch2.zen
655260	-5.790210e-05	2.165529e-04	1.064400e-06	20181122_CTCFgfpcf2_Prometa\MitoSys2\Calibration\pmEGFPC1\0006_pmEGFPC1_R1_P2_K1_Ch2.zen
696220	-9.881581e-05	2.355393e-04	9.542400e-07	20181122_CTCFgfpcf2_Prometa\MitoSys2\Calibration\pmEGFPC1\0006_pmEGFPC1_R1_P2_K1_Ch2.zen
737180	-3.483831e-05	2.474049e-04	8.610600e-07	20181122_CTCFgfpcf2_Prometa\MitoSys2\Calibration\pmEGFPC1\0006_pmEGFPC1_R1_P2_K1_Ch2.zen
778140	-5.977560e-05	2.721587e-04	7.814600e-07	20181122_CTCFgfpcf2_Prometa\MitoSys2\Calibration\pmEGFPC1\0006_pmEGFPC1_R1_P2_K1_Ch2.zen
819100	-9.274765e-05	2.116459e-04	7.129000e-07	20181122_CTCFgfpcf2_Prometa\MitoSys2\Calibration\pmEGFPC1\0006_pmEGFPC1_R1_P2_K1_Ch2.zen
901020	-8.904153e-05	1.703792e-04	6.013900e-07	20181122_CTCFgfpcf2_Prometa\MitoSys2\Calibration\pmEGFPC1\0006_pmEGFPC1_R1_P2_K1_Ch2.zen
982940	-3.061788e-05	1.504388e-04	5.152200e-07	20181122_CTCFgfpcf2_Prometa\MitoSys2\Calibration\pmEGFPC1\0006_pmEGFPC1_R1_P2_K1_Ch2.zen
1064860	-3.140717e-06	1.513599e-04	4.471400e-07	20181122_CTCFgfpcf2_Prometa\MitoSys2\Calibration\pmEGFPC1\0006_pmEGFPC1_R1_P2_K1_Ch2.zen
1146780	-5.128564e-05	1.633868e-04	3.923500e-07	20181122_CTCFgfpcf2_Prometa\MitoSys2\Calibration\pmEGFPC1\0006_pmEGFPC1_R1_P2_K1_Ch2.zen
1228700	6.088448e-05	2.351874e-04	3.475400e-07	20181122_CTCFgfpcf2_Prometa\MitoSys2\Calibration\pmEGFPC1\0006_pmEGFPC1_R1_P2_K1_Ch2.zen
1310620	1.237308e-05	1.676856e-04	3.103900e-07	20181122_CTCFgfpcf2_Prometa\MitoSys2\Calibration\pmEGFPC1\0006_pmEGFPC1_R1_P2_K1_Ch2.zen
1392540	-2.254476e-05	1.573113e-04	2.792100e-07	20181122_CTCFgfpcf2_Prometa\MitoSys2\Calibration\pmEGFPC1\0006_pmEGFPC1_R1_P2_K1_Ch2.zen
1474460	4.286091e-06	1.681767e-04	2.527600e-07	20181122_CTCFgfpcf2_Prometa\MitoSys2\Calibration\pmEGFPC1\0006_pmEGFPC1_R1_P2_K1_Ch2.zen
1556380	-1.568300e-05	1.747555e-04	2.301100e-07	20181122_CTCFgfpcf2_Prometa\MitoSys2\Calibration\pmEGFPC1\0006_pmEGFPC1_R1_P2_K1_Ch2.zen
10	1.215165e-02	1.102689e-03	1.212400e-02	20181122_CTCFgfpcf2_Prometa\MitoSys2\Calibration\pmEGFPC1\0007_pmEGFPC1_R1_P2_K1_Ch2.zen
20	1.188393e-02	1.483281e-03	1.149700e-02	20181122_CTCFgfpcf2_Prometa\MitoSys2\Calibration\pmEGFPC1\0007_pmEGFPC1_R1_P2_K1_Ch2.zen
30	1.056497e-02	1.063903e-03	1.093200e-02	20181122_CTCFgfpcf2_Prometa\MitoSys2\Calibration\pmEGFPC1\0007_pmEGFPC1_R1_P2_K1_Ch2.zen
40	1.011688e-02	1.725023e-03	1.042100e-02	20181122_CTCFgfpcf2_Prometa\MitoSys2\Calibration\pmEGFPC1\0007_pmEGFPC1_R1_P2_K1_Ch2.zen
50	1.011666e-02	1.016437e-03	9.956000e-03	20181122_CTCFgfpcf2_Prometa\MitoSys2\Calibration\pmEGFPC1\0007_pmEGFPC1_R1_P2_K1_Ch2.zen
60	9.530927e-03	1.163726e-03	9.532100e-03	20181122_CTCFgfpcf2_Prometa\MitoSys2\Calibration\pmEGFPC1\0007_pmEGFPC1_R1_P2_K1_Ch2.zen
70	9.136925e-03	1.045301e-03	9.144200e-03	20181122_CTCFgfpcf2_Prometa\MitoSys2\Calibration\pmEGFPC1\0007_pmEGFPC1_R1_P2_K1_Ch2.zen
80	9.028450e-03	1.682233e-03	8.788300e-03	20181122_CTCFgfpcf2_Prometa\MitoSys2\Calibration\pmEGFPC1\0007_pmEGFPC1_R1_P2_K1_Ch2.zen
90	8.449256e-03	1.114465e-03	8.460700e-03	20181122_CTCFgfpcf2_Prometa\MitoSys2\Calibration\pmEGFPC1\0007_pmEGFPC1_R1_P2_K1_Ch2.zen
100	8.137336e-03	9.256404e-04	8.158300e-03	20181122_CTCFgfpcf2_Prometa\MitoSys2\Calibration\pmEGFPC1\0007_pmEGFPC1_R1_P2_K1_Ch2.zen
120	7.322341e-03	9.648007e-04	7.618600e-03	20181122_CTCFgfpcf2_Prometa\MitoSys2\Calibration\pmEGFPC1\0007_pmEGFPC1_R1_P2_K1_Ch2.zen
140	7.341953e-03	7.530549e-04	7.151500e-03	20181122_CTCFgfpcf2_Prometa\MitoSys2\Calibration\pmEGFPC1\0007_pmEGFPC1_R1_P2_K1_Ch2.zen
160	6.334175e-03	9.140674e-04	6.743400e-03	20181122_CTCFgfpcf2_Prometa\MitoSys2\Calibration\pmEGFPC1\0007_pmEGFPC1_R1_P2_K1_Ch2.zen
180	6.467127e-03	1.173510e-03	6.383700e-03	20181122_CTCFgfpcf2_Prometa\MitoSys2\Calibration\pmEGFPC1\0007_pmEGFPC1_R1_P2_K1_Ch2.zen
200	6.098043e-03	6.770040e-04	6.064000e-03	20181122_CTCFgfpcf2_Prometa\MitoSys2\Calibration\pmEGFPC1\0007_pmEGFPC1_R1_P2_K1_Ch2.zen
220	5.999347e-03	8.417054e-04	5.777900e-03	20181122_CTCFgfpcf2_Prometa\MitoSys2\Calibration\pmEGFPC1\0007_pmEGFPC1_R1_P2_K1_Ch2.zen
240	5.572560e-03	8.847648e-04	5.520000e-03	20181122_CTCFgfpcf2_Prometa\MitoSys2\Calibration\pmEGFPC1\0007_pmEGFPC1_R1_P2_K1_Ch2.zen
260	5.510178e-03	1.212909e-03	5.286200e-03	20181122_CTCFgfpcf2_Prometa\MitoSys2\Calibration\pmEGFPC1\0007_pmEGFPC1_R1_P2_K1_Ch2.zen
280	5.037555e-03	8.515867e-04	5.073100e-03	20181122_CTCFgfpcf2_Prometa\MitoSys2\Calibration\pmEGFPC1\0007_pmEGFPC1_R1_P2_K1_Ch2.zen
300	4.942598e-03	6.612096e-04	4.877700e-03	20181122_CTCFgfpcf2_Prometa\MitoSys2\Calibration\pmEGFPC1\0007_pmEGFPC1_R1_P2_K1_Ch2.zen
340	4.527086e-03	7.021600e-04	4.531600e-03	20181122_CTCFgfpcf2_Prometa\MitoSys2\Calibration\pmEGFPC1\0007_pmEGFPC1_R1_P2_K1_Ch2.zen
380	4.129435e-03	6.504254e-04	4.233600e-03	20181122_CTCFgfpcf2_Prometa\MitoSys2\Calibration\pmEGFPC1\0007_pmEGFPC1_R1_P2_K1_Ch2.zen
420	4.091451e-03	6.800007e-04	3.973700e-03	20181122_CTCFgfpcf2_Prometa\MitoSys2\Calibration\pmEGFPC1\0007_pmEGFPC1_R1_P2_K1_Ch2.zen
460	3.678087e-03	6.939927e-04	3.744500e-03	20181122_CTCFgfpcf2_Prometa\MitoSys2\Calibration\pmEGFPC1\0007_pmEGFPC1_R1_P2_K1_Ch2.zen
500	3.375765e-03	4.905760e-04	3.540500e-03	20181122_CTCFgfpcf2_Prometa\MitoSys2\Calibration\pmEGFPC1\0007_pmEGFPC1_R1_P2_K1_Ch2.zen
540	3.588209e-03	8.030991e-04	3.357600e-03	20181122_CTCFgfpcf2_Prometa\MitoSys2\Calibration\pmEGFPC1\0007_pmEGFPC1_R1_P2_K1_Ch2.zen
580	3.259088e-03	6.150008e-04	3.192500e-03	20181122_CTCFgfpcf2_Prometa\MitoSys2\Calibration\pmEGFPC1\0007_pmEGFPC1_R1_P2_K1_Ch2.zen
620	2.824597e-03	7.809426e-04	3.042700e-03	20181122_CTCFgfpcf2_Prometa\MitoSys2\Calibration\pmEGFPC1\0007_pmEGFPC1_R1_P2_K1_Ch2.zen
660	2.829162e-03	7.221300e-04	2.905900e-03	20181122_CTCFgfpcf2_Prometa\MitoSys2\Calibration\pmEGFPC1\0007_pmEGFPC1_R1_P2_K1_Ch2.zen
700	2.764472e-03	4.890722e-04	2.780600e-03	20181122_CTCFgfpcf2_Prometa\MitoSys2\Calibration\pmEGFPC1\0007_pmEGFPC1_R1_P2_K1_Ch2.zen
780	2.616244e-03	3.483425e-04	2.559000e-03	20181122_CTCFgfpcf2_Prometa\MitoSys2\Calibration\pmEGFPC1\0007_pmEGFPC1_R1_P2_K1_Ch2.zen
860	2.319977e-03	4.405262e-04	2.368900e-03	20181122_CTCFgfpcf2_Prometa\MitoSys2\Calibration\pmEGFPC1\0007_pmEGFPC1_R1_P2_K1_Ch2.zen
940	2.290026e-03	5.999905e-04	2.204100e-03	20181122_CTCFgfpcf2_Prometa\MitoSys2\Calibration\pmEGFPC1\0007_pmEGFPC1_R1_P2_K1_Ch2.zen
1020	2.213113e-03	5.312282e-04	2.059900e-03	20181122_CTCFgfpcf2_Prometa\MitoSys2\Calibration\pmEGFPC1\0007_pmEGFPC1_R1_P2_K1_Ch2.zen
1100	2.035723e-03	4.159392e-04	1.932500e-03	20181122_CTCFgfpcf2_Prometa\MitoSys2\Calibration\pmEGFPC1\0007_pmEGFPC1_R1_P2_K1_Ch2.zen
1180	1.737271e-03	5.086538e-04	1.819300e-03	20181122_CTCFgfpcf2_Prometa\MitoSys2\Calibration\pmEGFPC1\0007_pmEGFPC1_R1_P2_K1_Ch2.zen
1260	1.727825e-03	5.330177e-04	1.717900e-03	20181122_CTCFgfpcf2_Prometa\MitoSys2\Calibration\pmEGFPC1\0007_pmEGFPC1_R1_P2_K1_Ch2.zen
1340	1.407407e-03	5.552839e-04	1.626700e-03	20181122_CTCFgfpcf2_Prometa\MitoSys2\Calibration\pmEGFPC1\0007_pmEGFPC1_R1_P2_K1_Ch2.zen
1420	1.311160e-03	6.504347e-04	1.544100e-03	20181122_CTCFgfpcf2_Prometa\MitoSys2\Calibration\pmEGFPC1\0007_pmEGFPC1_R1_P2_K1_Ch2.zen
1500	1.405072e-03	4.841134e-04	1.469100e-03	20181122_CTCFgfpcf2_Prometa\MitoSys2\Calibration\pmEGFPC1\0007_pmEGFPC1_R1_P2_K1_Ch2.zen
1660	1.359816e-03	4.318323e-04	1.337800e-03	20181122_CTCFgfpcf2_Prometa\MitoSys2\Calibration\pmEGFPC1\0007_pmEGFPC1_R1_P2_K1_Ch2.zen
1820	1.191829e-03	4.427882e-04	1.226700e-03	20181122_CTCFgfpcf2_Prometa\MitoSys2\Calibration\pmEGFPC1\0007_pmEGFPC1_R1_P2_K1_Ch2.zen
1980	1.116091e-03	3.895541e-04	1.131600e-03	20181122_CTCFgfpcf2_Prometa\MitoSys2\Calibration\pmEGFPC1\0007_pmEGFPC1_R1_P2_K1_Ch2.zen
2140	1.036995e-03	4.399373e-04	1.049300e-03	20181122_CTCFgfpcf2_Prometa\MitoSys2\Calibration\pmEGFPC1\0007_pmEGFPC1_R1_P2_K1_Ch2.zen
2300	8.059247e-04	3.446500e-04	9.773600e-04	20181122_CTCFgfpcf2_Prometa\MitoSys2\Calibration\pmEGFPC1\0007_pmEGFPC1_R1_P2_K1_Ch2.zen
2460	8.371332e-04	4.247028e-04	9.139800e-04	20181122_CTCFgfpcf2_Prometa\MitoSys2\Calibration\pmEGFPC1\0007_pmEGFPC1_R1_P2_K1_Ch2.zen
2620	9.460920e-04	4.087944e-04	8.577300e-04	20181122_CTCFgfpcf2_Prometa\MitoSys2\Calibration\pmEGFPC1\0007_pmEGFPC1_R1_P2_K1_Ch2.zen
2780	9.039706e-04	4.558412e-04	8.074900e-04	20181122_CTCFgfpcf2_Prometa\MitoSys2\Calibration\pmEGFPC1\0007_pmEGFPC1_R1_P2_K1_Ch2.zen
2940	9.426202e-04	3.964008e-04	7.623600e-04	20181122_CTCFgfpcf2_Prometa\MitoSys2\Calibration\pmEGFPC1\0007_pmEGFPC1_R1_P2_K1_Ch2.zen
3100	8.847392e-04	3.762933e-04	7.216100e-04	20181122_CTCFgfpcf2_Prometa\MitoSys2\Calibration\pmEGFPC1\0007_pmEGFPC1_R1_P2_K1_Ch2.zen
3420	7.465227e-04	4.142935e-04	6.509700e-04	20181122_CTCFgfpcf2_Prometa\MitoSys2\Calibration\pmEGFPC1\0007_pmEGFPC1_R1_P2_K1_Ch2.zen
3740	6.621119e-04	3.497915e-04	5.918900e-04	20181122_CTCFgfpcf2_Prometa\MitoSys2\Calibration\pmEGFPC1\0007_pmEGFPC1_R1_P2_K1_Ch2.zen
4060	6.054007e-04	3.518581e-04	5.418100e-04	20181122_CTCFgfpcf2_Prometa\MitoSys2\Calibration\pmEGFPC1\0007_pmEGFPC1_R1_P2_K1_Ch2.zen
4380	5.882958e-04	3.854160e-04	4.988500e-04	20181122_CTCFgfpcf2_Prometa\MitoSys2\Calibration\pmEGFPC1\0007_pmEGFPC1_R1_P2_K1_Ch2.zen
4700	3.805653e-04	4.167315e-04	4.616300e-04	20181122_CTCFgfpcf2_Prometa\MitoSys2\Calibration\pmEGFPC1\0007_pmEGFPC1_R1_P2_K1_Ch2.zen
5020	3.787972e-04	3.910237e-04	4.290900e-04	20181122_CTCFgfpcf2_Prometa\MitoSys2\Calibration\pmEGFPC1\0007_pmEGFPC1_R1_P2_K1_Ch2.zen
5340	4.228975e-04	4.221110e-04	4.004200e-04	20181122_CTCFgfpcf2_Prometa\MitoSys2\Calibration\pmEGFPC1\0007_pmEGFPC1_R1_P2_K1_Ch2.zen
5660	4.511575e-04	3.795158e-04	3.749900e-04	20181122_CTCFgfpcf2_Prometa\MitoSys2\Calibration\pmEGFPC1\0007_pmEGFPC1_R1_P2_K1_Ch2.zen
5980	2.484780e-04	4.142047e-04	3.523000e-04	20181122_CTCFgfpcf2_Prometa\MitoSys2\Calibration\pmEGFPC1\0007_pmEGFPC1_R1_P2_K1_Ch2.zen
6300	2.117150e-04	3.144699e-04	3.319300e-04	20181122_CTCFgfpcf2_Prometa\MitoSys2\Calibration\pmEGFPC1\0007_pmEGFPC1_R1_P2_K1_Ch2.zen
6940	1.041209e-04	3.037960e-04	2.969100e-04	20181122_CTCFgfpcf2_Prometa\MitoSys2\Calibration\pmEGFPC1\0007_pmEGFPC1_R1_P2_K1_Ch2.zen
7580	9.159249e-05	2.685055e-04	2.679300e-04	20181122_CTCFgfpcf2_Prometa\MitoSys2\Calibration\pmEGFPC1\0007_pmEGFPC1_R1_P2_K1_Ch2.zen
8220	3.341653e-04	4.908605e-04	2.435900e-04	20181122_CTCFgfpcf2_Prometa\MitoSys2\Calibration\pmEGFPC1\0007_pmEGFPC1_R1_P2_K1_Ch2.zen
8860	2.789786e-04	3.455412e-04	2.229000e-04	20181122_CTCFgfpcf2_Prometa\MitoSys2\Calibration\pmEGFPC1\0007_pmEGFPC1_R1_P2_K1_Ch2.zen
9500	1.541674e-04	2.871288e-04	2.051200e-04	20181122_CTCFgfpcf2_Prometa\MitoSys2\Calibration\pmEGFPC1\0007_pmEGFPC1_R1_P2_K1_Ch2.zen
10140	1.572851e-04	3.761711e-04	1.896800e-04	20181122_CTCFgfpcf2_Prometa\MitoSys2\Calibration\pmEGFPC1\0007_pmEGFPC1_R1_P2_K1_Ch2.zen
10780	8.401163e-05	3.861326e-04	1.761800e-04	20181122_CTCFgfpcf2_Prometa\MitoSys2\Calibration\pmEGFPC1\0007_pmEGFPC1_R1_P2_K1_Ch2.zen
11420	2.131912e-04	4.032999e-04	1.642800e-04	20181122_CTCFgfpcf2_Prometa\MitoSys2\Calibration\pmEGFPC1\0007_pmEGFPC1_R1_P2_K1_Ch2.zen
12060	1.334763e-04	3.764295e-04	1.537200e-04	20181122_CTCFgfpcf2_Prometa\MitoSys2\Calibration\pmEGFPC1\0007_pmEGFPC1_R1_P2_K1_Ch2.zen
12700	2.020651e-04	2.976398e-04	1.443000e-04	20181122_CTCFgfpcf2_Prometa\MitoSys2\Calibration\pmEGFPC1\0007_pmEGFPC1_R1_P2_K1_Ch2.zen
13980	1.378427e-04	3.387633e-04	1.282300e-04	20181122_CTCFgfpcf2_Prometa\MitoSys2\Calibration\pmEGFPC1\0007_pmEGFPC1_R1_P2_K1_Ch2.zen
15260	1.832429e-04	2.964095e-04	1.150500e-04	20181122_CTCFgfpcf2_Prometa\MitoSys2\Calibration\pmEGFPC1\0007_pmEGFPC1_R1_P2_K1_Ch2.zen
16540	7.663192e-05	3.620288e-04	1.040800e-04	20181122_CTCFgfpcf2_Prometa\MitoSys2\Calibration\pmEGFPC1\0007_pmEGFPC1_R1_P2_K1_Ch2.zen
17820	1.070099e-04	3.155174e-04	9.482100e-05	20181122_CTCFgfpcf2_Prometa\MitoSys2\Calibration\pmEGFPC1\0007_pmEGFPC1_R1_P2_K1_Ch2.zen
19100	1.012070e-04	2.487002e-04	8.691600e-05	20181122_CTCFgfpcf2_Prometa\MitoSys2\Calibration\pmEGFPC1\0007_pmEGFPC1_R1_P2_K1_Ch2.zen
20380	1.296202e-04	2.968727e-04	8.009900e-05	20181122_CTCFgfpcf2_Prometa\MitoSys2\Calibration\pmEGFPC1\0007_pmEGFPC1_R1_P2_K1_Ch2.zen
21660	4.896910e-05	2.400789e-04	7.416800e-05	20181122_CTCFgfpcf2_Prometa\MitoSys2\Calibration\pmEGFPC1\0007_pmEGFPC1_R1_P2_K1_Ch2.zen
22940	5.878535e-05	3.027824e-04	6.896800e-05	20181122_CTCFgfpcf2_Prometa\MitoSys2\Calibration\pmEGFPC1\0007_pmEGFPC1_R1_P2_K1_Ch2.zen
24220	1.544596e-04	3.286493e-04	6.437600e-05	20181122_CTCFgfpcf2_Prometa\MitoSys2\Calibration\pmEGFPC1\0007_pmEGFPC1_R1_P2_K1_Ch2.zen
25500	2.270619e-04	2.120564e-04	6.029500e-05	20181122_CTCFgfpcf2_Prometa\MitoSys2\Calibration\pmEGFPC1\0007_pmEGFPC1_R1_P2_K1_Ch2.zen
28060	1.464009e-04	2.734407e-04	5.337200e-05	20181122_CTCFgfpcf2_Prometa\MitoSys2\Calibration\pmEGFPC1\0007_pmEGFPC1_R1_P2_K1_Ch2.zen
30620	1.061476e-04	2.009473e-04	4.773500e-05	20181122_CTCFgfpcf2_Prometa\MitoSys2\Calibration\pmEGFPC1\0007_pmEGFPC1_R1_P2_K1_Ch2.zen
33180	9.638935e-05	1.916102e-04	4.306800e-05	20181122_CTCFgfpcf2_Prometa\MitoSys2\Calibration\pmEGFPC1\0007_pmEGFPC1_R1_P2_K1_Ch2.zen
35740	8.069500e-05	1.696867e-04	3.914900e-05	20181122_CTCFgfpcf2_Prometa\MitoSys2\Calibration\pmEGFPC1\0007_pmEGFPC1_R1_P2_K1_Ch2.zen
38300	8.992386e-05	2.073315e-04	3.581700e-05	20181122_CTCFgfpcf2_Prometa\MitoSys2\Calibration\pmEGFPC1\0007_pmEGFPC1_R1_P2_K1_Ch2.zen
40860	7.193337e-05	2.466530e-04	3.295500e-05	20181122_CTCFgfpcf2_Prometa\MitoSys2\Calibration\pmEGFPC1\0007_pmEGFPC1_R1_P2_K1_Ch2.zen
43420	-1.442175e-05	1.859271e-04	3.047300e-05	20181122_CTCFgfpcf2_Prometa\MitoSys2\Calibration\pmEGFPC1\0007_pmEGFPC1_R1_P2_K1_Ch2.zen
45980	2.243916e-05	1.508844e-04	2.830300e-05	20181122_CTCFgfpcf2_Prometa\MitoSys2\Calibration\pmEGFPC1\0007_pmEGFPC1_R1_P2_K1_Ch2.zen
48540	2.300522e-05	2.411967e-04	2.639200e-05	20181122_CTCFgfpcf2_Prometa\MitoSys2\Calibration\pmEGFPC1\0007_pmEGFPC1_R1_P2_K1_Ch2.zen
51100	1.797247e-05	2.175060e-04	2.469700e-05	20181122_CTCFgfpcf2_Prometa\MitoSys2\Calibration\pmEGFPC1\0007_pmEGFPC1_R1_P2_K1_Ch2.zen
56220	2.263408e-05	2.731897e-04	2.183100e-05	20181122_CTCFgfpcf2_Prometa\MitoSys2\Calibration\pmEGFPC1\0007_pmEGFPC1_R1_P2_K1_Ch2.zen
61340	1.816223e-05	2.077250e-04	1.950400e-05	20181122_CTCFgfpcf2_Prometa\MitoSys2\Calibration\pmEGFPC1\0007_pmEGFPC1_R1_P2_K1_Ch2.zen
66460	5.357265e-05	1.481398e-04	1.758400e-05	20181122_CTCFgfpcf2_Prometa\MitoSys2\Calibration\pmEGFPC1\0007_pmEGFPC1_R1_P2_K1_Ch2.zen
71580	7.748398e-05	1.752104e-04	1.597400e-05	20181122_CTCFgfpcf2_Prometa\MitoSys2\Calibration\pmEGFPC1\0007_pmEGFPC1_R1_P2_K1_Ch2.zen
76700	7.837571e-06	1.628955e-04	1.460800e-05	20181122_CTCFgfpcf2_Prometa\MitoSys2\Calibration\pmEGFPC1\0007_pmEGFPC1_R1_P2_K1_Ch2.zen
81820	-2.241298e-05	1.597709e-04	1.343600e-05	20181122_CTCFgfpcf2_Prometa\MitoSys2\Calibration\pmEGFPC1\0007_pmEGFPC1_R1_P2_K1_Ch2.zen
86940	-3.454437e-05	1.756948e-04	1.242200e-05	20181122_CTCFgfpcf2_Prometa\MitoSys2\Calibration\pmEGFPC1\0007_pmEGFPC1_R1_P2_K1_Ch2.zen
92060	-2.938228e-05	2.082045e-04	1.153500e-05	20181122_CTCFgfpcf2_Prometa\MitoSys2\Calibration\pmEGFPC1\0007_pmEGFPC1_R1_P2_K1_Ch2.zen
97180	2.063929e-05	1.556186e-04	1.075500e-05	20181122_CTCFgfpcf2_Prometa\MitoSys2\Calibration\pmEGFPC1\0007_pmEGFPC1_R1_P2_K1_Ch2.zen
102300	1.377306e-05	1.329493e-04	1.006400e-05	20181122_CTCFgfpcf2_Prometa\MitoSys2\Calibration\pmEGFPC1\0007_pmEGFPC1_R1_P2_K1_Ch2.zen
112540	3.699691e-05	2.033291e-04	8.896000e-06	20181122_CTCFgfpcf2_Prometa\MitoSys2\Calibration\pmEGFPC1\0007_pmEGFPC1_R1_P2_K1_Ch2.zen
122780	1.512610e-05	1.497797e-04	7.948800e-06	20181122_CTCFgfpcf2_Prometa\MitoSys2\Calibration\pmEGFPC1\0007_pmEGFPC1_R1_P2_K1_Ch2.zen
133020	1.594319e-05	1.516266e-04	7.167100e-06	20181122_CTCFgfpcf2_Prometa\MitoSys2\Calibration\pmEGFPC1\0007_pmEGFPC1_R1_P2_K1_Ch2.zen
143260	7.244949e-05	1.703026e-04	6.512300e-06	20181122_CTCFgfpcf2_Prometa\MitoSys2\Calibration\pmEGFPC1\0007_pmEGFPC1_R1_P2_K1_Ch2.zen
153500	-2.615338e-05	1.415561e-04	5.956900e-06	20181122_CTCFgfpcf2_Prometa\MitoSys2\Calibration\pmEGFPC1\0007_pmEGFPC1_R1_P2_K1_Ch2.zen
163740	1.110498e-06	1.599401e-04	5.480400e-06	20181122_CTCFgfpcf2_Prometa\MitoSys2\Calibration\pmEGFPC1\0007_pmEGFPC1_R1_P2_K1_Ch2.zen
173980	3.939443e-05	1.780521e-04	5.067800e-06	20181122_CTCFgfpcf2_Prometa\MitoSys2\Calibration\pmEGFPC1\0007_pmEGFPC1_R1_P2_K1_Ch2.zen
184220	-1.290630e-05	1.845173e-04	4.707400e-06	20181122_CTCFgfpcf2_Prometa\MitoSys2\Calibration\pmEGFPC1\0007_pmEGFPC1_R1_P2_K1_Ch2.zen
194460	3.244875e-05	1.823277e-04	4.390200e-06	20181122_CTCFgfpcf2_Prometa\MitoSys2\Calibration\pmEGFPC1\0007_pmEGFPC1_R1_P2_K1_Ch2.zen
204700	1.294674e-05	1.566439e-04	4.109100e-06	20181122_CTCFgfpcf2_Prometa\MitoSys2\Calibration\pmEGFPC1\0007_pmEGFPC1_R1_P2_K1_Ch2.zen
225180	-9.989657e-06	1.400538e-04	3.634100e-06	20181122_CTCFgfpcf2_Prometa\MitoSys2\Calibration\pmEGFPC1\0007_pmEGFPC1_R1_P2_K1_Ch2.zen
245660	-2.049343e-05	1.412753e-04	3.248700e-06	20181122_CTCFgfpcf2_Prometa\MitoSys2\Calibration\pmEGFPC1\0007_pmEGFPC1_R1_P2_K1_Ch2.zen
266140	6.606790e-05	1.305354e-04	2.930600e-06	20181122_CTCFgfpcf2_Prometa\MitoSys2\Calibration\pmEGFPC1\0007_pmEGFPC1_R1_P2_K1_Ch2.zen
286620	4.986053e-05	1.712420e-04	2.664000e-06	20181122_CTCFgfpcf2_Prometa\MitoSys2\Calibration\pmEGFPC1\0007_pmEGFPC1_R1_P2_K1_Ch2.zen
307100	2.007425e-05	1.335680e-04	2.437800e-06	20181122_CTCFgfpcf2_Prometa\MitoSys2\Calibration\pmEGFPC1\0007_pmEGFPC1_R1_P2_K1_Ch2.zen
327580	-3.684897e-05	1.277330e-04	2.243700e-06	20181122_CTCFgfpcf2_Prometa\MitoSys2\Calibration\pmEGFPC1\0007_pmEGFPC1_R1_P2_K1_Ch2.zen
348060	-4.422169e-05	1.359108e-04	2.075600e-06	20181122_CTCFgfpcf2_Prometa\MitoSys2\Calibration\pmEGFPC1\0007_pmEGFPC1_R1_P2_K1_Ch2.zen
368540	-3.555953e-05	1.316910e-04	1.928700e-06	20181122_CTCFgfpcf2_Prometa\MitoSys2\Calibration\pmEGFPC1\0007_pmEGFPC1_R1_P2_K1_Ch2.zen
389020	-2.203229e-05	1.351047e-04	1.799300e-06	20181122_CTCFgfpcf2_Prometa\MitoSys2\Calibration\pmEGFPC1\0007_pmEGFPC1_R1_P2_K1_Ch2.zen
409500	-2.278623e-05	9.507581e-05	1.684700e-06	20181122_CTCFgfpcf2_Prometa\MitoSys2\Calibration\pmEGFPC1\0007_pmEGFPC1_R1_P2_K1_Ch2.zen
450460	1.478678e-05	1.096364e-04	1.490900e-06	20181122_CTCFgfpcf2_Prometa\MitoSys2\Calibration\pmEGFPC1\0007_pmEGFPC1_R1_P2_K1_Ch2.zen
491420	-1.444939e-05	1.381703e-04	1.333600e-06	20181122_CTCFgfpcf2_Prometa\MitoSys2\Calibration\pmEGFPC1\0007_pmEGFPC1_R1_P2_K1_Ch2.zen
532380	-2.329910e-05	8.804034e-05	1.203600e-06	20181122_CTCFgfpcf2_Prometa\MitoSys2\Calibration\pmEGFPC1\0007_pmEGFPC1_R1_P2_K1_Ch2.zen
573340	-3.202824e-05	1.083113e-04	1.094700e-06	20181122_CTCFgfpcf2_Prometa\MitoSys2\Calibration\pmEGFPC1\0007_pmEGFPC1_R1_P2_K1_Ch2.zen
614300	-1.898140e-05	1.245330e-04	1.002300e-06	20181122_CTCFgfpcf2_Prometa\MitoSys2\Calibration\pmEGFPC1\0007_pmEGFPC1_R1_P2_K1_Ch2.zen
655260	-2.657688e-05	1.187347e-04	9.228800e-07	20181122_CTCFgfpcf2_Prometa\MitoSys2\Calibration\pmEGFPC1\0007_pmEGFPC1_R1_P2_K1_Ch2.zen
696220	-4.697325e-05	1.346625e-04	8.540900e-07	20181122_CTCFgfpcf2_Prometa\MitoSys2\Calibration\pmEGFPC1\0007_pmEGFPC1_R1_P2_K1_Ch2.zen
737180	-2.631883e-05	1.011444e-04	7.939700e-07	20181122_CTCFgfpcf2_Prometa\MitoSys2\Calibration\pmEGFPC1\0007_pmEGFPC1_R1_P2_K1_Ch2.zen
778140	-2.257219e-05	1.220534e-04	7.410300e-07	20181122_CTCFgfpcf2_Prometa\MitoSys2\Calibration\pmEGFPC1\0007_pmEGFPC1_R1_P2_K1_Ch2.zen
819100	-4.111285e-05	6.423306e-05	6.940900e-07	20181122_CTCFgfpcf2_Prometa\MitoSys2\Calibration\pmEGFPC1\0007_pmEGFPC1_R1_P2_K1_Ch2.zen
901020	-2.613241e-05	8.421127e-05	6.146700e-07	20181122_CTCFgfpcf2_Prometa\MitoSys2\Calibration\pmEGFPC1\0007_pmEGFPC1_R1_P2_K1_Ch2.zen
982940	-4.209518e-06	9.888801e-05	5.501800e-07	20181122_CTCFgfpcf2_Prometa\MitoSys2\Calibration\pmEGFPC1\0007_pmEGFPC1_R1_P2_K1_Ch2.zen
1064860	2.570421e-08	9.209539e-05	4.968900e-07	20181122_CTCFgfpcf2_Prometa\MitoSys2\Calibration\pmEGFPC1\0007_pmEGFPC1_R1_P2_K1_Ch2.zen
1146780	1.012851e-05	6.661588e-05	4.521900e-07	20181122_CTCFgfpcf2_Prometa\MitoSys2\Calibration\pmEGFPC1\0007_pmEGFPC1_R1_P2_K1_Ch2.zen
1228700	-1.901627e-05	1.094938e-04	4.142300e-07	20181122_CTCFgfpcf2_Prometa\MitoSys2\Calibration\pmEGFPC1\0007_pmEGFPC1_R1_P2_K1_Ch2.zen
1310620	-1.005889e-05	8.347607e-05	3.816300e-07	20181122_CTCFgfpcf2_Prometa\MitoSys2\Calibration\pmEGFPC1\0007_pmEGFPC1_R1_P2_K1_Ch2.zen
1392540	-2.990010e-05	6.899802e-05	3.533600e-07	20181122_CTCFgfpcf2_Prometa\MitoSys2\Calibration\pmEGFPC1\0007_pmEGFPC1_R1_P2_K1_Ch2.zen
1474460	-2.343584e-05	9.380429e-05	3.286500e-07	20181122_CTCFgfpcf2_Prometa\MitoSys2\Calibration\pmEGFPC1\0007_pmEGFPC1_R1_P2_K1_Ch2.zen
1556380	-1.163735e-05	6.745847e-05	3.068700e-07	20181122_CTCFgfpcf2_Prometa\MitoSys2\Calibration\pmEGFPC1\0007_pmEGFPC1_R1_P2_K1_Ch2.zen
10	2.141013e-02	2.202003e-03	2.144000e-02	20181122_CTCFgfpcf2_Prometa\MitoSys2\Calibration\pmEGFPC1\0008_pmEGFPC1_R1_P1_K1_Ch2.zen
20	2.053938e-02	2.243565e-03	2.074000e-02	20181122_CTCFgfpcf2_Prometa\MitoSys2\Calibration\pmEGFPC1\0008_pmEGFPC1_R1_P1_K1_Ch2.zen
30	2.037786e-02	2.738611e-03	2.007800e-02	20181122_CTCFgfpcf2_Prometa\MitoSys2\Calibration\pmEGFPC1\0008_pmEGFPC1_R1_P1_K1_Ch2.zen
40	1.906319e-02	1.878398e-03	1.945600e-02	20181122_CTCFgfpcf2_Prometa\MitoSys2\Calibration\pmEGFPC1\0008_pmEGFPC1_R1_P1_K1_Ch2.zen
50	1.849499e-02	2.862157e-03	1.887200e-02	20181122_CTCFgfpcf2_Prometa\MitoSys2\Calibration\pmEGFPC1\0008_pmEGFPC1_R1_P1_K1_Ch2.zen
60	1.815424e-02	1.845543e-03	1.832500e-02	20181122_CTCFgfpcf2_Prometa\MitoSys2\Calibration\pmEGFPC1\0008_pmEGFPC1_R1_P1_K1_Ch2.zen
70	1.781712e-02	3.347840e-03	1.781200e-02	20181122_CTCFgfpcf2_Prometa\MitoSys2\Calibration\pmEGFPC1\0008_pmEGFPC1_R1_P1_K1_Ch2.zen
80	1.738057e-02	2.116402e-03	1.733000e-02	20181122_CTCFgfpcf2_Prometa\MitoSys2\Calibration\pmEGFPC1\0008_pmEGFPC1_R1_P1_K1_Ch2.zen
90	1.747681e-02	2.087438e-03	1.687700e-02	20181122_CTCFgfpcf2_Prometa\MitoSys2\Calibration\pmEGFPC1\0008_pmEGFPC1_R1_P1_K1_Ch2.zen
100	1.682580e-02	1.795154e-03	1.645000e-02	20181122_CTCFgfpcf2_Prometa\MitoSys2\Calibration\pmEGFPC1\0008_pmEGFPC1_R1_P1_K1_Ch2.zen
120	1.639039e-02	1.634119e-03	1.566700e-02	20181122_CTCFgfpcf2_Prometa\MitoSys2\Calibration\pmEGFPC1\0008_pmEGFPC1_R1_P1_K1_Ch2.zen
140	1.507416e-02	1.878827e-03	1.496600e-02	20181122_CTCFgfpcf2_Prometa\MitoSys2\Calibration\pmEGFPC1\0008_pmEGFPC1_R1_P1_K1_Ch2.zen
160	1.454851e-02	1.825615e-03	1.433500e-02	20181122_CTCFgfpcf2_Prometa\MitoSys2\Calibration\pmEGFPC1\0008_pmEGFPC1_R1_P1_K1_Ch2.zen
180	1.365909e-02	1.847956e-03	1.376200e-02	20181122_CTCFgfpcf2_Prometa\MitoSys2\Calibration\pmEGFPC1\0008_pmEGFPC1_R1_P1_K1_Ch2.zen
200	1.273530e-02	1.819943e-03	1.324000e-02	20181122_CTCFgfpcf2_Prometa\MitoSys2\Calibration\pmEGFPC1\0008_pmEGFPC1_R1_P1_K1_Ch2.zen
220	1.236105e-02	1.752271e-03	1.276200e-02	20181122_CTCFgfpcf2_Prometa\MitoSys2\Calibration\pmEGFPC1\0008_pmEGFPC1_R1_P1_K1_Ch2.zen
240	1.189164e-02	1.712512e-03	1.232100e-02	20181122_CTCFgfpcf2_Prometa\MitoSys2\Calibration\pmEGFPC1\0008_pmEGFPC1_R1_P1_K1_Ch2.zen
260	1.272203e-02	1.820698e-03	1.191200e-02	20181122_CTCFgfpcf2_Prometa\MitoSys2\Calibration\pmEGFPC1\0008_pmEGFPC1_R1_P1_K1_Ch2.zen
280	1.131380e-02	1.433054e-03	1.153300e-02	20181122_CTCFgfpcf2_Prometa\MitoSys2\Calibration\pmEGFPC1\0008_pmEGFPC1_R1_P1_K1_Ch2.zen
300	1.137574e-02	1.338544e-03	1.117800e-02	20181122_CTCFgfpcf2_Prometa\MitoSys2\Calibration\pmEGFPC1\0008_pmEGFPC1_R1_P1_K1_Ch2.zen
340	1.059232e-02	1.254800e-03	1.053400e-02	20181122_CTCFgfpcf2_Prometa\MitoSys2\Calibration\pmEGFPC1\0008_pmEGFPC1_R1_P1_K1_Ch2.zen
380	9.545057e-03	1.260912e-03	9.963100e-03	20181122_CTCFgfpcf2_Prometa\MitoSys2\Calibration\pmEGFPC1\0008_pmEGFPC1_R1_P1_K1_Ch2.zen
420	9.067233e-03	1.395676e-03	9.451500e-03	20181122_CTCFgfpcf2_Prometa\MitoSys2\Calibration\pmEGFPC1\0008_pmEGFPC1_R1_P1_K1_Ch2.zen
460	8.825541e-03	9.120776e-04	8.989600e-03	20181122_CTCFgfpcf2_Prometa\MitoSys2\Calibration\pmEGFPC1\0008_pmEGFPC1_R1_P1_K1_Ch2.zen
500	8.594423e-03	1.107985e-03	8.570000e-03	20181122_CTCFgfpcf2_Prometa\MitoSys2\Calibration\pmEGFPC1\0008_pmEGFPC1_R1_P1_K1_Ch2.zen
540	8.371511e-03	1.592262e-03	8.186600e-03	20181122_CTCFgfpcf2_Prometa\MitoSys2\Calibration\pmEGFPC1\0008_pmEGFPC1_R1_P1_K1_Ch2.zen
580	7.509818e-03	9.962874e-04	7.834900e-03	20181122_CTCFgfpcf2_Prometa\MitoSys2\Calibration\pmEGFPC1\0008_pmEGFPC1_R1_P1_K1_Ch2.zen
620	7.444983e-03	1.652012e-03	7.510800e-03	20181122_CTCFgfpcf2_Prometa\MitoSys2\Calibration\pmEGFPC1\0008_pmEGFPC1_R1_P1_K1_Ch2.zen
660	7.165926e-03	1.558016e-03	7.211300e-03	20181122_CTCFgfpcf2_Prometa\MitoSys2\Calibration\pmEGFPC1\0008_pmEGFPC1_R1_P1_K1_Ch2.zen
700	7.110436e-03	1.246374e-03	6.933500e-03	20181122_CTCFgfpcf2_Prometa\MitoSys2\Calibration\pmEGFPC1\0008_pmEGFPC1_R1_P1_K1_Ch2.zen
780	6.320825e-03	7.207377e-04	6.434400e-03	20181122_CTCFgfpcf2_Prometa\MitoSys2\Calibration\pmEGFPC1\0008_pmEGFPC1_R1_P1_K1_Ch2.zen
860	6.106894e-03	9.793003e-04	5.998900e-03	20181122_CTCFgfpcf2_Prometa\MitoSys2\Calibration\pmEGFPC1\0008_pmEGFPC1_R1_P1_K1_Ch2.zen
940	5.712124e-03	1.221810e-03	5.615500e-03	20181122_CTCFgfpcf2_Prometa\MitoSys2\Calibration\pmEGFPC1\0008_pmEGFPC1_R1_P1_K1_Ch2.zen
1020	5.374331e-03	1.290175e-03	5.275600e-03	20181122_CTCFgfpcf2_Prometa\MitoSys2\Calibration\pmEGFPC1\0008_pmEGFPC1_R1_P1_K1_Ch2.zen
1100	4.766760e-03	1.227458e-03	4.972300e-03	20181122_CTCFgfpcf2_Prometa\MitoSys2\Calibration\pmEGFPC1\0008_pmEGFPC1_R1_P1_K1_Ch2.zen
1180	4.813715e-03	1.056651e-03	4.700100e-03	20181122_CTCFgfpcf2_Prometa\MitoSys2\Calibration\pmEGFPC1\0008_pmEGFPC1_R1_P1_K1_Ch2.zen
1260	4.696643e-03	1.145333e-03	4.454500e-03	20181122_CTCFgfpcf2_Prometa\MitoSys2\Calibration\pmEGFPC1\0008_pmEGFPC1_R1_P1_K1_Ch2.zen
1340	4.274143e-03	1.260673e-03	4.231800e-03	20181122_CTCFgfpcf2_Prometa\MitoSys2\Calibration\pmEGFPC1\0008_pmEGFPC1_R1_P1_K1_Ch2.zen
1420	4.230226e-03	1.213087e-03	4.029100e-03	20181122_CTCFgfpcf2_Prometa\MitoSys2\Calibration\pmEGFPC1\0008_pmEGFPC1_R1_P1_K1_Ch2.zen
1500	3.933625e-03	8.089273e-04	3.843800e-03	20181122_CTCFgfpcf2_Prometa\MitoSys2\Calibration\pmEGFPC1\0008_pmEGFPC1_R1_P1_K1_Ch2.zen
1660	3.491319e-03	1.075518e-03	3.517300e-03	20181122_CTCFgfpcf2_Prometa\MitoSys2\Calibration\pmEGFPC1\0008_pmEGFPC1_R1_P1_K1_Ch2.zen
1820	3.432921e-03	9.522611e-04	3.239000e-03	20181122_CTCFgfpcf2_Prometa\MitoSys2\Calibration\pmEGFPC1\0008_pmEGFPC1_R1_P1_K1_Ch2.zen
1980	3.233401e-03	1.096099e-03	2.999000e-03	20181122_CTCFgfpcf2_Prometa\MitoSys2\Calibration\pmEGFPC1\0008_pmEGFPC1_R1_P1_K1_Ch2.zen
2140	2.699056e-03	1.028011e-03	2.790100e-03	20181122_CTCFgfpcf2_Prometa\MitoSys2\Calibration\pmEGFPC1\0008_pmEGFPC1_R1_P1_K1_Ch2.zen
2300	2.726844e-03	9.177209e-04	2.606600e-03	20181122_CTCFgfpcf2_Prometa\MitoSys2\Calibration\pmEGFPC1\0008_pmEGFPC1_R1_P1_K1_Ch2.zen
2460	2.243504e-03	1.034003e-03	2.444200e-03	20181122_CTCFgfpcf2_Prometa\MitoSys2\Calibration\pmEGFPC1\0008_pmEGFPC1_R1_P1_K1_Ch2.zen
2620	2.286679e-03	1.099812e-03	2.299600e-03	20181122_CTCFgfpcf2_Prometa\MitoSys2\Calibration\pmEGFPC1\0008_pmEGFPC1_R1_P1_K1_Ch2.zen
2780	1.982857e-03	9.285675e-04	2.170000e-03	20181122_CTCFgfpcf2_Prometa\MitoSys2\Calibration\pmEGFPC1\0008_pmEGFPC1_R1_P1_K1_Ch2.zen
2940	2.071571e-03	8.911564e-04	2.053300e-03	20181122_CTCFgfpcf2_Prometa\MitoSys2\Calibration\pmEGFPC1\0008_pmEGFPC1_R1_P1_K1_Ch2.zen
3100	1.871658e-03	9.048068e-04	1.947500e-03	20181122_CTCFgfpcf2_Prometa\MitoSys2\Calibration\pmEGFPC1\0008_pmEGFPC1_R1_P1_K1_Ch2.zen
3420	1.623528e-03	9.522974e-04	1.763600e-03	20181122_CTCFgfpcf2_Prometa\MitoSys2\Calibration\pmEGFPC1\0008_pmEGFPC1_R1_P1_K1_Ch2.zen
3740	1.513639e-03	8.503671e-04	1.609100e-03	20181122_CTCFgfpcf2_Prometa\MitoSys2\Calibration\pmEGFPC1\0008_pmEGFPC1_R1_P1_K1_Ch2.zen
4060	1.163592e-03	7.983571e-04	1.477700e-03	20181122_CTCFgfpcf2_Prometa\MitoSys2\Calibration\pmEGFPC1\0008_pmEGFPC1_R1_P1_K1_Ch2.zen
4380	1.455208e-03	7.478310e-04	1.364500e-03	20181122_CTCFgfpcf2_Prometa\MitoSys2\Calibration\pmEGFPC1\0008_pmEGFPC1_R1_P1_K1_Ch2.zen
4700	1.201742e-03	8.926710e-04	1.266200e-03	20181122_CTCFgfpcf2_Prometa\MitoSys2\Calibration\pmEGFPC1\0008_pmEGFPC1_R1_P1_K1_Ch2.zen
5020	1.553785e-03	7.486175e-04	1.180000e-03	20181122_CTCFgfpcf2_Prometa\MitoSys2\Calibration\pmEGFPC1\0008_pmEGFPC1_R1_P1_K1_Ch2.zen
5340	1.501617e-03	9.654097e-04	1.103900e-03	20181122_CTCFgfpcf2_Prometa\MitoSys2\Calibration\pmEGFPC1\0008_pmEGFPC1_R1_P1_K1_Ch2.zen
5660	1.089229e-03	8.616235e-04	1.036200e-03	20181122_CTCFgfpcf2_Prometa\MitoSys2\Calibration\pmEGFPC1\0008_pmEGFPC1_R1_P1_K1_Ch2.zen
5980	9.910985e-04	7.033933e-04	9.756300e-04	20181122_CTCFgfpcf2_Prometa\MitoSys2\Calibration\pmEGFPC1\0008_pmEGFPC1_R1_P1_K1_Ch2.zen
6300	9.172467e-04	5.176172e-04	9.211700e-04	20181122_CTCFgfpcf2_Prometa\MitoSys2\Calibration\pmEGFPC1\0008_pmEGFPC1_R1_P1_K1_Ch2.zen
6940	8.112029e-04	6.351702e-04	8.272700e-04	20181122_CTCFgfpcf2_Prometa\MitoSys2\Calibration\pmEGFPC1\0008_pmEGFPC1_R1_P1_K1_Ch2.zen
7580	6.015957e-04	7.360230e-04	7.492800e-04	20181122_CTCFgfpcf2_Prometa\MitoSys2\Calibration\pmEGFPC1\0008_pmEGFPC1_R1_P1_K1_Ch2.zen
8220	6.056943e-04	6.484334e-04	6.835700e-04	20181122_CTCFgfpcf2_Prometa\MitoSys2\Calibration\pmEGFPC1\0008_pmEGFPC1_R1_P1_K1_Ch2.zen
8860	6.411911e-04	6.844056e-04	6.275300e-04	20181122_CTCFgfpcf2_Prometa\MitoSys2\Calibration\pmEGFPC1\0008_pmEGFPC1_R1_P1_K1_Ch2.zen
9500	9.035173e-04	5.601221e-04	5.792200e-04	20181122_CTCFgfpcf2_Prometa\MitoSys2\Calibration\pmEGFPC1\0008_pmEGFPC1_R1_P1_K1_Ch2.zen
10140	6.258303e-04	6.998134e-04	5.371900e-04	20181122_CTCFgfpcf2_Prometa\MitoSys2\Calibration\pmEGFPC1\0008_pmEGFPC1_R1_P1_K1_Ch2.zen
10780	3.873625e-04	7.221612e-04	5.003200e-04	20181122_CTCFgfpcf2_Prometa\MitoSys2\Calibration\pmEGFPC1\0008_pmEGFPC1_R1_P1_K1_Ch2.zen
11420	4.379881e-04	8.242299e-04	4.677600e-04	20181122_CTCFgfpcf2_Prometa\MitoSys2\Calibration\pmEGFPC1\0008_pmEGFPC1_R1_P1_K1_Ch2.zen
12060	4.072137e-04	1.082800e-03	4.388000e-04	20181122_CTCFgfpcf2_Prometa\MitoSys2\Calibration\pmEGFPC1\0008_pmEGFPC1_R1_P1_K1_Ch2.zen
12700	3.269091e-04	9.231922e-04	4.129000e-04	20181122_CTCFgfpcf2_Prometa\MitoSys2\Calibration\pmEGFPC1\0008_pmEGFPC1_R1_P1_K1_Ch2.zen
13980	3.980184e-04	8.667135e-04	3.685800e-04	20181122_CTCFgfpcf2_Prometa\MitoSys2\Calibration\pmEGFPC1\0008_pmEGFPC1_R1_P1_K1_Ch2.zen
15260	2.456876e-04	4.967821e-04	3.321000e-04	20181122_CTCFgfpcf2_Prometa\MitoSys2\Calibration\pmEGFPC1\0008_pmEGFPC1_R1_P1_K1_Ch2.zen
16540	3.516425e-04	7.207517e-04	3.016200e-04	20181122_CTCFgfpcf2_Prometa\MitoSys2\Calibration\pmEGFPC1\0008_pmEGFPC1_R1_P1_K1_Ch2.zen
17820	3.678028e-04	7.827423e-04	2.758100e-04	20181122_CTCFgfpcf2_Prometa\MitoSys2\Calibration\pmEGFPC1\0008_pmEGFPC1_R1_P1_K1_Ch2.zen
19100	3.504584e-04	4.989845e-04	2.537000e-04	20181122_CTCFgfpcf2_Prometa\MitoSys2\Calibration\pmEGFPC1\0008_pmEGFPC1_R1_P1_K1_Ch2.zen
20380	3.451632e-04	5.469486e-04	2.345800e-04	20181122_CTCFgfpcf2_Prometa\MitoSys2\Calibration\pmEGFPC1\0008_pmEGFPC1_R1_P1_K1_Ch2.zen
21660	2.574204e-05	4.981848e-04	2.179000e-04	20181122_CTCFgfpcf2_Prometa\MitoSys2\Calibration\pmEGFPC1\0008_pmEGFPC1_R1_P1_K1_Ch2.zen
22940	4.200846e-05	3.666018e-04	2.032200e-04	20181122_CTCFgfpcf2_Prometa\MitoSys2\Calibration\pmEGFPC1\0008_pmEGFPC1_R1_P1_K1_Ch2.zen
24220	1.621959e-04	6.004808e-04	1.902300e-04	20181122_CTCFgfpcf2_Prometa\MitoSys2\Calibration\pmEGFPC1\0008_pmEGFPC1_R1_P1_K1_Ch2.zen
25500	8.756194e-05	4.599136e-04	1.786600e-04	20181122_CTCFgfpcf2_Prometa\MitoSys2\Calibration\pmEGFPC1\0008_pmEGFPC1_R1_P1_K1_Ch2.zen
28060	-5.473222e-05	5.203766e-04	1.589400e-04	20181122_CTCFgfpcf2_Prometa\MitoSys2\Calibration\pmEGFPC1\0008_pmEGFPC1_R1_P1_K1_Ch2.zen
30620	1.769458e-04	3.920040e-04	1.428200e-04	20181122_CTCFgfpcf2_Prometa\MitoSys2\Calibration\pmEGFPC1\0008_pmEGFPC1_R1_P1_K1_Ch2.zen
33180	3.867577e-04	4.466045e-04	1.294100e-04	20181122_CTCFgfpcf2_Prometa\MitoSys2\Calibration\pmEGFPC1\0008_pmEGFPC1_R1_P1_K1_Ch2.zen
35740	1.130952e-04	5.459156e-04	1.180900e-04	20181122_CTCFgfpcf2_Prometa\MitoSys2\Calibration\pmEGFPC1\0008_pmEGFPC1_R1_P1_K1_Ch2.zen
38300	6.464117e-05	5.739080e-04	1.084400e-04	20181122_CTCFgfpcf2_Prometa\MitoSys2\Calibration\pmEGFPC1\0008_pmEGFPC1_R1_P1_K1_Ch2.zen
40860	3.448682e-05	6.103953e-04	1.001100e-04	20181122_CTCFgfpcf2_Prometa\MitoSys2\Calibration\pmEGFPC1\0008_pmEGFPC1_R1_P1_K1_Ch2.zen
43420	1.172289e-04	5.679890e-04	9.286100e-05	20181122_CTCFgfpcf2_Prometa\MitoSys2\Calibration\pmEGFPC1\0008_pmEGFPC1_R1_P1_K1_Ch2.zen
45980	6.941149e-05	4.688343e-04	8.650000e-05	20181122_CTCFgfpcf2_Prometa\MitoSys2\Calibration\pmEGFPC1\0008_pmEGFPC1_R1_P1_K1_Ch2.zen
48540	3.190548e-05	4.902928e-04	8.087900e-05	20181122_CTCFgfpcf2_Prometa\MitoSys2\Calibration\pmEGFPC1\0008_pmEGFPC1_R1_P1_K1_Ch2.zen
51100	2.017819e-05	3.089493e-04	7.587900e-05	20181122_CTCFgfpcf2_Prometa\MitoSys2\Calibration\pmEGFPC1\0008_pmEGFPC1_R1_P1_K1_Ch2.zen
56220	1.861215e-04	3.812638e-04	6.738200e-05	20181122_CTCFgfpcf2_Prometa\MitoSys2\Calibration\pmEGFPC1\0008_pmEGFPC1_R1_P1_K1_Ch2.zen
61340	1.639743e-04	4.519553e-04	6.044500e-05	20181122_CTCFgfpcf2_Prometa\MitoSys2\Calibration\pmEGFPC1\0008_pmEGFPC1_R1_P1_K1_Ch2.zen
66460	1.558078e-04	4.689872e-04	5.468600e-05	20181122_CTCFgfpcf2_Prometa\MitoSys2\Calibration\pmEGFPC1\0008_pmEGFPC1_R1_P1_K1_Ch2.zen
71580	1.147045e-04	4.298153e-04	4.983700e-05	20181122_CTCFgfpcf2_Prometa\MitoSys2\Calibration\pmEGFPC1\0008_pmEGFPC1_R1_P1_K1_Ch2.zen
76700	2.023030e-04	4.921286e-04	4.570200e-05	20181122_CTCFgfpcf2_Prometa\MitoSys2\Calibration\pmEGFPC1\0008_pmEGFPC1_R1_P1_K1_Ch2.zen
81820	-2.980357e-05	5.808549e-04	4.214000e-05	20181122_CTCFgfpcf2_Prometa\MitoSys2\Calibration\pmEGFPC1\0008_pmEGFPC1_R1_P1_K1_Ch2.zen
86940	-3.860763e-05	4.380694e-04	3.904300e-05	20181122_CTCFgfpcf2_Prometa\MitoSys2\Calibration\pmEGFPC1\0008_pmEGFPC1_R1_P1_K1_Ch2.zen
92060	-1.941021e-05	4.448697e-04	3.632700e-05	20181122_CTCFgfpcf2_Prometa\MitoSys2\Calibration\pmEGFPC1\0008_pmEGFPC1_R1_P1_K1_Ch2.zen
97180	8.634316e-05	4.609386e-04	3.392900e-05	20181122_CTCFgfpcf2_Prometa\MitoSys2\Calibration\pmEGFPC1\0008_pmEGFPC1_R1_P1_K1_Ch2.zen
102300	9.463863e-05	3.593490e-04	3.179700e-05	20181122_CTCFgfpcf2_Prometa\MitoSys2\Calibration\pmEGFPC1\0008_pmEGFPC1_R1_P1_K1_Ch2.zen
112540	4.610303e-06	3.715517e-04	2.817800e-05	20181122_CTCFgfpcf2_Prometa\MitoSys2\Calibration\pmEGFPC1\0008_pmEGFPC1_R1_P1_K1_Ch2.zen
122780	1.373223e-04	3.650088e-04	2.522800e-05	20181122_CTCFgfpcf2_Prometa\MitoSys2\Calibration\pmEGFPC1\0008_pmEGFPC1_R1_P1_K1_Ch2.zen
133020	7.920013e-06	4.071688e-04	2.278100e-05	20181122_CTCFgfpcf2_Prometa\MitoSys2\Calibration\pmEGFPC1\0008_pmEGFPC1_R1_P1_K1_Ch2.zen
143260	9.991744e-05	4.561926e-04	2.072400e-05	20181122_CTCFgfpcf2_Prometa\MitoSys2\Calibration\pmEGFPC1\0008_pmEGFPC1_R1_P1_K1_Ch2.zen
153500	5.446369e-05	4.027282e-04	1.897100e-05	20181122_CTCFgfpcf2_Prometa\MitoSys2\Calibration\pmEGFPC1\0008_pmEGFPC1_R1_P1_K1_Ch2.zen
163740	5.154359e-05	3.767655e-04	1.746400e-05	20181122_CTCFgfpcf2_Prometa\MitoSys2\Calibration\pmEGFPC1\0008_pmEGFPC1_R1_P1_K1_Ch2.zen
173980	1.780211e-05	3.642813e-04	1.615400e-05	20181122_CTCFgfpcf2_Prometa\MitoSys2\Calibration\pmEGFPC1\0008_pmEGFPC1_R1_P1_K1_Ch2.zen
184220	8.037177e-05	3.357405e-04	1.500700e-05	20181122_CTCFgfpcf2_Prometa\MitoSys2\Calibration\pmEGFPC1\0008_pmEGFPC1_R1_P1_K1_Ch2.zen
194460	-1.779373e-05	4.780517e-04	1.399600e-05	20181122_CTCFgfpcf2_Prometa\MitoSys2\Calibration\pmEGFPC1\0008_pmEGFPC1_R1_P1_K1_Ch2.zen
204700	-3.502097e-05	3.291963e-04	1.309700e-05	20181122_CTCFgfpcf2_Prometa\MitoSys2\Calibration\pmEGFPC1\0008_pmEGFPC1_R1_P1_K1_Ch2.zen
225180	1.147544e-05	3.934032e-04	1.157500e-05	20181122_CTCFgfpcf2_Prometa\MitoSys2\Calibration\pmEGFPC1\0008_pmEGFPC1_R1_P1_K1_Ch2.zen
245660	-6.984583e-05	3.665781e-04	1.033700e-05	20181122_CTCFgfpcf2_Prometa\MitoSys2\Calibration\pmEGFPC1\0008_pmEGFPC1_R1_P1_K1_Ch2.zen
266140	6.100479e-06	3.490036e-04	9.312900e-06	20181122_CTCFgfpcf2_Prometa\MitoSys2\Calibration\pmEGFPC1\0008_pmEGFPC1_R1_P1_K1_Ch2.zen
286620	3.212853e-05	2.819700e-04	8.453200e-06	20181122_CTCFgfpcf2_Prometa\MitoSys2\Calibration\pmEGFPC1\0008_pmEGFPC1_R1_P1_K1_Ch2.zen
307100	2.625595e-05	3.249808e-04	7.722700e-06	20181122_CTCFgfpcf2_Prometa\MitoSys2\Calibration\pmEGFPC1\0008_pmEGFPC1_R1_P1_K1_Ch2.zen
327580	4.344584e-05	2.410460e-04	7.095300e-06	20181122_CTCFgfpcf2_Prometa\MitoSys2\Calibration\pmEGFPC1\0008_pmEGFPC1_R1_P1_K1_Ch2.zen
348060	-6.097463e-07	2.922307e-04	6.551500e-06	20181122_CTCFgfpcf2_Prometa\MitoSys2\Calibration\pmEGFPC1\0008_pmEGFPC1_R1_P1_K1_Ch2.zen
368540	-7.042893e-05	3.223018e-04	6.076100e-06	20181122_CTCFgfpcf2_Prometa\MitoSys2\Calibration\pmEGFPC1\0008_pmEGFPC1_R1_P1_K1_Ch2.zen
389020	-2.266700e-05	3.641119e-04	5.657600e-06	20181122_CTCFgfpcf2_Prometa\MitoSys2\Calibration\pmEGFPC1\0008_pmEGFPC1_R1_P1_K1_Ch2.zen
409500	-8.204381e-05	2.755903e-04	5.286700e-06	20181122_CTCFgfpcf2_Prometa\MitoSys2\Calibration\pmEGFPC1\0008_pmEGFPC1_R1_P1_K1_Ch2.zen
450460	-2.768638e-05	1.797333e-04	4.659500e-06	20181122_CTCFgfpcf2_Prometa\MitoSys2\Calibration\pmEGFPC1\0008_pmEGFPC1_R1_P1_K1_Ch2.zen
491420	-6.202145e-05	2.356870e-04	4.151000e-06	20181122_CTCFgfpcf2_Prometa\MitoSys2\Calibration\pmEGFPC1\0008_pmEGFPC1_R1_P1_K1_Ch2.zen
532380	-7.773834e-05	3.191878e-04	3.731500e-06	20181122_CTCFgfpcf2_Prometa\MitoSys2\Calibration\pmEGFPC1\0008_pmEGFPC1_R1_P1_K1_Ch2.zen
573340	1.517928e-05	2.204092e-04	3.380300e-06	20181122_CTCFgfpcf2_Prometa\MitoSys2\Calibration\pmEGFPC1\0008_pmEGFPC1_R1_P1_K1_Ch2.zen
614300	-1.292861e-04	2.208155e-04	3.082600e-06	20181122_CTCFgfpcf2_Prometa\MitoSys2\Calibration\pmEGFPC1\0008_pmEGFPC1_R1_P1_K1_Ch2.zen
655260	-5.720689e-05	2.100128e-04	2.827500e-06	20181122_CTCFgfpcf2_Prometa\MitoSys2\Calibration\pmEGFPC1\0008_pmEGFPC1_R1_P1_K1_Ch2.zen
696220	-7.576487e-05	2.310453e-04	2.606900e-06	20181122_CTCFgfpcf2_Prometa\MitoSys2\Calibration\pmEGFPC1\0008_pmEGFPC1_R1_P1_K1_Ch2.zen
737180	-7.925533e-05	2.389335e-04	2.414400e-06	20181122_CTCFgfpcf2_Prometa\MitoSys2\Calibration\pmEGFPC1\0008_pmEGFPC1_R1_P1_K1_Ch2.zen
778140	-1.428199e-07	2.599910e-04	2.245300e-06	20181122_CTCFgfpcf2_Prometa\MitoSys2\Calibration\pmEGFPC1\0008_pmEGFPC1_R1_P1_K1_Ch2.zen
819100	-3.120391e-05	2.238509e-04	2.095600e-06	20181122_CTCFgfpcf2_Prometa\MitoSys2\Calibration\pmEGFPC1\0008_pmEGFPC1_R1_P1_K1_Ch2.zen
901020	-7.348524e-05	2.497173e-04	1.843200e-06	20181122_CTCFgfpcf2_Prometa\MitoSys2\Calibration\pmEGFPC1\0008_pmEGFPC1_R1_P1_K1_Ch2.zen
982940	2.078069e-05	2.266310e-04	1.639000e-06	20181122_CTCFgfpcf2_Prometa\MitoSys2\Calibration\pmEGFPC1\0008_pmEGFPC1_R1_P1_K1_Ch2.zen
1064860	1.659209e-05	2.613940e-04	1.471000e-06	20181122_CTCFgfpcf2_Prometa\MitoSys2\Calibration\pmEGFPC1\0008_pmEGFPC1_R1_P1_K1_Ch2.zen
1146780	3.432301e-06	1.741162e-04	1.330700e-06	20181122_CTCFgfpcf2_Prometa\MitoSys2\Calibration\pmEGFPC1\0008_pmEGFPC1_R1_P1_K1_Ch2.zen
1228700	-7.880830e-05	2.082502e-04	1.212000e-06	20181122_CTCFgfpcf2_Prometa\MitoSys2\Calibration\pmEGFPC1\0008_pmEGFPC1_R1_P1_K1_Ch2.zen
1310620	-3.585918e-06	1.759292e-04	1.110500e-06	20181122_CTCFgfpcf2_Prometa\MitoSys2\Calibration\pmEGFPC1\0008_pmEGFPC1_R1_P1_K1_Ch2.zen
1392540	-2.672115e-05	1.904639e-04	1.022800e-06	20181122_CTCFgfpcf2_Prometa\MitoSys2\Calibration\pmEGFPC1\0008_pmEGFPC1_R1_P1_K1_Ch2.zen
1474460	4.820612e-05	2.033061e-04	9.464700e-07	20181122_CTCFgfpcf2_Prometa\MitoSys2\Calibration\pmEGFPC1\0008_pmEGFPC1_R1_P1_K1_Ch2.zen
1556380	-2.374188e-05	2.620875e-04	8.794500e-07	20181122_CTCFgfpcf2_Prometa\MitoSys2\Calibration\pmEGFPC1\0008_pmEGFPC1_R1_P1_K1_Ch2.zen
10	1.990329e-02	2.517723e-03	1.957700e-02	20181122_CTCFgfpcf2_Prometa\MitoSys2\Calibration\pmEGFPC1\0008_pmEGFPC1_R1_P2_K1_Ch2.zen
20	1.857508e-02	2.590535e-03	1.881600e-02	20181122_CTCFgfpcf2_Prometa\MitoSys2\Calibration\pmEGFPC1\0008_pmEGFPC1_R1_P2_K1_Ch2.zen
30	1.807483e-02	3.635131e-03	1.811000e-02	20181122_CTCFgfpcf2_Prometa\MitoSys2\Calibration\pmEGFPC1\0008_pmEGFPC1_R1_P2_K1_Ch2.zen
40	1.750664e-02	2.674447e-03	1.745700e-02	20181122_CTCFgfpcf2_Prometa\MitoSys2\Calibration\pmEGFPC1\0008_pmEGFPC1_R1_P2_K1_Ch2.zen
50	1.777810e-02	2.374947e-03	1.685300e-02	20181122_CTCFgfpcf2_Prometa\MitoSys2\Calibration\pmEGFPC1\0008_pmEGFPC1_R1_P2_K1_Ch2.zen
60	1.546905e-02	3.205777e-03	1.629300e-02	20181122_CTCFgfpcf2_Prometa\MitoSys2\Calibration\pmEGFPC1\0008_pmEGFPC1_R1_P2_K1_Ch2.zen
70	1.589418e-02	2.091646e-03	1.577300e-02	20181122_CTCFgfpcf2_Prometa\MitoSys2\Calibration\pmEGFPC1\0008_pmEGFPC1_R1_P2_K1_Ch2.zen
80	1.514790e-02	2.864615e-03	1.529000e-02	20181122_CTCFgfpcf2_Prometa\MitoSys2\Calibration\pmEGFPC1\0008_pmEGFPC1_R1_P2_K1_Ch2.zen
90	1.459419e-02	2.854205e-03	1.483900e-02	20181122_CTCFgfpcf2_Prometa\MitoSys2\Calibration\pmEGFPC1\0008_pmEGFPC1_R1_P2_K1_Ch2.zen
100	1.352018e-02	1.867766e-03	1.441900e-02	20181122_CTCFgfpcf2_Prometa\MitoSys2\Calibration\pmEGFPC1\0008_pmEGFPC1_R1_P2_K1_Ch2.zen
120	1.391305e-02	1.184458e-03	1.365700e-02	20181122_CTCFgfpcf2_Prometa\MitoSys2\Calibration\pmEGFPC1\0008_pmEGFPC1_R1_P2_K1_Ch2.zen
140	1.322409e-02	1.708317e-03	1.298600e-02	20181122_CTCFgfpcf2_Prometa\MitoSys2\Calibration\pmEGFPC1\0008_pmEGFPC1_R1_P2_K1_Ch2.zen
160	1.232255e-02	2.174599e-03	1.238900e-02	20181122_CTCFgfpcf2_Prometa\MitoSys2\Calibration\pmEGFPC1\0008_pmEGFPC1_R1_P2_K1_Ch2.zen
180	1.204521e-02	1.831190e-03	1.185500e-02	20181122_CTCFgfpcf2_Prometa\MitoSys2\Calibration\pmEGFPC1\0008_pmEGFPC1_R1_P2_K1_Ch2.zen
200	1.194716e-02	1.664783e-03	1.137300e-02	20181122_CTCFgfpcf2_Prometa\MitoSys2\Calibration\pmEGFPC1\0008_pmEGFPC1_R1_P2_K1_Ch2.zen
220	1.044379e-02	1.594884e-03	1.093600e-02	20181122_CTCFgfpcf2_Prometa\MitoSys2\Calibration\pmEGFPC1\0008_pmEGFPC1_R1_P2_K1_Ch2.zen
240	1.048602e-02	1.857158e-03	1.053700e-02	20181122_CTCFgfpcf2_Prometa\MitoSys2\Calibration\pmEGFPC1\0008_pmEGFPC1_R1_P2_K1_Ch2.zen
260	1.046476e-02	1.781663e-03	1.017100e-02	20181122_CTCFgfpcf2_Prometa\MitoSys2\Calibration\pmEGFPC1\0008_pmEGFPC1_R1_P2_K1_Ch2.zen
280	9.936270e-03	1.894857e-03	9.833000e-03	20181122_CTCFgfpcf2_Prometa\MitoSys2\Calibration\pmEGFPC1\0008_pmEGFPC1_R1_P2_K1_Ch2.zen
300	9.334243e-03	1.914923e-03	9.520000e-03	20181122_CTCFgfpcf2_Prometa\MitoSys2\Calibration\pmEGFPC1\0008_pmEGFPC1_R1_P2_K1_Ch2.zen
340	9.119463e-03	1.704185e-03	8.956900e-03	20181122_CTCFgfpcf2_Prometa\MitoSys2\Calibration\pmEGFPC1\0008_pmEGFPC1_R1_P2_K1_Ch2.zen
380	8.761719e-03	1.791390e-03	8.462800e-03	20181122_CTCFgfpcf2_Prometa\MitoSys2\Calibration\pmEGFPC1\0008_pmEGFPC1_R1_P2_K1_Ch2.zen
420	8.198336e-03	1.532770e-03	8.024200e-03	20181122_CTCFgfpcf2_Prometa\MitoSys2\Calibration\pmEGFPC1\0008_pmEGFPC1_R1_P2_K1_Ch2.zen
460	7.660622e-03	1.426456e-03	7.631100e-03	20181122_CTCFgfpcf2_Prometa\MitoSys2\Calibration\pmEGFPC1\0008_pmEGFPC1_R1_P2_K1_Ch2.zen
500	7.195570e-03	1.136037e-03	7.276200e-03	20181122_CTCFgfpcf2_Prometa\MitoSys2\Calibration\pmEGFPC1\0008_pmEGFPC1_R1_P2_K1_Ch2.zen
540	6.999374e-03	1.442532e-03	6.953800e-03	20181122_CTCFgfpcf2_Prometa\MitoSys2\Calibration\pmEGFPC1\0008_pmEGFPC1_R1_P2_K1_Ch2.zen
580	6.472929e-03	1.381606e-03	6.659100e-03	20181122_CTCFgfpcf2_Prometa\MitoSys2\Calibration\pmEGFPC1\0008_pmEGFPC1_R1_P2_K1_Ch2.zen
620	6.351104e-03	1.675854e-03	6.388800e-03	20181122_CTCFgfpcf2_Prometa\MitoSys2\Calibration\pmEGFPC1\0008_pmEGFPC1_R1_P2_K1_Ch2.zen
660	5.945828e-03	1.431021e-03	6.139600e-03	20181122_CTCFgfpcf2_Prometa\MitoSys2\Calibration\pmEGFPC1\0008_pmEGFPC1_R1_P2_K1_Ch2.zen
700	5.947105e-03	1.220516e-03	5.909300e-03	20181122_CTCFgfpcf2_Prometa\MitoSys2\Calibration\pmEGFPC1\0008_pmEGFPC1_R1_P2_K1_Ch2.zen
780	5.608245e-03	1.095919e-03	5.496800e-03	20181122_CTCFgfpcf2_Prometa\MitoSys2\Calibration\pmEGFPC1\0008_pmEGFPC1_R1_P2_K1_Ch2.zen
860	4.939836e-03	1.032722e-03	5.138200e-03	20181122_CTCFgfpcf2_Prometa\MitoSys2\Calibration\pmEGFPC1\0008_pmEGFPC1_R1_P2_K1_Ch2.zen
940	4.860828e-03	1.378442e-03	4.823600e-03	20181122_CTCFgfpcf2_Prometa\MitoSys2\Calibration\pmEGFPC1\0008_pmEGFPC1_R1_P2_K1_Ch2.zen
1020	4.470037e-03	7.578831e-04	4.545300e-03	20181122_CTCFgfpcf2_Prometa\MitoSys2\Calibration\pmEGFPC1\0008_pmEGFPC1_R1_P2_K1_Ch2.zen
1100	4.521878e-03	9.394140e-04	4.297500e-03	20181122_CTCFgfpcf2_Prometa\MitoSys2\Calibration\pmEGFPC1\0008_pmEGFPC1_R1_P2_K1_Ch2.zen
1180	4.100435e-03	1.523058e-03	4.075500e-03	20181122_CTCFgfpcf2_Prometa\MitoSys2\Calibration\pmEGFPC1\0008_pmEGFPC1_R1_P2_K1_Ch2.zen
1260	4.156336e-03	1.260591e-03	3.875500e-03	20181122_CTCFgfpcf2_Prometa\MitoSys2\Calibration\pmEGFPC1\0008_pmEGFPC1_R1_P2_K1_Ch2.zen
1340	3.287167e-03	1.102307e-03	3.694400e-03	20181122_CTCFgfpcf2_Prometa\MitoSys2\Calibration\pmEGFPC1\0008_pmEGFPC1_R1_P2_K1_Ch2.zen
1420	3.424861e-03	1.114026e-03	3.529800e-03	20181122_CTCFgfpcf2_Prometa\MitoSys2\Calibration\pmEGFPC1\0008_pmEGFPC1_R1_P2_K1_Ch2.zen
1500	3.429899e-03	1.138633e-03	3.379400e-03	20181122_CTCFgfpcf2_Prometa\MitoSys2\Calibration\pmEGFPC1\0008_pmEGFPC1_R1_P2_K1_Ch2.zen
1660	3.017402e-03	1.300223e-03	3.114800e-03	20181122_CTCFgfpcf2_Prometa\MitoSys2\Calibration\pmEGFPC1\0008_pmEGFPC1_R1_P2_K1_Ch2.zen
1820	2.634858e-03	9.773349e-04	2.889600e-03	20181122_CTCFgfpcf2_Prometa\MitoSys2\Calibration\pmEGFPC1\0008_pmEGFPC1_R1_P2_K1_Ch2.zen
1980	2.471410e-03	1.167983e-03	2.695600e-03	20181122_CTCFgfpcf2_Prometa\MitoSys2\Calibration\pmEGFPC1\0008_pmEGFPC1_R1_P2_K1_Ch2.zen
2140	2.376897e-03	1.049630e-03	2.526900e-03	20181122_CTCFgfpcf2_Prometa\MitoSys2\Calibration\pmEGFPC1\0008_pmEGFPC1_R1_P2_K1_Ch2.zen
2300	2.321797e-03	1.007534e-03	2.379000e-03	20181122_CTCFgfpcf2_Prometa\MitoSys2\Calibration\pmEGFPC1\0008_pmEGFPC1_R1_P2_K1_Ch2.zen
2460	2.289816e-03	1.196227e-03	2.248200e-03	20181122_CTCFgfpcf2_Prometa\MitoSys2\Calibration\pmEGFPC1\0008_pmEGFPC1_R1_P2_K1_Ch2.zen
2620	2.513549e-03	1.080066e-03	2.131700e-03	20181122_CTCFgfpcf2_Prometa\MitoSys2\Calibration\pmEGFPC1\0008_pmEGFPC1_R1_P2_K1_Ch2.zen
2780	1.920855e-03	1.052611e-03	2.027500e-03	20181122_CTCFgfpcf2_Prometa\MitoSys2\Calibration\pmEGFPC1\0008_pmEGFPC1_R1_P2_K1_Ch2.zen
2940	1.882280e-03	7.628547e-04	1.933600e-03	20181122_CTCFgfpcf2_Prometa\MitoSys2\Calibration\pmEGFPC1\0008_pmEGFPC1_R1_P2_K1_Ch2.zen
3100	1.762566e-03	6.511871e-04	1.848700e-03	20181122_CTCFgfpcf2_Prometa\MitoSys2\Calibration\pmEGFPC1\0008_pmEGFPC1_R1_P2_K1_Ch2.zen
3420	1.661822e-03	1.055754e-03	1.701000e-03	20181122_CTCFgfpcf2_Prometa\MitoSys2\Calibration\pmEGFPC1\0008_pmEGFPC1_R1_P2_K1_Ch2.zen
3740	1.539586e-03	9.250056e-04	1.577100e-03	20181122_CTCFgfpcf2_Prometa\MitoSys2\Calibration\pmEGFPC1\0008_pmEGFPC1_R1_P2_K1_Ch2.zen
4060	1.693546e-03	6.051575e-04	1.471700e-03	20181122_CTCFgfpcf2_Prometa\MitoSys2\Calibration\pmEGFPC1\0008_pmEGFPC1_R1_P2_K1_Ch2.zen
4380	1.660250e-03	8.786419e-04	1.381000e-03	20181122_CTCFgfpcf2_Prometa\MitoSys2\Calibration\pmEGFPC1\0008_pmEGFPC1_R1_P2_K1_Ch2.zen
4700	1.417742e-03	9.799664e-04	1.302200e-03	20181122_CTCFgfpcf2_Prometa\MitoSys2\Calibration\pmEGFPC1\0008_pmEGFPC1_R1_P2_K1_Ch2.zen
5020	1.300227e-03	8.779735e-04	1.233200e-03	20181122_CTCFgfpcf2_Prometa\MitoSys2\Calibration\pmEGFPC1\0008_pmEGFPC1_R1_P2_K1_Ch2.zen
5340	1.344729e-03	7.515414e-04	1.172200e-03	20181122_CTCFgfpcf2_Prometa\MitoSys2\Calibration\pmEGFPC1\0008_pmEGFPC1_R1_P2_K1_Ch2.zen
5660	1.062969e-03	7.925784e-04	1.117900e-03	20181122_CTCFgfpcf2_Prometa\MitoSys2\Calibration\pmEGFPC1\0008_pmEGFPC1_R1_P2_K1_Ch2.zen
5980	9.927073e-04	5.851018e-04	1.069300e-03	20181122_CTCFgfpcf2_Prometa\MitoSys2\Calibration\pmEGFPC1\0008_pmEGFPC1_R1_P2_K1_Ch2.zen
6300	9.688730e-04	6.607742e-04	1.025500e-03	20181122_CTCFgfpcf2_Prometa\MitoSys2\Calibration\pmEGFPC1\0008_pmEGFPC1_R1_P2_K1_Ch2.zen
6940	9.964551e-04	7.810731e-04	9.500000e-04	20181122_CTCFgfpcf2_Prometa\MitoSys2\Calibration\pmEGFPC1\0008_pmEGFPC1_R1_P2_K1_Ch2.zen
7580	7.029406e-04	8.160273e-04	8.870700e-04	20181122_CTCFgfpcf2_Prometa\MitoSys2\Calibration\pmEGFPC1\0008_pmEGFPC1_R1_P2_K1_Ch2.zen
8220	1.004076e-03	9.252674e-04	8.338600e-04	20181122_CTCFgfpcf2_Prometa\MitoSys2\Calibration\pmEGFPC1\0008_pmEGFPC1_R1_P2_K1_Ch2.zen
8860	8.766105e-04	5.389498e-04	7.882800e-04	20181122_CTCFgfpcf2_Prometa\MitoSys2\Calibration\pmEGFPC1\0008_pmEGFPC1_R1_P2_K1_Ch2.zen
9500	7.572432e-04	4.611223e-04	7.487900e-04	20181122_CTCFgfpcf2_Prometa\MitoSys2\Calibration\pmEGFPC1\0008_pmEGFPC1_R1_P2_K1_Ch2.zen
10140	7.498507e-04	5.962171e-04	7.142400e-04	20181122_CTCFgfpcf2_Prometa\MitoSys2\Calibration\pmEGFPC1\0008_pmEGFPC1_R1_P2_K1_Ch2.zen
10780	7.065895e-04	5.182066e-04	6.837500e-04	20181122_CTCFgfpcf2_Prometa\MitoSys2\Calibration\pmEGFPC1\0008_pmEGFPC1_R1_P2_K1_Ch2.zen
11420	9.040182e-04	5.495074e-04	6.566200e-04	20181122_CTCFgfpcf2_Prometa\MitoSys2\Calibration\pmEGFPC1\0008_pmEGFPC1_R1_P2_K1_Ch2.zen
12060	5.949900e-04	7.068186e-04	6.323300e-04	20181122_CTCFgfpcf2_Prometa\MitoSys2\Calibration\pmEGFPC1\0008_pmEGFPC1_R1_P2_K1_Ch2.zen
12700	4.840410e-04	7.054803e-04	6.104300e-04	20181122_CTCFgfpcf2_Prometa\MitoSys2\Calibration\pmEGFPC1\0008_pmEGFPC1_R1_P2_K1_Ch2.zen
13980	4.664386e-04	5.896945e-04	5.724800e-04	20181122_CTCFgfpcf2_Prometa\MitoSys2\Calibration\pmEGFPC1\0008_pmEGFPC1_R1_P2_K1_Ch2.zen
15260	5.795498e-04	5.347600e-04	5.406800e-04	20181122_CTCFgfpcf2_Prometa\MitoSys2\Calibration\pmEGFPC1\0008_pmEGFPC1_R1_P2_K1_Ch2.zen
16540	5.418319e-04	4.334232e-04	5.135700e-04	20181122_CTCFgfpcf2_Prometa\MitoSys2\Calibration\pmEGFPC1\0008_pmEGFPC1_R1_P2_K1_Ch2.zen
17820	4.741810e-04	5.284825e-04	4.901300e-04	20181122_CTCFgfpcf2_Prometa\MitoSys2\Calibration\pmEGFPC1\0008_pmEGFPC1_R1_P2_K1_Ch2.zen
19100	4.265508e-04	5.692226e-04	4.696100e-04	20181122_CTCFgfpcf2_Prometa\MitoSys2\Calibration\pmEGFPC1\0008_pmEGFPC1_R1_P2_K1_Ch2.zen
20380	4.212104e-04	6.230168e-04	4.514500e-04	20181122_CTCFgfpcf2_Prometa\MitoSys2\Calibration\pmEGFPC1\0008_pmEGFPC1_R1_P2_K1_Ch2.zen
21660	3.726031e-04	5.831349e-04	4.352300e-04	20181122_CTCFgfpcf2_Prometa\MitoSys2\Calibration\pmEGFPC1\0008_pmEGFPC1_R1_P2_K1_Ch2.zen
22940	3.809509e-04	6.026925e-04	4.206200e-04	20181122_CTCFgfpcf2_Prometa\MitoSys2\Calibration\pmEGFPC1\0008_pmEGFPC1_R1_P2_K1_Ch2.zen
24220	3.010358e-04	7.327051e-04	4.073600e-04	20181122_CTCFgfpcf2_Prometa\MitoSys2\Calibration\pmEGFPC1\0008_pmEGFPC1_R1_P2_K1_Ch2.zen
25500	2.795813e-04	5.120306e-04	3.952500e-04	20181122_CTCFgfpcf2_Prometa\MitoSys2\Calibration\pmEGFPC1\0008_pmEGFPC1_R1_P2_K1_Ch2.zen
28060	4.696231e-04	5.490267e-04	3.738600e-04	20181122_CTCFgfpcf2_Prometa\MitoSys2\Calibration\pmEGFPC1\0008_pmEGFPC1_R1_P2_K1_Ch2.zen
30620	4.511969e-04	6.301332e-04	3.554700e-04	20181122_CTCFgfpcf2_Prometa\MitoSys2\Calibration\pmEGFPC1\0008_pmEGFPC1_R1_P2_K1_Ch2.zen
33180	4.354832e-04	6.019075e-04	3.393900e-04	20181122_CTCFgfpcf2_Prometa\MitoSys2\Calibration\pmEGFPC1\0008_pmEGFPC1_R1_P2_K1_Ch2.zen
35740	1.733831e-04	4.997533e-04	3.251500e-04	20181122_CTCFgfpcf2_Prometa\MitoSys2\Calibration\pmEGFPC1\0008_pmEGFPC1_R1_P2_K1_Ch2.zen
38300	2.986349e-04	4.346758e-04	3.123900e-04	20181122_CTCFgfpcf2_Prometa\MitoSys2\Calibration\pmEGFPC1\0008_pmEGFPC1_R1_P2_K1_Ch2.zen
40860	3.858790e-04	5.560180e-04	3.008700e-04	20181122_CTCFgfpcf2_Prometa\MitoSys2\Calibration\pmEGFPC1\0008_pmEGFPC1_R1_P2_K1_Ch2.zen
43420	3.165224e-04	5.605541e-04	2.903700e-04	20181122_CTCFgfpcf2_Prometa\MitoSys2\Calibration\pmEGFPC1\0008_pmEGFPC1_R1_P2_K1_Ch2.zen
45980	3.953538e-04	7.179282e-04	2.807500e-04	20181122_CTCFgfpcf2_Prometa\MitoSys2\Calibration\pmEGFPC1\0008_pmEGFPC1_R1_P2_K1_Ch2.zen
48540	3.921559e-04	4.760505e-04	2.718700e-04	20181122_CTCFgfpcf2_Prometa\MitoSys2\Calibration\pmEGFPC1\0008_pmEGFPC1_R1_P2_K1_Ch2.zen
51100	2.671669e-04	5.110344e-04	2.636500e-04	20181122_CTCFgfpcf2_Prometa\MitoSys2\Calibration\pmEGFPC1\0008_pmEGFPC1_R1_P2_K1_Ch2.zen
56220	1.947990e-04	3.837048e-04	2.488400e-04	20181122_CTCFgfpcf2_Prometa\MitoSys2\Calibration\pmEGFPC1\0008_pmEGFPC1_R1_P2_K1_Ch2.zen
61340	1.345879e-04	5.418800e-04	2.358300e-04	20181122_CTCFgfpcf2_Prometa\MitoSys2\Calibration\pmEGFPC1\0008_pmEGFPC1_R1_P2_K1_Ch2.zen
66460	-1.033237e-04	4.550944e-04	2.242600e-04	20181122_CTCFgfpcf2_Prometa\MitoSys2\Calibration\pmEGFPC1\0008_pmEGFPC1_R1_P2_K1_Ch2.zen
71580	-3.419118e-05	3.899980e-04	2.138700e-04	20181122_CTCFgfpcf2_Prometa\MitoSys2\Calibration\pmEGFPC1\0008_pmEGFPC1_R1_P2_K1_Ch2.zen
76700	2.425225e-06	3.943004e-04	2.044800e-04	20181122_CTCFgfpcf2_Prometa\MitoSys2\Calibration\pmEGFPC1\0008_pmEGFPC1_R1_P2_K1_Ch2.zen
81820	2.353855e-04	4.013697e-04	1.959300e-04	20181122_CTCFgfpcf2_Prometa\MitoSys2\Calibration\pmEGFPC1\0008_pmEGFPC1_R1_P2_K1_Ch2.zen
86940	2.359617e-04	5.343107e-04	1.881000e-04	20181122_CTCFgfpcf2_Prometa\MitoSys2\Calibration\pmEGFPC1\0008_pmEGFPC1_R1_P2_K1_Ch2.zen
92060	3.723586e-04	4.457357e-04	1.809000e-04	20181122_CTCFgfpcf2_Prometa\MitoSys2\Calibration\pmEGFPC1\0008_pmEGFPC1_R1_P2_K1_Ch2.zen
97180	1.937084e-04	4.232825e-04	1.742500e-04	20181122_CTCFgfpcf2_Prometa\MitoSys2\Calibration\pmEGFPC1\0008_pmEGFPC1_R1_P2_K1_Ch2.zen
102300	2.303633e-04	3.338389e-04	1.680800e-04	20181122_CTCFgfpcf2_Prometa\MitoSys2\Calibration\pmEGFPC1\0008_pmEGFPC1_R1_P2_K1_Ch2.zen
112540	9.473033e-05	3.478638e-04	1.569800e-04	20181122_CTCFgfpcf2_Prometa\MitoSys2\Calibration\pmEGFPC1\0008_pmEGFPC1_R1_P2_K1_Ch2.zen
122780	1.660675e-04	3.881503e-04	1.472600e-04	20181122_CTCFgfpcf2_Prometa\MitoSys2\Calibration\pmEGFPC1\0008_pmEGFPC1_R1_P2_K1_Ch2.zen
133020	1.932139e-04	4.406280e-04	1.386700e-04	20181122_CTCFgfpcf2_Prometa\MitoSys2\Calibration\pmEGFPC1\0008_pmEGFPC1_R1_P2_K1_Ch2.zen
143260	2.967695e-04	3.710177e-04	1.310200e-04	20181122_CTCFgfpcf2_Prometa\MitoSys2\Calibration\pmEGFPC1\0008_pmEGFPC1_R1_P2_K1_Ch2.zen
153500	1.539322e-04	3.144389e-04	1.241600e-04	20181122_CTCFgfpcf2_Prometa\MitoSys2\Calibration\pmEGFPC1\0008_pmEGFPC1_R1_P2_K1_Ch2.zen
163740	1.249768e-04	3.750306e-04	1.179600e-04	20181122_CTCFgfpcf2_Prometa\MitoSys2\Calibration\pmEGFPC1\0008_pmEGFPC1_R1_P2_K1_Ch2.zen
173980	1.061350e-04	4.672519e-04	1.123300e-04	20181122_CTCFgfpcf2_Prometa\MitoSys2\Calibration\pmEGFPC1\0008_pmEGFPC1_R1_P2_K1_Ch2.zen
184220	2.328790e-04	3.341568e-04	1.072000e-04	20181122_CTCFgfpcf2_Prometa\MitoSys2\Calibration\pmEGFPC1\0008_pmEGFPC1_R1_P2_K1_Ch2.zen
194460	2.033804e-04	4.046531e-04	1.025000e-04	20181122_CTCFgfpcf2_Prometa\MitoSys2\Calibration\pmEGFPC1\0008_pmEGFPC1_R1_P2_K1_Ch2.zen
204700	1.396261e-04	3.475944e-04	9.818200e-05	20181122_CTCFgfpcf2_Prometa\MitoSys2\Calibration\pmEGFPC1\0008_pmEGFPC1_R1_P2_K1_Ch2.zen
225180	2.218004e-05	3.440768e-04	9.050800e-05	20181122_CTCFgfpcf2_Prometa\MitoSys2\Calibration\pmEGFPC1\0008_pmEGFPC1_R1_P2_K1_Ch2.zen
245660	1.065416e-04	3.614612e-04	8.389700e-05	20181122_CTCFgfpcf2_Prometa\MitoSys2\Calibration\pmEGFPC1\0008_pmEGFPC1_R1_P2_K1_Ch2.zen
266140	8.112768e-05	3.617490e-04	7.814100e-05	20181122_CTCFgfpcf2_Prometa\MitoSys2\Calibration\pmEGFPC1\0008_pmEGFPC1_R1_P2_K1_Ch2.zen
286620	1.714743e-04	4.008804e-04	7.308400e-05	20181122_CTCFgfpcf2_Prometa\MitoSys2\Calibration\pmEGFPC1\0008_pmEGFPC1_R1_P2_K1_Ch2.zen
307100	1.151634e-04	3.937106e-04	6.860600e-05	20181122_CTCFgfpcf2_Prometa\MitoSys2\Calibration\pmEGFPC1\0008_pmEGFPC1_R1_P2_K1_Ch2.zen
327580	1.459028e-04	3.379854e-04	6.461400e-05	20181122_CTCFgfpcf2_Prometa\MitoSys2\Calibration\pmEGFPC1\0008_pmEGFPC1_R1_P2_K1_Ch2.zen
348060	1.012072e-04	3.381955e-04	6.103200e-05	20181122_CTCFgfpcf2_Prometa\MitoSys2\Calibration\pmEGFPC1\0008_pmEGFPC1_R1_P2_K1_Ch2.zen
368540	6.327297e-05	3.802995e-04	5.780000e-05	20181122_CTCFgfpcf2_Prometa\MitoSys2\Calibration\pmEGFPC1\0008_pmEGFPC1_R1_P2_K1_Ch2.zen
389020	1.473318e-04	4.154679e-04	5.487100e-05	20181122_CTCFgfpcf2_Prometa\MitoSys2\Calibration\pmEGFPC1\0008_pmEGFPC1_R1_P2_K1_Ch2.zen
409500	1.294886e-04	3.290390e-04	5.220300e-05	20181122_CTCFgfpcf2_Prometa\MitoSys2\Calibration\pmEGFPC1\0008_pmEGFPC1_R1_P2_K1_Ch2.zen
450460	-4.558504e-05	3.341658e-04	4.752500e-05	20181122_CTCFgfpcf2_Prometa\MitoSys2\Calibration\pmEGFPC1\0008_pmEGFPC1_R1_P2_K1_Ch2.zen
491420	-2.859579e-06	3.094714e-04	4.355900e-05	20181122_CTCFgfpcf2_Prometa\MitoSys2\Calibration\pmEGFPC1\0008_pmEGFPC1_R1_P2_K1_Ch2.zen
532380	9.179656e-06	2.454537e-04	4.015600e-05	20181122_CTCFgfpcf2_Prometa\MitoSys2\Calibration\pmEGFPC1\0008_pmEGFPC1_R1_P2_K1_Ch2.zen
573340	4.224240e-05	3.700461e-04	3.720500e-05	20181122_CTCFgfpcf2_Prometa\MitoSys2\Calibration\pmEGFPC1\0008_pmEGFPC1_R1_P2_K1_Ch2.zen
614300	-2.744348e-05	2.669837e-04	3.462200e-05	20181122_CTCFgfpcf2_Prometa\MitoSys2\Calibration\pmEGFPC1\0008_pmEGFPC1_R1_P2_K1_Ch2.zen
655260	1.278770e-04	4.599066e-04	3.234500e-05	20181122_CTCFgfpcf2_Prometa\MitoSys2\Calibration\pmEGFPC1\0008_pmEGFPC1_R1_P2_K1_Ch2.zen
696220	4.379854e-05	3.058174e-04	3.032200e-05	20181122_CTCFgfpcf2_Prometa\MitoSys2\Calibration\pmEGFPC1\0008_pmEGFPC1_R1_P2_K1_Ch2.zen
737180	-6.601447e-05	2.217757e-04	2.851400e-05	20181122_CTCFgfpcf2_Prometa\MitoSys2\Calibration\pmEGFPC1\0008_pmEGFPC1_R1_P2_K1_Ch2.zen
778140	-7.399893e-05	3.273388e-04	2.689000e-05	20181122_CTCFgfpcf2_Prometa\MitoSys2\Calibration\pmEGFPC1\0008_pmEGFPC1_R1_P2_K1_Ch2.zen
819100	-8.080952e-05	2.464601e-04	2.542200e-05	20181122_CTCFgfpcf2_Prometa\MitoSys2\Calibration\pmEGFPC1\0008_pmEGFPC1_R1_P2_K1_Ch2.zen
901020	1.132487e-05	2.657549e-04	2.287800e-05	20181122_CTCFgfpcf2_Prometa\MitoSys2\Calibration\pmEGFPC1\0008_pmEGFPC1_R1_P2_K1_Ch2.zen
982940	-2.641423e-05	1.775134e-04	2.075000e-05	20181122_CTCFgfpcf2_Prometa\MitoSys2\Calibration\pmEGFPC1\0008_pmEGFPC1_R1_P2_K1_Ch2.zen
1064860	-9.486634e-05	2.306656e-04	1.894600e-05	20181122_CTCFgfpcf2_Prometa\MitoSys2\Calibration\pmEGFPC1\0008_pmEGFPC1_R1_P2_K1_Ch2.zen
1146780	-7.187112e-05	3.157378e-04	1.740000e-05	20181122_CTCFgfpcf2_Prometa\MitoSys2\Calibration\pmEGFPC1\0008_pmEGFPC1_R1_P2_K1_Ch2.zen
1228700	-5.360964e-05	1.944090e-04	1.606100e-05	20181122_CTCFgfpcf2_Prometa\MitoSys2\Calibration\pmEGFPC1\0008_pmEGFPC1_R1_P2_K1_Ch2.zen
1310620	-5.019405e-06	2.035750e-04	1.489100e-05	20181122_CTCFgfpcf2_Prometa\MitoSys2\Calibration\pmEGFPC1\0008_pmEGFPC1_R1_P2_K1_Ch2.zen
1392540	-7.879554e-05	2.858718e-04	1.386200e-05	20181122_CTCFgfpcf2_Prometa\MitoSys2\Calibration\pmEGFPC1\0008_pmEGFPC1_R1_P2_K1_Ch2.zen
1474460	-1.118486e-04	3.005965e-04	1.295000e-05	20181122_CTCFgfpcf2_Prometa\MitoSys2\Calibration\pmEGFPC1\0008_pmEGFPC1_R1_P2_K1_Ch2.zen
1556380	-7.606440e-05	2.415891e-04	1.213600e-05	20181122_CTCFgfpcf2_Prometa\MitoSys2\Calibration\pmEGFPC1\0008_pmEGFPC1_R1_P2_K1_Ch2.zen
10	1.383336e-01	2.110242e-02	1.370500e-01	20181122_CTCFgfpcf2_Prometa\MitoSys2\Calibration\pmEGFPC1\0009_pmEGFPC1_R1_P1_K1_Ch2.zen
20	1.333900e-01	1.696739e-02	1.315500e-01	20181122_CTCFgfpcf2_Prometa\MitoSys2\Calibration\pmEGFPC1\0009_pmEGFPC1_R1_P1_K1_Ch2.zen
30	1.281268e-01	1.376038e-02	1.264600e-01	20181122_CTCFgfpcf2_Prometa\MitoSys2\Calibration\pmEGFPC1\0009_pmEGFPC1_R1_P1_K1_Ch2.zen
40	1.218450e-01	1.128081e-02	1.217500e-01	20181122_CTCFgfpcf2_Prometa\MitoSys2\Calibration\pmEGFPC1\0009_pmEGFPC1_R1_P1_K1_Ch2.zen
50	1.186229e-01	1.553660e-02	1.173900e-01	20181122_CTCFgfpcf2_Prometa\MitoSys2\Calibration\pmEGFPC1\0009_pmEGFPC1_R1_P1_K1_Ch2.zen
60	1.144773e-01	1.700024e-02	1.133500e-01	20181122_CTCFgfpcf2_Prometa\MitoSys2\Calibration\pmEGFPC1\0009_pmEGFPC1_R1_P1_K1_Ch2.zen
70	1.048003e-01	1.396776e-02	1.096100e-01	20181122_CTCFgfpcf2_Prometa\MitoSys2\Calibration\pmEGFPC1\0009_pmEGFPC1_R1_P1_K1_Ch2.zen
80	1.016734e-01	1.807370e-02	1.061200e-01	20181122_CTCFgfpcf2_Prometa\MitoSys2\Calibration\pmEGFPC1\0009_pmEGFPC1_R1_P1_K1_Ch2.zen
90	9.923399e-02	1.896298e-02	1.028800e-01	20181122_CTCFgfpcf2_Prometa\MitoSys2\Calibration\pmEGFPC1\0009_pmEGFPC1_R1_P1_K1_Ch2.zen
100	9.692939e-02	1.228904e-02	9.984900e-02	20181122_CTCFgfpcf2_Prometa\MitoSys2\Calibration\pmEGFPC1\0009_pmEGFPC1_R1_P1_K1_Ch2.zen
120	9.355105e-02	1.197004e-02	9.436200e-02	20181122_CTCFgfpcf2_Prometa\MitoSys2\Calibration\pmEGFPC1\0009_pmEGFPC1_R1_P1_K1_Ch2.zen
140	8.867766e-02	1.141507e-02	8.952500e-02	20181122_CTCFgfpcf2_Prometa\MitoSys2\Calibration\pmEGFPC1\0009_pmEGFPC1_R1_P1_K1_Ch2.zen
160	8.713384e-02	1.027779e-02	8.522800e-02	20181122_CTCFgfpcf2_Prometa\MitoSys2\Calibration\pmEGFPC1\0009_pmEGFPC1_R1_P1_K1_Ch2.zen
180	8.517250e-02	8.650658e-03	8.138200e-02	20181122_CTCFgfpcf2_Prometa\MitoSys2\Calibration\pmEGFPC1\0009_pmEGFPC1_R1_P1_K1_Ch2.zen
200	8.308658e-02	1.431516e-02	7.791600e-02	20181122_CTCFgfpcf2_Prometa\MitoSys2\Calibration\pmEGFPC1\0009_pmEGFPC1_R1_P1_K1_Ch2.zen
220	7.325302e-02	1.418013e-02	7.477200e-02	20181122_CTCFgfpcf2_Prometa\MitoSys2\Calibration\pmEGFPC1\0009_pmEGFPC1_R1_P1_K1_Ch2.zen
240	7.345771e-02	1.168351e-02	7.190400e-02	20181122_CTCFgfpcf2_Prometa\MitoSys2\Calibration\pmEGFPC1\0009_pmEGFPC1_R1_P1_K1_Ch2.zen
260	6.599625e-02	9.787371e-03	6.927300e-02	20181122_CTCFgfpcf2_Prometa\MitoSys2\Calibration\pmEGFPC1\0009_pmEGFPC1_R1_P1_K1_Ch2.zen
280	6.842966e-02	1.346543e-02	6.684800e-02	20181122_CTCFgfpcf2_Prometa\MitoSys2\Calibration\pmEGFPC1\0009_pmEGFPC1_R1_P1_K1_Ch2.zen
300	6.713597e-02	9.704523e-03	6.460300e-02	20181122_CTCFgfpcf2_Prometa\MitoSys2\Calibration\pmEGFPC1\0009_pmEGFPC1_R1_P1_K1_Ch2.zen
340	6.368931e-02	1.041714e-02	6.056700e-02	20181122_CTCFgfpcf2_Prometa\MitoSys2\Calibration\pmEGFPC1\0009_pmEGFPC1_R1_P1_K1_Ch2.zen
380	5.569336e-02	9.191491e-03	5.703200e-02	20181122_CTCFgfpcf2_Prometa\MitoSys2\Calibration\pmEGFPC1\0009_pmEGFPC1_R1_P1_K1_Ch2.zen
420	5.615447e-02	9.769790e-03	5.390000e-02	20181122_CTCFgfpcf2_Prometa\MitoSys2\Calibration\pmEGFPC1\0009_pmEGFPC1_R1_P1_K1_Ch2.zen
460	5.022965e-02	9.063240e-03	5.109800e-02	20181122_CTCFgfpcf2_Prometa\MitoSys2\Calibration\pmEGFPC1\0009_pmEGFPC1_R1_P1_K1_Ch2.zen
500	5.057545e-02	1.056896e-02	4.857400e-02	20181122_CTCFgfpcf2_Prometa\MitoSys2\Calibration\pmEGFPC1\0009_pmEGFPC1_R1_P1_K1_Ch2.zen
540	4.581233e-02	5.628792e-03	4.628400e-02	20181122_CTCFgfpcf2_Prometa\MitoSys2\Calibration\pmEGFPC1\0009_pmEGFPC1_R1_P1_K1_Ch2.zen
580	4.216608e-02	9.664644e-03	4.419600e-02	20181122_CTCFgfpcf2_Prometa\MitoSys2\Calibration\pmEGFPC1\0009_pmEGFPC1_R1_P1_K1_Ch2.zen
620	4.057671e-02	8.342014e-03	4.228200e-02	20181122_CTCFgfpcf2_Prometa\MitoSys2\Calibration\pmEGFPC1\0009_pmEGFPC1_R1_P1_K1_Ch2.zen
660	4.126665e-02	6.574958e-03	4.052300e-02	20181122_CTCFgfpcf2_Prometa\MitoSys2\Calibration\pmEGFPC1\0009_pmEGFPC1_R1_P1_K1_Ch2.zen
700	3.944500e-02	6.121771e-03	3.889800e-02	20181122_CTCFgfpcf2_Prometa\MitoSys2\Calibration\pmEGFPC1\0009_pmEGFPC1_R1_P1_K1_Ch2.zen
780	3.708282e-02	7.516015e-03	3.599500e-02	20181122_CTCFgfpcf2_Prometa\MitoSys2\Calibration\pmEGFPC1\0009_pmEGFPC1_R1_P1_K1_Ch2.zen
860	3.464908e-02	6.286950e-03	3.347800e-02	20181122_CTCFgfpcf2_Prometa\MitoSys2\Calibration\pmEGFPC1\0009_pmEGFPC1_R1_P1_K1_Ch2.zen
940	3.020101e-02	6.843300e-03	3.127500e-02	20181122_CTCFgfpcf2_Prometa\MitoSys2\Calibration\pmEGFPC1\0009_pmEGFPC1_R1_P1_K1_Ch2.zen
1020	2.936246e-02	5.955401e-03	2.933000e-02	20181122_CTCFgfpcf2_Prometa\MitoSys2\Calibration\pmEGFPC1\0009_pmEGFPC1_R1_P1_K1_Ch2.zen
1100	2.415032e-02	4.935384e-03	2.760200e-02	20181122_CTCFgfpcf2_Prometa\MitoSys2\Calibration\pmEGFPC1\0009_pmEGFPC1_R1_P1_K1_Ch2.zen
1180	2.606412e-02	6.861264e-03	2.605700e-02	20181122_CTCFgfpcf2_Prometa\MitoSys2\Calibration\pmEGFPC1\0009_pmEGFPC1_R1_P1_K1_Ch2.zen
1260	2.306837e-02	8.197557e-03	2.466700e-02	20181122_CTCFgfpcf2_Prometa\MitoSys2\Calibration\pmEGFPC1\0009_pmEGFPC1_R1_P1_K1_Ch2.zen
1340	2.107369e-02	8.810345e-03	2.341000e-02	20181122_CTCFgfpcf2_Prometa\MitoSys2\Calibration\pmEGFPC1\0009_pmEGFPC1_R1_P1_K1_Ch2.zen
1420	1.976666e-02	5.859140e-03	2.226900e-02	20181122_CTCFgfpcf2_Prometa\MitoSys2\Calibration\pmEGFPC1\0009_pmEGFPC1_R1_P1_K1_Ch2.zen
1500	1.992976e-02	5.034926e-03	2.122800e-02	20181122_CTCFgfpcf2_Prometa\MitoSys2\Calibration\pmEGFPC1\0009_pmEGFPC1_R1_P1_K1_Ch2.zen
1660	1.819812e-02	5.351674e-03	1.940000e-02	20181122_CTCFgfpcf2_Prometa\MitoSys2\Calibration\pmEGFPC1\0009_pmEGFPC1_R1_P1_K1_Ch2.zen
1820	2.010418e-02	5.628067e-03	1.784700e-02	20181122_CTCFgfpcf2_Prometa\MitoSys2\Calibration\pmEGFPC1\0009_pmEGFPC1_R1_P1_K1_Ch2.zen
1980	1.768369e-02	6.420665e-03	1.651300e-02	20181122_CTCFgfpcf2_Prometa\MitoSys2\Calibration\pmEGFPC1\0009_pmEGFPC1_R1_P1_K1_Ch2.zen
2140	1.628141e-02	6.653050e-03	1.535400e-02	20181122_CTCFgfpcf2_Prometa\MitoSys2\Calibration\pmEGFPC1\0009_pmEGFPC1_R1_P1_K1_Ch2.zen
2300	1.579619e-02	5.549602e-03	1.434000e-02	20181122_CTCFgfpcf2_Prometa\MitoSys2\Calibration\pmEGFPC1\0009_pmEGFPC1_R1_P1_K1_Ch2.zen
2460	1.469049e-02	6.019864e-03	1.344400e-02	20181122_CTCFgfpcf2_Prometa\MitoSys2\Calibration\pmEGFPC1\0009_pmEGFPC1_R1_P1_K1_Ch2.zen
2620	1.341778e-02	6.614008e-03	1.264800e-02	20181122_CTCFgfpcf2_Prometa\MitoSys2\Calibration\pmEGFPC1\0009_pmEGFPC1_R1_P1_K1_Ch2.zen
2780	1.141966e-02	6.541655e-03	1.193700e-02	20181122_CTCFgfpcf2_Prometa\MitoSys2\Calibration\pmEGFPC1\0009_pmEGFPC1_R1_P1_K1_Ch2.zen
2940	1.158246e-02	5.101242e-03	1.129700e-02	20181122_CTCFgfpcf2_Prometa\MitoSys2\Calibration\pmEGFPC1\0009_pmEGFPC1_R1_P1_K1_Ch2.zen
3100	1.147423e-02	3.299294e-03	1.071900e-02	20181122_CTCFgfpcf2_Prometa\MitoSys2\Calibration\pmEGFPC1\0009_pmEGFPC1_R1_P1_K1_Ch2.zen
3420	9.152216e-03	4.104081e-03	9.715700e-03	20181122_CTCFgfpcf2_Prometa\MitoSys2\Calibration\pmEGFPC1\0009_pmEGFPC1_R1_P1_K1_Ch2.zen
3740	8.988175e-03	5.179278e-03	8.876100e-03	20181122_CTCFgfpcf2_Prometa\MitoSys2\Calibration\pmEGFPC1\0009_pmEGFPC1_R1_P1_K1_Ch2.zen
4060	7.517008e-03	4.515473e-03	8.163800e-03	20181122_CTCFgfpcf2_Prometa\MitoSys2\Calibration\pmEGFPC1\0009_pmEGFPC1_R1_P1_K1_Ch2.zen
[truncated: 19,963 more rows]
