# Supplementary material for: Absolute quantification of cohesin, CTCF and their regulators in human cells
Source: eLife. 2019 Jun 17;8:e46269. doi: 10.7554/eLife.46269 (PMC6606026; doi:10.7554/eLife.46269)
Supplement: Figure 2—source data 1. [file elife-46269-fig2-data1.zip › Figure 2 - source data 1/20181122_CTCFgfpcf2_Prometa/2c_opt_time_col_ic_Ch1.txt]

time_s	Ch1_kHz	path
0	7.011654e+01	20181122_CTCFgfpcf2_Prometa\MitoSys2\Calibration\pmEGFPC1\0001_pmEGFPC1_R1_P1_K1_Ch2.zen
6.000010e-02	6.963321e+01	20181122_CTCFgfpcf2_Prometa\MitoSys2\Calibration\pmEGFPC1\0001_pmEGFPC1_R1_P1_K1_Ch2.zen
1.200000e-01	6.846655e+01	20181122_CTCFgfpcf2_Prometa\MitoSys2\Calibration\pmEGFPC1\0001_pmEGFPC1_R1_P1_K1_Ch2.zen
1.800000e-01	7.108321e+01	20181122_CTCFgfpcf2_Prometa\MitoSys2\Calibration\pmEGFPC1\0001_pmEGFPC1_R1_P1_K1_Ch2.zen
2.400000e-01	7.108321e+01	20181122_CTCFgfpcf2_Prometa\MitoSys2\Calibration\pmEGFPC1\0001_pmEGFPC1_R1_P1_K1_Ch2.zen
3.000000e-01	7.378320e+01	20181122_CTCFgfpcf2_Prometa\MitoSys2\Calibration\pmEGFPC1\0001_pmEGFPC1_R1_P1_K1_Ch2.zen
3.600000e-01	7.686653e+01	20181122_CTCFgfpcf2_Prometa\MitoSys2\Calibration\pmEGFPC1\0001_pmEGFPC1_R1_P1_K1_Ch2.zen
4.200000e-01	8.011652e+01	20181122_CTCFgfpcf2_Prometa\MitoSys2\Calibration\pmEGFPC1\0001_pmEGFPC1_R1_P1_K1_Ch2.zen
4.800000e-01	7.669987e+01	20181122_CTCFgfpcf2_Prometa\MitoSys2\Calibration\pmEGFPC1\0001_pmEGFPC1_R1_P1_K1_Ch2.zen
5.400000e-01	7.021655e+01	20181122_CTCFgfpcf2_Prometa\MitoSys2\Calibration\pmEGFPC1\0001_pmEGFPC1_R1_P1_K1_Ch2.zen
6.000000e-01	7.756653e+01	20181122_CTCFgfpcf2_Prometa\MitoSys2\Calibration\pmEGFPC1\0001_pmEGFPC1_R1_P1_K1_Ch2.zen
6.600000e-01	6.919987e+01	20181122_CTCFgfpcf2_Prometa\MitoSys2\Calibration\pmEGFPC1\0001_pmEGFPC1_R1_P1_K1_Ch2.zen
7.200000e-01	7.684986e+01	20181122_CTCFgfpcf2_Prometa\MitoSys2\Calibration\pmEGFPC1\0001_pmEGFPC1_R1_P1_K1_Ch2.zen
7.800000e-01	6.678322e+01	20181122_CTCFgfpcf2_Prometa\MitoSys2\Calibration\pmEGFPC1\0001_pmEGFPC1_R1_P1_K1_Ch2.zen
8.400000e-01	6.358322e+01	20181122_CTCFgfpcf2_Prometa\MitoSys2\Calibration\pmEGFPC1\0001_pmEGFPC1_R1_P1_K1_Ch2.zen
9.000000e-01	7.471654e+01	20181122_CTCFgfpcf2_Prometa\MitoSys2\Calibration\pmEGFPC1\0001_pmEGFPC1_R1_P1_K1_Ch2.zen
9.600000e-01	7.453320e+01	20181122_CTCFgfpcf2_Prometa\MitoSys2\Calibration\pmEGFPC1\0001_pmEGFPC1_R1_P1_K1_Ch2.zen
1.020000e+00	7.626653e+01	20181122_CTCFgfpcf2_Prometa\MitoSys2\Calibration\pmEGFPC1\0001_pmEGFPC1_R1_P1_K1_Ch2.zen
1.080000e+00	6.974988e+01	20181122_CTCFgfpcf2_Prometa\MitoSys2\Calibration\pmEGFPC1\0001_pmEGFPC1_R1_P1_K1_Ch2.zen
1.140000e+00	7.629987e+01	20181122_CTCFgfpcf2_Prometa\MitoSys2\Calibration\pmEGFPC1\0001_pmEGFPC1_R1_P1_K1_Ch2.zen
1.200000e+00	7.471654e+01	20181122_CTCFgfpcf2_Prometa\MitoSys2\Calibration\pmEGFPC1\0001_pmEGFPC1_R1_P1_K1_Ch2.zen
1.260000e+00	7.428320e+01	20181122_CTCFgfpcf2_Prometa\MitoSys2\Calibration\pmEGFPC1\0001_pmEGFPC1_R1_P1_K1_Ch2.zen
1.320000e+00	7.834986e+01	20181122_CTCFgfpcf2_Prometa\MitoSys2\Calibration\pmEGFPC1\0001_pmEGFPC1_R1_P1_K1_Ch2.zen
1.380000e+00	7.618320e+01	20181122_CTCFgfpcf2_Prometa\MitoSys2\Calibration\pmEGFPC1\0001_pmEGFPC1_R1_P1_K1_Ch2.zen
1.440000e+00	7.616653e+01	20181122_CTCFgfpcf2_Prometa\MitoSys2\Calibration\pmEGFPC1\0001_pmEGFPC1_R1_P1_K1_Ch2.zen
1.500000e+00	7.114987e+01	20181122_CTCFgfpcf2_Prometa\MitoSys2\Calibration\pmEGFPC1\0001_pmEGFPC1_R1_P1_K1_Ch2.zen
1.560000e+00	7.161654e+01	20181122_CTCFgfpcf2_Prometa\MitoSys2\Calibration\pmEGFPC1\0001_pmEGFPC1_R1_P1_K1_Ch2.zen
1.620000e+00	7.956653e+01	20181122_CTCFgfpcf2_Prometa\MitoSys2\Calibration\pmEGFPC1\0001_pmEGFPC1_R1_P1_K1_Ch2.zen
1.680000e+00	7.571653e+01	20181122_CTCFgfpcf2_Prometa\MitoSys2\Calibration\pmEGFPC1\0001_pmEGFPC1_R1_P1_K1_Ch2.zen
1.740000e+00	8.199986e+01	20181122_CTCFgfpcf2_Prometa\MitoSys2\Calibration\pmEGFPC1\0001_pmEGFPC1_R1_P1_K1_Ch2.zen
1.800000e+00	7.321654e+01	20181122_CTCFgfpcf2_Prometa\MitoSys2\Calibration\pmEGFPC1\0001_pmEGFPC1_R1_P1_K1_Ch2.zen
1.860000e+00	6.941654e+01	20181122_CTCFgfpcf2_Prometa\MitoSys2\Calibration\pmEGFPC1\0001_pmEGFPC1_R1_P1_K1_Ch2.zen
1.920000e+00	6.896655e+01	20181122_CTCFgfpcf2_Prometa\MitoSys2\Calibration\pmEGFPC1\0001_pmEGFPC1_R1_P1_K1_Ch2.zen
1.980000e+00	6.739988e+01	20181122_CTCFgfpcf2_Prometa\MitoSys2\Calibration\pmEGFPC1\0001_pmEGFPC1_R1_P1_K1_Ch2.zen
2.040000e+00	6.964988e+01	20181122_CTCFgfpcf2_Prometa\MitoSys2\Calibration\pmEGFPC1\0001_pmEGFPC1_R1_P1_K1_Ch2.zen
2.100000e+00	6.516655e+01	20181122_CTCFgfpcf2_Prometa\MitoSys2\Calibration\pmEGFPC1\0001_pmEGFPC1_R1_P1_K1_Ch2.zen
2.160000e+00	6.966654e+01	20181122_CTCFgfpcf2_Prometa\MitoSys2\Calibration\pmEGFPC1\0001_pmEGFPC1_R1_P1_K1_Ch2.zen
2.220000e+00	6.491655e+01	20181122_CTCFgfpcf2_Prometa\MitoSys2\Calibration\pmEGFPC1\0001_pmEGFPC1_R1_P1_K1_Ch2.zen
2.280000e+00	7.154987e+01	20181122_CTCFgfpcf2_Prometa\MitoSys2\Calibration\pmEGFPC1\0001_pmEGFPC1_R1_P1_K1_Ch2.zen
2.340000e+00	7.396654e+01	20181122_CTCFgfpcf2_Prometa\MitoSys2\Calibration\pmEGFPC1\0001_pmEGFPC1_R1_P1_K1_Ch2.zen
2.400000e+00	7.126654e+01	20181122_CTCFgfpcf2_Prometa\MitoSys2\Calibration\pmEGFPC1\0001_pmEGFPC1_R1_P1_K1_Ch2.zen
2.460000e+00	7.124987e+01	20181122_CTCFgfpcf2_Prometa\MitoSys2\Calibration\pmEGFPC1\0001_pmEGFPC1_R1_P1_K1_Ch2.zen
2.520000e+00	7.424987e+01	20181122_CTCFgfpcf2_Prometa\MitoSys2\Calibration\pmEGFPC1\0001_pmEGFPC1_R1_P1_K1_Ch2.zen
2.580000e+00	6.779988e+01	20181122_CTCFgfpcf2_Prometa\MitoSys2\Calibration\pmEGFPC1\0001_pmEGFPC1_R1_P1_K1_Ch2.zen
2.640000e+00	7.266653e+01	20181122_CTCFgfpcf2_Prometa\MitoSys2\Calibration\pmEGFPC1\0001_pmEGFPC1_R1_P1_K1_Ch2.zen
2.700000e+00	7.459987e+01	20181122_CTCFgfpcf2_Prometa\MitoSys2\Calibration\pmEGFPC1\0001_pmEGFPC1_R1_P1_K1_Ch2.zen
2.760000e+00	7.048321e+01	20181122_CTCFgfpcf2_Prometa\MitoSys2\Calibration\pmEGFPC1\0001_pmEGFPC1_R1_P1_K1_Ch2.zen
2.820000e+00	7.154987e+01	20181122_CTCFgfpcf2_Prometa\MitoSys2\Calibration\pmEGFPC1\0001_pmEGFPC1_R1_P1_K1_Ch2.zen
2.880010e+00	7.251654e+01	20181122_CTCFgfpcf2_Prometa\MitoSys2\Calibration\pmEGFPC1\0001_pmEGFPC1_R1_P1_K1_Ch2.zen
2.940010e+00	6.366655e+01	20181122_CTCFgfpcf2_Prometa\MitoSys2\Calibration\pmEGFPC1\0001_pmEGFPC1_R1_P1_K1_Ch2.zen
3.000010e+00	7.228320e+01	20181122_CTCFgfpcf2_Prometa\MitoSys2\Calibration\pmEGFPC1\0001_pmEGFPC1_R1_P1_K1_Ch2.zen
3.060010e+00	6.894987e+01	20181122_CTCFgfpcf2_Prometa\MitoSys2\Calibration\pmEGFPC1\0001_pmEGFPC1_R1_P1_K1_Ch2.zen
3.120010e+00	6.336655e+01	20181122_CTCFgfpcf2_Prometa\MitoSys2\Calibration\pmEGFPC1\0001_pmEGFPC1_R1_P1_K1_Ch2.zen
3.180010e+00	7.374987e+01	20181122_CTCFgfpcf2_Prometa\MitoSys2\Calibration\pmEGFPC1\0001_pmEGFPC1_R1_P1_K1_Ch2.zen
3.240010e+00	7.593320e+01	20181122_CTCFgfpcf2_Prometa\MitoSys2\Calibration\pmEGFPC1\0001_pmEGFPC1_R1_P1_K1_Ch2.zen
3.300010e+00	7.153320e+01	20181122_CTCFgfpcf2_Prometa\MitoSys2\Calibration\pmEGFPC1\0001_pmEGFPC1_R1_P1_K1_Ch2.zen
3.360010e+00	6.733321e+01	20181122_CTCFgfpcf2_Prometa\MitoSys2\Calibration\pmEGFPC1\0001_pmEGFPC1_R1_P1_K1_Ch2.zen
3.420010e+00	7.171654e+01	20181122_CTCFgfpcf2_Prometa\MitoSys2\Calibration\pmEGFPC1\0001_pmEGFPC1_R1_P1_K1_Ch2.zen
3.480010e+00	6.728321e+01	20181122_CTCFgfpcf2_Prometa\MitoSys2\Calibration\pmEGFPC1\0001_pmEGFPC1_R1_P1_K1_Ch2.zen
3.540010e+00	7.068320e+01	20181122_CTCFgfpcf2_Prometa\MitoSys2\Calibration\pmEGFPC1\0001_pmEGFPC1_R1_P1_K1_Ch2.zen
3.600010e+00	6.589989e+01	20181122_CTCFgfpcf2_Prometa\MitoSys2\Calibration\pmEGFPC1\0001_pmEGFPC1_R1_P1_K1_Ch2.zen
3.660010e+00	7.109988e+01	20181122_CTCFgfpcf2_Prometa\MitoSys2\Calibration\pmEGFPC1\0001_pmEGFPC1_R1_P1_K1_Ch2.zen
3.720010e+00	6.603322e+01	20181122_CTCFgfpcf2_Prometa\MitoSys2\Calibration\pmEGFPC1\0001_pmEGFPC1_R1_P1_K1_Ch2.zen
3.780010e+00	6.848322e+01	20181122_CTCFgfpcf2_Prometa\MitoSys2\Calibration\pmEGFPC1\0001_pmEGFPC1_R1_P1_K1_Ch2.zen
3.840010e+00	7.201654e+01	20181122_CTCFgfpcf2_Prometa\MitoSys2\Calibration\pmEGFPC1\0001_pmEGFPC1_R1_P1_K1_Ch2.zen
3.900010e+00	7.319987e+01	20181122_CTCFgfpcf2_Prometa\MitoSys2\Calibration\pmEGFPC1\0001_pmEGFPC1_R1_P1_K1_Ch2.zen
3.960010e+00	7.033321e+01	20181122_CTCFgfpcf2_Prometa\MitoSys2\Calibration\pmEGFPC1\0001_pmEGFPC1_R1_P1_K1_Ch2.zen
4.020010e+00	6.611655e+01	20181122_CTCFgfpcf2_Prometa\MitoSys2\Calibration\pmEGFPC1\0001_pmEGFPC1_R1_P1_K1_Ch2.zen
4.080010e+00	7.404987e+01	20181122_CTCFgfpcf2_Prometa\MitoSys2\Calibration\pmEGFPC1\0001_pmEGFPC1_R1_P1_K1_Ch2.zen
4.140010e+00	7.418320e+01	20181122_CTCFgfpcf2_Prometa\MitoSys2\Calibration\pmEGFPC1\0001_pmEGFPC1_R1_P1_K1_Ch2.zen
4.200010e+00	6.826655e+01	20181122_CTCFgfpcf2_Prometa\MitoSys2\Calibration\pmEGFPC1\0001_pmEGFPC1_R1_P1_K1_Ch2.zen
4.260010e+00	7.301654e+01	20181122_CTCFgfpcf2_Prometa\MitoSys2\Calibration\pmEGFPC1\0001_pmEGFPC1_R1_P1_K1_Ch2.zen
4.320010e+00	7.321654e+01	20181122_CTCFgfpcf2_Prometa\MitoSys2\Calibration\pmEGFPC1\0001_pmEGFPC1_R1_P1_K1_Ch2.zen
4.380010e+00	7.506654e+01	20181122_CTCFgfpcf2_Prometa\MitoSys2\Calibration\pmEGFPC1\0001_pmEGFPC1_R1_P1_K1_Ch2.zen
4.440010e+00	6.884988e+01	20181122_CTCFgfpcf2_Prometa\MitoSys2\Calibration\pmEGFPC1\0001_pmEGFPC1_R1_P1_K1_Ch2.zen
4.500010e+00	7.361654e+01	20181122_CTCFgfpcf2_Prometa\MitoSys2\Calibration\pmEGFPC1\0001_pmEGFPC1_R1_P1_K1_Ch2.zen
4.560010e+00	6.889988e+01	20181122_CTCFgfpcf2_Prometa\MitoSys2\Calibration\pmEGFPC1\0001_pmEGFPC1_R1_P1_K1_Ch2.zen
4.620010e+00	7.338320e+01	20181122_CTCFgfpcf2_Prometa\MitoSys2\Calibration\pmEGFPC1\0001_pmEGFPC1_R1_P1_K1_Ch2.zen
4.680010e+00	7.056654e+01	20181122_CTCFgfpcf2_Prometa\MitoSys2\Calibration\pmEGFPC1\0001_pmEGFPC1_R1_P1_K1_Ch2.zen
4.740010e+00	6.714988e+01	20181122_CTCFgfpcf2_Prometa\MitoSys2\Calibration\pmEGFPC1\0001_pmEGFPC1_R1_P1_K1_Ch2.zen
4.800010e+00	6.858321e+01	20181122_CTCFgfpcf2_Prometa\MitoSys2\Calibration\pmEGFPC1\0001_pmEGFPC1_R1_P1_K1_Ch2.zen
4.860010e+00	6.674989e+01	20181122_CTCFgfpcf2_Prometa\MitoSys2\Calibration\pmEGFPC1\0001_pmEGFPC1_R1_P1_K1_Ch2.zen
4.920010e+00	7.806653e+01	20181122_CTCFgfpcf2_Prometa\MitoSys2\Calibration\pmEGFPC1\0001_pmEGFPC1_R1_P1_K1_Ch2.zen
4.980010e+00	7.566653e+01	20181122_CTCFgfpcf2_Prometa\MitoSys2\Calibration\pmEGFPC1\0001_pmEGFPC1_R1_P1_K1_Ch2.zen
5.040010e+00	6.714988e+01	20181122_CTCFgfpcf2_Prometa\MitoSys2\Calibration\pmEGFPC1\0001_pmEGFPC1_R1_P1_K1_Ch2.zen
5.100010e+00	6.884988e+01	20181122_CTCFgfpcf2_Prometa\MitoSys2\Calibration\pmEGFPC1\0001_pmEGFPC1_R1_P1_K1_Ch2.zen
5.160010e+00	7.061654e+01	20181122_CTCFgfpcf2_Prometa\MitoSys2\Calibration\pmEGFPC1\0001_pmEGFPC1_R1_P1_K1_Ch2.zen
5.220010e+00	6.861655e+01	20181122_CTCFgfpcf2_Prometa\MitoSys2\Calibration\pmEGFPC1\0001_pmEGFPC1_R1_P1_K1_Ch2.zen
5.280010e+00	7.323320e+01	20181122_CTCFgfpcf2_Prometa\MitoSys2\Calibration\pmEGFPC1\0001_pmEGFPC1_R1_P1_K1_Ch2.zen
5.340010e+00	7.288320e+01	20181122_CTCFgfpcf2_Prometa\MitoSys2\Calibration\pmEGFPC1\0001_pmEGFPC1_R1_P1_K1_Ch2.zen
5.400010e+00	7.149987e+01	20181122_CTCFgfpcf2_Prometa\MitoSys2\Calibration\pmEGFPC1\0001_pmEGFPC1_R1_P1_K1_Ch2.zen
5.460010e+00	7.144987e+01	20181122_CTCFgfpcf2_Prometa\MitoSys2\Calibration\pmEGFPC1\0001_pmEGFPC1_R1_P1_K1_Ch2.zen
5.520010e+00	7.103321e+01	20181122_CTCFgfpcf2_Prometa\MitoSys2\Calibration\pmEGFPC1\0001_pmEGFPC1_R1_P1_K1_Ch2.zen
5.580010e+00	7.349987e+01	20181122_CTCFgfpcf2_Prometa\MitoSys2\Calibration\pmEGFPC1\0001_pmEGFPC1_R1_P1_K1_Ch2.zen
5.640010e+00	7.373320e+01	20181122_CTCFgfpcf2_Prometa\MitoSys2\Calibration\pmEGFPC1\0001_pmEGFPC1_R1_P1_K1_Ch2.zen
5.700010e+00	6.983321e+01	20181122_CTCFgfpcf2_Prometa\MitoSys2\Calibration\pmEGFPC1\0001_pmEGFPC1_R1_P1_K1_Ch2.zen
5.760010e+00	6.969987e+01	20181122_CTCFgfpcf2_Prometa\MitoSys2\Calibration\pmEGFPC1\0001_pmEGFPC1_R1_P1_K1_Ch2.zen
5.820010e+00	6.498322e+01	20181122_CTCFgfpcf2_Prometa\MitoSys2\Calibration\pmEGFPC1\0001_pmEGFPC1_R1_P1_K1_Ch2.zen
5.880010e+00	6.963321e+01	20181122_CTCFgfpcf2_Prometa\MitoSys2\Calibration\pmEGFPC1\0001_pmEGFPC1_R1_P1_K1_Ch2.zen
5.940010e+00	7.318320e+01	20181122_CTCFgfpcf2_Prometa\MitoSys2\Calibration\pmEGFPC1\0001_pmEGFPC1_R1_P1_K1_Ch2.zen
6.000010e+00	7.299987e+01	20181122_CTCFgfpcf2_Prometa\MitoSys2\Calibration\pmEGFPC1\0001_pmEGFPC1_R1_P1_K1_Ch2.zen
6.060010e+00	6.744988e+01	20181122_CTCFgfpcf2_Prometa\MitoSys2\Calibration\pmEGFPC1\0001_pmEGFPC1_R1_P1_K1_Ch2.zen
6.120010e+00	7.329987e+01	20181122_CTCFgfpcf2_Prometa\MitoSys2\Calibration\pmEGFPC1\0001_pmEGFPC1_R1_P1_K1_Ch2.zen
6.180010e+00	7.139987e+01	20181122_CTCFgfpcf2_Prometa\MitoSys2\Calibration\pmEGFPC1\0001_pmEGFPC1_R1_P1_K1_Ch2.zen
6.240010e+00	7.258321e+01	20181122_CTCFgfpcf2_Prometa\MitoSys2\Calibration\pmEGFPC1\0001_pmEGFPC1_R1_P1_K1_Ch2.zen
6.300010e+00	6.934988e+01	20181122_CTCFgfpcf2_Prometa\MitoSys2\Calibration\pmEGFPC1\0001_pmEGFPC1_R1_P1_K1_Ch2.zen
6.360010e+00	6.998321e+01	20181122_CTCFgfpcf2_Prometa\MitoSys2\Calibration\pmEGFPC1\0001_pmEGFPC1_R1_P1_K1_Ch2.zen
6.420010e+00	7.134988e+01	20181122_CTCFgfpcf2_Prometa\MitoSys2\Calibration\pmEGFPC1\0001_pmEGFPC1_R1_P1_K1_Ch2.zen
6.480010e+00	7.259987e+01	20181122_CTCFgfpcf2_Prometa\MitoSys2\Calibration\pmEGFPC1\0001_pmEGFPC1_R1_P1_K1_Ch2.zen
6.540010e+00	7.399987e+01	20181122_CTCFgfpcf2_Prometa\MitoSys2\Calibration\pmEGFPC1\0001_pmEGFPC1_R1_P1_K1_Ch2.zen
6.600010e+00	7.024988e+01	20181122_CTCFgfpcf2_Prometa\MitoSys2\Calibration\pmEGFPC1\0001_pmEGFPC1_R1_P1_K1_Ch2.zen
6.660010e+00	7.256654e+01	20181122_CTCFgfpcf2_Prometa\MitoSys2\Calibration\pmEGFPC1\0001_pmEGFPC1_R1_P1_K1_Ch2.zen
6.720010e+00	6.728321e+01	20181122_CTCFgfpcf2_Prometa\MitoSys2\Calibration\pmEGFPC1\0001_pmEGFPC1_R1_P1_K1_Ch2.zen
6.780010e+00	6.653322e+01	20181122_CTCFgfpcf2_Prometa\MitoSys2\Calibration\pmEGFPC1\0001_pmEGFPC1_R1_P1_K1_Ch2.zen
6.840010e+00	7.006654e+01	20181122_CTCFgfpcf2_Prometa\MitoSys2\Calibration\pmEGFPC1\0001_pmEGFPC1_R1_P1_K1_Ch2.zen
6.900010e+00	6.679988e+01	20181122_CTCFgfpcf2_Prometa\MitoSys2\Calibration\pmEGFPC1\0001_pmEGFPC1_R1_P1_K1_Ch2.zen
6.960010e+00	6.734988e+01	20181122_CTCFgfpcf2_Prometa\MitoSys2\Calibration\pmEGFPC1\0001_pmEGFPC1_R1_P1_K1_Ch2.zen
7.020010e+00	6.211656e+01	20181122_CTCFgfpcf2_Prometa\MitoSys2\Calibration\pmEGFPC1\0001_pmEGFPC1_R1_P1_K1_Ch2.zen
7.080010e+00	6.541655e+01	20181122_CTCFgfpcf2_Prometa\MitoSys2\Calibration\pmEGFPC1\0001_pmEGFPC1_R1_P1_K1_Ch2.zen
7.140010e+00	6.586655e+01	20181122_CTCFgfpcf2_Prometa\MitoSys2\Calibration\pmEGFPC1\0001_pmEGFPC1_R1_P1_K1_Ch2.zen
7.200010e+00	7.278320e+01	20181122_CTCFgfpcf2_Prometa\MitoSys2\Calibration\pmEGFPC1\0001_pmEGFPC1_R1_P1_K1_Ch2.zen
7.260010e+00	7.356654e+01	20181122_CTCFgfpcf2_Prometa\MitoSys2\Calibration\pmEGFPC1\0001_pmEGFPC1_R1_P1_K1_Ch2.zen
7.320010e+00	7.066654e+01	20181122_CTCFgfpcf2_Prometa\MitoSys2\Calibration\pmEGFPC1\0001_pmEGFPC1_R1_P1_K1_Ch2.zen
7.380010e+00	6.948321e+01	20181122_CTCFgfpcf2_Prometa\MitoSys2\Calibration\pmEGFPC1\0001_pmEGFPC1_R1_P1_K1_Ch2.zen
7.440010e+00	7.429987e+01	20181122_CTCFgfpcf2_Prometa\MitoSys2\Calibration\pmEGFPC1\0001_pmEGFPC1_R1_P1_K1_Ch2.zen
7.500010e+00	6.458322e+01	20181122_CTCFgfpcf2_Prometa\MitoSys2\Calibration\pmEGFPC1\0001_pmEGFPC1_R1_P1_K1_Ch2.zen
7.560010e+00	6.911655e+01	20181122_CTCFgfpcf2_Prometa\MitoSys2\Calibration\pmEGFPC1\0001_pmEGFPC1_R1_P1_K1_Ch2.zen
7.620010e+00	6.818321e+01	20181122_CTCFgfpcf2_Prometa\MitoSys2\Calibration\pmEGFPC1\0001_pmEGFPC1_R1_P1_K1_Ch2.zen
7.680010e+00	6.583321e+01	20181122_CTCFgfpcf2_Prometa\MitoSys2\Calibration\pmEGFPC1\0001_pmEGFPC1_R1_P1_K1_Ch2.zen
7.740010e+00	6.539989e+01	20181122_CTCFgfpcf2_Prometa\MitoSys2\Calibration\pmEGFPC1\0001_pmEGFPC1_R1_P1_K1_Ch2.zen
7.800010e+00	7.168320e+01	20181122_CTCFgfpcf2_Prometa\MitoSys2\Calibration\pmEGFPC1\0001_pmEGFPC1_R1_P1_K1_Ch2.zen
7.860010e+00	6.818321e+01	20181122_CTCFgfpcf2_Prometa\MitoSys2\Calibration\pmEGFPC1\0001_pmEGFPC1_R1_P1_K1_Ch2.zen
7.920010e+00	6.748322e+01	20181122_CTCFgfpcf2_Prometa\MitoSys2\Calibration\pmEGFPC1\0001_pmEGFPC1_R1_P1_K1_Ch2.zen
7.980010e+00	6.483322e+01	20181122_CTCFgfpcf2_Prometa\MitoSys2\Calibration\pmEGFPC1\0001_pmEGFPC1_R1_P1_K1_Ch2.zen
8.040010e+00	6.398322e+01	20181122_CTCFgfpcf2_Prometa\MitoSys2\Calibration\pmEGFPC1\0001_pmEGFPC1_R1_P1_K1_Ch2.zen
8.100010e+00	7.466653e+01	20181122_CTCFgfpcf2_Prometa\MitoSys2\Calibration\pmEGFPC1\0001_pmEGFPC1_R1_P1_K1_Ch2.zen
8.160010e+00	6.611655e+01	20181122_CTCFgfpcf2_Prometa\MitoSys2\Calibration\pmEGFPC1\0001_pmEGFPC1_R1_P1_K1_Ch2.zen
8.220010e+00	6.974988e+01	20181122_CTCFgfpcf2_Prometa\MitoSys2\Calibration\pmEGFPC1\0001_pmEGFPC1_R1_P1_K1_Ch2.zen
8.280010e+00	6.849988e+01	20181122_CTCFgfpcf2_Prometa\MitoSys2\Calibration\pmEGFPC1\0001_pmEGFPC1_R1_P1_K1_Ch2.zen
8.340010e+00	6.438322e+01	20181122_CTCFgfpcf2_Prometa\MitoSys2\Calibration\pmEGFPC1\0001_pmEGFPC1_R1_P1_K1_Ch2.zen
8.400010e+00	6.883321e+01	20181122_CTCFgfpcf2_Prometa\MitoSys2\Calibration\pmEGFPC1\0001_pmEGFPC1_R1_P1_K1_Ch2.zen
8.460020e+00	6.754988e+01	20181122_CTCFgfpcf2_Prometa\MitoSys2\Calibration\pmEGFPC1\0001_pmEGFPC1_R1_P1_K1_Ch2.zen
8.520010e+00	7.071655e+01	20181122_CTCFgfpcf2_Prometa\MitoSys2\Calibration\pmEGFPC1\0001_pmEGFPC1_R1_P1_K1_Ch2.zen
8.580020e+00	6.963321e+01	20181122_CTCFgfpcf2_Prometa\MitoSys2\Calibration\pmEGFPC1\0001_pmEGFPC1_R1_P1_K1_Ch2.zen
8.640020e+00	6.814988e+01	20181122_CTCFgfpcf2_Prometa\MitoSys2\Calibration\pmEGFPC1\0001_pmEGFPC1_R1_P1_K1_Ch2.zen
8.700020e+00	6.898321e+01	20181122_CTCFgfpcf2_Prometa\MitoSys2\Calibration\pmEGFPC1\0001_pmEGFPC1_R1_P1_K1_Ch2.zen
8.760020e+00	6.923321e+01	20181122_CTCFgfpcf2_Prometa\MitoSys2\Calibration\pmEGFPC1\0001_pmEGFPC1_R1_P1_K1_Ch2.zen
8.820020e+00	6.724988e+01	20181122_CTCFgfpcf2_Prometa\MitoSys2\Calibration\pmEGFPC1\0001_pmEGFPC1_R1_P1_K1_Ch2.zen
8.880020e+00	6.494988e+01	20181122_CTCFgfpcf2_Prometa\MitoSys2\Calibration\pmEGFPC1\0001_pmEGFPC1_R1_P1_K1_Ch2.zen
8.940020e+00	5.999989e+01	20181122_CTCFgfpcf2_Prometa\MitoSys2\Calibration\pmEGFPC1\0001_pmEGFPC1_R1_P1_K1_Ch2.zen
9.000020e+00	6.583321e+01	20181122_CTCFgfpcf2_Prometa\MitoSys2\Calibration\pmEGFPC1\0001_pmEGFPC1_R1_P1_K1_Ch2.zen
9.060020e+00	6.493322e+01	20181122_CTCFgfpcf2_Prometa\MitoSys2\Calibration\pmEGFPC1\0001_pmEGFPC1_R1_P1_K1_Ch2.zen
9.120020e+00	6.069989e+01	20181122_CTCFgfpcf2_Prometa\MitoSys2\Calibration\pmEGFPC1\0001_pmEGFPC1_R1_P1_K1_Ch2.zen
9.180020e+00	7.199987e+01	20181122_CTCFgfpcf2_Prometa\MitoSys2\Calibration\pmEGFPC1\0001_pmEGFPC1_R1_P1_K1_Ch2.zen
9.240020e+00	6.616655e+01	20181122_CTCFgfpcf2_Prometa\MitoSys2\Calibration\pmEGFPC1\0001_pmEGFPC1_R1_P1_K1_Ch2.zen
9.300020e+00	6.973321e+01	20181122_CTCFgfpcf2_Prometa\MitoSys2\Calibration\pmEGFPC1\0001_pmEGFPC1_R1_P1_K1_Ch2.zen
9.360020e+00	6.828321e+01	20181122_CTCFgfpcf2_Prometa\MitoSys2\Calibration\pmEGFPC1\0001_pmEGFPC1_R1_P1_K1_Ch2.zen
9.420020e+00	6.814988e+01	20181122_CTCFgfpcf2_Prometa\MitoSys2\Calibration\pmEGFPC1\0001_pmEGFPC1_R1_P1_K1_Ch2.zen
9.480020e+00	6.643321e+01	20181122_CTCFgfpcf2_Prometa\MitoSys2\Calibration\pmEGFPC1\0001_pmEGFPC1_R1_P1_K1_Ch2.zen
9.540020e+00	7.011654e+01	20181122_CTCFgfpcf2_Prometa\MitoSys2\Calibration\pmEGFPC1\0001_pmEGFPC1_R1_P1_K1_Ch2.zen
9.600020e+00	7.016654e+01	20181122_CTCFgfpcf2_Prometa\MitoSys2\Calibration\pmEGFPC1\0001_pmEGFPC1_R1_P1_K1_Ch2.zen
9.660020e+00	7.056654e+01	20181122_CTCFgfpcf2_Prometa\MitoSys2\Calibration\pmEGFPC1\0001_pmEGFPC1_R1_P1_K1_Ch2.zen
9.720020e+00	6.599989e+01	20181122_CTCFgfpcf2_Prometa\MitoSys2\Calibration\pmEGFPC1\0001_pmEGFPC1_R1_P1_K1_Ch2.zen
9.780020e+00	6.651655e+01	20181122_CTCFgfpcf2_Prometa\MitoSys2\Calibration\pmEGFPC1\0001_pmEGFPC1_R1_P1_K1_Ch2.zen
9.840020e+00	6.458322e+01	20181122_CTCFgfpcf2_Prometa\MitoSys2\Calibration\pmEGFPC1\0001_pmEGFPC1_R1_P1_K1_Ch2.zen
9.900020e+00	7.263320e+01	20181122_CTCFgfpcf2_Prometa\MitoSys2\Calibration\pmEGFPC1\0001_pmEGFPC1_R1_P1_K1_Ch2.zen
9.960020e+00	6.861655e+01	20181122_CTCFgfpcf2_Prometa\MitoSys2\Calibration\pmEGFPC1\0001_pmEGFPC1_R1_P1_K1_Ch2.zen
1.002002e+01	6.723322e+01	20181122_CTCFgfpcf2_Prometa\MitoSys2\Calibration\pmEGFPC1\0001_pmEGFPC1_R1_P1_K1_Ch2.zen
1.008002e+01	6.408322e+01	20181122_CTCFgfpcf2_Prometa\MitoSys2\Calibration\pmEGFPC1\0001_pmEGFPC1_R1_P1_K1_Ch2.zen
1.014002e+01	6.459988e+01	20181122_CTCFgfpcf2_Prometa\MitoSys2\Calibration\pmEGFPC1\0001_pmEGFPC1_R1_P1_K1_Ch2.zen
1.020002e+01	6.969987e+01	20181122_CTCFgfpcf2_Prometa\MitoSys2\Calibration\pmEGFPC1\0001_pmEGFPC1_R1_P1_K1_Ch2.zen
1.026002e+01	6.654988e+01	20181122_CTCFgfpcf2_Prometa\MitoSys2\Calibration\pmEGFPC1\0001_pmEGFPC1_R1_P1_K1_Ch2.zen
1.032002e+01	6.156656e+01	20181122_CTCFgfpcf2_Prometa\MitoSys2\Calibration\pmEGFPC1\0001_pmEGFPC1_R1_P1_K1_Ch2.zen
1.038002e+01	6.866654e+01	20181122_CTCFgfpcf2_Prometa\MitoSys2\Calibration\pmEGFPC1\0001_pmEGFPC1_R1_P1_K1_Ch2.zen
1.044002e+01	6.786655e+01	20181122_CTCFgfpcf2_Prometa\MitoSys2\Calibration\pmEGFPC1\0001_pmEGFPC1_R1_P1_K1_Ch2.zen
1.050002e+01	6.978321e+01	20181122_CTCFgfpcf2_Prometa\MitoSys2\Calibration\pmEGFPC1\0001_pmEGFPC1_R1_P1_K1_Ch2.zen
1.056002e+01	6.343322e+01	20181122_CTCFgfpcf2_Prometa\MitoSys2\Calibration\pmEGFPC1\0001_pmEGFPC1_R1_P1_K1_Ch2.zen
1.062002e+01	6.626655e+01	20181122_CTCFgfpcf2_Prometa\MitoSys2\Calibration\pmEGFPC1\0001_pmEGFPC1_R1_P1_K1_Ch2.zen
1.068002e+01	6.956654e+01	20181122_CTCFgfpcf2_Prometa\MitoSys2\Calibration\pmEGFPC1\0001_pmEGFPC1_R1_P1_K1_Ch2.zen
1.074002e+01	6.773322e+01	20181122_CTCFgfpcf2_Prometa\MitoSys2\Calibration\pmEGFPC1\0001_pmEGFPC1_R1_P1_K1_Ch2.zen
1.080002e+01	6.603322e+01	20181122_CTCFgfpcf2_Prometa\MitoSys2\Calibration\pmEGFPC1\0001_pmEGFPC1_R1_P1_K1_Ch2.zen
1.086002e+01	6.846655e+01	20181122_CTCFgfpcf2_Prometa\MitoSys2\Calibration\pmEGFPC1\0001_pmEGFPC1_R1_P1_K1_Ch2.zen
1.092002e+01	6.983321e+01	20181122_CTCFgfpcf2_Prometa\MitoSys2\Calibration\pmEGFPC1\0001_pmEGFPC1_R1_P1_K1_Ch2.zen
1.098002e+01	7.158321e+01	20181122_CTCFgfpcf2_Prometa\MitoSys2\Calibration\pmEGFPC1\0001_pmEGFPC1_R1_P1_K1_Ch2.zen
1.104002e+01	6.621655e+01	20181122_CTCFgfpcf2_Prometa\MitoSys2\Calibration\pmEGFPC1\0001_pmEGFPC1_R1_P1_K1_Ch2.zen
1.110002e+01	6.281656e+01	20181122_CTCFgfpcf2_Prometa\MitoSys2\Calibration\pmEGFPC1\0001_pmEGFPC1_R1_P1_K1_Ch2.zen
1.116002e+01	6.404989e+01	20181122_CTCFgfpcf2_Prometa\MitoSys2\Calibration\pmEGFPC1\0001_pmEGFPC1_R1_P1_K1_Ch2.zen
1.122002e+01	7.046655e+01	20181122_CTCFgfpcf2_Prometa\MitoSys2\Calibration\pmEGFPC1\0001_pmEGFPC1_R1_P1_K1_Ch2.zen
1.128002e+01	6.481655e+01	20181122_CTCFgfpcf2_Prometa\MitoSys2\Calibration\pmEGFPC1\0001_pmEGFPC1_R1_P1_K1_Ch2.zen
1.134002e+01	6.808321e+01	20181122_CTCFgfpcf2_Prometa\MitoSys2\Calibration\pmEGFPC1\0001_pmEGFPC1_R1_P1_K1_Ch2.zen
1.140002e+01	7.208321e+01	20181122_CTCFgfpcf2_Prometa\MitoSys2\Calibration\pmEGFPC1\0001_pmEGFPC1_R1_P1_K1_Ch2.zen
1.146002e+01	6.668321e+01	20181122_CTCFgfpcf2_Prometa\MitoSys2\Calibration\pmEGFPC1\0001_pmEGFPC1_R1_P1_K1_Ch2.zen
1.152002e+01	7.118320e+01	20181122_CTCFgfpcf2_Prometa\MitoSys2\Calibration\pmEGFPC1\0001_pmEGFPC1_R1_P1_K1_Ch2.zen
1.158002e+01	6.994987e+01	20181122_CTCFgfpcf2_Prometa\MitoSys2\Calibration\pmEGFPC1\0001_pmEGFPC1_R1_P1_K1_Ch2.zen
1.164002e+01	7.194987e+01	20181122_CTCFgfpcf2_Prometa\MitoSys2\Calibration\pmEGFPC1\0001_pmEGFPC1_R1_P1_K1_Ch2.zen
1.170002e+01	6.828321e+01	20181122_CTCFgfpcf2_Prometa\MitoSys2\Calibration\pmEGFPC1\0001_pmEGFPC1_R1_P1_K1_Ch2.zen
1.176002e+01	7.273321e+01	20181122_CTCFgfpcf2_Prometa\MitoSys2\Calibration\pmEGFPC1\0001_pmEGFPC1_R1_P1_K1_Ch2.zen
1.182002e+01	7.239987e+01	20181122_CTCFgfpcf2_Prometa\MitoSys2\Calibration\pmEGFPC1\0001_pmEGFPC1_R1_P1_K1_Ch2.zen
1.188002e+01	7.309987e+01	20181122_CTCFgfpcf2_Prometa\MitoSys2\Calibration\pmEGFPC1\0001_pmEGFPC1_R1_P1_K1_Ch2.zen
1.194002e+01	7.486653e+01	20181122_CTCFgfpcf2_Prometa\MitoSys2\Calibration\pmEGFPC1\0001_pmEGFPC1_R1_P1_K1_Ch2.zen
1.200002e+01	6.869987e+01	20181122_CTCFgfpcf2_Prometa\MitoSys2\Calibration\pmEGFPC1\0001_pmEGFPC1_R1_P1_K1_Ch2.zen
1.206002e+01	7.306654e+01	20181122_CTCFgfpcf2_Prometa\MitoSys2\Calibration\pmEGFPC1\0001_pmEGFPC1_R1_P1_K1_Ch2.zen
1.212002e+01	6.964988e+01	20181122_CTCFgfpcf2_Prometa\MitoSys2\Calibration\pmEGFPC1\0001_pmEGFPC1_R1_P1_K1_Ch2.zen
1.218002e+01	7.041654e+01	20181122_CTCFgfpcf2_Prometa\MitoSys2\Calibration\pmEGFPC1\0001_pmEGFPC1_R1_P1_K1_Ch2.zen
1.224002e+01	6.761655e+01	20181122_CTCFgfpcf2_Prometa\MitoSys2\Calibration\pmEGFPC1\0001_pmEGFPC1_R1_P1_K1_Ch2.zen
1.230002e+01	6.364989e+01	20181122_CTCFgfpcf2_Prometa\MitoSys2\Calibration\pmEGFPC1\0001_pmEGFPC1_R1_P1_K1_Ch2.zen
1.236002e+01	6.983321e+01	20181122_CTCFgfpcf2_Prometa\MitoSys2\Calibration\pmEGFPC1\0001_pmEGFPC1_R1_P1_K1_Ch2.zen
1.242002e+01	7.354987e+01	20181122_CTCFgfpcf2_Prometa\MitoSys2\Calibration\pmEGFPC1\0001_pmEGFPC1_R1_P1_K1_Ch2.zen
1.248002e+01	6.951654e+01	20181122_CTCFgfpcf2_Prometa\MitoSys2\Calibration\pmEGFPC1\0001_pmEGFPC1_R1_P1_K1_Ch2.zen
1.254002e+01	6.896655e+01	20181122_CTCFgfpcf2_Prometa\MitoSys2\Calibration\pmEGFPC1\0001_pmEGFPC1_R1_P1_K1_Ch2.zen
1.260002e+01	7.098321e+01	20181122_CTCFgfpcf2_Prometa\MitoSys2\Calibration\pmEGFPC1\0001_pmEGFPC1_R1_P1_K1_Ch2.zen
1.266002e+01	6.724988e+01	20181122_CTCFgfpcf2_Prometa\MitoSys2\Calibration\pmEGFPC1\0001_pmEGFPC1_R1_P1_K1_Ch2.zen
1.272002e+01	7.248321e+01	20181122_CTCFgfpcf2_Prometa\MitoSys2\Calibration\pmEGFPC1\0001_pmEGFPC1_R1_P1_K1_Ch2.zen
1.278002e+01	6.731655e+01	20181122_CTCFgfpcf2_Prometa\MitoSys2\Calibration\pmEGFPC1\0001_pmEGFPC1_R1_P1_K1_Ch2.zen
1.284002e+01	7.341653e+01	20181122_CTCFgfpcf2_Prometa\MitoSys2\Calibration\pmEGFPC1\0001_pmEGFPC1_R1_P1_K1_Ch2.zen
1.290002e+01	7.133321e+01	20181122_CTCFgfpcf2_Prometa\MitoSys2\Calibration\pmEGFPC1\0001_pmEGFPC1_R1_P1_K1_Ch2.zen
1.296002e+01	7.611653e+01	20181122_CTCFgfpcf2_Prometa\MitoSys2\Calibration\pmEGFPC1\0001_pmEGFPC1_R1_P1_K1_Ch2.zen
1.302002e+01	7.383321e+01	20181122_CTCFgfpcf2_Prometa\MitoSys2\Calibration\pmEGFPC1\0001_pmEGFPC1_R1_P1_K1_Ch2.zen
1.308002e+01	6.856654e+01	20181122_CTCFgfpcf2_Prometa\MitoSys2\Calibration\pmEGFPC1\0001_pmEGFPC1_R1_P1_K1_Ch2.zen
1.314002e+01	7.043321e+01	20181122_CTCFgfpcf2_Prometa\MitoSys2\Calibration\pmEGFPC1\0001_pmEGFPC1_R1_P1_K1_Ch2.zen
1.320002e+01	7.483320e+01	20181122_CTCFgfpcf2_Prometa\MitoSys2\Calibration\pmEGFPC1\0001_pmEGFPC1_R1_P1_K1_Ch2.zen
1.326002e+01	7.748319e+01	20181122_CTCFgfpcf2_Prometa\MitoSys2\Calibration\pmEGFPC1\0001_pmEGFPC1_R1_P1_K1_Ch2.zen
1.332002e+01	7.138321e+01	20181122_CTCFgfpcf2_Prometa\MitoSys2\Calibration\pmEGFPC1\0001_pmEGFPC1_R1_P1_K1_Ch2.zen
1.338002e+01	6.764988e+01	20181122_CTCFgfpcf2_Prometa\MitoSys2\Calibration\pmEGFPC1\0001_pmEGFPC1_R1_P1_K1_Ch2.zen
1.344002e+01	6.518322e+01	20181122_CTCFgfpcf2_Prometa\MitoSys2\Calibration\pmEGFPC1\0001_pmEGFPC1_R1_P1_K1_Ch2.zen
1.350002e+01	7.266653e+01	20181122_CTCFgfpcf2_Prometa\MitoSys2\Calibration\pmEGFPC1\0001_pmEGFPC1_R1_P1_K1_Ch2.zen
1.356002e+01	7.213321e+01	20181122_CTCFgfpcf2_Prometa\MitoSys2\Calibration\pmEGFPC1\0001_pmEGFPC1_R1_P1_K1_Ch2.zen
1.362002e+01	6.864988e+01	20181122_CTCFgfpcf2_Prometa\MitoSys2\Calibration\pmEGFPC1\0001_pmEGFPC1_R1_P1_K1_Ch2.zen
1.368002e+01	7.721653e+01	20181122_CTCFgfpcf2_Prometa\MitoSys2\Calibration\pmEGFPC1\0001_pmEGFPC1_R1_P1_K1_Ch2.zen
1.374002e+01	7.954986e+01	20181122_CTCFgfpcf2_Prometa\MitoSys2\Calibration\pmEGFPC1\0001_pmEGFPC1_R1_P1_K1_Ch2.zen
1.380002e+01	7.173321e+01	20181122_CTCFgfpcf2_Prometa\MitoSys2\Calibration\pmEGFPC1\0001_pmEGFPC1_R1_P1_K1_Ch2.zen
1.386002e+01	7.283321e+01	20181122_CTCFgfpcf2_Prometa\MitoSys2\Calibration\pmEGFPC1\0001_pmEGFPC1_R1_P1_K1_Ch2.zen
1.392002e+01	7.269987e+01	20181122_CTCFgfpcf2_Prometa\MitoSys2\Calibration\pmEGFPC1\0001_pmEGFPC1_R1_P1_K1_Ch2.zen
1.398002e+01	6.506655e+01	20181122_CTCFgfpcf2_Prometa\MitoSys2\Calibration\pmEGFPC1\0001_pmEGFPC1_R1_P1_K1_Ch2.zen
1.404002e+01	7.236654e+01	20181122_CTCFgfpcf2_Prometa\MitoSys2\Calibration\pmEGFPC1\0001_pmEGFPC1_R1_P1_K1_Ch2.zen
1.410003e+01	6.611655e+01	20181122_CTCFgfpcf2_Prometa\MitoSys2\Calibration\pmEGFPC1\0001_pmEGFPC1_R1_P1_K1_Ch2.zen
1.416002e+01	6.614988e+01	20181122_CTCFgfpcf2_Prometa\MitoSys2\Calibration\pmEGFPC1\0001_pmEGFPC1_R1_P1_K1_Ch2.zen
1.422003e+01	6.433322e+01	20181122_CTCFgfpcf2_Prometa\MitoSys2\Calibration\pmEGFPC1\0001_pmEGFPC1_R1_P1_K1_Ch2.zen
1.428003e+01	7.003321e+01	20181122_CTCFgfpcf2_Prometa\MitoSys2\Calibration\pmEGFPC1\0001_pmEGFPC1_R1_P1_K1_Ch2.zen
1.434002e+01	6.561655e+01	20181122_CTCFgfpcf2_Prometa\MitoSys2\Calibration\pmEGFPC1\0001_pmEGFPC1_R1_P1_K1_Ch2.zen
1.440003e+01	6.809988e+01	20181122_CTCFgfpcf2_Prometa\MitoSys2\Calibration\pmEGFPC1\0001_pmEGFPC1_R1_P1_K1_Ch2.zen
1.446003e+01	6.746655e+01	20181122_CTCFgfpcf2_Prometa\MitoSys2\Calibration\pmEGFPC1\0001_pmEGFPC1_R1_P1_K1_Ch2.zen
1.452003e+01	7.618320e+01	20181122_CTCFgfpcf2_Prometa\MitoSys2\Calibration\pmEGFPC1\0001_pmEGFPC1_R1_P1_K1_Ch2.zen
1.458003e+01	7.714986e+01	20181122_CTCFgfpcf2_Prometa\MitoSys2\Calibration\pmEGFPC1\0001_pmEGFPC1_R1_P1_K1_Ch2.zen
1.464003e+01	7.678320e+01	20181122_CTCFgfpcf2_Prometa\MitoSys2\Calibration\pmEGFPC1\0001_pmEGFPC1_R1_P1_K1_Ch2.zen
1.470003e+01	7.606653e+01	20181122_CTCFgfpcf2_Prometa\MitoSys2\Calibration\pmEGFPC1\0001_pmEGFPC1_R1_P1_K1_Ch2.zen
1.476003e+01	7.298321e+01	20181122_CTCFgfpcf2_Prometa\MitoSys2\Calibration\pmEGFPC1\0001_pmEGFPC1_R1_P1_K1_Ch2.zen
1.482003e+01	7.358321e+01	20181122_CTCFgfpcf2_Prometa\MitoSys2\Calibration\pmEGFPC1\0001_pmEGFPC1_R1_P1_K1_Ch2.zen
1.488003e+01	7.521653e+01	20181122_CTCFgfpcf2_Prometa\MitoSys2\Calibration\pmEGFPC1\0001_pmEGFPC1_R1_P1_K1_Ch2.zen
1.494003e+01	7.158321e+01	20181122_CTCFgfpcf2_Prometa\MitoSys2\Calibration\pmEGFPC1\0001_pmEGFPC1_R1_P1_K1_Ch2.zen
1.500003e+01	6.741655e+01	20181122_CTCFgfpcf2_Prometa\MitoSys2\Calibration\pmEGFPC1\0001_pmEGFPC1_R1_P1_K1_Ch2.zen
1.506003e+01	7.048321e+01	20181122_CTCFgfpcf2_Prometa\MitoSys2\Calibration\pmEGFPC1\0001_pmEGFPC1_R1_P1_K1_Ch2.zen
1.512003e+01	6.528322e+01	20181122_CTCFgfpcf2_Prometa\MitoSys2\Calibration\pmEGFPC1\0001_pmEGFPC1_R1_P1_K1_Ch2.zen
1.518003e+01	7.638320e+01	20181122_CTCFgfpcf2_Prometa\MitoSys2\Calibration\pmEGFPC1\0001_pmEGFPC1_R1_P1_K1_Ch2.zen
1.524003e+01	6.809988e+01	20181122_CTCFgfpcf2_Prometa\MitoSys2\Calibration\pmEGFPC1\0001_pmEGFPC1_R1_P1_K1_Ch2.zen
1.530003e+01	6.893321e+01	20181122_CTCFgfpcf2_Prometa\MitoSys2\Calibration\pmEGFPC1\0001_pmEGFPC1_R1_P1_K1_Ch2.zen
1.536003e+01	6.728321e+01	20181122_CTCFgfpcf2_Prometa\MitoSys2\Calibration\pmEGFPC1\0001_pmEGFPC1_R1_P1_K1_Ch2.zen
1.542003e+01	6.821655e+01	20181122_CTCFgfpcf2_Prometa\MitoSys2\Calibration\pmEGFPC1\0001_pmEGFPC1_R1_P1_K1_Ch2.zen
1.548003e+01	7.356654e+01	20181122_CTCFgfpcf2_Prometa\MitoSys2\Calibration\pmEGFPC1\0001_pmEGFPC1_R1_P1_K1_Ch2.zen
1.554003e+01	6.878321e+01	20181122_CTCFgfpcf2_Prometa\MitoSys2\Calibration\pmEGFPC1\0001_pmEGFPC1_R1_P1_K1_Ch2.zen
1.560003e+01	7.091654e+01	20181122_CTCFgfpcf2_Prometa\MitoSys2\Calibration\pmEGFPC1\0001_pmEGFPC1_R1_P1_K1_Ch2.zen
1.566003e+01	6.608321e+01	20181122_CTCFgfpcf2_Prometa\MitoSys2\Calibration\pmEGFPC1\0001_pmEGFPC1_R1_P1_K1_Ch2.zen
1.572003e+01	6.603322e+01	20181122_CTCFgfpcf2_Prometa\MitoSys2\Calibration\pmEGFPC1\0001_pmEGFPC1_R1_P1_K1_Ch2.zen
1.578003e+01	6.306656e+01	20181122_CTCFgfpcf2_Prometa\MitoSys2\Calibration\pmEGFPC1\0001_pmEGFPC1_R1_P1_K1_Ch2.zen
1.584003e+01	6.501655e+01	20181122_CTCFgfpcf2_Prometa\MitoSys2\Calibration\pmEGFPC1\0001_pmEGFPC1_R1_P1_K1_Ch2.zen
1.590003e+01	7.161654e+01	20181122_CTCFgfpcf2_Prometa\MitoSys2\Calibration\pmEGFPC1\0001_pmEGFPC1_R1_P1_K1_Ch2.zen
1.596003e+01	6.809988e+01	20181122_CTCFgfpcf2_Prometa\MitoSys2\Calibration\pmEGFPC1\0001_pmEGFPC1_R1_P1_K1_Ch2.zen
1.602003e+01	7.234987e+01	20181122_CTCFgfpcf2_Prometa\MitoSys2\Calibration\pmEGFPC1\0001_pmEGFPC1_R1_P1_K1_Ch2.zen
1.608003e+01	7.146654e+01	20181122_CTCFgfpcf2_Prometa\MitoSys2\Calibration\pmEGFPC1\0001_pmEGFPC1_R1_P1_K1_Ch2.zen
1.614003e+01	7.034988e+01	20181122_CTCFgfpcf2_Prometa\MitoSys2\Calibration\pmEGFPC1\0001_pmEGFPC1_R1_P1_K1_Ch2.zen
1.620003e+01	7.294987e+01	20181122_CTCFgfpcf2_Prometa\MitoSys2\Calibration\pmEGFPC1\0001_pmEGFPC1_R1_P1_K1_Ch2.zen
1.626003e+01	7.506654e+01	20181122_CTCFgfpcf2_Prometa\MitoSys2\Calibration\pmEGFPC1\0001_pmEGFPC1_R1_P1_K1_Ch2.zen
1.632003e+01	7.029987e+01	20181122_CTCFgfpcf2_Prometa\MitoSys2\Calibration\pmEGFPC1\0001_pmEGFPC1_R1_P1_K1_Ch2.zen
1.638003e+01	7.053321e+01	20181122_CTCFgfpcf2_Prometa\MitoSys2\Calibration\pmEGFPC1\0001_pmEGFPC1_R1_P1_K1_Ch2.zen
1.644003e+01	7.003321e+01	20181122_CTCFgfpcf2_Prometa\MitoSys2\Calibration\pmEGFPC1\0001_pmEGFPC1_R1_P1_K1_Ch2.zen
1.650003e+01	7.776653e+01	20181122_CTCFgfpcf2_Prometa\MitoSys2\Calibration\pmEGFPC1\0001_pmEGFPC1_R1_P1_K1_Ch2.zen
1.656003e+01	7.348320e+01	20181122_CTCFgfpcf2_Prometa\MitoSys2\Calibration\pmEGFPC1\0001_pmEGFPC1_R1_P1_K1_Ch2.zen
1.662003e+01	7.379987e+01	20181122_CTCFgfpcf2_Prometa\MitoSys2\Calibration\pmEGFPC1\0001_pmEGFPC1_R1_P1_K1_Ch2.zen
1.668003e+01	6.753321e+01	20181122_CTCFgfpcf2_Prometa\MitoSys2\Calibration\pmEGFPC1\0001_pmEGFPC1_R1_P1_K1_Ch2.zen
1.674003e+01	7.274987e+01	20181122_CTCFgfpcf2_Prometa\MitoSys2\Calibration\pmEGFPC1\0001_pmEGFPC1_R1_P1_K1_Ch2.zen
1.680003e+01	6.758321e+01	20181122_CTCFgfpcf2_Prometa\MitoSys2\Calibration\pmEGFPC1\0001_pmEGFPC1_R1_P1_K1_Ch2.zen
1.686003e+01	7.091654e+01	20181122_CTCFgfpcf2_Prometa\MitoSys2\Calibration\pmEGFPC1\0001_pmEGFPC1_R1_P1_K1_Ch2.zen
1.692003e+01	7.416653e+01	20181122_CTCFgfpcf2_Prometa\MitoSys2\Calibration\pmEGFPC1\0001_pmEGFPC1_R1_P1_K1_Ch2.zen
1.698003e+01	6.974988e+01	20181122_CTCFgfpcf2_Prometa\MitoSys2\Calibration\pmEGFPC1\0001_pmEGFPC1_R1_P1_K1_Ch2.zen
1.704003e+01	6.924988e+01	20181122_CTCFgfpcf2_Prometa\MitoSys2\Calibration\pmEGFPC1\0001_pmEGFPC1_R1_P1_K1_Ch2.zen
1.710003e+01	7.061654e+01	20181122_CTCFgfpcf2_Prometa\MitoSys2\Calibration\pmEGFPC1\0001_pmEGFPC1_R1_P1_K1_Ch2.zen
1.716003e+01	7.189987e+01	20181122_CTCFgfpcf2_Prometa\MitoSys2\Calibration\pmEGFPC1\0001_pmEGFPC1_R1_P1_K1_Ch2.zen
1.722003e+01	6.506655e+01	20181122_CTCFgfpcf2_Prometa\MitoSys2\Calibration\pmEGFPC1\0001_pmEGFPC1_R1_P1_K1_Ch2.zen
1.728003e+01	6.616655e+01	20181122_CTCFgfpcf2_Prometa\MitoSys2\Calibration\pmEGFPC1\0001_pmEGFPC1_R1_P1_K1_Ch2.zen
1.734003e+01	6.803321e+01	20181122_CTCFgfpcf2_Prometa\MitoSys2\Calibration\pmEGFPC1\0001_pmEGFPC1_R1_P1_K1_Ch2.zen
1.740003e+01	7.423320e+01	20181122_CTCFgfpcf2_Prometa\MitoSys2\Calibration\pmEGFPC1\0001_pmEGFPC1_R1_P1_K1_Ch2.zen
1.746003e+01	7.369987e+01	20181122_CTCFgfpcf2_Prometa\MitoSys2\Calibration\pmEGFPC1\0001_pmEGFPC1_R1_P1_K1_Ch2.zen
1.752003e+01	7.053321e+01	20181122_CTCFgfpcf2_Prometa\MitoSys2\Calibration\pmEGFPC1\0001_pmEGFPC1_R1_P1_K1_Ch2.zen
1.758003e+01	7.001654e+01	20181122_CTCFgfpcf2_Prometa\MitoSys2\Calibration\pmEGFPC1\0001_pmEGFPC1_R1_P1_K1_Ch2.zen
1.764003e+01	7.083321e+01	20181122_CTCFgfpcf2_Prometa\MitoSys2\Calibration\pmEGFPC1\0001_pmEGFPC1_R1_P1_K1_Ch2.zen
1.770003e+01	6.849988e+01	20181122_CTCFgfpcf2_Prometa\MitoSys2\Calibration\pmEGFPC1\0001_pmEGFPC1_R1_P1_K1_Ch2.zen
1.776003e+01	6.539989e+01	20181122_CTCFgfpcf2_Prometa\MitoSys2\Calibration\pmEGFPC1\0001_pmEGFPC1_R1_P1_K1_Ch2.zen
1.782003e+01	7.423320e+01	20181122_CTCFgfpcf2_Prometa\MitoSys2\Calibration\pmEGFPC1\0001_pmEGFPC1_R1_P1_K1_Ch2.zen
1.788003e+01	6.808321e+01	20181122_CTCFgfpcf2_Prometa\MitoSys2\Calibration\pmEGFPC1\0001_pmEGFPC1_R1_P1_K1_Ch2.zen
1.794003e+01	7.263320e+01	20181122_CTCFgfpcf2_Prometa\MitoSys2\Calibration\pmEGFPC1\0001_pmEGFPC1_R1_P1_K1_Ch2.zen
1.800003e+01	7.044987e+01	20181122_CTCFgfpcf2_Prometa\MitoSys2\Calibration\pmEGFPC1\0001_pmEGFPC1_R1_P1_K1_Ch2.zen
1.806003e+01	6.934988e+01	20181122_CTCFgfpcf2_Prometa\MitoSys2\Calibration\pmEGFPC1\0001_pmEGFPC1_R1_P1_K1_Ch2.zen
1.812003e+01	7.211654e+01	20181122_CTCFgfpcf2_Prometa\MitoSys2\Calibration\pmEGFPC1\0001_pmEGFPC1_R1_P1_K1_Ch2.zen
1.818003e+01	7.301654e+01	20181122_CTCFgfpcf2_Prometa\MitoSys2\Calibration\pmEGFPC1\0001_pmEGFPC1_R1_P1_K1_Ch2.zen
1.824003e+01	6.873322e+01	20181122_CTCFgfpcf2_Prometa\MitoSys2\Calibration\pmEGFPC1\0001_pmEGFPC1_R1_P1_K1_Ch2.zen
1.830003e+01	6.991654e+01	20181122_CTCFgfpcf2_Prometa\MitoSys2\Calibration\pmEGFPC1\0001_pmEGFPC1_R1_P1_K1_Ch2.zen
1.836003e+01	7.188321e+01	20181122_CTCFgfpcf2_Prometa\MitoSys2\Calibration\pmEGFPC1\0001_pmEGFPC1_R1_P1_K1_Ch2.zen
1.842003e+01	7.378320e+01	20181122_CTCFgfpcf2_Prometa\MitoSys2\Calibration\pmEGFPC1\0001_pmEGFPC1_R1_P1_K1_Ch2.zen
1.848003e+01	6.301656e+01	20181122_CTCFgfpcf2_Prometa\MitoSys2\Calibration\pmEGFPC1\0001_pmEGFPC1_R1_P1_K1_Ch2.zen
1.854003e+01	7.226654e+01	20181122_CTCFgfpcf2_Prometa\MitoSys2\Calibration\pmEGFPC1\0001_pmEGFPC1_R1_P1_K1_Ch2.zen
1.860003e+01	7.053321e+01	20181122_CTCFgfpcf2_Prometa\MitoSys2\Calibration\pmEGFPC1\0001_pmEGFPC1_R1_P1_K1_Ch2.zen
1.866003e+01	6.564989e+01	20181122_CTCFgfpcf2_Prometa\MitoSys2\Calibration\pmEGFPC1\0001_pmEGFPC1_R1_P1_K1_Ch2.zen
1.872003e+01	7.411654e+01	20181122_CTCFgfpcf2_Prometa\MitoSys2\Calibration\pmEGFPC1\0001_pmEGFPC1_R1_P1_K1_Ch2.zen
1.878003e+01	6.796655e+01	20181122_CTCFgfpcf2_Prometa\MitoSys2\Calibration\pmEGFPC1\0001_pmEGFPC1_R1_P1_K1_Ch2.zen
1.884003e+01	6.533322e+01	20181122_CTCFgfpcf2_Prometa\MitoSys2\Calibration\pmEGFPC1\0001_pmEGFPC1_R1_P1_K1_Ch2.zen
1.890003e+01	7.151654e+01	20181122_CTCFgfpcf2_Prometa\MitoSys2\Calibration\pmEGFPC1\0001_pmEGFPC1_R1_P1_K1_Ch2.zen
1.896003e+01	7.644987e+01	20181122_CTCFgfpcf2_Prometa\MitoSys2\Calibration\pmEGFPC1\0001_pmEGFPC1_R1_P1_K1_Ch2.zen
1.902003e+01	7.096654e+01	20181122_CTCFgfpcf2_Prometa\MitoSys2\Calibration\pmEGFPC1\0001_pmEGFPC1_R1_P1_K1_Ch2.zen
1.908003e+01	7.268320e+01	20181122_CTCFgfpcf2_Prometa\MitoSys2\Calibration\pmEGFPC1\0001_pmEGFPC1_R1_P1_K1_Ch2.zen
1.914003e+01	7.384987e+01	20181122_CTCFgfpcf2_Prometa\MitoSys2\Calibration\pmEGFPC1\0001_pmEGFPC1_R1_P1_K1_Ch2.zen
1.920003e+01	6.959988e+01	20181122_CTCFgfpcf2_Prometa\MitoSys2\Calibration\pmEGFPC1\0001_pmEGFPC1_R1_P1_K1_Ch2.zen
1.926003e+01	6.483322e+01	20181122_CTCFgfpcf2_Prometa\MitoSys2\Calibration\pmEGFPC1\0001_pmEGFPC1_R1_P1_K1_Ch2.zen
1.932003e+01	7.041654e+01	20181122_CTCFgfpcf2_Prometa\MitoSys2\Calibration\pmEGFPC1\0001_pmEGFPC1_R1_P1_K1_Ch2.zen
1.938003e+01	7.188321e+01	20181122_CTCFgfpcf2_Prometa\MitoSys2\Calibration\pmEGFPC1\0001_pmEGFPC1_R1_P1_K1_Ch2.zen
1.944003e+01	6.629988e+01	20181122_CTCFgfpcf2_Prometa\MitoSys2\Calibration\pmEGFPC1\0001_pmEGFPC1_R1_P1_K1_Ch2.zen
1.950003e+01	6.563322e+01	20181122_CTCFgfpcf2_Prometa\MitoSys2\Calibration\pmEGFPC1\0001_pmEGFPC1_R1_P1_K1_Ch2.zen
1.956003e+01	6.159989e+01	20181122_CTCFgfpcf2_Prometa\MitoSys2\Calibration\pmEGFPC1\0001_pmEGFPC1_R1_P1_K1_Ch2.zen
1.962004e+01	6.476656e+01	20181122_CTCFgfpcf2_Prometa\MitoSys2\Calibration\pmEGFPC1\0001_pmEGFPC1_R1_P1_K1_Ch2.zen
1.968003e+01	7.171654e+01	20181122_CTCFgfpcf2_Prometa\MitoSys2\Calibration\pmEGFPC1\0001_pmEGFPC1_R1_P1_K1_Ch2.zen
1.974003e+01	7.031654e+01	20181122_CTCFgfpcf2_Prometa\MitoSys2\Calibration\pmEGFPC1\0001_pmEGFPC1_R1_P1_K1_Ch2.zen
1.980004e+01	6.741655e+01	20181122_CTCFgfpcf2_Prometa\MitoSys2\Calibration\pmEGFPC1\0001_pmEGFPC1_R1_P1_K1_Ch2.zen
1.986003e+01	6.646655e+01	20181122_CTCFgfpcf2_Prometa\MitoSys2\Calibration\pmEGFPC1\0001_pmEGFPC1_R1_P1_K1_Ch2.zen
1.992003e+01	6.821655e+01	20181122_CTCFgfpcf2_Prometa\MitoSys2\Calibration\pmEGFPC1\0001_pmEGFPC1_R1_P1_K1_Ch2.zen
1.998004e+01	7.173321e+01	20181122_CTCFgfpcf2_Prometa\MitoSys2\Calibration\pmEGFPC1\0001_pmEGFPC1_R1_P1_K1_Ch2.zen
2.004004e+01	7.123321e+01	20181122_CTCFgfpcf2_Prometa\MitoSys2\Calibration\pmEGFPC1\0001_pmEGFPC1_R1_P1_K1_Ch2.zen
2.010003e+01	7.114987e+01	20181122_CTCFgfpcf2_Prometa\MitoSys2\Calibration\pmEGFPC1\0001_pmEGFPC1_R1_P1_K1_Ch2.zen
2.016004e+01	6.771655e+01	20181122_CTCFgfpcf2_Prometa\MitoSys2\Calibration\pmEGFPC1\0001_pmEGFPC1_R1_P1_K1_Ch2.zen
2.022004e+01	6.811655e+01	20181122_CTCFgfpcf2_Prometa\MitoSys2\Calibration\pmEGFPC1\0001_pmEGFPC1_R1_P1_K1_Ch2.zen
2.028004e+01	7.354987e+01	20181122_CTCFgfpcf2_Prometa\MitoSys2\Calibration\pmEGFPC1\0001_pmEGFPC1_R1_P1_K1_Ch2.zen
2.034004e+01	7.003321e+01	20181122_CTCFgfpcf2_Prometa\MitoSys2\Calibration\pmEGFPC1\0001_pmEGFPC1_R1_P1_K1_Ch2.zen
2.040004e+01	7.151654e+01	20181122_CTCFgfpcf2_Prometa\MitoSys2\Calibration\pmEGFPC1\0001_pmEGFPC1_R1_P1_K1_Ch2.zen
2.046004e+01	6.988321e+01	20181122_CTCFgfpcf2_Prometa\MitoSys2\Calibration\pmEGFPC1\0001_pmEGFPC1_R1_P1_K1_Ch2.zen
2.052004e+01	7.616653e+01	20181122_CTCFgfpcf2_Prometa\MitoSys2\Calibration\pmEGFPC1\0001_pmEGFPC1_R1_P1_K1_Ch2.zen
2.058004e+01	6.979987e+01	20181122_CTCFgfpcf2_Prometa\MitoSys2\Calibration\pmEGFPC1\0001_pmEGFPC1_R1_P1_K1_Ch2.zen
2.064004e+01	7.268320e+01	20181122_CTCFgfpcf2_Prometa\MitoSys2\Calibration\pmEGFPC1\0001_pmEGFPC1_R1_P1_K1_Ch2.zen
2.070004e+01	7.549986e+01	20181122_CTCFgfpcf2_Prometa\MitoSys2\Calibration\pmEGFPC1\0001_pmEGFPC1_R1_P1_K1_Ch2.zen
2.076004e+01	7.443320e+01	20181122_CTCFgfpcf2_Prometa\MitoSys2\Calibration\pmEGFPC1\0001_pmEGFPC1_R1_P1_K1_Ch2.zen
2.082004e+01	7.026654e+01	20181122_CTCFgfpcf2_Prometa\MitoSys2\Calibration\pmEGFPC1\0001_pmEGFPC1_R1_P1_K1_Ch2.zen
2.088004e+01	6.801655e+01	20181122_CTCFgfpcf2_Prometa\MitoSys2\Calibration\pmEGFPC1\0001_pmEGFPC1_R1_P1_K1_Ch2.zen
2.094004e+01	6.988321e+01	20181122_CTCFgfpcf2_Prometa\MitoSys2\Calibration\pmEGFPC1\0001_pmEGFPC1_R1_P1_K1_Ch2.zen
2.100004e+01	6.806654e+01	20181122_CTCFgfpcf2_Prometa\MitoSys2\Calibration\pmEGFPC1\0001_pmEGFPC1_R1_P1_K1_Ch2.zen
2.106004e+01	6.654988e+01	20181122_CTCFgfpcf2_Prometa\MitoSys2\Calibration\pmEGFPC1\0001_pmEGFPC1_R1_P1_K1_Ch2.zen
2.112004e+01	6.841654e+01	20181122_CTCFgfpcf2_Prometa\MitoSys2\Calibration\pmEGFPC1\0001_pmEGFPC1_R1_P1_K1_Ch2.zen
2.118004e+01	6.736655e+01	20181122_CTCFgfpcf2_Prometa\MitoSys2\Calibration\pmEGFPC1\0001_pmEGFPC1_R1_P1_K1_Ch2.zen
2.124004e+01	6.749988e+01	20181122_CTCFgfpcf2_Prometa\MitoSys2\Calibration\pmEGFPC1\0001_pmEGFPC1_R1_P1_K1_Ch2.zen
2.130004e+01	7.604987e+01	20181122_CTCFgfpcf2_Prometa\MitoSys2\Calibration\pmEGFPC1\0001_pmEGFPC1_R1_P1_K1_Ch2.zen
2.136004e+01	6.874988e+01	20181122_CTCFgfpcf2_Prometa\MitoSys2\Calibration\pmEGFPC1\0001_pmEGFPC1_R1_P1_K1_Ch2.zen
2.142004e+01	6.586655e+01	20181122_CTCFgfpcf2_Prometa\MitoSys2\Calibration\pmEGFPC1\0001_pmEGFPC1_R1_P1_K1_Ch2.zen
2.148004e+01	6.863321e+01	20181122_CTCFgfpcf2_Prometa\MitoSys2\Calibration\pmEGFPC1\0001_pmEGFPC1_R1_P1_K1_Ch2.zen
2.154004e+01	6.941654e+01	20181122_CTCFgfpcf2_Prometa\MitoSys2\Calibration\pmEGFPC1\0001_pmEGFPC1_R1_P1_K1_Ch2.zen
2.160004e+01	6.883321e+01	20181122_CTCFgfpcf2_Prometa\MitoSys2\Calibration\pmEGFPC1\0001_pmEGFPC1_R1_P1_K1_Ch2.zen
2.166004e+01	7.513320e+01	20181122_CTCFgfpcf2_Prometa\MitoSys2\Calibration\pmEGFPC1\0001_pmEGFPC1_R1_P1_K1_Ch2.zen
2.172004e+01	6.986655e+01	20181122_CTCFgfpcf2_Prometa\MitoSys2\Calibration\pmEGFPC1\0001_pmEGFPC1_R1_P1_K1_Ch2.zen
2.178004e+01	6.848322e+01	20181122_CTCFgfpcf2_Prometa\MitoSys2\Calibration\pmEGFPC1\0001_pmEGFPC1_R1_P1_K1_Ch2.zen
2.184004e+01	6.761655e+01	20181122_CTCFgfpcf2_Prometa\MitoSys2\Calibration\pmEGFPC1\0001_pmEGFPC1_R1_P1_K1_Ch2.zen
2.190004e+01	7.043321e+01	20181122_CTCFgfpcf2_Prometa\MitoSys2\Calibration\pmEGFPC1\0001_pmEGFPC1_R1_P1_K1_Ch2.zen
2.196004e+01	7.253320e+01	20181122_CTCFgfpcf2_Prometa\MitoSys2\Calibration\pmEGFPC1\0001_pmEGFPC1_R1_P1_K1_Ch2.zen
2.202004e+01	6.523322e+01	20181122_CTCFgfpcf2_Prometa\MitoSys2\Calibration\pmEGFPC1\0001_pmEGFPC1_R1_P1_K1_Ch2.zen
2.208004e+01	6.896655e+01	20181122_CTCFgfpcf2_Prometa\MitoSys2\Calibration\pmEGFPC1\0001_pmEGFPC1_R1_P1_K1_Ch2.zen
2.214004e+01	7.174987e+01	20181122_CTCFgfpcf2_Prometa\MitoSys2\Calibration\pmEGFPC1\0001_pmEGFPC1_R1_P1_K1_Ch2.zen
2.220004e+01	7.071655e+01	20181122_CTCFgfpcf2_Prometa\MitoSys2\Calibration\pmEGFPC1\0001_pmEGFPC1_R1_P1_K1_Ch2.zen
2.226004e+01	6.664988e+01	20181122_CTCFgfpcf2_Prometa\MitoSys2\Calibration\pmEGFPC1\0001_pmEGFPC1_R1_P1_K1_Ch2.zen
2.232004e+01	6.701655e+01	20181122_CTCFgfpcf2_Prometa\MitoSys2\Calibration\pmEGFPC1\0001_pmEGFPC1_R1_P1_K1_Ch2.zen
2.238004e+01	6.731655e+01	20181122_CTCFgfpcf2_Prometa\MitoSys2\Calibration\pmEGFPC1\0001_pmEGFPC1_R1_P1_K1_Ch2.zen
2.244004e+01	7.284987e+01	20181122_CTCFgfpcf2_Prometa\MitoSys2\Calibration\pmEGFPC1\0001_pmEGFPC1_R1_P1_K1_Ch2.zen
2.250004e+01	6.806654e+01	20181122_CTCFgfpcf2_Prometa\MitoSys2\Calibration\pmEGFPC1\0001_pmEGFPC1_R1_P1_K1_Ch2.zen
2.256004e+01	6.481655e+01	20181122_CTCFgfpcf2_Prometa\MitoSys2\Calibration\pmEGFPC1\0001_pmEGFPC1_R1_P1_K1_Ch2.zen
2.262004e+01	7.048321e+01	20181122_CTCFgfpcf2_Prometa\MitoSys2\Calibration\pmEGFPC1\0001_pmEGFPC1_R1_P1_K1_Ch2.zen
2.268004e+01	6.939988e+01	20181122_CTCFgfpcf2_Prometa\MitoSys2\Calibration\pmEGFPC1\0001_pmEGFPC1_R1_P1_K1_Ch2.zen
2.274004e+01	7.303320e+01	20181122_CTCFgfpcf2_Prometa\MitoSys2\Calibration\pmEGFPC1\0001_pmEGFPC1_R1_P1_K1_Ch2.zen
2.280004e+01	7.694987e+01	20181122_CTCFgfpcf2_Prometa\MitoSys2\Calibration\pmEGFPC1\0001_pmEGFPC1_R1_P1_K1_Ch2.zen
2.286004e+01	7.496654e+01	20181122_CTCFgfpcf2_Prometa\MitoSys2\Calibration\pmEGFPC1\0001_pmEGFPC1_R1_P1_K1_Ch2.zen
2.292004e+01	7.131654e+01	20181122_CTCFgfpcf2_Prometa\MitoSys2\Calibration\pmEGFPC1\0001_pmEGFPC1_R1_P1_K1_Ch2.zen
2.298004e+01	6.598322e+01	20181122_CTCFgfpcf2_Prometa\MitoSys2\Calibration\pmEGFPC1\0001_pmEGFPC1_R1_P1_K1_Ch2.zen
2.304004e+01	6.979987e+01	20181122_CTCFgfpcf2_Prometa\MitoSys2\Calibration\pmEGFPC1\0001_pmEGFPC1_R1_P1_K1_Ch2.zen
2.310004e+01	6.938321e+01	20181122_CTCFgfpcf2_Prometa\MitoSys2\Calibration\pmEGFPC1\0001_pmEGFPC1_R1_P1_K1_Ch2.zen
2.316004e+01	7.113321e+01	20181122_CTCFgfpcf2_Prometa\MitoSys2\Calibration\pmEGFPC1\0001_pmEGFPC1_R1_P1_K1_Ch2.zen
2.322004e+01	7.361654e+01	20181122_CTCFgfpcf2_Prometa\MitoSys2\Calibration\pmEGFPC1\0001_pmEGFPC1_R1_P1_K1_Ch2.zen
2.328004e+01	7.078321e+01	20181122_CTCFgfpcf2_Prometa\MitoSys2\Calibration\pmEGFPC1\0001_pmEGFPC1_R1_P1_K1_Ch2.zen
2.334004e+01	6.816655e+01	20181122_CTCFgfpcf2_Prometa\MitoSys2\Calibration\pmEGFPC1\0001_pmEGFPC1_R1_P1_K1_Ch2.zen
2.340004e+01	6.654988e+01	20181122_CTCFgfpcf2_Prometa\MitoSys2\Calibration\pmEGFPC1\0001_pmEGFPC1_R1_P1_K1_Ch2.zen
2.346004e+01	7.374987e+01	20181122_CTCFgfpcf2_Prometa\MitoSys2\Calibration\pmEGFPC1\0001_pmEGFPC1_R1_P1_K1_Ch2.zen
2.352004e+01	7.021655e+01	20181122_CTCFgfpcf2_Prometa\MitoSys2\Calibration\pmEGFPC1\0001_pmEGFPC1_R1_P1_K1_Ch2.zen
2.358004e+01	7.243320e+01	20181122_CTCFgfpcf2_Prometa\MitoSys2\Calibration\pmEGFPC1\0001_pmEGFPC1_R1_P1_K1_Ch2.zen
2.364004e+01	7.061654e+01	20181122_CTCFgfpcf2_Prometa\MitoSys2\Calibration\pmEGFPC1\0001_pmEGFPC1_R1_P1_K1_Ch2.zen
2.370004e+01	6.956654e+01	20181122_CTCFgfpcf2_Prometa\MitoSys2\Calibration\pmEGFPC1\0001_pmEGFPC1_R1_P1_K1_Ch2.zen
2.376004e+01	6.881654e+01	20181122_CTCFgfpcf2_Prometa\MitoSys2\Calibration\pmEGFPC1\0001_pmEGFPC1_R1_P1_K1_Ch2.zen
2.382004e+01	6.588322e+01	20181122_CTCFgfpcf2_Prometa\MitoSys2\Calibration\pmEGFPC1\0001_pmEGFPC1_R1_P1_K1_Ch2.zen
2.388004e+01	6.828321e+01	20181122_CTCFgfpcf2_Prometa\MitoSys2\Calibration\pmEGFPC1\0001_pmEGFPC1_R1_P1_K1_Ch2.zen
2.394004e+01	7.289987e+01	20181122_CTCFgfpcf2_Prometa\MitoSys2\Calibration\pmEGFPC1\0001_pmEGFPC1_R1_P1_K1_Ch2.zen
2.400004e+01	6.866654e+01	20181122_CTCFgfpcf2_Prometa\MitoSys2\Calibration\pmEGFPC1\0001_pmEGFPC1_R1_P1_K1_Ch2.zen
2.406004e+01	6.793321e+01	20181122_CTCFgfpcf2_Prometa\MitoSys2\Calibration\pmEGFPC1\0001_pmEGFPC1_R1_P1_K1_Ch2.zen
2.412004e+01	7.269987e+01	20181122_CTCFgfpcf2_Prometa\MitoSys2\Calibration\pmEGFPC1\0001_pmEGFPC1_R1_P1_K1_Ch2.zen
2.418004e+01	7.106654e+01	20181122_CTCFgfpcf2_Prometa\MitoSys2\Calibration\pmEGFPC1\0001_pmEGFPC1_R1_P1_K1_Ch2.zen
2.424004e+01	7.011654e+01	20181122_CTCFgfpcf2_Prometa\MitoSys2\Calibration\pmEGFPC1\0001_pmEGFPC1_R1_P1_K1_Ch2.zen
2.430004e+01	7.126654e+01	20181122_CTCFgfpcf2_Prometa\MitoSys2\Calibration\pmEGFPC1\0001_pmEGFPC1_R1_P1_K1_Ch2.zen
2.436004e+01	7.128321e+01	20181122_CTCFgfpcf2_Prometa\MitoSys2\Calibration\pmEGFPC1\0001_pmEGFPC1_R1_P1_K1_Ch2.zen
2.442004e+01	6.458322e+01	20181122_CTCFgfpcf2_Prometa\MitoSys2\Calibration\pmEGFPC1\0001_pmEGFPC1_R1_P1_K1_Ch2.zen
2.448004e+01	7.204987e+01	20181122_CTCFgfpcf2_Prometa\MitoSys2\Calibration\pmEGFPC1\0001_pmEGFPC1_R1_P1_K1_Ch2.zen
2.454004e+01	7.308321e+01	20181122_CTCFgfpcf2_Prometa\MitoSys2\Calibration\pmEGFPC1\0001_pmEGFPC1_R1_P1_K1_Ch2.zen
2.460004e+01	6.621655e+01	20181122_CTCFgfpcf2_Prometa\MitoSys2\Calibration\pmEGFPC1\0001_pmEGFPC1_R1_P1_K1_Ch2.zen
2.466004e+01	7.186654e+01	20181122_CTCFgfpcf2_Prometa\MitoSys2\Calibration\pmEGFPC1\0001_pmEGFPC1_R1_P1_K1_Ch2.zen
2.472004e+01	6.596655e+01	20181122_CTCFgfpcf2_Prometa\MitoSys2\Calibration\pmEGFPC1\0001_pmEGFPC1_R1_P1_K1_Ch2.zen
2.478004e+01	7.478320e+01	20181122_CTCFgfpcf2_Prometa\MitoSys2\Calibration\pmEGFPC1\0001_pmEGFPC1_R1_P1_K1_Ch2.zen
2.484004e+01	7.143320e+01	20181122_CTCFgfpcf2_Prometa\MitoSys2\Calibration\pmEGFPC1\0001_pmEGFPC1_R1_P1_K1_Ch2.zen
2.490004e+01	7.453320e+01	20181122_CTCFgfpcf2_Prometa\MitoSys2\Calibration\pmEGFPC1\0001_pmEGFPC1_R1_P1_K1_Ch2.zen
2.496004e+01	6.786655e+01	20181122_CTCFgfpcf2_Prometa\MitoSys2\Calibration\pmEGFPC1\0001_pmEGFPC1_R1_P1_K1_Ch2.zen
2.502004e+01	6.944987e+01	20181122_CTCFgfpcf2_Prometa\MitoSys2\Calibration\pmEGFPC1\0001_pmEGFPC1_R1_P1_K1_Ch2.zen
2.508004e+01	6.373322e+01	20181122_CTCFgfpcf2_Prometa\MitoSys2\Calibration\pmEGFPC1\0001_pmEGFPC1_R1_P1_K1_Ch2.zen
2.514005e+01	7.434987e+01	20181122_CTCFgfpcf2_Prometa\MitoSys2\Calibration\pmEGFPC1\0001_pmEGFPC1_R1_P1_K1_Ch2.zen
2.520004e+01	6.874988e+01	20181122_CTCFgfpcf2_Prometa\MitoSys2\Calibration\pmEGFPC1\0001_pmEGFPC1_R1_P1_K1_Ch2.zen
2.526004e+01	6.856654e+01	20181122_CTCFgfpcf2_Prometa\MitoSys2\Calibration\pmEGFPC1\0001_pmEGFPC1_R1_P1_K1_Ch2.zen
2.532005e+01	6.901655e+01	20181122_CTCFgfpcf2_Prometa\MitoSys2\Calibration\pmEGFPC1\0001_pmEGFPC1_R1_P1_K1_Ch2.zen
2.538004e+01	6.569988e+01	20181122_CTCFgfpcf2_Prometa\MitoSys2\Calibration\pmEGFPC1\0001_pmEGFPC1_R1_P1_K1_Ch2.zen
2.544004e+01	6.671655e+01	20181122_CTCFgfpcf2_Prometa\MitoSys2\Calibration\pmEGFPC1\0001_pmEGFPC1_R1_P1_K1_Ch2.zen
2.550005e+01	6.114989e+01	20181122_CTCFgfpcf2_Prometa\MitoSys2\Calibration\pmEGFPC1\0001_pmEGFPC1_R1_P1_K1_Ch2.zen
2.556005e+01	6.634988e+01	20181122_CTCFgfpcf2_Prometa\MitoSys2\Calibration\pmEGFPC1\0001_pmEGFPC1_R1_P1_K1_Ch2.zen
2.562004e+01	6.724988e+01	20181122_CTCFgfpcf2_Prometa\MitoSys2\Calibration\pmEGFPC1\0001_pmEGFPC1_R1_P1_K1_Ch2.zen
2.568005e+01	6.533322e+01	20181122_CTCFgfpcf2_Prometa\MitoSys2\Calibration\pmEGFPC1\0001_pmEGFPC1_R1_P1_K1_Ch2.zen
2.574005e+01	6.684988e+01	20181122_CTCFgfpcf2_Prometa\MitoSys2\Calibration\pmEGFPC1\0001_pmEGFPC1_R1_P1_K1_Ch2.zen
2.580005e+01	7.353320e+01	20181122_CTCFgfpcf2_Prometa\MitoSys2\Calibration\pmEGFPC1\0001_pmEGFPC1_R1_P1_K1_Ch2.zen
2.586005e+01	6.496655e+01	20181122_CTCFgfpcf2_Prometa\MitoSys2\Calibration\pmEGFPC1\0001_pmEGFPC1_R1_P1_K1_Ch2.zen
2.592005e+01	7.064987e+01	20181122_CTCFgfpcf2_Prometa\MitoSys2\Calibration\pmEGFPC1\0001_pmEGFPC1_R1_P1_K1_Ch2.zen
2.598005e+01	6.684988e+01	20181122_CTCFgfpcf2_Prometa\MitoSys2\Calibration\pmEGFPC1\0001_pmEGFPC1_R1_P1_K1_Ch2.zen
2.604005e+01	5.908323e+01	20181122_CTCFgfpcf2_Prometa\MitoSys2\Calibration\pmEGFPC1\0001_pmEGFPC1_R1_P1_K1_Ch2.zen
2.610005e+01	6.899988e+01	20181122_CTCFgfpcf2_Prometa\MitoSys2\Calibration\pmEGFPC1\0001_pmEGFPC1_R1_P1_K1_Ch2.zen
2.616005e+01	6.403322e+01	20181122_CTCFgfpcf2_Prometa\MitoSys2\Calibration\pmEGFPC1\0001_pmEGFPC1_R1_P1_K1_Ch2.zen
2.622005e+01	7.073321e+01	20181122_CTCFgfpcf2_Prometa\MitoSys2\Calibration\pmEGFPC1\0001_pmEGFPC1_R1_P1_K1_Ch2.zen
2.628005e+01	5.996656e+01	20181122_CTCFgfpcf2_Prometa\MitoSys2\Calibration\pmEGFPC1\0001_pmEGFPC1_R1_P1_K1_Ch2.zen
2.634005e+01	6.858321e+01	20181122_CTCFgfpcf2_Prometa\MitoSys2\Calibration\pmEGFPC1\0001_pmEGFPC1_R1_P1_K1_Ch2.zen
2.640005e+01	6.186656e+01	20181122_CTCFgfpcf2_Prometa\MitoSys2\Calibration\pmEGFPC1\0001_pmEGFPC1_R1_P1_K1_Ch2.zen
2.646005e+01	6.238322e+01	20181122_CTCFgfpcf2_Prometa\MitoSys2\Calibration\pmEGFPC1\0001_pmEGFPC1_R1_P1_K1_Ch2.zen
2.652005e+01	6.499989e+01	20181122_CTCFgfpcf2_Prometa\MitoSys2\Calibration\pmEGFPC1\0001_pmEGFPC1_R1_P1_K1_Ch2.zen
2.658005e+01	6.674989e+01	20181122_CTCFgfpcf2_Prometa\MitoSys2\Calibration\pmEGFPC1\0001_pmEGFPC1_R1_P1_K1_Ch2.zen
2.664005e+01	6.876655e+01	20181122_CTCFgfpcf2_Prometa\MitoSys2\Calibration\pmEGFPC1\0001_pmEGFPC1_R1_P1_K1_Ch2.zen
2.670005e+01	6.513322e+01	20181122_CTCFgfpcf2_Prometa\MitoSys2\Calibration\pmEGFPC1\0001_pmEGFPC1_R1_P1_K1_Ch2.zen
2.676005e+01	6.843321e+01	20181122_CTCFgfpcf2_Prometa\MitoSys2\Calibration\pmEGFPC1\0001_pmEGFPC1_R1_P1_K1_Ch2.zen
2.682005e+01	6.408322e+01	20181122_CTCFgfpcf2_Prometa\MitoSys2\Calibration\pmEGFPC1\0001_pmEGFPC1_R1_P1_K1_Ch2.zen
2.688005e+01	6.249989e+01	20181122_CTCFgfpcf2_Prometa\MitoSys2\Calibration\pmEGFPC1\0001_pmEGFPC1_R1_P1_K1_Ch2.zen
2.694005e+01	5.923323e+01	20181122_CTCFgfpcf2_Prometa\MitoSys2\Calibration\pmEGFPC1\0001_pmEGFPC1_R1_P1_K1_Ch2.zen
2.700005e+01	6.261655e+01	20181122_CTCFgfpcf2_Prometa\MitoSys2\Calibration\pmEGFPC1\0001_pmEGFPC1_R1_P1_K1_Ch2.zen
2.706005e+01	6.676655e+01	20181122_CTCFgfpcf2_Prometa\MitoSys2\Calibration\pmEGFPC1\0001_pmEGFPC1_R1_P1_K1_Ch2.zen
2.712005e+01	6.201656e+01	20181122_CTCFgfpcf2_Prometa\MitoSys2\Calibration\pmEGFPC1\0001_pmEGFPC1_R1_P1_K1_Ch2.zen
2.718005e+01	7.111654e+01	20181122_CTCFgfpcf2_Prometa\MitoSys2\Calibration\pmEGFPC1\0001_pmEGFPC1_R1_P1_K1_Ch2.zen
2.724005e+01	7.068320e+01	20181122_CTCFgfpcf2_Prometa\MitoSys2\Calibration\pmEGFPC1\0001_pmEGFPC1_R1_P1_K1_Ch2.zen
2.730005e+01	6.794988e+01	20181122_CTCFgfpcf2_Prometa\MitoSys2\Calibration\pmEGFPC1\0001_pmEGFPC1_R1_P1_K1_Ch2.zen
2.736005e+01	6.831654e+01	20181122_CTCFgfpcf2_Prometa\MitoSys2\Calibration\pmEGFPC1\0001_pmEGFPC1_R1_P1_K1_Ch2.zen
2.742005e+01	6.778321e+01	20181122_CTCFgfpcf2_Prometa\MitoSys2\Calibration\pmEGFPC1\0001_pmEGFPC1_R1_P1_K1_Ch2.zen
2.748005e+01	6.409988e+01	20181122_CTCFgfpcf2_Prometa\MitoSys2\Calibration\pmEGFPC1\0001_pmEGFPC1_R1_P1_K1_Ch2.zen
2.754005e+01	6.323322e+01	20181122_CTCFgfpcf2_Prometa\MitoSys2\Calibration\pmEGFPC1\0001_pmEGFPC1_R1_P1_K1_Ch2.zen
2.760005e+01	6.564989e+01	20181122_CTCFgfpcf2_Prometa\MitoSys2\Calibration\pmEGFPC1\0001_pmEGFPC1_R1_P1_K1_Ch2.zen
2.766005e+01	6.188322e+01	20181122_CTCFgfpcf2_Prometa\MitoSys2\Calibration\pmEGFPC1\0001_pmEGFPC1_R1_P1_K1_Ch2.zen
2.772005e+01	6.429989e+01	20181122_CTCFgfpcf2_Prometa\MitoSys2\Calibration\pmEGFPC1\0001_pmEGFPC1_R1_P1_K1_Ch2.zen
2.778005e+01	6.629988e+01	20181122_CTCFgfpcf2_Prometa\MitoSys2\Calibration\pmEGFPC1\0001_pmEGFPC1_R1_P1_K1_Ch2.zen
2.784005e+01	6.318322e+01	20181122_CTCFgfpcf2_Prometa\MitoSys2\Calibration\pmEGFPC1\0001_pmEGFPC1_R1_P1_K1_Ch2.zen
2.790005e+01	6.819988e+01	20181122_CTCFgfpcf2_Prometa\MitoSys2\Calibration\pmEGFPC1\0001_pmEGFPC1_R1_P1_K1_Ch2.zen
2.796005e+01	6.234989e+01	20181122_CTCFgfpcf2_Prometa\MitoSys2\Calibration\pmEGFPC1\0001_pmEGFPC1_R1_P1_K1_Ch2.zen
2.802005e+01	6.886655e+01	20181122_CTCFgfpcf2_Prometa\MitoSys2\Calibration\pmEGFPC1\0001_pmEGFPC1_R1_P1_K1_Ch2.zen
2.808005e+01	6.486655e+01	20181122_CTCFgfpcf2_Prometa\MitoSys2\Calibration\pmEGFPC1\0001_pmEGFPC1_R1_P1_K1_Ch2.zen
2.814005e+01	7.069987e+01	20181122_CTCFgfpcf2_Prometa\MitoSys2\Calibration\pmEGFPC1\0001_pmEGFPC1_R1_P1_K1_Ch2.zen
2.820005e+01	6.526655e+01	20181122_CTCFgfpcf2_Prometa\MitoSys2\Calibration\pmEGFPC1\0001_pmEGFPC1_R1_P1_K1_Ch2.zen
2.826005e+01	6.631655e+01	20181122_CTCFgfpcf2_Prometa\MitoSys2\Calibration\pmEGFPC1\0001_pmEGFPC1_R1_P1_K1_Ch2.zen
2.832005e+01	6.306656e+01	20181122_CTCFgfpcf2_Prometa\MitoSys2\Calibration\pmEGFPC1\0001_pmEGFPC1_R1_P1_K1_Ch2.zen
2.838005e+01	6.508322e+01	20181122_CTCFgfpcf2_Prometa\MitoSys2\Calibration\pmEGFPC1\0001_pmEGFPC1_R1_P1_K1_Ch2.zen
2.844005e+01	6.383322e+01	20181122_CTCFgfpcf2_Prometa\MitoSys2\Calibration\pmEGFPC1\0001_pmEGFPC1_R1_P1_K1_Ch2.zen
2.850005e+01	6.541655e+01	20181122_CTCFgfpcf2_Prometa\MitoSys2\Calibration\pmEGFPC1\0001_pmEGFPC1_R1_P1_K1_Ch2.zen
2.856005e+01	6.656655e+01	20181122_CTCFgfpcf2_Prometa\MitoSys2\Calibration\pmEGFPC1\0001_pmEGFPC1_R1_P1_K1_Ch2.zen
2.862005e+01	7.411654e+01	20181122_CTCFgfpcf2_Prometa\MitoSys2\Calibration\pmEGFPC1\0001_pmEGFPC1_R1_P1_K1_Ch2.zen
2.868005e+01	7.006654e+01	20181122_CTCFgfpcf2_Prometa\MitoSys2\Calibration\pmEGFPC1\0001_pmEGFPC1_R1_P1_K1_Ch2.zen
2.874005e+01	6.181656e+01	20181122_CTCFgfpcf2_Prometa\MitoSys2\Calibration\pmEGFPC1\0001_pmEGFPC1_R1_P1_K1_Ch2.zen
2.880005e+01	6.876655e+01	20181122_CTCFgfpcf2_Prometa\MitoSys2\Calibration\pmEGFPC1\0001_pmEGFPC1_R1_P1_K1_Ch2.zen
2.886005e+01	6.304989e+01	20181122_CTCFgfpcf2_Prometa\MitoSys2\Calibration\pmEGFPC1\0001_pmEGFPC1_R1_P1_K1_Ch2.zen
2.892005e+01	6.166656e+01	20181122_CTCFgfpcf2_Prometa\MitoSys2\Calibration\pmEGFPC1\0001_pmEGFPC1_R1_P1_K1_Ch2.zen
2.898005e+01	6.543322e+01	20181122_CTCFgfpcf2_Prometa\MitoSys2\Calibration\pmEGFPC1\0001_pmEGFPC1_R1_P1_K1_Ch2.zen
2.904005e+01	6.799988e+01	20181122_CTCFgfpcf2_Prometa\MitoSys2\Calibration\pmEGFPC1\0001_pmEGFPC1_R1_P1_K1_Ch2.zen
2.910005e+01	6.918321e+01	20181122_CTCFgfpcf2_Prometa\MitoSys2\Calibration\pmEGFPC1\0001_pmEGFPC1_R1_P1_K1_Ch2.zen
2.916005e+01	6.464989e+01	20181122_CTCFgfpcf2_Prometa\MitoSys2\Calibration\pmEGFPC1\0001_pmEGFPC1_R1_P1_K1_Ch2.zen
2.922005e+01	6.499989e+01	20181122_CTCFgfpcf2_Prometa\MitoSys2\Calibration\pmEGFPC1\0001_pmEGFPC1_R1_P1_K1_Ch2.zen
2.928005e+01	6.398322e+01	20181122_CTCFgfpcf2_Prometa\MitoSys2\Calibration\pmEGFPC1\0001_pmEGFPC1_R1_P1_K1_Ch2.zen
2.934005e+01	7.311654e+01	20181122_CTCFgfpcf2_Prometa\MitoSys2\Calibration\pmEGFPC1\0001_pmEGFPC1_R1_P1_K1_Ch2.zen
2.940005e+01	5.894989e+01	20181122_CTCFgfpcf2_Prometa\MitoSys2\Calibration\pmEGFPC1\0001_pmEGFPC1_R1_P1_K1_Ch2.zen
2.946005e+01	6.629988e+01	20181122_CTCFgfpcf2_Prometa\MitoSys2\Calibration\pmEGFPC1\0001_pmEGFPC1_R1_P1_K1_Ch2.zen
2.952005e+01	6.826655e+01	20181122_CTCFgfpcf2_Prometa\MitoSys2\Calibration\pmEGFPC1\0001_pmEGFPC1_R1_P1_K1_Ch2.zen
2.958005e+01	6.769988e+01	20181122_CTCFgfpcf2_Prometa\MitoSys2\Calibration\pmEGFPC1\0001_pmEGFPC1_R1_P1_K1_Ch2.zen
2.964005e+01	6.798322e+01	20181122_CTCFgfpcf2_Prometa\MitoSys2\Calibration\pmEGFPC1\0001_pmEGFPC1_R1_P1_K1_Ch2.zen
2.970005e+01	6.779988e+01	20181122_CTCFgfpcf2_Prometa\MitoSys2\Calibration\pmEGFPC1\0001_pmEGFPC1_R1_P1_K1_Ch2.zen
2.976005e+01	6.318322e+01	20181122_CTCFgfpcf2_Prometa\MitoSys2\Calibration\pmEGFPC1\0001_pmEGFPC1_R1_P1_K1_Ch2.zen
2.982005e+01	6.659988e+01	20181122_CTCFgfpcf2_Prometa\MitoSys2\Calibration\pmEGFPC1\0001_pmEGFPC1_R1_P1_K1_Ch2.zen
2.988005e+01	6.476656e+01	20181122_CTCFgfpcf2_Prometa\MitoSys2\Calibration\pmEGFPC1\0001_pmEGFPC1_R1_P1_K1_Ch2.zen
2.994005e+01	6.464989e+01	20181122_CTCFgfpcf2_Prometa\MitoSys2\Calibration\pmEGFPC1\0001_pmEGFPC1_R1_P1_K1_Ch2.zen
0	8.140000e+01	20181122_CTCFgfpcf2_Prometa\MitoSys2\Calibration\pmEGFPC1\0001_pmEGFPC1_R1_P2_K1_Ch2.zen
6.000000e-02	8.021667e+01	20181122_CTCFgfpcf2_Prometa\MitoSys2\Calibration\pmEGFPC1\0001_pmEGFPC1_R1_P2_K1_Ch2.zen
1.200000e-01	7.761667e+01	20181122_CTCFgfpcf2_Prometa\MitoSys2\Calibration\pmEGFPC1\0001_pmEGFPC1_R1_P2_K1_Ch2.zen
1.800000e-01	7.811667e+01	20181122_CTCFgfpcf2_Prometa\MitoSys2\Calibration\pmEGFPC1\0001_pmEGFPC1_R1_P2_K1_Ch2.zen
2.400000e-01	7.376667e+01	20181122_CTCFgfpcf2_Prometa\MitoSys2\Calibration\pmEGFPC1\0001_pmEGFPC1_R1_P2_K1_Ch2.zen
3.000000e-01	7.568333e+01	20181122_CTCFgfpcf2_Prometa\MitoSys2\Calibration\pmEGFPC1\0001_pmEGFPC1_R1_P2_K1_Ch2.zen
3.600000e-01	7.511667e+01	20181122_CTCFgfpcf2_Prometa\MitoSys2\Calibration\pmEGFPC1\0001_pmEGFPC1_R1_P2_K1_Ch2.zen
4.200000e-01	7.950000e+01	20181122_CTCFgfpcf2_Prometa\MitoSys2\Calibration\pmEGFPC1\0001_pmEGFPC1_R1_P2_K1_Ch2.zen
4.800000e-01	7.495000e+01	20181122_CTCFgfpcf2_Prometa\MitoSys2\Calibration\pmEGFPC1\0001_pmEGFPC1_R1_P2_K1_Ch2.zen
5.400000e-01	8.100000e+01	20181122_CTCFgfpcf2_Prometa\MitoSys2\Calibration\pmEGFPC1\0001_pmEGFPC1_R1_P2_K1_Ch2.zen
6.000000e-01	7.206667e+01	20181122_CTCFgfpcf2_Prometa\MitoSys2\Calibration\pmEGFPC1\0001_pmEGFPC1_R1_P2_K1_Ch2.zen
6.600000e-01	7.640000e+01	20181122_CTCFgfpcf2_Prometa\MitoSys2\Calibration\pmEGFPC1\0001_pmEGFPC1_R1_P2_K1_Ch2.zen
7.200000e-01	7.595000e+01	20181122_CTCFgfpcf2_Prometa\MitoSys2\Calibration\pmEGFPC1\0001_pmEGFPC1_R1_P2_K1_Ch2.zen
7.800000e-01	7.591666e+01	20181122_CTCFgfpcf2_Prometa\MitoSys2\Calibration\pmEGFPC1\0001_pmEGFPC1_R1_P2_K1_Ch2.zen
8.400000e-01	7.296667e+01	20181122_CTCFgfpcf2_Prometa\MitoSys2\Calibration\pmEGFPC1\0001_pmEGFPC1_R1_P2_K1_Ch2.zen
9.000000e-01	8.063333e+01	20181122_CTCFgfpcf2_Prometa\MitoSys2\Calibration\pmEGFPC1\0001_pmEGFPC1_R1_P2_K1_Ch2.zen
9.600000e-01	7.516666e+01	20181122_CTCFgfpcf2_Prometa\MitoSys2\Calibration\pmEGFPC1\0001_pmEGFPC1_R1_P2_K1_Ch2.zen
1.020000e+00	8.076667e+01	20181122_CTCFgfpcf2_Prometa\MitoSys2\Calibration\pmEGFPC1\0001_pmEGFPC1_R1_P2_K1_Ch2.zen
1.080000e+00	8.378333e+01	20181122_CTCFgfpcf2_Prometa\MitoSys2\Calibration\pmEGFPC1\0001_pmEGFPC1_R1_P2_K1_Ch2.zen
1.140000e+00	7.811667e+01	20181122_CTCFgfpcf2_Prometa\MitoSys2\Calibration\pmEGFPC1\0001_pmEGFPC1_R1_P2_K1_Ch2.zen
1.200000e+00	7.613333e+01	20181122_CTCFgfpcf2_Prometa\MitoSys2\Calibration\pmEGFPC1\0001_pmEGFPC1_R1_P2_K1_Ch2.zen
1.260000e+00	8.310000e+01	20181122_CTCFgfpcf2_Prometa\MitoSys2\Calibration\pmEGFPC1\0001_pmEGFPC1_R1_P2_K1_Ch2.zen
1.320000e+00	7.403333e+01	20181122_CTCFgfpcf2_Prometa\MitoSys2\Calibration\pmEGFPC1\0001_pmEGFPC1_R1_P2_K1_Ch2.zen
1.380000e+00	7.736667e+01	20181122_CTCFgfpcf2_Prometa\MitoSys2\Calibration\pmEGFPC1\0001_pmEGFPC1_R1_P2_K1_Ch2.zen
1.440000e+00	7.898333e+01	20181122_CTCFgfpcf2_Prometa\MitoSys2\Calibration\pmEGFPC1\0001_pmEGFPC1_R1_P2_K1_Ch2.zen
1.500000e+00	7.715000e+01	20181122_CTCFgfpcf2_Prometa\MitoSys2\Calibration\pmEGFPC1\0001_pmEGFPC1_R1_P2_K1_Ch2.zen
1.560000e+00	7.991666e+01	20181122_CTCFgfpcf2_Prometa\MitoSys2\Calibration\pmEGFPC1\0001_pmEGFPC1_R1_P2_K1_Ch2.zen
1.620000e+00	7.861667e+01	20181122_CTCFgfpcf2_Prometa\MitoSys2\Calibration\pmEGFPC1\0001_pmEGFPC1_R1_P2_K1_Ch2.zen
1.680000e+00	7.775000e+01	20181122_CTCFgfpcf2_Prometa\MitoSys2\Calibration\pmEGFPC1\0001_pmEGFPC1_R1_P2_K1_Ch2.zen
1.740000e+00	7.230000e+01	20181122_CTCFgfpcf2_Prometa\MitoSys2\Calibration\pmEGFPC1\0001_pmEGFPC1_R1_P2_K1_Ch2.zen
1.800000e+00	7.776667e+01	20181122_CTCFgfpcf2_Prometa\MitoSys2\Calibration\pmEGFPC1\0001_pmEGFPC1_R1_P2_K1_Ch2.zen
1.860000e+00	7.433334e+01	20181122_CTCFgfpcf2_Prometa\MitoSys2\Calibration\pmEGFPC1\0001_pmEGFPC1_R1_P2_K1_Ch2.zen
1.920000e+00	7.743333e+01	20181122_CTCFgfpcf2_Prometa\MitoSys2\Calibration\pmEGFPC1\0001_pmEGFPC1_R1_P2_K1_Ch2.zen
1.980000e+00	7.161667e+01	20181122_CTCFgfpcf2_Prometa\MitoSys2\Calibration\pmEGFPC1\0001_pmEGFPC1_R1_P2_K1_Ch2.zen
2.040000e+00	7.715000e+01	20181122_CTCFgfpcf2_Prometa\MitoSys2\Calibration\pmEGFPC1\0001_pmEGFPC1_R1_P2_K1_Ch2.zen
2.100000e+00	7.118333e+01	20181122_CTCFgfpcf2_Prometa\MitoSys2\Calibration\pmEGFPC1\0001_pmEGFPC1_R1_P2_K1_Ch2.zen
2.160000e+00	8.116666e+01	20181122_CTCFgfpcf2_Prometa\MitoSys2\Calibration\pmEGFPC1\0001_pmEGFPC1_R1_P2_K1_Ch2.zen
2.220000e+00	7.988333e+01	20181122_CTCFgfpcf2_Prometa\MitoSys2\Calibration\pmEGFPC1\0001_pmEGFPC1_R1_P2_K1_Ch2.zen
2.280000e+00	7.866666e+01	20181122_CTCFgfpcf2_Prometa\MitoSys2\Calibration\pmEGFPC1\0001_pmEGFPC1_R1_P2_K1_Ch2.zen
2.340000e+00	7.493333e+01	20181122_CTCFgfpcf2_Prometa\MitoSys2\Calibration\pmEGFPC1\0001_pmEGFPC1_R1_P2_K1_Ch2.zen
2.400000e+00	7.620000e+01	20181122_CTCFgfpcf2_Prometa\MitoSys2\Calibration\pmEGFPC1\0001_pmEGFPC1_R1_P2_K1_Ch2.zen
2.460000e+00	8.253333e+01	20181122_CTCFgfpcf2_Prometa\MitoSys2\Calibration\pmEGFPC1\0001_pmEGFPC1_R1_P2_K1_Ch2.zen
2.520000e+00	7.838333e+01	20181122_CTCFgfpcf2_Prometa\MitoSys2\Calibration\pmEGFPC1\0001_pmEGFPC1_R1_P2_K1_Ch2.zen
2.580000e+00	7.466666e+01	20181122_CTCFgfpcf2_Prometa\MitoSys2\Calibration\pmEGFPC1\0001_pmEGFPC1_R1_P2_K1_Ch2.zen
2.640000e+00	7.418333e+01	20181122_CTCFgfpcf2_Prometa\MitoSys2\Calibration\pmEGFPC1\0001_pmEGFPC1_R1_P2_K1_Ch2.zen
2.700000e+00	7.813333e+01	20181122_CTCFgfpcf2_Prometa\MitoSys2\Calibration\pmEGFPC1\0001_pmEGFPC1_R1_P2_K1_Ch2.zen
2.760000e+00	8.066666e+01	20181122_CTCFgfpcf2_Prometa\MitoSys2\Calibration\pmEGFPC1\0001_pmEGFPC1_R1_P2_K1_Ch2.zen
2.820000e+00	7.895000e+01	20181122_CTCFgfpcf2_Prometa\MitoSys2\Calibration\pmEGFPC1\0001_pmEGFPC1_R1_P2_K1_Ch2.zen
2.880000e+00	7.986667e+01	20181122_CTCFgfpcf2_Prometa\MitoSys2\Calibration\pmEGFPC1\0001_pmEGFPC1_R1_P2_K1_Ch2.zen
2.940000e+00	7.973333e+01	20181122_CTCFgfpcf2_Prometa\MitoSys2\Calibration\pmEGFPC1\0001_pmEGFPC1_R1_P2_K1_Ch2.zen
3	7.265000e+01	20181122_CTCFgfpcf2_Prometa\MitoSys2\Calibration\pmEGFPC1\0001_pmEGFPC1_R1_P2_K1_Ch2.zen
3.060000e+00	7.656667e+01	20181122_CTCFgfpcf2_Prometa\MitoSys2\Calibration\pmEGFPC1\0001_pmEGFPC1_R1_P2_K1_Ch2.zen
3.120000e+00	7.633334e+01	20181122_CTCFgfpcf2_Prometa\MitoSys2\Calibration\pmEGFPC1\0001_pmEGFPC1_R1_P2_K1_Ch2.zen
3.180000e+00	7.400000e+01	20181122_CTCFgfpcf2_Prometa\MitoSys2\Calibration\pmEGFPC1\0001_pmEGFPC1_R1_P2_K1_Ch2.zen
3.240000e+00	7.640000e+01	20181122_CTCFgfpcf2_Prometa\MitoSys2\Calibration\pmEGFPC1\0001_pmEGFPC1_R1_P2_K1_Ch2.zen
3.300000e+00	8.066666e+01	20181122_CTCFgfpcf2_Prometa\MitoSys2\Calibration\pmEGFPC1\0001_pmEGFPC1_R1_P2_K1_Ch2.zen
3.360000e+00	7.548333e+01	20181122_CTCFgfpcf2_Prometa\MitoSys2\Calibration\pmEGFPC1\0001_pmEGFPC1_R1_P2_K1_Ch2.zen
3.420000e+00	7.636667e+01	20181122_CTCFgfpcf2_Prometa\MitoSys2\Calibration\pmEGFPC1\0001_pmEGFPC1_R1_P2_K1_Ch2.zen
3.480000e+00	7.543333e+01	20181122_CTCFgfpcf2_Prometa\MitoSys2\Calibration\pmEGFPC1\0001_pmEGFPC1_R1_P2_K1_Ch2.zen
3.540000e+00	8.060000e+01	20181122_CTCFgfpcf2_Prometa\MitoSys2\Calibration\pmEGFPC1\0001_pmEGFPC1_R1_P2_K1_Ch2.zen
3.600000e+00	8.138333e+01	20181122_CTCFgfpcf2_Prometa\MitoSys2\Calibration\pmEGFPC1\0001_pmEGFPC1_R1_P2_K1_Ch2.zen
3.660000e+00	8.145000e+01	20181122_CTCFgfpcf2_Prometa\MitoSys2\Calibration\pmEGFPC1\0001_pmEGFPC1_R1_P2_K1_Ch2.zen
3.720000e+00	7.890000e+01	20181122_CTCFgfpcf2_Prometa\MitoSys2\Calibration\pmEGFPC1\0001_pmEGFPC1_R1_P2_K1_Ch2.zen
3.780000e+00	7.781667e+01	20181122_CTCFgfpcf2_Prometa\MitoSys2\Calibration\pmEGFPC1\0001_pmEGFPC1_R1_P2_K1_Ch2.zen
3.840000e+00	7.310000e+01	20181122_CTCFgfpcf2_Prometa\MitoSys2\Calibration\pmEGFPC1\0001_pmEGFPC1_R1_P2_K1_Ch2.zen
3.900000e+00	8.113333e+01	20181122_CTCFgfpcf2_Prometa\MitoSys2\Calibration\pmEGFPC1\0001_pmEGFPC1_R1_P2_K1_Ch2.zen
3.960000e+00	7.376667e+01	20181122_CTCFgfpcf2_Prometa\MitoSys2\Calibration\pmEGFPC1\0001_pmEGFPC1_R1_P2_K1_Ch2.zen
4.020000e+00	7.796667e+01	20181122_CTCFgfpcf2_Prometa\MitoSys2\Calibration\pmEGFPC1\0001_pmEGFPC1_R1_P2_K1_Ch2.zen
4.080000e+00	7.840000e+01	20181122_CTCFgfpcf2_Prometa\MitoSys2\Calibration\pmEGFPC1\0001_pmEGFPC1_R1_P2_K1_Ch2.zen
4.140000e+00	7.745000e+01	20181122_CTCFgfpcf2_Prometa\MitoSys2\Calibration\pmEGFPC1\0001_pmEGFPC1_R1_P2_K1_Ch2.zen
4.200000e+00	7.905000e+01	20181122_CTCFgfpcf2_Prometa\MitoSys2\Calibration\pmEGFPC1\0001_pmEGFPC1_R1_P2_K1_Ch2.zen
4.260000e+00	7.916666e+01	20181122_CTCFgfpcf2_Prometa\MitoSys2\Calibration\pmEGFPC1\0001_pmEGFPC1_R1_P2_K1_Ch2.zen
4.320000e+00	8.110000e+01	20181122_CTCFgfpcf2_Prometa\MitoSys2\Calibration\pmEGFPC1\0001_pmEGFPC1_R1_P2_K1_Ch2.zen
4.380000e+00	7.680000e+01	20181122_CTCFgfpcf2_Prometa\MitoSys2\Calibration\pmEGFPC1\0001_pmEGFPC1_R1_P2_K1_Ch2.zen
4.440000e+00	7.580000e+01	20181122_CTCFgfpcf2_Prometa\MitoSys2\Calibration\pmEGFPC1\0001_pmEGFPC1_R1_P2_K1_Ch2.zen
4.500000e+00	7.611667e+01	20181122_CTCFgfpcf2_Prometa\MitoSys2\Calibration\pmEGFPC1\0001_pmEGFPC1_R1_P2_K1_Ch2.zen
4.560000e+00	7.371667e+01	20181122_CTCFgfpcf2_Prometa\MitoSys2\Calibration\pmEGFPC1\0001_pmEGFPC1_R1_P2_K1_Ch2.zen
4.620000e+00	7.393333e+01	20181122_CTCFgfpcf2_Prometa\MitoSys2\Calibration\pmEGFPC1\0001_pmEGFPC1_R1_P2_K1_Ch2.zen
4.680000e+00	7.205000e+01	20181122_CTCFgfpcf2_Prometa\MitoSys2\Calibration\pmEGFPC1\0001_pmEGFPC1_R1_P2_K1_Ch2.zen
4.740000e+00	6.461667e+01	20181122_CTCFgfpcf2_Prometa\MitoSys2\Calibration\pmEGFPC1\0001_pmEGFPC1_R1_P2_K1_Ch2.zen
4.800000e+00	6.136666e+01	20181122_CTCFgfpcf2_Prometa\MitoSys2\Calibration\pmEGFPC1\0001_pmEGFPC1_R1_P2_K1_Ch2.zen
4.860000e+00	6.590000e+01	20181122_CTCFgfpcf2_Prometa\MitoSys2\Calibration\pmEGFPC1\0001_pmEGFPC1_R1_P2_K1_Ch2.zen
4.920000e+00	6.861667e+01	20181122_CTCFgfpcf2_Prometa\MitoSys2\Calibration\pmEGFPC1\0001_pmEGFPC1_R1_P2_K1_Ch2.zen
4.980000e+00	6.635000e+01	20181122_CTCFgfpcf2_Prometa\MitoSys2\Calibration\pmEGFPC1\0001_pmEGFPC1_R1_P2_K1_Ch2.zen
5.040000e+00	6.733334e+01	20181122_CTCFgfpcf2_Prometa\MitoSys2\Calibration\pmEGFPC1\0001_pmEGFPC1_R1_P2_K1_Ch2.zen
5.100000e+00	6.796667e+01	20181122_CTCFgfpcf2_Prometa\MitoSys2\Calibration\pmEGFPC1\0001_pmEGFPC1_R1_P2_K1_Ch2.zen
5.160000e+00	6.763333e+01	20181122_CTCFgfpcf2_Prometa\MitoSys2\Calibration\pmEGFPC1\0001_pmEGFPC1_R1_P2_K1_Ch2.zen
5.220000e+00	6.586667e+01	20181122_CTCFgfpcf2_Prometa\MitoSys2\Calibration\pmEGFPC1\0001_pmEGFPC1_R1_P2_K1_Ch2.zen
5.280000e+00	6.886667e+01	20181122_CTCFgfpcf2_Prometa\MitoSys2\Calibration\pmEGFPC1\0001_pmEGFPC1_R1_P2_K1_Ch2.zen
5.340000e+00	7.335000e+01	20181122_CTCFgfpcf2_Prometa\MitoSys2\Calibration\pmEGFPC1\0001_pmEGFPC1_R1_P2_K1_Ch2.zen
5.400000e+00	6.968333e+01	20181122_CTCFgfpcf2_Prometa\MitoSys2\Calibration\pmEGFPC1\0001_pmEGFPC1_R1_P2_K1_Ch2.zen
5.460000e+00	7.250000e+01	20181122_CTCFgfpcf2_Prometa\MitoSys2\Calibration\pmEGFPC1\0001_pmEGFPC1_R1_P2_K1_Ch2.zen
5.520000e+00	6.940000e+01	20181122_CTCFgfpcf2_Prometa\MitoSys2\Calibration\pmEGFPC1\0001_pmEGFPC1_R1_P2_K1_Ch2.zen
5.580000e+00	7.406667e+01	20181122_CTCFgfpcf2_Prometa\MitoSys2\Calibration\pmEGFPC1\0001_pmEGFPC1_R1_P2_K1_Ch2.zen
5.640000e+00	8.028333e+01	20181122_CTCFgfpcf2_Prometa\MitoSys2\Calibration\pmEGFPC1\0001_pmEGFPC1_R1_P2_K1_Ch2.zen
5.700000e+00	7.171667e+01	20181122_CTCFgfpcf2_Prometa\MitoSys2\Calibration\pmEGFPC1\0001_pmEGFPC1_R1_P2_K1_Ch2.zen
5.760000e+00	7.298333e+01	20181122_CTCFgfpcf2_Prometa\MitoSys2\Calibration\pmEGFPC1\0001_pmEGFPC1_R1_P2_K1_Ch2.zen
5.820000e+00	7.490000e+01	20181122_CTCFgfpcf2_Prometa\MitoSys2\Calibration\pmEGFPC1\0001_pmEGFPC1_R1_P2_K1_Ch2.zen
5.880000e+00	7.046667e+01	20181122_CTCFgfpcf2_Prometa\MitoSys2\Calibration\pmEGFPC1\0001_pmEGFPC1_R1_P2_K1_Ch2.zen
5.940000e+00	7.415000e+01	20181122_CTCFgfpcf2_Prometa\MitoSys2\Calibration\pmEGFPC1\0001_pmEGFPC1_R1_P2_K1_Ch2.zen
6	7.611667e+01	20181122_CTCFgfpcf2_Prometa\MitoSys2\Calibration\pmEGFPC1\0001_pmEGFPC1_R1_P2_K1_Ch2.zen
6.060000e+00	7.410000e+01	20181122_CTCFgfpcf2_Prometa\MitoSys2\Calibration\pmEGFPC1\0001_pmEGFPC1_R1_P2_K1_Ch2.zen
6.120000e+00	6.916666e+01	20181122_CTCFgfpcf2_Prometa\MitoSys2\Calibration\pmEGFPC1\0001_pmEGFPC1_R1_P2_K1_Ch2.zen
6.180000e+00	6.841666e+01	20181122_CTCFgfpcf2_Prometa\MitoSys2\Calibration\pmEGFPC1\0001_pmEGFPC1_R1_P2_K1_Ch2.zen
6.240000e+00	7.230000e+01	20181122_CTCFgfpcf2_Prometa\MitoSys2\Calibration\pmEGFPC1\0001_pmEGFPC1_R1_P2_K1_Ch2.zen
6.300000e+00	7.440000e+01	20181122_CTCFgfpcf2_Prometa\MitoSys2\Calibration\pmEGFPC1\0001_pmEGFPC1_R1_P2_K1_Ch2.zen
6.360000e+00	6.925000e+01	20181122_CTCFgfpcf2_Prometa\MitoSys2\Calibration\pmEGFPC1\0001_pmEGFPC1_R1_P2_K1_Ch2.zen
6.420000e+00	6.686667e+01	20181122_CTCFgfpcf2_Prometa\MitoSys2\Calibration\pmEGFPC1\0001_pmEGFPC1_R1_P2_K1_Ch2.zen
6.480000e+00	7.685000e+01	20181122_CTCFgfpcf2_Prometa\MitoSys2\Calibration\pmEGFPC1\0001_pmEGFPC1_R1_P2_K1_Ch2.zen
6.540000e+00	7.611667e+01	20181122_CTCFgfpcf2_Prometa\MitoSys2\Calibration\pmEGFPC1\0001_pmEGFPC1_R1_P2_K1_Ch2.zen
6.600000e+00	7.811667e+01	20181122_CTCFgfpcf2_Prometa\MitoSys2\Calibration\pmEGFPC1\0001_pmEGFPC1_R1_P2_K1_Ch2.zen
6.660000e+00	7.291666e+01	20181122_CTCFgfpcf2_Prometa\MitoSys2\Calibration\pmEGFPC1\0001_pmEGFPC1_R1_P2_K1_Ch2.zen
6.720000e+00	7.091666e+01	20181122_CTCFgfpcf2_Prometa\MitoSys2\Calibration\pmEGFPC1\0001_pmEGFPC1_R1_P2_K1_Ch2.zen
6.780000e+00	7.226667e+01	20181122_CTCFgfpcf2_Prometa\MitoSys2\Calibration\pmEGFPC1\0001_pmEGFPC1_R1_P2_K1_Ch2.zen
6.840000e+00	7.856667e+01	20181122_CTCFgfpcf2_Prometa\MitoSys2\Calibration\pmEGFPC1\0001_pmEGFPC1_R1_P2_K1_Ch2.zen
6.900000e+00	7.005000e+01	20181122_CTCFgfpcf2_Prometa\MitoSys2\Calibration\pmEGFPC1\0001_pmEGFPC1_R1_P2_K1_Ch2.zen
6.960000e+00	7.168333e+01	20181122_CTCFgfpcf2_Prometa\MitoSys2\Calibration\pmEGFPC1\0001_pmEGFPC1_R1_P2_K1_Ch2.zen
7.020000e+00	7.056667e+01	20181122_CTCFgfpcf2_Prometa\MitoSys2\Calibration\pmEGFPC1\0001_pmEGFPC1_R1_P2_K1_Ch2.zen
7.080000e+00	7.385000e+01	20181122_CTCFgfpcf2_Prometa\MitoSys2\Calibration\pmEGFPC1\0001_pmEGFPC1_R1_P2_K1_Ch2.zen
7.140000e+00	7.668333e+01	20181122_CTCFgfpcf2_Prometa\MitoSys2\Calibration\pmEGFPC1\0001_pmEGFPC1_R1_P2_K1_Ch2.zen
7.200000e+00	7.620000e+01	20181122_CTCFgfpcf2_Prometa\MitoSys2\Calibration\pmEGFPC1\0001_pmEGFPC1_R1_P2_K1_Ch2.zen
7.260000e+00	7.635000e+01	20181122_CTCFgfpcf2_Prometa\MitoSys2\Calibration\pmEGFPC1\0001_pmEGFPC1_R1_P2_K1_Ch2.zen
7.320000e+00	7.641666e+01	20181122_CTCFgfpcf2_Prometa\MitoSys2\Calibration\pmEGFPC1\0001_pmEGFPC1_R1_P2_K1_Ch2.zen
7.380000e+00	7.595000e+01	20181122_CTCFgfpcf2_Prometa\MitoSys2\Calibration\pmEGFPC1\0001_pmEGFPC1_R1_P2_K1_Ch2.zen
7.440000e+00	7.740000e+01	20181122_CTCFgfpcf2_Prometa\MitoSys2\Calibration\pmEGFPC1\0001_pmEGFPC1_R1_P2_K1_Ch2.zen
7.500000e+00	7.426667e+01	20181122_CTCFgfpcf2_Prometa\MitoSys2\Calibration\pmEGFPC1\0001_pmEGFPC1_R1_P2_K1_Ch2.zen
7.560000e+00	7.540000e+01	20181122_CTCFgfpcf2_Prometa\MitoSys2\Calibration\pmEGFPC1\0001_pmEGFPC1_R1_P2_K1_Ch2.zen
7.620000e+00	7.813333e+01	20181122_CTCFgfpcf2_Prometa\MitoSys2\Calibration\pmEGFPC1\0001_pmEGFPC1_R1_P2_K1_Ch2.zen
7.680000e+00	7.430000e+01	20181122_CTCFgfpcf2_Prometa\MitoSys2\Calibration\pmEGFPC1\0001_pmEGFPC1_R1_P2_K1_Ch2.zen
7.740000e+00	8.000000e+01	20181122_CTCFgfpcf2_Prometa\MitoSys2\Calibration\pmEGFPC1\0001_pmEGFPC1_R1_P2_K1_Ch2.zen
7.800000e+00	7.973333e+01	20181122_CTCFgfpcf2_Prometa\MitoSys2\Calibration\pmEGFPC1\0001_pmEGFPC1_R1_P2_K1_Ch2.zen
7.860000e+00	7.928333e+01	20181122_CTCFgfpcf2_Prometa\MitoSys2\Calibration\pmEGFPC1\0001_pmEGFPC1_R1_P2_K1_Ch2.zen
7.920000e+00	8.385000e+01	20181122_CTCFgfpcf2_Prometa\MitoSys2\Calibration\pmEGFPC1\0001_pmEGFPC1_R1_P2_K1_Ch2.zen
7.980000e+00	7.646667e+01	20181122_CTCFgfpcf2_Prometa\MitoSys2\Calibration\pmEGFPC1\0001_pmEGFPC1_R1_P2_K1_Ch2.zen
8.040000e+00	7.791666e+01	20181122_CTCFgfpcf2_Prometa\MitoSys2\Calibration\pmEGFPC1\0001_pmEGFPC1_R1_P2_K1_Ch2.zen
8.100000e+00	8.041666e+01	20181122_CTCFgfpcf2_Prometa\MitoSys2\Calibration\pmEGFPC1\0001_pmEGFPC1_R1_P2_K1_Ch2.zen
8.160000e+00	7.348333e+01	20181122_CTCFgfpcf2_Prometa\MitoSys2\Calibration\pmEGFPC1\0001_pmEGFPC1_R1_P2_K1_Ch2.zen
8.220000e+00	7.753333e+01	20181122_CTCFgfpcf2_Prometa\MitoSys2\Calibration\pmEGFPC1\0001_pmEGFPC1_R1_P2_K1_Ch2.zen
8.280000e+00	7.895000e+01	20181122_CTCFgfpcf2_Prometa\MitoSys2\Calibration\pmEGFPC1\0001_pmEGFPC1_R1_P2_K1_Ch2.zen
8.340000e+00	8.188333e+01	20181122_CTCFgfpcf2_Prometa\MitoSys2\Calibration\pmEGFPC1\0001_pmEGFPC1_R1_P2_K1_Ch2.zen
8.400000e+00	7.620000e+01	20181122_CTCFgfpcf2_Prometa\MitoSys2\Calibration\pmEGFPC1\0001_pmEGFPC1_R1_P2_K1_Ch2.zen
8.460000e+00	7.955000e+01	20181122_CTCFgfpcf2_Prometa\MitoSys2\Calibration\pmEGFPC1\0001_pmEGFPC1_R1_P2_K1_Ch2.zen
8.520000e+00	7.191666e+01	20181122_CTCFgfpcf2_Prometa\MitoSys2\Calibration\pmEGFPC1\0001_pmEGFPC1_R1_P2_K1_Ch2.zen
8.580000e+00	7.721667e+01	20181122_CTCFgfpcf2_Prometa\MitoSys2\Calibration\pmEGFPC1\0001_pmEGFPC1_R1_P2_K1_Ch2.zen
8.640000e+00	6.883334e+01	20181122_CTCFgfpcf2_Prometa\MitoSys2\Calibration\pmEGFPC1\0001_pmEGFPC1_R1_P2_K1_Ch2.zen
8.700000e+00	7.878333e+01	20181122_CTCFgfpcf2_Prometa\MitoSys2\Calibration\pmEGFPC1\0001_pmEGFPC1_R1_P2_K1_Ch2.zen
8.760000e+00	7.500000e+01	20181122_CTCFgfpcf2_Prometa\MitoSys2\Calibration\pmEGFPC1\0001_pmEGFPC1_R1_P2_K1_Ch2.zen
8.820000e+00	7.100000e+01	20181122_CTCFgfpcf2_Prometa\MitoSys2\Calibration\pmEGFPC1\0001_pmEGFPC1_R1_P2_K1_Ch2.zen
8.880000e+00	7.663333e+01	20181122_CTCFgfpcf2_Prometa\MitoSys2\Calibration\pmEGFPC1\0001_pmEGFPC1_R1_P2_K1_Ch2.zen
8.940000e+00	7.235000e+01	20181122_CTCFgfpcf2_Prometa\MitoSys2\Calibration\pmEGFPC1\0001_pmEGFPC1_R1_P2_K1_Ch2.zen
9	7.638333e+01	20181122_CTCFgfpcf2_Prometa\MitoSys2\Calibration\pmEGFPC1\0001_pmEGFPC1_R1_P2_K1_Ch2.zen
9.060000e+00	7.416666e+01	20181122_CTCFgfpcf2_Prometa\MitoSys2\Calibration\pmEGFPC1\0001_pmEGFPC1_R1_P2_K1_Ch2.zen
9.120000e+00	7.406667e+01	20181122_CTCFgfpcf2_Prometa\MitoSys2\Calibration\pmEGFPC1\0001_pmEGFPC1_R1_P2_K1_Ch2.zen
9.180000e+00	7.641666e+01	20181122_CTCFgfpcf2_Prometa\MitoSys2\Calibration\pmEGFPC1\0001_pmEGFPC1_R1_P2_K1_Ch2.zen
9.240000e+00	7.476667e+01	20181122_CTCFgfpcf2_Prometa\MitoSys2\Calibration\pmEGFPC1\0001_pmEGFPC1_R1_P2_K1_Ch2.zen
9.300000e+00	7.686667e+01	20181122_CTCFgfpcf2_Prometa\MitoSys2\Calibration\pmEGFPC1\0001_pmEGFPC1_R1_P2_K1_Ch2.zen
9.360000e+00	7.661667e+01	20181122_CTCFgfpcf2_Prometa\MitoSys2\Calibration\pmEGFPC1\0001_pmEGFPC1_R1_P2_K1_Ch2.zen
9.420000e+00	7.373333e+01	20181122_CTCFgfpcf2_Prometa\MitoSys2\Calibration\pmEGFPC1\0001_pmEGFPC1_R1_P2_K1_Ch2.zen
9.480000e+00	8.268333e+01	20181122_CTCFgfpcf2_Prometa\MitoSys2\Calibration\pmEGFPC1\0001_pmEGFPC1_R1_P2_K1_Ch2.zen
9.540000e+00	7.943333e+01	20181122_CTCFgfpcf2_Prometa\MitoSys2\Calibration\pmEGFPC1\0001_pmEGFPC1_R1_P2_K1_Ch2.zen
9.600000e+00	7.710000e+01	20181122_CTCFgfpcf2_Prometa\MitoSys2\Calibration\pmEGFPC1\0001_pmEGFPC1_R1_P2_K1_Ch2.zen
9.660000e+00	7.970000e+01	20181122_CTCFgfpcf2_Prometa\MitoSys2\Calibration\pmEGFPC1\0001_pmEGFPC1_R1_P2_K1_Ch2.zen
9.720000e+00	7.803333e+01	20181122_CTCFgfpcf2_Prometa\MitoSys2\Calibration\pmEGFPC1\0001_pmEGFPC1_R1_P2_K1_Ch2.zen
9.780000e+00	7.693333e+01	20181122_CTCFgfpcf2_Prometa\MitoSys2\Calibration\pmEGFPC1\0001_pmEGFPC1_R1_P2_K1_Ch2.zen
9.840000e+00	7.166666e+01	20181122_CTCFgfpcf2_Prometa\MitoSys2\Calibration\pmEGFPC1\0001_pmEGFPC1_R1_P2_K1_Ch2.zen
9.900000e+00	7.510000e+01	20181122_CTCFgfpcf2_Prometa\MitoSys2\Calibration\pmEGFPC1\0001_pmEGFPC1_R1_P2_K1_Ch2.zen
9.960000e+00	7.390000e+01	20181122_CTCFgfpcf2_Prometa\MitoSys2\Calibration\pmEGFPC1\0001_pmEGFPC1_R1_P2_K1_Ch2.zen
1.002000e+01	7.660000e+01	20181122_CTCFgfpcf2_Prometa\MitoSys2\Calibration\pmEGFPC1\0001_pmEGFPC1_R1_P2_K1_Ch2.zen
1.008000e+01	7.701667e+01	20181122_CTCFgfpcf2_Prometa\MitoSys2\Calibration\pmEGFPC1\0001_pmEGFPC1_R1_P2_K1_Ch2.zen
1.014000e+01	7.796667e+01	20181122_CTCFgfpcf2_Prometa\MitoSys2\Calibration\pmEGFPC1\0001_pmEGFPC1_R1_P2_K1_Ch2.zen
1.020000e+01	7.876667e+01	20181122_CTCFgfpcf2_Prometa\MitoSys2\Calibration\pmEGFPC1\0001_pmEGFPC1_R1_P2_K1_Ch2.zen
1.026000e+01	7.021667e+01	20181122_CTCFgfpcf2_Prometa\MitoSys2\Calibration\pmEGFPC1\0001_pmEGFPC1_R1_P2_K1_Ch2.zen
1.032000e+01	7.641666e+01	20181122_CTCFgfpcf2_Prometa\MitoSys2\Calibration\pmEGFPC1\0001_pmEGFPC1_R1_P2_K1_Ch2.zen
1.038000e+01	7.561667e+01	20181122_CTCFgfpcf2_Prometa\MitoSys2\Calibration\pmEGFPC1\0001_pmEGFPC1_R1_P2_K1_Ch2.zen
1.044000e+01	7.920000e+01	20181122_CTCFgfpcf2_Prometa\MitoSys2\Calibration\pmEGFPC1\0001_pmEGFPC1_R1_P2_K1_Ch2.zen
1.050000e+01	7.831667e+01	20181122_CTCFgfpcf2_Prometa\MitoSys2\Calibration\pmEGFPC1\0001_pmEGFPC1_R1_P2_K1_Ch2.zen
1.056000e+01	7.780000e+01	20181122_CTCFgfpcf2_Prometa\MitoSys2\Calibration\pmEGFPC1\0001_pmEGFPC1_R1_P2_K1_Ch2.zen
1.062000e+01	7.243333e+01	20181122_CTCFgfpcf2_Prometa\MitoSys2\Calibration\pmEGFPC1\0001_pmEGFPC1_R1_P2_K1_Ch2.zen
1.068000e+01	7.346667e+01	20181122_CTCFgfpcf2_Prometa\MitoSys2\Calibration\pmEGFPC1\0001_pmEGFPC1_R1_P2_K1_Ch2.zen
1.074000e+01	7.426667e+01	20181122_CTCFgfpcf2_Prometa\MitoSys2\Calibration\pmEGFPC1\0001_pmEGFPC1_R1_P2_K1_Ch2.zen
1.080000e+01	7.735000e+01	20181122_CTCFgfpcf2_Prometa\MitoSys2\Calibration\pmEGFPC1\0001_pmEGFPC1_R1_P2_K1_Ch2.zen
1.086000e+01	7.780000e+01	20181122_CTCFgfpcf2_Prometa\MitoSys2\Calibration\pmEGFPC1\0001_pmEGFPC1_R1_P2_K1_Ch2.zen
1.092000e+01	7.681667e+01	20181122_CTCFgfpcf2_Prometa\MitoSys2\Calibration\pmEGFPC1\0001_pmEGFPC1_R1_P2_K1_Ch2.zen
1.098000e+01	8.243333e+01	20181122_CTCFgfpcf2_Prometa\MitoSys2\Calibration\pmEGFPC1\0001_pmEGFPC1_R1_P2_K1_Ch2.zen
1.104000e+01	7.525000e+01	20181122_CTCFgfpcf2_Prometa\MitoSys2\Calibration\pmEGFPC1\0001_pmEGFPC1_R1_P2_K1_Ch2.zen
1.110000e+01	7.401667e+01	20181122_CTCFgfpcf2_Prometa\MitoSys2\Calibration\pmEGFPC1\0001_pmEGFPC1_R1_P2_K1_Ch2.zen
1.116000e+01	7.566666e+01	20181122_CTCFgfpcf2_Prometa\MitoSys2\Calibration\pmEGFPC1\0001_pmEGFPC1_R1_P2_K1_Ch2.zen
1.122000e+01	8.038333e+01	20181122_CTCFgfpcf2_Prometa\MitoSys2\Calibration\pmEGFPC1\0001_pmEGFPC1_R1_P2_K1_Ch2.zen
1.128000e+01	8.213333e+01	20181122_CTCFgfpcf2_Prometa\MitoSys2\Calibration\pmEGFPC1\0001_pmEGFPC1_R1_P2_K1_Ch2.zen
1.134000e+01	7.475000e+01	20181122_CTCFgfpcf2_Prometa\MitoSys2\Calibration\pmEGFPC1\0001_pmEGFPC1_R1_P2_K1_Ch2.zen
1.140000e+01	7.588333e+01	20181122_CTCFgfpcf2_Prometa\MitoSys2\Calibration\pmEGFPC1\0001_pmEGFPC1_R1_P2_K1_Ch2.zen
1.146000e+01	7.111667e+01	20181122_CTCFgfpcf2_Prometa\MitoSys2\Calibration\pmEGFPC1\0001_pmEGFPC1_R1_P2_K1_Ch2.zen
1.152000e+01	7.428333e+01	20181122_CTCFgfpcf2_Prometa\MitoSys2\Calibration\pmEGFPC1\0001_pmEGFPC1_R1_P2_K1_Ch2.zen
1.158000e+01	6.548333e+01	20181122_CTCFgfpcf2_Prometa\MitoSys2\Calibration\pmEGFPC1\0001_pmEGFPC1_R1_P2_K1_Ch2.zen
1.164000e+01	7.083334e+01	20181122_CTCFgfpcf2_Prometa\MitoSys2\Calibration\pmEGFPC1\0001_pmEGFPC1_R1_P2_K1_Ch2.zen
1.170000e+01	7.036667e+01	20181122_CTCFgfpcf2_Prometa\MitoSys2\Calibration\pmEGFPC1\0001_pmEGFPC1_R1_P2_K1_Ch2.zen
1.176000e+01	6.813333e+01	20181122_CTCFgfpcf2_Prometa\MitoSys2\Calibration\pmEGFPC1\0001_pmEGFPC1_R1_P2_K1_Ch2.zen
1.182000e+01	7.480000e+01	20181122_CTCFgfpcf2_Prometa\MitoSys2\Calibration\pmEGFPC1\0001_pmEGFPC1_R1_P2_K1_Ch2.zen
1.188000e+01	7.390000e+01	20181122_CTCFgfpcf2_Prometa\MitoSys2\Calibration\pmEGFPC1\0001_pmEGFPC1_R1_P2_K1_Ch2.zen
1.194000e+01	7.383334e+01	20181122_CTCFgfpcf2_Prometa\MitoSys2\Calibration\pmEGFPC1\0001_pmEGFPC1_R1_P2_K1_Ch2.zen
12	7.403333e+01	20181122_CTCFgfpcf2_Prometa\MitoSys2\Calibration\pmEGFPC1\0001_pmEGFPC1_R1_P2_K1_Ch2.zen
1.206000e+01	7.796667e+01	20181122_CTCFgfpcf2_Prometa\MitoSys2\Calibration\pmEGFPC1\0001_pmEGFPC1_R1_P2_K1_Ch2.zen
1.212000e+01	8.163333e+01	20181122_CTCFgfpcf2_Prometa\MitoSys2\Calibration\pmEGFPC1\0001_pmEGFPC1_R1_P2_K1_Ch2.zen
1.218000e+01	7.828333e+01	20181122_CTCFgfpcf2_Prometa\MitoSys2\Calibration\pmEGFPC1\0001_pmEGFPC1_R1_P2_K1_Ch2.zen
1.224000e+01	6.963333e+01	20181122_CTCFgfpcf2_Prometa\MitoSys2\Calibration\pmEGFPC1\0001_pmEGFPC1_R1_P2_K1_Ch2.zen
1.230000e+01	7.033334e+01	20181122_CTCFgfpcf2_Prometa\MitoSys2\Calibration\pmEGFPC1\0001_pmEGFPC1_R1_P2_K1_Ch2.zen
1.236000e+01	6.721667e+01	20181122_CTCFgfpcf2_Prometa\MitoSys2\Calibration\pmEGFPC1\0001_pmEGFPC1_R1_P2_K1_Ch2.zen
1.242000e+01	6.998333e+01	20181122_CTCFgfpcf2_Prometa\MitoSys2\Calibration\pmEGFPC1\0001_pmEGFPC1_R1_P2_K1_Ch2.zen
1.248000e+01	7.361667e+01	20181122_CTCFgfpcf2_Prometa\MitoSys2\Calibration\pmEGFPC1\0001_pmEGFPC1_R1_P2_K1_Ch2.zen
1.254000e+01	6.788333e+01	20181122_CTCFgfpcf2_Prometa\MitoSys2\Calibration\pmEGFPC1\0001_pmEGFPC1_R1_P2_K1_Ch2.zen
1.260000e+01	7.353333e+01	20181122_CTCFgfpcf2_Prometa\MitoSys2\Calibration\pmEGFPC1\0001_pmEGFPC1_R1_P2_K1_Ch2.zen
1.266000e+01	7.298333e+01	20181122_CTCFgfpcf2_Prometa\MitoSys2\Calibration\pmEGFPC1\0001_pmEGFPC1_R1_P2_K1_Ch2.zen
1.272000e+01	6.925000e+01	20181122_CTCFgfpcf2_Prometa\MitoSys2\Calibration\pmEGFPC1\0001_pmEGFPC1_R1_P2_K1_Ch2.zen
1.278000e+01	7.851667e+01	20181122_CTCFgfpcf2_Prometa\MitoSys2\Calibration\pmEGFPC1\0001_pmEGFPC1_R1_P2_K1_Ch2.zen
1.284000e+01	7.318333e+01	20181122_CTCFgfpcf2_Prometa\MitoSys2\Calibration\pmEGFPC1\0001_pmEGFPC1_R1_P2_K1_Ch2.zen
1.290000e+01	7.635000e+01	20181122_CTCFgfpcf2_Prometa\MitoSys2\Calibration\pmEGFPC1\0001_pmEGFPC1_R1_P2_K1_Ch2.zen
1.296000e+01	7.635000e+01	20181122_CTCFgfpcf2_Prometa\MitoSys2\Calibration\pmEGFPC1\0001_pmEGFPC1_R1_P2_K1_Ch2.zen
1.302000e+01	7.441666e+01	20181122_CTCFgfpcf2_Prometa\MitoSys2\Calibration\pmEGFPC1\0001_pmEGFPC1_R1_P2_K1_Ch2.zen
1.308000e+01	7.436667e+01	20181122_CTCFgfpcf2_Prometa\MitoSys2\Calibration\pmEGFPC1\0001_pmEGFPC1_R1_P2_K1_Ch2.zen
1.314000e+01	7.660000e+01	20181122_CTCFgfpcf2_Prometa\MitoSys2\Calibration\pmEGFPC1\0001_pmEGFPC1_R1_P2_K1_Ch2.zen
1.320000e+01	7.835000e+01	20181122_CTCFgfpcf2_Prometa\MitoSys2\Calibration\pmEGFPC1\0001_pmEGFPC1_R1_P2_K1_Ch2.zen
1.326000e+01	7.828333e+01	20181122_CTCFgfpcf2_Prometa\MitoSys2\Calibration\pmEGFPC1\0001_pmEGFPC1_R1_P2_K1_Ch2.zen
1.332000e+01	7.223333e+01	20181122_CTCFgfpcf2_Prometa\MitoSys2\Calibration\pmEGFPC1\0001_pmEGFPC1_R1_P2_K1_Ch2.zen
1.338000e+01	7.115000e+01	20181122_CTCFgfpcf2_Prometa\MitoSys2\Calibration\pmEGFPC1\0001_pmEGFPC1_R1_P2_K1_Ch2.zen
1.344000e+01	7.133334e+01	20181122_CTCFgfpcf2_Prometa\MitoSys2\Calibration\pmEGFPC1\0001_pmEGFPC1_R1_P2_K1_Ch2.zen
1.350000e+01	7.101667e+01	20181122_CTCFgfpcf2_Prometa\MitoSys2\Calibration\pmEGFPC1\0001_pmEGFPC1_R1_P2_K1_Ch2.zen
1.356000e+01	7.311667e+01	20181122_CTCFgfpcf2_Prometa\MitoSys2\Calibration\pmEGFPC1\0001_pmEGFPC1_R1_P2_K1_Ch2.zen
1.362000e+01	7.266666e+01	20181122_CTCFgfpcf2_Prometa\MitoSys2\Calibration\pmEGFPC1\0001_pmEGFPC1_R1_P2_K1_Ch2.zen
1.368000e+01	7.363333e+01	20181122_CTCFgfpcf2_Prometa\MitoSys2\Calibration\pmEGFPC1\0001_pmEGFPC1_R1_P2_K1_Ch2.zen
1.374000e+01	7.375000e+01	20181122_CTCFgfpcf2_Prometa\MitoSys2\Calibration\pmEGFPC1\0001_pmEGFPC1_R1_P2_K1_Ch2.zen
1.380000e+01	7.368333e+01	20181122_CTCFgfpcf2_Prometa\MitoSys2\Calibration\pmEGFPC1\0001_pmEGFPC1_R1_P2_K1_Ch2.zen
1.386000e+01	8.048333e+01	20181122_CTCFgfpcf2_Prometa\MitoSys2\Calibration\pmEGFPC1\0001_pmEGFPC1_R1_P2_K1_Ch2.zen
1.392000e+01	7.431667e+01	20181122_CTCFgfpcf2_Prometa\MitoSys2\Calibration\pmEGFPC1\0001_pmEGFPC1_R1_P2_K1_Ch2.zen
1.398000e+01	8.065000e+01	20181122_CTCFgfpcf2_Prometa\MitoSys2\Calibration\pmEGFPC1\0001_pmEGFPC1_R1_P2_K1_Ch2.zen
1.404000e+01	7.861667e+01	20181122_CTCFgfpcf2_Prometa\MitoSys2\Calibration\pmEGFPC1\0001_pmEGFPC1_R1_P2_K1_Ch2.zen
1.410000e+01	7.500000e+01	20181122_CTCFgfpcf2_Prometa\MitoSys2\Calibration\pmEGFPC1\0001_pmEGFPC1_R1_P2_K1_Ch2.zen
1.416000e+01	7.823333e+01	20181122_CTCFgfpcf2_Prometa\MitoSys2\Calibration\pmEGFPC1\0001_pmEGFPC1_R1_P2_K1_Ch2.zen
1.422000e+01	7.866666e+01	20181122_CTCFgfpcf2_Prometa\MitoSys2\Calibration\pmEGFPC1\0001_pmEGFPC1_R1_P2_K1_Ch2.zen
1.428000e+01	7.781667e+01	20181122_CTCFgfpcf2_Prometa\MitoSys2\Calibration\pmEGFPC1\0001_pmEGFPC1_R1_P2_K1_Ch2.zen
1.434000e+01	7.846667e+01	20181122_CTCFgfpcf2_Prometa\MitoSys2\Calibration\pmEGFPC1\0001_pmEGFPC1_R1_P2_K1_Ch2.zen
1.440000e+01	7.680000e+01	20181122_CTCFgfpcf2_Prometa\MitoSys2\Calibration\pmEGFPC1\0001_pmEGFPC1_R1_P2_K1_Ch2.zen
1.446000e+01	7.490000e+01	20181122_CTCFgfpcf2_Prometa\MitoSys2\Calibration\pmEGFPC1\0001_pmEGFPC1_R1_P2_K1_Ch2.zen
1.452000e+01	7.268333e+01	20181122_CTCFgfpcf2_Prometa\MitoSys2\Calibration\pmEGFPC1\0001_pmEGFPC1_R1_P2_K1_Ch2.zen
1.458000e+01	7.563333e+01	20181122_CTCFgfpcf2_Prometa\MitoSys2\Calibration\pmEGFPC1\0001_pmEGFPC1_R1_P2_K1_Ch2.zen
1.464000e+01	7.153333e+01	20181122_CTCFgfpcf2_Prometa\MitoSys2\Calibration\pmEGFPC1\0001_pmEGFPC1_R1_P2_K1_Ch2.zen
1.470000e+01	7.033334e+01	20181122_CTCFgfpcf2_Prometa\MitoSys2\Calibration\pmEGFPC1\0001_pmEGFPC1_R1_P2_K1_Ch2.zen
1.476000e+01	7.708334e+01	20181122_CTCFgfpcf2_Prometa\MitoSys2\Calibration\pmEGFPC1\0001_pmEGFPC1_R1_P2_K1_Ch2.zen
1.482000e+01	8.051667e+01	20181122_CTCFgfpcf2_Prometa\MitoSys2\Calibration\pmEGFPC1\0001_pmEGFPC1_R1_P2_K1_Ch2.zen
1.488000e+01	7.338333e+01	20181122_CTCFgfpcf2_Prometa\MitoSys2\Calibration\pmEGFPC1\0001_pmEGFPC1_R1_P2_K1_Ch2.zen
1.494000e+01	7.400000e+01	20181122_CTCFgfpcf2_Prometa\MitoSys2\Calibration\pmEGFPC1\0001_pmEGFPC1_R1_P2_K1_Ch2.zen
15	7.363333e+01	20181122_CTCFgfpcf2_Prometa\MitoSys2\Calibration\pmEGFPC1\0001_pmEGFPC1_R1_P2_K1_Ch2.zen
1.506000e+01	7.891666e+01	20181122_CTCFgfpcf2_Prometa\MitoSys2\Calibration\pmEGFPC1\0001_pmEGFPC1_R1_P2_K1_Ch2.zen
1.512000e+01	7.818333e+01	20181122_CTCFgfpcf2_Prometa\MitoSys2\Calibration\pmEGFPC1\0001_pmEGFPC1_R1_P2_K1_Ch2.zen
1.518000e+01	7.463333e+01	20181122_CTCFgfpcf2_Prometa\MitoSys2\Calibration\pmEGFPC1\0001_pmEGFPC1_R1_P2_K1_Ch2.zen
1.524000e+01	7.575000e+01	20181122_CTCFgfpcf2_Prometa\MitoSys2\Calibration\pmEGFPC1\0001_pmEGFPC1_R1_P2_K1_Ch2.zen
1.530000e+01	7.258334e+01	20181122_CTCFgfpcf2_Prometa\MitoSys2\Calibration\pmEGFPC1\0001_pmEGFPC1_R1_P2_K1_Ch2.zen
1.536000e+01	7.648333e+01	20181122_CTCFgfpcf2_Prometa\MitoSys2\Calibration\pmEGFPC1\0001_pmEGFPC1_R1_P2_K1_Ch2.zen
1.542000e+01	7.091666e+01	20181122_CTCFgfpcf2_Prometa\MitoSys2\Calibration\pmEGFPC1\0001_pmEGFPC1_R1_P2_K1_Ch2.zen
1.548000e+01	7.696667e+01	20181122_CTCFgfpcf2_Prometa\MitoSys2\Calibration\pmEGFPC1\0001_pmEGFPC1_R1_P2_K1_Ch2.zen
1.554000e+01	7.766666e+01	20181122_CTCFgfpcf2_Prometa\MitoSys2\Calibration\pmEGFPC1\0001_pmEGFPC1_R1_P2_K1_Ch2.zen
1.560000e+01	7.310000e+01	20181122_CTCFgfpcf2_Prometa\MitoSys2\Calibration\pmEGFPC1\0001_pmEGFPC1_R1_P2_K1_Ch2.zen
1.566000e+01	7.580000e+01	20181122_CTCFgfpcf2_Prometa\MitoSys2\Calibration\pmEGFPC1\0001_pmEGFPC1_R1_P2_K1_Ch2.zen
1.572000e+01	7.570000e+01	20181122_CTCFgfpcf2_Prometa\MitoSys2\Calibration\pmEGFPC1\0001_pmEGFPC1_R1_P2_K1_Ch2.zen
1.578000e+01	7.516666e+01	20181122_CTCFgfpcf2_Prometa\MitoSys2\Calibration\pmEGFPC1\0001_pmEGFPC1_R1_P2_K1_Ch2.zen
1.584000e+01	7.673333e+01	20181122_CTCFgfpcf2_Prometa\MitoSys2\Calibration\pmEGFPC1\0001_pmEGFPC1_R1_P2_K1_Ch2.zen
1.590000e+01	8.220000e+01	20181122_CTCFgfpcf2_Prometa\MitoSys2\Calibration\pmEGFPC1\0001_pmEGFPC1_R1_P2_K1_Ch2.zen
1.596000e+01	7.863333e+01	20181122_CTCFgfpcf2_Prometa\MitoSys2\Calibration\pmEGFPC1\0001_pmEGFPC1_R1_P2_K1_Ch2.zen
1.602000e+01	7.771667e+01	20181122_CTCFgfpcf2_Prometa\MitoSys2\Calibration\pmEGFPC1\0001_pmEGFPC1_R1_P2_K1_Ch2.zen
1.608000e+01	7.198333e+01	20181122_CTCFgfpcf2_Prometa\MitoSys2\Calibration\pmEGFPC1\0001_pmEGFPC1_R1_P2_K1_Ch2.zen
1.614000e+01	6.983334e+01	20181122_CTCFgfpcf2_Prometa\MitoSys2\Calibration\pmEGFPC1\0001_pmEGFPC1_R1_P2_K1_Ch2.zen
1.620000e+01	6.803333e+01	20181122_CTCFgfpcf2_Prometa\MitoSys2\Calibration\pmEGFPC1\0001_pmEGFPC1_R1_P2_K1_Ch2.zen
1.626000e+01	7.340000e+01	20181122_CTCFgfpcf2_Prometa\MitoSys2\Calibration\pmEGFPC1\0001_pmEGFPC1_R1_P2_K1_Ch2.zen
1.632000e+01	7.078333e+01	20181122_CTCFgfpcf2_Prometa\MitoSys2\Calibration\pmEGFPC1\0001_pmEGFPC1_R1_P2_K1_Ch2.zen
1.638000e+01	7.133334e+01	20181122_CTCFgfpcf2_Prometa\MitoSys2\Calibration\pmEGFPC1\0001_pmEGFPC1_R1_P2_K1_Ch2.zen
1.644000e+01	7.178333e+01	20181122_CTCFgfpcf2_Prometa\MitoSys2\Calibration\pmEGFPC1\0001_pmEGFPC1_R1_P2_K1_Ch2.zen
1.650000e+01	7.253333e+01	20181122_CTCFgfpcf2_Prometa\MitoSys2\Calibration\pmEGFPC1\0001_pmEGFPC1_R1_P2_K1_Ch2.zen
1.656000e+01	7.845000e+01	20181122_CTCFgfpcf2_Prometa\MitoSys2\Calibration\pmEGFPC1\0001_pmEGFPC1_R1_P2_K1_Ch2.zen
1.662000e+01	7.153333e+01	20181122_CTCFgfpcf2_Prometa\MitoSys2\Calibration\pmEGFPC1\0001_pmEGFPC1_R1_P2_K1_Ch2.zen
1.668000e+01	7.368333e+01	20181122_CTCFgfpcf2_Prometa\MitoSys2\Calibration\pmEGFPC1\0001_pmEGFPC1_R1_P2_K1_Ch2.zen
1.674000e+01	7.333334e+01	20181122_CTCFgfpcf2_Prometa\MitoSys2\Calibration\pmEGFPC1\0001_pmEGFPC1_R1_P2_K1_Ch2.zen
1.680000e+01	7.355000e+01	20181122_CTCFgfpcf2_Prometa\MitoSys2\Calibration\pmEGFPC1\0001_pmEGFPC1_R1_P2_K1_Ch2.zen
1.686000e+01	7.126667e+01	20181122_CTCFgfpcf2_Prometa\MitoSys2\Calibration\pmEGFPC1\0001_pmEGFPC1_R1_P2_K1_Ch2.zen
1.692000e+01	7.171667e+01	20181122_CTCFgfpcf2_Prometa\MitoSys2\Calibration\pmEGFPC1\0001_pmEGFPC1_R1_P2_K1_Ch2.zen
1.698000e+01	7.365000e+01	20181122_CTCFgfpcf2_Prometa\MitoSys2\Calibration\pmEGFPC1\0001_pmEGFPC1_R1_P2_K1_Ch2.zen
1.704000e+01	7.610000e+01	20181122_CTCFgfpcf2_Prometa\MitoSys2\Calibration\pmEGFPC1\0001_pmEGFPC1_R1_P2_K1_Ch2.zen
1.710000e+01	7.395000e+01	20181122_CTCFgfpcf2_Prometa\MitoSys2\Calibration\pmEGFPC1\0001_pmEGFPC1_R1_P2_K1_Ch2.zen
1.716000e+01	7.411667e+01	20181122_CTCFgfpcf2_Prometa\MitoSys2\Calibration\pmEGFPC1\0001_pmEGFPC1_R1_P2_K1_Ch2.zen
1.722000e+01	7.211667e+01	20181122_CTCFgfpcf2_Prometa\MitoSys2\Calibration\pmEGFPC1\0001_pmEGFPC1_R1_P2_K1_Ch2.zen
1.728000e+01	7.465000e+01	20181122_CTCFgfpcf2_Prometa\MitoSys2\Calibration\pmEGFPC1\0001_pmEGFPC1_R1_P2_K1_Ch2.zen
1.734000e+01	7.635000e+01	20181122_CTCFgfpcf2_Prometa\MitoSys2\Calibration\pmEGFPC1\0001_pmEGFPC1_R1_P2_K1_Ch2.zen
1.740000e+01	7.465000e+01	20181122_CTCFgfpcf2_Prometa\MitoSys2\Calibration\pmEGFPC1\0001_pmEGFPC1_R1_P2_K1_Ch2.zen
1.746000e+01	7.466666e+01	20181122_CTCFgfpcf2_Prometa\MitoSys2\Calibration\pmEGFPC1\0001_pmEGFPC1_R1_P2_K1_Ch2.zen
1.752000e+01	7.750000e+01	20181122_CTCFgfpcf2_Prometa\MitoSys2\Calibration\pmEGFPC1\0001_pmEGFPC1_R1_P2_K1_Ch2.zen
1.758000e+01	7.323333e+01	20181122_CTCFgfpcf2_Prometa\MitoSys2\Calibration\pmEGFPC1\0001_pmEGFPC1_R1_P2_K1_Ch2.zen
1.764000e+01	7.625000e+01	20181122_CTCFgfpcf2_Prometa\MitoSys2\Calibration\pmEGFPC1\0001_pmEGFPC1_R1_P2_K1_Ch2.zen
1.770000e+01	7.903333e+01	20181122_CTCFgfpcf2_Prometa\MitoSys2\Calibration\pmEGFPC1\0001_pmEGFPC1_R1_P2_K1_Ch2.zen
1.776000e+01	7.731667e+01	20181122_CTCFgfpcf2_Prometa\MitoSys2\Calibration\pmEGFPC1\0001_pmEGFPC1_R1_P2_K1_Ch2.zen
1.782000e+01	7.226667e+01	20181122_CTCFgfpcf2_Prometa\MitoSys2\Calibration\pmEGFPC1\0001_pmEGFPC1_R1_P2_K1_Ch2.zen
1.788000e+01	7.220000e+01	20181122_CTCFgfpcf2_Prometa\MitoSys2\Calibration\pmEGFPC1\0001_pmEGFPC1_R1_P2_K1_Ch2.zen
1.794000e+01	7.528333e+01	20181122_CTCFgfpcf2_Prometa\MitoSys2\Calibration\pmEGFPC1\0001_pmEGFPC1_R1_P2_K1_Ch2.zen
18	7.100000e+01	20181122_CTCFgfpcf2_Prometa\MitoSys2\Calibration\pmEGFPC1\0001_pmEGFPC1_R1_P2_K1_Ch2.zen
1.806000e+01	7.401667e+01	20181122_CTCFgfpcf2_Prometa\MitoSys2\Calibration\pmEGFPC1\0001_pmEGFPC1_R1_P2_K1_Ch2.zen
1.812000e+01	6.838333e+01	20181122_CTCFgfpcf2_Prometa\MitoSys2\Calibration\pmEGFPC1\0001_pmEGFPC1_R1_P2_K1_Ch2.zen
1.818000e+01	7.200000e+01	20181122_CTCFgfpcf2_Prometa\MitoSys2\Calibration\pmEGFPC1\0001_pmEGFPC1_R1_P2_K1_Ch2.zen
1.824000e+01	6.770000e+01	20181122_CTCFgfpcf2_Prometa\MitoSys2\Calibration\pmEGFPC1\0001_pmEGFPC1_R1_P2_K1_Ch2.zen
1.830000e+01	7.091666e+01	20181122_CTCFgfpcf2_Prometa\MitoSys2\Calibration\pmEGFPC1\0001_pmEGFPC1_R1_P2_K1_Ch2.zen
1.836000e+01	7.185000e+01	20181122_CTCFgfpcf2_Prometa\MitoSys2\Calibration\pmEGFPC1\0001_pmEGFPC1_R1_P2_K1_Ch2.zen
1.842000e+01	7.003333e+01	20181122_CTCFgfpcf2_Prometa\MitoSys2\Calibration\pmEGFPC1\0001_pmEGFPC1_R1_P2_K1_Ch2.zen
1.848000e+01	7.166666e+01	20181122_CTCFgfpcf2_Prometa\MitoSys2\Calibration\pmEGFPC1\0001_pmEGFPC1_R1_P2_K1_Ch2.zen
1.854000e+01	7.366666e+01	20181122_CTCFgfpcf2_Prometa\MitoSys2\Calibration\pmEGFPC1\0001_pmEGFPC1_R1_P2_K1_Ch2.zen
1.860000e+01	6.858334e+01	20181122_CTCFgfpcf2_Prometa\MitoSys2\Calibration\pmEGFPC1\0001_pmEGFPC1_R1_P2_K1_Ch2.zen
1.866000e+01	6.691666e+01	20181122_CTCFgfpcf2_Prometa\MitoSys2\Calibration\pmEGFPC1\0001_pmEGFPC1_R1_P2_K1_Ch2.zen
1.872000e+01	6.996667e+01	20181122_CTCFgfpcf2_Prometa\MitoSys2\Calibration\pmEGFPC1\0001_pmEGFPC1_R1_P2_K1_Ch2.zen
1.878000e+01	7.066666e+01	20181122_CTCFgfpcf2_Prometa\MitoSys2\Calibration\pmEGFPC1\0001_pmEGFPC1_R1_P2_K1_Ch2.zen
1.884000e+01	6.795000e+01	20181122_CTCFgfpcf2_Prometa\MitoSys2\Calibration\pmEGFPC1\0001_pmEGFPC1_R1_P2_K1_Ch2.zen
1.890000e+01	7.078333e+01	20181122_CTCFgfpcf2_Prometa\MitoSys2\Calibration\pmEGFPC1\0001_pmEGFPC1_R1_P2_K1_Ch2.zen
1.896000e+01	6.770000e+01	20181122_CTCFgfpcf2_Prometa\MitoSys2\Calibration\pmEGFPC1\0001_pmEGFPC1_R1_P2_K1_Ch2.zen
1.902000e+01	6.576667e+01	20181122_CTCFgfpcf2_Prometa\MitoSys2\Calibration\pmEGFPC1\0001_pmEGFPC1_R1_P2_K1_Ch2.zen
1.908000e+01	6.693333e+01	20181122_CTCFgfpcf2_Prometa\MitoSys2\Calibration\pmEGFPC1\0001_pmEGFPC1_R1_P2_K1_Ch2.zen
1.914000e+01	7.753333e+01	20181122_CTCFgfpcf2_Prometa\MitoSys2\Calibration\pmEGFPC1\0001_pmEGFPC1_R1_P2_K1_Ch2.zen
1.920000e+01	6.993333e+01	20181122_CTCFgfpcf2_Prometa\MitoSys2\Calibration\pmEGFPC1\0001_pmEGFPC1_R1_P2_K1_Ch2.zen
1.926000e+01	7.241666e+01	20181122_CTCFgfpcf2_Prometa\MitoSys2\Calibration\pmEGFPC1\0001_pmEGFPC1_R1_P2_K1_Ch2.zen
1.932000e+01	8.040000e+01	20181122_CTCFgfpcf2_Prometa\MitoSys2\Calibration\pmEGFPC1\0001_pmEGFPC1_R1_P2_K1_Ch2.zen
1.938000e+01	7.180000e+01	20181122_CTCFgfpcf2_Prometa\MitoSys2\Calibration\pmEGFPC1\0001_pmEGFPC1_R1_P2_K1_Ch2.zen
1.944000e+01	7.205000e+01	20181122_CTCFgfpcf2_Prometa\MitoSys2\Calibration\pmEGFPC1\0001_pmEGFPC1_R1_P2_K1_Ch2.zen
1.950000e+01	7.210000e+01	20181122_CTCFgfpcf2_Prometa\MitoSys2\Calibration\pmEGFPC1\0001_pmEGFPC1_R1_P2_K1_Ch2.zen
1.956000e+01	7.756667e+01	20181122_CTCFgfpcf2_Prometa\MitoSys2\Calibration\pmEGFPC1\0001_pmEGFPC1_R1_P2_K1_Ch2.zen
1.962000e+01	7.990000e+01	20181122_CTCFgfpcf2_Prometa\MitoSys2\Calibration\pmEGFPC1\0001_pmEGFPC1_R1_P2_K1_Ch2.zen
1.968000e+01	7.203333e+01	20181122_CTCFgfpcf2_Prometa\MitoSys2\Calibration\pmEGFPC1\0001_pmEGFPC1_R1_P2_K1_Ch2.zen
1.974000e+01	7.828333e+01	20181122_CTCFgfpcf2_Prometa\MitoSys2\Calibration\pmEGFPC1\0001_pmEGFPC1_R1_P2_K1_Ch2.zen
1.980000e+01	7.333334e+01	20181122_CTCFgfpcf2_Prometa\MitoSys2\Calibration\pmEGFPC1\0001_pmEGFPC1_R1_P2_K1_Ch2.zen
1.986000e+01	7.365000e+01	20181122_CTCFgfpcf2_Prometa\MitoSys2\Calibration\pmEGFPC1\0001_pmEGFPC1_R1_P2_K1_Ch2.zen
1.992000e+01	7.783334e+01	20181122_CTCFgfpcf2_Prometa\MitoSys2\Calibration\pmEGFPC1\0001_pmEGFPC1_R1_P2_K1_Ch2.zen
1.998000e+01	7.616666e+01	20181122_CTCFgfpcf2_Prometa\MitoSys2\Calibration\pmEGFPC1\0001_pmEGFPC1_R1_P2_K1_Ch2.zen
2.004000e+01	7.796667e+01	20181122_CTCFgfpcf2_Prometa\MitoSys2\Calibration\pmEGFPC1\0001_pmEGFPC1_R1_P2_K1_Ch2.zen
2.010000e+01	7.501667e+01	20181122_CTCFgfpcf2_Prometa\MitoSys2\Calibration\pmEGFPC1\0001_pmEGFPC1_R1_P2_K1_Ch2.zen
2.016000e+01	7.575000e+01	20181122_CTCFgfpcf2_Prometa\MitoSys2\Calibration\pmEGFPC1\0001_pmEGFPC1_R1_P2_K1_Ch2.zen
2.022000e+01	7.303333e+01	20181122_CTCFgfpcf2_Prometa\MitoSys2\Calibration\pmEGFPC1\0001_pmEGFPC1_R1_P2_K1_Ch2.zen
2.028000e+01	7.568333e+01	20181122_CTCFgfpcf2_Prometa\MitoSys2\Calibration\pmEGFPC1\0001_pmEGFPC1_R1_P2_K1_Ch2.zen
2.034000e+01	7.506667e+01	20181122_CTCFgfpcf2_Prometa\MitoSys2\Calibration\pmEGFPC1\0001_pmEGFPC1_R1_P2_K1_Ch2.zen
2.040000e+01	7.150000e+01	20181122_CTCFgfpcf2_Prometa\MitoSys2\Calibration\pmEGFPC1\0001_pmEGFPC1_R1_P2_K1_Ch2.zen
2.046000e+01	6.970000e+01	20181122_CTCFgfpcf2_Prometa\MitoSys2\Calibration\pmEGFPC1\0001_pmEGFPC1_R1_P2_K1_Ch2.zen
2.052000e+01	7.800000e+01	20181122_CTCFgfpcf2_Prometa\MitoSys2\Calibration\pmEGFPC1\0001_pmEGFPC1_R1_P2_K1_Ch2.zen
2.058000e+01	7.458334e+01	20181122_CTCFgfpcf2_Prometa\MitoSys2\Calibration\pmEGFPC1\0001_pmEGFPC1_R1_P2_K1_Ch2.zen
2.064000e+01	7.596667e+01	20181122_CTCFgfpcf2_Prometa\MitoSys2\Calibration\pmEGFPC1\0001_pmEGFPC1_R1_P2_K1_Ch2.zen
2.070000e+01	7.591666e+01	20181122_CTCFgfpcf2_Prometa\MitoSys2\Calibration\pmEGFPC1\0001_pmEGFPC1_R1_P2_K1_Ch2.zen
2.076000e+01	7.140000e+01	20181122_CTCFgfpcf2_Prometa\MitoSys2\Calibration\pmEGFPC1\0001_pmEGFPC1_R1_P2_K1_Ch2.zen
2.082000e+01	7.315000e+01	20181122_CTCFgfpcf2_Prometa\MitoSys2\Calibration\pmEGFPC1\0001_pmEGFPC1_R1_P2_K1_Ch2.zen
2.088000e+01	6.935000e+01	20181122_CTCFgfpcf2_Prometa\MitoSys2\Calibration\pmEGFPC1\0001_pmEGFPC1_R1_P2_K1_Ch2.zen
2.094000e+01	6.893333e+01	20181122_CTCFgfpcf2_Prometa\MitoSys2\Calibration\pmEGFPC1\0001_pmEGFPC1_R1_P2_K1_Ch2.zen
21	6.766666e+01	20181122_CTCFgfpcf2_Prometa\MitoSys2\Calibration\pmEGFPC1\0001_pmEGFPC1_R1_P2_K1_Ch2.zen
2.106000e+01	7.318333e+01	20181122_CTCFgfpcf2_Prometa\MitoSys2\Calibration\pmEGFPC1\0001_pmEGFPC1_R1_P2_K1_Ch2.zen
2.112000e+01	6.990000e+01	20181122_CTCFgfpcf2_Prometa\MitoSys2\Calibration\pmEGFPC1\0001_pmEGFPC1_R1_P2_K1_Ch2.zen
2.118000e+01	7.436667e+01	20181122_CTCFgfpcf2_Prometa\MitoSys2\Calibration\pmEGFPC1\0001_pmEGFPC1_R1_P2_K1_Ch2.zen
2.124000e+01	7.161667e+01	20181122_CTCFgfpcf2_Prometa\MitoSys2\Calibration\pmEGFPC1\0001_pmEGFPC1_R1_P2_K1_Ch2.zen
2.130000e+01	7.291666e+01	20181122_CTCFgfpcf2_Prometa\MitoSys2\Calibration\pmEGFPC1\0001_pmEGFPC1_R1_P2_K1_Ch2.zen
2.136000e+01	7.255000e+01	20181122_CTCFgfpcf2_Prometa\MitoSys2\Calibration\pmEGFPC1\0001_pmEGFPC1_R1_P2_K1_Ch2.zen
2.142000e+01	8.146667e+01	20181122_CTCFgfpcf2_Prometa\MitoSys2\Calibration\pmEGFPC1\0001_pmEGFPC1_R1_P2_K1_Ch2.zen
2.148000e+01	7.501667e+01	20181122_CTCFgfpcf2_Prometa\MitoSys2\Calibration\pmEGFPC1\0001_pmEGFPC1_R1_P2_K1_Ch2.zen
2.154000e+01	7.678333e+01	20181122_CTCFgfpcf2_Prometa\MitoSys2\Calibration\pmEGFPC1\0001_pmEGFPC1_R1_P2_K1_Ch2.zen
2.160000e+01	7.026667e+01	20181122_CTCFgfpcf2_Prometa\MitoSys2\Calibration\pmEGFPC1\0001_pmEGFPC1_R1_P2_K1_Ch2.zen
2.166000e+01	7.636667e+01	20181122_CTCFgfpcf2_Prometa\MitoSys2\Calibration\pmEGFPC1\0001_pmEGFPC1_R1_P2_K1_Ch2.zen
2.172000e+01	8.295000e+01	20181122_CTCFgfpcf2_Prometa\MitoSys2\Calibration\pmEGFPC1\0001_pmEGFPC1_R1_P2_K1_Ch2.zen
2.178000e+01	7.641666e+01	20181122_CTCFgfpcf2_Prometa\MitoSys2\Calibration\pmEGFPC1\0001_pmEGFPC1_R1_P2_K1_Ch2.zen
2.184000e+01	7.500000e+01	20181122_CTCFgfpcf2_Prometa\MitoSys2\Calibration\pmEGFPC1\0001_pmEGFPC1_R1_P2_K1_Ch2.zen
2.190000e+01	7.886667e+01	20181122_CTCFgfpcf2_Prometa\MitoSys2\Calibration\pmEGFPC1\0001_pmEGFPC1_R1_P2_K1_Ch2.zen
2.196000e+01	7.686667e+01	20181122_CTCFgfpcf2_Prometa\MitoSys2\Calibration\pmEGFPC1\0001_pmEGFPC1_R1_P2_K1_Ch2.zen
2.202000e+01	7.213333e+01	20181122_CTCFgfpcf2_Prometa\MitoSys2\Calibration\pmEGFPC1\0001_pmEGFPC1_R1_P2_K1_Ch2.zen
2.208000e+01	7.573333e+01	20181122_CTCFgfpcf2_Prometa\MitoSys2\Calibration\pmEGFPC1\0001_pmEGFPC1_R1_P2_K1_Ch2.zen
2.214000e+01	7.310000e+01	20181122_CTCFgfpcf2_Prometa\MitoSys2\Calibration\pmEGFPC1\0001_pmEGFPC1_R1_P2_K1_Ch2.zen
2.220000e+01	6.946667e+01	20181122_CTCFgfpcf2_Prometa\MitoSys2\Calibration\pmEGFPC1\0001_pmEGFPC1_R1_P2_K1_Ch2.zen
2.226000e+01	7.606667e+01	20181122_CTCFgfpcf2_Prometa\MitoSys2\Calibration\pmEGFPC1\0001_pmEGFPC1_R1_P2_K1_Ch2.zen
2.232000e+01	7.193333e+01	20181122_CTCFgfpcf2_Prometa\MitoSys2\Calibration\pmEGFPC1\0001_pmEGFPC1_R1_P2_K1_Ch2.zen
2.238000e+01	7.551667e+01	20181122_CTCFgfpcf2_Prometa\MitoSys2\Calibration\pmEGFPC1\0001_pmEGFPC1_R1_P2_K1_Ch2.zen
2.244000e+01	7.568333e+01	20181122_CTCFgfpcf2_Prometa\MitoSys2\Calibration\pmEGFPC1\0001_pmEGFPC1_R1_P2_K1_Ch2.zen
2.250000e+01	7.003333e+01	20181122_CTCFgfpcf2_Prometa\MitoSys2\Calibration\pmEGFPC1\0001_pmEGFPC1_R1_P2_K1_Ch2.zen
2.256000e+01	7.436667e+01	20181122_CTCFgfpcf2_Prometa\MitoSys2\Calibration\pmEGFPC1\0001_pmEGFPC1_R1_P2_K1_Ch2.zen
2.262000e+01	7.685000e+01	20181122_CTCFgfpcf2_Prometa\MitoSys2\Calibration\pmEGFPC1\0001_pmEGFPC1_R1_P2_K1_Ch2.zen
2.268000e+01	7.680000e+01	20181122_CTCFgfpcf2_Prometa\MitoSys2\Calibration\pmEGFPC1\0001_pmEGFPC1_R1_P2_K1_Ch2.zen
2.274000e+01	7.810000e+01	20181122_CTCFgfpcf2_Prometa\MitoSys2\Calibration\pmEGFPC1\0001_pmEGFPC1_R1_P2_K1_Ch2.zen
2.280000e+01	7.901667e+01	20181122_CTCFgfpcf2_Prometa\MitoSys2\Calibration\pmEGFPC1\0001_pmEGFPC1_R1_P2_K1_Ch2.zen
2.286000e+01	8.020000e+01	20181122_CTCFgfpcf2_Prometa\MitoSys2\Calibration\pmEGFPC1\0001_pmEGFPC1_R1_P2_K1_Ch2.zen
2.292000e+01	7.540000e+01	20181122_CTCFgfpcf2_Prometa\MitoSys2\Calibration\pmEGFPC1\0001_pmEGFPC1_R1_P2_K1_Ch2.zen
2.298000e+01	7.650000e+01	20181122_CTCFgfpcf2_Prometa\MitoSys2\Calibration\pmEGFPC1\0001_pmEGFPC1_R1_P2_K1_Ch2.zen
2.304000e+01	7.746667e+01	20181122_CTCFgfpcf2_Prometa\MitoSys2\Calibration\pmEGFPC1\0001_pmEGFPC1_R1_P2_K1_Ch2.zen
2.310000e+01	7.146667e+01	20181122_CTCFgfpcf2_Prometa\MitoSys2\Calibration\pmEGFPC1\0001_pmEGFPC1_R1_P2_K1_Ch2.zen
2.316000e+01	7.738333e+01	20181122_CTCFgfpcf2_Prometa\MitoSys2\Calibration\pmEGFPC1\0001_pmEGFPC1_R1_P2_K1_Ch2.zen
2.322000e+01	8.095000e+01	20181122_CTCFgfpcf2_Prometa\MitoSys2\Calibration\pmEGFPC1\0001_pmEGFPC1_R1_P2_K1_Ch2.zen
2.328000e+01	7.930000e+01	20181122_CTCFgfpcf2_Prometa\MitoSys2\Calibration\pmEGFPC1\0001_pmEGFPC1_R1_P2_K1_Ch2.zen
2.334000e+01	6.871667e+01	20181122_CTCFgfpcf2_Prometa\MitoSys2\Calibration\pmEGFPC1\0001_pmEGFPC1_R1_P2_K1_Ch2.zen
2.340000e+01	7.283334e+01	20181122_CTCFgfpcf2_Prometa\MitoSys2\Calibration\pmEGFPC1\0001_pmEGFPC1_R1_P2_K1_Ch2.zen
2.346000e+01	6.775000e+01	20181122_CTCFgfpcf2_Prometa\MitoSys2\Calibration\pmEGFPC1\0001_pmEGFPC1_R1_P2_K1_Ch2.zen
2.352000e+01	7.886667e+01	20181122_CTCFgfpcf2_Prometa\MitoSys2\Calibration\pmEGFPC1\0001_pmEGFPC1_R1_P2_K1_Ch2.zen
2.358000e+01	6.968333e+01	20181122_CTCFgfpcf2_Prometa\MitoSys2\Calibration\pmEGFPC1\0001_pmEGFPC1_R1_P2_K1_Ch2.zen
2.364000e+01	7.216666e+01	20181122_CTCFgfpcf2_Prometa\MitoSys2\Calibration\pmEGFPC1\0001_pmEGFPC1_R1_P2_K1_Ch2.zen
2.370000e+01	7.033334e+01	20181122_CTCFgfpcf2_Prometa\MitoSys2\Calibration\pmEGFPC1\0001_pmEGFPC1_R1_P2_K1_Ch2.zen
2.376000e+01	7.751667e+01	20181122_CTCFgfpcf2_Prometa\MitoSys2\Calibration\pmEGFPC1\0001_pmEGFPC1_R1_P2_K1_Ch2.zen
2.382000e+01	7.641666e+01	20181122_CTCFgfpcf2_Prometa\MitoSys2\Calibration\pmEGFPC1\0001_pmEGFPC1_R1_P2_K1_Ch2.zen
2.388000e+01	7.481667e+01	20181122_CTCFgfpcf2_Prometa\MitoSys2\Calibration\pmEGFPC1\0001_pmEGFPC1_R1_P2_K1_Ch2.zen
2.394000e+01	7.110000e+01	20181122_CTCFgfpcf2_Prometa\MitoSys2\Calibration\pmEGFPC1\0001_pmEGFPC1_R1_P2_K1_Ch2.zen
24	6.795000e+01	20181122_CTCFgfpcf2_Prometa\MitoSys2\Calibration\pmEGFPC1\0001_pmEGFPC1_R1_P2_K1_Ch2.zen
2.406000e+01	7.616666e+01	20181122_CTCFgfpcf2_Prometa\MitoSys2\Calibration\pmEGFPC1\0001_pmEGFPC1_R1_P2_K1_Ch2.zen
2.412000e+01	7.380000e+01	20181122_CTCFgfpcf2_Prometa\MitoSys2\Calibration\pmEGFPC1\0001_pmEGFPC1_R1_P2_K1_Ch2.zen
2.418000e+01	7.633334e+01	20181122_CTCFgfpcf2_Prometa\MitoSys2\Calibration\pmEGFPC1\0001_pmEGFPC1_R1_P2_K1_Ch2.zen
2.424000e+01	7.716666e+01	20181122_CTCFgfpcf2_Prometa\MitoSys2\Calibration\pmEGFPC1\0001_pmEGFPC1_R1_P2_K1_Ch2.zen
2.430000e+01	7.281667e+01	20181122_CTCFgfpcf2_Prometa\MitoSys2\Calibration\pmEGFPC1\0001_pmEGFPC1_R1_P2_K1_Ch2.zen
2.436000e+01	7.380000e+01	20181122_CTCFgfpcf2_Prometa\MitoSys2\Calibration\pmEGFPC1\0001_pmEGFPC1_R1_P2_K1_Ch2.zen
2.442000e+01	8.173333e+01	20181122_CTCFgfpcf2_Prometa\MitoSys2\Calibration\pmEGFPC1\0001_pmEGFPC1_R1_P2_K1_Ch2.zen
2.448000e+01	7.901667e+01	20181122_CTCFgfpcf2_Prometa\MitoSys2\Calibration\pmEGFPC1\0001_pmEGFPC1_R1_P2_K1_Ch2.zen
2.454000e+01	7.776667e+01	20181122_CTCFgfpcf2_Prometa\MitoSys2\Calibration\pmEGFPC1\0001_pmEGFPC1_R1_P2_K1_Ch2.zen
2.460000e+01	7.445000e+01	20181122_CTCFgfpcf2_Prometa\MitoSys2\Calibration\pmEGFPC1\0001_pmEGFPC1_R1_P2_K1_Ch2.zen
2.466000e+01	7.721667e+01	20181122_CTCFgfpcf2_Prometa\MitoSys2\Calibration\pmEGFPC1\0001_pmEGFPC1_R1_P2_K1_Ch2.zen
2.472000e+01	7.830000e+01	20181122_CTCFgfpcf2_Prometa\MitoSys2\Calibration\pmEGFPC1\0001_pmEGFPC1_R1_P2_K1_Ch2.zen
2.478000e+01	7.466666e+01	20181122_CTCFgfpcf2_Prometa\MitoSys2\Calibration\pmEGFPC1\0001_pmEGFPC1_R1_P2_K1_Ch2.zen
2.484000e+01	7.836667e+01	20181122_CTCFgfpcf2_Prometa\MitoSys2\Calibration\pmEGFPC1\0001_pmEGFPC1_R1_P2_K1_Ch2.zen
2.490000e+01	7.553333e+01	20181122_CTCFgfpcf2_Prometa\MitoSys2\Calibration\pmEGFPC1\0001_pmEGFPC1_R1_P2_K1_Ch2.zen
2.496000e+01	7.506667e+01	20181122_CTCFgfpcf2_Prometa\MitoSys2\Calibration\pmEGFPC1\0001_pmEGFPC1_R1_P2_K1_Ch2.zen
2.502000e+01	7.730000e+01	20181122_CTCFgfpcf2_Prometa\MitoSys2\Calibration\pmEGFPC1\0001_pmEGFPC1_R1_P2_K1_Ch2.zen
2.508000e+01	8.100000e+01	20181122_CTCFgfpcf2_Prometa\MitoSys2\Calibration\pmEGFPC1\0001_pmEGFPC1_R1_P2_K1_Ch2.zen
2.514000e+01	7.961667e+01	20181122_CTCFgfpcf2_Prometa\MitoSys2\Calibration\pmEGFPC1\0001_pmEGFPC1_R1_P2_K1_Ch2.zen
2.520000e+01	8.106667e+01	20181122_CTCFgfpcf2_Prometa\MitoSys2\Calibration\pmEGFPC1\0001_pmEGFPC1_R1_P2_K1_Ch2.zen
2.526000e+01	7.708334e+01	20181122_CTCFgfpcf2_Prometa\MitoSys2\Calibration\pmEGFPC1\0001_pmEGFPC1_R1_P2_K1_Ch2.zen
2.532000e+01	8.010000e+01	20181122_CTCFgfpcf2_Prometa\MitoSys2\Calibration\pmEGFPC1\0001_pmEGFPC1_R1_P2_K1_Ch2.zen
2.538000e+01	7.888333e+01	20181122_CTCFgfpcf2_Prometa\MitoSys2\Calibration\pmEGFPC1\0001_pmEGFPC1_R1_P2_K1_Ch2.zen
2.544000e+01	7.866666e+01	20181122_CTCFgfpcf2_Prometa\MitoSys2\Calibration\pmEGFPC1\0001_pmEGFPC1_R1_P2_K1_Ch2.zen
2.550000e+01	7.941666e+01	20181122_CTCFgfpcf2_Prometa\MitoSys2\Calibration\pmEGFPC1\0001_pmEGFPC1_R1_P2_K1_Ch2.zen
2.556000e+01	7.563333e+01	20181122_CTCFgfpcf2_Prometa\MitoSys2\Calibration\pmEGFPC1\0001_pmEGFPC1_R1_P2_K1_Ch2.zen
2.562000e+01	7.586667e+01	20181122_CTCFgfpcf2_Prometa\MitoSys2\Calibration\pmEGFPC1\0001_pmEGFPC1_R1_P2_K1_Ch2.zen
2.568000e+01	7.791666e+01	20181122_CTCFgfpcf2_Prometa\MitoSys2\Calibration\pmEGFPC1\0001_pmEGFPC1_R1_P2_K1_Ch2.zen
2.574000e+01	7.416666e+01	20181122_CTCFgfpcf2_Prometa\MitoSys2\Calibration\pmEGFPC1\0001_pmEGFPC1_R1_P2_K1_Ch2.zen
2.580000e+01	7.676667e+01	20181122_CTCFgfpcf2_Prometa\MitoSys2\Calibration\pmEGFPC1\0001_pmEGFPC1_R1_P2_K1_Ch2.zen
2.586000e+01	7.898333e+01	20181122_CTCFgfpcf2_Prometa\MitoSys2\Calibration\pmEGFPC1\0001_pmEGFPC1_R1_P2_K1_Ch2.zen
2.592000e+01	7.728333e+01	20181122_CTCFgfpcf2_Prometa\MitoSys2\Calibration\pmEGFPC1\0001_pmEGFPC1_R1_P2_K1_Ch2.zen
2.598000e+01	8.091666e+01	20181122_CTCFgfpcf2_Prometa\MitoSys2\Calibration\pmEGFPC1\0001_pmEGFPC1_R1_P2_K1_Ch2.zen
2.604000e+01	7.350000e+01	20181122_CTCFgfpcf2_Prometa\MitoSys2\Calibration\pmEGFPC1\0001_pmEGFPC1_R1_P2_K1_Ch2.zen
2.610000e+01	7.513333e+01	20181122_CTCFgfpcf2_Prometa\MitoSys2\Calibration\pmEGFPC1\0001_pmEGFPC1_R1_P2_K1_Ch2.zen
2.616000e+01	8.036667e+01	20181122_CTCFgfpcf2_Prometa\MitoSys2\Calibration\pmEGFPC1\0001_pmEGFPC1_R1_P2_K1_Ch2.zen
2.622000e+01	8.108334e+01	20181122_CTCFgfpcf2_Prometa\MitoSys2\Calibration\pmEGFPC1\0001_pmEGFPC1_R1_P2_K1_Ch2.zen
2.628000e+01	7.525000e+01	20181122_CTCFgfpcf2_Prometa\MitoSys2\Calibration\pmEGFPC1\0001_pmEGFPC1_R1_P2_K1_Ch2.zen
2.634000e+01	6.886667e+01	20181122_CTCFgfpcf2_Prometa\MitoSys2\Calibration\pmEGFPC1\0001_pmEGFPC1_R1_P2_K1_Ch2.zen
2.640000e+01	7.823333e+01	20181122_CTCFgfpcf2_Prometa\MitoSys2\Calibration\pmEGFPC1\0001_pmEGFPC1_R1_P2_K1_Ch2.zen
2.646000e+01	7.156667e+01	20181122_CTCFgfpcf2_Prometa\MitoSys2\Calibration\pmEGFPC1\0001_pmEGFPC1_R1_P2_K1_Ch2.zen
2.652000e+01	7.373333e+01	20181122_CTCFgfpcf2_Prometa\MitoSys2\Calibration\pmEGFPC1\0001_pmEGFPC1_R1_P2_K1_Ch2.zen
2.658000e+01	7.133334e+01	20181122_CTCFgfpcf2_Prometa\MitoSys2\Calibration\pmEGFPC1\0001_pmEGFPC1_R1_P2_K1_Ch2.zen
2.664000e+01	7.423333e+01	20181122_CTCFgfpcf2_Prometa\MitoSys2\Calibration\pmEGFPC1\0001_pmEGFPC1_R1_P2_K1_Ch2.zen
2.670000e+01	7.525000e+01	20181122_CTCFgfpcf2_Prometa\MitoSys2\Calibration\pmEGFPC1\0001_pmEGFPC1_R1_P2_K1_Ch2.zen
2.676000e+01	7.443333e+01	20181122_CTCFgfpcf2_Prometa\MitoSys2\Calibration\pmEGFPC1\0001_pmEGFPC1_R1_P2_K1_Ch2.zen
2.682000e+01	7.550000e+01	20181122_CTCFgfpcf2_Prometa\MitoSys2\Calibration\pmEGFPC1\0001_pmEGFPC1_R1_P2_K1_Ch2.zen
2.688000e+01	7.823333e+01	20181122_CTCFgfpcf2_Prometa\MitoSys2\Calibration\pmEGFPC1\0001_pmEGFPC1_R1_P2_K1_Ch2.zen
2.694000e+01	7.381667e+01	20181122_CTCFgfpcf2_Prometa\MitoSys2\Calibration\pmEGFPC1\0001_pmEGFPC1_R1_P2_K1_Ch2.zen
27	7.970000e+01	20181122_CTCFgfpcf2_Prometa\MitoSys2\Calibration\pmEGFPC1\0001_pmEGFPC1_R1_P2_K1_Ch2.zen
2.706000e+01	7.988333e+01	20181122_CTCFgfpcf2_Prometa\MitoSys2\Calibration\pmEGFPC1\0001_pmEGFPC1_R1_P2_K1_Ch2.zen
2.712000e+01	7.510000e+01	20181122_CTCFgfpcf2_Prometa\MitoSys2\Calibration\pmEGFPC1\0001_pmEGFPC1_R1_P2_K1_Ch2.zen
2.718000e+01	8.586667e+01	20181122_CTCFgfpcf2_Prometa\MitoSys2\Calibration\pmEGFPC1\0001_pmEGFPC1_R1_P2_K1_Ch2.zen
2.724000e+01	7.866666e+01	20181122_CTCFgfpcf2_Prometa\MitoSys2\Calibration\pmEGFPC1\0001_pmEGFPC1_R1_P2_K1_Ch2.zen
2.730000e+01	7.643333e+01	20181122_CTCFgfpcf2_Prometa\MitoSys2\Calibration\pmEGFPC1\0001_pmEGFPC1_R1_P2_K1_Ch2.zen
2.736000e+01	8.285000e+01	20181122_CTCFgfpcf2_Prometa\MitoSys2\Calibration\pmEGFPC1\0001_pmEGFPC1_R1_P2_K1_Ch2.zen
2.742000e+01	7.521667e+01	20181122_CTCFgfpcf2_Prometa\MitoSys2\Calibration\pmEGFPC1\0001_pmEGFPC1_R1_P2_K1_Ch2.zen
2.748000e+01	7.920000e+01	20181122_CTCFgfpcf2_Prometa\MitoSys2\Calibration\pmEGFPC1\0001_pmEGFPC1_R1_P2_K1_Ch2.zen
2.754000e+01	7.528333e+01	20181122_CTCFgfpcf2_Prometa\MitoSys2\Calibration\pmEGFPC1\0001_pmEGFPC1_R1_P2_K1_Ch2.zen
2.760000e+01	7.868333e+01	20181122_CTCFgfpcf2_Prometa\MitoSys2\Calibration\pmEGFPC1\0001_pmEGFPC1_R1_P2_K1_Ch2.zen
2.766000e+01	7.495000e+01	20181122_CTCFgfpcf2_Prometa\MitoSys2\Calibration\pmEGFPC1\0001_pmEGFPC1_R1_P2_K1_Ch2.zen
2.772000e+01	7.841666e+01	20181122_CTCFgfpcf2_Prometa\MitoSys2\Calibration\pmEGFPC1\0001_pmEGFPC1_R1_P2_K1_Ch2.zen
2.778000e+01	7.488333e+01	20181122_CTCFgfpcf2_Prometa\MitoSys2\Calibration\pmEGFPC1\0001_pmEGFPC1_R1_P2_K1_Ch2.zen
2.784000e+01	8.233334e+01	20181122_CTCFgfpcf2_Prometa\MitoSys2\Calibration\pmEGFPC1\0001_pmEGFPC1_R1_P2_K1_Ch2.zen
2.790000e+01	7.708334e+01	20181122_CTCFgfpcf2_Prometa\MitoSys2\Calibration\pmEGFPC1\0001_pmEGFPC1_R1_P2_K1_Ch2.zen
2.796000e+01	7.091666e+01	20181122_CTCFgfpcf2_Prometa\MitoSys2\Calibration\pmEGFPC1\0001_pmEGFPC1_R1_P2_K1_Ch2.zen
2.802000e+01	7.931667e+01	20181122_CTCFgfpcf2_Prometa\MitoSys2\Calibration\pmEGFPC1\0001_pmEGFPC1_R1_P2_K1_Ch2.zen
2.808000e+01	7.283334e+01	20181122_CTCFgfpcf2_Prometa\MitoSys2\Calibration\pmEGFPC1\0001_pmEGFPC1_R1_P2_K1_Ch2.zen
2.814000e+01	7.225000e+01	20181122_CTCFgfpcf2_Prometa\MitoSys2\Calibration\pmEGFPC1\0001_pmEGFPC1_R1_P2_K1_Ch2.zen
2.820000e+01	7.328333e+01	20181122_CTCFgfpcf2_Prometa\MitoSys2\Calibration\pmEGFPC1\0001_pmEGFPC1_R1_P2_K1_Ch2.zen
2.826000e+01	7.460000e+01	20181122_CTCFgfpcf2_Prometa\MitoSys2\Calibration\pmEGFPC1\0001_pmEGFPC1_R1_P2_K1_Ch2.zen
2.832000e+01	7.123333e+01	20181122_CTCFgfpcf2_Prometa\MitoSys2\Calibration\pmEGFPC1\0001_pmEGFPC1_R1_P2_K1_Ch2.zen
2.838000e+01	7.598333e+01	20181122_CTCFgfpcf2_Prometa\MitoSys2\Calibration\pmEGFPC1\0001_pmEGFPC1_R1_P2_K1_Ch2.zen
2.844000e+01	8.015000e+01	20181122_CTCFgfpcf2_Prometa\MitoSys2\Calibration\pmEGFPC1\0001_pmEGFPC1_R1_P2_K1_Ch2.zen
2.850000e+01	7.498333e+01	20181122_CTCFgfpcf2_Prometa\MitoSys2\Calibration\pmEGFPC1\0001_pmEGFPC1_R1_P2_K1_Ch2.zen
2.856000e+01	7.275000e+01	20181122_CTCFgfpcf2_Prometa\MitoSys2\Calibration\pmEGFPC1\0001_pmEGFPC1_R1_P2_K1_Ch2.zen
2.862000e+01	7.795000e+01	20181122_CTCFgfpcf2_Prometa\MitoSys2\Calibration\pmEGFPC1\0001_pmEGFPC1_R1_P2_K1_Ch2.zen
2.868000e+01	7.720000e+01	20181122_CTCFgfpcf2_Prometa\MitoSys2\Calibration\pmEGFPC1\0001_pmEGFPC1_R1_P2_K1_Ch2.zen
2.874000e+01	7.181667e+01	20181122_CTCFgfpcf2_Prometa\MitoSys2\Calibration\pmEGFPC1\0001_pmEGFPC1_R1_P2_K1_Ch2.zen
2.880000e+01	7.663333e+01	20181122_CTCFgfpcf2_Prometa\MitoSys2\Calibration\pmEGFPC1\0001_pmEGFPC1_R1_P2_K1_Ch2.zen
2.886000e+01	8.120000e+01	20181122_CTCFgfpcf2_Prometa\MitoSys2\Calibration\pmEGFPC1\0001_pmEGFPC1_R1_P2_K1_Ch2.zen
2.892000e+01	7.451667e+01	20181122_CTCFgfpcf2_Prometa\MitoSys2\Calibration\pmEGFPC1\0001_pmEGFPC1_R1_P2_K1_Ch2.zen
2.898000e+01	7.631667e+01	20181122_CTCFgfpcf2_Prometa\MitoSys2\Calibration\pmEGFPC1\0001_pmEGFPC1_R1_P2_K1_Ch2.zen
2.904000e+01	8.043333e+01	20181122_CTCFgfpcf2_Prometa\MitoSys2\Calibration\pmEGFPC1\0001_pmEGFPC1_R1_P2_K1_Ch2.zen
2.910000e+01	7.340000e+01	20181122_CTCFgfpcf2_Prometa\MitoSys2\Calibration\pmEGFPC1\0001_pmEGFPC1_R1_P2_K1_Ch2.zen
2.916000e+01	7.575000e+01	20181122_CTCFgfpcf2_Prometa\MitoSys2\Calibration\pmEGFPC1\0001_pmEGFPC1_R1_P2_K1_Ch2.zen
2.922000e+01	7.393333e+01	20181122_CTCFgfpcf2_Prometa\MitoSys2\Calibration\pmEGFPC1\0001_pmEGFPC1_R1_P2_K1_Ch2.zen
2.928000e+01	7.246667e+01	20181122_CTCFgfpcf2_Prometa\MitoSys2\Calibration\pmEGFPC1\0001_pmEGFPC1_R1_P2_K1_Ch2.zen
2.934000e+01	7.696667e+01	20181122_CTCFgfpcf2_Prometa\MitoSys2\Calibration\pmEGFPC1\0001_pmEGFPC1_R1_P2_K1_Ch2.zen
2.940000e+01	7.845000e+01	20181122_CTCFgfpcf2_Prometa\MitoSys2\Calibration\pmEGFPC1\0001_pmEGFPC1_R1_P2_K1_Ch2.zen
2.946000e+01	7.676667e+01	20181122_CTCFgfpcf2_Prometa\MitoSys2\Calibration\pmEGFPC1\0001_pmEGFPC1_R1_P2_K1_Ch2.zen
2.952000e+01	8.198333e+01	20181122_CTCFgfpcf2_Prometa\MitoSys2\Calibration\pmEGFPC1\0001_pmEGFPC1_R1_P2_K1_Ch2.zen
2.958000e+01	7.313333e+01	20181122_CTCFgfpcf2_Prometa\MitoSys2\Calibration\pmEGFPC1\0001_pmEGFPC1_R1_P2_K1_Ch2.zen
2.964000e+01	7.441666e+01	20181122_CTCFgfpcf2_Prometa\MitoSys2\Calibration\pmEGFPC1\0001_pmEGFPC1_R1_P2_K1_Ch2.zen
2.970000e+01	7.981667e+01	20181122_CTCFgfpcf2_Prometa\MitoSys2\Calibration\pmEGFPC1\0001_pmEGFPC1_R1_P2_K1_Ch2.zen
2.976000e+01	7.555000e+01	20181122_CTCFgfpcf2_Prometa\MitoSys2\Calibration\pmEGFPC1\0001_pmEGFPC1_R1_P2_K1_Ch2.zen
2.982000e+01	7.060000e+01	20181122_CTCFgfpcf2_Prometa\MitoSys2\Calibration\pmEGFPC1\0001_pmEGFPC1_R1_P2_K1_Ch2.zen
2.988000e+01	7.516666e+01	20181122_CTCFgfpcf2_Prometa\MitoSys2\Calibration\pmEGFPC1\0001_pmEGFPC1_R1_P2_K1_Ch2.zen
2.994000e+01	7.811667e+01	20181122_CTCFgfpcf2_Prometa\MitoSys2\Calibration\pmEGFPC1\0001_pmEGFPC1_R1_P2_K1_Ch2.zen
0	4.780003e+01	20181122_CTCFgfpcf2_Prometa\MitoSys2\Calibration\pmEGFPC1\0002_pmEGFPC1_R1_P2_K1_Ch2.zen
6.000000e-02	4.940002e+01	20181122_CTCFgfpcf2_Prometa\MitoSys2\Calibration\pmEGFPC1\0002_pmEGFPC1_R1_P2_K1_Ch2.zen
1.200000e-01	4.768336e+01	20181122_CTCFgfpcf2_Prometa\MitoSys2\Calibration\pmEGFPC1\0002_pmEGFPC1_R1_P2_K1_Ch2.zen
1.800000e-01	4.643336e+01	20181122_CTCFgfpcf2_Prometa\MitoSys2\Calibration\pmEGFPC1\0002_pmEGFPC1_R1_P2_K1_Ch2.zen
2.400000e-01	4.760003e+01	20181122_CTCFgfpcf2_Prometa\MitoSys2\Calibration\pmEGFPC1\0002_pmEGFPC1_R1_P2_K1_Ch2.zen
3.000000e-01	4.731669e+01	20181122_CTCFgfpcf2_Prometa\MitoSys2\Calibration\pmEGFPC1\0002_pmEGFPC1_R1_P2_K1_Ch2.zen
3.600000e-01	5.040002e+01	20181122_CTCFgfpcf2_Prometa\MitoSys2\Calibration\pmEGFPC1\0002_pmEGFPC1_R1_P2_K1_Ch2.zen
4.200000e-01	5.043336e+01	20181122_CTCFgfpcf2_Prometa\MitoSys2\Calibration\pmEGFPC1\0002_pmEGFPC1_R1_P2_K1_Ch2.zen
4.800000e-01	4.755003e+01	20181122_CTCFgfpcf2_Prometa\MitoSys2\Calibration\pmEGFPC1\0002_pmEGFPC1_R1_P2_K1_Ch2.zen
5.400000e-01	4.575002e+01	20181122_CTCFgfpcf2_Prometa\MitoSys2\Calibration\pmEGFPC1\0002_pmEGFPC1_R1_P2_K1_Ch2.zen
6.000000e-01	5.210003e+01	20181122_CTCFgfpcf2_Prometa\MitoSys2\Calibration\pmEGFPC1\0002_pmEGFPC1_R1_P2_K1_Ch2.zen
6.600000e-01	4.745002e+01	20181122_CTCFgfpcf2_Prometa\MitoSys2\Calibration\pmEGFPC1\0002_pmEGFPC1_R1_P2_K1_Ch2.zen
7.200000e-01	4.675002e+01	20181122_CTCFgfpcf2_Prometa\MitoSys2\Calibration\pmEGFPC1\0002_pmEGFPC1_R1_P2_K1_Ch2.zen
7.800000e-01	4.678336e+01	20181122_CTCFgfpcf2_Prometa\MitoSys2\Calibration\pmEGFPC1\0002_pmEGFPC1_R1_P2_K1_Ch2.zen
8.400000e-01	4.783336e+01	20181122_CTCFgfpcf2_Prometa\MitoSys2\Calibration\pmEGFPC1\0002_pmEGFPC1_R1_P2_K1_Ch2.zen
9.000000e-01	4.815002e+01	20181122_CTCFgfpcf2_Prometa\MitoSys2\Calibration\pmEGFPC1\0002_pmEGFPC1_R1_P2_K1_Ch2.zen
9.600000e-01	4.600002e+01	20181122_CTCFgfpcf2_Prometa\MitoSys2\Calibration\pmEGFPC1\0002_pmEGFPC1_R1_P2_K1_Ch2.zen
1.020000e+00	4.448336e+01	20181122_CTCFgfpcf2_Prometa\MitoSys2\Calibration\pmEGFPC1\0002_pmEGFPC1_R1_P2_K1_Ch2.zen
1.080000e+00	4.970003e+01	20181122_CTCFgfpcf2_Prometa\MitoSys2\Calibration\pmEGFPC1\0002_pmEGFPC1_R1_P2_K1_Ch2.zen
1.140000e+00	4.706669e+01	20181122_CTCFgfpcf2_Prometa\MitoSys2\Calibration\pmEGFPC1\0002_pmEGFPC1_R1_P2_K1_Ch2.zen
1.200000e+00	4.595002e+01	20181122_CTCFgfpcf2_Prometa\MitoSys2\Calibration\pmEGFPC1\0002_pmEGFPC1_R1_P2_K1_Ch2.zen
1.260000e+00	4.668336e+01	20181122_CTCFgfpcf2_Prometa\MitoSys2\Calibration\pmEGFPC1\0002_pmEGFPC1_R1_P2_K1_Ch2.zen
1.320000e+00	4.808336e+01	20181122_CTCFgfpcf2_Prometa\MitoSys2\Calibration\pmEGFPC1\0002_pmEGFPC1_R1_P2_K1_Ch2.zen
1.380000e+00	4.845002e+01	20181122_CTCFgfpcf2_Prometa\MitoSys2\Calibration\pmEGFPC1\0002_pmEGFPC1_R1_P2_K1_Ch2.zen
1.440000e+00	4.408335e+01	20181122_CTCFgfpcf2_Prometa\MitoSys2\Calibration\pmEGFPC1\0002_pmEGFPC1_R1_P2_K1_Ch2.zen
1.500000e+00	4.441669e+01	20181122_CTCFgfpcf2_Prometa\MitoSys2\Calibration\pmEGFPC1\0002_pmEGFPC1_R1_P2_K1_Ch2.zen
1.560000e+00	4.251669e+01	20181122_CTCFgfpcf2_Prometa\MitoSys2\Calibration\pmEGFPC1\0002_pmEGFPC1_R1_P2_K1_Ch2.zen
1.620000e+00	4.923336e+01	20181122_CTCFgfpcf2_Prometa\MitoSys2\Calibration\pmEGFPC1\0002_pmEGFPC1_R1_P2_K1_Ch2.zen
1.680000e+00	4.633336e+01	20181122_CTCFgfpcf2_Prometa\MitoSys2\Calibration\pmEGFPC1\0002_pmEGFPC1_R1_P2_K1_Ch2.zen
1.740000e+00	4.211669e+01	20181122_CTCFgfpcf2_Prometa\MitoSys2\Calibration\pmEGFPC1\0002_pmEGFPC1_R1_P2_K1_Ch2.zen
1.800000e+00	4.755003e+01	20181122_CTCFgfpcf2_Prometa\MitoSys2\Calibration\pmEGFPC1\0002_pmEGFPC1_R1_P2_K1_Ch2.zen
1.860000e+00	4.756669e+01	20181122_CTCFgfpcf2_Prometa\MitoSys2\Calibration\pmEGFPC1\0002_pmEGFPC1_R1_P2_K1_Ch2.zen
1.920000e+00	4.666669e+01	20181122_CTCFgfpcf2_Prometa\MitoSys2\Calibration\pmEGFPC1\0002_pmEGFPC1_R1_P2_K1_Ch2.zen
1.980000e+00	4.581669e+01	20181122_CTCFgfpcf2_Prometa\MitoSys2\Calibration\pmEGFPC1\0002_pmEGFPC1_R1_P2_K1_Ch2.zen
2.040000e+00	4.525002e+01	20181122_CTCFgfpcf2_Prometa\MitoSys2\Calibration\pmEGFPC1\0002_pmEGFPC1_R1_P2_K1_Ch2.zen
2.100000e+00	4.833336e+01	20181122_CTCFgfpcf2_Prometa\MitoSys2\Calibration\pmEGFPC1\0002_pmEGFPC1_R1_P2_K1_Ch2.zen
2.160000e+00	4.476669e+01	20181122_CTCFgfpcf2_Prometa\MitoSys2\Calibration\pmEGFPC1\0002_pmEGFPC1_R1_P2_K1_Ch2.zen
2.220000e+00	4.903336e+01	20181122_CTCFgfpcf2_Prometa\MitoSys2\Calibration\pmEGFPC1\0002_pmEGFPC1_R1_P2_K1_Ch2.zen
2.280000e+00	4.745002e+01	20181122_CTCFgfpcf2_Prometa\MitoSys2\Calibration\pmEGFPC1\0002_pmEGFPC1_R1_P2_K1_Ch2.zen
2.340000e+00	4.656669e+01	20181122_CTCFgfpcf2_Prometa\MitoSys2\Calibration\pmEGFPC1\0002_pmEGFPC1_R1_P2_K1_Ch2.zen
2.400000e+00	5.175003e+01	20181122_CTCFgfpcf2_Prometa\MitoSys2\Calibration\pmEGFPC1\0002_pmEGFPC1_R1_P2_K1_Ch2.zen
2.460000e+00	4.576669e+01	20181122_CTCFgfpcf2_Prometa\MitoSys2\Calibration\pmEGFPC1\0002_pmEGFPC1_R1_P2_K1_Ch2.zen
2.520000e+00	4.743336e+01	20181122_CTCFgfpcf2_Prometa\MitoSys2\Calibration\pmEGFPC1\0002_pmEGFPC1_R1_P2_K1_Ch2.zen
2.580000e+00	4.750002e+01	20181122_CTCFgfpcf2_Prometa\MitoSys2\Calibration\pmEGFPC1\0002_pmEGFPC1_R1_P2_K1_Ch2.zen
2.640000e+00	4.673336e+01	20181122_CTCFgfpcf2_Prometa\MitoSys2\Calibration\pmEGFPC1\0002_pmEGFPC1_R1_P2_K1_Ch2.zen
2.700000e+00	4.693336e+01	20181122_CTCFgfpcf2_Prometa\MitoSys2\Calibration\pmEGFPC1\0002_pmEGFPC1_R1_P2_K1_Ch2.zen
2.760000e+00	4.748336e+01	20181122_CTCFgfpcf2_Prometa\MitoSys2\Calibration\pmEGFPC1\0002_pmEGFPC1_R1_P2_K1_Ch2.zen
2.820000e+00	4.830003e+01	20181122_CTCFgfpcf2_Prometa\MitoSys2\Calibration\pmEGFPC1\0002_pmEGFPC1_R1_P2_K1_Ch2.zen
2.880000e+00	5.345003e+01	20181122_CTCFgfpcf2_Prometa\MitoSys2\Calibration\pmEGFPC1\0002_pmEGFPC1_R1_P2_K1_Ch2.zen
2.940000e+00	5.333336e+01	20181122_CTCFgfpcf2_Prometa\MitoSys2\Calibration\pmEGFPC1\0002_pmEGFPC1_R1_P2_K1_Ch2.zen
3	5.125003e+01	20181122_CTCFgfpcf2_Prometa\MitoSys2\Calibration\pmEGFPC1\0002_pmEGFPC1_R1_P2_K1_Ch2.zen
3.060000e+00	5.126669e+01	20181122_CTCFgfpcf2_Prometa\MitoSys2\Calibration\pmEGFPC1\0002_pmEGFPC1_R1_P2_K1_Ch2.zen
3.120000e+00	4.943336e+01	20181122_CTCFgfpcf2_Prometa\MitoSys2\Calibration\pmEGFPC1\0002_pmEGFPC1_R1_P2_K1_Ch2.zen
3.180000e+00	5.213336e+01	20181122_CTCFgfpcf2_Prometa\MitoSys2\Calibration\pmEGFPC1\0002_pmEGFPC1_R1_P2_K1_Ch2.zen
3.240000e+00	5.186670e+01	20181122_CTCFgfpcf2_Prometa\MitoSys2\Calibration\pmEGFPC1\0002_pmEGFPC1_R1_P2_K1_Ch2.zen
3.300000e+00	5.036669e+01	20181122_CTCFgfpcf2_Prometa\MitoSys2\Calibration\pmEGFPC1\0002_pmEGFPC1_R1_P2_K1_Ch2.zen
3.360000e+00	4.835003e+01	20181122_CTCFgfpcf2_Prometa\MitoSys2\Calibration\pmEGFPC1\0002_pmEGFPC1_R1_P2_K1_Ch2.zen
3.420000e+00	4.461669e+01	20181122_CTCFgfpcf2_Prometa\MitoSys2\Calibration\pmEGFPC1\0002_pmEGFPC1_R1_P2_K1_Ch2.zen
3.480000e+00	4.811669e+01	20181122_CTCFgfpcf2_Prometa\MitoSys2\Calibration\pmEGFPC1\0002_pmEGFPC1_R1_P2_K1_Ch2.zen
3.540000e+00	4.720002e+01	20181122_CTCFgfpcf2_Prometa\MitoSys2\Calibration\pmEGFPC1\0002_pmEGFPC1_R1_P2_K1_Ch2.zen
3.600000e+00	5.040002e+01	20181122_CTCFgfpcf2_Prometa\MitoSys2\Calibration\pmEGFPC1\0002_pmEGFPC1_R1_P2_K1_Ch2.zen
3.660000e+00	5.110003e+01	20181122_CTCFgfpcf2_Prometa\MitoSys2\Calibration\pmEGFPC1\0002_pmEGFPC1_R1_P2_K1_Ch2.zen
3.720000e+00	5.070003e+01	20181122_CTCFgfpcf2_Prometa\MitoSys2\Calibration\pmEGFPC1\0002_pmEGFPC1_R1_P2_K1_Ch2.zen
3.780000e+00	4.526669e+01	20181122_CTCFgfpcf2_Prometa\MitoSys2\Calibration\pmEGFPC1\0002_pmEGFPC1_R1_P2_K1_Ch2.zen
3.840000e+00	4.965002e+01	20181122_CTCFgfpcf2_Prometa\MitoSys2\Calibration\pmEGFPC1\0002_pmEGFPC1_R1_P2_K1_Ch2.zen
3.900000e+00	5.100003e+01	20181122_CTCFgfpcf2_Prometa\MitoSys2\Calibration\pmEGFPC1\0002_pmEGFPC1_R1_P2_K1_Ch2.zen
3.960000e+00	5.106669e+01	20181122_CTCFgfpcf2_Prometa\MitoSys2\Calibration\pmEGFPC1\0002_pmEGFPC1_R1_P2_K1_Ch2.zen
4.020000e+00	4.795002e+01	20181122_CTCFgfpcf2_Prometa\MitoSys2\Calibration\pmEGFPC1\0002_pmEGFPC1_R1_P2_K1_Ch2.zen
4.080000e+00	5.171669e+01	20181122_CTCFgfpcf2_Prometa\MitoSys2\Calibration\pmEGFPC1\0002_pmEGFPC1_R1_P2_K1_Ch2.zen
4.140000e+00	4.641669e+01	20181122_CTCFgfpcf2_Prometa\MitoSys2\Calibration\pmEGFPC1\0002_pmEGFPC1_R1_P2_K1_Ch2.zen
4.200000e+00	5.018336e+01	20181122_CTCFgfpcf2_Prometa\MitoSys2\Calibration\pmEGFPC1\0002_pmEGFPC1_R1_P2_K1_Ch2.zen
4.260000e+00	4.601669e+01	20181122_CTCFgfpcf2_Prometa\MitoSys2\Calibration\pmEGFPC1\0002_pmEGFPC1_R1_P2_K1_Ch2.zen
4.320000e+00	4.746669e+01	20181122_CTCFgfpcf2_Prometa\MitoSys2\Calibration\pmEGFPC1\0002_pmEGFPC1_R1_P2_K1_Ch2.zen
4.380000e+00	4.525002e+01	20181122_CTCFgfpcf2_Prometa\MitoSys2\Calibration\pmEGFPC1\0002_pmEGFPC1_R1_P2_K1_Ch2.zen
4.440000e+00	4.431669e+01	20181122_CTCFgfpcf2_Prometa\MitoSys2\Calibration\pmEGFPC1\0002_pmEGFPC1_R1_P2_K1_Ch2.zen
4.500000e+00	4.798336e+01	20181122_CTCFgfpcf2_Prometa\MitoSys2\Calibration\pmEGFPC1\0002_pmEGFPC1_R1_P2_K1_Ch2.zen
4.560000e+00	4.516669e+01	20181122_CTCFgfpcf2_Prometa\MitoSys2\Calibration\pmEGFPC1\0002_pmEGFPC1_R1_P2_K1_Ch2.zen
4.620000e+00	4.840002e+01	20181122_CTCFgfpcf2_Prometa\MitoSys2\Calibration\pmEGFPC1\0002_pmEGFPC1_R1_P2_K1_Ch2.zen
4.680000e+00	4.430002e+01	20181122_CTCFgfpcf2_Prometa\MitoSys2\Calibration\pmEGFPC1\0002_pmEGFPC1_R1_P2_K1_Ch2.zen
4.740000e+00	4.676669e+01	20181122_CTCFgfpcf2_Prometa\MitoSys2\Calibration\pmEGFPC1\0002_pmEGFPC1_R1_P2_K1_Ch2.zen
4.800000e+00	4.593336e+01	20181122_CTCFgfpcf2_Prometa\MitoSys2\Calibration\pmEGFPC1\0002_pmEGFPC1_R1_P2_K1_Ch2.zen
4.860000e+00	4.845002e+01	20181122_CTCFgfpcf2_Prometa\MitoSys2\Calibration\pmEGFPC1\0002_pmEGFPC1_R1_P2_K1_Ch2.zen
4.920000e+00	4.668336e+01	20181122_CTCFgfpcf2_Prometa\MitoSys2\Calibration\pmEGFPC1\0002_pmEGFPC1_R1_P2_K1_Ch2.zen
4.980000e+00	5.000003e+01	20181122_CTCFgfpcf2_Prometa\MitoSys2\Calibration\pmEGFPC1\0002_pmEGFPC1_R1_P2_K1_Ch2.zen
5.040000e+00	5.255003e+01	20181122_CTCFgfpcf2_Prometa\MitoSys2\Calibration\pmEGFPC1\0002_pmEGFPC1_R1_P2_K1_Ch2.zen
5.100000e+00	4.898336e+01	20181122_CTCFgfpcf2_Prometa\MitoSys2\Calibration\pmEGFPC1\0002_pmEGFPC1_R1_P2_K1_Ch2.zen
5.160000e+00	4.516669e+01	20181122_CTCFgfpcf2_Prometa\MitoSys2\Calibration\pmEGFPC1\0002_pmEGFPC1_R1_P2_K1_Ch2.zen
5.220000e+00	4.921669e+01	20181122_CTCFgfpcf2_Prometa\MitoSys2\Calibration\pmEGFPC1\0002_pmEGFPC1_R1_P2_K1_Ch2.zen
5.280000e+00	4.715002e+01	20181122_CTCFgfpcf2_Prometa\MitoSys2\Calibration\pmEGFPC1\0002_pmEGFPC1_R1_P2_K1_Ch2.zen
5.340000e+00	4.860003e+01	20181122_CTCFgfpcf2_Prometa\MitoSys2\Calibration\pmEGFPC1\0002_pmEGFPC1_R1_P2_K1_Ch2.zen
5.400000e+00	4.666669e+01	20181122_CTCFgfpcf2_Prometa\MitoSys2\Calibration\pmEGFPC1\0002_pmEGFPC1_R1_P2_K1_Ch2.zen
5.460000e+00	4.873336e+01	20181122_CTCFgfpcf2_Prometa\MitoSys2\Calibration\pmEGFPC1\0002_pmEGFPC1_R1_P2_K1_Ch2.zen
5.520000e+00	4.828336e+01	20181122_CTCFgfpcf2_Prometa\MitoSys2\Calibration\pmEGFPC1\0002_pmEGFPC1_R1_P2_K1_Ch2.zen
5.580000e+00	4.356669e+01	20181122_CTCFgfpcf2_Prometa\MitoSys2\Calibration\pmEGFPC1\0002_pmEGFPC1_R1_P2_K1_Ch2.zen
5.640000e+00	4.628336e+01	20181122_CTCFgfpcf2_Prometa\MitoSys2\Calibration\pmEGFPC1\0002_pmEGFPC1_R1_P2_K1_Ch2.zen
5.700000e+00	4.730003e+01	20181122_CTCFgfpcf2_Prometa\MitoSys2\Calibration\pmEGFPC1\0002_pmEGFPC1_R1_P2_K1_Ch2.zen
5.760000e+00	4.610003e+01	20181122_CTCFgfpcf2_Prometa\MitoSys2\Calibration\pmEGFPC1\0002_pmEGFPC1_R1_P2_K1_Ch2.zen
5.820000e+00	4.803336e+01	20181122_CTCFgfpcf2_Prometa\MitoSys2\Calibration\pmEGFPC1\0002_pmEGFPC1_R1_P2_K1_Ch2.zen
5.880000e+00	4.821669e+01	20181122_CTCFgfpcf2_Prometa\MitoSys2\Calibration\pmEGFPC1\0002_pmEGFPC1_R1_P2_K1_Ch2.zen
5.940000e+00	4.515002e+01	20181122_CTCFgfpcf2_Prometa\MitoSys2\Calibration\pmEGFPC1\0002_pmEGFPC1_R1_P2_K1_Ch2.zen
6	4.956669e+01	20181122_CTCFgfpcf2_Prometa\MitoSys2\Calibration\pmEGFPC1\0002_pmEGFPC1_R1_P2_K1_Ch2.zen
6.060000e+00	4.711669e+01	20181122_CTCFgfpcf2_Prometa\MitoSys2\Calibration\pmEGFPC1\0002_pmEGFPC1_R1_P2_K1_Ch2.zen
6.120000e+00	4.861669e+01	20181122_CTCFgfpcf2_Prometa\MitoSys2\Calibration\pmEGFPC1\0002_pmEGFPC1_R1_P2_K1_Ch2.zen
6.180000e+00	4.718336e+01	20181122_CTCFgfpcf2_Prometa\MitoSys2\Calibration\pmEGFPC1\0002_pmEGFPC1_R1_P2_K1_Ch2.zen
6.240000e+00	4.608336e+01	20181122_CTCFgfpcf2_Prometa\MitoSys2\Calibration\pmEGFPC1\0002_pmEGFPC1_R1_P2_K1_Ch2.zen
6.300000e+00	4.525002e+01	20181122_CTCFgfpcf2_Prometa\MitoSys2\Calibration\pmEGFPC1\0002_pmEGFPC1_R1_P2_K1_Ch2.zen
6.360000e+00	5.063336e+01	20181122_CTCFgfpcf2_Prometa\MitoSys2\Calibration\pmEGFPC1\0002_pmEGFPC1_R1_P2_K1_Ch2.zen
6.420000e+00	4.721669e+01	20181122_CTCFgfpcf2_Prometa\MitoSys2\Calibration\pmEGFPC1\0002_pmEGFPC1_R1_P2_K1_Ch2.zen
6.480000e+00	4.668336e+01	20181122_CTCFgfpcf2_Prometa\MitoSys2\Calibration\pmEGFPC1\0002_pmEGFPC1_R1_P2_K1_Ch2.zen
6.540000e+00	5.051669e+01	20181122_CTCFgfpcf2_Prometa\MitoSys2\Calibration\pmEGFPC1\0002_pmEGFPC1_R1_P2_K1_Ch2.zen
6.600000e+00	4.833336e+01	20181122_CTCFgfpcf2_Prometa\MitoSys2\Calibration\pmEGFPC1\0002_pmEGFPC1_R1_P2_K1_Ch2.zen
6.660000e+00	4.546669e+01	20181122_CTCFgfpcf2_Prometa\MitoSys2\Calibration\pmEGFPC1\0002_pmEGFPC1_R1_P2_K1_Ch2.zen
6.720000e+00	4.655003e+01	20181122_CTCFgfpcf2_Prometa\MitoSys2\Calibration\pmEGFPC1\0002_pmEGFPC1_R1_P2_K1_Ch2.zen
6.780000e+00	4.921669e+01	20181122_CTCFgfpcf2_Prometa\MitoSys2\Calibration\pmEGFPC1\0002_pmEGFPC1_R1_P2_K1_Ch2.zen
6.840000e+00	4.795002e+01	20181122_CTCFgfpcf2_Prometa\MitoSys2\Calibration\pmEGFPC1\0002_pmEGFPC1_R1_P2_K1_Ch2.zen
6.900000e+00	5.213336e+01	20181122_CTCFgfpcf2_Prometa\MitoSys2\Calibration\pmEGFPC1\0002_pmEGFPC1_R1_P2_K1_Ch2.zen
6.960000e+00	4.986669e+01	20181122_CTCFgfpcf2_Prometa\MitoSys2\Calibration\pmEGFPC1\0002_pmEGFPC1_R1_P2_K1_Ch2.zen
7.020000e+00	4.448336e+01	20181122_CTCFgfpcf2_Prometa\MitoSys2\Calibration\pmEGFPC1\0002_pmEGFPC1_R1_P2_K1_Ch2.zen
7.080000e+00	4.648336e+01	20181122_CTCFgfpcf2_Prometa\MitoSys2\Calibration\pmEGFPC1\0002_pmEGFPC1_R1_P2_K1_Ch2.zen
7.140000e+00	5.266669e+01	20181122_CTCFgfpcf2_Prometa\MitoSys2\Calibration\pmEGFPC1\0002_pmEGFPC1_R1_P2_K1_Ch2.zen
7.200000e+00	4.880003e+01	20181122_CTCFgfpcf2_Prometa\MitoSys2\Calibration\pmEGFPC1\0002_pmEGFPC1_R1_P2_K1_Ch2.zen
7.260000e+00	4.906669e+01	20181122_CTCFgfpcf2_Prometa\MitoSys2\Calibration\pmEGFPC1\0002_pmEGFPC1_R1_P2_K1_Ch2.zen
7.320000e+00	4.993336e+01	20181122_CTCFgfpcf2_Prometa\MitoSys2\Calibration\pmEGFPC1\0002_pmEGFPC1_R1_P2_K1_Ch2.zen
7.380000e+00	4.785003e+01	20181122_CTCFgfpcf2_Prometa\MitoSys2\Calibration\pmEGFPC1\0002_pmEGFPC1_R1_P2_K1_Ch2.zen
7.440000e+00	4.710003e+01	20181122_CTCFgfpcf2_Prometa\MitoSys2\Calibration\pmEGFPC1\0002_pmEGFPC1_R1_P2_K1_Ch2.zen
7.500000e+00	4.718336e+01	20181122_CTCFgfpcf2_Prometa\MitoSys2\Calibration\pmEGFPC1\0002_pmEGFPC1_R1_P2_K1_Ch2.zen
7.560000e+00	4.405002e+01	20181122_CTCFgfpcf2_Prometa\MitoSys2\Calibration\pmEGFPC1\0002_pmEGFPC1_R1_P2_K1_Ch2.zen
7.620000e+00	4.701669e+01	20181122_CTCFgfpcf2_Prometa\MitoSys2\Calibration\pmEGFPC1\0002_pmEGFPC1_R1_P2_K1_Ch2.zen
7.680000e+00	4.533336e+01	20181122_CTCFgfpcf2_Prometa\MitoSys2\Calibration\pmEGFPC1\0002_pmEGFPC1_R1_P2_K1_Ch2.zen
7.740000e+00	5.053336e+01	20181122_CTCFgfpcf2_Prometa\MitoSys2\Calibration\pmEGFPC1\0002_pmEGFPC1_R1_P2_K1_Ch2.zen
7.800000e+00	4.558336e+01	20181122_CTCFgfpcf2_Prometa\MitoSys2\Calibration\pmEGFPC1\0002_pmEGFPC1_R1_P2_K1_Ch2.zen
7.860000e+00	4.555002e+01	20181122_CTCFgfpcf2_Prometa\MitoSys2\Calibration\pmEGFPC1\0002_pmEGFPC1_R1_P2_K1_Ch2.zen
7.920000e+00	4.500002e+01	20181122_CTCFgfpcf2_Prometa\MitoSys2\Calibration\pmEGFPC1\0002_pmEGFPC1_R1_P2_K1_Ch2.zen
7.980000e+00	4.945003e+01	20181122_CTCFgfpcf2_Prometa\MitoSys2\Calibration\pmEGFPC1\0002_pmEGFPC1_R1_P2_K1_Ch2.zen
8.040000e+00	4.638336e+01	20181122_CTCFgfpcf2_Prometa\MitoSys2\Calibration\pmEGFPC1\0002_pmEGFPC1_R1_P2_K1_Ch2.zen
8.100000e+00	5.143336e+01	20181122_CTCFgfpcf2_Prometa\MitoSys2\Calibration\pmEGFPC1\0002_pmEGFPC1_R1_P2_K1_Ch2.zen
8.160000e+00	4.830003e+01	20181122_CTCFgfpcf2_Prometa\MitoSys2\Calibration\pmEGFPC1\0002_pmEGFPC1_R1_P2_K1_Ch2.zen
8.220000e+00	4.621669e+01	20181122_CTCFgfpcf2_Prometa\MitoSys2\Calibration\pmEGFPC1\0002_pmEGFPC1_R1_P2_K1_Ch2.zen
8.280000e+00	4.776669e+01	20181122_CTCFgfpcf2_Prometa\MitoSys2\Calibration\pmEGFPC1\0002_pmEGFPC1_R1_P2_K1_Ch2.zen
8.340000e+00	4.821669e+01	20181122_CTCFgfpcf2_Prometa\MitoSys2\Calibration\pmEGFPC1\0002_pmEGFPC1_R1_P2_K1_Ch2.zen
8.400000e+00	4.533336e+01	20181122_CTCFgfpcf2_Prometa\MitoSys2\Calibration\pmEGFPC1\0002_pmEGFPC1_R1_P2_K1_Ch2.zen
8.460000e+00	4.766669e+01	20181122_CTCFgfpcf2_Prometa\MitoSys2\Calibration\pmEGFPC1\0002_pmEGFPC1_R1_P2_K1_Ch2.zen
8.520000e+00	4.855003e+01	20181122_CTCFgfpcf2_Prometa\MitoSys2\Calibration\pmEGFPC1\0002_pmEGFPC1_R1_P2_K1_Ch2.zen
8.580000e+00	4.783336e+01	20181122_CTCFgfpcf2_Prometa\MitoSys2\Calibration\pmEGFPC1\0002_pmEGFPC1_R1_P2_K1_Ch2.zen
8.640000e+00	4.736669e+01	20181122_CTCFgfpcf2_Prometa\MitoSys2\Calibration\pmEGFPC1\0002_pmEGFPC1_R1_P2_K1_Ch2.zen
8.700000e+00	4.746669e+01	20181122_CTCFgfpcf2_Prometa\MitoSys2\Calibration\pmEGFPC1\0002_pmEGFPC1_R1_P2_K1_Ch2.zen
8.760000e+00	4.895002e+01	20181122_CTCFgfpcf2_Prometa\MitoSys2\Calibration\pmEGFPC1\0002_pmEGFPC1_R1_P2_K1_Ch2.zen
8.820000e+00	4.725002e+01	20181122_CTCFgfpcf2_Prometa\MitoSys2\Calibration\pmEGFPC1\0002_pmEGFPC1_R1_P2_K1_Ch2.zen
8.880000e+00	4.875003e+01	20181122_CTCFgfpcf2_Prometa\MitoSys2\Calibration\pmEGFPC1\0002_pmEGFPC1_R1_P2_K1_Ch2.zen
8.940000e+00	4.835003e+01	20181122_CTCFgfpcf2_Prometa\MitoSys2\Calibration\pmEGFPC1\0002_pmEGFPC1_R1_P2_K1_Ch2.zen
9	4.916669e+01	20181122_CTCFgfpcf2_Prometa\MitoSys2\Calibration\pmEGFPC1\0002_pmEGFPC1_R1_P2_K1_Ch2.zen
9.060000e+00	5.021669e+01	20181122_CTCFgfpcf2_Prometa\MitoSys2\Calibration\pmEGFPC1\0002_pmEGFPC1_R1_P2_K1_Ch2.zen
9.120000e+00	4.908336e+01	20181122_CTCFgfpcf2_Prometa\MitoSys2\Calibration\pmEGFPC1\0002_pmEGFPC1_R1_P2_K1_Ch2.zen
9.180000e+00	4.475002e+01	20181122_CTCFgfpcf2_Prometa\MitoSys2\Calibration\pmEGFPC1\0002_pmEGFPC1_R1_P2_K1_Ch2.zen
9.240000e+00	4.548336e+01	20181122_CTCFgfpcf2_Prometa\MitoSys2\Calibration\pmEGFPC1\0002_pmEGFPC1_R1_P2_K1_Ch2.zen
9.300000e+00	4.593336e+01	20181122_CTCFgfpcf2_Prometa\MitoSys2\Calibration\pmEGFPC1\0002_pmEGFPC1_R1_P2_K1_Ch2.zen
9.359990e+00	4.818336e+01	20181122_CTCFgfpcf2_Prometa\MitoSys2\Calibration\pmEGFPC1\0002_pmEGFPC1_R1_P2_K1_Ch2.zen
9.420000e+00	4.825003e+01	20181122_CTCFgfpcf2_Prometa\MitoSys2\Calibration\pmEGFPC1\0002_pmEGFPC1_R1_P2_K1_Ch2.zen
9.479990e+00	4.918336e+01	20181122_CTCFgfpcf2_Prometa\MitoSys2\Calibration\pmEGFPC1\0002_pmEGFPC1_R1_P2_K1_Ch2.zen
9.540000e+00	4.896669e+01	20181122_CTCFgfpcf2_Prometa\MitoSys2\Calibration\pmEGFPC1\0002_pmEGFPC1_R1_P2_K1_Ch2.zen
9.599990e+00	4.955003e+01	20181122_CTCFgfpcf2_Prometa\MitoSys2\Calibration\pmEGFPC1\0002_pmEGFPC1_R1_P2_K1_Ch2.zen
9.660000e+00	4.535003e+01	20181122_CTCFgfpcf2_Prometa\MitoSys2\Calibration\pmEGFPC1\0002_pmEGFPC1_R1_P2_K1_Ch2.zen
9.719990e+00	4.768336e+01	20181122_CTCFgfpcf2_Prometa\MitoSys2\Calibration\pmEGFPC1\0002_pmEGFPC1_R1_P2_K1_Ch2.zen
9.779990e+00	4.610003e+01	20181122_CTCFgfpcf2_Prometa\MitoSys2\Calibration\pmEGFPC1\0002_pmEGFPC1_R1_P2_K1_Ch2.zen
9.839990e+00	4.681669e+01	20181122_CTCFgfpcf2_Prometa\MitoSys2\Calibration\pmEGFPC1\0002_pmEGFPC1_R1_P2_K1_Ch2.zen
9.899990e+00	4.751669e+01	20181122_CTCFgfpcf2_Prometa\MitoSys2\Calibration\pmEGFPC1\0002_pmEGFPC1_R1_P2_K1_Ch2.zen
9.960000e+00	4.846669e+01	20181122_CTCFgfpcf2_Prometa\MitoSys2\Calibration\pmEGFPC1\0002_pmEGFPC1_R1_P2_K1_Ch2.zen
1.001999e+01	4.848336e+01	20181122_CTCFgfpcf2_Prometa\MitoSys2\Calibration\pmEGFPC1\0002_pmEGFPC1_R1_P2_K1_Ch2.zen
1.008000e+01	4.790002e+01	20181122_CTCFgfpcf2_Prometa\MitoSys2\Calibration\pmEGFPC1\0002_pmEGFPC1_R1_P2_K1_Ch2.zen
1.013999e+01	4.456669e+01	20181122_CTCFgfpcf2_Prometa\MitoSys2\Calibration\pmEGFPC1\0002_pmEGFPC1_R1_P2_K1_Ch2.zen
1.020000e+01	4.708336e+01	20181122_CTCFgfpcf2_Prometa\MitoSys2\Calibration\pmEGFPC1\0002_pmEGFPC1_R1_P2_K1_Ch2.zen
1.025999e+01	4.468336e+01	20181122_CTCFgfpcf2_Prometa\MitoSys2\Calibration\pmEGFPC1\0002_pmEGFPC1_R1_P2_K1_Ch2.zen
1.031999e+01	5.068336e+01	20181122_CTCFgfpcf2_Prometa\MitoSys2\Calibration\pmEGFPC1\0002_pmEGFPC1_R1_P2_K1_Ch2.zen
1.037999e+01	4.935003e+01	20181122_CTCFgfpcf2_Prometa\MitoSys2\Calibration\pmEGFPC1\0002_pmEGFPC1_R1_P2_K1_Ch2.zen
1.043999e+01	5.078336e+01	20181122_CTCFgfpcf2_Prometa\MitoSys2\Calibration\pmEGFPC1\0002_pmEGFPC1_R1_P2_K1_Ch2.zen
1.049999e+01	5.106669e+01	20181122_CTCFgfpcf2_Prometa\MitoSys2\Calibration\pmEGFPC1\0002_pmEGFPC1_R1_P2_K1_Ch2.zen
1.055999e+01	5.033336e+01	20181122_CTCFgfpcf2_Prometa\MitoSys2\Calibration\pmEGFPC1\0002_pmEGFPC1_R1_P2_K1_Ch2.zen
1.061999e+01	5.146669e+01	20181122_CTCFgfpcf2_Prometa\MitoSys2\Calibration\pmEGFPC1\0002_pmEGFPC1_R1_P2_K1_Ch2.zen
1.067999e+01	5.041669e+01	20181122_CTCFgfpcf2_Prometa\MitoSys2\Calibration\pmEGFPC1\0002_pmEGFPC1_R1_P2_K1_Ch2.zen
1.073999e+01	4.216669e+01	20181122_CTCFgfpcf2_Prometa\MitoSys2\Calibration\pmEGFPC1\0002_pmEGFPC1_R1_P2_K1_Ch2.zen
1.079999e+01	4.630003e+01	20181122_CTCFgfpcf2_Prometa\MitoSys2\Calibration\pmEGFPC1\0002_pmEGFPC1_R1_P2_K1_Ch2.zen
1.085999e+01	4.650002e+01	20181122_CTCFgfpcf2_Prometa\MitoSys2\Calibration\pmEGFPC1\0002_pmEGFPC1_R1_P2_K1_Ch2.zen
1.091999e+01	4.870002e+01	20181122_CTCFgfpcf2_Prometa\MitoSys2\Calibration\pmEGFPC1\0002_pmEGFPC1_R1_P2_K1_Ch2.zen
1.097999e+01	4.783336e+01	20181122_CTCFgfpcf2_Prometa\MitoSys2\Calibration\pmEGFPC1\0002_pmEGFPC1_R1_P2_K1_Ch2.zen
1.103999e+01	4.190002e+01	20181122_CTCFgfpcf2_Prometa\MitoSys2\Calibration\pmEGFPC1\0002_pmEGFPC1_R1_P2_K1_Ch2.zen
1.109999e+01	4.920003e+01	20181122_CTCFgfpcf2_Prometa\MitoSys2\Calibration\pmEGFPC1\0002_pmEGFPC1_R1_P2_K1_Ch2.zen
1.115999e+01	4.798336e+01	20181122_CTCFgfpcf2_Prometa\MitoSys2\Calibration\pmEGFPC1\0002_pmEGFPC1_R1_P2_K1_Ch2.zen
1.121999e+01	4.621669e+01	20181122_CTCFgfpcf2_Prometa\MitoSys2\Calibration\pmEGFPC1\0002_pmEGFPC1_R1_P2_K1_Ch2.zen
1.127999e+01	5.045003e+01	20181122_CTCFgfpcf2_Prometa\MitoSys2\Calibration\pmEGFPC1\0002_pmEGFPC1_R1_P2_K1_Ch2.zen
1.133999e+01	4.800003e+01	20181122_CTCFgfpcf2_Prometa\MitoSys2\Calibration\pmEGFPC1\0002_pmEGFPC1_R1_P2_K1_Ch2.zen
1.139999e+01	4.953336e+01	20181122_CTCFgfpcf2_Prometa\MitoSys2\Calibration\pmEGFPC1\0002_pmEGFPC1_R1_P2_K1_Ch2.zen
1.145999e+01	5.133336e+01	20181122_CTCFgfpcf2_Prometa\MitoSys2\Calibration\pmEGFPC1\0002_pmEGFPC1_R1_P2_K1_Ch2.zen
1.151999e+01	4.436669e+01	20181122_CTCFgfpcf2_Prometa\MitoSys2\Calibration\pmEGFPC1\0002_pmEGFPC1_R1_P2_K1_Ch2.zen
1.157999e+01	4.831669e+01	20181122_CTCFgfpcf2_Prometa\MitoSys2\Calibration\pmEGFPC1\0002_pmEGFPC1_R1_P2_K1_Ch2.zen
1.163999e+01	4.771669e+01	20181122_CTCFgfpcf2_Prometa\MitoSys2\Calibration\pmEGFPC1\0002_pmEGFPC1_R1_P2_K1_Ch2.zen
1.169999e+01	5.121669e+01	20181122_CTCFgfpcf2_Prometa\MitoSys2\Calibration\pmEGFPC1\0002_pmEGFPC1_R1_P2_K1_Ch2.zen
1.175999e+01	5.050003e+01	20181122_CTCFgfpcf2_Prometa\MitoSys2\Calibration\pmEGFPC1\0002_pmEGFPC1_R1_P2_K1_Ch2.zen
1.181999e+01	4.730003e+01	20181122_CTCFgfpcf2_Prometa\MitoSys2\Calibration\pmEGFPC1\0002_pmEGFPC1_R1_P2_K1_Ch2.zen
1.187999e+01	4.985003e+01	20181122_CTCFgfpcf2_Prometa\MitoSys2\Calibration\pmEGFPC1\0002_pmEGFPC1_R1_P2_K1_Ch2.zen
1.193999e+01	5.000003e+01	20181122_CTCFgfpcf2_Prometa\MitoSys2\Calibration\pmEGFPC1\0002_pmEGFPC1_R1_P2_K1_Ch2.zen
1.199999e+01	5.048336e+01	20181122_CTCFgfpcf2_Prometa\MitoSys2\Calibration\pmEGFPC1\0002_pmEGFPC1_R1_P2_K1_Ch2.zen
1.205999e+01	5.410003e+01	20181122_CTCFgfpcf2_Prometa\MitoSys2\Calibration\pmEGFPC1\0002_pmEGFPC1_R1_P2_K1_Ch2.zen
1.211999e+01	4.771669e+01	20181122_CTCFgfpcf2_Prometa\MitoSys2\Calibration\pmEGFPC1\0002_pmEGFPC1_R1_P2_K1_Ch2.zen
1.217999e+01	5.365003e+01	20181122_CTCFgfpcf2_Prometa\MitoSys2\Calibration\pmEGFPC1\0002_pmEGFPC1_R1_P2_K1_Ch2.zen
1.223999e+01	4.563336e+01	20181122_CTCFgfpcf2_Prometa\MitoSys2\Calibration\pmEGFPC1\0002_pmEGFPC1_R1_P2_K1_Ch2.zen
1.229999e+01	4.445002e+01	20181122_CTCFgfpcf2_Prometa\MitoSys2\Calibration\pmEGFPC1\0002_pmEGFPC1_R1_P2_K1_Ch2.zen
1.235999e+01	4.823336e+01	20181122_CTCFgfpcf2_Prometa\MitoSys2\Calibration\pmEGFPC1\0002_pmEGFPC1_R1_P2_K1_Ch2.zen
1.241999e+01	4.650002e+01	20181122_CTCFgfpcf2_Prometa\MitoSys2\Calibration\pmEGFPC1\0002_pmEGFPC1_R1_P2_K1_Ch2.zen
1.247999e+01	4.211669e+01	20181122_CTCFgfpcf2_Prometa\MitoSys2\Calibration\pmEGFPC1\0002_pmEGFPC1_R1_P2_K1_Ch2.zen
1.253999e+01	4.463336e+01	20181122_CTCFgfpcf2_Prometa\MitoSys2\Calibration\pmEGFPC1\0002_pmEGFPC1_R1_P2_K1_Ch2.zen
1.259999e+01	4.766669e+01	20181122_CTCFgfpcf2_Prometa\MitoSys2\Calibration\pmEGFPC1\0002_pmEGFPC1_R1_P2_K1_Ch2.zen
1.265999e+01	4.848336e+01	20181122_CTCFgfpcf2_Prometa\MitoSys2\Calibration\pmEGFPC1\0002_pmEGFPC1_R1_P2_K1_Ch2.zen
1.271999e+01	4.853336e+01	20181122_CTCFgfpcf2_Prometa\MitoSys2\Calibration\pmEGFPC1\0002_pmEGFPC1_R1_P2_K1_Ch2.zen
1.277999e+01	4.855003e+01	20181122_CTCFgfpcf2_Prometa\MitoSys2\Calibration\pmEGFPC1\0002_pmEGFPC1_R1_P2_K1_Ch2.zen
1.283999e+01	4.760003e+01	20181122_CTCFgfpcf2_Prometa\MitoSys2\Calibration\pmEGFPC1\0002_pmEGFPC1_R1_P2_K1_Ch2.zen
1.289999e+01	4.586669e+01	20181122_CTCFgfpcf2_Prometa\MitoSys2\Calibration\pmEGFPC1\0002_pmEGFPC1_R1_P2_K1_Ch2.zen
1.295999e+01	4.548336e+01	20181122_CTCFgfpcf2_Prometa\MitoSys2\Calibration\pmEGFPC1\0002_pmEGFPC1_R1_P2_K1_Ch2.zen
1.301999e+01	4.558336e+01	20181122_CTCFgfpcf2_Prometa\MitoSys2\Calibration\pmEGFPC1\0002_pmEGFPC1_R1_P2_K1_Ch2.zen
1.307999e+01	4.706669e+01	20181122_CTCFgfpcf2_Prometa\MitoSys2\Calibration\pmEGFPC1\0002_pmEGFPC1_R1_P2_K1_Ch2.zen
1.313999e+01	4.723336e+01	20181122_CTCFgfpcf2_Prometa\MitoSys2\Calibration\pmEGFPC1\0002_pmEGFPC1_R1_P2_K1_Ch2.zen
1.319999e+01	4.256669e+01	20181122_CTCFgfpcf2_Prometa\MitoSys2\Calibration\pmEGFPC1\0002_pmEGFPC1_R1_P2_K1_Ch2.zen
1.325999e+01	4.578336e+01	20181122_CTCFgfpcf2_Prometa\MitoSys2\Calibration\pmEGFPC1\0002_pmEGFPC1_R1_P2_K1_Ch2.zen
1.331999e+01	4.701669e+01	20181122_CTCFgfpcf2_Prometa\MitoSys2\Calibration\pmEGFPC1\0002_pmEGFPC1_R1_P2_K1_Ch2.zen
1.337999e+01	4.748336e+01	20181122_CTCFgfpcf2_Prometa\MitoSys2\Calibration\pmEGFPC1\0002_pmEGFPC1_R1_P2_K1_Ch2.zen
1.343999e+01	4.686669e+01	20181122_CTCFgfpcf2_Prometa\MitoSys2\Calibration\pmEGFPC1\0002_pmEGFPC1_R1_P2_K1_Ch2.zen
1.349999e+01	4.440002e+01	20181122_CTCFgfpcf2_Prometa\MitoSys2\Calibration\pmEGFPC1\0002_pmEGFPC1_R1_P2_K1_Ch2.zen
1.355999e+01	4.900003e+01	20181122_CTCFgfpcf2_Prometa\MitoSys2\Calibration\pmEGFPC1\0002_pmEGFPC1_R1_P2_K1_Ch2.zen
1.361999e+01	5.080003e+01	20181122_CTCFgfpcf2_Prometa\MitoSys2\Calibration\pmEGFPC1\0002_pmEGFPC1_R1_P2_K1_Ch2.zen
1.367999e+01	4.783336e+01	20181122_CTCFgfpcf2_Prometa\MitoSys2\Calibration\pmEGFPC1\0002_pmEGFPC1_R1_P2_K1_Ch2.zen
1.373999e+01	4.345002e+01	20181122_CTCFgfpcf2_Prometa\MitoSys2\Calibration\pmEGFPC1\0002_pmEGFPC1_R1_P2_K1_Ch2.zen
1.379999e+01	4.793336e+01	20181122_CTCFgfpcf2_Prometa\MitoSys2\Calibration\pmEGFPC1\0002_pmEGFPC1_R1_P2_K1_Ch2.zen
1.385999e+01	4.785003e+01	20181122_CTCFgfpcf2_Prometa\MitoSys2\Calibration\pmEGFPC1\0002_pmEGFPC1_R1_P2_K1_Ch2.zen
1.391999e+01	4.855003e+01	20181122_CTCFgfpcf2_Prometa\MitoSys2\Calibration\pmEGFPC1\0002_pmEGFPC1_R1_P2_K1_Ch2.zen
1.397999e+01	4.523336e+01	20181122_CTCFgfpcf2_Prometa\MitoSys2\Calibration\pmEGFPC1\0002_pmEGFPC1_R1_P2_K1_Ch2.zen
1.403999e+01	4.750002e+01	20181122_CTCFgfpcf2_Prometa\MitoSys2\Calibration\pmEGFPC1\0002_pmEGFPC1_R1_P2_K1_Ch2.zen
1.409999e+01	4.840002e+01	20181122_CTCFgfpcf2_Prometa\MitoSys2\Calibration\pmEGFPC1\0002_pmEGFPC1_R1_P2_K1_Ch2.zen
1.415999e+01	4.650002e+01	20181122_CTCFgfpcf2_Prometa\MitoSys2\Calibration\pmEGFPC1\0002_pmEGFPC1_R1_P2_K1_Ch2.zen
1.421999e+01	4.655003e+01	20181122_CTCFgfpcf2_Prometa\MitoSys2\Calibration\pmEGFPC1\0002_pmEGFPC1_R1_P2_K1_Ch2.zen
1.427999e+01	4.823336e+01	20181122_CTCFgfpcf2_Prometa\MitoSys2\Calibration\pmEGFPC1\0002_pmEGFPC1_R1_P2_K1_Ch2.zen
1.433999e+01	4.416669e+01	20181122_CTCFgfpcf2_Prometa\MitoSys2\Calibration\pmEGFPC1\0002_pmEGFPC1_R1_P2_K1_Ch2.zen
1.439999e+01	4.976669e+01	20181122_CTCFgfpcf2_Prometa\MitoSys2\Calibration\pmEGFPC1\0002_pmEGFPC1_R1_P2_K1_Ch2.zen
1.445999e+01	5.395003e+01	20181122_CTCFgfpcf2_Prometa\MitoSys2\Calibration\pmEGFPC1\0002_pmEGFPC1_R1_P2_K1_Ch2.zen
1.451999e+01	4.713336e+01	20181122_CTCFgfpcf2_Prometa\MitoSys2\Calibration\pmEGFPC1\0002_pmEGFPC1_R1_P2_K1_Ch2.zen
1.457999e+01	4.821669e+01	20181122_CTCFgfpcf2_Prometa\MitoSys2\Calibration\pmEGFPC1\0002_pmEGFPC1_R1_P2_K1_Ch2.zen
1.463999e+01	4.365002e+01	20181122_CTCFgfpcf2_Prometa\MitoSys2\Calibration\pmEGFPC1\0002_pmEGFPC1_R1_P2_K1_Ch2.zen
1.469999e+01	4.396669e+01	20181122_CTCFgfpcf2_Prometa\MitoSys2\Calibration\pmEGFPC1\0002_pmEGFPC1_R1_P2_K1_Ch2.zen
1.475999e+01	4.870002e+01	20181122_CTCFgfpcf2_Prometa\MitoSys2\Calibration\pmEGFPC1\0002_pmEGFPC1_R1_P2_K1_Ch2.zen
1.481999e+01	5.016669e+01	20181122_CTCFgfpcf2_Prometa\MitoSys2\Calibration\pmEGFPC1\0002_pmEGFPC1_R1_P2_K1_Ch2.zen
1.487999e+01	4.558336e+01	20181122_CTCFgfpcf2_Prometa\MitoSys2\Calibration\pmEGFPC1\0002_pmEGFPC1_R1_P2_K1_Ch2.zen
1.493999e+01	4.595002e+01	20181122_CTCFgfpcf2_Prometa\MitoSys2\Calibration\pmEGFPC1\0002_pmEGFPC1_R1_P2_K1_Ch2.zen
1.499999e+01	4.666669e+01	20181122_CTCFgfpcf2_Prometa\MitoSys2\Calibration\pmEGFPC1\0002_pmEGFPC1_R1_P2_K1_Ch2.zen
1.505999e+01	4.860003e+01	20181122_CTCFgfpcf2_Prometa\MitoSys2\Calibration\pmEGFPC1\0002_pmEGFPC1_R1_P2_K1_Ch2.zen
1.511999e+01	4.415002e+01	20181122_CTCFgfpcf2_Prometa\MitoSys2\Calibration\pmEGFPC1\0002_pmEGFPC1_R1_P2_K1_Ch2.zen
1.517999e+01	4.371669e+01	20181122_CTCFgfpcf2_Prometa\MitoSys2\Calibration\pmEGFPC1\0002_pmEGFPC1_R1_P2_K1_Ch2.zen
1.523999e+01	4.290002e+01	20181122_CTCFgfpcf2_Prometa\MitoSys2\Calibration\pmEGFPC1\0002_pmEGFPC1_R1_P2_K1_Ch2.zen
1.529999e+01	4.836669e+01	20181122_CTCFgfpcf2_Prometa\MitoSys2\Calibration\pmEGFPC1\0002_pmEGFPC1_R1_P2_K1_Ch2.zen
1.535999e+01	4.555002e+01	20181122_CTCFgfpcf2_Prometa\MitoSys2\Calibration\pmEGFPC1\0002_pmEGFPC1_R1_P2_K1_Ch2.zen
1.541999e+01	4.916669e+01	20181122_CTCFgfpcf2_Prometa\MitoSys2\Calibration\pmEGFPC1\0002_pmEGFPC1_R1_P2_K1_Ch2.zen
1.547999e+01	4.736669e+01	20181122_CTCFgfpcf2_Prometa\MitoSys2\Calibration\pmEGFPC1\0002_pmEGFPC1_R1_P2_K1_Ch2.zen
1.553999e+01	4.808336e+01	20181122_CTCFgfpcf2_Prometa\MitoSys2\Calibration\pmEGFPC1\0002_pmEGFPC1_R1_P2_K1_Ch2.zen
1.559999e+01	4.155002e+01	20181122_CTCFgfpcf2_Prometa\MitoSys2\Calibration\pmEGFPC1\0002_pmEGFPC1_R1_P2_K1_Ch2.zen
1.565999e+01	4.663336e+01	20181122_CTCFgfpcf2_Prometa\MitoSys2\Calibration\pmEGFPC1\0002_pmEGFPC1_R1_P2_K1_Ch2.zen
1.571999e+01	4.673336e+01	20181122_CTCFgfpcf2_Prometa\MitoSys2\Calibration\pmEGFPC1\0002_pmEGFPC1_R1_P2_K1_Ch2.zen
1.577999e+01	4.921669e+01	20181122_CTCFgfpcf2_Prometa\MitoSys2\Calibration\pmEGFPC1\0002_pmEGFPC1_R1_P2_K1_Ch2.zen
1.583999e+01	4.715002e+01	20181122_CTCFgfpcf2_Prometa\MitoSys2\Calibration\pmEGFPC1\0002_pmEGFPC1_R1_P2_K1_Ch2.zen
1.589999e+01	4.850003e+01	20181122_CTCFgfpcf2_Prometa\MitoSys2\Calibration\pmEGFPC1\0002_pmEGFPC1_R1_P2_K1_Ch2.zen
1.595999e+01	4.940002e+01	20181122_CTCFgfpcf2_Prometa\MitoSys2\Calibration\pmEGFPC1\0002_pmEGFPC1_R1_P2_K1_Ch2.zen
1.601999e+01	4.450002e+01	20181122_CTCFgfpcf2_Prometa\MitoSys2\Calibration\pmEGFPC1\0002_pmEGFPC1_R1_P2_K1_Ch2.zen
1.607999e+01	4.348336e+01	20181122_CTCFgfpcf2_Prometa\MitoSys2\Calibration\pmEGFPC1\0002_pmEGFPC1_R1_P2_K1_Ch2.zen
1.613999e+01	4.733336e+01	20181122_CTCFgfpcf2_Prometa\MitoSys2\Calibration\pmEGFPC1\0002_pmEGFPC1_R1_P2_K1_Ch2.zen
1.619999e+01	4.315002e+01	20181122_CTCFgfpcf2_Prometa\MitoSys2\Calibration\pmEGFPC1\0002_pmEGFPC1_R1_P2_K1_Ch2.zen
1.625999e+01	4.793336e+01	20181122_CTCFgfpcf2_Prometa\MitoSys2\Calibration\pmEGFPC1\0002_pmEGFPC1_R1_P2_K1_Ch2.zen
1.631999e+01	4.305002e+01	20181122_CTCFgfpcf2_Prometa\MitoSys2\Calibration\pmEGFPC1\0002_pmEGFPC1_R1_P2_K1_Ch2.zen
1.637999e+01	4.135002e+01	20181122_CTCFgfpcf2_Prometa\MitoSys2\Calibration\pmEGFPC1\0002_pmEGFPC1_R1_P2_K1_Ch2.zen
1.643999e+01	4.736669e+01	20181122_CTCFgfpcf2_Prometa\MitoSys2\Calibration\pmEGFPC1\0002_pmEGFPC1_R1_P2_K1_Ch2.zen
1.649999e+01	4.875003e+01	20181122_CTCFgfpcf2_Prometa\MitoSys2\Calibration\pmEGFPC1\0002_pmEGFPC1_R1_P2_K1_Ch2.zen
1.655999e+01	4.436669e+01	20181122_CTCFgfpcf2_Prometa\MitoSys2\Calibration\pmEGFPC1\0002_pmEGFPC1_R1_P2_K1_Ch2.zen
1.661999e+01	4.945003e+01	20181122_CTCFgfpcf2_Prometa\MitoSys2\Calibration\pmEGFPC1\0002_pmEGFPC1_R1_P2_K1_Ch2.zen
1.667999e+01	4.813336e+01	20181122_CTCFgfpcf2_Prometa\MitoSys2\Calibration\pmEGFPC1\0002_pmEGFPC1_R1_P2_K1_Ch2.zen
1.673999e+01	5.358336e+01	20181122_CTCFgfpcf2_Prometa\MitoSys2\Calibration\pmEGFPC1\0002_pmEGFPC1_R1_P2_K1_Ch2.zen
1.679999e+01	5.016669e+01	20181122_CTCFgfpcf2_Prometa\MitoSys2\Calibration\pmEGFPC1\0002_pmEGFPC1_R1_P2_K1_Ch2.zen
1.685999e+01	5.050003e+01	20181122_CTCFgfpcf2_Prometa\MitoSys2\Calibration\pmEGFPC1\0002_pmEGFPC1_R1_P2_K1_Ch2.zen
1.691999e+01	4.885003e+01	20181122_CTCFgfpcf2_Prometa\MitoSys2\Calibration\pmEGFPC1\0002_pmEGFPC1_R1_P2_K1_Ch2.zen
1.697999e+01	4.268336e+01	20181122_CTCFgfpcf2_Prometa\MitoSys2\Calibration\pmEGFPC1\0002_pmEGFPC1_R1_P2_K1_Ch2.zen
1.703999e+01	4.711669e+01	20181122_CTCFgfpcf2_Prometa\MitoSys2\Calibration\pmEGFPC1\0002_pmEGFPC1_R1_P2_K1_Ch2.zen
1.709999e+01	5.366669e+01	20181122_CTCFgfpcf2_Prometa\MitoSys2\Calibration\pmEGFPC1\0002_pmEGFPC1_R1_P2_K1_Ch2.zen
1.715999e+01	4.606669e+01	20181122_CTCFgfpcf2_Prometa\MitoSys2\Calibration\pmEGFPC1\0002_pmEGFPC1_R1_P2_K1_Ch2.zen
1.721999e+01	5.040002e+01	20181122_CTCFgfpcf2_Prometa\MitoSys2\Calibration\pmEGFPC1\0002_pmEGFPC1_R1_P2_K1_Ch2.zen
1.727999e+01	4.601669e+01	20181122_CTCFgfpcf2_Prometa\MitoSys2\Calibration\pmEGFPC1\0002_pmEGFPC1_R1_P2_K1_Ch2.zen
1.733999e+01	4.333335e+01	20181122_CTCFgfpcf2_Prometa\MitoSys2\Calibration\pmEGFPC1\0002_pmEGFPC1_R1_P2_K1_Ch2.zen
1.739999e+01	5.225003e+01	20181122_CTCFgfpcf2_Prometa\MitoSys2\Calibration\pmEGFPC1\0002_pmEGFPC1_R1_P2_K1_Ch2.zen
1.745999e+01	4.443336e+01	20181122_CTCFgfpcf2_Prometa\MitoSys2\Calibration\pmEGFPC1\0002_pmEGFPC1_R1_P2_K1_Ch2.zen
1.751999e+01	4.616669e+01	20181122_CTCFgfpcf2_Prometa\MitoSys2\Calibration\pmEGFPC1\0002_pmEGFPC1_R1_P2_K1_Ch2.zen
1.757999e+01	4.968336e+01	20181122_CTCFgfpcf2_Prometa\MitoSys2\Calibration\pmEGFPC1\0002_pmEGFPC1_R1_P2_K1_Ch2.zen
1.763999e+01	4.791669e+01	20181122_CTCFgfpcf2_Prometa\MitoSys2\Calibration\pmEGFPC1\0002_pmEGFPC1_R1_P2_K1_Ch2.zen
1.769999e+01	5.175003e+01	20181122_CTCFgfpcf2_Prometa\MitoSys2\Calibration\pmEGFPC1\0002_pmEGFPC1_R1_P2_K1_Ch2.zen
1.775999e+01	4.745002e+01	20181122_CTCFgfpcf2_Prometa\MitoSys2\Calibration\pmEGFPC1\0002_pmEGFPC1_R1_P2_K1_Ch2.zen
1.781999e+01	4.781669e+01	20181122_CTCFgfpcf2_Prometa\MitoSys2\Calibration\pmEGFPC1\0002_pmEGFPC1_R1_P2_K1_Ch2.zen
1.787999e+01	5.093336e+01	20181122_CTCFgfpcf2_Prometa\MitoSys2\Calibration\pmEGFPC1\0002_pmEGFPC1_R1_P2_K1_Ch2.zen
1.793999e+01	5.101669e+01	20181122_CTCFgfpcf2_Prometa\MitoSys2\Calibration\pmEGFPC1\0002_pmEGFPC1_R1_P2_K1_Ch2.zen
1.799999e+01	4.921669e+01	20181122_CTCFgfpcf2_Prometa\MitoSys2\Calibration\pmEGFPC1\0002_pmEGFPC1_R1_P2_K1_Ch2.zen
1.805999e+01	4.366669e+01	20181122_CTCFgfpcf2_Prometa\MitoSys2\Calibration\pmEGFPC1\0002_pmEGFPC1_R1_P2_K1_Ch2.zen
1.811999e+01	4.353336e+01	20181122_CTCFgfpcf2_Prometa\MitoSys2\Calibration\pmEGFPC1\0002_pmEGFPC1_R1_P2_K1_Ch2.zen
1.817999e+01	4.861669e+01	20181122_CTCFgfpcf2_Prometa\MitoSys2\Calibration\pmEGFPC1\0002_pmEGFPC1_R1_P2_K1_Ch2.zen
1.823999e+01	5.135003e+01	20181122_CTCFgfpcf2_Prometa\MitoSys2\Calibration\pmEGFPC1\0002_pmEGFPC1_R1_P2_K1_Ch2.zen
1.829999e+01	4.740002e+01	20181122_CTCFgfpcf2_Prometa\MitoSys2\Calibration\pmEGFPC1\0002_pmEGFPC1_R1_P2_K1_Ch2.zen
1.835999e+01	4.560003e+01	20181122_CTCFgfpcf2_Prometa\MitoSys2\Calibration\pmEGFPC1\0002_pmEGFPC1_R1_P2_K1_Ch2.zen
1.841999e+01	4.406669e+01	20181122_CTCFgfpcf2_Prometa\MitoSys2\Calibration\pmEGFPC1\0002_pmEGFPC1_R1_P2_K1_Ch2.zen
1.847999e+01	4.810003e+01	20181122_CTCFgfpcf2_Prometa\MitoSys2\Calibration\pmEGFPC1\0002_pmEGFPC1_R1_P2_K1_Ch2.zen
1.853999e+01	4.658336e+01	20181122_CTCFgfpcf2_Prometa\MitoSys2\Calibration\pmEGFPC1\0002_pmEGFPC1_R1_P2_K1_Ch2.zen
1.859999e+01	4.631669e+01	20181122_CTCFgfpcf2_Prometa\MitoSys2\Calibration\pmEGFPC1\0002_pmEGFPC1_R1_P2_K1_Ch2.zen
1.865999e+01	4.655003e+01	20181122_CTCFgfpcf2_Prometa\MitoSys2\Calibration\pmEGFPC1\0002_pmEGFPC1_R1_P2_K1_Ch2.zen
1.871999e+01	4.678336e+01	20181122_CTCFgfpcf2_Prometa\MitoSys2\Calibration\pmEGFPC1\0002_pmEGFPC1_R1_P2_K1_Ch2.zen
1.877999e+01	4.765002e+01	20181122_CTCFgfpcf2_Prometa\MitoSys2\Calibration\pmEGFPC1\0002_pmEGFPC1_R1_P2_K1_Ch2.zen
1.883999e+01	4.586669e+01	20181122_CTCFgfpcf2_Prometa\MitoSys2\Calibration\pmEGFPC1\0002_pmEGFPC1_R1_P2_K1_Ch2.zen
1.889999e+01	4.593336e+01	20181122_CTCFgfpcf2_Prometa\MitoSys2\Calibration\pmEGFPC1\0002_pmEGFPC1_R1_P2_K1_Ch2.zen
1.895999e+01	4.540002e+01	20181122_CTCFgfpcf2_Prometa\MitoSys2\Calibration\pmEGFPC1\0002_pmEGFPC1_R1_P2_K1_Ch2.zen
1.901999e+01	4.841669e+01	20181122_CTCFgfpcf2_Prometa\MitoSys2\Calibration\pmEGFPC1\0002_pmEGFPC1_R1_P2_K1_Ch2.zen
1.907999e+01	5.223336e+01	20181122_CTCFgfpcf2_Prometa\MitoSys2\Calibration\pmEGFPC1\0002_pmEGFPC1_R1_P2_K1_Ch2.zen
1.913999e+01	4.721669e+01	20181122_CTCFgfpcf2_Prometa\MitoSys2\Calibration\pmEGFPC1\0002_pmEGFPC1_R1_P2_K1_Ch2.zen
1.919999e+01	4.595002e+01	20181122_CTCFgfpcf2_Prometa\MitoSys2\Calibration\pmEGFPC1\0002_pmEGFPC1_R1_P2_K1_Ch2.zen
1.925999e+01	4.880003e+01	20181122_CTCFgfpcf2_Prometa\MitoSys2\Calibration\pmEGFPC1\0002_pmEGFPC1_R1_P2_K1_Ch2.zen
1.931999e+01	4.640002e+01	20181122_CTCFgfpcf2_Prometa\MitoSys2\Calibration\pmEGFPC1\0002_pmEGFPC1_R1_P2_K1_Ch2.zen
1.937999e+01	4.958336e+01	20181122_CTCFgfpcf2_Prometa\MitoSys2\Calibration\pmEGFPC1\0002_pmEGFPC1_R1_P2_K1_Ch2.zen
1.943999e+01	4.498336e+01	20181122_CTCFgfpcf2_Prometa\MitoSys2\Calibration\pmEGFPC1\0002_pmEGFPC1_R1_P2_K1_Ch2.zen
1.949999e+01	4.811669e+01	20181122_CTCFgfpcf2_Prometa\MitoSys2\Calibration\pmEGFPC1\0002_pmEGFPC1_R1_P2_K1_Ch2.zen
1.955999e+01	4.400002e+01	20181122_CTCFgfpcf2_Prometa\MitoSys2\Calibration\pmEGFPC1\0002_pmEGFPC1_R1_P2_K1_Ch2.zen
1.961999e+01	4.428336e+01	20181122_CTCFgfpcf2_Prometa\MitoSys2\Calibration\pmEGFPC1\0002_pmEGFPC1_R1_P2_K1_Ch2.zen
1.967999e+01	4.660003e+01	20181122_CTCFgfpcf2_Prometa\MitoSys2\Calibration\pmEGFPC1\0002_pmEGFPC1_R1_P2_K1_Ch2.zen
1.973999e+01	5.388336e+01	20181122_CTCFgfpcf2_Prometa\MitoSys2\Calibration\pmEGFPC1\0002_pmEGFPC1_R1_P2_K1_Ch2.zen
1.979999e+01	4.685003e+01	20181122_CTCFgfpcf2_Prometa\MitoSys2\Calibration\pmEGFPC1\0002_pmEGFPC1_R1_P2_K1_Ch2.zen
1.985999e+01	4.621669e+01	20181122_CTCFgfpcf2_Prometa\MitoSys2\Calibration\pmEGFPC1\0002_pmEGFPC1_R1_P2_K1_Ch2.zen
1.991999e+01	4.883336e+01	20181122_CTCFgfpcf2_Prometa\MitoSys2\Calibration\pmEGFPC1\0002_pmEGFPC1_R1_P2_K1_Ch2.zen
1.997999e+01	4.601669e+01	20181122_CTCFgfpcf2_Prometa\MitoSys2\Calibration\pmEGFPC1\0002_pmEGFPC1_R1_P2_K1_Ch2.zen
2.003999e+01	4.360002e+01	20181122_CTCFgfpcf2_Prometa\MitoSys2\Calibration\pmEGFPC1\0002_pmEGFPC1_R1_P2_K1_Ch2.zen
2.009999e+01	4.511669e+01	20181122_CTCFgfpcf2_Prometa\MitoSys2\Calibration\pmEGFPC1\0002_pmEGFPC1_R1_P2_K1_Ch2.zen
2.015999e+01	5.000003e+01	20181122_CTCFgfpcf2_Prometa\MitoSys2\Calibration\pmEGFPC1\0002_pmEGFPC1_R1_P2_K1_Ch2.zen
2.021999e+01	5.000003e+01	20181122_CTCFgfpcf2_Prometa\MitoSys2\Calibration\pmEGFPC1\0002_pmEGFPC1_R1_P2_K1_Ch2.zen
2.027999e+01	4.553336e+01	20181122_CTCFgfpcf2_Prometa\MitoSys2\Calibration\pmEGFPC1\0002_pmEGFPC1_R1_P2_K1_Ch2.zen
2.033999e+01	4.608336e+01	20181122_CTCFgfpcf2_Prometa\MitoSys2\Calibration\pmEGFPC1\0002_pmEGFPC1_R1_P2_K1_Ch2.zen
2.039999e+01	5.178336e+01	20181122_CTCFgfpcf2_Prometa\MitoSys2\Calibration\pmEGFPC1\0002_pmEGFPC1_R1_P2_K1_Ch2.zen
2.045999e+01	5.290003e+01	20181122_CTCFgfpcf2_Prometa\MitoSys2\Calibration\pmEGFPC1\0002_pmEGFPC1_R1_P2_K1_Ch2.zen
2.051999e+01	4.928336e+01	20181122_CTCFgfpcf2_Prometa\MitoSys2\Calibration\pmEGFPC1\0002_pmEGFPC1_R1_P2_K1_Ch2.zen
2.057999e+01	4.571669e+01	20181122_CTCFgfpcf2_Prometa\MitoSys2\Calibration\pmEGFPC1\0002_pmEGFPC1_R1_P2_K1_Ch2.zen
2.063999e+01	4.938336e+01	20181122_CTCFgfpcf2_Prometa\MitoSys2\Calibration\pmEGFPC1\0002_pmEGFPC1_R1_P2_K1_Ch2.zen
2.069999e+01	5.130003e+01	20181122_CTCFgfpcf2_Prometa\MitoSys2\Calibration\pmEGFPC1\0002_pmEGFPC1_R1_P2_K1_Ch2.zen
2.075999e+01	4.766669e+01	20181122_CTCFgfpcf2_Prometa\MitoSys2\Calibration\pmEGFPC1\0002_pmEGFPC1_R1_P2_K1_Ch2.zen
2.081999e+01	4.358335e+01	20181122_CTCFgfpcf2_Prometa\MitoSys2\Calibration\pmEGFPC1\0002_pmEGFPC1_R1_P2_K1_Ch2.zen
2.087999e+01	4.493336e+01	20181122_CTCFgfpcf2_Prometa\MitoSys2\Calibration\pmEGFPC1\0002_pmEGFPC1_R1_P2_K1_Ch2.zen
2.093999e+01	4.555002e+01	20181122_CTCFgfpcf2_Prometa\MitoSys2\Calibration\pmEGFPC1\0002_pmEGFPC1_R1_P2_K1_Ch2.zen
2.099999e+01	4.631669e+01	20181122_CTCFgfpcf2_Prometa\MitoSys2\Calibration\pmEGFPC1\0002_pmEGFPC1_R1_P2_K1_Ch2.zen
2.105999e+01	4.721669e+01	20181122_CTCFgfpcf2_Prometa\MitoSys2\Calibration\pmEGFPC1\0002_pmEGFPC1_R1_P2_K1_Ch2.zen
2.111999e+01	4.821669e+01	20181122_CTCFgfpcf2_Prometa\MitoSys2\Calibration\pmEGFPC1\0002_pmEGFPC1_R1_P2_K1_Ch2.zen
2.117999e+01	4.510003e+01	20181122_CTCFgfpcf2_Prometa\MitoSys2\Calibration\pmEGFPC1\0002_pmEGFPC1_R1_P2_K1_Ch2.zen
2.123999e+01	4.595002e+01	20181122_CTCFgfpcf2_Prometa\MitoSys2\Calibration\pmEGFPC1\0002_pmEGFPC1_R1_P2_K1_Ch2.zen
2.129999e+01	4.761669e+01	20181122_CTCFgfpcf2_Prometa\MitoSys2\Calibration\pmEGFPC1\0002_pmEGFPC1_R1_P2_K1_Ch2.zen
2.135999e+01	4.536669e+01	20181122_CTCFgfpcf2_Prometa\MitoSys2\Calibration\pmEGFPC1\0002_pmEGFPC1_R1_P2_K1_Ch2.zen
2.141999e+01	4.443336e+01	20181122_CTCFgfpcf2_Prometa\MitoSys2\Calibration\pmEGFPC1\0002_pmEGFPC1_R1_P2_K1_Ch2.zen
2.147999e+01	4.805003e+01	20181122_CTCFgfpcf2_Prometa\MitoSys2\Calibration\pmEGFPC1\0002_pmEGFPC1_R1_P2_K1_Ch2.zen
2.153999e+01	4.673336e+01	20181122_CTCFgfpcf2_Prometa\MitoSys2\Calibration\pmEGFPC1\0002_pmEGFPC1_R1_P2_K1_Ch2.zen
2.159999e+01	4.775003e+01	20181122_CTCFgfpcf2_Prometa\MitoSys2\Calibration\pmEGFPC1\0002_pmEGFPC1_R1_P2_K1_Ch2.zen
2.165999e+01	5.105003e+01	20181122_CTCFgfpcf2_Prometa\MitoSys2\Calibration\pmEGFPC1\0002_pmEGFPC1_R1_P2_K1_Ch2.zen
2.171999e+01	4.198336e+01	20181122_CTCFgfpcf2_Prometa\MitoSys2\Calibration\pmEGFPC1\0002_pmEGFPC1_R1_P2_K1_Ch2.zen
2.177999e+01	4.423336e+01	20181122_CTCFgfpcf2_Prometa\MitoSys2\Calibration\pmEGFPC1\0002_pmEGFPC1_R1_P2_K1_Ch2.zen
2.183999e+01	4.815002e+01	20181122_CTCFgfpcf2_Prometa\MitoSys2\Calibration\pmEGFPC1\0002_pmEGFPC1_R1_P2_K1_Ch2.zen
2.189999e+01	4.956669e+01	20181122_CTCFgfpcf2_Prometa\MitoSys2\Calibration\pmEGFPC1\0002_pmEGFPC1_R1_P2_K1_Ch2.zen
2.195999e+01	4.953336e+01	20181122_CTCFgfpcf2_Prometa\MitoSys2\Calibration\pmEGFPC1\0002_pmEGFPC1_R1_P2_K1_Ch2.zen
2.201999e+01	4.781669e+01	20181122_CTCFgfpcf2_Prometa\MitoSys2\Calibration\pmEGFPC1\0002_pmEGFPC1_R1_P2_K1_Ch2.zen
2.207999e+01	4.528336e+01	20181122_CTCFgfpcf2_Prometa\MitoSys2\Calibration\pmEGFPC1\0002_pmEGFPC1_R1_P2_K1_Ch2.zen
2.213999e+01	4.706669e+01	20181122_CTCFgfpcf2_Prometa\MitoSys2\Calibration\pmEGFPC1\0002_pmEGFPC1_R1_P2_K1_Ch2.zen
2.219999e+01	5.151669e+01	20181122_CTCFgfpcf2_Prometa\MitoSys2\Calibration\pmEGFPC1\0002_pmEGFPC1_R1_P2_K1_Ch2.zen
2.225999e+01	4.983336e+01	20181122_CTCFgfpcf2_Prometa\MitoSys2\Calibration\pmEGFPC1\0002_pmEGFPC1_R1_P2_K1_Ch2.zen
2.231999e+01	4.495002e+01	20181122_CTCFgfpcf2_Prometa\MitoSys2\Calibration\pmEGFPC1\0002_pmEGFPC1_R1_P2_K1_Ch2.zen
2.237999e+01	4.653336e+01	20181122_CTCFgfpcf2_Prometa\MitoSys2\Calibration\pmEGFPC1\0002_pmEGFPC1_R1_P2_K1_Ch2.zen
2.243999e+01	4.810003e+01	20181122_CTCFgfpcf2_Prometa\MitoSys2\Calibration\pmEGFPC1\0002_pmEGFPC1_R1_P2_K1_Ch2.zen
2.249999e+01	4.551669e+01	20181122_CTCFgfpcf2_Prometa\MitoSys2\Calibration\pmEGFPC1\0002_pmEGFPC1_R1_P2_K1_Ch2.zen
2.255999e+01	5.413336e+01	20181122_CTCFgfpcf2_Prometa\MitoSys2\Calibration\pmEGFPC1\0002_pmEGFPC1_R1_P2_K1_Ch2.zen
2.261999e+01	4.883336e+01	20181122_CTCFgfpcf2_Prometa\MitoSys2\Calibration\pmEGFPC1\0002_pmEGFPC1_R1_P2_K1_Ch2.zen
2.267999e+01	4.865002e+01	20181122_CTCFgfpcf2_Prometa\MitoSys2\Calibration\pmEGFPC1\0002_pmEGFPC1_R1_P2_K1_Ch2.zen
2.273999e+01	4.946669e+01	20181122_CTCFgfpcf2_Prometa\MitoSys2\Calibration\pmEGFPC1\0002_pmEGFPC1_R1_P2_K1_Ch2.zen
2.279999e+01	5.170003e+01	20181122_CTCFgfpcf2_Prometa\MitoSys2\Calibration\pmEGFPC1\0002_pmEGFPC1_R1_P2_K1_Ch2.zen
2.285999e+01	4.856669e+01	20181122_CTCFgfpcf2_Prometa\MitoSys2\Calibration\pmEGFPC1\0002_pmEGFPC1_R1_P2_K1_Ch2.zen
2.291999e+01	4.996669e+01	20181122_CTCFgfpcf2_Prometa\MitoSys2\Calibration\pmEGFPC1\0002_pmEGFPC1_R1_P2_K1_Ch2.zen
2.297999e+01	4.670002e+01	20181122_CTCFgfpcf2_Prometa\MitoSys2\Calibration\pmEGFPC1\0002_pmEGFPC1_R1_P2_K1_Ch2.zen
2.303999e+01	5.068336e+01	20181122_CTCFgfpcf2_Prometa\MitoSys2\Calibration\pmEGFPC1\0002_pmEGFPC1_R1_P2_K1_Ch2.zen
2.309999e+01	4.831669e+01	20181122_CTCFgfpcf2_Prometa\MitoSys2\Calibration\pmEGFPC1\0002_pmEGFPC1_R1_P2_K1_Ch2.zen
2.315999e+01	4.881669e+01	20181122_CTCFgfpcf2_Prometa\MitoSys2\Calibration\pmEGFPC1\0002_pmEGFPC1_R1_P2_K1_Ch2.zen
2.321999e+01	4.810003e+01	20181122_CTCFgfpcf2_Prometa\MitoSys2\Calibration\pmEGFPC1\0002_pmEGFPC1_R1_P2_K1_Ch2.zen
2.327999e+01	4.551669e+01	20181122_CTCFgfpcf2_Prometa\MitoSys2\Calibration\pmEGFPC1\0002_pmEGFPC1_R1_P2_K1_Ch2.zen
2.333999e+01	5.440003e+01	20181122_CTCFgfpcf2_Prometa\MitoSys2\Calibration\pmEGFPC1\0002_pmEGFPC1_R1_P2_K1_Ch2.zen
2.339999e+01	5.033336e+01	20181122_CTCFgfpcf2_Prometa\MitoSys2\Calibration\pmEGFPC1\0002_pmEGFPC1_R1_P2_K1_Ch2.zen
2.345999e+01	5.251669e+01	20181122_CTCFgfpcf2_Prometa\MitoSys2\Calibration\pmEGFPC1\0002_pmEGFPC1_R1_P2_K1_Ch2.zen
2.351999e+01	4.900003e+01	20181122_CTCFgfpcf2_Prometa\MitoSys2\Calibration\pmEGFPC1\0002_pmEGFPC1_R1_P2_K1_Ch2.zen
2.357999e+01	4.783336e+01	20181122_CTCFgfpcf2_Prometa\MitoSys2\Calibration\pmEGFPC1\0002_pmEGFPC1_R1_P2_K1_Ch2.zen
2.363999e+01	4.976669e+01	20181122_CTCFgfpcf2_Prometa\MitoSys2\Calibration\pmEGFPC1\0002_pmEGFPC1_R1_P2_K1_Ch2.zen
2.369999e+01	4.950003e+01	20181122_CTCFgfpcf2_Prometa\MitoSys2\Calibration\pmEGFPC1\0002_pmEGFPC1_R1_P2_K1_Ch2.zen
2.375999e+01	5.065003e+01	20181122_CTCFgfpcf2_Prometa\MitoSys2\Calibration\pmEGFPC1\0002_pmEGFPC1_R1_P2_K1_Ch2.zen
2.381999e+01	4.450002e+01	20181122_CTCFgfpcf2_Prometa\MitoSys2\Calibration\pmEGFPC1\0002_pmEGFPC1_R1_P2_K1_Ch2.zen
2.387999e+01	5.295003e+01	20181122_CTCFgfpcf2_Prometa\MitoSys2\Calibration\pmEGFPC1\0002_pmEGFPC1_R1_P2_K1_Ch2.zen
2.393999e+01	4.738336e+01	20181122_CTCFgfpcf2_Prometa\MitoSys2\Calibration\pmEGFPC1\0002_pmEGFPC1_R1_P2_K1_Ch2.zen
2.399999e+01	5.128336e+01	20181122_CTCFgfpcf2_Prometa\MitoSys2\Calibration\pmEGFPC1\0002_pmEGFPC1_R1_P2_K1_Ch2.zen
2.405999e+01	4.458335e+01	20181122_CTCFgfpcf2_Prometa\MitoSys2\Calibration\pmEGFPC1\0002_pmEGFPC1_R1_P2_K1_Ch2.zen
2.411999e+01	4.580002e+01	20181122_CTCFgfpcf2_Prometa\MitoSys2\Calibration\pmEGFPC1\0002_pmEGFPC1_R1_P2_K1_Ch2.zen
2.417999e+01	4.711669e+01	20181122_CTCFgfpcf2_Prometa\MitoSys2\Calibration\pmEGFPC1\0002_pmEGFPC1_R1_P2_K1_Ch2.zen
2.423999e+01	4.493336e+01	20181122_CTCFgfpcf2_Prometa\MitoSys2\Calibration\pmEGFPC1\0002_pmEGFPC1_R1_P2_K1_Ch2.zen
2.429999e+01	4.725002e+01	20181122_CTCFgfpcf2_Prometa\MitoSys2\Calibration\pmEGFPC1\0002_pmEGFPC1_R1_P2_K1_Ch2.zen
2.435999e+01	4.488336e+01	20181122_CTCFgfpcf2_Prometa\MitoSys2\Calibration\pmEGFPC1\0002_pmEGFPC1_R1_P2_K1_Ch2.zen
2.441999e+01	4.708336e+01	20181122_CTCFgfpcf2_Prometa\MitoSys2\Calibration\pmEGFPC1\0002_pmEGFPC1_R1_P2_K1_Ch2.zen
2.447999e+01	4.586669e+01	20181122_CTCFgfpcf2_Prometa\MitoSys2\Calibration\pmEGFPC1\0002_pmEGFPC1_R1_P2_K1_Ch2.zen
2.453999e+01	4.448336e+01	20181122_CTCFgfpcf2_Prometa\MitoSys2\Calibration\pmEGFPC1\0002_pmEGFPC1_R1_P2_K1_Ch2.zen
2.459999e+01	4.756669e+01	20181122_CTCFgfpcf2_Prometa\MitoSys2\Calibration\pmEGFPC1\0002_pmEGFPC1_R1_P2_K1_Ch2.zen
2.465999e+01	4.896669e+01	20181122_CTCFgfpcf2_Prometa\MitoSys2\Calibration\pmEGFPC1\0002_pmEGFPC1_R1_P2_K1_Ch2.zen
2.471999e+01	4.633336e+01	20181122_CTCFgfpcf2_Prometa\MitoSys2\Calibration\pmEGFPC1\0002_pmEGFPC1_R1_P2_K1_Ch2.zen
2.477999e+01	4.566669e+01	20181122_CTCFgfpcf2_Prometa\MitoSys2\Calibration\pmEGFPC1\0002_pmEGFPC1_R1_P2_K1_Ch2.zen
2.483999e+01	4.361669e+01	20181122_CTCFgfpcf2_Prometa\MitoSys2\Calibration\pmEGFPC1\0002_pmEGFPC1_R1_P2_K1_Ch2.zen
2.489999e+01	4.716669e+01	20181122_CTCFgfpcf2_Prometa\MitoSys2\Calibration\pmEGFPC1\0002_pmEGFPC1_R1_P2_K1_Ch2.zen
2.495999e+01	4.681669e+01	20181122_CTCFgfpcf2_Prometa\MitoSys2\Calibration\pmEGFPC1\0002_pmEGFPC1_R1_P2_K1_Ch2.zen
2.501999e+01	4.475002e+01	20181122_CTCFgfpcf2_Prometa\MitoSys2\Calibration\pmEGFPC1\0002_pmEGFPC1_R1_P2_K1_Ch2.zen
2.507999e+01	4.933336e+01	20181122_CTCFgfpcf2_Prometa\MitoSys2\Calibration\pmEGFPC1\0002_pmEGFPC1_R1_P2_K1_Ch2.zen
2.513999e+01	4.746669e+01	20181122_CTCFgfpcf2_Prometa\MitoSys2\Calibration\pmEGFPC1\0002_pmEGFPC1_R1_P2_K1_Ch2.zen
2.519999e+01	4.903336e+01	20181122_CTCFgfpcf2_Prometa\MitoSys2\Calibration\pmEGFPC1\0002_pmEGFPC1_R1_P2_K1_Ch2.zen
2.525999e+01	4.671669e+01	20181122_CTCFgfpcf2_Prometa\MitoSys2\Calibration\pmEGFPC1\0002_pmEGFPC1_R1_P2_K1_Ch2.zen
2.531999e+01	4.491669e+01	20181122_CTCFgfpcf2_Prometa\MitoSys2\Calibration\pmEGFPC1\0002_pmEGFPC1_R1_P2_K1_Ch2.zen
2.537999e+01	5.235003e+01	20181122_CTCFgfpcf2_Prometa\MitoSys2\Calibration\pmEGFPC1\0002_pmEGFPC1_R1_P2_K1_Ch2.zen
2.543999e+01	4.803336e+01	20181122_CTCFgfpcf2_Prometa\MitoSys2\Calibration\pmEGFPC1\0002_pmEGFPC1_R1_P2_K1_Ch2.zen
2.549999e+01	5.088336e+01	20181122_CTCFgfpcf2_Prometa\MitoSys2\Calibration\pmEGFPC1\0002_pmEGFPC1_R1_P2_K1_Ch2.zen
2.555999e+01	4.950003e+01	20181122_CTCFgfpcf2_Prometa\MitoSys2\Calibration\pmEGFPC1\0002_pmEGFPC1_R1_P2_K1_Ch2.zen
2.561999e+01	4.381669e+01	20181122_CTCFgfpcf2_Prometa\MitoSys2\Calibration\pmEGFPC1\0002_pmEGFPC1_R1_P2_K1_Ch2.zen
2.567999e+01	4.533336e+01	20181122_CTCFgfpcf2_Prometa\MitoSys2\Calibration\pmEGFPC1\0002_pmEGFPC1_R1_P2_K1_Ch2.zen
2.573999e+01	4.795002e+01	20181122_CTCFgfpcf2_Prometa\MitoSys2\Calibration\pmEGFPC1\0002_pmEGFPC1_R1_P2_K1_Ch2.zen
2.579999e+01	4.760003e+01	20181122_CTCFgfpcf2_Prometa\MitoSys2\Calibration\pmEGFPC1\0002_pmEGFPC1_R1_P2_K1_Ch2.zen
2.585999e+01	4.441669e+01	20181122_CTCFgfpcf2_Prometa\MitoSys2\Calibration\pmEGFPC1\0002_pmEGFPC1_R1_P2_K1_Ch2.zen
2.591999e+01	4.688336e+01	20181122_CTCFgfpcf2_Prometa\MitoSys2\Calibration\pmEGFPC1\0002_pmEGFPC1_R1_P2_K1_Ch2.zen
2.597999e+01	5.116669e+01	20181122_CTCFgfpcf2_Prometa\MitoSys2\Calibration\pmEGFPC1\0002_pmEGFPC1_R1_P2_K1_Ch2.zen
2.603999e+01	4.391669e+01	20181122_CTCFgfpcf2_Prometa\MitoSys2\Calibration\pmEGFPC1\0002_pmEGFPC1_R1_P2_K1_Ch2.zen
2.609999e+01	4.641669e+01	20181122_CTCFgfpcf2_Prometa\MitoSys2\Calibration\pmEGFPC1\0002_pmEGFPC1_R1_P2_K1_Ch2.zen
2.615999e+01	4.405002e+01	20181122_CTCFgfpcf2_Prometa\MitoSys2\Calibration\pmEGFPC1\0002_pmEGFPC1_R1_P2_K1_Ch2.zen
2.621999e+01	4.265002e+01	20181122_CTCFgfpcf2_Prometa\MitoSys2\Calibration\pmEGFPC1\0002_pmEGFPC1_R1_P2_K1_Ch2.zen
2.627999e+01	4.253336e+01	20181122_CTCFgfpcf2_Prometa\MitoSys2\Calibration\pmEGFPC1\0002_pmEGFPC1_R1_P2_K1_Ch2.zen
2.633999e+01	4.700002e+01	20181122_CTCFgfpcf2_Prometa\MitoSys2\Calibration\pmEGFPC1\0002_pmEGFPC1_R1_P2_K1_Ch2.zen
2.639999e+01	4.735003e+01	20181122_CTCFgfpcf2_Prometa\MitoSys2\Calibration\pmEGFPC1\0002_pmEGFPC1_R1_P2_K1_Ch2.zen
2.645999e+01	4.918336e+01	20181122_CTCFgfpcf2_Prometa\MitoSys2\Calibration\pmEGFPC1\0002_pmEGFPC1_R1_P2_K1_Ch2.zen
2.651999e+01	4.746669e+01	20181122_CTCFgfpcf2_Prometa\MitoSys2\Calibration\pmEGFPC1\0002_pmEGFPC1_R1_P2_K1_Ch2.zen
2.657999e+01	4.583336e+01	20181122_CTCFgfpcf2_Prometa\MitoSys2\Calibration\pmEGFPC1\0002_pmEGFPC1_R1_P2_K1_Ch2.zen
2.663999e+01	4.756669e+01	20181122_CTCFgfpcf2_Prometa\MitoSys2\Calibration\pmEGFPC1\0002_pmEGFPC1_R1_P2_K1_Ch2.zen
2.669999e+01	4.725002e+01	20181122_CTCFgfpcf2_Prometa\MitoSys2\Calibration\pmEGFPC1\0002_pmEGFPC1_R1_P2_K1_Ch2.zen
2.675999e+01	4.215002e+01	20181122_CTCFgfpcf2_Prometa\MitoSys2\Calibration\pmEGFPC1\0002_pmEGFPC1_R1_P2_K1_Ch2.zen
2.681999e+01	4.733336e+01	20181122_CTCFgfpcf2_Prometa\MitoSys2\Calibration\pmEGFPC1\0002_pmEGFPC1_R1_P2_K1_Ch2.zen
2.687999e+01	4.920003e+01	20181122_CTCFgfpcf2_Prometa\MitoSys2\Calibration\pmEGFPC1\0002_pmEGFPC1_R1_P2_K1_Ch2.zen
2.693999e+01	4.630003e+01	20181122_CTCFgfpcf2_Prometa\MitoSys2\Calibration\pmEGFPC1\0002_pmEGFPC1_R1_P2_K1_Ch2.zen
2.699999e+01	4.685003e+01	20181122_CTCFgfpcf2_Prometa\MitoSys2\Calibration\pmEGFPC1\0002_pmEGFPC1_R1_P2_K1_Ch2.zen
2.705999e+01	5.298336e+01	20181122_CTCFgfpcf2_Prometa\MitoSys2\Calibration\pmEGFPC1\0002_pmEGFPC1_R1_P2_K1_Ch2.zen
2.711999e+01	4.451669e+01	20181122_CTCFgfpcf2_Prometa\MitoSys2\Calibration\pmEGFPC1\0002_pmEGFPC1_R1_P2_K1_Ch2.zen
2.717999e+01	4.685003e+01	20181122_CTCFgfpcf2_Prometa\MitoSys2\Calibration\pmEGFPC1\0002_pmEGFPC1_R1_P2_K1_Ch2.zen
2.723999e+01	5.043336e+01	20181122_CTCFgfpcf2_Prometa\MitoSys2\Calibration\pmEGFPC1\0002_pmEGFPC1_R1_P2_K1_Ch2.zen
2.729999e+01	4.828336e+01	20181122_CTCFgfpcf2_Prometa\MitoSys2\Calibration\pmEGFPC1\0002_pmEGFPC1_R1_P2_K1_Ch2.zen
2.735999e+01	4.586669e+01	20181122_CTCFgfpcf2_Prometa\MitoSys2\Calibration\pmEGFPC1\0002_pmEGFPC1_R1_P2_K1_Ch2.zen
2.741998e+01	4.850003e+01	20181122_CTCFgfpcf2_Prometa\MitoSys2\Calibration\pmEGFPC1\0002_pmEGFPC1_R1_P2_K1_Ch2.zen
2.747999e+01	4.753336e+01	20181122_CTCFgfpcf2_Prometa\MitoSys2\Calibration\pmEGFPC1\0002_pmEGFPC1_R1_P2_K1_Ch2.zen
2.753999e+01	4.811669e+01	20181122_CTCFgfpcf2_Prometa\MitoSys2\Calibration\pmEGFPC1\0002_pmEGFPC1_R1_P2_K1_Ch2.zen
2.759999e+01	4.825003e+01	20181122_CTCFgfpcf2_Prometa\MitoSys2\Calibration\pmEGFPC1\0002_pmEGFPC1_R1_P2_K1_Ch2.zen
2.765999e+01	4.530002e+01	20181122_CTCFgfpcf2_Prometa\MitoSys2\Calibration\pmEGFPC1\0002_pmEGFPC1_R1_P2_K1_Ch2.zen
2.771999e+01	4.631669e+01	20181122_CTCFgfpcf2_Prometa\MitoSys2\Calibration\pmEGFPC1\0002_pmEGFPC1_R1_P2_K1_Ch2.zen
2.777999e+01	4.630003e+01	20181122_CTCFgfpcf2_Prometa\MitoSys2\Calibration\pmEGFPC1\0002_pmEGFPC1_R1_P2_K1_Ch2.zen
2.783998e+01	4.791669e+01	20181122_CTCFgfpcf2_Prometa\MitoSys2\Calibration\pmEGFPC1\0002_pmEGFPC1_R1_P2_K1_Ch2.zen
2.789999e+01	4.691669e+01	20181122_CTCFgfpcf2_Prometa\MitoSys2\Calibration\pmEGFPC1\0002_pmEGFPC1_R1_P2_K1_Ch2.zen
2.795999e+01	4.815002e+01	20181122_CTCFgfpcf2_Prometa\MitoSys2\Calibration\pmEGFPC1\0002_pmEGFPC1_R1_P2_K1_Ch2.zen
2.801999e+01	4.941669e+01	20181122_CTCFgfpcf2_Prometa\MitoSys2\Calibration\pmEGFPC1\0002_pmEGFPC1_R1_P2_K1_Ch2.zen
2.807998e+01	4.631669e+01	20181122_CTCFgfpcf2_Prometa\MitoSys2\Calibration\pmEGFPC1\0002_pmEGFPC1_R1_P2_K1_Ch2.zen
2.813999e+01	4.903336e+01	20181122_CTCFgfpcf2_Prometa\MitoSys2\Calibration\pmEGFPC1\0002_pmEGFPC1_R1_P2_K1_Ch2.zen
2.819999e+01	5.046669e+01	20181122_CTCFgfpcf2_Prometa\MitoSys2\Calibration\pmEGFPC1\0002_pmEGFPC1_R1_P2_K1_Ch2.zen
2.825998e+01	4.925003e+01	20181122_CTCFgfpcf2_Prometa\MitoSys2\Calibration\pmEGFPC1\0002_pmEGFPC1_R1_P2_K1_Ch2.zen
2.831998e+01	4.493336e+01	20181122_CTCFgfpcf2_Prometa\MitoSys2\Calibration\pmEGFPC1\0002_pmEGFPC1_R1_P2_K1_Ch2.zen
2.837999e+01	5.011669e+01	20181122_CTCFgfpcf2_Prometa\MitoSys2\Calibration\pmEGFPC1\0002_pmEGFPC1_R1_P2_K1_Ch2.zen
2.843999e+01	4.956669e+01	20181122_CTCFgfpcf2_Prometa\MitoSys2\Calibration\pmEGFPC1\0002_pmEGFPC1_R1_P2_K1_Ch2.zen
2.849998e+01	5.085003e+01	20181122_CTCFgfpcf2_Prometa\MitoSys2\Calibration\pmEGFPC1\0002_pmEGFPC1_R1_P2_K1_Ch2.zen
2.855998e+01	4.595002e+01	20181122_CTCFgfpcf2_Prometa\MitoSys2\Calibration\pmEGFPC1\0002_pmEGFPC1_R1_P2_K1_Ch2.zen
2.861999e+01	5.133336e+01	20181122_CTCFgfpcf2_Prometa\MitoSys2\Calibration\pmEGFPC1\0002_pmEGFPC1_R1_P2_K1_Ch2.zen
2.867999e+01	4.610003e+01	20181122_CTCFgfpcf2_Prometa\MitoSys2\Calibration\pmEGFPC1\0002_pmEGFPC1_R1_P2_K1_Ch2.zen
2.873998e+01	4.656669e+01	20181122_CTCFgfpcf2_Prometa\MitoSys2\Calibration\pmEGFPC1\0002_pmEGFPC1_R1_P2_K1_Ch2.zen
2.879999e+01	4.603336e+01	20181122_CTCFgfpcf2_Prometa\MitoSys2\Calibration\pmEGFPC1\0002_pmEGFPC1_R1_P2_K1_Ch2.zen
2.885999e+01	4.518336e+01	20181122_CTCFgfpcf2_Prometa\MitoSys2\Calibration\pmEGFPC1\0002_pmEGFPC1_R1_P2_K1_Ch2.zen
2.891998e+01	5.225003e+01	20181122_CTCFgfpcf2_Prometa\MitoSys2\Calibration\pmEGFPC1\0002_pmEGFPC1_R1_P2_K1_Ch2.zen
2.897998e+01	4.625002e+01	20181122_CTCFgfpcf2_Prometa\MitoSys2\Calibration\pmEGFPC1\0002_pmEGFPC1_R1_P2_K1_Ch2.zen
2.903999e+01	4.690002e+01	20181122_CTCFgfpcf2_Prometa\MitoSys2\Calibration\pmEGFPC1\0002_pmEGFPC1_R1_P2_K1_Ch2.zen
2.909999e+01	4.535003e+01	20181122_CTCFgfpcf2_Prometa\MitoSys2\Calibration\pmEGFPC1\0002_pmEGFPC1_R1_P2_K1_Ch2.zen
2.915998e+01	5.051669e+01	20181122_CTCFgfpcf2_Prometa\MitoSys2\Calibration\pmEGFPC1\0002_pmEGFPC1_R1_P2_K1_Ch2.zen
2.921998e+01	4.303336e+01	20181122_CTCFgfpcf2_Prometa\MitoSys2\Calibration\pmEGFPC1\0002_pmEGFPC1_R1_P2_K1_Ch2.zen
2.927999e+01	3.836669e+01	20181122_CTCFgfpcf2_Prometa\MitoSys2\Calibration\pmEGFPC1\0002_pmEGFPC1_R1_P2_K1_Ch2.zen
2.933998e+01	4.266669e+01	20181122_CTCFgfpcf2_Prometa\MitoSys2\Calibration\pmEGFPC1\0002_pmEGFPC1_R1_P2_K1_Ch2.zen
2.939998e+01	4.713336e+01	20181122_CTCFgfpcf2_Prometa\MitoSys2\Calibration\pmEGFPC1\0002_pmEGFPC1_R1_P2_K1_Ch2.zen
2.945998e+01	4.500002e+01	20181122_CTCFgfpcf2_Prometa\MitoSys2\Calibration\pmEGFPC1\0002_pmEGFPC1_R1_P2_K1_Ch2.zen
2.951999e+01	4.776669e+01	20181122_CTCFgfpcf2_Prometa\MitoSys2\Calibration\pmEGFPC1\0002_pmEGFPC1_R1_P2_K1_Ch2.zen
2.957998e+01	4.653336e+01	20181122_CTCFgfpcf2_Prometa\MitoSys2\Calibration\pmEGFPC1\0002_pmEGFPC1_R1_P2_K1_Ch2.zen
2.963998e+01	4.411669e+01	20181122_CTCFgfpcf2_Prometa\MitoSys2\Calibration\pmEGFPC1\0002_pmEGFPC1_R1_P2_K1_Ch2.zen
2.969998e+01	5.095003e+01	20181122_CTCFgfpcf2_Prometa\MitoSys2\Calibration\pmEGFPC1\0002_pmEGFPC1_R1_P2_K1_Ch2.zen
2.975998e+01	4.571669e+01	20181122_CTCFgfpcf2_Prometa\MitoSys2\Calibration\pmEGFPC1\0002_pmEGFPC1_R1_P2_K1_Ch2.zen
2.981998e+01	4.528336e+01	20181122_CTCFgfpcf2_Prometa\MitoSys2\Calibration\pmEGFPC1\0002_pmEGFPC1_R1_P2_K1_Ch2.zen
2.987998e+01	4.798336e+01	20181122_CTCFgfpcf2_Prometa\MitoSys2\Calibration\pmEGFPC1\0002_pmEGFPC1_R1_P2_K1_Ch2.zen
2.993999e+01	5.431670e+01	20181122_CTCFgfpcf2_Prometa\MitoSys2\Calibration\pmEGFPC1\0002_pmEGFPC1_R1_P2_K1_Ch2.zen
0	3.063316e+01	20181122_CTCFgfpcf2_Prometa\MitoSys2\Calibration\pmEGFPC1\0003_pmEGFPC1_R1_P1_K1_Ch2.zen
6.000030e-02	3.361648e+01	20181122_CTCFgfpcf2_Prometa\MitoSys2\Calibration\pmEGFPC1\0003_pmEGFPC1_R1_P1_K1_Ch2.zen
1.200000e-01	2.938317e+01	20181122_CTCFgfpcf2_Prometa\MitoSys2\Calibration\pmEGFPC1\0003_pmEGFPC1_R1_P1_K1_Ch2.zen
1.800000e-01	2.826651e+01	20181122_CTCFgfpcf2_Prometa\MitoSys2\Calibration\pmEGFPC1\0003_pmEGFPC1_R1_P1_K1_Ch2.zen
2.400000e-01	2.574986e+01	20181122_CTCFgfpcf2_Prometa\MitoSys2\Calibration\pmEGFPC1\0003_pmEGFPC1_R1_P1_K1_Ch2.zen
3.000000e-01	2.929984e+01	20181122_CTCFgfpcf2_Prometa\MitoSys2\Calibration\pmEGFPC1\0003_pmEGFPC1_R1_P1_K1_Ch2.zen
3.600000e-01	3.001650e+01	20181122_CTCFgfpcf2_Prometa\MitoSys2\Calibration\pmEGFPC1\0003_pmEGFPC1_R1_P1_K1_Ch2.zen
4.200000e-01	3.229982e+01	20181122_CTCFgfpcf2_Prometa\MitoSys2\Calibration\pmEGFPC1\0003_pmEGFPC1_R1_P1_K1_Ch2.zen
4.800000e-01	3.401648e+01	20181122_CTCFgfpcf2_Prometa\MitoSys2\Calibration\pmEGFPC1\0003_pmEGFPC1_R1_P1_K1_Ch2.zen
5.400000e-01	3.386648e+01	20181122_CTCFgfpcf2_Prometa\MitoSys2\Calibration\pmEGFPC1\0003_pmEGFPC1_R1_P1_K1_Ch2.zen
6.000000e-01	3.038317e+01	20181122_CTCFgfpcf2_Prometa\MitoSys2\Calibration\pmEGFPC1\0003_pmEGFPC1_R1_P1_K1_Ch2.zen
6.600000e-01	3.201649e+01	20181122_CTCFgfpcf2_Prometa\MitoSys2\Calibration\pmEGFPC1\0003_pmEGFPC1_R1_P1_K1_Ch2.zen
7.200000e-01	3.213316e+01	20181122_CTCFgfpcf2_Prometa\MitoSys2\Calibration\pmEGFPC1\0003_pmEGFPC1_R1_P1_K1_Ch2.zen
7.800000e-01	3.419981e+01	20181122_CTCFgfpcf2_Prometa\MitoSys2\Calibration\pmEGFPC1\0003_pmEGFPC1_R1_P1_K1_Ch2.zen
8.400000e-01	3.463314e+01	20181122_CTCFgfpcf2_Prometa\MitoSys2\Calibration\pmEGFPC1\0003_pmEGFPC1_R1_P1_K1_Ch2.zen
9.000000e-01	2.814985e+01	20181122_CTCFgfpcf2_Prometa\MitoSys2\Calibration\pmEGFPC1\0003_pmEGFPC1_R1_P1_K1_Ch2.zen
9.600100e-01	2.843318e+01	20181122_CTCFgfpcf2_Prometa\MitoSys2\Calibration\pmEGFPC1\0003_pmEGFPC1_R1_P1_K1_Ch2.zen
1.020010e+00	3.139983e+01	20181122_CTCFgfpcf2_Prometa\MitoSys2\Calibration\pmEGFPC1\0003_pmEGFPC1_R1_P1_K1_Ch2.zen
1.080010e+00	2.934984e+01	20181122_CTCFgfpcf2_Prometa\MitoSys2\Calibration\pmEGFPC1\0003_pmEGFPC1_R1_P1_K1_Ch2.zen
1.140010e+00	3.091650e+01	20181122_CTCFgfpcf2_Prometa\MitoSys2\Calibration\pmEGFPC1\0003_pmEGFPC1_R1_P1_K1_Ch2.zen
1.200010e+00	2.681652e+01	20181122_CTCFgfpcf2_Prometa\MitoSys2\Calibration\pmEGFPC1\0003_pmEGFPC1_R1_P1_K1_Ch2.zen
1.260010e+00	3.094983e+01	20181122_CTCFgfpcf2_Prometa\MitoSys2\Calibration\pmEGFPC1\0003_pmEGFPC1_R1_P1_K1_Ch2.zen
1.320010e+00	3.416648e+01	20181122_CTCFgfpcf2_Prometa\MitoSys2\Calibration\pmEGFPC1\0003_pmEGFPC1_R1_P1_K1_Ch2.zen
1.380010e+00	3.121649e+01	20181122_CTCFgfpcf2_Prometa\MitoSys2\Calibration\pmEGFPC1\0003_pmEGFPC1_R1_P1_K1_Ch2.zen
1.440010e+00	2.969984e+01	20181122_CTCFgfpcf2_Prometa\MitoSys2\Calibration\pmEGFPC1\0003_pmEGFPC1_R1_P1_K1_Ch2.zen
1.500010e+00	3.371648e+01	20181122_CTCFgfpcf2_Prometa\MitoSys2\Calibration\pmEGFPC1\0003_pmEGFPC1_R1_P1_K1_Ch2.zen
1.560010e+00	3.019983e+01	20181122_CTCFgfpcf2_Prometa\MitoSys2\Calibration\pmEGFPC1\0003_pmEGFPC1_R1_P1_K1_Ch2.zen
1.620010e+00	3.154983e+01	20181122_CTCFgfpcf2_Prometa\MitoSys2\Calibration\pmEGFPC1\0003_pmEGFPC1_R1_P1_K1_Ch2.zen
1.680010e+00	3.071650e+01	20181122_CTCFgfpcf2_Prometa\MitoSys2\Calibration\pmEGFPC1\0003_pmEGFPC1_R1_P1_K1_Ch2.zen
1.740010e+00	3.129983e+01	20181122_CTCFgfpcf2_Prometa\MitoSys2\Calibration\pmEGFPC1\0003_pmEGFPC1_R1_P1_K1_Ch2.zen
1.800010e+00	3.114983e+01	20181122_CTCFgfpcf2_Prometa\MitoSys2\Calibration\pmEGFPC1\0003_pmEGFPC1_R1_P1_K1_Ch2.zen
1.860010e+00	3.389981e+01	20181122_CTCFgfpcf2_Prometa\MitoSys2\Calibration\pmEGFPC1\0003_pmEGFPC1_R1_P1_K1_Ch2.zen
1.920010e+00	2.763318e+01	20181122_CTCFgfpcf2_Prometa\MitoSys2\Calibration\pmEGFPC1\0003_pmEGFPC1_R1_P1_K1_Ch2.zen
1.980010e+00	2.881651e+01	20181122_CTCFgfpcf2_Prometa\MitoSys2\Calibration\pmEGFPC1\0003_pmEGFPC1_R1_P1_K1_Ch2.zen
2.040010e+00	3.299982e+01	20181122_CTCFgfpcf2_Prometa\MitoSys2\Calibration\pmEGFPC1\0003_pmEGFPC1_R1_P1_K1_Ch2.zen
2.100010e+00	2.748318e+01	20181122_CTCFgfpcf2_Prometa\MitoSys2\Calibration\pmEGFPC1\0003_pmEGFPC1_R1_P1_K1_Ch2.zen
2.160010e+00	2.703318e+01	20181122_CTCFgfpcf2_Prometa\MitoSys2\Calibration\pmEGFPC1\0003_pmEGFPC1_R1_P1_K1_Ch2.zen
2.220010e+00	2.946650e+01	20181122_CTCFgfpcf2_Prometa\MitoSys2\Calibration\pmEGFPC1\0003_pmEGFPC1_R1_P1_K1_Ch2.zen
2.280010e+00	3.056650e+01	20181122_CTCFgfpcf2_Prometa\MitoSys2\Calibration\pmEGFPC1\0003_pmEGFPC1_R1_P1_K1_Ch2.zen
2.340010e+00	3.558314e+01	20181122_CTCFgfpcf2_Prometa\MitoSys2\Calibration\pmEGFPC1\0003_pmEGFPC1_R1_P1_K1_Ch2.zen
2.400010e+00	3.341648e+01	20181122_CTCFgfpcf2_Prometa\MitoSys2\Calibration\pmEGFPC1\0003_pmEGFPC1_R1_P1_K1_Ch2.zen
2.460010e+00	3.036650e+01	20181122_CTCFgfpcf2_Prometa\MitoSys2\Calibration\pmEGFPC1\0003_pmEGFPC1_R1_P1_K1_Ch2.zen
2.520010e+00	3.156649e+01	20181122_CTCFgfpcf2_Prometa\MitoSys2\Calibration\pmEGFPC1\0003_pmEGFPC1_R1_P1_K1_Ch2.zen
2.580010e+00	3.333315e+01	20181122_CTCFgfpcf2_Prometa\MitoSys2\Calibration\pmEGFPC1\0003_pmEGFPC1_R1_P1_K1_Ch2.zen
2.640010e+00	3.368315e+01	20181122_CTCFgfpcf2_Prometa\MitoSys2\Calibration\pmEGFPC1\0003_pmEGFPC1_R1_P1_K1_Ch2.zen
2.700010e+00	3.223315e+01	20181122_CTCFgfpcf2_Prometa\MitoSys2\Calibration\pmEGFPC1\0003_pmEGFPC1_R1_P1_K1_Ch2.zen
2.760020e+00	3.479981e+01	20181122_CTCFgfpcf2_Prometa\MitoSys2\Calibration\pmEGFPC1\0003_pmEGFPC1_R1_P1_K1_Ch2.zen
2.820020e+00	2.961650e+01	20181122_CTCFgfpcf2_Prometa\MitoSys2\Calibration\pmEGFPC1\0003_pmEGFPC1_R1_P1_K1_Ch2.zen
2.880020e+00	3.021650e+01	20181122_CTCFgfpcf2_Prometa\MitoSys2\Calibration\pmEGFPC1\0003_pmEGFPC1_R1_P1_K1_Ch2.zen
2.940020e+00	3.361648e+01	20181122_CTCFgfpcf2_Prometa\MitoSys2\Calibration\pmEGFPC1\0003_pmEGFPC1_R1_P1_K1_Ch2.zen
3.000020e+00	3.634980e+01	20181122_CTCFgfpcf2_Prometa\MitoSys2\Calibration\pmEGFPC1\0003_pmEGFPC1_R1_P1_K1_Ch2.zen
3.060020e+00	3.041650e+01	20181122_CTCFgfpcf2_Prometa\MitoSys2\Calibration\pmEGFPC1\0003_pmEGFPC1_R1_P1_K1_Ch2.zen
3.120020e+00	3.186649e+01	20181122_CTCFgfpcf2_Prometa\MitoSys2\Calibration\pmEGFPC1\0003_pmEGFPC1_R1_P1_K1_Ch2.zen
3.180020e+00	2.839984e+01	20181122_CTCFgfpcf2_Prometa\MitoSys2\Calibration\pmEGFPC1\0003_pmEGFPC1_R1_P1_K1_Ch2.zen
3.240020e+00	3.593314e+01	20181122_CTCFgfpcf2_Prometa\MitoSys2\Calibration\pmEGFPC1\0003_pmEGFPC1_R1_P1_K1_Ch2.zen
3.300020e+00	2.961650e+01	20181122_CTCFgfpcf2_Prometa\MitoSys2\Calibration\pmEGFPC1\0003_pmEGFPC1_R1_P1_K1_Ch2.zen
3.360020e+00	2.884984e+01	20181122_CTCFgfpcf2_Prometa\MitoSys2\Calibration\pmEGFPC1\0003_pmEGFPC1_R1_P1_K1_Ch2.zen
3.420020e+00	3.626647e+01	20181122_CTCFgfpcf2_Prometa\MitoSys2\Calibration\pmEGFPC1\0003_pmEGFPC1_R1_P1_K1_Ch2.zen
3.480020e+00	3.621646e+01	20181122_CTCFgfpcf2_Prometa\MitoSys2\Calibration\pmEGFPC1\0003_pmEGFPC1_R1_P1_K1_Ch2.zen
3.540020e+00	3.248315e+01	20181122_CTCFgfpcf2_Prometa\MitoSys2\Calibration\pmEGFPC1\0003_pmEGFPC1_R1_P1_K1_Ch2.zen
3.600020e+00	2.681652e+01	20181122_CTCFgfpcf2_Prometa\MitoSys2\Calibration\pmEGFPC1\0003_pmEGFPC1_R1_P1_K1_Ch2.zen
3.660020e+00	2.898317e+01	20181122_CTCFgfpcf2_Prometa\MitoSys2\Calibration\pmEGFPC1\0003_pmEGFPC1_R1_P1_K1_Ch2.zen
3.720020e+00	2.946650e+01	20181122_CTCFgfpcf2_Prometa\MitoSys2\Calibration\pmEGFPC1\0003_pmEGFPC1_R1_P1_K1_Ch2.zen
3.780020e+00	3.043316e+01	20181122_CTCFgfpcf2_Prometa\MitoSys2\Calibration\pmEGFPC1\0003_pmEGFPC1_R1_P1_K1_Ch2.zen
3.840020e+00	3.121649e+01	20181122_CTCFgfpcf2_Prometa\MitoSys2\Calibration\pmEGFPC1\0003_pmEGFPC1_R1_P1_K1_Ch2.zen
3.900020e+00	2.823318e+01	20181122_CTCFgfpcf2_Prometa\MitoSys2\Calibration\pmEGFPC1\0003_pmEGFPC1_R1_P1_K1_Ch2.zen
3.960020e+00	2.916651e+01	20181122_CTCFgfpcf2_Prometa\MitoSys2\Calibration\pmEGFPC1\0003_pmEGFPC1_R1_P1_K1_Ch2.zen
4.020020e+00	3.074983e+01	20181122_CTCFgfpcf2_Prometa\MitoSys2\Calibration\pmEGFPC1\0003_pmEGFPC1_R1_P1_K1_Ch2.zen
4.080020e+00	3.134983e+01	20181122_CTCFgfpcf2_Prometa\MitoSys2\Calibration\pmEGFPC1\0003_pmEGFPC1_R1_P1_K1_Ch2.zen
4.140020e+00	3.323315e+01	20181122_CTCFgfpcf2_Prometa\MitoSys2\Calibration\pmEGFPC1\0003_pmEGFPC1_R1_P1_K1_Ch2.zen
4.200020e+00	3.736646e+01	20181122_CTCFgfpcf2_Prometa\MitoSys2\Calibration\pmEGFPC1\0003_pmEGFPC1_R1_P1_K1_Ch2.zen
4.260020e+00	3.131649e+01	20181122_CTCFgfpcf2_Prometa\MitoSys2\Calibration\pmEGFPC1\0003_pmEGFPC1_R1_P1_K1_Ch2.zen
4.320020e+00	3.178316e+01	20181122_CTCFgfpcf2_Prometa\MitoSys2\Calibration\pmEGFPC1\0003_pmEGFPC1_R1_P1_K1_Ch2.zen
4.380020e+00	3.174982e+01	20181122_CTCFgfpcf2_Prometa\MitoSys2\Calibration\pmEGFPC1\0003_pmEGFPC1_R1_P1_K1_Ch2.zen
4.440020e+00	3.236649e+01	20181122_CTCFgfpcf2_Prometa\MitoSys2\Calibration\pmEGFPC1\0003_pmEGFPC1_R1_P1_K1_Ch2.zen
4.500020e+00	2.959984e+01	20181122_CTCFgfpcf2_Prometa\MitoSys2\Calibration\pmEGFPC1\0003_pmEGFPC1_R1_P1_K1_Ch2.zen
4.560030e+00	3.313315e+01	20181122_CTCFgfpcf2_Prometa\MitoSys2\Calibration\pmEGFPC1\0003_pmEGFPC1_R1_P1_K1_Ch2.zen
4.620030e+00	2.704985e+01	20181122_CTCFgfpcf2_Prometa\MitoSys2\Calibration\pmEGFPC1\0003_pmEGFPC1_R1_P1_K1_Ch2.zen
4.680030e+00	3.114983e+01	20181122_CTCFgfpcf2_Prometa\MitoSys2\Calibration\pmEGFPC1\0003_pmEGFPC1_R1_P1_K1_Ch2.zen
4.740030e+00	2.769985e+01	20181122_CTCFgfpcf2_Prometa\MitoSys2\Calibration\pmEGFPC1\0003_pmEGFPC1_R1_P1_K1_Ch2.zen
4.800030e+00	2.733318e+01	20181122_CTCFgfpcf2_Prometa\MitoSys2\Calibration\pmEGFPC1\0003_pmEGFPC1_R1_P1_K1_Ch2.zen
4.860030e+00	2.793318e+01	20181122_CTCFgfpcf2_Prometa\MitoSys2\Calibration\pmEGFPC1\0003_pmEGFPC1_R1_P1_K1_Ch2.zen
4.920030e+00	2.881651e+01	20181122_CTCFgfpcf2_Prometa\MitoSys2\Calibration\pmEGFPC1\0003_pmEGFPC1_R1_P1_K1_Ch2.zen
4.980030e+00	2.994983e+01	20181122_CTCFgfpcf2_Prometa\MitoSys2\Calibration\pmEGFPC1\0003_pmEGFPC1_R1_P1_K1_Ch2.zen
5.040030e+00	3.113316e+01	20181122_CTCFgfpcf2_Prometa\MitoSys2\Calibration\pmEGFPC1\0003_pmEGFPC1_R1_P1_K1_Ch2.zen
5.100030e+00	3.024983e+01	20181122_CTCFgfpcf2_Prometa\MitoSys2\Calibration\pmEGFPC1\0003_pmEGFPC1_R1_P1_K1_Ch2.zen
5.160030e+00	3.223315e+01	20181122_CTCFgfpcf2_Prometa\MitoSys2\Calibration\pmEGFPC1\0003_pmEGFPC1_R1_P1_K1_Ch2.zen
5.220030e+00	3.234982e+01	20181122_CTCFgfpcf2_Prometa\MitoSys2\Calibration\pmEGFPC1\0003_pmEGFPC1_R1_P1_K1_Ch2.zen
5.280030e+00	3.231649e+01	20181122_CTCFgfpcf2_Prometa\MitoSys2\Calibration\pmEGFPC1\0003_pmEGFPC1_R1_P1_K1_Ch2.zen
5.340030e+00	3.214982e+01	20181122_CTCFgfpcf2_Prometa\MitoSys2\Calibration\pmEGFPC1\0003_pmEGFPC1_R1_P1_K1_Ch2.zen
5.400030e+00	2.914984e+01	20181122_CTCFgfpcf2_Prometa\MitoSys2\Calibration\pmEGFPC1\0003_pmEGFPC1_R1_P1_K1_Ch2.zen
5.460030e+00	3.144983e+01	20181122_CTCFgfpcf2_Prometa\MitoSys2\Calibration\pmEGFPC1\0003_pmEGFPC1_R1_P1_K1_Ch2.zen
5.520030e+00	2.899984e+01	20181122_CTCFgfpcf2_Prometa\MitoSys2\Calibration\pmEGFPC1\0003_pmEGFPC1_R1_P1_K1_Ch2.zen
5.580030e+00	3.146649e+01	20181122_CTCFgfpcf2_Prometa\MitoSys2\Calibration\pmEGFPC1\0003_pmEGFPC1_R1_P1_K1_Ch2.zen
5.640030e+00	3.161649e+01	20181122_CTCFgfpcf2_Prometa\MitoSys2\Calibration\pmEGFPC1\0003_pmEGFPC1_R1_P1_K1_Ch2.zen
5.700030e+00	2.863317e+01	20181122_CTCFgfpcf2_Prometa\MitoSys2\Calibration\pmEGFPC1\0003_pmEGFPC1_R1_P1_K1_Ch2.zen
5.760030e+00	3.031650e+01	20181122_CTCFgfpcf2_Prometa\MitoSys2\Calibration\pmEGFPC1\0003_pmEGFPC1_R1_P1_K1_Ch2.zen
5.820030e+00	3.416648e+01	20181122_CTCFgfpcf2_Prometa\MitoSys2\Calibration\pmEGFPC1\0003_pmEGFPC1_R1_P1_K1_Ch2.zen
5.880030e+00	3.116649e+01	20181122_CTCFgfpcf2_Prometa\MitoSys2\Calibration\pmEGFPC1\0003_pmEGFPC1_R1_P1_K1_Ch2.zen
5.940030e+00	2.643319e+01	20181122_CTCFgfpcf2_Prometa\MitoSys2\Calibration\pmEGFPC1\0003_pmEGFPC1_R1_P1_K1_Ch2.zen
6.000030e+00	2.544986e+01	20181122_CTCFgfpcf2_Prometa\MitoSys2\Calibration\pmEGFPC1\0003_pmEGFPC1_R1_P1_K1_Ch2.zen
6.060030e+00	2.906651e+01	20181122_CTCFgfpcf2_Prometa\MitoSys2\Calibration\pmEGFPC1\0003_pmEGFPC1_R1_P1_K1_Ch2.zen
6.120030e+00	3.141649e+01	20181122_CTCFgfpcf2_Prometa\MitoSys2\Calibration\pmEGFPC1\0003_pmEGFPC1_R1_P1_K1_Ch2.zen
6.180030e+00	3.399981e+01	20181122_CTCFgfpcf2_Prometa\MitoSys2\Calibration\pmEGFPC1\0003_pmEGFPC1_R1_P1_K1_Ch2.zen
6.240030e+00	3.611647e+01	20181122_CTCFgfpcf2_Prometa\MitoSys2\Calibration\pmEGFPC1\0003_pmEGFPC1_R1_P1_K1_Ch2.zen
6.300030e+00	2.839984e+01	20181122_CTCFgfpcf2_Prometa\MitoSys2\Calibration\pmEGFPC1\0003_pmEGFPC1_R1_P1_K1_Ch2.zen
6.360030e+00	2.871651e+01	20181122_CTCFgfpcf2_Prometa\MitoSys2\Calibration\pmEGFPC1\0003_pmEGFPC1_R1_P1_K1_Ch2.zen
6.420040e+00	3.096650e+01	20181122_CTCFgfpcf2_Prometa\MitoSys2\Calibration\pmEGFPC1\0003_pmEGFPC1_R1_P1_K1_Ch2.zen
6.480040e+00	3.378315e+01	20181122_CTCFgfpcf2_Prometa\MitoSys2\Calibration\pmEGFPC1\0003_pmEGFPC1_R1_P1_K1_Ch2.zen
6.540040e+00	3.231649e+01	20181122_CTCFgfpcf2_Prometa\MitoSys2\Calibration\pmEGFPC1\0003_pmEGFPC1_R1_P1_K1_Ch2.zen
6.600040e+00	2.799985e+01	20181122_CTCFgfpcf2_Prometa\MitoSys2\Calibration\pmEGFPC1\0003_pmEGFPC1_R1_P1_K1_Ch2.zen
6.660040e+00	3.144983e+01	20181122_CTCFgfpcf2_Prometa\MitoSys2\Calibration\pmEGFPC1\0003_pmEGFPC1_R1_P1_K1_Ch2.zen
6.720040e+00	2.971650e+01	20181122_CTCFgfpcf2_Prometa\MitoSys2\Calibration\pmEGFPC1\0003_pmEGFPC1_R1_P1_K1_Ch2.zen
6.780040e+00	3.264982e+01	20181122_CTCFgfpcf2_Prometa\MitoSys2\Calibration\pmEGFPC1\0003_pmEGFPC1_R1_P1_K1_Ch2.zen
6.840040e+00	2.764985e+01	20181122_CTCFgfpcf2_Prometa\MitoSys2\Calibration\pmEGFPC1\0003_pmEGFPC1_R1_P1_K1_Ch2.zen
6.900040e+00	3.331648e+01	20181122_CTCFgfpcf2_Prometa\MitoSys2\Calibration\pmEGFPC1\0003_pmEGFPC1_R1_P1_K1_Ch2.zen
6.960040e+00	2.844984e+01	20181122_CTCFgfpcf2_Prometa\MitoSys2\Calibration\pmEGFPC1\0003_pmEGFPC1_R1_P1_K1_Ch2.zen
7.020040e+00	3.004983e+01	20181122_CTCFgfpcf2_Prometa\MitoSys2\Calibration\pmEGFPC1\0003_pmEGFPC1_R1_P1_K1_Ch2.zen
7.080040e+00	2.896651e+01	20181122_CTCFgfpcf2_Prometa\MitoSys2\Calibration\pmEGFPC1\0003_pmEGFPC1_R1_P1_K1_Ch2.zen
7.140040e+00	3.366648e+01	20181122_CTCFgfpcf2_Prometa\MitoSys2\Calibration\pmEGFPC1\0003_pmEGFPC1_R1_P1_K1_Ch2.zen
7.200040e+00	3.014983e+01	20181122_CTCFgfpcf2_Prometa\MitoSys2\Calibration\pmEGFPC1\0003_pmEGFPC1_R1_P1_K1_Ch2.zen
7.260040e+00	3.188316e+01	20181122_CTCFgfpcf2_Prometa\MitoSys2\Calibration\pmEGFPC1\0003_pmEGFPC1_R1_P1_K1_Ch2.zen
7.320040e+00	3.019983e+01	20181122_CTCFgfpcf2_Prometa\MitoSys2\Calibration\pmEGFPC1\0003_pmEGFPC1_R1_P1_K1_Ch2.zen
7.380040e+00	3.109983e+01	20181122_CTCFgfpcf2_Prometa\MitoSys2\Calibration\pmEGFPC1\0003_pmEGFPC1_R1_P1_K1_Ch2.zen
7.440040e+00	3.276649e+01	20181122_CTCFgfpcf2_Prometa\MitoSys2\Calibration\pmEGFPC1\0003_pmEGFPC1_R1_P1_K1_Ch2.zen
7.500040e+00	3.251649e+01	20181122_CTCFgfpcf2_Prometa\MitoSys2\Calibration\pmEGFPC1\0003_pmEGFPC1_R1_P1_K1_Ch2.zen
7.560040e+00	3.381648e+01	20181122_CTCFgfpcf2_Prometa\MitoSys2\Calibration\pmEGFPC1\0003_pmEGFPC1_R1_P1_K1_Ch2.zen
7.620040e+00	3.311649e+01	20181122_CTCFgfpcf2_Prometa\MitoSys2\Calibration\pmEGFPC1\0003_pmEGFPC1_R1_P1_K1_Ch2.zen
7.680040e+00	3.146649e+01	20181122_CTCFgfpcf2_Prometa\MitoSys2\Calibration\pmEGFPC1\0003_pmEGFPC1_R1_P1_K1_Ch2.zen
7.740040e+00	3.299982e+01	20181122_CTCFgfpcf2_Prometa\MitoSys2\Calibration\pmEGFPC1\0003_pmEGFPC1_R1_P1_K1_Ch2.zen
7.800040e+00	3.173316e+01	20181122_CTCFgfpcf2_Prometa\MitoSys2\Calibration\pmEGFPC1\0003_pmEGFPC1_R1_P1_K1_Ch2.zen
7.860040e+00	3.141649e+01	20181122_CTCFgfpcf2_Prometa\MitoSys2\Calibration\pmEGFPC1\0003_pmEGFPC1_R1_P1_K1_Ch2.zen
7.920040e+00	2.959984e+01	20181122_CTCFgfpcf2_Prometa\MitoSys2\Calibration\pmEGFPC1\0003_pmEGFPC1_R1_P1_K1_Ch2.zen
7.980040e+00	2.901651e+01	20181122_CTCFgfpcf2_Prometa\MitoSys2\Calibration\pmEGFPC1\0003_pmEGFPC1_R1_P1_K1_Ch2.zen
8.040040e+00	2.728318e+01	20181122_CTCFgfpcf2_Prometa\MitoSys2\Calibration\pmEGFPC1\0003_pmEGFPC1_R1_P1_K1_Ch2.zen
8.100040e+00	3.024983e+01	20181122_CTCFgfpcf2_Prometa\MitoSys2\Calibration\pmEGFPC1\0003_pmEGFPC1_R1_P1_K1_Ch2.zen
8.160040e+00	2.973317e+01	20181122_CTCFgfpcf2_Prometa\MitoSys2\Calibration\pmEGFPC1\0003_pmEGFPC1_R1_P1_K1_Ch2.zen
8.220050e+00	2.829984e+01	20181122_CTCFgfpcf2_Prometa\MitoSys2\Calibration\pmEGFPC1\0003_pmEGFPC1_R1_P1_K1_Ch2.zen
8.280050e+00	3.129983e+01	20181122_CTCFgfpcf2_Prometa\MitoSys2\Calibration\pmEGFPC1\0003_pmEGFPC1_R1_P1_K1_Ch2.zen
8.340050e+00	3.273315e+01	20181122_CTCFgfpcf2_Prometa\MitoSys2\Calibration\pmEGFPC1\0003_pmEGFPC1_R1_P1_K1_Ch2.zen
8.400050e+00	3.206649e+01	20181122_CTCFgfpcf2_Prometa\MitoSys2\Calibration\pmEGFPC1\0003_pmEGFPC1_R1_P1_K1_Ch2.zen
8.460050e+00	3.326648e+01	20181122_CTCFgfpcf2_Prometa\MitoSys2\Calibration\pmEGFPC1\0003_pmEGFPC1_R1_P1_K1_Ch2.zen
8.520050e+00	3.456647e+01	20181122_CTCFgfpcf2_Prometa\MitoSys2\Calibration\pmEGFPC1\0003_pmEGFPC1_R1_P1_K1_Ch2.zen
8.580050e+00	3.069983e+01	20181122_CTCFgfpcf2_Prometa\MitoSys2\Calibration\pmEGFPC1\0003_pmEGFPC1_R1_P1_K1_Ch2.zen
8.640050e+00	2.801651e+01	20181122_CTCFgfpcf2_Prometa\MitoSys2\Calibration\pmEGFPC1\0003_pmEGFPC1_R1_P1_K1_Ch2.zen
8.700050e+00	2.741652e+01	20181122_CTCFgfpcf2_Prometa\MitoSys2\Calibration\pmEGFPC1\0003_pmEGFPC1_R1_P1_K1_Ch2.zen
8.760050e+00	3.258315e+01	20181122_CTCFgfpcf2_Prometa\MitoSys2\Calibration\pmEGFPC1\0003_pmEGFPC1_R1_P1_K1_Ch2.zen
8.820050e+00	3.121649e+01	20181122_CTCFgfpcf2_Prometa\MitoSys2\Calibration\pmEGFPC1\0003_pmEGFPC1_R1_P1_K1_Ch2.zen
8.880050e+00	3.036650e+01	20181122_CTCFgfpcf2_Prometa\MitoSys2\Calibration\pmEGFPC1\0003_pmEGFPC1_R1_P1_K1_Ch2.zen
8.940050e+00	2.809984e+01	20181122_CTCFgfpcf2_Prometa\MitoSys2\Calibration\pmEGFPC1\0003_pmEGFPC1_R1_P1_K1_Ch2.zen
9.000050e+00	2.626652e+01	20181122_CTCFgfpcf2_Prometa\MitoSys2\Calibration\pmEGFPC1\0003_pmEGFPC1_R1_P1_K1_Ch2.zen
9.060050e+00	2.856651e+01	20181122_CTCFgfpcf2_Prometa\MitoSys2\Calibration\pmEGFPC1\0003_pmEGFPC1_R1_P1_K1_Ch2.zen
9.120050e+00	2.554986e+01	20181122_CTCFgfpcf2_Prometa\MitoSys2\Calibration\pmEGFPC1\0003_pmEGFPC1_R1_P1_K1_Ch2.zen
9.180050e+00	3.313315e+01	20181122_CTCFgfpcf2_Prometa\MitoSys2\Calibration\pmEGFPC1\0003_pmEGFPC1_R1_P1_K1_Ch2.zen
9.240050e+00	3.088316e+01	20181122_CTCFgfpcf2_Prometa\MitoSys2\Calibration\pmEGFPC1\0003_pmEGFPC1_R1_P1_K1_Ch2.zen
9.300050e+00	2.928317e+01	20181122_CTCFgfpcf2_Prometa\MitoSys2\Calibration\pmEGFPC1\0003_pmEGFPC1_R1_P1_K1_Ch2.zen
9.360050e+00	2.901651e+01	20181122_CTCFgfpcf2_Prometa\MitoSys2\Calibration\pmEGFPC1\0003_pmEGFPC1_R1_P1_K1_Ch2.zen
9.420050e+00	3.184982e+01	20181122_CTCFgfpcf2_Prometa\MitoSys2\Calibration\pmEGFPC1\0003_pmEGFPC1_R1_P1_K1_Ch2.zen
9.480050e+00	2.896651e+01	20181122_CTCFgfpcf2_Prometa\MitoSys2\Calibration\pmEGFPC1\0003_pmEGFPC1_R1_P1_K1_Ch2.zen
9.540050e+00	3.108316e+01	20181122_CTCFgfpcf2_Prometa\MitoSys2\Calibration\pmEGFPC1\0003_pmEGFPC1_R1_P1_K1_Ch2.zen
9.600050e+00	2.581652e+01	20181122_CTCFgfpcf2_Prometa\MitoSys2\Calibration\pmEGFPC1\0003_pmEGFPC1_R1_P1_K1_Ch2.zen
9.660050e+00	2.883317e+01	20181122_CTCFgfpcf2_Prometa\MitoSys2\Calibration\pmEGFPC1\0003_pmEGFPC1_R1_P1_K1_Ch2.zen
9.720050e+00	2.983317e+01	20181122_CTCFgfpcf2_Prometa\MitoSys2\Calibration\pmEGFPC1\0003_pmEGFPC1_R1_P1_K1_Ch2.zen
9.780050e+00	2.506653e+01	20181122_CTCFgfpcf2_Prometa\MitoSys2\Calibration\pmEGFPC1\0003_pmEGFPC1_R1_P1_K1_Ch2.zen
9.840050e+00	3.091650e+01	20181122_CTCFgfpcf2_Prometa\MitoSys2\Calibration\pmEGFPC1\0003_pmEGFPC1_R1_P1_K1_Ch2.zen
9.900050e+00	3.016650e+01	20181122_CTCFgfpcf2_Prometa\MitoSys2\Calibration\pmEGFPC1\0003_pmEGFPC1_R1_P1_K1_Ch2.zen
9.960060e+00	2.851651e+01	20181122_CTCFgfpcf2_Prometa\MitoSys2\Calibration\pmEGFPC1\0003_pmEGFPC1_R1_P1_K1_Ch2.zen
1.002006e+01	2.866651e+01	20181122_CTCFgfpcf2_Prometa\MitoSys2\Calibration\pmEGFPC1\0003_pmEGFPC1_R1_P1_K1_Ch2.zen
1.008006e+01	2.994983e+01	20181122_CTCFgfpcf2_Prometa\MitoSys2\Calibration\pmEGFPC1\0003_pmEGFPC1_R1_P1_K1_Ch2.zen
1.014006e+01	3.003317e+01	20181122_CTCFgfpcf2_Prometa\MitoSys2\Calibration\pmEGFPC1\0003_pmEGFPC1_R1_P1_K1_Ch2.zen
1.020006e+01	2.568319e+01	20181122_CTCFgfpcf2_Prometa\MitoSys2\Calibration\pmEGFPC1\0003_pmEGFPC1_R1_P1_K1_Ch2.zen
1.026006e+01	2.963317e+01	20181122_CTCFgfpcf2_Prometa\MitoSys2\Calibration\pmEGFPC1\0003_pmEGFPC1_R1_P1_K1_Ch2.zen
1.032006e+01	2.796651e+01	20181122_CTCFgfpcf2_Prometa\MitoSys2\Calibration\pmEGFPC1\0003_pmEGFPC1_R1_P1_K1_Ch2.zen
1.038006e+01	3.179982e+01	20181122_CTCFgfpcf2_Prometa\MitoSys2\Calibration\pmEGFPC1\0003_pmEGFPC1_R1_P1_K1_Ch2.zen
1.044006e+01	3.391648e+01	20181122_CTCFgfpcf2_Prometa\MitoSys2\Calibration\pmEGFPC1\0003_pmEGFPC1_R1_P1_K1_Ch2.zen
1.050006e+01	3.399981e+01	20181122_CTCFgfpcf2_Prometa\MitoSys2\Calibration\pmEGFPC1\0003_pmEGFPC1_R1_P1_K1_Ch2.zen
1.056006e+01	3.056650e+01	20181122_CTCFgfpcf2_Prometa\MitoSys2\Calibration\pmEGFPC1\0003_pmEGFPC1_R1_P1_K1_Ch2.zen
1.062006e+01	2.671652e+01	20181122_CTCFgfpcf2_Prometa\MitoSys2\Calibration\pmEGFPC1\0003_pmEGFPC1_R1_P1_K1_Ch2.zen
1.068006e+01	2.996650e+01	20181122_CTCFgfpcf2_Prometa\MitoSys2\Calibration\pmEGFPC1\0003_pmEGFPC1_R1_P1_K1_Ch2.zen
1.074006e+01	3.259982e+01	20181122_CTCFgfpcf2_Prometa\MitoSys2\Calibration\pmEGFPC1\0003_pmEGFPC1_R1_P1_K1_Ch2.zen
1.080006e+01	3.126649e+01	20181122_CTCFgfpcf2_Prometa\MitoSys2\Calibration\pmEGFPC1\0003_pmEGFPC1_R1_P1_K1_Ch2.zen
1.086006e+01	3.244982e+01	20181122_CTCFgfpcf2_Prometa\MitoSys2\Calibration\pmEGFPC1\0003_pmEGFPC1_R1_P1_K1_Ch2.zen
1.092006e+01	3.284982e+01	20181122_CTCFgfpcf2_Prometa\MitoSys2\Calibration\pmEGFPC1\0003_pmEGFPC1_R1_P1_K1_Ch2.zen
1.098006e+01	3.233316e+01	20181122_CTCFgfpcf2_Prometa\MitoSys2\Calibration\pmEGFPC1\0003_pmEGFPC1_R1_P1_K1_Ch2.zen
1.104006e+01	2.804984e+01	20181122_CTCFgfpcf2_Prometa\MitoSys2\Calibration\pmEGFPC1\0003_pmEGFPC1_R1_P1_K1_Ch2.zen
1.110006e+01	3.464981e+01	20181122_CTCFgfpcf2_Prometa\MitoSys2\Calibration\pmEGFPC1\0003_pmEGFPC1_R1_P1_K1_Ch2.zen
1.116006e+01	3.486647e+01	20181122_CTCFgfpcf2_Prometa\MitoSys2\Calibration\pmEGFPC1\0003_pmEGFPC1_R1_P1_K1_Ch2.zen
1.122006e+01	3.166649e+01	20181122_CTCFgfpcf2_Prometa\MitoSys2\Calibration\pmEGFPC1\0003_pmEGFPC1_R1_P1_K1_Ch2.zen
1.128006e+01	3.024983e+01	20181122_CTCFgfpcf2_Prometa\MitoSys2\Calibration\pmEGFPC1\0003_pmEGFPC1_R1_P1_K1_Ch2.zen
1.134006e+01	2.769985e+01	20181122_CTCFgfpcf2_Prometa\MitoSys2\Calibration\pmEGFPC1\0003_pmEGFPC1_R1_P1_K1_Ch2.zen
1.140006e+01	3.074983e+01	20181122_CTCFgfpcf2_Prometa\MitoSys2\Calibration\pmEGFPC1\0003_pmEGFPC1_R1_P1_K1_Ch2.zen
1.146006e+01	3.353315e+01	20181122_CTCFgfpcf2_Prometa\MitoSys2\Calibration\pmEGFPC1\0003_pmEGFPC1_R1_P1_K1_Ch2.zen
1.152006e+01	3.118316e+01	20181122_CTCFgfpcf2_Prometa\MitoSys2\Calibration\pmEGFPC1\0003_pmEGFPC1_R1_P1_K1_Ch2.zen
1.158006e+01	2.953317e+01	20181122_CTCFgfpcf2_Prometa\MitoSys2\Calibration\pmEGFPC1\0003_pmEGFPC1_R1_P1_K1_Ch2.zen
1.164006e+01	2.719985e+01	20181122_CTCFgfpcf2_Prometa\MitoSys2\Calibration\pmEGFPC1\0003_pmEGFPC1_R1_P1_K1_Ch2.zen
1.170006e+01	2.541653e+01	20181122_CTCFgfpcf2_Prometa\MitoSys2\Calibration\pmEGFPC1\0003_pmEGFPC1_R1_P1_K1_Ch2.zen
1.176007e+01	2.716652e+01	20181122_CTCFgfpcf2_Prometa\MitoSys2\Calibration\pmEGFPC1\0003_pmEGFPC1_R1_P1_K1_Ch2.zen
1.182007e+01	2.876651e+01	20181122_CTCFgfpcf2_Prometa\MitoSys2\Calibration\pmEGFPC1\0003_pmEGFPC1_R1_P1_K1_Ch2.zen
1.188007e+01	2.893317e+01	20181122_CTCFgfpcf2_Prometa\MitoSys2\Calibration\pmEGFPC1\0003_pmEGFPC1_R1_P1_K1_Ch2.zen
1.194007e+01	2.776651e+01	20181122_CTCFgfpcf2_Prometa\MitoSys2\Calibration\pmEGFPC1\0003_pmEGFPC1_R1_P1_K1_Ch2.zen
1.200007e+01	2.839984e+01	20181122_CTCFgfpcf2_Prometa\MitoSys2\Calibration\pmEGFPC1\0003_pmEGFPC1_R1_P1_K1_Ch2.zen
1.206007e+01	3.379981e+01	20181122_CTCFgfpcf2_Prometa\MitoSys2\Calibration\pmEGFPC1\0003_pmEGFPC1_R1_P1_K1_Ch2.zen
1.212007e+01	3.119983e+01	20181122_CTCFgfpcf2_Prometa\MitoSys2\Calibration\pmEGFPC1\0003_pmEGFPC1_R1_P1_K1_Ch2.zen
1.218007e+01	2.688318e+01	20181122_CTCFgfpcf2_Prometa\MitoSys2\Calibration\pmEGFPC1\0003_pmEGFPC1_R1_P1_K1_Ch2.zen
1.224007e+01	3.098316e+01	20181122_CTCFgfpcf2_Prometa\MitoSys2\Calibration\pmEGFPC1\0003_pmEGFPC1_R1_P1_K1_Ch2.zen
1.230007e+01	2.663319e+01	20181122_CTCFgfpcf2_Prometa\MitoSys2\Calibration\pmEGFPC1\0003_pmEGFPC1_R1_P1_K1_Ch2.zen
1.236007e+01	2.941650e+01	20181122_CTCFgfpcf2_Prometa\MitoSys2\Calibration\pmEGFPC1\0003_pmEGFPC1_R1_P1_K1_Ch2.zen
1.242007e+01	2.966650e+01	20181122_CTCFgfpcf2_Prometa\MitoSys2\Calibration\pmEGFPC1\0003_pmEGFPC1_R1_P1_K1_Ch2.zen
1.248007e+01	2.666652e+01	20181122_CTCFgfpcf2_Prometa\MitoSys2\Calibration\pmEGFPC1\0003_pmEGFPC1_R1_P1_K1_Ch2.zen
1.254007e+01	2.796651e+01	20181122_CTCFgfpcf2_Prometa\MitoSys2\Calibration\pmEGFPC1\0003_pmEGFPC1_R1_P1_K1_Ch2.zen
1.260007e+01	2.541653e+01	20181122_CTCFgfpcf2_Prometa\MitoSys2\Calibration\pmEGFPC1\0003_pmEGFPC1_R1_P1_K1_Ch2.zen
1.266007e+01	3.003317e+01	20181122_CTCFgfpcf2_Prometa\MitoSys2\Calibration\pmEGFPC1\0003_pmEGFPC1_R1_P1_K1_Ch2.zen
1.272007e+01	2.794985e+01	20181122_CTCFgfpcf2_Prometa\MitoSys2\Calibration\pmEGFPC1\0003_pmEGFPC1_R1_P1_K1_Ch2.zen
1.278007e+01	2.986650e+01	20181122_CTCFgfpcf2_Prometa\MitoSys2\Calibration\pmEGFPC1\0003_pmEGFPC1_R1_P1_K1_Ch2.zen
1.284007e+01	2.718318e+01	20181122_CTCFgfpcf2_Prometa\MitoSys2\Calibration\pmEGFPC1\0003_pmEGFPC1_R1_P1_K1_Ch2.zen
1.290007e+01	2.764985e+01	20181122_CTCFgfpcf2_Prometa\MitoSys2\Calibration\pmEGFPC1\0003_pmEGFPC1_R1_P1_K1_Ch2.zen
1.296007e+01	2.966650e+01	20181122_CTCFgfpcf2_Prometa\MitoSys2\Calibration\pmEGFPC1\0003_pmEGFPC1_R1_P1_K1_Ch2.zen
1.302007e+01	2.803318e+01	20181122_CTCFgfpcf2_Prometa\MitoSys2\Calibration\pmEGFPC1\0003_pmEGFPC1_R1_P1_K1_Ch2.zen
1.308007e+01	2.943317e+01	20181122_CTCFgfpcf2_Prometa\MitoSys2\Calibration\pmEGFPC1\0003_pmEGFPC1_R1_P1_K1_Ch2.zen
1.314007e+01	3.448314e+01	20181122_CTCFgfpcf2_Prometa\MitoSys2\Calibration\pmEGFPC1\0003_pmEGFPC1_R1_P1_K1_Ch2.zen
1.320007e+01	2.773318e+01	20181122_CTCFgfpcf2_Prometa\MitoSys2\Calibration\pmEGFPC1\0003_pmEGFPC1_R1_P1_K1_Ch2.zen
1.326007e+01	3.053316e+01	20181122_CTCFgfpcf2_Prometa\MitoSys2\Calibration\pmEGFPC1\0003_pmEGFPC1_R1_P1_K1_Ch2.zen
1.332007e+01	2.508319e+01	20181122_CTCFgfpcf2_Prometa\MitoSys2\Calibration\pmEGFPC1\0003_pmEGFPC1_R1_P1_K1_Ch2.zen
1.338007e+01	2.548319e+01	20181122_CTCFgfpcf2_Prometa\MitoSys2\Calibration\pmEGFPC1\0003_pmEGFPC1_R1_P1_K1_Ch2.zen
1.344007e+01	2.748318e+01	20181122_CTCFgfpcf2_Prometa\MitoSys2\Calibration\pmEGFPC1\0003_pmEGFPC1_R1_P1_K1_Ch2.zen
1.350007e+01	3.096650e+01	20181122_CTCFgfpcf2_Prometa\MitoSys2\Calibration\pmEGFPC1\0003_pmEGFPC1_R1_P1_K1_Ch2.zen
1.356007e+01	2.828318e+01	20181122_CTCFgfpcf2_Prometa\MitoSys2\Calibration\pmEGFPC1\0003_pmEGFPC1_R1_P1_K1_Ch2.zen
1.362008e+01	3.046650e+01	20181122_CTCFgfpcf2_Prometa\MitoSys2\Calibration\pmEGFPC1\0003_pmEGFPC1_R1_P1_K1_Ch2.zen
1.368008e+01	2.323321e+01	20181122_CTCFgfpcf2_Prometa\MitoSys2\Calibration\pmEGFPC1\0003_pmEGFPC1_R1_P1_K1_Ch2.zen
1.374008e+01	2.801651e+01	20181122_CTCFgfpcf2_Prometa\MitoSys2\Calibration\pmEGFPC1\0003_pmEGFPC1_R1_P1_K1_Ch2.zen
1.380008e+01	2.656652e+01	20181122_CTCFgfpcf2_Prometa\MitoSys2\Calibration\pmEGFPC1\0003_pmEGFPC1_R1_P1_K1_Ch2.zen
1.386008e+01	2.873318e+01	20181122_CTCFgfpcf2_Prometa\MitoSys2\Calibration\pmEGFPC1\0003_pmEGFPC1_R1_P1_K1_Ch2.zen
1.392008e+01	3.104983e+01	20181122_CTCFgfpcf2_Prometa\MitoSys2\Calibration\pmEGFPC1\0003_pmEGFPC1_R1_P1_K1_Ch2.zen
1.398008e+01	3.011650e+01	20181122_CTCFgfpcf2_Prometa\MitoSys2\Calibration\pmEGFPC1\0003_pmEGFPC1_R1_P1_K1_Ch2.zen
1.404008e+01	2.674985e+01	20181122_CTCFgfpcf2_Prometa\MitoSys2\Calibration\pmEGFPC1\0003_pmEGFPC1_R1_P1_K1_Ch2.zen
1.410008e+01	2.599986e+01	20181122_CTCFgfpcf2_Prometa\MitoSys2\Calibration\pmEGFPC1\0003_pmEGFPC1_R1_P1_K1_Ch2.zen
1.416008e+01	2.776651e+01	20181122_CTCFgfpcf2_Prometa\MitoSys2\Calibration\pmEGFPC1\0003_pmEGFPC1_R1_P1_K1_Ch2.zen
1.422008e+01	2.869984e+01	20181122_CTCFgfpcf2_Prometa\MitoSys2\Calibration\pmEGFPC1\0003_pmEGFPC1_R1_P1_K1_Ch2.zen
1.428008e+01	3.214982e+01	20181122_CTCFgfpcf2_Prometa\MitoSys2\Calibration\pmEGFPC1\0003_pmEGFPC1_R1_P1_K1_Ch2.zen
1.434008e+01	3.079983e+01	20181122_CTCFgfpcf2_Prometa\MitoSys2\Calibration\pmEGFPC1\0003_pmEGFPC1_R1_P1_K1_Ch2.zen
1.440008e+01	3.193316e+01	20181122_CTCFgfpcf2_Prometa\MitoSys2\Calibration\pmEGFPC1\0003_pmEGFPC1_R1_P1_K1_Ch2.zen
1.446008e+01	3.101649e+01	20181122_CTCFgfpcf2_Prometa\MitoSys2\Calibration\pmEGFPC1\0003_pmEGFPC1_R1_P1_K1_Ch2.zen
1.452008e+01	2.928317e+01	20181122_CTCFgfpcf2_Prometa\MitoSys2\Calibration\pmEGFPC1\0003_pmEGFPC1_R1_P1_K1_Ch2.zen
1.458008e+01	2.754985e+01	20181122_CTCFgfpcf2_Prometa\MitoSys2\Calibration\pmEGFPC1\0003_pmEGFPC1_R1_P1_K1_Ch2.zen
1.464008e+01	2.933317e+01	20181122_CTCFgfpcf2_Prometa\MitoSys2\Calibration\pmEGFPC1\0003_pmEGFPC1_R1_P1_K1_Ch2.zen
1.470008e+01	3.363315e+01	20181122_CTCFgfpcf2_Prometa\MitoSys2\Calibration\pmEGFPC1\0003_pmEGFPC1_R1_P1_K1_Ch2.zen
1.476008e+01	3.134983e+01	20181122_CTCFgfpcf2_Prometa\MitoSys2\Calibration\pmEGFPC1\0003_pmEGFPC1_R1_P1_K1_Ch2.zen
1.482008e+01	2.801651e+01	20181122_CTCFgfpcf2_Prometa\MitoSys2\Calibration\pmEGFPC1\0003_pmEGFPC1_R1_P1_K1_Ch2.zen
1.488008e+01	2.656652e+01	20181122_CTCFgfpcf2_Prometa\MitoSys2\Calibration\pmEGFPC1\0003_pmEGFPC1_R1_P1_K1_Ch2.zen
1.494008e+01	2.804984e+01	20181122_CTCFgfpcf2_Prometa\MitoSys2\Calibration\pmEGFPC1\0003_pmEGFPC1_R1_P1_K1_Ch2.zen
1.500008e+01	3.013317e+01	20181122_CTCFgfpcf2_Prometa\MitoSys2\Calibration\pmEGFPC1\0003_pmEGFPC1_R1_P1_K1_Ch2.zen
1.506008e+01	3.101649e+01	20181122_CTCFgfpcf2_Prometa\MitoSys2\Calibration\pmEGFPC1\0003_pmEGFPC1_R1_P1_K1_Ch2.zen
1.512008e+01	3.158316e+01	20181122_CTCFgfpcf2_Prometa\MitoSys2\Calibration\pmEGFPC1\0003_pmEGFPC1_R1_P1_K1_Ch2.zen
1.518008e+01	3.121649e+01	20181122_CTCFgfpcf2_Prometa\MitoSys2\Calibration\pmEGFPC1\0003_pmEGFPC1_R1_P1_K1_Ch2.zen
1.524008e+01	2.994983e+01	20181122_CTCFgfpcf2_Prometa\MitoSys2\Calibration\pmEGFPC1\0003_pmEGFPC1_R1_P1_K1_Ch2.zen
1.530008e+01	2.956650e+01	20181122_CTCFgfpcf2_Prometa\MitoSys2\Calibration\pmEGFPC1\0003_pmEGFPC1_R1_P1_K1_Ch2.zen
1.536008e+01	2.658319e+01	20181122_CTCFgfpcf2_Prometa\MitoSys2\Calibration\pmEGFPC1\0003_pmEGFPC1_R1_P1_K1_Ch2.zen
1.542008e+01	2.653319e+01	20181122_CTCFgfpcf2_Prometa\MitoSys2\Calibration\pmEGFPC1\0003_pmEGFPC1_R1_P1_K1_Ch2.zen
1.548009e+01	3.244982e+01	20181122_CTCFgfpcf2_Prometa\MitoSys2\Calibration\pmEGFPC1\0003_pmEGFPC1_R1_P1_K1_Ch2.zen
1.554009e+01	2.941650e+01	20181122_CTCFgfpcf2_Prometa\MitoSys2\Calibration\pmEGFPC1\0003_pmEGFPC1_R1_P1_K1_Ch2.zen
1.560009e+01	3.091650e+01	20181122_CTCFgfpcf2_Prometa\MitoSys2\Calibration\pmEGFPC1\0003_pmEGFPC1_R1_P1_K1_Ch2.zen
1.566009e+01	2.703318e+01	20181122_CTCFgfpcf2_Prometa\MitoSys2\Calibration\pmEGFPC1\0003_pmEGFPC1_R1_P1_K1_Ch2.zen
1.572009e+01	3.126649e+01	20181122_CTCFgfpcf2_Prometa\MitoSys2\Calibration\pmEGFPC1\0003_pmEGFPC1_R1_P1_K1_Ch2.zen
1.578009e+01	2.764985e+01	20181122_CTCFgfpcf2_Prometa\MitoSys2\Calibration\pmEGFPC1\0003_pmEGFPC1_R1_P1_K1_Ch2.zen
1.584009e+01	3.073316e+01	20181122_CTCFgfpcf2_Prometa\MitoSys2\Calibration\pmEGFPC1\0003_pmEGFPC1_R1_P1_K1_Ch2.zen
1.590009e+01	2.579986e+01	20181122_CTCFgfpcf2_Prometa\MitoSys2\Calibration\pmEGFPC1\0003_pmEGFPC1_R1_P1_K1_Ch2.zen
1.596009e+01	2.736652e+01	20181122_CTCFgfpcf2_Prometa\MitoSys2\Calibration\pmEGFPC1\0003_pmEGFPC1_R1_P1_K1_Ch2.zen
1.602009e+01	3.086650e+01	20181122_CTCFgfpcf2_Prometa\MitoSys2\Calibration\pmEGFPC1\0003_pmEGFPC1_R1_P1_K1_Ch2.zen
1.608009e+01	2.653319e+01	20181122_CTCFgfpcf2_Prometa\MitoSys2\Calibration\pmEGFPC1\0003_pmEGFPC1_R1_P1_K1_Ch2.zen
1.614009e+01	2.883317e+01	20181122_CTCFgfpcf2_Prometa\MitoSys2\Calibration\pmEGFPC1\0003_pmEGFPC1_R1_P1_K1_Ch2.zen
1.620009e+01	2.908317e+01	20181122_CTCFgfpcf2_Prometa\MitoSys2\Calibration\pmEGFPC1\0003_pmEGFPC1_R1_P1_K1_Ch2.zen
1.626009e+01	2.943317e+01	20181122_CTCFgfpcf2_Prometa\MitoSys2\Calibration\pmEGFPC1\0003_pmEGFPC1_R1_P1_K1_Ch2.zen
1.632009e+01	3.186649e+01	20181122_CTCFgfpcf2_Prometa\MitoSys2\Calibration\pmEGFPC1\0003_pmEGFPC1_R1_P1_K1_Ch2.zen
1.638009e+01	3.331648e+01	20181122_CTCFgfpcf2_Prometa\MitoSys2\Calibration\pmEGFPC1\0003_pmEGFPC1_R1_P1_K1_Ch2.zen
1.644009e+01	3.083316e+01	20181122_CTCFgfpcf2_Prometa\MitoSys2\Calibration\pmEGFPC1\0003_pmEGFPC1_R1_P1_K1_Ch2.zen
1.650009e+01	3.076650e+01	20181122_CTCFgfpcf2_Prometa\MitoSys2\Calibration\pmEGFPC1\0003_pmEGFPC1_R1_P1_K1_Ch2.zen
1.656009e+01	2.711652e+01	20181122_CTCFgfpcf2_Prometa\MitoSys2\Calibration\pmEGFPC1\0003_pmEGFPC1_R1_P1_K1_Ch2.zen
1.662009e+01	2.436653e+01	20181122_CTCFgfpcf2_Prometa\MitoSys2\Calibration\pmEGFPC1\0003_pmEGFPC1_R1_P1_K1_Ch2.zen
1.668009e+01	3.016650e+01	20181122_CTCFgfpcf2_Prometa\MitoSys2\Calibration\pmEGFPC1\0003_pmEGFPC1_R1_P1_K1_Ch2.zen
1.674009e+01	2.968317e+01	20181122_CTCFgfpcf2_Prometa\MitoSys2\Calibration\pmEGFPC1\0003_pmEGFPC1_R1_P1_K1_Ch2.zen
1.680009e+01	2.986650e+01	20181122_CTCFgfpcf2_Prometa\MitoSys2\Calibration\pmEGFPC1\0003_pmEGFPC1_R1_P1_K1_Ch2.zen
1.686009e+01	3.431648e+01	20181122_CTCFgfpcf2_Prometa\MitoSys2\Calibration\pmEGFPC1\0003_pmEGFPC1_R1_P1_K1_Ch2.zen
1.692009e+01	2.939984e+01	20181122_CTCFgfpcf2_Prometa\MitoSys2\Calibration\pmEGFPC1\0003_pmEGFPC1_R1_P1_K1_Ch2.zen
1.698009e+01	2.746651e+01	20181122_CTCFgfpcf2_Prometa\MitoSys2\Calibration\pmEGFPC1\0003_pmEGFPC1_R1_P1_K1_Ch2.zen
1.704009e+01	2.624986e+01	20181122_CTCFgfpcf2_Prometa\MitoSys2\Calibration\pmEGFPC1\0003_pmEGFPC1_R1_P1_K1_Ch2.zen
1.710009e+01	3.038317e+01	20181122_CTCFgfpcf2_Prometa\MitoSys2\Calibration\pmEGFPC1\0003_pmEGFPC1_R1_P1_K1_Ch2.zen
1.716010e+01	2.733318e+01	20181122_CTCFgfpcf2_Prometa\MitoSys2\Calibration\pmEGFPC1\0003_pmEGFPC1_R1_P1_K1_Ch2.zen
1.722009e+01	2.983317e+01	20181122_CTCFgfpcf2_Prometa\MitoSys2\Calibration\pmEGFPC1\0003_pmEGFPC1_R1_P1_K1_Ch2.zen
1.728010e+01	3.054983e+01	20181122_CTCFgfpcf2_Prometa\MitoSys2\Calibration\pmEGFPC1\0003_pmEGFPC1_R1_P1_K1_Ch2.zen
1.734010e+01	2.944984e+01	20181122_CTCFgfpcf2_Prometa\MitoSys2\Calibration\pmEGFPC1\0003_pmEGFPC1_R1_P1_K1_Ch2.zen
1.740010e+01	3.101649e+01	20181122_CTCFgfpcf2_Prometa\MitoSys2\Calibration\pmEGFPC1\0003_pmEGFPC1_R1_P1_K1_Ch2.zen
1.746010e+01	2.823318e+01	20181122_CTCFgfpcf2_Prometa\MitoSys2\Calibration\pmEGFPC1\0003_pmEGFPC1_R1_P1_K1_Ch2.zen
1.752010e+01	3.106650e+01	20181122_CTCFgfpcf2_Prometa\MitoSys2\Calibration\pmEGFPC1\0003_pmEGFPC1_R1_P1_K1_Ch2.zen
1.758010e+01	3.086650e+01	20181122_CTCFgfpcf2_Prometa\MitoSys2\Calibration\pmEGFPC1\0003_pmEGFPC1_R1_P1_K1_Ch2.zen
1.764010e+01	3.169983e+01	20181122_CTCFgfpcf2_Prometa\MitoSys2\Calibration\pmEGFPC1\0003_pmEGFPC1_R1_P1_K1_Ch2.zen
1.770010e+01	3.029983e+01	20181122_CTCFgfpcf2_Prometa\MitoSys2\Calibration\pmEGFPC1\0003_pmEGFPC1_R1_P1_K1_Ch2.zen
1.776010e+01	2.723318e+01	20181122_CTCFgfpcf2_Prometa\MitoSys2\Calibration\pmEGFPC1\0003_pmEGFPC1_R1_P1_K1_Ch2.zen
1.782010e+01	3.084983e+01	20181122_CTCFgfpcf2_Prometa\MitoSys2\Calibration\pmEGFPC1\0003_pmEGFPC1_R1_P1_K1_Ch2.zen
1.788010e+01	3.503314e+01	20181122_CTCFgfpcf2_Prometa\MitoSys2\Calibration\pmEGFPC1\0003_pmEGFPC1_R1_P1_K1_Ch2.zen
1.794010e+01	3.151649e+01	20181122_CTCFgfpcf2_Prometa\MitoSys2\Calibration\pmEGFPC1\0003_pmEGFPC1_R1_P1_K1_Ch2.zen
1.800010e+01	3.118316e+01	20181122_CTCFgfpcf2_Prometa\MitoSys2\Calibration\pmEGFPC1\0003_pmEGFPC1_R1_P1_K1_Ch2.zen
1.806010e+01	3.284982e+01	20181122_CTCFgfpcf2_Prometa\MitoSys2\Calibration\pmEGFPC1\0003_pmEGFPC1_R1_P1_K1_Ch2.zen
1.812010e+01	3.356648e+01	20181122_CTCFgfpcf2_Prometa\MitoSys2\Calibration\pmEGFPC1\0003_pmEGFPC1_R1_P1_K1_Ch2.zen
1.818010e+01	2.796651e+01	20181122_CTCFgfpcf2_Prometa\MitoSys2\Calibration\pmEGFPC1\0003_pmEGFPC1_R1_P1_K1_Ch2.zen
1.824010e+01	2.538319e+01	20181122_CTCFgfpcf2_Prometa\MitoSys2\Calibration\pmEGFPC1\0003_pmEGFPC1_R1_P1_K1_Ch2.zen
1.830010e+01	2.914984e+01	20181122_CTCFgfpcf2_Prometa\MitoSys2\Calibration\pmEGFPC1\0003_pmEGFPC1_R1_P1_K1_Ch2.zen
1.836010e+01	2.349987e+01	20181122_CTCFgfpcf2_Prometa\MitoSys2\Calibration\pmEGFPC1\0003_pmEGFPC1_R1_P1_K1_Ch2.zen
1.842010e+01	3.008317e+01	20181122_CTCFgfpcf2_Prometa\MitoSys2\Calibration\pmEGFPC1\0003_pmEGFPC1_R1_P1_K1_Ch2.zen
1.848010e+01	2.514986e+01	20181122_CTCFgfpcf2_Prometa\MitoSys2\Calibration\pmEGFPC1\0003_pmEGFPC1_R1_P1_K1_Ch2.zen
1.854010e+01	2.651652e+01	20181122_CTCFgfpcf2_Prometa\MitoSys2\Calibration\pmEGFPC1\0003_pmEGFPC1_R1_P1_K1_Ch2.zen
1.860010e+01	2.736652e+01	20181122_CTCFgfpcf2_Prometa\MitoSys2\Calibration\pmEGFPC1\0003_pmEGFPC1_R1_P1_K1_Ch2.zen
1.866010e+01	3.513314e+01	20181122_CTCFgfpcf2_Prometa\MitoSys2\Calibration\pmEGFPC1\0003_pmEGFPC1_R1_P1_K1_Ch2.zen
1.872010e+01	3.103316e+01	20181122_CTCFgfpcf2_Prometa\MitoSys2\Calibration\pmEGFPC1\0003_pmEGFPC1_R1_P1_K1_Ch2.zen
1.878010e+01	2.649985e+01	20181122_CTCFgfpcf2_Prometa\MitoSys2\Calibration\pmEGFPC1\0003_pmEGFPC1_R1_P1_K1_Ch2.zen
1.884010e+01	2.793318e+01	20181122_CTCFgfpcf2_Prometa\MitoSys2\Calibration\pmEGFPC1\0003_pmEGFPC1_R1_P1_K1_Ch2.zen
1.890010e+01	3.014983e+01	20181122_CTCFgfpcf2_Prometa\MitoSys2\Calibration\pmEGFPC1\0003_pmEGFPC1_R1_P1_K1_Ch2.zen
1.896010e+01	2.974984e+01	20181122_CTCFgfpcf2_Prometa\MitoSys2\Calibration\pmEGFPC1\0003_pmEGFPC1_R1_P1_K1_Ch2.zen
1.902011e+01	2.983317e+01	20181122_CTCFgfpcf2_Prometa\MitoSys2\Calibration\pmEGFPC1\0003_pmEGFPC1_R1_P1_K1_Ch2.zen
1.908010e+01	3.128316e+01	20181122_CTCFgfpcf2_Prometa\MitoSys2\Calibration\pmEGFPC1\0003_pmEGFPC1_R1_P1_K1_Ch2.zen
1.914011e+01	3.551647e+01	20181122_CTCFgfpcf2_Prometa\MitoSys2\Calibration\pmEGFPC1\0003_pmEGFPC1_R1_P1_K1_Ch2.zen
1.920011e+01	3.533314e+01	20181122_CTCFgfpcf2_Prometa\MitoSys2\Calibration\pmEGFPC1\0003_pmEGFPC1_R1_P1_K1_Ch2.zen
1.926011e+01	3.359982e+01	20181122_CTCFgfpcf2_Prometa\MitoSys2\Calibration\pmEGFPC1\0003_pmEGFPC1_R1_P1_K1_Ch2.zen
1.932011e+01	3.169983e+01	20181122_CTCFgfpcf2_Prometa\MitoSys2\Calibration\pmEGFPC1\0003_pmEGFPC1_R1_P1_K1_Ch2.zen
1.938011e+01	3.588314e+01	20181122_CTCFgfpcf2_Prometa\MitoSys2\Calibration\pmEGFPC1\0003_pmEGFPC1_R1_P1_K1_Ch2.zen
1.944011e+01	3.319982e+01	20181122_CTCFgfpcf2_Prometa\MitoSys2\Calibration\pmEGFPC1\0003_pmEGFPC1_R1_P1_K1_Ch2.zen
1.950011e+01	2.958317e+01	20181122_CTCFgfpcf2_Prometa\MitoSys2\Calibration\pmEGFPC1\0003_pmEGFPC1_R1_P1_K1_Ch2.zen
1.956011e+01	2.936650e+01	20181122_CTCFgfpcf2_Prometa\MitoSys2\Calibration\pmEGFPC1\0003_pmEGFPC1_R1_P1_K1_Ch2.zen
1.962011e+01	2.948317e+01	20181122_CTCFgfpcf2_Prometa\MitoSys2\Calibration\pmEGFPC1\0003_pmEGFPC1_R1_P1_K1_Ch2.zen
1.968011e+01	3.108316e+01	20181122_CTCFgfpcf2_Prometa\MitoSys2\Calibration\pmEGFPC1\0003_pmEGFPC1_R1_P1_K1_Ch2.zen
1.974011e+01	3.251649e+01	20181122_CTCFgfpcf2_Prometa\MitoSys2\Calibration\pmEGFPC1\0003_pmEGFPC1_R1_P1_K1_Ch2.zen
1.980011e+01	3.014983e+01	20181122_CTCFgfpcf2_Prometa\MitoSys2\Calibration\pmEGFPC1\0003_pmEGFPC1_R1_P1_K1_Ch2.zen
1.986011e+01	2.651652e+01	20181122_CTCFgfpcf2_Prometa\MitoSys2\Calibration\pmEGFPC1\0003_pmEGFPC1_R1_P1_K1_Ch2.zen
1.992011e+01	2.849984e+01	20181122_CTCFgfpcf2_Prometa\MitoSys2\Calibration\pmEGFPC1\0003_pmEGFPC1_R1_P1_K1_Ch2.zen
1.998011e+01	3.166649e+01	20181122_CTCFgfpcf2_Prometa\MitoSys2\Calibration\pmEGFPC1\0003_pmEGFPC1_R1_P1_K1_Ch2.zen
2.004011e+01	3.203316e+01	20181122_CTCFgfpcf2_Prometa\MitoSys2\Calibration\pmEGFPC1\0003_pmEGFPC1_R1_P1_K1_Ch2.zen
2.010011e+01	3.376648e+01	20181122_CTCFgfpcf2_Prometa\MitoSys2\Calibration\pmEGFPC1\0003_pmEGFPC1_R1_P1_K1_Ch2.zen
2.016011e+01	2.924984e+01	20181122_CTCFgfpcf2_Prometa\MitoSys2\Calibration\pmEGFPC1\0003_pmEGFPC1_R1_P1_K1_Ch2.zen
2.022011e+01	2.948317e+01	20181122_CTCFgfpcf2_Prometa\MitoSys2\Calibration\pmEGFPC1\0003_pmEGFPC1_R1_P1_K1_Ch2.zen
2.028011e+01	3.114983e+01	20181122_CTCFgfpcf2_Prometa\MitoSys2\Calibration\pmEGFPC1\0003_pmEGFPC1_R1_P1_K1_Ch2.zen
2.034011e+01	2.989984e+01	20181122_CTCFgfpcf2_Prometa\MitoSys2\Calibration\pmEGFPC1\0003_pmEGFPC1_R1_P1_K1_Ch2.zen
2.040011e+01	2.951650e+01	20181122_CTCFgfpcf2_Prometa\MitoSys2\Calibration\pmEGFPC1\0003_pmEGFPC1_R1_P1_K1_Ch2.zen
2.046011e+01	3.134983e+01	20181122_CTCFgfpcf2_Prometa\MitoSys2\Calibration\pmEGFPC1\0003_pmEGFPC1_R1_P1_K1_Ch2.zen
2.052011e+01	3.029983e+01	20181122_CTCFgfpcf2_Prometa\MitoSys2\Calibration\pmEGFPC1\0003_pmEGFPC1_R1_P1_K1_Ch2.zen
2.058011e+01	2.979984e+01	20181122_CTCFgfpcf2_Prometa\MitoSys2\Calibration\pmEGFPC1\0003_pmEGFPC1_R1_P1_K1_Ch2.zen
2.064011e+01	2.834984e+01	20181122_CTCFgfpcf2_Prometa\MitoSys2\Calibration\pmEGFPC1\0003_pmEGFPC1_R1_P1_K1_Ch2.zen
2.070012e+01	3.158316e+01	20181122_CTCFgfpcf2_Prometa\MitoSys2\Calibration\pmEGFPC1\0003_pmEGFPC1_R1_P1_K1_Ch2.zen
2.076011e+01	3.473314e+01	20181122_CTCFgfpcf2_Prometa\MitoSys2\Calibration\pmEGFPC1\0003_pmEGFPC1_R1_P1_K1_Ch2.zen
2.082011e+01	2.949984e+01	20181122_CTCFgfpcf2_Prometa\MitoSys2\Calibration\pmEGFPC1\0003_pmEGFPC1_R1_P1_K1_Ch2.zen
2.088012e+01	3.128316e+01	20181122_CTCFgfpcf2_Prometa\MitoSys2\Calibration\pmEGFPC1\0003_pmEGFPC1_R1_P1_K1_Ch2.zen
2.094011e+01	3.461647e+01	20181122_CTCFgfpcf2_Prometa\MitoSys2\Calibration\pmEGFPC1\0003_pmEGFPC1_R1_P1_K1_Ch2.zen
2.100012e+01	3.003317e+01	20181122_CTCFgfpcf2_Prometa\MitoSys2\Calibration\pmEGFPC1\0003_pmEGFPC1_R1_P1_K1_Ch2.zen
2.106012e+01	2.916651e+01	20181122_CTCFgfpcf2_Prometa\MitoSys2\Calibration\pmEGFPC1\0003_pmEGFPC1_R1_P1_K1_Ch2.zen
2.112012e+01	3.011650e+01	20181122_CTCFgfpcf2_Prometa\MitoSys2\Calibration\pmEGFPC1\0003_pmEGFPC1_R1_P1_K1_Ch2.zen
2.118012e+01	3.011650e+01	20181122_CTCFgfpcf2_Prometa\MitoSys2\Calibration\pmEGFPC1\0003_pmEGFPC1_R1_P1_K1_Ch2.zen
2.124012e+01	2.979984e+01	20181122_CTCFgfpcf2_Prometa\MitoSys2\Calibration\pmEGFPC1\0003_pmEGFPC1_R1_P1_K1_Ch2.zen
2.130012e+01	3.423314e+01	20181122_CTCFgfpcf2_Prometa\MitoSys2\Calibration\pmEGFPC1\0003_pmEGFPC1_R1_P1_K1_Ch2.zen
2.136012e+01	3.281649e+01	20181122_CTCFgfpcf2_Prometa\MitoSys2\Calibration\pmEGFPC1\0003_pmEGFPC1_R1_P1_K1_Ch2.zen
2.142012e+01	2.448320e+01	20181122_CTCFgfpcf2_Prometa\MitoSys2\Calibration\pmEGFPC1\0003_pmEGFPC1_R1_P1_K1_Ch2.zen
2.148012e+01	3.101649e+01	20181122_CTCFgfpcf2_Prometa\MitoSys2\Calibration\pmEGFPC1\0003_pmEGFPC1_R1_P1_K1_Ch2.zen
2.154012e+01	2.931651e+01	20181122_CTCFgfpcf2_Prometa\MitoSys2\Calibration\pmEGFPC1\0003_pmEGFPC1_R1_P1_K1_Ch2.zen
2.160012e+01	3.328315e+01	20181122_CTCFgfpcf2_Prometa\MitoSys2\Calibration\pmEGFPC1\0003_pmEGFPC1_R1_P1_K1_Ch2.zen
2.166012e+01	3.094983e+01	20181122_CTCFgfpcf2_Prometa\MitoSys2\Calibration\pmEGFPC1\0003_pmEGFPC1_R1_P1_K1_Ch2.zen
2.172012e+01	2.979984e+01	20181122_CTCFgfpcf2_Prometa\MitoSys2\Calibration\pmEGFPC1\0003_pmEGFPC1_R1_P1_K1_Ch2.zen
2.178012e+01	3.301648e+01	20181122_CTCFgfpcf2_Prometa\MitoSys2\Calibration\pmEGFPC1\0003_pmEGFPC1_R1_P1_K1_Ch2.zen
2.184012e+01	3.139983e+01	20181122_CTCFgfpcf2_Prometa\MitoSys2\Calibration\pmEGFPC1\0003_pmEGFPC1_R1_P1_K1_Ch2.zen
2.190012e+01	2.848318e+01	20181122_CTCFgfpcf2_Prometa\MitoSys2\Calibration\pmEGFPC1\0003_pmEGFPC1_R1_P1_K1_Ch2.zen
2.196012e+01	2.904984e+01	20181122_CTCFgfpcf2_Prometa\MitoSys2\Calibration\pmEGFPC1\0003_pmEGFPC1_R1_P1_K1_Ch2.zen
2.202012e+01	3.041650e+01	20181122_CTCFgfpcf2_Prometa\MitoSys2\Calibration\pmEGFPC1\0003_pmEGFPC1_R1_P1_K1_Ch2.zen
2.208012e+01	3.276649e+01	20181122_CTCFgfpcf2_Prometa\MitoSys2\Calibration\pmEGFPC1\0003_pmEGFPC1_R1_P1_K1_Ch2.zen
2.214012e+01	2.999983e+01	20181122_CTCFgfpcf2_Prometa\MitoSys2\Calibration\pmEGFPC1\0003_pmEGFPC1_R1_P1_K1_Ch2.zen
2.220012e+01	3.014983e+01	20181122_CTCFgfpcf2_Prometa\MitoSys2\Calibration\pmEGFPC1\0003_pmEGFPC1_R1_P1_K1_Ch2.zen
2.226012e+01	2.993317e+01	20181122_CTCFgfpcf2_Prometa\MitoSys2\Calibration\pmEGFPC1\0003_pmEGFPC1_R1_P1_K1_Ch2.zen
2.232012e+01	2.998317e+01	20181122_CTCFgfpcf2_Prometa\MitoSys2\Calibration\pmEGFPC1\0003_pmEGFPC1_R1_P1_K1_Ch2.zen
2.238012e+01	3.154983e+01	20181122_CTCFgfpcf2_Prometa\MitoSys2\Calibration\pmEGFPC1\0003_pmEGFPC1_R1_P1_K1_Ch2.zen
2.244012e+01	3.196649e+01	20181122_CTCFgfpcf2_Prometa\MitoSys2\Calibration\pmEGFPC1\0003_pmEGFPC1_R1_P1_K1_Ch2.zen
2.250012e+01	3.119983e+01	20181122_CTCFgfpcf2_Prometa\MitoSys2\Calibration\pmEGFPC1\0003_pmEGFPC1_R1_P1_K1_Ch2.zen
2.256013e+01	3.016650e+01	20181122_CTCFgfpcf2_Prometa\MitoSys2\Calibration\pmEGFPC1\0003_pmEGFPC1_R1_P1_K1_Ch2.zen
2.262012e+01	2.838318e+01	20181122_CTCFgfpcf2_Prometa\MitoSys2\Calibration\pmEGFPC1\0003_pmEGFPC1_R1_P1_K1_Ch2.zen
2.268012e+01	2.959984e+01	20181122_CTCFgfpcf2_Prometa\MitoSys2\Calibration\pmEGFPC1\0003_pmEGFPC1_R1_P1_K1_Ch2.zen
2.274013e+01	3.068316e+01	20181122_CTCFgfpcf2_Prometa\MitoSys2\Calibration\pmEGFPC1\0003_pmEGFPC1_R1_P1_K1_Ch2.zen
2.280013e+01	3.216649e+01	20181122_CTCFgfpcf2_Prometa\MitoSys2\Calibration\pmEGFPC1\0003_pmEGFPC1_R1_P1_K1_Ch2.zen
2.286013e+01	3.173316e+01	20181122_CTCFgfpcf2_Prometa\MitoSys2\Calibration\pmEGFPC1\0003_pmEGFPC1_R1_P1_K1_Ch2.zen
2.292013e+01	2.701652e+01	20181122_CTCFgfpcf2_Prometa\MitoSys2\Calibration\pmEGFPC1\0003_pmEGFPC1_R1_P1_K1_Ch2.zen
2.298013e+01	3.091650e+01	20181122_CTCFgfpcf2_Prometa\MitoSys2\Calibration\pmEGFPC1\0003_pmEGFPC1_R1_P1_K1_Ch2.zen
2.304013e+01	3.419981e+01	20181122_CTCFgfpcf2_Prometa\MitoSys2\Calibration\pmEGFPC1\0003_pmEGFPC1_R1_P1_K1_Ch2.zen
2.310013e+01	3.373315e+01	20181122_CTCFgfpcf2_Prometa\MitoSys2\Calibration\pmEGFPC1\0003_pmEGFPC1_R1_P1_K1_Ch2.zen
2.316013e+01	2.676652e+01	20181122_CTCFgfpcf2_Prometa\MitoSys2\Calibration\pmEGFPC1\0003_pmEGFPC1_R1_P1_K1_Ch2.zen
2.322013e+01	3.026650e+01	20181122_CTCFgfpcf2_Prometa\MitoSys2\Calibration\pmEGFPC1\0003_pmEGFPC1_R1_P1_K1_Ch2.zen
2.328013e+01	3.199982e+01	20181122_CTCFgfpcf2_Prometa\MitoSys2\Calibration\pmEGFPC1\0003_pmEGFPC1_R1_P1_K1_Ch2.zen
2.334013e+01	2.969984e+01	20181122_CTCFgfpcf2_Prometa\MitoSys2\Calibration\pmEGFPC1\0003_pmEGFPC1_R1_P1_K1_Ch2.zen
2.340013e+01	2.868317e+01	20181122_CTCFgfpcf2_Prometa\MitoSys2\Calibration\pmEGFPC1\0003_pmEGFPC1_R1_P1_K1_Ch2.zen
2.346013e+01	3.463314e+01	20181122_CTCFgfpcf2_Prometa\MitoSys2\Calibration\pmEGFPC1\0003_pmEGFPC1_R1_P1_K1_Ch2.zen
2.352013e+01	3.469981e+01	20181122_CTCFgfpcf2_Prometa\MitoSys2\Calibration\pmEGFPC1\0003_pmEGFPC1_R1_P1_K1_Ch2.zen
2.358013e+01	3.396648e+01	20181122_CTCFgfpcf2_Prometa\MitoSys2\Calibration\pmEGFPC1\0003_pmEGFPC1_R1_P1_K1_Ch2.zen
2.364013e+01	3.113316e+01	20181122_CTCFgfpcf2_Prometa\MitoSys2\Calibration\pmEGFPC1\0003_pmEGFPC1_R1_P1_K1_Ch2.zen
2.370013e+01	3.446648e+01	20181122_CTCFgfpcf2_Prometa\MitoSys2\Calibration\pmEGFPC1\0003_pmEGFPC1_R1_P1_K1_Ch2.zen
2.376013e+01	3.313315e+01	20181122_CTCFgfpcf2_Prometa\MitoSys2\Calibration\pmEGFPC1\0003_pmEGFPC1_R1_P1_K1_Ch2.zen
2.382013e+01	3.409981e+01	20181122_CTCFgfpcf2_Prometa\MitoSys2\Calibration\pmEGFPC1\0003_pmEGFPC1_R1_P1_K1_Ch2.zen
2.388013e+01	2.863317e+01	20181122_CTCFgfpcf2_Prometa\MitoSys2\Calibration\pmEGFPC1\0003_pmEGFPC1_R1_P1_K1_Ch2.zen
2.394013e+01	2.826651e+01	20181122_CTCFgfpcf2_Prometa\MitoSys2\Calibration\pmEGFPC1\0003_pmEGFPC1_R1_P1_K1_Ch2.zen
2.400013e+01	3.419981e+01	20181122_CTCFgfpcf2_Prometa\MitoSys2\Calibration\pmEGFPC1\0003_pmEGFPC1_R1_P1_K1_Ch2.zen
2.406013e+01	3.194982e+01	20181122_CTCFgfpcf2_Prometa\MitoSys2\Calibration\pmEGFPC1\0003_pmEGFPC1_R1_P1_K1_Ch2.zen
2.412013e+01	3.429981e+01	20181122_CTCFgfpcf2_Prometa\MitoSys2\Calibration\pmEGFPC1\0003_pmEGFPC1_R1_P1_K1_Ch2.zen
2.418013e+01	2.874984e+01	20181122_CTCFgfpcf2_Prometa\MitoSys2\Calibration\pmEGFPC1\0003_pmEGFPC1_R1_P1_K1_Ch2.zen
2.424013e+01	2.491653e+01	20181122_CTCFgfpcf2_Prometa\MitoSys2\Calibration\pmEGFPC1\0003_pmEGFPC1_R1_P1_K1_Ch2.zen
2.430013e+01	2.698318e+01	20181122_CTCFgfpcf2_Prometa\MitoSys2\Calibration\pmEGFPC1\0003_pmEGFPC1_R1_P1_K1_Ch2.zen
2.436013e+01	2.791651e+01	20181122_CTCFgfpcf2_Prometa\MitoSys2\Calibration\pmEGFPC1\0003_pmEGFPC1_R1_P1_K1_Ch2.zen
2.442014e+01	3.226649e+01	20181122_CTCFgfpcf2_Prometa\MitoSys2\Calibration\pmEGFPC1\0003_pmEGFPC1_R1_P1_K1_Ch2.zen
2.448013e+01	3.124983e+01	20181122_CTCFgfpcf2_Prometa\MitoSys2\Calibration\pmEGFPC1\0003_pmEGFPC1_R1_P1_K1_Ch2.zen
2.454014e+01	3.251649e+01	20181122_CTCFgfpcf2_Prometa\MitoSys2\Calibration\pmEGFPC1\0003_pmEGFPC1_R1_P1_K1_Ch2.zen
2.460014e+01	2.788318e+01	20181122_CTCFgfpcf2_Prometa\MitoSys2\Calibration\pmEGFPC1\0003_pmEGFPC1_R1_P1_K1_Ch2.zen
2.466014e+01	3.084983e+01	20181122_CTCFgfpcf2_Prometa\MitoSys2\Calibration\pmEGFPC1\0003_pmEGFPC1_R1_P1_K1_Ch2.zen
2.472014e+01	3.168316e+01	20181122_CTCFgfpcf2_Prometa\MitoSys2\Calibration\pmEGFPC1\0003_pmEGFPC1_R1_P1_K1_Ch2.zen
2.478014e+01	3.466647e+01	20181122_CTCFgfpcf2_Prometa\MitoSys2\Calibration\pmEGFPC1\0003_pmEGFPC1_R1_P1_K1_Ch2.zen
2.484014e+01	2.908317e+01	20181122_CTCFgfpcf2_Prometa\MitoSys2\Calibration\pmEGFPC1\0003_pmEGFPC1_R1_P1_K1_Ch2.zen
2.490014e+01	2.928317e+01	20181122_CTCFgfpcf2_Prometa\MitoSys2\Calibration\pmEGFPC1\0003_pmEGFPC1_R1_P1_K1_Ch2.zen
2.496014e+01	2.983317e+01	20181122_CTCFgfpcf2_Prometa\MitoSys2\Calibration\pmEGFPC1\0003_pmEGFPC1_R1_P1_K1_Ch2.zen
2.502014e+01	2.826651e+01	20181122_CTCFgfpcf2_Prometa\MitoSys2\Calibration\pmEGFPC1\0003_pmEGFPC1_R1_P1_K1_Ch2.zen
2.508014e+01	3.229982e+01	20181122_CTCFgfpcf2_Prometa\MitoSys2\Calibration\pmEGFPC1\0003_pmEGFPC1_R1_P1_K1_Ch2.zen
2.514014e+01	2.921651e+01	20181122_CTCFgfpcf2_Prometa\MitoSys2\Calibration\pmEGFPC1\0003_pmEGFPC1_R1_P1_K1_Ch2.zen
2.520014e+01	3.019983e+01	20181122_CTCFgfpcf2_Prometa\MitoSys2\Calibration\pmEGFPC1\0003_pmEGFPC1_R1_P1_K1_Ch2.zen
2.526014e+01	3.091650e+01	20181122_CTCFgfpcf2_Prometa\MitoSys2\Calibration\pmEGFPC1\0003_pmEGFPC1_R1_P1_K1_Ch2.zen
2.532014e+01	2.864984e+01	20181122_CTCFgfpcf2_Prometa\MitoSys2\Calibration\pmEGFPC1\0003_pmEGFPC1_R1_P1_K1_Ch2.zen
2.538014e+01	3.031650e+01	20181122_CTCFgfpcf2_Prometa\MitoSys2\Calibration\pmEGFPC1\0003_pmEGFPC1_R1_P1_K1_Ch2.zen
2.544014e+01	3.043316e+01	20181122_CTCFgfpcf2_Prometa\MitoSys2\Calibration\pmEGFPC1\0003_pmEGFPC1_R1_P1_K1_Ch2.zen
2.550014e+01	3.148316e+01	20181122_CTCFgfpcf2_Prometa\MitoSys2\Calibration\pmEGFPC1\0003_pmEGFPC1_R1_P1_K1_Ch2.zen
2.556014e+01	2.763318e+01	20181122_CTCFgfpcf2_Prometa\MitoSys2\Calibration\pmEGFPC1\0003_pmEGFPC1_R1_P1_K1_Ch2.zen
2.562014e+01	2.971650e+01	20181122_CTCFgfpcf2_Prometa\MitoSys2\Calibration\pmEGFPC1\0003_pmEGFPC1_R1_P1_K1_Ch2.zen
2.568014e+01	2.978317e+01	20181122_CTCFgfpcf2_Prometa\MitoSys2\Calibration\pmEGFPC1\0003_pmEGFPC1_R1_P1_K1_Ch2.zen
2.574014e+01	2.983317e+01	20181122_CTCFgfpcf2_Prometa\MitoSys2\Calibration\pmEGFPC1\0003_pmEGFPC1_R1_P1_K1_Ch2.zen
2.580014e+01	3.081650e+01	20181122_CTCFgfpcf2_Prometa\MitoSys2\Calibration\pmEGFPC1\0003_pmEGFPC1_R1_P1_K1_Ch2.zen
2.586014e+01	2.924984e+01	20181122_CTCFgfpcf2_Prometa\MitoSys2\Calibration\pmEGFPC1\0003_pmEGFPC1_R1_P1_K1_Ch2.zen
2.592014e+01	2.943317e+01	20181122_CTCFgfpcf2_Prometa\MitoSys2\Calibration\pmEGFPC1\0003_pmEGFPC1_R1_P1_K1_Ch2.zen
2.598014e+01	3.324982e+01	20181122_CTCFgfpcf2_Prometa\MitoSys2\Calibration\pmEGFPC1\0003_pmEGFPC1_R1_P1_K1_Ch2.zen
2.604014e+01	3.031650e+01	20181122_CTCFgfpcf2_Prometa\MitoSys2\Calibration\pmEGFPC1\0003_pmEGFPC1_R1_P1_K1_Ch2.zen
2.610014e+01	3.114983e+01	20181122_CTCFgfpcf2_Prometa\MitoSys2\Calibration\pmEGFPC1\0003_pmEGFPC1_R1_P1_K1_Ch2.zen
2.616014e+01	3.126649e+01	20181122_CTCFgfpcf2_Prometa\MitoSys2\Calibration\pmEGFPC1\0003_pmEGFPC1_R1_P1_K1_Ch2.zen
2.622014e+01	2.788318e+01	20181122_CTCFgfpcf2_Prometa\MitoSys2\Calibration\pmEGFPC1\0003_pmEGFPC1_R1_P1_K1_Ch2.zen
2.628015e+01	3.093316e+01	20181122_CTCFgfpcf2_Prometa\MitoSys2\Calibration\pmEGFPC1\0003_pmEGFPC1_R1_P1_K1_Ch2.zen
2.634015e+01	3.144983e+01	20181122_CTCFgfpcf2_Prometa\MitoSys2\Calibration\pmEGFPC1\0003_pmEGFPC1_R1_P1_K1_Ch2.zen
2.640015e+01	2.529986e+01	20181122_CTCFgfpcf2_Prometa\MitoSys2\Calibration\pmEGFPC1\0003_pmEGFPC1_R1_P1_K1_Ch2.zen
2.646015e+01	3.319982e+01	20181122_CTCFgfpcf2_Prometa\MitoSys2\Calibration\pmEGFPC1\0003_pmEGFPC1_R1_P1_K1_Ch2.zen
2.652015e+01	3.113316e+01	20181122_CTCFgfpcf2_Prometa\MitoSys2\Calibration\pmEGFPC1\0003_pmEGFPC1_R1_P1_K1_Ch2.zen
2.658015e+01	3.286649e+01	20181122_CTCFgfpcf2_Prometa\MitoSys2\Calibration\pmEGFPC1\0003_pmEGFPC1_R1_P1_K1_Ch2.zen
2.664015e+01	2.908317e+01	20181122_CTCFgfpcf2_Prometa\MitoSys2\Calibration\pmEGFPC1\0003_pmEGFPC1_R1_P1_K1_Ch2.zen
2.670015e+01	2.864984e+01	20181122_CTCFgfpcf2_Prometa\MitoSys2\Calibration\pmEGFPC1\0003_pmEGFPC1_R1_P1_K1_Ch2.zen
2.676015e+01	2.914984e+01	20181122_CTCFgfpcf2_Prometa\MitoSys2\Calibration\pmEGFPC1\0003_pmEGFPC1_R1_P1_K1_Ch2.zen
2.682015e+01	3.081650e+01	20181122_CTCFgfpcf2_Prometa\MitoSys2\Calibration\pmEGFPC1\0003_pmEGFPC1_R1_P1_K1_Ch2.zen
2.688015e+01	3.449981e+01	20181122_CTCFgfpcf2_Prometa\MitoSys2\Calibration\pmEGFPC1\0003_pmEGFPC1_R1_P1_K1_Ch2.zen
2.694015e+01	3.171649e+01	20181122_CTCFgfpcf2_Prometa\MitoSys2\Calibration\pmEGFPC1\0003_pmEGFPC1_R1_P1_K1_Ch2.zen
2.700015e+01	3.126649e+01	20181122_CTCFgfpcf2_Prometa\MitoSys2\Calibration\pmEGFPC1\0003_pmEGFPC1_R1_P1_K1_Ch2.zen
2.706015e+01	2.949984e+01	20181122_CTCFgfpcf2_Prometa\MitoSys2\Calibration\pmEGFPC1\0003_pmEGFPC1_R1_P1_K1_Ch2.zen
2.712015e+01	3.193316e+01	20181122_CTCFgfpcf2_Prometa\MitoSys2\Calibration\pmEGFPC1\0003_pmEGFPC1_R1_P1_K1_Ch2.zen
2.718015e+01	3.066650e+01	20181122_CTCFgfpcf2_Prometa\MitoSys2\Calibration\pmEGFPC1\0003_pmEGFPC1_R1_P1_K1_Ch2.zen
2.724015e+01	3.234982e+01	20181122_CTCFgfpcf2_Prometa\MitoSys2\Calibration\pmEGFPC1\0003_pmEGFPC1_R1_P1_K1_Ch2.zen
2.730015e+01	2.549986e+01	20181122_CTCFgfpcf2_Prometa\MitoSys2\Calibration\pmEGFPC1\0003_pmEGFPC1_R1_P1_K1_Ch2.zen
2.736015e+01	2.989984e+01	20181122_CTCFgfpcf2_Prometa\MitoSys2\Calibration\pmEGFPC1\0003_pmEGFPC1_R1_P1_K1_Ch2.zen
2.742015e+01	3.259982e+01	20181122_CTCFgfpcf2_Prometa\MitoSys2\Calibration\pmEGFPC1\0003_pmEGFPC1_R1_P1_K1_Ch2.zen
2.748015e+01	2.914984e+01	20181122_CTCFgfpcf2_Prometa\MitoSys2\Calibration\pmEGFPC1\0003_pmEGFPC1_R1_P1_K1_Ch2.zen
2.754015e+01	2.853318e+01	20181122_CTCFgfpcf2_Prometa\MitoSys2\Calibration\pmEGFPC1\0003_pmEGFPC1_R1_P1_K1_Ch2.zen
2.760015e+01	2.988317e+01	20181122_CTCFgfpcf2_Prometa\MitoSys2\Calibration\pmEGFPC1\0003_pmEGFPC1_R1_P1_K1_Ch2.zen
2.766015e+01	3.584980e+01	20181122_CTCFgfpcf2_Prometa\MitoSys2\Calibration\pmEGFPC1\0003_pmEGFPC1_R1_P1_K1_Ch2.zen
2.772015e+01	2.973317e+01	20181122_CTCFgfpcf2_Prometa\MitoSys2\Calibration\pmEGFPC1\0003_pmEGFPC1_R1_P1_K1_Ch2.zen
2.778015e+01	3.088316e+01	20181122_CTCFgfpcf2_Prometa\MitoSys2\Calibration\pmEGFPC1\0003_pmEGFPC1_R1_P1_K1_Ch2.zen
2.784015e+01	2.821651e+01	20181122_CTCFgfpcf2_Prometa\MitoSys2\Calibration\pmEGFPC1\0003_pmEGFPC1_R1_P1_K1_Ch2.zen
2.790015e+01	3.078316e+01	20181122_CTCFgfpcf2_Prometa\MitoSys2\Calibration\pmEGFPC1\0003_pmEGFPC1_R1_P1_K1_Ch2.zen
2.796015e+01	2.964984e+01	20181122_CTCFgfpcf2_Prometa\MitoSys2\Calibration\pmEGFPC1\0003_pmEGFPC1_R1_P1_K1_Ch2.zen
2.802015e+01	3.089983e+01	20181122_CTCFgfpcf2_Prometa\MitoSys2\Calibration\pmEGFPC1\0003_pmEGFPC1_R1_P1_K1_Ch2.zen
2.808015e+01	3.506647e+01	20181122_CTCFgfpcf2_Prometa\MitoSys2\Calibration\pmEGFPC1\0003_pmEGFPC1_R1_P1_K1_Ch2.zen
2.814016e+01	3.139983e+01	20181122_CTCFgfpcf2_Prometa\MitoSys2\Calibration\pmEGFPC1\0003_pmEGFPC1_R1_P1_K1_Ch2.zen
2.820016e+01	3.246649e+01	20181122_CTCFgfpcf2_Prometa\MitoSys2\Calibration\pmEGFPC1\0003_pmEGFPC1_R1_P1_K1_Ch2.zen
2.826016e+01	3.089983e+01	20181122_CTCFgfpcf2_Prometa\MitoSys2\Calibration\pmEGFPC1\0003_pmEGFPC1_R1_P1_K1_Ch2.zen
2.832016e+01	2.859984e+01	20181122_CTCFgfpcf2_Prometa\MitoSys2\Calibration\pmEGFPC1\0003_pmEGFPC1_R1_P1_K1_Ch2.zen
2.838016e+01	2.809984e+01	20181122_CTCFgfpcf2_Prometa\MitoSys2\Calibration\pmEGFPC1\0003_pmEGFPC1_R1_P1_K1_Ch2.zen
2.844016e+01	2.873318e+01	20181122_CTCFgfpcf2_Prometa\MitoSys2\Calibration\pmEGFPC1\0003_pmEGFPC1_R1_P1_K1_Ch2.zen
2.850016e+01	3.524981e+01	20181122_CTCFgfpcf2_Prometa\MitoSys2\Calibration\pmEGFPC1\0003_pmEGFPC1_R1_P1_K1_Ch2.zen
2.856016e+01	3.234982e+01	20181122_CTCFgfpcf2_Prometa\MitoSys2\Calibration\pmEGFPC1\0003_pmEGFPC1_R1_P1_K1_Ch2.zen
2.862016e+01	2.751651e+01	20181122_CTCFgfpcf2_Prometa\MitoSys2\Calibration\pmEGFPC1\0003_pmEGFPC1_R1_P1_K1_Ch2.zen
2.868016e+01	3.064983e+01	20181122_CTCFgfpcf2_Prometa\MitoSys2\Calibration\pmEGFPC1\0003_pmEGFPC1_R1_P1_K1_Ch2.zen
2.874016e+01	3.111650e+01	20181122_CTCFgfpcf2_Prometa\MitoSys2\Calibration\pmEGFPC1\0003_pmEGFPC1_R1_P1_K1_Ch2.zen
2.880016e+01	3.179982e+01	20181122_CTCFgfpcf2_Prometa\MitoSys2\Calibration\pmEGFPC1\0003_pmEGFPC1_R1_P1_K1_Ch2.zen
2.886016e+01	2.988317e+01	20181122_CTCFgfpcf2_Prometa\MitoSys2\Calibration\pmEGFPC1\0003_pmEGFPC1_R1_P1_K1_Ch2.zen
2.892016e+01	3.236649e+01	20181122_CTCFgfpcf2_Prometa\MitoSys2\Calibration\pmEGFPC1\0003_pmEGFPC1_R1_P1_K1_Ch2.zen
2.898016e+01	2.991650e+01	20181122_CTCFgfpcf2_Prometa\MitoSys2\Calibration\pmEGFPC1\0003_pmEGFPC1_R1_P1_K1_Ch2.zen
2.904016e+01	3.411648e+01	20181122_CTCFgfpcf2_Prometa\MitoSys2\Calibration\pmEGFPC1\0003_pmEGFPC1_R1_P1_K1_Ch2.zen
2.910016e+01	2.943317e+01	20181122_CTCFgfpcf2_Prometa\MitoSys2\Calibration\pmEGFPC1\0003_pmEGFPC1_R1_P1_K1_Ch2.zen
2.916016e+01	3.286649e+01	20181122_CTCFgfpcf2_Prometa\MitoSys2\Calibration\pmEGFPC1\0003_pmEGFPC1_R1_P1_K1_Ch2.zen
2.922016e+01	3.589980e+01	20181122_CTCFgfpcf2_Prometa\MitoSys2\Calibration\pmEGFPC1\0003_pmEGFPC1_R1_P1_K1_Ch2.zen
2.928016e+01	3.279982e+01	20181122_CTCFgfpcf2_Prometa\MitoSys2\Calibration\pmEGFPC1\0003_pmEGFPC1_R1_P1_K1_Ch2.zen
2.934016e+01	2.929984e+01	20181122_CTCFgfpcf2_Prometa\MitoSys2\Calibration\pmEGFPC1\0003_pmEGFPC1_R1_P1_K1_Ch2.zen
2.940016e+01	2.899984e+01	20181122_CTCFgfpcf2_Prometa\MitoSys2\Calibration\pmEGFPC1\0003_pmEGFPC1_R1_P1_K1_Ch2.zen
2.946016e+01	2.716652e+01	20181122_CTCFgfpcf2_Prometa\MitoSys2\Calibration\pmEGFPC1\0003_pmEGFPC1_R1_P1_K1_Ch2.zen
2.952016e+01	2.664985e+01	20181122_CTCFgfpcf2_Prometa\MitoSys2\Calibration\pmEGFPC1\0003_pmEGFPC1_R1_P1_K1_Ch2.zen
2.958016e+01	3.059983e+01	20181122_CTCFgfpcf2_Prometa\MitoSys2\Calibration\pmEGFPC1\0003_pmEGFPC1_R1_P1_K1_Ch2.zen
2.964016e+01	3.179982e+01	20181122_CTCFgfpcf2_Prometa\MitoSys2\Calibration\pmEGFPC1\0003_pmEGFPC1_R1_P1_K1_Ch2.zen
2.970016e+01	2.954984e+01	20181122_CTCFgfpcf2_Prometa\MitoSys2\Calibration\pmEGFPC1\0003_pmEGFPC1_R1_P1_K1_Ch2.zen
2.976016e+01	3.539980e+01	20181122_CTCFgfpcf2_Prometa\MitoSys2\Calibration\pmEGFPC1\0003_pmEGFPC1_R1_P1_K1_Ch2.zen
2.982016e+01	2.883317e+01	20181122_CTCFgfpcf2_Prometa\MitoSys2\Calibration\pmEGFPC1\0003_pmEGFPC1_R1_P1_K1_Ch2.zen
2.988017e+01	2.984983e+01	20181122_CTCFgfpcf2_Prometa\MitoSys2\Calibration\pmEGFPC1\0003_pmEGFPC1_R1_P1_K1_Ch2.zen
[truncated: 77,001 more rows]
