# Supplementary material for: Absolute quantification of cohesin, CTCF and their regulators in human cells
Source: eLife. 2019 Jun 17;8:e46269. doi: 10.7554/eLife.46269 (PMC6606026; doi:10.7554/eLife.46269)
Supplement: Figure 2—source data 1. [file elife-46269-fig2-data1.zip › Figure 2 - source data 1/20181123_CTCFgfpcf2_Prometa/2c_opt_time_col.res]

General								Correlation								Corrections
No	File name	Full path	Format	Clock	Duration	Channel mode	Annotation	Channel mode.1	Selection	1st	2nd	Frequency	Eval frequency	Mode	Detrend frequency	Offset Ch1	Amplitude Ch1	Rate Ch1	Offset Ch2	Amplitude Ch2	Rate Ch2	Xtalk Ch1	Xtalk Ch2	Labels Ch1	Labels Ch2	Interval1 1st	Interval1 2nd	Interval1 Ch1	Interval1 Ch2	Interval2 1st	Interval2 2nd	Interval2 Ch1	Interval2 Ch2	Bleaching Ch1	Bleaching Ch2	Bleaching Cross	BG Ch1	BG Ch2	BG Cross	Xtalk Ch1.1	Xtalk Ch2.1	Xtalk Cross	Total Ch1	Total Ch2	Total Cross	G0ave Ch1	G0std Ch1	G0ave Ch2	G0std Ch2
0	0001_pmEGFPC1_R1_P1_K1_Ch2.zen	20181123_CTCFgfpcf2_Prometa\MitoSys2\Calibration\pmEGFPC1\0001_pmEGFPC1_R1_P1_K1_Ch2.zen	FA/ISS	20000	30.0	1		1	0	0	29.94	100000	2000	Scale	0	3.167	0	0.01	0	0	0.01	0	0	1	1	0	1	120.791	0	0	1	120.791	0	1.0135	1	1	0.9482	1	1	1	1	1	0.9614	1	1	0.024465999999999998	0.0014904999999999999	0	0
1	0001_pmEGFPC1_R1_P2_K1_Ch2.zen	20181123_CTCFgfpcf2_Prometa\MitoSys2\Calibration\pmEGFPC1\0001_pmEGFPC1_R1_P2_K1_Ch2.zen	FA/ISS	20000	30.0	1		1	0	0	29.94	100000	2000	Scale	0	3.167	0	0.01	0	0	0.01	0	0	1	1	0	1	112.28200000000001	0	0	1	112.28200000000001	0	1.0091	1	1	0.9446	1	1	1	1	1	0.9535	1	1	0.023431	0.0012488	0	0
2	0002_pmEGFPC1_R1_P1_K1_Ch2.zen	20181123_CTCFgfpcf2_Prometa\MitoSys2\Calibration\pmEGFPC1\0002_pmEGFPC1_R1_P1_K1_Ch2.zen	FA/ISS	20000	30.0	1		1	0	0	29.94	100000	2000	Scale	0	3.167	0	0.01	0	0	0.01	0	0	1	1	0	1	176.213	0	0	1	176.213	0	1.0109	1	1	0.9644	1	1	1	1	1	0.9751	1	1	0.017098	0.0011228	0	0
3	0002_pmEGFPC1_R1_P2_K1_Ch2.zen	20181123_CTCFgfpcf2_Prometa\MitoSys2\Calibration\pmEGFPC1\0002_pmEGFPC1_R1_P2_K1_Ch2.zen	FA/ISS	20000	30.0	1		1	0	0	29.94	100000	2000	Scale	0	3.167	0	0.01	0	0	0.01	0	0	1	1	0	1	141.642	0	0	1	141.642	0	0.9342	1	1	0.9557	1	1	1	1	1	0.8913	1	1	0.018948	0.0022865	0	0
4	0003_pmEGFPC1_R1_P1_K1_Ch2.zen	20181123_CTCFgfpcf2_Prometa\MitoSys2\Calibration\pmEGFPC1\0003_pmEGFPC1_R1_P1_K1_Ch2.zen	FA/ISS	20000	30.0	1		1	0	0	29.94	100000	2000	Scale	0	3.167	0	0.01	0	0	0.01	0	0	1	1	0	1	214.49900000000002	0	0	1	214.49900000000002	0	1.0214	1	1	0.9707	1	1	1	1	1	0.9918	1	1	0.012833	0.00022547	0	0
5	0003_pmEGFPC1_R1_P2_K1_Ch2.zen	20181123_CTCFgfpcf2_Prometa\MitoSys2\Calibration\pmEGFPC1\0003_pmEGFPC1_R1_P2_K1_Ch2.zen	FA/ISS	20000	30.0	1		1	0	0	29.94	100000	2000	Scale	0	3.167	0	0.01	0	0	0.01	0	0	1	1	0	1	251.775	0	0	1	251.775	0	1.0092	1	1	0.975	1	1	1	1	1	0.9841	1	1	0.010319	0.0011072	0	0
6	0004_pmEGFPC1_R1_P1_K1_Ch2.zen	20181123_CTCFgfpcf2_Prometa\MitoSys2\Calibration\pmEGFPC1\0004_pmEGFPC1_R1_P1_K1_Ch2.zen	FA/ISS	20000	30.0	1		1	0	0	29.94	100000	2000	Scale	0	3.167	0	0.01	0	0	0.01	0	0	1	1	0	1	347.67	0	0	1	347.67	0	1.0166	1	1	0.9819	1	1	1	1	1	0.9983	1	1	0.007351600000000001	0.00057195	0	0
7	0004_pmEGFPC1_R1_P2_K1_Ch2.zen	20181123_CTCFgfpcf2_Prometa\MitoSys2\Calibration\pmEGFPC1\0004_pmEGFPC1_R1_P2_K1_Ch2.zen	FA/ISS	20000	30.0	1		1	0	0	29.94	100000	2000	Scale	0	3.167	0	0.01	0	0	0.01	0	0	1	1	0	1	315.284	0	0	1	315.284	0	0.9769	1	1	0.98	1	1	1	1	1	0.9572	1	1	0.0082211	0.00049782	0	0
8	0005_pmEGFPC1_R1_P1_K1_Ch2.zen	20181123_CTCFgfpcf2_Prometa\MitoSys2\Calibration\pmEGFPC1\0005_pmEGFPC1_R1_P1_K1_Ch2.zen	FA/ISS	20000	30.0	1		1	0	0	29.94	100000	2000	Scale	0	3.167	0	0.01	0	0	0.01	0	0	1	1	0	1	166.794	0	0	1	166.794	0	1.0202	1	1	0.9624	1	1	1	1	1	0.9821	1	1	0.017339	0.00044529	0	0
9	0005_pmEGFPC1_R1_P2_K1_Ch2.zen	20181123_CTCFgfpcf2_Prometa\MitoSys2\Calibration\pmEGFPC1\0005_pmEGFPC1_R1_P2_K1_Ch2.zen	FA/ISS	20000	30.0	1		1	0	0	29.94	100000	2000	Scale	0	3.167	0	0.01	0	0	0.01	0	0	1	1	0	1	164.47400000000002	0	0	1	164.47400000000002	0	0.9966	1	1	0.9619	1	1	1	1	1	0.9585	1	1	0.018612	0.00076422	0	0
10	0006_pmEGFPC1_R1_P1_K1_Ch2.zen	20181123_CTCFgfpcf2_Prometa\MitoSys2\Calibration\pmEGFPC1\0006_pmEGFPC1_R1_P1_K1_Ch2.zen	FA/ISS	20000	30.0	1		1	0	0	29.94	100000	2000	Scale	0	3.167	0	0.01	0	0	0.01	0	0	1	1	0	1	282.559	0	0	1	282.559	0	1.0129	1	1	0.9777	1	1	1	1	1	0.9904	1	1	0.010028	0.00045938	0	0
11	0006_pmEGFPC1_R1_P2_K1_Ch2.zen	20181123_CTCFgfpcf2_Prometa\MitoSys2\Calibration\pmEGFPC1\0006_pmEGFPC1_R1_P2_K1_Ch2.zen	FA/ISS	20000	30.0	1		1	0	0	29.94	100000	2000	Scale	0	3.167	0	0.01	0	0	0.01	0	0	1	1	0	1	258.197	0	0	1	258.197	0	1.035	1	1	0.9755	1	1	1	1	1	1.0099	1	1	0.010126999999999999	0.0020364999999999997	0	0
12	0007_pmEGFPC1_R1_P1_K1_Ch2.zen	20181123_CTCFgfpcf2_Prometa\MitoSys2\Calibration\pmEGFPC1\0007_pmEGFPC1_R1_P1_K1_Ch2.zen	FA/ISS	20000	30.0	1		1	0	0	29.94	100000	2000	Scale	0	3.167	0	0.01	0	0	0.01	0	0	1	1	0	1	264.074	0	0	1	264.074	0	1.0175	1	1	0.9761	1	1	1	1	1	0.9935	1	1	0.010286	0.00030017	0	0
13	0007_pmEGFPC1_R1_P2_K1_Ch2.zen	20181123_CTCFgfpcf2_Prometa\MitoSys2\Calibration\pmEGFPC1\0007_pmEGFPC1_R1_P2_K1_Ch2.zen	FA/ISS	20000	30.0	1		1	0	0	29.94	100000	2000	Scale	0	3.167	0	0.01	0	0	0.01	0	0	1	1	0	1	201.484	0	0	1	201.484	0	1.0604	1	1	0.9687	1	1	1	1	1	1.0281	1	1	0.014894	0.0015588	0	0
14	0008_pmEGFPC1_R1_P1_K1_Ch2.zen	20181123_CTCFgfpcf2_Prometa\MitoSys2\Calibration\pmEGFPC1\0008_pmEGFPC1_R1_P1_K1_Ch2.zen	FA/ISS	20000	30.0	1		1	0	0	29.94	100000	2000	Scale	0	3.167	0	0.01	0	0	0.01	0	0	1	1	0	1	140.726	0	0	1	140.726	0	1.0155	1	1	0.9555	1	1	1	1	1	0.9706	1	1	0.020756999999999998	0.00028646	0	0
15	0008_pmEGFPC1_R1_P2_K1_Ch2.zen	20181123_CTCFgfpcf2_Prometa\MitoSys2\Calibration\pmEGFPC1\0008_pmEGFPC1_R1_P2_K1_Ch2.zen	FA/ISS	20000	30.0	1		1	0	0	29.94	100000	2000	Scale	0	3.167	0	0.01	0	0	0.01	0	0	1	1	0	1	133.858	0	0	1	133.858	0	0.9804	1	1	0.9533	1	1	1	1	1	0.9342	1	1	0.021743000000000002	0.0023071	0	0
16	0009_pmEGFPC1_R1_P1_K1_Ch2.zen	20181123_CTCFgfpcf2_Prometa\MitoSys2\Calibration\pmEGFPC1\0009_pmEGFPC1_R1_P1_K1_Ch2.zen	FA/ISS	20000	30.0	1		1	0	0	29.94	100000	2000	Scale	0	3.167	0	0.01	0	0	0.01	0	0	1	1	0	1	112.307	0	0	1	112.307	0	1.0109	1	1	0.9444	1	1	1	1	1	0.9549	1	1	0.025762	0.0014612	0	0
17	0009_pmEGFPC1_R1_P2_K1_Ch2.zen	20181123_CTCFgfpcf2_Prometa\MitoSys2\Calibration\pmEGFPC1\0009_pmEGFPC1_R1_P2_K1_Ch2.zen	FA/ISS	20000	30.0	1		1	0	0	29.94	100000	2000	Scale	0	3.167	0	0.01	0	0	0.01	0	0	1	1	0	1	107.235	0	0	1	107.235	0	1.0251	1	1	0.9416	1	1	1	1	1	0.966	1	1	0.025567	0.00095953	0	0
18	0010_pmEGFPC1_R1_P1_K1_Ch2.zen	20181123_CTCFgfpcf2_Prometa\MitoSys2\Calibration\pmEGFPC1\0010_pmEGFPC1_R1_P1_K1_Ch2.zen	FA/ISS	20000	30.0	1		1	0	0	29.94	100000	2000	Scale	0	3.167	0	0.01	0	0	0.01	0	0	1	1	0	1	101.402	0	0	1	101.402	0	1.0227	1	1	0.9384	1	1	1	1	1	0.9604	1	1	0.029954	0.0011898	0	0
19	0010_pmEGFPC1_R1_P2_K1_Ch2.zen	20181123_CTCFgfpcf2_Prometa\MitoSys2\Calibration\pmEGFPC1\0010_pmEGFPC1_R1_P2_K1_Ch2.zen	FA/ISS	20000	30.0	1		1	0	0	29.94	100000	2000	Scale	0	3.167	0	0.01	0	0	0.01	0	0	1	1	0	1	94.12100000000001	0	0	1	94.12100000000001	0	1.0064	1	1	0.9338	1	1	1	1	1	0.9401	1	1	0.028782	0.0023856	0	0
20	0012_pmEGFPC1_R1_P1_K1_Ch2.zen	20181123_CTCFgfpcf2_Prometa\MitoSys2\Calibration\pmEGFPC1\0012_pmEGFPC1_R1_P1_K1_Ch2.zen	FA/ISS	20000	30.0	1		1	0	0	29.94	100000	2000	Scale	0	3.167	0	0.01	0	0	0.01	0	0	1	1	0	1	353.619	0	0	1	353.619	0	1.0115	1	1	0.9822	1	1	1	1	1	0.9936	1	1	0.0080592	0.00014914	0	0
21	0012_pmEGFPC1_R1_P2_K1_Ch2.zen	20181123_CTCFgfpcf2_Prometa\MitoSys2\Calibration\pmEGFPC1\0012_pmEGFPC1_R1_P2_K1_Ch2.zen	FA/ISS	20000	30.0	1		1	0	0	29.94	100000	2000	Scale	0	3.167	0	0.01	0	0	0.01	0	0	1	1	0	1	271.892	0	0	1	271.892	0	1.032	1	1	0.9768	1	1	1	1	1	1.0084	1	1	0.010237000000000001	0.0020814	0	0
22	0013_pmEGFPC1_R1_P1_K1_Ch2.zen	20181123_CTCFgfpcf2_Prometa\MitoSys2\Calibration\pmEGFPC1\0013_pmEGFPC1_R1_P1_K1_Ch2.zen	FA/ISS	20000	30.0	1		1	0	0	29.94	100000	2000	Scale	0	3.167	0	0.01	0	0	0.01	0	0	1	1	0	1	184.75599999999997	0	0	1	184.75599999999997	0	1.0031	1	1	0.966	1	1	1	1	1	0.9690000000000001	1	1	0.016773	0.00081135	0	0
23	0013_pmEGFPC1_R1_P2_K1_Ch2.zen	20181123_CTCFgfpcf2_Prometa\MitoSys2\Calibration\pmEGFPC1\0013_pmEGFPC1_R1_P2_K1_Ch2.zen	FA/ISS	20000	30.0	1		1	0	0	29.94	100000	2000	Scale	0	3.167	0	0.01	0	0	0.01	0	0	1	1	0	1	177.667	0	0	1	177.667	0	1.005	1	1	0.9647	1	1	1	1	1	0.9696	1	1	0.016871	0.00084161	0	0
24	0014_pmEGFPC1_R1_P1_K1_Ch2.zen	20181123_CTCFgfpcf2_Prometa\MitoSys2\Calibration\pmEGFPC1\0014_pmEGFPC1_R1_P1_K1_Ch2.zen	FA/ISS	20000	30.0	1		1	0	0	29.94	100000	2000	Scale	0	3.167	0	0.01	0	0	0.01	0	0	1	1	0	1	377.94800000000004	0	0	1	377.94800000000004	0	1.0034	1	1	0.9833	1	1	1	1	1	0.9867	1	1	0.0078811	0.00037051	0	0
25	0014_pmEGFPC1_R1_P2_K1_Ch2.zen	20181123_CTCFgfpcf2_Prometa\MitoSys2\Calibration\pmEGFPC1\0014_pmEGFPC1_R1_P2_K1_Ch2.zen	FA/ISS	20000	30.0	1		1	0	0	29.94	100000	2000	Scale	0	3.167	0	0.01	0	0	0.01	0	0	1	1	0	1	378.042	0	0	1	378.042	0	1.0073	1	1	0.9833	1	1	1	1	1	0.9905	1	1	0.0082396	0.00064324	0	0
26	0015_pmEGFPC1_R1_P1_K1_Ch2.zen	20181123_CTCFgfpcf2_Prometa\MitoSys2\Calibration\pmEGFPC1\0015_pmEGFPC1_R1_P1_K1_Ch2.zen	FA/ISS	20000	30.0	1		1	0	0	29.94	100000	2000	Scale	0	3.167	0	0.01	0	0	0.01	0	0	1	1	0	1	315.37	0	0	1	315.37	0	1.0199	1	1	0.98	1	1	1	1	1	0.9997	1	1	0.0084221	0.00037486	0	0
27	0015_pmEGFPC1_R1_P2_K1_Ch2.zen	20181123_CTCFgfpcf2_Prometa\MitoSys2\Calibration\pmEGFPC1\0015_pmEGFPC1_R1_P2_K1_Ch2.zen	FA/ISS	20000	30.0	1		1	0	0	29.94	100000	2000	Scale	0	3.167	0	0.01	0	0	0.01	0	0	1	1	0	1	300.835	0	0	1	300.835	0	1.0067	1	1	0.9790000000000001	1	1	1	1	1	0.9857	1	1	0.010164	0.00099776	0	0
28	0016_pmEGFPC1_R1_P1_K1_Ch2.zen	20181123_CTCFgfpcf2_Prometa\MitoSys2\Calibration\pmEGFPC1\0016_pmEGFPC1_R1_P1_K1_Ch2.zen	FA/ISS	20000	30.0	1		1	0	0	29.94	100000	2000	Scale	0	3.167	0	0.01	0	0	0.01	0	0	1	1	0	1	151.023	0	0	1	151.023	0	1.0094	1	1	0.9585	1	1	1	1	1	0.9677	1	1	0.022475	0.0015133	0	0
29	0016_pmEGFPC1_R1_P2_K1_Ch2.zen	20181123_CTCFgfpcf2_Prometa\MitoSys2\Calibration\pmEGFPC1\0016_pmEGFPC1_R1_P2_K1_Ch2.zen	FA/ISS	20000	30.0	1		1	0	0	29.94	100000	2000	Scale	0	3.167	0	0.01	0	0	0.01	0	0	1	1	0	1	170.03400000000002	0	0	1	170.03400000000002	0	0.9976	1	1	0.9631	1	1	1	1	1	0.9607	1	1	0.018576	0.0012767000000000002	0	0
30	0017_pmEGFPC1_R1_P1_K1_Ch2.zen	20181123_CTCFgfpcf2_Prometa\MitoSys2\Calibration\pmEGFPC1\0017_pmEGFPC1_R1_P1_K1_Ch2.zen	FA/ISS	20000	30.0	1		1	0	0	29.94	100000	2000	Scale	0	3.167	0	0.01	0	0	0.01	0	0	1	1	0	1	263.858	0	0	1	263.858	0	1.0106	1	1	0.9761	1	1	1	1	1	0.9867	1	1	0.011179000000000001	0.00038327	0	0
31	0017_pmEGFPC1_R1_P2_K1_Ch2.zen	20181123_CTCFgfpcf2_Prometa\MitoSys2\Calibration\pmEGFPC1\0017_pmEGFPC1_R1_P2_K1_Ch2.zen	FA/ISS	20000	30.0	1		1	0	0	29.94	100000	2000	Scale	0	3.167	0	0.01	0	0	0.01	0	0	1	1	0	1	231.604	0	0	1	231.604	0	1.0202	1	1	0.9728	1	1	1	1	1	0.9927	1	1	0.011332	0.00072273	0	0
32	0018_pmEGFPC1_R1_P1_K1_Ch2.zen	20181123_CTCFgfpcf2_Prometa\MitoSys2\Calibration\pmEGFPC1\0018_pmEGFPC1_R1_P1_K1_Ch2.zen	FA/ISS	20000	30.0	1		1	0	0	29.94	100000	2000	Scale	0	3.167	0	0.01	0	0	0.01	0	0	1	1	0	1	45.117	0	0	1	45.117	0	1.0269	1	1	0.8643	1	1	1	1	1	0.8893	1	1	0.063363	0.0035442	0	0
33	0018_pmEGFPC1_R1_P2_K1_Ch2.zen	20181123_CTCFgfpcf2_Prometa\MitoSys2\Calibration\pmEGFPC1\0018_pmEGFPC1_R1_P2_K1_Ch2.zen	FA/ISS	20000	30.0	1		1	0	0	29.94	100000	2000	Scale	0	3.167	0	0.01	0	0	0.01	0	0	1	1	0	1	40.622	0	0	1	40.622	0	1.0154	1	1	0.8498	1	1	1	1	1	0.8640000000000001	1	1	0.062625	0.004649100000000001	0	0
34	0019_pmEGFPC1_R1_P1_K1_Ch2.zen	20181123_CTCFgfpcf2_Prometa\MitoSys2\Calibration\pmEGFPC1\0019_pmEGFPC1_R1_P1_K1_Ch2.zen	FA/ISS	20000	30.0	1		1	0	0	29.94	100000	2000	Scale	0	3.167	0	0.01	0	0	0.01	0	0	1	1	0	1	71.775	0	0	1	71.775	0	1.0299	1	1	0.9136	1	1	1	1	1	0.9421	1	1	0.04167	0.0037566	0	0
35	0019_pmEGFPC1_R1_P2_K1_Ch2.zen	20181123_CTCFgfpcf2_Prometa\MitoSys2\Calibration\pmEGFPC1\0019_pmEGFPC1_R1_P2_K1_Ch2.zen	FA/ISS	20000	30.0	1		1	0	0	29.94	100000	2000	Scale	0	3.167	0	0.01	0	0	0.01	0	0	1	1	0	1	69.436	0	0	1	69.436	0	0.9978	1	1	0.9108	1	1	1	1	1	0.9087	1	1	0.042392	0.0027997	0	0
36	0020_pmEGFPC1_R1_P1_K1_Ch2.zen	20181123_CTCFgfpcf2_Prometa\MitoSys2\Calibration\pmEGFPC1\0020_pmEGFPC1_R1_P1_K1_Ch2.zen	FA/ISS	20000	30.0	1		1	0	0	29.94	100000	2000	Scale	0	3.167	0	0.01	0	0	0.01	0	0	1	1	0	1	156.89	0	0	1	156.89	0	1.0078	1	1	0.96	1	1	1	1	1	0.9677	1	1	0.019025999999999998	0.00031484	0	0
37	0020_pmEGFPC1_R1_P2_K1_Ch2.zen	20181123_CTCFgfpcf2_Prometa\MitoSys2\Calibration\pmEGFPC1\0020_pmEGFPC1_R1_P2_K1_Ch2.zen	FA/ISS	20000	30.0	1		1	0	0	29.94	100000	2000	Scale	0	3.167	0	0.01	0	0	0.01	0	0	1	1	0	1	128.017	0	0	1	128.017	0	1.1301	1	1	0.9508	1	1	1	1	1	1.0775	1	1	0.020118	0.0017300999999999998	0	0
38	0021_pmEGFPC1_R1_P1_K1_Ch2.zen	20181123_CTCFgfpcf2_Prometa\MitoSys2\Calibration\pmEGFPC1\0021_pmEGFPC1_R1_P1_K1_Ch2.zen	FA/ISS	20000	30.0	1		1	0	0	29.94	100000	2000	Scale	0	3.167	0	0.01	0	0	0.01	0	0	1	1	0	1	295.751	0	0	1	295.751	0	1.0165	1	1	0.9787	1	1	1	1	1	0.995	1	1	0.010027	0.00048008	0	0
39	0021_pmEGFPC1_R1_P2_K1_Ch2.zen	20181123_CTCFgfpcf2_Prometa\MitoSys2\Calibration\pmEGFPC1\0021_pmEGFPC1_R1_P2_K1_Ch2.zen	FA/ISS	20000	30.0	1		1	0	0	29.94	100000	2000	Scale	0	3.167	0	0.01	0	0	0.01	0	0	1	1	0	1	266.318	0	0	1	266.318	0	1.0154	1	1	0.9764	1	1	1	1	1	0.9916	1	1	0.011559999999999999	0.0006825000000000001	0	0
40	0022_pmEGFPC1_R1_P1_K1_Ch2.zen	20181123_CTCFgfpcf2_Prometa\MitoSys2\Calibration\pmEGFPC1\0022_pmEGFPC1_R1_P1_K1_Ch2.zen	FA/ISS	20000	30.0	1		1	0	0	29.94	100000	2000	Scale	0	3.167	0	0.01	0	0	0.01	0	0	1	1	0	1	139.118	0	0	1	139.118	0	1.0292	1	1	0.955	1	1	1	1	1	0.9836	1	1	0.018928999999999998	0.0013088	0	0
41	0022_pmEGFPC1_R1_P2_K1_Ch2.zen	20181123_CTCFgfpcf2_Prometa\MitoSys2\Calibration\pmEGFPC1\0022_pmEGFPC1_R1_P2_K1_Ch2.zen	FA/ISS	20000	30.0	1	x	1	0	0	29.94	100000	2000	Scale	0	3.167	0	0.01	0	0	0.01	0	0	1	1	0	1	3.009	0	0	1	3.009	0	1.0214	1	1	0.0129	1	1	1	1	1	0.0026	1	1	0.077963	0.074181	0	0
42	0023_pmEGFPC1_R1_P1_K1_Ch2.zen	20181123_CTCFgfpcf2_Prometa\MitoSys2\Calibration\pmEGFPC1\0023_pmEGFPC1_R1_P1_K1_Ch2.zen	FA/ISS	20000	30.0	1		1	0	0	29.94	100000	2000	Scale	0	3.167	0	0.01	0	0	0.01	0	0	1	1	0	1	343.66	0	0	1	343.66	0	1.0097	1	1	0.9816	1	1	1	1	1	0.9912	1	1	0.0082387	0.00031246	0	0
43	0023_pmEGFPC1_R1_P2_K1_Ch2.zen	20181123_CTCFgfpcf2_Prometa\MitoSys2\Calibration\pmEGFPC1\0023_pmEGFPC1_R1_P2_K1_Ch2.zen	FA/ISS	20000	30.0	1		1	0	0	29.94	100000	2000	Scale	0	3.167	0	0.01	0	0	0.01	0	0	1	1	0	1	249.835	0	0	1	249.835	0	1.3081	1	1	0.9744	1	1	1	1	1	1.2783	1	1	0.011548000000000001	0.0022649999999999997	0	0
44	0024_pmEGFPC1_R1_P1_K1_Ch2.zen	20181123_CTCFgfpcf2_Prometa\MitoSys2\Calibration\pmEGFPC1\0024_pmEGFPC1_R1_P1_K1_Ch2.zen	FA/ISS	20000	30.0	1		1	0	0	29.94	100000	2000	Scale	0	3.167	0	0.01	0	0	0.01	0	0	1	1	0	1	36.284	0	0	1	36.284	0	1.0148	1	1	0.8327	1	1	1	1	1	0.8461	1	1	0.075089	0.0022914000000000003	0	0
45	0024_pmEGFPC1_R1_P2_K1_Ch2.zen	20181123_CTCFgfpcf2_Prometa\MitoSys2\Calibration\pmEGFPC1\0024_pmEGFPC1_R1_P2_K1_Ch2.zen	FA/ISS	20000	30.0	1		1	0	0	29.94	100000	2000	Scale	0	3.167	0	0.01	0	0	0.01	0	0	1	1	0	1	35.865	0	0	1	35.865	0	1.0041	1	1	0.8305	1	1	1	1	1	0.8342	1	1	0.081484	0.0039361	0	0
46	0025_pmEGFPC1_R1_P1_K1_Ch2.zen	20181123_CTCFgfpcf2_Prometa\MitoSys2\Calibration\pmEGFPC1\0025_pmEGFPC1_R1_P1_K1_Ch2.zen	FA/ISS	20000	30.0	1		1	0	0	29.94	100000	2000	Scale	0	3.167	0	0.01	0	0	0.01	0	0	1	1	0	1	259.642	0	0	1	259.642	0	1.0138	1	1	0.9757	1	1	1	1	1	0.9894	1	1	0.011068000000000001	0.0013717	0	0
47	0025_pmEGFPC1_R1_P2_K1_Ch2.zen	20181123_CTCFgfpcf2_Prometa\MitoSys2\Calibration\pmEGFPC1\0025_pmEGFPC1_R1_P2_K1_Ch2.zen	FA/ISS	20000	30.0	1	x	1	0	0	29.94	100000	2000	Scale	0	3.167	0	0.01	0	0	0.01	0	0	1	1	0	1	289.921	0	0	1	289.921	0	1.0070000000000001	1	1	0.9783	1	1	1	1	1	0.9852	1	1	0.010482	0.0003959	0	0
48	0026_pmEGFPC1_R1_P1_K1_Ch2.zen	20181123_CTCFgfpcf2_Prometa\MitoSys2\Calibration\pmEGFPC1\0026_pmEGFPC1_R1_P1_K1_Ch2.zen	FA/ISS	20000	30.0	1		1	0	0	29.94	100000	2000	Scale	0	3.167	0	0.01	0	0	0.01	0	0	1	1	0	1	384.51800000000003	0	0	1	384.51800000000003	0	1.0162	1	1	0.9836	1	1	1	1	1	0.9997	1	1	0.007312000000000001	0.00019762	0	0
49	0026_pmEGFPC1_R1_P2_K1_Ch2.zen	20181123_CTCFgfpcf2_Prometa\MitoSys2\Calibration\pmEGFPC1\0026_pmEGFPC1_R1_P2_K1_Ch2.zen	FA/ISS	20000	30.0	1		1	0	0	29.94	100000	2000	Scale	0	3.167	0	0.01	0	0	0.01	0	0	1	1	0	1	300.16900000000004	0	0	1	300.16900000000004	0	1.008	1	1	0.9794	1	1	1	1	1	0.9873	1	1	0.0072680999999999996	0.0006724999999999999	0	0
50	0001_WT_R1_P1_K1_Ch2.zen	20181123_CTCFgfpcf2_Prometa\MitoSys2\Calibration\WT\0001_WT_R1_P1_K1_Ch2.zen	FA/ISS	20000	30.0	1	x	1	0	0	29.94	100000	2000	Scale	0	0.0	0	0.01	0	0	0.01	0	0	1	1	0	1	0.0	0	0	1	0.0	0	1.0	1	1	1.0	1	1	1	1	1	1.0	1	1	0.0	0.0	0	0
51	0001_WT_R1_P2_K1_Ch2.zen	20181123_CTCFgfpcf2_Prometa\MitoSys2\Calibration\WT\0001_WT_R1_P2_K1_Ch2.zen	FA/ISS	20000	30.0	1		1	0	0	29.94	100000	2000	Scale	0	0.0	0	0.01	0	0	0.01	0	0	1	1	0	1	0.0	0	0	1	0.0	0	1.0	1	1	1.0	1	1	1	1	1	1.0	1	1	0.0	0.0	0	0
52	0002_WT_R1_P1_K1_Ch2.zen	20181123_CTCFgfpcf2_Prometa\MitoSys2\Calibration\WT\0002_WT_R1_P1_K1_Ch2.zen	FA/ISS	20000	30.0	1		1	0	0	29.94	100000	2000	Scale	0	0.0	0	0.01	0	0	0.01	0	0	1	1	0	1	0.0	0	0	1	0.0	0	1.0	1	1	1.0	1	1	1	1	1	1.0	1	1	0.0	0.0	0	0
53	0002_WT_R1_P2_K1_Ch2.zen	20181123_CTCFgfpcf2_Prometa\MitoSys2\Calibration\WT\0002_WT_R1_P2_K1_Ch2.zen	FA/ISS	20000	30.0	1		1	0	0	29.94	100000	2000	Scale	0	0.0	0	0.01	0	0	0.01	0	0	1	1	0	1	0.0	0	0	1	0.0	0	1.0	1	1	1.0	1	1	1	1	1	1.0	1	1	0.0	0.0	0	0
54	0003_WT_R1_P1_K1_Ch2.zen	20181123_CTCFgfpcf2_Prometa\MitoSys2\Calibration\WT\0003_WT_R1_P1_K1_Ch2.zen	FA/ISS	20000	30.0	1		1	0	0	29.94	100000	2000	Scale	0	0.0	0	0.01	0	0	0.01	0	0	1	1	0	1	0.0	0	0	1	0.0	0	1.0	1	1	1.0	1	1	1	1	1	1.0	1	1	0.0	0.0	0	0
55	0003_WT_R1_P2_K1_Ch2.zen	20181123_CTCFgfpcf2_Prometa\MitoSys2\Calibration\WT\0003_WT_R1_P2_K1_Ch2.zen	FA/ISS	20000	30.0	1		1	0	0	29.94	100000	2000	Scale	0	0.0	0	0.01	0	0	0.01	0	0	1	1	0	1	0.0	0	0	1	0.0	0	1.0	1	1	1.0	1	1	1	1	1	1.0	1	1	0.0	0.0	0	0
56	0004_WT_R1_P1_K1_Ch2.zen	20181123_CTCFgfpcf2_Prometa\MitoSys2\Calibration\WT\0004_WT_R1_P1_K1_Ch2.zen	FA/ISS	20000	30.0	1		1	0	0	29.94	100000	2000	Scale	0	0.0	0	0.01	0	0	0.01	0	0	1	1	0	1	0.0	0	0	1	0.0	0	1.0	1	1	1.0	1	1	1	1	1	1.0	1	1	0.0	0.0	0	0
57	0004_WT_R1_P2_K1_Ch2.zen	20181123_CTCFgfpcf2_Prometa\MitoSys2\Calibration\WT\0004_WT_R1_P2_K1_Ch2.zen	FA/ISS	20000	30.0	1		1	0	0	29.94	100000	2000	Scale	0	0.0	0	0.01	0	0	0.01	0	0	1	1	0	1	0.0	0	0	1	0.0	0	1.0	1	1	1.0	1	1	1	1	1	1.0	1	1	0.0	0.0	0	0
58	0005_WT_R1_P1_K1_Ch2.zen	20181123_CTCFgfpcf2_Prometa\MitoSys2\Calibration\WT\0005_WT_R1_P1_K1_Ch2.zen	FA/ISS	20000	29.999000000000002	1		1	0	0	29.94	100000	2000	Scale	0	0.0	0	0.01	0	0	0.01	0	0	1	1	0	1	0.0	0	0	1	0.0	0	1.0	1	1	1.0	1	1	1	1	1	1.0	1	1	0.0	0.0	0	0
59	0005_WT_R1_P2_K1_Ch2.zen	20181123_CTCFgfpcf2_Prometa\MitoSys2\Calibration\WT\0005_WT_R1_P2_K1_Ch2.zen	FA/ISS	20000	30.0	1		1	0	0	29.94	100000	2000	Scale	0	0.0	0	0.01	0	0	0.01	0	0	1	1	0	1	0.0	0	0	1	0.0	0	1.0	1	1	1.0	1	1	1	1	1	1.0	1	1	0.0	0.0	0	0
60	0006_WT_R1_P1_K1_Ch2.zen	20181123_CTCFgfpcf2_Prometa\MitoSys2\Calibration\WT\0006_WT_R1_P1_K1_Ch2.zen	FA/ISS	20000	30.0	1		1	0	0	29.94	100000	2000	Scale	0	0.0	0	0.01	0	0	0.01	0	0	1	1	0	1	0.0	0	0	1	0.0	0	1.0	1	1	1.0	1	1	1	1	1	1.0	1	1	0.0	0.0	0	0
61	0006_WT_R1_P2_K1_Ch2.zen	20181123_CTCFgfpcf2_Prometa\MitoSys2\Calibration\WT\0006_WT_R1_P2_K1_Ch2.zen	FA/ISS	20000	30.0	1		1	0	0	29.94	100000	2000	Scale	0	0.0	0	0.01	0	0	0.01	0	0	1	1	0	1	0.0	0	0	1	0.0	0	1.0	1	1	1.0	1	1	1	1	1	1.0	1	1	0.0	0.0	0	0
62	0007_WT_R1_P1_K1_Ch2.zen	20181123_CTCFgfpcf2_Prometa\MitoSys2\Calibration\WT\0007_WT_R1_P1_K1_Ch2.zen	FA/ISS	20000	30.0	1		1	0	0	29.94	100000	2000	Scale	0	0.0	0	0.01	0	0	0.01	0	0	1	1	0	1	0.0	0	0	1	0.0	0	1.0	1	1	1.0	1	1	1	1	1	1.0	1	1	0.0	0.0	0	0
63	0007_WT_R1_P2_K1_Ch2.zen	20181123_CTCFgfpcf2_Prometa\MitoSys2\Calibration\WT\0007_WT_R1_P2_K1_Ch2.zen	FA/ISS	20000	30.0	1		1	0	0	29.94	100000	2000	Scale	0	0.0	0	0.01	0	0	0.01	0	0	1	1	0	1	0.0	0	0	1	0.0	0	1.0	1	1	1.0	1	1	1	1	1	1.0	1	1	0.0	0.0	0	0
64	0008_WT_R1_P1_K1_Ch2.zen	20181123_CTCFgfpcf2_Prometa\MitoSys2\Calibration\WT\0008_WT_R1_P1_K1_Ch2.zen	FA/ISS	20000	30.0	1		1	0	0	29.94	100000	2000	Scale	0	0.0	0	0.01	0	0	0.01	0	0	1	1	0	1	0.0	0	0	1	0.0	0	1.0	1	1	1.0	1	1	1	1	1	1.0	1	1	0.0	0.0	0	0
65	0008_WT_R1_P2_K1_Ch2.zen	20181123_CTCFgfpcf2_Prometa\MitoSys2\Calibration\WT\0008_WT_R1_P2_K1_Ch2.zen	FA/ISS	20000	30.0	1		1	0	0	29.94	100000	2000	Scale	0	0.0	0	0.01	0	0	0.01	0	0	1	1	0	1	0.0	0	0	1	0.0	0	1.0	1	1	1.0	1	1	1	1	1	1.0	1	1	0.0	0.0	0	0
66	0009_WT_R1_P1_K1_Ch2.zen	20181123_CTCFgfpcf2_Prometa\MitoSys2\Calibration\WT\0009_WT_R1_P1_K1_Ch2.zen	FA/ISS	20000	30.0	1		1	0	0	29.94	100000	2000	Scale	0	0.0	0	0.01	0	0	0.01	0	0	1	1	0	1	0.0	0	0	1	0.0	0	1.0	1	1	1.0	1	1	1	1	1	1.0	1	1	0.0	0.0	0	0
67	0009_WT_R1_P2_K1_Ch2.zen	20181123_CTCFgfpcf2_Prometa\MitoSys2\Calibration\WT\0009_WT_R1_P2_K1_Ch2.zen	FA/ISS	20000	30.000999999999998	1		1	0	0	29.94	100000	2000	Scale	0	0.0	0	0.01	0	0	0.01	0	0	1	1	0	1	0.0	0	0	1	0.0	0	1.0	1	1	1.0	1	1	1	1	1	1.0	1	1	0.0	0.0	0	0
68	0010_WT_R1_P1_K1_Ch2.zen	20181123_CTCFgfpcf2_Prometa\MitoSys2\Calibration\WT\0010_WT_R1_P1_K1_Ch2.zen	FA/ISS	20000	29.999000000000002	1		1	0	0	29.94	100000	2000	Scale	0	0.0	0	0.01	0	0	0.01	0	0	1	1	0	1	0.0	0	0	1	0.0	0	1.0	1	1	1.0	1	1	1	1	1	1.0	1	1	0.0	0.0	0	0
69	0010_WT_R1_P2_K1_Ch2.zen	20181123_CTCFgfpcf2_Prometa\MitoSys2\Calibration\WT\0010_WT_R1_P2_K1_Ch2.zen	FA/ISS	20000	30.0	1	x	1	0	0	29.94	100000	2000	Scale	0	0.0	0	0.01	0	0	0.01	0	0	1	1	0	1	0.0	0	0	1	0.0	0	1.0	1	1	1.0	1	1	1	1	1	1.0	1	1	0.0	0.0	0	0
70	TR1_2_W0001_P0001_T0001_R1_P1_K1_Ch2.zen	20181123_CTCFgfpcf2_Prometa\MitoSys2\LSM_2_6h_afterNoc\DE_W0001_P0001\DE_2_W0001_P0001_T0001\TR1_W0001_P0001\TR1_2_W0001_P0001_T0001_R1_P1_K1_Ch2.zen	FA/ISS	20000	30.0	1		1	0	0	29.94	100000	2000	Scale	0	3.167	0	0.01	0	0	0.01	0	0	1	1	0	1	61.963	0	0	1	61.963	0	1.0047	1	1	0.9001	1	1	1	1	1	0.9045	1	1	0.047585	0.0045386	0	0
71	TR1_2_W0001_P0001_T0001_R1_P2_K1_Ch2.zen	20181123_CTCFgfpcf2_Prometa\MitoSys2\LSM_2_6h_afterNoc\DE_W0001_P0001\DE_2_W0001_P0001_T0001\TR1_W0001_P0001\TR1_2_W0001_P0001_T0001_R1_P2_K1_Ch2.zen	FA/ISS	20000	30.0	1		1	0	0	29.94	100000	2000	Scale	0	3.167	0	0.01	0	0	0.01	0	0	1	1	0	1	40.244	0	0	1	40.244	0	0.9753	1	1	0.8486	1	1	1	1	1	0.8257	1	1	0.056175	0.0025372	0	0
72	TR1_2_W0001_P0001_T0001_R1_P3_K1_Ch2.zen	20181123_CTCFgfpcf2_Prometa\MitoSys2\LSM_2_6h_afterNoc\DE_W0001_P0001\DE_2_W0001_P0001_T0001\TR1_W0001_P0001\TR1_2_W0001_P0001_T0001_R1_P3_K1_Ch2.zen	FA/ISS	20000	30.0	1		1	0	0	29.94	100000	2000	Scale	0	3.167	0	0.01	0	0	0.01	0	0	1	1	0	1	52.707	0	0	1	52.707	0	1.0652	1	1	0.8826	1	1	1	1	1	0.9432	1	1	0.047133999999999995	0.0057717	0	0
73	TR1_2_W0001_P0001_T0001_R1_P4_K1_Ch2.zen	20181123_CTCFgfpcf2_Prometa\MitoSys2\LSM_2_6h_afterNoc\DE_W0001_P0001\DE_2_W0001_P0001_T0001\TR1_W0001_P0001\TR1_2_W0001_P0001_T0001_R1_P4_K1_Ch2.zen	FA/ISS	20000	30.0	1		1	0	0	29.94	100000	2000	Scale	0	3.167	0	0.01	0	0	0.01	0	0	1	1	0	1	27.289	0	0	1	27.289	0	1.0341	1	1	0.7809	1	1	1	1	1	0.8109999999999999	1	1	0.09775	0.0056723	0	0
74	TR1_2_W0001_P0001_T0001_R1_P5_K1_Ch2.zen	20181123_CTCFgfpcf2_Prometa\MitoSys2\LSM_2_6h_afterNoc\DE_W0001_P0001\DE_2_W0001_P0001_T0001\TR1_W0001_P0001\TR1_2_W0001_P0001_T0001_R1_P5_K1_Ch2.zen	FA/ISS	20000	30.0	1		1	0	0	29.94	100000	2000	Scale	0	3.167	0	0.01	0	0	0.01	0	0	1	1	0	1	26.603	0	0	1	26.603	0	0.9612	1	1	0.7764	1	1	1	1	1	0.7422	1	1	0.10101	0.0029029	0	0
75	TR1_2_W0001_P0002_T0001_R1_P1_K1_Ch2.zen	20181123_CTCFgfpcf2_Prometa\MitoSys2\LSM_2_6h_afterNoc\DE_W0002_P0001\DE_2_W0002_P0001_T0001\TR1_W0001_P0002\TR1_2_W0001_P0002_T0001_R1_P1_K1_Ch2.zen	FA/ISS	20000	30.0	1		1	0	0	29.94	100000	2000	Scale	0	3.167	0	0.01	0	0	0.01	0	0	1	1	0	1	52.394	0	0	1	52.394	0	0.9606	1	1	0.885	1	1	1	1	1	0.8477	1	1	0.047777999999999994	0.0028103	0	0
76	TR1_2_W0001_P0002_T0001_R1_P2_K1_Ch2.zen	20181123_CTCFgfpcf2_Prometa\MitoSys2\LSM_2_6h_afterNoc\DE_W0002_P0001\DE_2_W0002_P0001_T0001\TR1_W0001_P0002\TR1_2_W0001_P0002_T0001_R1_P2_K1_Ch2.zen	FA/ISS	20000	30.0	1		1	0	0	29.94	100000	2000	Scale	0	3.167	0	0.01	0	0	0.01	0	0	1	1	0	1	39.181999999999995	0	0	1	39.181999999999995	0	1.0391	1	1	0.8446	1	1	1	1	1	0.8805	1	1	0.057501	0.0044224	0	0
77	TR1_2_W0001_P0002_T0001_R1_P3_K1_Ch2.zen	20181123_CTCFgfpcf2_Prometa\MitoSys2\LSM_2_6h_afterNoc\DE_W0002_P0001\DE_2_W0002_P0001_T0001\TR1_W0001_P0002\TR1_2_W0001_P0002_T0001_R1_P3_K1_Ch2.zen	FA/ISS	20000	30.0	1		1	0	0	29.94	100000	2000	Scale	0	3.167	0	0.01	0	0	0.01	0	0	1	1	0	1	48.367	0	0	1	48.367	0	0.9817	1	1	0.8738	1	1	1	1	1	0.8567	1	1	0.052385	0.0053573	0	0
78	TR1_2_W0001_P0002_T0001_R1_P4_K1_Ch2.zen	20181123_CTCFgfpcf2_Prometa\MitoSys2\LSM_2_6h_afterNoc\DE_W0002_P0001\DE_2_W0002_P0001_T0001\TR1_W0001_P0002\TR1_2_W0001_P0002_T0001_R1_P4_K1_Ch2.zen	FA/ISS	20000	30.0	1		1	0	0	29.94	100000	2000	Scale	0	3.167	0	0.01	0	0	0.01	0	0	1	1	0	1	30.849	0	0	1	30.849	0	1.0352	1	1	0.8057	1	1	1	1	1	0.8369	1	1	0.06692000000000001	0.0044415	0	0
79	TR1_2_W0001_P0002_T0001_R1_P5_K1_Ch2.zen	20181123_CTCFgfpcf2_Prometa\MitoSys2\LSM_2_6h_afterNoc\DE_W0002_P0001\DE_2_W0002_P0001_T0001\TR1_W0001_P0002\TR1_2_W0001_P0002_T0001_R1_P5_K1_Ch2.zen	FA/ISS	20000	30.0	1		1	0	0	29.94	100000	2000	Scale	0	3.167	0	0.01	0	0	0.01	0	0	1	1	0	1	32.547	0	0	1	32.547	0	1.0089	1	1	0.8145	1	1	1	1	1	0.8225	1	1	0.074171	0.0018604	0	0
80	TR1_2_W0001_P0003_T0001_R1_P1_K1_Ch2.zen	20181123_CTCFgfpcf2_Prometa\MitoSys2\LSM_2_6h_afterNoc\DE_W0003_P0001\DE_2_W0003_P0001_T0001\TR1_W0001_P0003\TR1_2_W0001_P0003_T0001_R1_P1_K1_Ch2.zen	FA/ISS	20000	30.0	1		1	0	0	29.94	100000	2000	Scale	0	3.167	0	0.01	0	0	0.01	0	0	1	1	0	1	39.931999999999995	0	0	1	39.931999999999995	0	1.0975	1	1	0.8449	1	1	1	1	1	0.9345	1	1	0.055754	0.0034838	0	0
81	TR1_2_W0001_P0003_T0001_R1_P2_K1_Ch2.zen	20181123_CTCFgfpcf2_Prometa\MitoSys2\LSM_2_6h_afterNoc\DE_W0003_P0001\DE_2_W0003_P0001_T0001\TR1_W0001_P0003\TR1_2_W0001_P0003_T0001_R1_P2_K1_Ch2.zen	FA/ISS	20000	30.0	1		1	0	0	29.94	100000	2000	Scale	0	3.167	0	0.01	0	0	0.01	0	0	1	1	0	1	40.917	0	0	1	40.917	0	0.8885	1	1	0.8509	1	1	1	1	1	0.748	1	1	0.06377000000000001	0.0070423000000000005	0	0
82	TR1_2_W0001_P0003_T0001_R1_P3_K1_Ch2.zen	20181123_CTCFgfpcf2_Prometa\MitoSys2\LSM_2_6h_afterNoc\DE_W0003_P0001\DE_2_W0003_P0001_T0001\TR1_W0001_P0003\TR1_2_W0001_P0003_T0001_R1_P3_K1_Ch2.zen	FA/ISS	20000	30.0	1		1	0	0	29.94	100000	2000	Scale	0	3.167	0	0.01	0	0	0.01	0	0	1	1	0	1	37.843	0	0	1	37.843	0	1.0049	1	1	0.8397	1	1	1	1	1	0.8442	1	1	0.065491	0.0049912	0	0
83	TR1_2_W0001_P0003_T0001_R1_P4_K1_Ch2.zen	20181123_CTCFgfpcf2_Prometa\MitoSys2\LSM_2_6h_afterNoc\DE_W0003_P0001\DE_2_W0003_P0001_T0001\TR1_W0001_P0003\TR1_2_W0001_P0003_T0001_R1_P4_K1_Ch2.zen	FA/ISS	20000	30.0	1		1	0	0	29.94	100000	2000	Scale	0	3.167	0	0.01	0	0	0.01	0	0	1	1	0	1	23.663	0	0	1	23.663	0	1.0855	1	1	0.7474	1	1	1	1	1	0.8212	1	1	0.083552	0.0072777	0	0
84	TR1_2_W0001_P0003_T0001_R1_P5_K1_Ch2.zen	20181123_CTCFgfpcf2_Prometa\MitoSys2\LSM_2_6h_afterNoc\DE_W0003_P0001\DE_2_W0003_P0001_T0001\TR1_W0001_P0003\TR1_2_W0001_P0003_T0001_R1_P5_K1_Ch2.zen	FA/ISS	20000	30.0	1		1	0	0	29.94	100000	2000	Scale	0	3.167	0	0.01	0	0	0.01	0	0	1	1	0	1	28.516	0	0	1	28.516	0	1.0124	1	1	0.7883	1	1	1	1	1	0.799	1	1	0.077071	0.010047	0	0
85	TR1_2_W0001_P0004_T0001_R1_P1_K1_Ch2.zen	20181123_CTCFgfpcf2_Prometa\MitoSys2\LSM_2_6h_afterNoc\DE_W0004_P0001\DE_2_W0004_P0001_T0001\TR1_W0001_P0004\TR1_2_W0001_P0004_T0001_R1_P1_K1_Ch2.zen	FA/ISS	20000	30.0	1		1	0	0	29.94	100000	2000	Scale	0	3.167	0	0.01	0	0	0.01	0	0	1	1	0	1	54.746	0	0	1	54.746	0	0.9923	1	1	0.8872	1	1	1	1	1	0.8789	1	1	0.053922000000000005	0.0044917	0	0
86	TR1_2_W0001_P0004_T0001_R1_P2_K1_Ch2.zen	20181123_CTCFgfpcf2_Prometa\MitoSys2\LSM_2_6h_afterNoc\DE_W0004_P0001\DE_2_W0004_P0001_T0001\TR1_W0001_P0004\TR1_2_W0001_P0004_T0001_R1_P2_K1_Ch2.zen	FA/ISS	20000	30.0	1		1	0	0	29.94	100000	2000	Scale	0	3.167	0	0.01	0	0	0.01	0	0	1	1	0	1	61.155	0	0	1	61.155	0	0.7387	1	1	0.8973	1	1	1	1	1	0.6487	1	1	0.052672000000000004	0.0078991	0	0
87	TR1_2_W0001_P0004_T0001_R1_P3_K1_Ch2.zen	20181123_CTCFgfpcf2_Prometa\MitoSys2\LSM_2_6h_afterNoc\DE_W0004_P0001\DE_2_W0004_P0001_T0001\TR1_W0001_P0004\TR1_2_W0001_P0004_T0001_R1_P3_K1_Ch2.zen	FA/ISS	20000	30.0	1		1	0	0	29.94	100000	2000	Scale	0	3.167	0	0.01	0	0	0.01	0	0	1	1	0	1	54.286	0	0	1	54.286	0	1.1643	1	1	0.8849	1	1	1	1	1	1.0376	1	1	0.056637	0.0076396	0	0
88	TR1_2_W0001_P0004_T0001_R1_P4_K1_Ch2.zen	20181123_CTCFgfpcf2_Prometa\MitoSys2\LSM_2_6h_afterNoc\DE_W0004_P0001\DE_2_W0004_P0001_T0001\TR1_W0001_P0004\TR1_2_W0001_P0004_T0001_R1_P4_K1_Ch2.zen	FA/ISS	20000	30.0	1		1	0	0	29.94	100000	2000	Scale	0	3.167	0	0.01	0	0	0.01	0	0	1	1	0	1	26.691	0	0	1	26.691	0	0.955	1	1	0.7756	1	1	1	1	1	0.7358	1	1	0.074827	0.017057	0	0
89	TR1_2_W0001_P0004_T0001_R1_P5_K1_Ch2.zen	20181123_CTCFgfpcf2_Prometa\MitoSys2\LSM_2_6h_afterNoc\DE_W0004_P0001\DE_2_W0004_P0001_T0001\TR1_W0001_P0004\TR1_2_W0001_P0004_T0001_R1_P5_K1_Ch2.zen	FA/ISS	20000	30.0	1		1	0	0	29.94	100000	2000	Scale	0	3.167	0	0.01	0	0	0.01	0	0	1	1	0	1	34.243	0	0	1	34.243	0	1.0472	1	1	0.823	1	1	1	1	1	0.8657	1	1	0.077803	0.0059993	0	0
90	TR1_2_W0001_P0005_T0001_R1_P1_K1_Ch2.zen	20181123_CTCFgfpcf2_Prometa\MitoSys2\LSM_2_6h_afterNoc\DE_W0005_P0001\DE_2_W0005_P0001_T0001\TR1_W0001_P0005\TR1_2_W0001_P0005_T0001_R1_P1_K1_Ch2.zen	FA/ISS	20000	30.0	1	x	1	0	0	29.94	100000	2000	Scale	0	3.167	0	0.01	0	0	0.01	0	0	1	1	0	1	41.185	0	0	1	41.185	0	1.42	1	1	0.8483	1	1	1	1	1	1.2341	1	1	0.029211	0.0061914	0	0
91	TR1_2_W0001_P0005_T0001_R1_P2_K1_Ch2.zen	20181123_CTCFgfpcf2_Prometa\MitoSys2\LSM_2_6h_afterNoc\DE_W0005_P0001\DE_2_W0005_P0001_T0001\TR1_W0001_P0005\TR1_2_W0001_P0005_T0001_R1_P2_K1_Ch2.zen	FA/ISS	20000	30.0	1	x	1	0	0	29.94	100000	2000	Scale	0	3.167	0	0.01	0	0	0.01	0	0	1	1	0	1	46.476000000000006	0	0	1	46.476000000000006	0	1.3073	1	1	0.8602	1	1	1	1	1	1.1448	1	1	0.031925999999999996	0.0059521999999999995	0	0
92	TR1_2_W0001_P0005_T0001_R1_P3_K1_Ch2.zen	20181123_CTCFgfpcf2_Prometa\MitoSys2\LSM_2_6h_afterNoc\DE_W0005_P0001\DE_2_W0005_P0001_T0001\TR1_W0001_P0005\TR1_2_W0001_P0005_T0001_R1_P3_K1_Ch2.zen	FA/ISS	20000	30.0	1	x	1	0	0	29.94	100000	2000	Scale	0	3.167	0	0.01	0	0	0.01	0	0	1	1	0	1	40.004	0	0	1	40.004	0	1.3188	1	1	0.8407	1	1	1	1	1	1.1313	1	1	0.048612999999999996	0.0027543000000000003	0	0
93	TR1_2_W0001_P0005_T0001_R1_P4_K1_Ch2.zen	20181123_CTCFgfpcf2_Prometa\MitoSys2\LSM_2_6h_afterNoc\DE_W0005_P0001\DE_2_W0005_P0001_T0001\TR1_W0001_P0005\TR1_2_W0001_P0005_T0001_R1_P4_K1_Ch2.zen	FA/ISS	20000	30.0	1	x	1	0	0	29.94	100000	2000	Scale	0	3.167	0	0.01	0	0	0.01	0	0	1	1	0	1	9.908	0	0	1	9.908	0	1.1145	1	1	0.4617	1	1	1	1	1	0.5388	1	1	0.022609999999999998	0.026648	0	0
94	TR1_2_W0001_P0005_T0001_R1_P5_K1_Ch2.zen	20181123_CTCFgfpcf2_Prometa\MitoSys2\LSM_2_6h_afterNoc\DE_W0005_P0001\DE_2_W0005_P0001_T0001\TR1_W0001_P0005\TR1_2_W0001_P0005_T0001_R1_P5_K1_Ch2.zen	FA/ISS	20000	30.0	1	x	1	0	0	29.94	100000	2000	Scale	0	3.167	0	0.01	0	0	0.01	0	0	1	1	0	1	7.1579999999999995	0	0	1	7.1579999999999995	0	1.1024	1	1	0.2989	1	1	1	1	1	0.3546	1	1	0.023732	0.011414	0	0
95	TR1_2_W0001_P0007_T0001_R1_P1_K1_Ch2.zen	20181123_CTCFgfpcf2_Prometa\MitoSys2\LSM_2_6h_afterNoc\DE_W0007_P0001\DE_2_W0007_P0001_T0001\TR1_W0001_P0007\TR1_2_W0001_P0007_T0001_R1_P1_K1_Ch2.zen	FA/ISS	20000	30.0	1		1	0	0	29.94	100000	2000	Scale	0	3.167	0	0.01	0	0	0.01	0	0	1	1	0	1	36.497	0	0	1	36.497	0	0.9347	1	1	0.8303	1	1	1	1	1	0.7686	1	1	0.04622	0.0079628	0	0
96	TR1_2_W0001_P0007_T0001_R1_P2_K1_Ch2.zen	20181123_CTCFgfpcf2_Prometa\MitoSys2\LSM_2_6h_afterNoc\DE_W0007_P0001\DE_2_W0007_P0001_T0001\TR1_W0001_P0007\TR1_2_W0001_P0007_T0001_R1_P2_K1_Ch2.zen	FA/ISS	20000	30.0	1		1	0	0	29.94	100000	2000	Scale	0	3.167	0	0.01	0	0	0.01	0	0	1	1	0	1	28.874000000000002	0	0	1	28.874000000000002	0	1.5036	1	1	0.7821	1	1	1	1	1	1.2202	1	1	0.049089	0.012088	0	0
97	TR1_2_W0001_P0007_T0001_R1_P3_K1_Ch2.zen	20181123_CTCFgfpcf2_Prometa\MitoSys2\LSM_2_6h_afterNoc\DE_W0007_P0001\DE_2_W0007_P0001_T0001\TR1_W0001_P0007\TR1_2_W0001_P0007_T0001_R1_P3_K1_Ch2.zen	FA/ISS	20000	30.0	1		1	0	0	29.94	100000	2000	Scale	0	3.167	0	0.01	0	0	0.01	0	0	1	1	0	1	29.738000000000003	0	0	1	29.738000000000003	0	0.9952	1	1	0.7929	1	1	1	1	1	0.7883	1	1	0.051747	0.00512	0	0
98	TR1_2_W0001_P0007_T0001_R1_P4_K1_Ch2.zen	20181123_CTCFgfpcf2_Prometa\MitoSys2\LSM_2_6h_afterNoc\DE_W0007_P0001\DE_2_W0007_P0001_T0001\TR1_W0001_P0007\TR1_2_W0001_P0007_T0001_R1_P4_K1_Ch2.zen	FA/ISS	20000	30.0	1		1	0	0	29.94	100000	2000	Scale	0	3.167	0	0.01	0	0	0.01	0	0	1	1	0	1	44.031000000000006	0	0	1	44.031000000000006	0	0.9565	1	1	0.8609	1	1	1	1	1	0.8204	1	1	0.033725	0.0033924	0	0
99	TR1_2_W0001_P0007_T0001_R1_P5_K1_Ch2.zen	20181123_CTCFgfpcf2_Prometa\MitoSys2\LSM_2_6h_afterNoc\DE_W0007_P0001\DE_2_W0007_P0001_T0001\TR1_W0001_P0007\TR1_2_W0001_P0007_T0001_R1_P5_K1_Ch2.zen	FA/ISS	20000	30.0	1		1	0	0	29.94	100000	2000	Scale	0	3.167	0	0.01	0	0	0.01	0	0	1	1	0	1	21.0	0	0	1	21.0	0	1.0254	1	1	0.7193	1	1	1	1	1	0.7408	1	1	0.057599000000000004	0.004718	0	0
100	TR1_2_W0001_P0008_T0001_R1_P1_K1_Ch2.zen	20181123_CTCFgfpcf2_Prometa\MitoSys2\LSM_2_6h_afterNoc\DE_W0008_P0001\DE_2_W0008_P0001_T0001\TR1_W0001_P0008\TR1_2_W0001_P0008_T0001_R1_P1_K1_Ch2.zen	FA/ISS	20000	30.0	1		1	0	0	29.94	100000	2000	Scale	0	3.167	0	0.01	0	0	0.01	0	0	1	1	0	1	60.453	0	0	1	60.453	0	0.9955	1	1	0.8989	1	1	1	1	1	0.8946	1	1	0.041743	0.0020146	0	0
101	TR1_2_W0001_P0008_T0001_R1_P2_K1_Ch2.zen	20181123_CTCFgfpcf2_Prometa\MitoSys2\LSM_2_6h_afterNoc\DE_W0008_P0001\DE_2_W0008_P0001_T0001\TR1_W0001_P0008\TR1_2_W0001_P0008_T0001_R1_P2_K1_Ch2.zen	FA/ISS	20000	30.0	1		1	0	0	29.94	100000	2000	Scale	0	3.167	0	0.01	0	0	0.01	0	0	1	1	0	1	60.05	0	0	1	60.05	0	0.9614	1	1	0.8977	1	1	1	1	1	0.8611	1	1	0.04091	0.0036225000000000003	0	0
102	TR1_2_W0001_P0008_T0001_R1_P3_K1_Ch2.zen	20181123_CTCFgfpcf2_Prometa\MitoSys2\LSM_2_6h_afterNoc\DE_W0008_P0001\DE_2_W0008_P0001_T0001\TR1_W0001_P0008\TR1_2_W0001_P0008_T0001_R1_P3_K1_Ch2.zen	FA/ISS	20000	30.0	1		1	0	0	29.94	100000	2000	Scale	0	3.167	0	0.01	0	0	0.01	0	0	1	1	0	1	60.791000000000004	0	0	1	60.791000000000004	0	1.0572	1	1	0.8984	1	1	1	1	1	0.9526	1	1	0.039751	0.0039482	0	0
103	TR1_2_W0001_P0008_T0001_R1_P4_K1_Ch2.zen	20181123_CTCFgfpcf2_Prometa\MitoSys2\LSM_2_6h_afterNoc\DE_W0008_P0001\DE_2_W0008_P0001_T0001\TR1_W0001_P0008\TR1_2_W0001_P0008_T0001_R1_P4_K1_Ch2.zen	FA/ISS	20000	30.0	1		1	0	0	29.94	100000	2000	Scale	0	3.167	0	0.01	0	0	0.01	0	0	1	1	0	1	30.447	0	0	1	30.447	0	0.9655	1	1	0.8019	1	1	1	1	1	0.7708	1	1	0.07689299999999999	0.0091867	0	0
104	TR1_2_W0001_P0008_T0001_R1_P5_K1_Ch2.zen	20181123_CTCFgfpcf2_Prometa\MitoSys2\LSM_2_6h_afterNoc\DE_W0008_P0001\DE_2_W0008_P0001_T0001\TR1_W0001_P0008\TR1_2_W0001_P0008_T0001_R1_P5_K1_Ch2.zen	FA/ISS	20000	30.0	1		1	0	0	29.94	100000	2000	Scale	0	3.167	0	0.01	0	0	0.01	0	0	1	1	0	1	26.548000000000002	0	0	1	26.548000000000002	0	0.9755	1	1	0.7767	1	1	1	1	1	0.7551	1	1	0.06539099999999999	0.0068642	0	0
105	TR1_2_W0001_P0009_T0001_R1_P1_K1_Ch2.zen	20181123_CTCFgfpcf2_Prometa\MitoSys2\LSM_2_6h_afterNoc\DE_W0009_P0001\DE_2_W0009_P0001_T0001\TR1_W0001_P0009\TR1_2_W0001_P0009_T0001_R1_P1_K1_Ch2.zen	FA/ISS	20000	30.0	1	x	1	0	0	29.94	100000	2000	Scale	0	3.167	0	0.01	0	0	0.01	0	0	1	1	0	1	5.564	0	0	1	5.564	0	1.1034	1	1	0.1779	1	1	1	1	1	0.2208	1	1	0.041038	0.030449	0	0
106	TR1_2_W0001_P0009_T0001_R1_P2_K1_Ch2.zen	20181123_CTCFgfpcf2_Prometa\MitoSys2\LSM_2_6h_afterNoc\DE_W0009_P0001\DE_2_W0009_P0001_T0001\TR1_W0001_P0009\TR1_2_W0001_P0009_T0001_R1_P2_K1_Ch2.zen	FA/ISS	20000	30.0	1	x	1	0	0	29.94	100000	2000	Scale	0	3.167	0	0.01	0	0	0.01	0	0	1	1	0	1	6.627999999999999	0	0	1	6.627999999999999	0	1.0170000000000001	1	1	0.2696	1	1	1	1	1	0.2767	1	1	0.02805	0.040047	0	0
107	TR1_2_W0001_P0009_T0001_R1_P3_K1_Ch2.zen	20181123_CTCFgfpcf2_Prometa\MitoSys2\LSM_2_6h_afterNoc\DE_W0009_P0001\DE_2_W0009_P0001_T0001\TR1_W0001_P0009\TR1_2_W0001_P0009_T0001_R1_P3_K1_Ch2.zen	FA/ISS	20000	30.0	1	x	1	0	0	29.94	100000	2000	Scale	0	3.167	0	0.01	0	0	0.01	0	0	1	1	0	1	6.457999999999999	0	0	1	6.457999999999999	0	0.9392	1	1	0.2529	1	1	1	1	1	0.2126	1	1	0.02079	0.071399	0	0
108	TR1_2_W0001_P0009_T0001_R1_P4_K1_Ch2.zen	20181123_CTCFgfpcf2_Prometa\MitoSys2\LSM_2_6h_afterNoc\DE_W0009_P0001\DE_2_W0009_P0001_T0001\TR1_W0001_P0009\TR1_2_W0001_P0009_T0001_R1_P4_K1_Ch2.zen	FA/ISS	20000	30.0	1	x	1	0	0	29.94	100000	2000	Scale	0	3.167	0	0.01	0	0	0.01	0	0	1	1	0	1	6.5329999999999995	0	0	1	6.5329999999999995	0	1.0248	1	1	0.2649	1	1	1	1	1	0.2776	1	1	0.023096000000000002	0.019059	0	0
109	TR1_2_W0001_P0009_T0001_R1_P5_K1_Ch2.zen	20181123_CTCFgfpcf2_Prometa\MitoSys2\LSM_2_6h_afterNoc\DE_W0009_P0001\DE_2_W0009_P0001_T0001\TR1_W0001_P0009\TR1_2_W0001_P0009_T0001_R1_P5_K1_Ch2.zen	FA/ISS	20000	29.999000000000002	1	x	1	0	0	29.94	100000	2000	Scale	0	3.167	0	0.01	0	0	0.01	0	0	1	1	0	1	5.864	0	0	1	5.864	0	1.0716	1	1	0.2097	1	1	1	1	1	0.2419	1	1	0.023101	0.0088408	0	0
110	TR1_2_W0001_P0010_T0001_R1_P1_K1_Ch2.zen	20181123_CTCFgfpcf2_Prometa\MitoSys2\LSM_2_6h_afterNoc\DE_W0010_P0001\DE_2_W0010_P0001_T0001\TR1_W0001_P0010\TR1_2_W0001_P0010_T0001_R1_P1_K1_Ch2.zen	FA/ISS	20000	30.0	1	x	1	0	0	29.94	100000	2000	Scale	0	3.167	0	0.01	0	0	0.01	0	0	1	1	0	1	5.962000000000001	0	0	1	5.962000000000001	0	1.0419	1	1	0.2194	1	1	1	1	1	0.2386	1	1	0.032488	0.029002999999999998	0	0
111	TR1_2_W0001_P0010_T0001_R1_P2_K1_Ch2.zen	20181123_CTCFgfpcf2_Prometa\MitoSys2\LSM_2_6h_afterNoc\DE_W0010_P0001\DE_2_W0010_P0001_T0001\TR1_W0001_P0010\TR1_2_W0001_P0010_T0001_R1_P2_K1_Ch2.zen	FA/ISS	20000	30.0	1	x	1	0	0	29.94	100000	2000	Scale	0	3.167	0	0.01	0	0	0.01	0	0	1	1	0	1	5.5329999999999995	0	0	1	5.5329999999999995	0	1.0448	1	1	0.1819	1	1	1	1	1	0.2006	1	1	0.021751	0.04729	0	0
112	TR1_2_W0001_P0010_T0001_R1_P3_K1_Ch2.zen	20181123_CTCFgfpcf2_Prometa\MitoSys2\LSM_2_6h_afterNoc\DE_W0010_P0001\DE_2_W0010_P0001_T0001\TR1_W0001_P0010\TR1_2_W0001_P0010_T0001_R1_P3_K1_Ch2.zen	FA/ISS	20000	30.0	1	x	1	0	0	29.94	100000	2000	Scale	0	3.167	0	0.01	0	0	0.01	0	0	1	1	0	1	5.827000000000001	0	0	1	5.827000000000001	0	1.0097	1	1	0.2081	1	1	1	1	1	0.2125	1	1	0.040705	0.017918	0	0
113	TR1_2_W0001_P0010_T0001_R1_P4_K1_Ch2.zen	20181123_CTCFgfpcf2_Prometa\MitoSys2\LSM_2_6h_afterNoc\DE_W0010_P0001\DE_2_W0010_P0001_T0001\TR1_W0001_P0010\TR1_2_W0001_P0010_T0001_R1_P4_K1_Ch2.zen	FA/ISS	20000	30.0	1	x	1	0	0	29.94	100000	2000	Scale	0	3.167	0	0.01	0	0	0.01	0	0	1	1	0	1	5.034	0	0	1	5.034	0	1.0027	1	1	0.1372	1	1	1	1	1	0.1381	1	1	0.038148	0.022514	0	0
114	TR1_2_W0001_P0010_T0001_R1_P5_K1_Ch2.zen	20181123_CTCFgfpcf2_Prometa\MitoSys2\LSM_2_6h_afterNoc\DE_W0010_P0001\DE_2_W0010_P0001_T0001\TR1_W0001_P0010\TR1_2_W0001_P0010_T0001_R1_P5_K1_Ch2.zen	FA/ISS	20000	30.0	1	x	1	0	0	29.94	100000	2000	Scale	0	3.167	0	0.01	0	0	0.01	0	0	1	1	0	1	5.645	0	0	1	5.645	0	1.0253	1	1	0.1927	1	1	1	1	1	0.2033	1	1	0.013437000000000001	0.042121	0	0
115	TR1_2_W0001_P0011_T0001_R1_P1_K1_Ch2.zen	20181123_CTCFgfpcf2_Prometa\MitoSys2\LSM_2_6h_afterNoc\DE_W0011_P0001\DE_2_W0011_P0001_T0001\TR1_W0001_P0011\TR1_2_W0001_P0011_T0001_R1_P1_K1_Ch2.zen	FA/ISS	20000	30.0	1	x	1	0	0	29.94	100000	2000	Scale	0	3.167	0	0.01	0	0	0.01	0	0	1	1	0	1	58.743	0	0	1	58.743	0	1.2135	1	1	0.8923	1	1	1	1	1	1.0936	1	1	0.038776	0.0034376	0	0
116	TR1_2_W0001_P0011_T0001_R1_P2_K1_Ch2.zen	20181123_CTCFgfpcf2_Prometa\MitoSys2\LSM_2_6h_afterNoc\DE_W0011_P0001\DE_2_W0011_P0001_T0001\TR1_W0001_P0011\TR1_2_W0001_P0011_T0001_R1_P2_K1_Ch2.zen	FA/ISS	20000	30.0	1	x	1	0	0	29.94	100000	2000	Scale	0	3.167	0	0.01	0	0	0.01	0	0	1	1	0	1	51.928999999999995	0	0	1	51.928999999999995	0	1.2249	1	1	0.8776	1	1	1	1	1	1.0879	1	1	0.038425	0.0020046	0	0
117	TR1_2_W0001_P0011_T0001_R1_P3_K1_Ch2.zen	20181123_CTCFgfpcf2_Prometa\MitoSys2\LSM_2_6h_afterNoc\DE_W0011_P0001\DE_2_W0011_P0001_T0001\TR1_W0001_P0011\TR1_2_W0001_P0011_T0001_R1_P3_K1_Ch2.zen	FA/ISS	20000	30.0	1	x	1	0	0	29.94	100000	2000	Scale	0	3.167	0	0.01	0	0	0.01	0	0	1	1	0	1	62.056999999999995	0	0	1	62.056999999999995	0	1.6306	1	1	0.894	1	1	1	1	1	1.4889	1	1	0.041036	0.0061821	0	0
118	TR1_2_W0001_P0011_T0001_R1_P4_K1_Ch2.zen	20181123_CTCFgfpcf2_Prometa\MitoSys2\LSM_2_6h_afterNoc\DE_W0011_P0001\DE_2_W0011_P0001_T0001\TR1_W0001_P0011\TR1_2_W0001_P0011_T0001_R1_P4_K1_Ch2.zen	FA/ISS	20000	30.0	1	x	1	0	0	29.94	100000	2000	Scale	0	3.167	0	0.01	0	0	0.01	0	0	1	1	0	1	6.434	0	0	1	6.434	0	0.9802	1	1	0.2579	1	1	1	1	1	0.2477	1	1	0.038992	0.021328	0	0
119	TR1_2_W0001_P0011_T0001_R1_P5_K1_Ch2.zen	20181123_CTCFgfpcf2_Prometa\MitoSys2\LSM_2_6h_afterNoc\DE_W0011_P0001\DE_2_W0011_P0001_T0001\TR1_W0001_P0011\TR1_2_W0001_P0011_T0001_R1_P5_K1_Ch2.zen	FA/ISS	20000	29.999000000000002	1	x	1	0	0	29.94	100000	2000	Scale	0	3.167	0	0.01	0	0	0.01	0	0	1	1	0	1	6.295	0	0	1	6.295	0	1.0274	1	1	0.2452	1	1	1	1	1	0.2565	1	1	0.023421	0.048593	0	0
120	TR1_2_W0001_P0012_T0001_R1_P1_K1_Ch2.zen	20181123_CTCFgfpcf2_Prometa\MitoSys2\LSM_2_6h_afterNoc\DE_W0012_P0001\DE_2_W0012_P0001_T0001\TR1_W0001_P0012\TR1_2_W0001_P0012_T0001_R1_P1_K1_Ch2.zen	FA/ISS	20000	30.0	1		1	0	0	29.94	100000	2000	Scale	0	3.167	0	0.01	0	0	0.01	0	0	1	1	0	1	31.083000000000002	0	0	1	31.083000000000002	0	1.3774	1	1	0.7986	1	1	1	1	1	1.1299	1	1	0.078213	0.013432	0	0
121	TR1_2_W0001_P0012_T0001_R1_P2_K1_Ch2.zen	20181123_CTCFgfpcf2_Prometa\MitoSys2\LSM_2_6h_afterNoc\DE_W0012_P0001\DE_2_W0012_P0001_T0001\TR1_W0001_P0012\TR1_2_W0001_P0012_T0001_R1_P2_K1_Ch2.zen	FA/ISS	20000	30.0	1		1	0	0	29.94	100000	2000	Scale	0	3.167	0	0.01	0	0	0.01	0	0	1	1	0	1	21.625999999999998	0	0	1	21.625999999999998	0	0.961	1	1	0.7293	1	1	1	1	1	0.6947	1	1	0.082304	0.01181	0	0
122	TR1_2_W0001_P0012_T0001_R1_P3_K1_Ch2.zen	20181123_CTCFgfpcf2_Prometa\MitoSys2\LSM_2_6h_afterNoc\DE_W0012_P0001\DE_2_W0012_P0001_T0001\TR1_W0001_P0012\TR1_2_W0001_P0012_T0001_R1_P3_K1_Ch2.zen	FA/ISS	20000	30.0	1		1	0	0	29.94	100000	2000	Scale	0	3.167	0	0.01	0	0	0.01	0	0	1	1	0	1	19.055	0	0	1	19.055	0	0.9799	1	1	0.6944	1	1	1	1	1	0.6776	1	1	0.082834	0.0063272	0	0
123	TR1_2_W0001_P0012_T0001_R1_P4_K1_Ch2.zen	20181123_CTCFgfpcf2_Prometa\MitoSys2\LSM_2_6h_afterNoc\DE_W0012_P0001\DE_2_W0012_P0001_T0001\TR1_W0001_P0012\TR1_2_W0001_P0012_T0001_R1_P4_K1_Ch2.zen	FA/ISS	20000	30.0	1		1	0	0	29.94	100000	2000	Scale	0	3.167	0	0.01	0	0	0.01	0	0	1	1	0	1	30.096	0	0	1	30.096	0	1.288	1	1	0.7957	1	1	1	1	1	1.0492	1	1	0.06891900000000001	0.013549	0	0
124	TR1_2_W0001_P0012_T0001_R1_P5_K1_Ch2.zen	20181123_CTCFgfpcf2_Prometa\MitoSys2\LSM_2_6h_afterNoc\DE_W0012_P0001\DE_2_W0012_P0001_T0001\TR1_W0001_P0012\TR1_2_W0001_P0012_T0001_R1_P5_K1_Ch2.zen	FA/ISS	20000	30.0	1		1	0	0	29.94	100000	2000	Scale	0	3.167	0	0.01	0	0	0.01	0	0	1	1	0	1	17.574	0	0	1	17.574	0	0.9338	1	1	0.6723	1	1	1	1	1	0.6176	1	1	0.086886	0.017308	0	0
125	TR1_2_W0001_P0013_T0001_R1_P1_K1_Ch2.zen	20181123_CTCFgfpcf2_Prometa\MitoSys2\LSM_2_6h_afterNoc\DE_W0013_P0001\DE_2_W0013_P0001_T0001\TR1_W0001_P0013\TR1_2_W0001_P0013_T0001_R1_P1_K1_Ch2.zen	FA/ISS	20000	30.0	1	x	1	0	0	29.94	100000	2000	Scale	0	3.167	0	0.01	0	0	0.01	0	0	1	1	0	1	59.665	0	0	1	59.665	0	1.7694	1	1	0.8937	1	1	1	1	1	1.619	1	1	0.024249	0.012343000000000002	0	0
126	TR1_2_W0001_P0013_T0001_R1_P2_K1_Ch2.zen	20181123_CTCFgfpcf2_Prometa\MitoSys2\LSM_2_6h_afterNoc\DE_W0013_P0001\DE_2_W0013_P0001_T0001\TR1_W0001_P0013\TR1_2_W0001_P0013_T0001_R1_P2_K1_Ch2.zen	FA/ISS	20000	30.0	1	x	1	0	0	29.94	100000	2000	Scale	0	3.167	0	0.01	0	0	0.01	0	0	1	1	0	1	37.584	0	0	1	37.584	0	1.3165	1	1	0.8343	1	1	1	1	1	1.1222	1	1	0.049699	0.011078	0	0
127	TR1_2_W0001_P0013_T0001_R1_P3_K1_Ch2.zen	20181123_CTCFgfpcf2_Prometa\MitoSys2\LSM_2_6h_afterNoc\DE_W0013_P0001\DE_2_W0013_P0001_T0001\TR1_W0001_P0013\TR1_2_W0001_P0013_T0001_R1_P3_K1_Ch2.zen	FA/ISS	20000	30.0	1	x	1	0	0	29.94	100000	2000	Scale	0	3.167	0	0.01	0	0	0.01	0	0	1	1	0	1	57.292	0	0	1	57.292	0	1.2588	1	1	0.8899	1	1	1	1	1	1.1339	1	1	0.019409	0.0026187	0	0
128	TR1_2_W0001_P0013_T0001_R1_P4_K1_Ch2.zen	20181123_CTCFgfpcf2_Prometa\MitoSys2\LSM_2_6h_afterNoc\DE_W0013_P0001\DE_2_W0013_P0001_T0001\TR1_W0001_P0013\TR1_2_W0001_P0013_T0001_R1_P4_K1_Ch2.zen	FA/ISS	20000	30.0	1	x	1	0	0	29.94	100000	2000	Scale	0	3.167	0	0.01	0	0	0.01	0	0	1	1	0	1	7.6129999999999995	0	0	1	7.6129999999999995	0	0.95	1	1	0.3358	1	1	1	1	1	0.306	1	1	0.023609	0.016839	0	0
129	TR1_2_W0001_P0013_T0001_R1_P5_K1_Ch2.zen	20181123_CTCFgfpcf2_Prometa\MitoSys2\LSM_2_6h_afterNoc\DE_W0013_P0001\DE_2_W0013_P0001_T0001\TR1_W0001_P0013\TR1_2_W0001_P0013_T0001_R1_P5_K1_Ch2.zen	FA/ISS	20000	30.0	1	x	1	0	0	29.94	100000	2000	Scale	0	3.167	0	0.01	0	0	0.01	0	0	1	1	0	1	2.049	0	0	1	2.049	0	1.1536	1	1	0.4373	1	1	1	1	1	0.2842	1	1	0.033848	0.16410999999999998	0	0
130	TR1_2_W0001_P0014_T0001_R1_P1_K1_Ch2.zen	20181123_CTCFgfpcf2_Prometa\MitoSys2\LSM_2_6h_afterNoc\DE_W0014_P0001\DE_2_W0014_P0001_T0001\TR1_W0001_P0014\TR1_2_W0001_P0014_T0001_R1_P1_K1_Ch2.zen	FA/ISS	20000	30.0	1		1	0	0	29.94	100000	2000	Scale	0	3.167	0	0.01	0	0	0.01	0	0	1	1	0	1	54.928999999999995	0	0	1	54.928999999999995	0	1.0784	1	1	0.8877	1	1	1	1	1	0.9614	1	1	0.055024	0.0051214	0	0
131	TR1_2_W0001_P0014_T0001_R1_P2_K1_Ch2.zen	20181123_CTCFgfpcf2_Prometa\MitoSys2\LSM_2_6h_afterNoc\DE_W0014_P0001\DE_2_W0014_P0001_T0001\TR1_W0001_P0014\TR1_2_W0001_P0014_T0001_R1_P2_K1_Ch2.zen	FA/ISS	20000	30.0	1		1	0	0	29.94	100000	2000	Scale	0	3.167	0	0.01	0	0	0.01	0	0	1	1	0	1	29.788	0	0	1	29.788	0	1.4403	1	1	0.7864	1	1	1	1	1	1.1729	1	1	0.1134	0.014916999999999998	0	0
132	TR1_2_W0001_P0014_T0001_R1_P3_K1_Ch2.zen	20181123_CTCFgfpcf2_Prometa\MitoSys2\LSM_2_6h_afterNoc\DE_W0014_P0001\DE_2_W0014_P0001_T0001\TR1_W0001_P0014\TR1_2_W0001_P0014_T0001_R1_P3_K1_Ch2.zen	FA/ISS	20000	30.0	1	x	1	0	0	29.94	100000	2000	Scale	0	3.167	0	0.01	0	0	0.01	0	0	1	1	0	1	23.21	0	0	1	23.21	0	0.7525	1	1	0.743	1	1	1	1	1	0.5282	1	1	0.10814000000000001	0.021363	0	0
133	TR1_2_W0001_P0014_T0001_R1_P4_K1_Ch2.zen	20181123_CTCFgfpcf2_Prometa\MitoSys2\LSM_2_6h_afterNoc\DE_W0014_P0001\DE_2_W0014_P0001_T0001\TR1_W0001_P0014\TR1_2_W0001_P0014_T0001_R1_P4_K1_Ch2.zen	FA/ISS	20000	30.0	1		1	0	0	29.94	100000	2000	Scale	0	3.167	0	0.01	0	0	0.01	0	0	1	1	0	1	23.914	0	0	1	23.914	0	1.073	1	1	0.7515	1	1	1	1	1	0.8145	1	1	0.08885599999999999	0.012463	0	0
134	TR1_2_W0001_P0014_T0001_R1_P5_K1_Ch2.zen	20181123_CTCFgfpcf2_Prometa\MitoSys2\LSM_2_6h_afterNoc\DE_W0014_P0001\DE_2_W0014_P0001_T0001\TR1_W0001_P0014\TR1_2_W0001_P0014_T0001_R1_P5_K1_Ch2.zen	FA/ISS	20000	30.0	1	x	1	0	0	29.94	100000	2000	Scale	0	3.167	0	0.01	0	0	0.01	0	0	1	1	0	1	18.435	0	0	1	18.435	0	1.6772	1	1	0.6505	1	1	1	1	1	1.1434	1	1	0.10862000000000001	0.041841	0	0
135	TR1_2_W0001_P0015_T0001_R1_P1_K1_Ch2.zen	20181123_CTCFgfpcf2_Prometa\MitoSys2\LSM_2_6h_afterNoc\DE_W0015_P0001\DE_2_W0015_P0001_T0001\TR1_W0001_P0015\TR1_2_W0001_P0015_T0001_R1_P1_K1_Ch2.zen	FA/ISS	20000	30.0	1		1	0	0	29.94	100000	2000	Scale	0	3.167	0	0.01	0	0	0.01	0	0	1	1	0	1	40.708	0	0	1	40.708	0	0.9547	1	1	0.8503	1	1	1	1	1	0.8083	1	1	0.068655	0.0079228	0	0
136	TR1_2_W0001_P0015_T0001_R1_P2_K1_Ch2.zen	20181123_CTCFgfpcf2_Prometa\MitoSys2\LSM_2_6h_afterNoc\DE_W0015_P0001\DE_2_W0015_P0001_T0001\TR1_W0001_P0015\TR1_2_W0001_P0015_T0001_R1_P2_K1_Ch2.zen	FA/ISS	20000	30.0	1		1	0	0	29.94	100000	2000	Scale	0	3.167	0	0.01	0	0	0.01	0	0	1	1	0	1	42.111999999999995	0	0	1	42.111999999999995	0	0.9323	1	1	0.8555	1	1	1	1	1	0.7927	1	1	0.069504	0.0024803	0	0
137	TR1_2_W0001_P0015_T0001_R1_P3_K1_Ch2.zen	20181123_CTCFgfpcf2_Prometa\MitoSys2\LSM_2_6h_afterNoc\DE_W0015_P0001\DE_2_W0015_P0001_T0001\TR1_W0001_P0015\TR1_2_W0001_P0015_T0001_R1_P3_K1_Ch2.zen	FA/ISS	20000	30.0	1		1	0	0	29.94	100000	2000	Scale	0	3.167	0	0.01	0	0	0.01	0	0	1	1	0	1	41.32899999999999	0	0	1	41.32899999999999	0	1.0667	1	1	0.8522	1	1	1	1	1	0.9131	1	1	0.059136	0.0067455	0	0
138	TR1_2_W0001_P0015_T0001_R1_P4_K1_Ch2.zen	20181123_CTCFgfpcf2_Prometa\MitoSys2\LSM_2_6h_afterNoc\DE_W0015_P0001\DE_2_W0015_P0001_T0001\TR1_W0001_P0015\TR1_2_W0001_P0015_T0001_R1_P4_K1_Ch2.zen	FA/ISS	20000	30.0	1		1	0	0	29.94	100000	2000	Scale	0	3.167	0	0.01	0	0	0.01	0	0	1	1	0	1	28.02	0	0	1	28.02	0	1.0089	1	1	0.7858	1	1	1	1	1	0.7935	1	1	0.082213	0.011883	0	0
139	TR1_2_W0001_P0015_T0001_R1_P5_K1_Ch2.zen	20181123_CTCFgfpcf2_Prometa\MitoSys2\LSM_2_6h_afterNoc\DE_W0015_P0001\DE_2_W0015_P0001_T0001\TR1_W0001_P0015\TR1_2_W0001_P0015_T0001_R1_P5_K1_Ch2.zen	FA/ISS	20000	30.0	1		1	0	0	29.94	100000	2000	Scale	0	3.167	0	0.01	0	0	0.01	0	0	1	1	0	1	23.736	0	0	1	23.736	0	1.1439	1	1	0.7482	1	1	1	1	1	0.8722	1	1	0.095454	0.01192	0	0
140	TR1_2_W0001_P0016_T0001_R1_P1_K1_Ch2.zen	20181123_CTCFgfpcf2_Prometa\MitoSys2\LSM_2_6h_afterNoc\DE_W0016_P0001\DE_2_W0016_P0001_T0001\TR1_W0001_P0016\TR1_2_W0001_P0016_T0001_R1_P1_K1_Ch2.zen	FA/ISS	20000	30.0	1		1	0	0	29.94	100000	2000	Scale	0	3.167	0	0.01	0	0	0.01	0	0	1	1	0	1	43.468999999999994	0	0	1	43.468999999999994	0	0.9423	1	1	0.8590000000000001	1	1	1	1	1	0.8055	1	1	0.061404999999999994	0.005943199999999999	0	0
141	TR1_2_W0001_P0016_T0001_R1_P2_K1_Ch2.zen	20181123_CTCFgfpcf2_Prometa\MitoSys2\LSM_2_6h_afterNoc\DE_W0016_P0001\DE_2_W0016_P0001_T0001\TR1_W0001_P0016\TR1_2_W0001_P0016_T0001_R1_P2_K1_Ch2.zen	FA/ISS	20000	30.0	1		1	0	0	29.94	100000	2000	Scale	0	3.167	0	0.01	0	0	0.01	0	0	1	1	0	1	35.754	0	0	1	35.754	0	0.9712	1	1	0.83	1	1	1	1	1	0.8037	1	1	0.061831	0.0068372	0	0
142	TR1_2_W0001_P0016_T0001_R1_P3_K1_Ch2.zen	20181123_CTCFgfpcf2_Prometa\MitoSys2\LSM_2_6h_afterNoc\DE_W0016_P0001\DE_2_W0016_P0001_T0001\TR1_W0001_P0016\TR1_2_W0001_P0016_T0001_R1_P3_K1_Ch2.zen	FA/ISS	20000	30.0	1		1	0	0	29.94	100000	2000	Scale	0	3.167	0	0.01	0	0	0.01	0	0	1	1	0	1	46.099	0	0	1	46.099	0	1.0329	1	1	0.8674	1	1	1	1	1	0.898	1	1	0.053862	0.002472	0	0
143	TR1_2_W0001_P0016_T0001_R1_P4_K1_Ch2.zen	20181123_CTCFgfpcf2_Prometa\MitoSys2\LSM_2_6h_afterNoc\DE_W0016_P0001\DE_2_W0016_P0001_T0001\TR1_W0001_P0016\TR1_2_W0001_P0016_T0001_R1_P4_K1_Ch2.zen	FA/ISS	20000	30.0	1		1	0	0	29.94	100000	2000	Scale	0	3.167	0	0.01	0	0	0.01	0	0	1	1	0	1	26.808000000000003	0	0	1	26.808000000000003	0	1.0265	1	1	0.7757	1	1	1	1	1	0.7989	1	1	0.099761	0.0056606	0	0
144	TR1_2_W0001_P0016_T0001_R1_P5_K1_Ch2.zen	20181123_CTCFgfpcf2_Prometa\MitoSys2\LSM_2_6h_afterNoc\DE_W0016_P0001\DE_2_W0016_P0001_T0001\TR1_W0001_P0016\TR1_2_W0001_P0016_T0001_R1_P5_K1_Ch2.zen	FA/ISS	20000	30.0	1		1	0	0	29.94	100000	2000	Scale	0	3.167	0	0.01	0	0	0.01	0	0	1	1	0	1	9.469	0	0	1	9.469	0	1.263	1	1	0.43200000000000005	1	1	1	1	1	0.6007	1	1	0.081513	0.017284	0	0
145	TR1_2_W0001_P0017_T0001_R1_P1_K1_Ch2.zen	20181123_CTCFgfpcf2_Prometa\MitoSys2\LSM_2_6h_afterNoc\DE_W0017_P0001\DE_2_W0017_P0001_T0001\TR1_W0001_P0017\TR1_2_W0001_P0017_T0001_R1_P1_K1_Ch2.zen	FA/ISS	20000	30.0	1		1	0	0	29.94	100000	2000	Scale	0	3.167	0	0.01	0	0	0.01	0	0	1	1	0	1	32.262	0	0	1	32.262	0	1.0569	1	1	0.8118	1	1	1	1	1	0.8598	1	1	0.070105	0.008790799999999998	0	0
146	TR1_2_W0001_P0017_T0001_R1_P2_K1_Ch2.zen	20181123_CTCFgfpcf2_Prometa\MitoSys2\LSM_2_6h_afterNoc\DE_W0017_P0001\DE_2_W0017_P0001_T0001\TR1_W0001_P0017\TR1_2_W0001_P0017_T0001_R1_P2_K1_Ch2.zen	FA/ISS	20000	30.0	1		1	0	0	29.94	100000	2000	Scale	0	3.167	0	0.01	0	0	0.01	0	0	1	1	0	1	21.668000000000003	0	0	1	21.668000000000003	0	1.0147	1	1	0.7298	1	1	1	1	1	0.7421	1	1	0.083848	0.004136600000000001	0	0
147	TR1_2_W0001_P0017_T0001_R1_P3_K1_Ch2.zen	20181123_CTCFgfpcf2_Prometa\MitoSys2\LSM_2_6h_afterNoc\DE_W0017_P0001\DE_2_W0017_P0001_T0001\TR1_W0001_P0017\TR1_2_W0001_P0017_T0001_R1_P3_K1_Ch2.zen	FA/ISS	20000	30.0	1		1	0	0	29.94	100000	2000	Scale	0	3.167	0	0.01	0	0	0.01	0	0	1	1	0	1	32.967	0	0	1	32.967	0	0.7142	1	1	0.8088	1	1	1	1	1	0.5479	1	1	0.05935	0.011184	0	0
148	TR1_2_W0001_P0017_T0001_R1_P4_K1_Ch2.zen	20181123_CTCFgfpcf2_Prometa\MitoSys2\LSM_2_6h_afterNoc\DE_W0017_P0001\DE_2_W0017_P0001_T0001\TR1_W0001_P0017\TR1_2_W0001_P0017_T0001_R1_P4_K1_Ch2.zen	FA/ISS	20000	30.0	1		1	0	0	29.94	100000	2000	Scale	0	3.167	0	0.01	0	0	0.01	0	0	1	1	0	1	19.624000000000002	0	0	1	19.624000000000002	0	1.0616	1	1	0.7029	1	1	1	1	1	0.7544	1	1	0.094128	0.012059	0	0
149	TR1_2_W0001_P0017_T0001_R1_P5_K1_Ch2.zen	20181123_CTCFgfpcf2_Prometa\MitoSys2\LSM_2_6h_afterNoc\DE_W0017_P0001\DE_2_W0017_P0001_T0001\TR1_W0001_P0017\TR1_2_W0001_P0017_T0001_R1_P5_K1_Ch2.zen	FA/ISS	20000	30.0	1		1	0	0	29.94	100000	2000	Scale	0	3.167	0	0.01	0	0	0.01	0	0	1	1	0	1	19.845	0	0	1	19.845	0	1.0196	1	1	0.7046	1	1	1	1	1	0.721	1	1	0.1137	0.0042909	0	0
150	TR1_2_W0001_P0018_T0001_R1_P1_K1_Ch2.zen	20181123_CTCFgfpcf2_Prometa\MitoSys2\LSM_2_6h_afterNoc\DE_W0018_P0001\DE_2_W0018_P0001_T0001\TR1_W0001_P0018\TR1_2_W0001_P0018_T0001_R1_P1_K1_Ch2.zen	FA/ISS	20000	30.0	1		1	0	0	29.94	100000	2000	Scale	0	3.167	0	0.01	0	0	0.01	0	0	1	1	0	1	45.206	0	0	1	45.206	0	1.2322	1	1	0.8548	1	1	1	1	1	1.0652	1	1	0.058429999999999996	0.013103	0	0
151	TR1_2_W0001_P0018_T0001_R1_P2_K1_Ch2.zen	20181123_CTCFgfpcf2_Prometa\MitoSys2\LSM_2_6h_afterNoc\DE_W0018_P0001\DE_2_W0018_P0001_T0001\TR1_W0001_P0018\TR1_2_W0001_P0018_T0001_R1_P2_K1_Ch2.zen	FA/ISS	20000	30.0	1		1	0	0	29.94	100000	2000	Scale	0	3.167	0	0.01	0	0	0.01	0	0	1	1	0	1	46.169	0	0	1	46.169	0	1.1317	1	1	0.8646	1	1	1	1	1	0.985	1	1	0.053952	0.0080808	0	0
152	TR1_2_W0001_P0018_T0001_R1_P3_K1_Ch2.zen	20181123_CTCFgfpcf2_Prometa\MitoSys2\LSM_2_6h_afterNoc\DE_W0018_P0001\DE_2_W0018_P0001_T0001\TR1_W0001_P0018\TR1_2_W0001_P0018_T0001_R1_P3_K1_Ch2.zen	FA/ISS	20000	30.0	1		1	0	0	29.94	100000	2000	Scale	0	3.167	0	0.01	0	0	0.01	0	0	1	1	0	1	43.115	0	0	1	43.115	0	1.1224	1	1	0.8583	1	1	1	1	1	0.9714	1	1	0.041497000000000006	0.007172700000000001	0	0
153	TR1_2_W0001_P0018_T0001_R1_P4_K1_Ch2.zen	20181123_CTCFgfpcf2_Prometa\MitoSys2\LSM_2_6h_afterNoc\DE_W0018_P0001\DE_2_W0018_P0001_T0001\TR1_W0001_P0018\TR1_2_W0001_P0018_T0001_R1_P4_K1_Ch2.zen	FA/ISS	20000	30.0	1		1	0	0	29.94	100000	2000	Scale	0	3.167	0	0.01	0	0	0.01	0	0	1	1	0	1	30.252	0	0	1	30.252	0	1.3001	1	1	0.7939	1	1	1	1	1	1.0547	1	1	0.044196	0.008415700000000002	0	0
154	TR1_2_W0001_P0018_T0001_R1_P5_K1_Ch2.zen	20181123_CTCFgfpcf2_Prometa\MitoSys2\LSM_2_6h_afterNoc\DE_W0018_P0001\DE_2_W0018_P0001_T0001\TR1_W0001_P0018\TR1_2_W0001_P0018_T0001_R1_P5_K1_Ch2.zen	FA/ISS	20000	30.0	1		1	0	0	29.94	100000	2000	Scale	0	3.167	0	0.01	0	0	0.01	0	0	1	1	0	1	24.016	0	0	1	24.016	0	1.0501	1	1	0.7531	1	1	1	1	1	0.7961	1	1	0.07940499999999999	0.015168000000000001	0	0
155	TR1_2_W0001_P0020_T0001_R1_P1_K1_Ch2.zen	20181123_CTCFgfpcf2_Prometa\MitoSys2\LSM_2_6h_afterNoc\DE_W0020_P0001\DE_2_W0020_P0001_T0001\TR1_W0001_P0020\TR1_2_W0001_P0020_T0001_R1_P1_K1_Ch2.zen	FA/ISS	20000	30.0	1		1	0	0	29.94	100000	2000	Scale	0	3.167	0	0.01	0	0	0.01	0	0	1	1	0	1	44.641999999999996	0	0	1	44.641999999999996	0	1.1282	1	1	0.8625	1	1	1	1	1	0.9805	1	1	0.059080999999999995	0.0054986	0	0
156	TR1_2_W0001_P0020_T0001_R1_P2_K1_Ch2.zen	20181123_CTCFgfpcf2_Prometa\MitoSys2\LSM_2_6h_afterNoc\DE_W0020_P0001\DE_2_W0020_P0001_T0001\TR1_W0001_P0020\TR1_2_W0001_P0020_T0001_R1_P2_K1_Ch2.zen	FA/ISS	20000	30.0	1		1	0	0	29.94	100000	2000	Scale	0	3.167	0	0.01	0	0	0.01	0	0	1	1	0	1	44.295	0	0	1	44.295	0	0.9179999999999999	1	1	0.8584	1	1	1	1	1	0.7818	1	1	0.060783000000000004	0.004474199999999999	0	0
157	TR1_2_W0001_P0020_T0001_R1_P3_K1_Ch2.zen	20181123_CTCFgfpcf2_Prometa\MitoSys2\LSM_2_6h_afterNoc\DE_W0020_P0001\DE_2_W0020_P0001_T0001\TR1_W0001_P0020\TR1_2_W0001_P0020_T0001_R1_P3_K1_Ch2.zen	FA/ISS	20000	30.0	1		1	0	0	29.94	100000	2000	Scale	0	3.167	0	0.01	0	0	0.01	0	0	1	1	0	1	39.797	0	0	1	39.797	0	1.2253	1	1	0.8440000000000001	1	1	1	1	1	1.0497	1	1	0.06459	0.010438	0	0
158	TR1_2_W0001_P0020_T0001_R1_P4_K1_Ch2.zen	20181123_CTCFgfpcf2_Prometa\MitoSys2\LSM_2_6h_afterNoc\DE_W0020_P0001\DE_2_W0020_P0001_T0001\TR1_W0001_P0020\TR1_2_W0001_P0020_T0001_R1_P4_K1_Ch2.zen	FA/ISS	20000	30.0	1		1	0	0	29.94	100000	2000	Scale	0	3.167	0	0.01	0	0	0.01	0	0	1	1	0	1	25.176	0	0	1	25.176	0	1.1541	1	1	0.7559999999999999	1	1	1	1	1	0.8889	1	1	0.11387	0.011622	0	0
159	TR1_2_W0001_P0020_T0001_R1_P5_K1_Ch2.zen	20181123_CTCFgfpcf2_Prometa\MitoSys2\LSM_2_6h_afterNoc\DE_W0020_P0001\DE_2_W0020_P0001_T0001\TR1_W0001_P0020\TR1_2_W0001_P0020_T0001_R1_P5_K1_Ch2.zen	FA/ISS	20000	30.0	1		1	0	0	29.94	100000	2000	Scale	0	3.167	0	0.01	0	0	0.01	0	0	1	1	0	1	24.833000000000002	0	0	1	24.833000000000002	0	0.9704	1	1	0.7615	1	1	1	1	1	0.7356	1	1	0.069936	0.005592300000000001	0	0
160	TR1_2_W0001_P0022_T0001_R1_P1_K1_Ch2.zen	20181123_CTCFgfpcf2_Prometa\MitoSys2\LSM_2_6h_afterNoc\DE_W0022_P0001\DE_2_W0022_P0001_T0001\TR1_W0001_P0022\TR1_2_W0001_P0022_T0001_R1_P1_K1_Ch2.zen	FA/ISS	20000	30.0	1		1	0	0	29.94	100000	2000	Scale	0	3.167	0	0.01	0	0	0.01	0	0	1	1	0	1	40.274	0	0	1	40.274	0	1.2359	1	1	0.8439	1	1	1	1	1	1.0598	1	1	0.060665	0.0034659999999999995	0	0
161	TR1_2_W0001_P0022_T0001_R1_P2_K1_Ch2.zen	20181123_CTCFgfpcf2_Prometa\MitoSys2\LSM_2_6h_afterNoc\DE_W0022_P0001\DE_2_W0022_P0001_T0001\TR1_W0001_P0022\TR1_2_W0001_P0022_T0001_R1_P2_K1_Ch2.zen	FA/ISS	20000	30.0	1		1	0	0	29.94	100000	2000	Scale	0	3.167	0	0.01	0	0	0.01	0	0	1	1	0	1	35.696999999999996	0	0	1	35.696999999999996	0	1.0443	1	1	0.8302	1	1	1	1	1	0.8704	1	1	0.06395	0.0034639000000000002	0	0
162	TR1_2_W0001_P0022_T0001_R1_P3_K1_Ch2.zen	20181123_CTCFgfpcf2_Prometa\MitoSys2\LSM_2_6h_afterNoc\DE_W0022_P0001\DE_2_W0022_P0001_T0001\TR1_W0001_P0022\TR1_2_W0001_P0022_T0001_R1_P3_K1_Ch2.zen	FA/ISS	20000	30.0	1		1	0	0	29.94	100000	2000	Scale	0	3.167	0	0.01	0	0	0.01	0	0	1	1	0	1	49.24	0	0	1	49.24	0	1.0693	1	1	0.8748	1	1	1	1	1	0.9395	1	1	0.054452	0.0033842	0	0
163	TR1_2_W0001_P0022_T0001_R1_P4_K1_Ch2.zen	20181123_CTCFgfpcf2_Prometa\MitoSys2\LSM_2_6h_afterNoc\DE_W0022_P0001\DE_2_W0022_P0001_T0001\TR1_W0001_P0022\TR1_2_W0001_P0022_T0001_R1_P4_K1_Ch2.zen	FA/ISS	20000	30.0	1		1	0	0	29.94	100000	2000	Scale	0	3.167	0	0.01	0	0	0.01	0	0	1	1	0	1	29.871	0	0	1	29.871	0	0.9792	1	1	0.7994	1	1	1	1	1	0.7808	1	1	0.0812	0.0038553000000000003	0	0
164	TR1_2_W0001_P0022_T0001_R1_P5_K1_Ch2.zen	20181123_CTCFgfpcf2_Prometa\MitoSys2\LSM_2_6h_afterNoc\DE_W0022_P0001\DE_2_W0022_P0001_T0001\TR1_W0001_P0022\TR1_2_W0001_P0022_T0001_R1_P5_K1_Ch2.zen	FA/ISS	20000	30.0	1		1	0	0	29.94	100000	2000	Scale	0	3.167	0	0.01	0	0	0.01	0	0	1	1	0	1	28.674	0	0	1	28.674	0	0.9752	1	1	0.7915	1	1	1	1	1	0.7695	1	1	0.09099299999999999	0.010112000000000001	0	0
165	TR1_2_W0001_P0025_T0001_R1_P1_K1_Ch2.zen	20181123_CTCFgfpcf2_Prometa\MitoSys2\LSM_2_6h_afterNoc\DE_W0025_P0001\DE_2_W0025_P0001_T0001\TR1_W0001_P0025\TR1_2_W0001_P0025_T0001_R1_P1_K1_Ch2.zen	FA/ISS	20000	30.0	1		1	0	0	29.94	100000	2000	Scale	0	3.167	0	0.01	0	0	0.01	0	0	1	1	0	1	49.42	0	0	1	49.42	0	1.1509	1	1	0.8753	1	1	1	1	1	1.016	1	1	0.07019500000000001	0.0073977	0	0
166	TR1_2_W0001_P0025_T0001_R1_P2_K1_Ch2.zen	20181123_CTCFgfpcf2_Prometa\MitoSys2\LSM_2_6h_afterNoc\DE_W0025_P0001\DE_2_W0025_P0001_T0001\TR1_W0001_P0025\TR1_2_W0001_P0025_T0001_R1_P2_K1_Ch2.zen	FA/ISS	20000	30.0	1		1	0	0	29.94	100000	2000	Scale	0	3.167	0	0.01	0	0	0.01	0	0	1	1	0	1	46.51	0	0	1	46.51	0	0.8652	1	1	0.8599	1	1	1	1	1	0.7323	1	1	0.061157	0.0073485	0	0
167	TR1_2_W0001_P0025_T0001_R1_P3_K1_Ch2.zen	20181123_CTCFgfpcf2_Prometa\MitoSys2\LSM_2_6h_afterNoc\DE_W0025_P0001\DE_2_W0025_P0001_T0001\TR1_W0001_P0025\TR1_2_W0001_P0025_T0001_R1_P3_K1_Ch2.zen	FA/ISS	20000	30.0	1		1	0	0	29.94	100000	2000	Scale	0	3.167	0	0.01	0	0	0.01	0	0	1	1	0	1	47.486999999999995	0	0	1	47.486999999999995	0	0.9886	1	1	0.8677	1	1	1	1	1	0.8566	1	1	0.059285000000000004	0.0074925	0	0
168	TR1_2_W0001_P0025_T0001_R1_P4_K1_Ch2.zen	20181123_CTCFgfpcf2_Prometa\MitoSys2\LSM_2_6h_afterNoc\DE_W0025_P0001\DE_2_W0025_P0001_T0001\TR1_W0001_P0025\TR1_2_W0001_P0025_T0001_R1_P4_K1_Ch2.zen	FA/ISS	20000	30.0	1		1	0	0	29.94	100000	2000	Scale	0	3.167	0	0.01	0	0	0.01	0	0	1	1	0	1	31.378	0	0	1	31.378	0	1.0006	1	1	0.8081	1	1	1	1	1	0.8085	1	1	0.077462	0.0063402	0	0
169	TR1_2_W0001_P0025_T0001_R1_P5_K1_Ch2.zen	20181123_CTCFgfpcf2_Prometa\MitoSys2\LSM_2_6h_afterNoc\DE_W0025_P0001\DE_2_W0025_P0001_T0001\TR1_W0001_P0025\TR1_2_W0001_P0025_T0001_R1_P5_K1_Ch2.zen	FA/ISS	20000	30.0	1		1	0	0	29.94	100000	2000	Scale	0	3.167	0	0.01	0	0	0.01	0	0	1	1	0	1	41.308	0	0	1	41.308	0	0.8487	1	1	0.8517	1	1	1	1	1	0.7112	1	1	0.063621	0.012003	0	0
170	TR1_2_W0001_P0027_T0001_R1_P1_K1_Ch2.zen	20181123_CTCFgfpcf2_Prometa\MitoSys2\LSM_2_6h_afterNoc\DE_W0027_P0001\DE_2_W0027_P0001_T0001\TR1_W0001_P0027\TR1_2_W0001_P0027_T0001_R1_P1_K1_Ch2.zen	FA/ISS	20000	30.0	1		1	0	0	29.94	100000	2000	Scale	0	3.167	0	0.01	0	0	0.01	0	0	1	1	0	1	60.788999999999994	0	0	1	60.788999999999994	0	1.146	1	1	0.8964	1	1	1	1	1	1.0345	1	1	0.039567000000000005	0.0025214	0	0
171	TR1_2_W0001_P0027_T0001_R1_P2_K1_Ch2.zen	20181123_CTCFgfpcf2_Prometa\MitoSys2\LSM_2_6h_afterNoc\DE_W0027_P0001\DE_2_W0027_P0001_T0001\TR1_W0001_P0027\TR1_2_W0001_P0027_T0001_R1_P2_K1_Ch2.zen	FA/ISS	20000	30.0	1		1	0	0	29.94	100000	2000	Scale	0	3.167	0	0.01	0	0	0.01	0	0	1	1	0	1	53.49	0	0	1	53.49	0	1.357	1	1	0.8802	1	1	1	1	1	1.2125	1	1	0.049614	0.0060117	0	0
172	TR1_2_W0001_P0027_T0001_R1_P3_K1_Ch2.zen	20181123_CTCFgfpcf2_Prometa\MitoSys2\LSM_2_6h_afterNoc\DE_W0027_P0001\DE_2_W0027_P0001_T0001\TR1_W0001_P0027\TR1_2_W0001_P0027_T0001_R1_P3_K1_Ch2.zen	FA/ISS	20000	30.0	1		1	0	0	29.94	100000	2000	Scale	0	3.167	0	0.01	0	0	0.01	0	0	1	1	0	1	40.263000000000005	0	0	1	40.263000000000005	0	1.0458	1	1	0.8493	1	1	1	1	1	0.8915	1	1	0.054469000000000004	0.0039526	0	0
173	TR1_2_W0001_P0027_T0001_R1_P4_K1_Ch2.zen	20181123_CTCFgfpcf2_Prometa\MitoSys2\LSM_2_6h_afterNoc\DE_W0027_P0001\DE_2_W0027_P0001_T0001\TR1_W0001_P0027\TR1_2_W0001_P0027_T0001_R1_P4_K1_Ch2.zen	FA/ISS	20000	30.0	1		1	0	0	29.94	100000	2000	Scale	0	3.167	0	0.01	0	0	0.01	0	0	1	1	0	1	31.633000000000003	0	0	1	31.633000000000003	0	1.0125	1	1	0.8079	1	1	1	1	1	0.8184	1	1	0.079916	0.0049893	0	0
174	TR1_2_W0001_P0027_T0001_R1_P5_K1_Ch2.zen	20181123_CTCFgfpcf2_Prometa\MitoSys2\LSM_2_6h_afterNoc\DE_W0027_P0001\DE_2_W0027_P0001_T0001\TR1_W0001_P0027\TR1_2_W0001_P0027_T0001_R1_P5_K1_Ch2.zen	FA/ISS	20000	30.0	1		1	0	0	29.94	100000	2000	Scale	0	3.167	0	0.01	0	0	0.01	0	0	1	1	0	1	32.405	0	0	1	32.405	0	0.9749	1	1	0.8133	1	1	1	1	1	0.7902	1	1	0.071259	0.0092351	0	0
175	TR1_2_W0001_P0028_T0001_R1_P1_K1_Ch2.zen	20181123_CTCFgfpcf2_Prometa\MitoSys2\LSM_2_6h_afterNoc\DE_W0028_P0001\DE_2_W0028_P0001_T0001\TR1_W0001_P0028\TR1_2_W0001_P0028_T0001_R1_P1_K1_Ch2.zen	FA/ISS	20000	30.0	1		1	0	0	29.94	100000	2000	Scale	0	3.167	0	0.01	0	0	0.01	0	0	1	1	0	1	38.453	0	0	1	38.453	0	1.064	1	1	0.8417	1	1	1	1	1	0.9003	1	1	0.051285000000000004	0.0051295	0	0
176	TR1_2_W0001_P0028_T0001_R1_P2_K1_Ch2.zen	20181123_CTCFgfpcf2_Prometa\MitoSys2\LSM_2_6h_afterNoc\DE_W0028_P0001\DE_2_W0028_P0001_T0001\TR1_W0001_P0028\TR1_2_W0001_P0028_T0001_R1_P2_K1_Ch2.zen	FA/ISS	20000	30.0	1		1	0	0	29.94	100000	2000	Scale	0	3.167	0	0.01	0	0	0.01	0	0	1	1	0	1	46.449	0	0	1	46.449	0	1.0495	1	1	0.8675	1	1	1	1	1	0.9133	1	1	0.055430999999999994	0.0089895	0	0
177	TR1_2_W0001_P0028_T0001_R1_P3_K1_Ch2.zen	20181123_CTCFgfpcf2_Prometa\MitoSys2\LSM_2_6h_afterNoc\DE_W0028_P0001\DE_2_W0028_P0001_T0001\TR1_W0001_P0028\TR1_2_W0001_P0028_T0001_R1_P3_K1_Ch2.zen	FA/ISS	20000	30.0	1		1	0	0	29.94	100000	2000	Scale	0	3.167	0	0.01	0	0	0.01	0	0	1	1	0	1	42.256	0	0	1	42.256	0	1.0461	1	1	0.8561	1	1	1	1	1	0.8987	1	1	0.056036	0.0019442999999999997	0	0
178	TR1_2_W0001_P0028_T0001_R1_P4_K1_Ch2.zen	20181123_CTCFgfpcf2_Prometa\MitoSys2\LSM_2_6h_afterNoc\DE_W0028_P0001\DE_2_W0028_P0001_T0001\TR1_W0001_P0028\TR1_2_W0001_P0028_T0001_R1_P4_K1_Ch2.zen	FA/ISS	20000	30.0	1		1	0	0	29.94	100000	2000	Scale	0	3.167	0	0.01	0	0	0.01	0	0	1	1	0	1	23.465999999999998	0	0	1	23.465999999999998	0	1.0702	1	1	0.7469	1	1	1	1	1	0.8074	1	1	0.10079	0.0042279	0	0
179	TR1_2_W0001_P0028_T0001_R1_P5_K1_Ch2.zen	20181123_CTCFgfpcf2_Prometa\MitoSys2\LSM_2_6h_afterNoc\DE_W0028_P0001\DE_2_W0028_P0001_T0001\TR1_W0001_P0028\TR1_2_W0001_P0028_T0001_R1_P5_K1_Ch2.zen	FA/ISS	20000	30.0	1		1	0	0	29.94	100000	2000	Scale	0	3.167	0	0.01	0	0	0.01	0	0	1	1	0	1	25.363000000000003	0	0	1	25.363000000000003	0	0.955	1	1	0.7653	1	1	1	1	1	0.7257	1	1	0.09302300000000001	0.018243000000000002	0	0
180	TR1_2_W0001_P0029_T0001_R1_P1_K1_Ch2.zen	20181123_CTCFgfpcf2_Prometa\MitoSys2\LSM_2_6h_afterNoc\DE_W0029_P0001\DE_2_W0029_P0001_T0001\TR1_W0001_P0029\TR1_2_W0001_P0029_T0001_R1_P1_K1_Ch2.zen	FA/ISS	20000	30.0	1	x	1	0	0	29.94	100000	2000	Scale	0	3.167	0	0.01	0	0	0.01	0	0	1	1	0	1	28.296999999999997	0	0	1	28.296999999999997	0	0.7917	1	1	0.7745	1	1	1	1	1	0.5807	1	1	0.087274	0.032784	0	0
181	TR1_2_W0001_P0029_T0001_R1_P2_K1_Ch2.zen	20181123_CTCFgfpcf2_Prometa\MitoSys2\LSM_2_6h_afterNoc\DE_W0029_P0001\DE_2_W0029_P0001_T0001\TR1_W0001_P0029\TR1_2_W0001_P0029_T0001_R1_P2_K1_Ch2.zen	FA/ISS	20000	30.0	1	x	1	0	0	29.94	100000	2000	Scale	0	3.167	0	0.01	0	0	0.01	0	0	1	1	0	1	37.145	0	0	1	37.145	0	1.0284	1	1	0.8297	1	1	1	1	1	0.8484	1	1	0.077431	0.019502000000000002	0	0
182	TR1_2_W0001_P0029_T0001_R1_P3_K1_Ch2.zen	20181123_CTCFgfpcf2_Prometa\MitoSys2\LSM_2_6h_afterNoc\DE_W0029_P0001\DE_2_W0029_P0001_T0001\TR1_W0001_P0029\TR1_2_W0001_P0029_T0001_R1_P3_K1_Ch2.zen	FA/ISS	20000	30.0	1	x	1	0	0	29.94	100000	2000	Scale	0	3.167	0	0.01	0	0	0.01	0	0	1	1	0	1	26.96	0	0	1	26.96	0	0.9151	1	1	0.779	1	1	1	1	1	0.7039	1	1	0.08299400000000001	0.0065371000000000005	0	0
183	TR1_2_W0001_P0029_T0001_R1_P4_K1_Ch2.zen	20181123_CTCFgfpcf2_Prometa\MitoSys2\LSM_2_6h_afterNoc\DE_W0029_P0001\DE_2_W0029_P0001_T0001\TR1_W0001_P0029\TR1_2_W0001_P0029_T0001_R1_P4_K1_Ch2.zen	FA/ISS	20000	30.0	1	x	1	0	0	29.94	100000	2000	Scale	0	3.167	0	0.01	0	0	0.01	0	0	1	1	0	1	20.927	0	0	1	20.927	0	1.0134	1	1	0.7185	1	1	1	1	1	0.7287	1	1	0.07594400000000001	0.019947	0	0
184	TR1_2_W0001_P0029_T0001_R1_P5_K1_Ch2.zen	20181123_CTCFgfpcf2_Prometa\MitoSys2\LSM_2_6h_afterNoc\DE_W0029_P0001\DE_2_W0029_P0001_T0001\TR1_W0001_P0029\TR1_2_W0001_P0029_T0001_R1_P5_K1_Ch2.zen	FA/ISS	20000	30.0	1	x	1	0	0	29.94	100000	2000	Scale	0	3.167	0	0.01	0	0	0.01	0	0	1	1	0	1	19.72	0	0	1	19.72	0	0.8548	1	1	0.7059	1	1	1	1	1	0.5833	1	1	0.10712999999999999	0.010778	0	0
185	TR1_2_W0001_P0030_T0001_R1_P1_K1_Ch2.zen	20181123_CTCFgfpcf2_Prometa\MitoSys2\LSM_2_6h_afterNoc\DE_W0030_P0001\DE_2_W0030_P0001_T0001\TR1_W0001_P0030\TR1_2_W0001_P0030_T0001_R1_P1_K1_Ch2.zen	FA/ISS	20000	30.0	1		1	0	0	29.94	100000	2000	Scale	0	3.167	0	0.01	0	0	0.01	0	0	1	1	0	1	41.692	0	0	1	41.692	0	0.8781	1	1	0.8544	1	1	1	1	1	0.7412	1	1	0.049463	0.0082262	0	0
186	TR1_2_W0001_P0030_T0001_R1_P2_K1_Ch2.zen	20181123_CTCFgfpcf2_Prometa\MitoSys2\LSM_2_6h_afterNoc\DE_W0030_P0001\DE_2_W0030_P0001_T0001\TR1_W0001_P0030\TR1_2_W0001_P0030_T0001_R1_P2_K1_Ch2.zen	FA/ISS	20000	30.0	1		1	0	0	29.94	100000	2000	Scale	0	3.167	0	0.01	0	0	0.01	0	0	1	1	0	1	34.279	0	0	1	34.279	0	1.2397	1	1	0.8145	1	1	1	1	1	1.026	1	1	0.058797	0.012768999999999999	0	0
187	TR1_2_W0001_P0030_T0001_R1_P3_K1_Ch2.zen	20181123_CTCFgfpcf2_Prometa\MitoSys2\LSM_2_6h_afterNoc\DE_W0030_P0001\DE_2_W0030_P0001_T0001\TR1_W0001_P0030\TR1_2_W0001_P0030_T0001_R1_P3_K1_Ch2.zen	FA/ISS	20000	30.0	1		1	0	0	29.94	100000	2000	Scale	0	3.167	0	0.01	0	0	0.01	0	0	1	1	0	1	39.782	0	0	1	39.782	0	1.0693	1	1	0.8486	1	1	1	1	1	0.912	1	1	0.06517300000000001	0.008183	0	0
188	TR1_2_W0001_P0030_T0001_R1_P4_K1_Ch2.zen	20181123_CTCFgfpcf2_Prometa\MitoSys2\LSM_2_6h_afterNoc\DE_W0030_P0001\DE_2_W0030_P0001_T0001\TR1_W0001_P0030\TR1_2_W0001_P0030_T0001_R1_P4_K1_Ch2.zen	FA/ISS	20000	30.0	1		1	0	0	29.94	100000	2000	Scale	0	3.167	0	0.01	0	0	0.01	0	0	1	1	0	1	25.738000000000003	0	0	1	25.738000000000003	0	1.0358	1	1	0.7673	1	1	1	1	1	0.7986	1	1	0.10141	0.0094833	0	0
189	TR1_2_W0001_P0030_T0001_R1_P5_K1_Ch2.zen	20181123_CTCFgfpcf2_Prometa\MitoSys2\LSM_2_6h_afterNoc\DE_W0030_P0001\DE_2_W0030_P0001_T0001\TR1_W0001_P0030\TR1_2_W0001_P0030_T0001_R1_P5_K1_Ch2.zen	FA/ISS	20000	30.0	1		1	0	0	29.94	100000	2000	Scale	0	3.167	0	0.01	0	0	0.01	0	0	1	1	0	1	12.914000000000001	0	0	1	12.914000000000001	0	0.9484	1	1	0.5044	1	1	1	1	1	0.4532	1	1	0.06869299999999999	0.054149	0	0
190	TR1_2_W0001_P0031_T0001_R1_P1_K1_Ch2.zen	20181123_CTCFgfpcf2_Prometa\MitoSys2\LSM_2_6h_afterNoc\DE_W0031_P0001\DE_2_W0031_P0001_T0001\TR1_W0001_P0031\TR1_2_W0001_P0031_T0001_R1_P1_K1_Ch2.zen	FA/ISS	20000	30.0	1	x	1	0	0	29.94	100000	2000	Scale	0	3.167	0	0.01	0	0	0.01	0	0	1	1	0	1	62.637	0	0	1	62.637	0	1.0948	1	1	0.9007	1	1	1	1	1	0.9906	1	1	0.02253	0.0051416000000000005	0	0
191	TR1_2_W0001_P0031_T0001_R1_P2_K1_Ch2.zen	20181123_CTCFgfpcf2_Prometa\MitoSys2\LSM_2_6h_afterNoc\DE_W0031_P0001\DE_2_W0031_P0001_T0001\TR1_W0001_P0031\TR1_2_W0001_P0031_T0001_R1_P2_K1_Ch2.zen	FA/ISS	20000	30.0	1	x	1	0	0	29.94	100000	2000	Scale	0	3.167	0	0.01	0	0	0.01	0	0	1	1	0	1	51.256	0	0	1	51.256	0	1.3288	1	1	0.8779	1	1	1	1	1	1.1855	1	1	0.019771	0.0032121000000000003	0	0
192	TR1_2_W0001_P0031_T0001_R1_P3_K1_Ch2.zen	20181123_CTCFgfpcf2_Prometa\MitoSys2\LSM_2_6h_afterNoc\DE_W0031_P0001\DE_2_W0031_P0001_T0001\TR1_W0001_P0031\TR1_2_W0001_P0031_T0001_R1_P3_K1_Ch2.zen	FA/ISS	20000	30.0	1	x	1	0	0	29.94	100000	2000	Scale	0	3.167	0	0.01	0	0	0.01	0	0	1	1	0	1	63.405	0	0	1	63.405	0	1.2109	1	1	0.8994	1	1	1	1	1	1.0991	1	1	0.049579000000000005	0.0037775	0	0
193	TR1_2_W0001_P0031_T0001_R1_P4_K1_Ch2.zen	20181123_CTCFgfpcf2_Prometa\MitoSys2\LSM_2_6h_afterNoc\DE_W0031_P0001\DE_2_W0031_P0001_T0001\TR1_W0001_P0031\TR1_2_W0001_P0031_T0001_R1_P4_K1_Ch2.zen	FA/ISS	20000	30.0	1	x	1	0	0	29.94	100000	2000	Scale	0	3.167	0	0.01	0	0	0.01	0	0	1	1	0	1	4.887	0	0	1	4.887	0	1.1246	1	1	0.1206	1	1	1	1	1	0.1616	1	1	0.007129000000000001	0.02657	0	0
194	TR1_2_W0001_P0031_T0001_R1_P5_K1_Ch2.zen	20181123_CTCFgfpcf2_Prometa\MitoSys2\LSM_2_6h_afterNoc\DE_W0031_P0001\DE_2_W0031_P0001_T0001\TR1_W0001_P0031\TR1_2_W0001_P0031_T0001_R1_P5_K1_Ch2.zen	FA/ISS	20000	30.0	1	x	1	0	0	29.94	100000	2000	Scale	0	3.167	0	0.01	0	0	0.01	0	0	1	1	0	1	4.113	0	0	1	4.113	0	1.331	1	1	0.0444	1	1	1	1	1	0.0997	1	1	0.065414	0.03899	0	0
195	TR1_2_W0001_P0032_T0001_R1_P1_K1_Ch2.zen	20181123_CTCFgfpcf2_Prometa\MitoSys2\LSM_2_6h_afterNoc\DE_W0032_P0001\DE_2_W0032_P0001_T0001\TR1_W0001_P0032\TR1_2_W0001_P0032_T0001_R1_P1_K1_Ch2.zen	FA/ISS	20000	30.0	1		1	0	0	29.94	100000	2000	Scale	0	3.167	0	0.01	0	0	0.01	0	0	1	1	0	1	59.631	0	0	1	59.631	0	0.9555	1	1	0.8962	1	1	1	1	1	0.8540000000000001	1	1	0.046144	0.0036924999999999996	0	0
196	TR1_2_W0001_P0032_T0001_R1_P2_K1_Ch2.zen	20181123_CTCFgfpcf2_Prometa\MitoSys2\LSM_2_6h_afterNoc\DE_W0032_P0001\DE_2_W0032_P0001_T0001\TR1_W0001_P0032\TR1_2_W0001_P0032_T0001_R1_P2_K1_Ch2.zen	FA/ISS	20000	30.0	1		1	0	0	29.94	100000	2000	Scale	0	3.167	0	0.01	0	0	0.01	0	0	1	1	0	1	63.938	0	0	1	63.938	0	0.9983	1	1	0.9031	1	1	1	1	1	0.9014	1	1	0.036954	0.0015935	0	0
197	TR1_2_W0001_P0032_T0001_R1_P3_K1_Ch2.zen	20181123_CTCFgfpcf2_Prometa\MitoSys2\LSM_2_6h_afterNoc\DE_W0032_P0001\DE_2_W0032_P0001_T0001\TR1_W0001_P0032\TR1_2_W0001_P0032_T0001_R1_P3_K1_Ch2.zen	FA/ISS	20000	30.0	1		1	0	0	29.94	100000	2000	Scale	0	3.167	0	0.01	0	0	0.01	0	0	1	1	0	1	46.169	0	0	1	46.169	0	0.9372	1	1	0.8666	1	1	1	1	1	0.8078	1	1	0.0454	0.006723300000000001	0	0
198	TR1_2_W0001_P0032_T0001_R1_P4_K1_Ch2.zen	20181123_CTCFgfpcf2_Prometa\MitoSys2\LSM_2_6h_afterNoc\DE_W0032_P0001\DE_2_W0032_P0001_T0001\TR1_W0001_P0032\TR1_2_W0001_P0032_T0001_R1_P4_K1_Ch2.zen	FA/ISS	20000	30.0	1		1	0	0	29.94	100000	2000	Scale	0	3.167	0	0.01	0	0	0.01	0	0	1	1	0	1	31.813000000000002	0	0	1	31.813000000000002	0	1.0993	1	1	0.8104	1	1	1	1	1	0.8996	1	1	0.08617799999999999	0.0047946	0	0
199	TR1_2_W0001_P0032_T0001_R1_P5_K1_Ch2.zen	20181123_CTCFgfpcf2_Prometa\MitoSys2\LSM_2_6h_afterNoc\DE_W0032_P0001\DE_2_W0032_P0001_T0001\TR1_W0001_P0032\TR1_2_W0001_P0032_T0001_R1_P5_K1_Ch2.zen	FA/ISS	20000	30.0	1		1	0	0	29.94	100000	2000	Scale	0	3.167	0	0.01	0	0	0.01	0	0	1	1	0	1	27.570999999999998	0	0	1	27.570999999999998	0	1.0714	1	1	0.7788	1	1	1	1	1	0.8413	1	1	0.08799	0.0088238	0	0
200	TR1_2_W0001_P0033_T0001_R1_P1_K1_Ch2.zen	20181123_CTCFgfpcf2_Prometa\MitoSys2\LSM_2_6h_afterNoc\DE_W0033_P0001\DE_2_W0033_P0001_T0001\TR1_W0001_P0033\TR1_2_W0001_P0033_T0001_R1_P1_K1_Ch2.zen	FA/ISS	20000	30.0	1		1	0	0	29.94	100000	2000	Scale	0	3.167	0	0.01	0	0	0.01	0	0	1	1	0	1	39.681	0	0	1	39.681	0	0.8959	1	1	0.8468	1	1	1	1	1	0.7506	1	1	0.04473	0.006089100000000001	0	0
201	TR1_2_W0001_P0033_T0001_R1_P2_K1_Ch2.zen	20181123_CTCFgfpcf2_Prometa\MitoSys2\LSM_2_6h_afterNoc\DE_W0033_P0001\DE_2_W0033_P0001_T0001\TR1_W0001_P0033\TR1_2_W0001_P0033_T0001_R1_P2_K1_Ch2.zen	FA/ISS	20000	30.0	1		1	0	0	29.94	100000	2000	Scale	0	3.167	0	0.01	0	0	0.01	0	0	1	1	0	1	41.012	0	0	1	41.012	0	0.943	1	1	0.8532	1	1	1	1	1	0.8004	1	1	0.055388	0.0028784	0	0
202	TR1_2_W0001_P0033_T0001_R1_P3_K1_Ch2.zen	20181123_CTCFgfpcf2_Prometa\MitoSys2\LSM_2_6h_afterNoc\DE_W0033_P0001\DE_2_W0033_P0001_T0001\TR1_W0001_P0033\TR1_2_W0001_P0033_T0001_R1_P3_K1_Ch2.zen	FA/ISS	20000	30.0	1		1	0	0	29.94	100000	2000	Scale	0	3.167	0	0.01	0	0	0.01	0	0	1	1	0	1	40.82	0	0	1	40.82	0	0.9819	1	1	0.8497	1	1	1	1	1	0.8327	1	1	0.056091999999999996	0.010498	0	0
203	TR1_2_W0001_P0033_T0001_R1_P4_K1_Ch2.zen	20181123_CTCFgfpcf2_Prometa\MitoSys2\LSM_2_6h_afterNoc\DE_W0033_P0001\DE_2_W0033_P0001_T0001\TR1_W0001_P0033\TR1_2_W0001_P0033_T0001_R1_P4_K1_Ch2.zen	FA/ISS	20000	30.0	1		1	0	0	29.94	100000	2000	Scale	0	3.167	0	0.01	0	0	0.01	0	0	1	1	0	1	24.669	0	0	1	24.669	0	0.9482	1	1	0.7624	1	1	1	1	1	0.7171	1	1	0.067915	0.0033284	0	0
204	TR1_2_W0001_P0033_T0001_R1_P5_K1_Ch2.zen	20181123_CTCFgfpcf2_Prometa\MitoSys2\LSM_2_6h_afterNoc\DE_W0033_P0001\DE_2_W0033_P0001_T0001\TR1_W0001_P0033\TR1_2_W0001_P0033_T0001_R1_P5_K1_Ch2.zen	FA/ISS	20000	30.0	1		1	0	0	29.94	100000	2000	Scale	0	3.167	0	0.01	0	0	0.01	0	0	1	1	0	1	5.728	0	0	1	5.728	0	1.7117	1	1	0.177	1	1	1	1	1	0.4449	1	1	0.027780000000000003	0.02965	0	0
205	TR1_2_W0001_P0034_T0001_R1_P1_K1_Ch2.zen	20181123_CTCFgfpcf2_Prometa\MitoSys2\LSM_2_6h_afterNoc\DE_W0034_P0001\DE_2_W0034_P0001_T0001\TR1_W0001_P0034\TR1_2_W0001_P0034_T0001_R1_P1_K1_Ch2.zen	FA/ISS	20000	30.0	1		1	0	0	29.94	100000	2000	Scale	0	3.167	0	0.01	0	0	0.01	0	0	1	1	0	1	49.571999999999996	0	0	1	49.571999999999996	0	0.9899	1	1	0.8755	1	1	1	1	1	0.866	1	1	0.044664999999999996	0.0056281000000000005	0	0
206	TR1_2_W0001_P0034_T0001_R1_P2_K1_Ch2.zen	20181123_CTCFgfpcf2_Prometa\MitoSys2\LSM_2_6h_afterNoc\DE_W0034_P0001\DE_2_W0034_P0001_T0001\TR1_W0001_P0034\TR1_2_W0001_P0034_T0001_R1_P2_K1_Ch2.zen	FA/ISS	20000	30.0	1		1	0	0	29.94	100000	2000	Scale	0	3.167	0	0.01	0	0	0.01	0	0	1	1	0	1	61.33	0	0	1	61.33	0	0.9478	1	1	0.8992	1	1	1	1	1	0.8497	1	1	0.046071	0.0014023	0	0
207	TR1_2_W0001_P0034_T0001_R1_P3_K1_Ch2.zen	20181123_CTCFgfpcf2_Prometa\MitoSys2\LSM_2_6h_afterNoc\DE_W0034_P0001\DE_2_W0034_P0001_T0001\TR1_W0001_P0034\TR1_2_W0001_P0034_T0001_R1_P3_K1_Ch2.zen	FA/ISS	20000	30.0	1		1	0	0	29.94	100000	2000	Scale	0	3.167	0	0.01	0	0	0.01	0	0	1	1	0	1	43.661	0	0	1	43.661	0	0.8775	1	1	0.8599	1	1	1	1	1	0.7457	1	1	0.066718	0.0086153	0	0
208	TR1_2_W0001_P0034_T0001_R1_P4_K1_Ch2.zen	20181123_CTCFgfpcf2_Prometa\MitoSys2\LSM_2_6h_afterNoc\DE_W0034_P0001\DE_2_W0034_P0001_T0001\TR1_W0001_P0034\TR1_2_W0001_P0034_T0001_R1_P4_K1_Ch2.zen	FA/ISS	20000	30.0	1		1	0	0	29.94	100000	2000	Scale	0	3.167	0	0.01	0	0	0.01	0	0	1	1	0	1	28.435	0	0	1	28.435	0	1.0418	1	1	0.7882	1	1	1	1	1	0.8253	1	1	0.087947	0.0029535	0	0
209	TR1_2_W0001_P0034_T0001_R1_P5_K1_Ch2.zen	20181123_CTCFgfpcf2_Prometa\MitoSys2\LSM_2_6h_afterNoc\DE_W0034_P0001\DE_2_W0034_P0001_T0001\TR1_W0001_P0034\TR1_2_W0001_P0034_T0001_R1_P5_K1_Ch2.zen	FA/ISS	20000	30.0	1		1	0	0	29.94	100000	2000	Scale	0	3.167	0	0.01	0	0	0.01	0	0	1	1	0	1	31.16	0	0	1	31.16	0	1.0236	1	1	0.8077	1	1	1	1	1	0.8287	1	1	0.10585	0.006457600000000001	0	0
210	TR1_2_W0001_P0035_T0001_R1_P1_K1_Ch2.zen	20181123_CTCFgfpcf2_Prometa\MitoSys2\LSM_2_6h_afterNoc\DE_W0035_P0001\DE_2_W0035_P0001_T0001\TR1_W0001_P0035\TR1_2_W0001_P0035_T0001_R1_P1_K1_Ch2.zen	FA/ISS	20000	30.0	1		1	0	0	29.94	100000	2000	Scale	0	3.167	0	0.01	0	0	0.01	0	0	1	1	0	1	44.107	0	0	1	44.107	0	0.9839	1	1	0.8597	1	1	1	1	1	0.8444	1	1	0.06093200000000001	0.008023899999999999	0	0
211	TR1_2_W0001_P0035_T0001_R1_P2_K1_Ch2.zen	20181123_CTCFgfpcf2_Prometa\MitoSys2\LSM_2_6h_afterNoc\DE_W0035_P0001\DE_2_W0035_P0001_T0001\TR1_W0001_P0035\TR1_2_W0001_P0035_T0001_R1_P2_K1_Ch2.zen	FA/ISS	20000	30.0	1		1	0	0	29.94	100000	2000	Scale	0	3.167	0	0.01	0	0	0.01	0	0	1	1	0	1	46.711000000000006	0	0	1	46.711000000000006	0	1.1212	1	1	0.867	1	1	1	1	1	0.9787	1	1	0.062108000000000003	0.010454000000000001	0	0
212	TR1_2_W0001_P0035_T0001_R1_P3_K1_Ch2.zen	20181123_CTCFgfpcf2_Prometa\MitoSys2\LSM_2_6h_afterNoc\DE_W0035_P0001\DE_2_W0035_P0001_T0001\TR1_W0001_P0035\TR1_2_W0001_P0035_T0001_R1_P3_K1_Ch2.zen	FA/ISS	20000	30.0	1		1	0	0	29.94	100000	2000	Scale	0	3.167	0	0.01	0	0	0.01	0	0	1	1	0	1	44.515	0	0	1	44.515	0	1.0999	1	1	0.8621	1	1	1	1	1	0.9546	1	1	0.058559	0.010305	0	0
213	TR1_2_W0001_P0035_T0001_R1_P4_K1_Ch2.zen	20181123_CTCFgfpcf2_Prometa\MitoSys2\LSM_2_6h_afterNoc\DE_W0035_P0001\DE_2_W0035_P0001_T0001\TR1_W0001_P0035\TR1_2_W0001_P0035_T0001_R1_P4_K1_Ch2.zen	FA/ISS	20000	30.0	1		1	0	0	29.94	100000	2000	Scale	0	3.167	0	0.01	0	0	0.01	0	0	1	1	0	1	24.469	0	0	1	24.469	0	1.0335	1	1	0.7575	1	1	1	1	1	0.7863	1	1	0.098725	0.013174000000000002	0	0
214	TR1_2_W0001_P0035_T0001_R1_P5_K1_Ch2.zen	20181123_CTCFgfpcf2_Prometa\MitoSys2\LSM_2_6h_afterNoc\DE_W0035_P0001\DE_2_W0035_P0001_T0001\TR1_W0001_P0035\TR1_2_W0001_P0035_T0001_R1_P5_K1_Ch2.zen	FA/ISS	20000	30.0	1		1	0	0	29.94	100000	2000	Scale	0	3.167	0	0.01	0	0	0.01	0	0	1	1	0	1	20.258	0	0	1	20.258	0	0.9036	1	1	0.7078	1	1	1	1	1	0.6245	1	1	0.10925	0.028602	0	0
215	TR1_2_W0001_P0036_T0001_R1_P1_K1_Ch2.zen	20181123_CTCFgfpcf2_Prometa\MitoSys2\LSM_2_6h_afterNoc\DE_W0036_P0001\DE_2_W0036_P0001_T0001\TR1_W0001_P0036\TR1_2_W0001_P0036_T0001_R1_P1_K1_Ch2.zen	FA/ISS	20000	30.0	1		1	0	0	29.94	100000	2000	Scale	0	3.167	0	0.01	0	0	0.01	0	0	1	1	0	1	47.09	0	0	1	47.09	0	1.0785	1	1	0.87	1	1	1	1	1	0.9429	1	1	0.059955999999999995	0.007206100000000001	0	0
216	TR1_2_W0001_P0036_T0001_R1_P2_K1_Ch2.zen	20181123_CTCFgfpcf2_Prometa\MitoSys2\LSM_2_6h_afterNoc\DE_W0036_P0001\DE_2_W0036_P0001_T0001\TR1_W0001_P0036\TR1_2_W0001_P0036_T0001_R1_P2_K1_Ch2.zen	FA/ISS	20000	30.0	1		1	0	0	29.94	100000	2000	Scale	0	3.167	0	0.01	0	0	0.01	0	0	1	1	0	1	42.301	0	0	1	42.301	0	0.8956	1	1	0.8593	1	1	1	1	1	0.7622	1	1	0.05731699999999999	0.0055979	0	0
217	TR1_2_W0001_P0036_T0001_R1_P3_K1_Ch2.zen	20181123_CTCFgfpcf2_Prometa\MitoSys2\LSM_2_6h_afterNoc\DE_W0036_P0001\DE_2_W0036_P0001_T0001\TR1_W0001_P0036\TR1_2_W0001_P0036_T0001_R1_P3_K1_Ch2.zen	FA/ISS	20000	30.0	1		1	0	0	29.94	100000	2000	Scale	0	3.167	0	0.01	0	0	0.01	0	0	1	1	0	1	37.356	0	0	1	37.356	0	1.0668	1	1	0.835	1	1	1	1	1	0.8959999999999999	1	1	0.065679	0.0042009	0	0
218	TR1_2_W0001_P0036_T0001_R1_P4_K1_Ch2.zen	20181123_CTCFgfpcf2_Prometa\MitoSys2\LSM_2_6h_afterNoc\DE_W0036_P0001\DE_2_W0036_P0001_T0001\TR1_W0001_P0036\TR1_2_W0001_P0036_T0001_R1_P4_K1_Ch2.zen	FA/ISS	20000	30.0	1		1	0	0	29.94	100000	2000	Scale	0	3.167	0	0.01	0	0	0.01	0	0	1	1	0	1	24.669	0	0	1	24.669	0	1.0521	1	1	0.759	1	1	1	1	1	0.8038	1	1	0.10849	0.0053857	0	0
219	TR1_2_W0001_P0036_T0001_R1_P5_K1_Ch2.zen	20181123_CTCFgfpcf2_Prometa\MitoSys2\LSM_2_6h_afterNoc\DE_W0036_P0001\DE_2_W0036_P0001_T0001\TR1_W0001_P0036\TR1_2_W0001_P0036_T0001_R1_P5_K1_Ch2.zen	FA/ISS	20000	30.0	1		1	0	0	29.94	100000	2000	Scale	0	3.167	0	0.01	0	0	0.01	0	0	1	1	0	1	16.31	0	0	1	16.31	0	1.0937	1	1	0.6478	1	1	1	1	1	0.7229	1	1	0.071652	0.01544	0	0
220	TR1_2_W0001_P0037_T0001_R1_P1_K1_Ch2.zen	20181123_CTCFgfpcf2_Prometa\MitoSys2\LSM_2_6h_afterNoc\DE_W0037_P0001\DE_2_W0037_P0001_T0001\TR1_W0001_P0037\TR1_2_W0001_P0037_T0001_R1_P1_K1_Ch2.zen	FA/ISS	20000	30.0	1		1	0	0	29.94	100000	2000	Scale	0	3.167	0	0.01	0	0	0.01	0	0	1	1	0	1	43.038000000000004	0	0	1	43.038000000000004	0	0.9932	1	1	0.8598	1	1	1	1	1	0.8535	1	1	0.073822	0.0054413000000000005	0	0
221	TR1_2_W0001_P0037_T0001_R1_P2_K1_Ch2.zen	20181123_CTCFgfpcf2_Prometa\MitoSys2\LSM_2_6h_afterNoc\DE_W0037_P0001\DE_2_W0037_P0001_T0001\TR1_W0001_P0037\TR1_2_W0001_P0037_T0001_R1_P2_K1_Ch2.zen	FA/ISS	20000	30.0	1		1	0	0	29.94	100000	2000	Scale	0	3.167	0	0.01	0	0	0.01	0	0	1	1	0	1	31.56	0	0	1	31.56	0	1.0269	1	1	0.8077	1	1	1	1	1	0.8319	1	1	0.067459	0.0060457	0	0
222	TR1_2_W0001_P0037_T0001_R1_P3_K1_Ch2.zen	20181123_CTCFgfpcf2_Prometa\MitoSys2\LSM_2_6h_afterNoc\DE_W0037_P0001\DE_2_W0037_P0001_T0001\TR1_W0001_P0037\TR1_2_W0001_P0037_T0001_R1_P3_K1_Ch2.zen	FA/ISS	20000	30.0	1		1	0	0	29.94	100000	2000	Scale	0	3.167	0	0.01	0	0	0.01	0	0	1	1	0	1	36.122	0	0	1	36.122	0	0.93	1	1	0.8318	1	1	1	1	1	0.7676	1	1	0.062663	0.0058850000000000005	0	0
223	TR1_2_W0001_P0037_T0001_R1_P4_K1_Ch2.zen	20181123_CTCFgfpcf2_Prometa\MitoSys2\LSM_2_6h_afterNoc\DE_W0037_P0001\DE_2_W0037_P0001_T0001\TR1_W0001_P0037\TR1_2_W0001_P0037_T0001_R1_P4_K1_Ch2.zen	FA/ISS	20000	30.0	1		1	0	0	29.94	100000	2000	Scale	0	3.167	0	0.01	0	0	0.01	0	0	1	1	0	1	22.057	0	0	1	22.057	0	1.1183	1	1	0.7275	1	1	1	1	1	0.8278	1	1	0.09751599999999999	0.005947999999999999	0	0
224	TR1_2_W0001_P0037_T0001_R1_P5_K1_Ch2.zen	20181123_CTCFgfpcf2_Prometa\MitoSys2\LSM_2_6h_afterNoc\DE_W0037_P0001\DE_2_W0037_P0001_T0001\TR1_W0001_P0037\TR1_2_W0001_P0037_T0001_R1_P5_K1_Ch2.zen	FA/ISS	20000	30.0	1		1	0	0	29.94	100000	2000	Scale	0	3.167	0	0.01	0	0	0.01	0	0	1	1	0	1	25.223000000000003	0	0	1	25.223000000000003	0	0.9839	1	1	0.7648	1	1	1	1	1	0.7507	1	1	0.093825	0.006206100000000001	0	0
[truncated: 101 more columns]
