# Supplementary material for: Absolute quantification of cohesin, CTCF and their regulators in human cells
Source: eLife. 2019 Jun 17;8:e46269. doi: 10.7554/eLife.46269 (PMC6606026; doi:10.7554/eLife.46269)
Supplement: Figure 2—source data 1. [file elife-46269-fig2-data1.zip › Figure 2 - source data 1/20181123_CTCFgfpcf2_Prometa/2c_opt_time_col_cf_Ch1.txt]

tau_us	Ch1	Ch1_std	Ch1_fit	path
10	2.460427e-02	2.924395e-03	2.370600e-02	20181123_CTCFgfpcf2_Prometa\MitoSys2\Calibration\pmEGFPC1\0001_pmEGFPC1_R1_P1_K1_Ch2.zen
20	2.200537e-02	2.494727e-03	2.266500e-02	20181123_CTCFgfpcf2_Prometa\MitoSys2\Calibration\pmEGFPC1\0001_pmEGFPC1_R1_P1_K1_Ch2.zen
30	2.109602e-02	3.532070e-03	2.171700e-02	20181123_CTCFgfpcf2_Prometa\MitoSys2\Calibration\pmEGFPC1\0001_pmEGFPC1_R1_P1_K1_Ch2.zen
40	2.112410e-02	2.489943e-03	2.084900e-02	20181123_CTCFgfpcf2_Prometa\MitoSys2\Calibration\pmEGFPC1\0001_pmEGFPC1_R1_P1_K1_Ch2.zen
50	2.052515e-02	2.935643e-03	2.005300e-02	20181123_CTCFgfpcf2_Prometa\MitoSys2\Calibration\pmEGFPC1\0001_pmEGFPC1_R1_P1_K1_Ch2.zen
60	1.950243e-02	3.400448e-03	1.932200e-02	20181123_CTCFgfpcf2_Prometa\MitoSys2\Calibration\pmEGFPC1\0001_pmEGFPC1_R1_P1_K1_Ch2.zen
70	1.812801e-02	2.533786e-03	1.864800e-02	20181123_CTCFgfpcf2_Prometa\MitoSys2\Calibration\pmEGFPC1\0001_pmEGFPC1_R1_P1_K1_Ch2.zen
80	1.718844e-02	3.442915e-03	1.802500e-02	20181123_CTCFgfpcf2_Prometa\MitoSys2\Calibration\pmEGFPC1\0001_pmEGFPC1_R1_P1_K1_Ch2.zen
90	1.734604e-02	3.053869e-03	1.744800e-02	20181123_CTCFgfpcf2_Prometa\MitoSys2\Calibration\pmEGFPC1\0001_pmEGFPC1_R1_P1_K1_Ch2.zen
100	1.656774e-02	1.877087e-03	1.691200e-02	20181123_CTCFgfpcf2_Prometa\MitoSys2\Calibration\pmEGFPC1\0001_pmEGFPC1_R1_P1_K1_Ch2.zen
120	1.559038e-02	1.596354e-03	1.594600e-02	20181123_CTCFgfpcf2_Prometa\MitoSys2\Calibration\pmEGFPC1\0001_pmEGFPC1_R1_P1_K1_Ch2.zen
140	1.563041e-02	2.357747e-03	1.510100e-02	20181123_CTCFgfpcf2_Prometa\MitoSys2\Calibration\pmEGFPC1\0001_pmEGFPC1_R1_P1_K1_Ch2.zen
160	1.453883e-02	1.776104e-03	1.435500e-02	20181123_CTCFgfpcf2_Prometa\MitoSys2\Calibration\pmEGFPC1\0001_pmEGFPC1_R1_P1_K1_Ch2.zen
180	1.322718e-02	1.578289e-03	1.369000e-02	20181123_CTCFgfpcf2_Prometa\MitoSys2\Calibration\pmEGFPC1\0001_pmEGFPC1_R1_P1_K1_Ch2.zen
200	1.301462e-02	1.956531e-03	1.309400e-02	20181123_CTCFgfpcf2_Prometa\MitoSys2\Calibration\pmEGFPC1\0001_pmEGFPC1_R1_P1_K1_Ch2.zen
220	1.269025e-02	2.354840e-03	1.255400e-02	20181123_CTCFgfpcf2_Prometa\MitoSys2\Calibration\pmEGFPC1\0001_pmEGFPC1_R1_P1_K1_Ch2.zen
240	1.193538e-02	1.987644e-03	1.206300e-02	20181123_CTCFgfpcf2_Prometa\MitoSys2\Calibration\pmEGFPC1\0001_pmEGFPC1_R1_P1_K1_Ch2.zen
260	1.143574e-02	1.507104e-03	1.161300e-02	20181123_CTCFgfpcf2_Prometa\MitoSys2\Calibration\pmEGFPC1\0001_pmEGFPC1_R1_P1_K1_Ch2.zen
280	1.249926e-02	1.991430e-03	1.119900e-02	20181123_CTCFgfpcf2_Prometa\MitoSys2\Calibration\pmEGFPC1\0001_pmEGFPC1_R1_P1_K1_Ch2.zen
300	1.111089e-02	1.797860e-03	1.081600e-02	20181123_CTCFgfpcf2_Prometa\MitoSys2\Calibration\pmEGFPC1\0001_pmEGFPC1_R1_P1_K1_Ch2.zen
340	1.009219e-02	1.321446e-03	1.012900e-02	20181123_CTCFgfpcf2_Prometa\MitoSys2\Calibration\pmEGFPC1\0001_pmEGFPC1_R1_P1_K1_Ch2.zen
380	9.178677e-03	1.884199e-03	9.526000e-03	20181123_CTCFgfpcf2_Prometa\MitoSys2\Calibration\pmEGFPC1\0001_pmEGFPC1_R1_P1_K1_Ch2.zen
420	8.977680e-03	1.673168e-03	8.991700e-03	20181123_CTCFgfpcf2_Prometa\MitoSys2\Calibration\pmEGFPC1\0001_pmEGFPC1_R1_P1_K1_Ch2.zen
460	8.569262e-03	1.901442e-03	8.513500e-03	20181123_CTCFgfpcf2_Prometa\MitoSys2\Calibration\pmEGFPC1\0001_pmEGFPC1_R1_P1_K1_Ch2.zen
500	8.098123e-03	1.943364e-03	8.082200e-03	20181123_CTCFgfpcf2_Prometa\MitoSys2\Calibration\pmEGFPC1\0001_pmEGFPC1_R1_P1_K1_Ch2.zen
540	7.193223e-03	1.476753e-03	7.690600e-03	20181123_CTCFgfpcf2_Prometa\MitoSys2\Calibration\pmEGFPC1\0001_pmEGFPC1_R1_P1_K1_Ch2.zen
580	7.333134e-03	1.195895e-03	7.333400e-03	20181123_CTCFgfpcf2_Prometa\MitoSys2\Calibration\pmEGFPC1\0001_pmEGFPC1_R1_P1_K1_Ch2.zen
620	7.520261e-03	1.591832e-03	7.006000e-03	20181123_CTCFgfpcf2_Prometa\MitoSys2\Calibration\pmEGFPC1\0001_pmEGFPC1_R1_P1_K1_Ch2.zen
660	6.913391e-03	1.195329e-03	6.704900e-03	20181123_CTCFgfpcf2_Prometa\MitoSys2\Calibration\pmEGFPC1\0001_pmEGFPC1_R1_P1_K1_Ch2.zen
700	6.467954e-03	9.851148e-04	6.427000e-03	20181123_CTCFgfpcf2_Prometa\MitoSys2\Calibration\pmEGFPC1\0001_pmEGFPC1_R1_P1_K1_Ch2.zen
780	5.402451e-03	1.085573e-03	5.931100e-03	20181123_CTCFgfpcf2_Prometa\MitoSys2\Calibration\pmEGFPC1\0001_pmEGFPC1_R1_P1_K1_Ch2.zen
860	5.436508e-03	1.289615e-03	5.502100e-03	20181123_CTCFgfpcf2_Prometa\MitoSys2\Calibration\pmEGFPC1\0001_pmEGFPC1_R1_P1_K1_Ch2.zen
940	5.072265e-03	1.040310e-03	5.127600e-03	20181123_CTCFgfpcf2_Prometa\MitoSys2\Calibration\pmEGFPC1\0001_pmEGFPC1_R1_P1_K1_Ch2.zen
1020	4.897501e-03	1.089390e-03	4.798300e-03	20181123_CTCFgfpcf2_Prometa\MitoSys2\Calibration\pmEGFPC1\0001_pmEGFPC1_R1_P1_K1_Ch2.zen
1100	4.151578e-03	1.111905e-03	4.506600e-03	20181123_CTCFgfpcf2_Prometa\MitoSys2\Calibration\pmEGFPC1\0001_pmEGFPC1_R1_P1_K1_Ch2.zen
1180	4.228526e-03	1.226933e-03	4.246700e-03	20181123_CTCFgfpcf2_Prometa\MitoSys2\Calibration\pmEGFPC1\0001_pmEGFPC1_R1_P1_K1_Ch2.zen
1260	3.558992e-03	1.299323e-03	4.013800e-03	20181123_CTCFgfpcf2_Prometa\MitoSys2\Calibration\pmEGFPC1\0001_pmEGFPC1_R1_P1_K1_Ch2.zen
1340	3.491482e-03	1.129106e-03	3.804000e-03	20181123_CTCFgfpcf2_Prometa\MitoSys2\Calibration\pmEGFPC1\0001_pmEGFPC1_R1_P1_K1_Ch2.zen
1420	3.190536e-03	1.267682e-03	3.614100e-03	20181123_CTCFgfpcf2_Prometa\MitoSys2\Calibration\pmEGFPC1\0001_pmEGFPC1_R1_P1_K1_Ch2.zen
1500	3.316186e-03	1.210476e-03	3.441400e-03	20181123_CTCFgfpcf2_Prometa\MitoSys2\Calibration\pmEGFPC1\0001_pmEGFPC1_R1_P1_K1_Ch2.zen
1660	3.060540e-03	9.650863e-04	3.139300e-03	20181123_CTCFgfpcf2_Prometa\MitoSys2\Calibration\pmEGFPC1\0001_pmEGFPC1_R1_P1_K1_Ch2.zen
1820	2.552377e-03	8.886575e-04	2.884000e-03	20181123_CTCFgfpcf2_Prometa\MitoSys2\Calibration\pmEGFPC1\0001_pmEGFPC1_R1_P1_K1_Ch2.zen
1980	2.517557e-03	8.906261e-04	2.665500e-03	20181123_CTCFgfpcf2_Prometa\MitoSys2\Calibration\pmEGFPC1\0001_pmEGFPC1_R1_P1_K1_Ch2.zen
2140	2.349195e-03	8.631537e-04	2.476500e-03	20181123_CTCFgfpcf2_Prometa\MitoSys2\Calibration\pmEGFPC1\0001_pmEGFPC1_R1_P1_K1_Ch2.zen
2300	2.276889e-03	1.057678e-03	2.311300e-03	20181123_CTCFgfpcf2_Prometa\MitoSys2\Calibration\pmEGFPC1\0001_pmEGFPC1_R1_P1_K1_Ch2.zen
2460	2.166178e-03	9.481546e-04	2.165900e-03	20181123_CTCFgfpcf2_Prometa\MitoSys2\Calibration\pmEGFPC1\0001_pmEGFPC1_R1_P1_K1_Ch2.zen
2620	2.083028e-03	9.566368e-04	2.036800e-03	20181123_CTCFgfpcf2_Prometa\MitoSys2\Calibration\pmEGFPC1\0001_pmEGFPC1_R1_P1_K1_Ch2.zen
2780	1.765799e-03	9.207895e-04	1.921600e-03	20181123_CTCFgfpcf2_Prometa\MitoSys2\Calibration\pmEGFPC1\0001_pmEGFPC1_R1_P1_K1_Ch2.zen
2940	1.797964e-03	7.687770e-04	1.818000e-03	20181123_CTCFgfpcf2_Prometa\MitoSys2\Calibration\pmEGFPC1\0001_pmEGFPC1_R1_P1_K1_Ch2.zen
3100	2.000320e-03	8.565882e-04	1.724400e-03	20181123_CTCFgfpcf2_Prometa\MitoSys2\Calibration\pmEGFPC1\0001_pmEGFPC1_R1_P1_K1_Ch2.zen
3420	1.434849e-03	1.046292e-03	1.562200e-03	20181123_CTCFgfpcf2_Prometa\MitoSys2\Calibration\pmEGFPC1\0001_pmEGFPC1_R1_P1_K1_Ch2.zen
3740	1.568700e-03	9.086453e-04	1.426300e-03	20181123_CTCFgfpcf2_Prometa\MitoSys2\Calibration\pmEGFPC1\0001_pmEGFPC1_R1_P1_K1_Ch2.zen
4060	1.313604e-03	9.789344e-04	1.310900e-03	20181123_CTCFgfpcf2_Prometa\MitoSys2\Calibration\pmEGFPC1\0001_pmEGFPC1_R1_P1_K1_Ch2.zen
4380	1.211913e-03	1.046008e-03	1.211700e-03	20181123_CTCFgfpcf2_Prometa\MitoSys2\Calibration\pmEGFPC1\0001_pmEGFPC1_R1_P1_K1_Ch2.zen
4700	1.405655e-03	9.026610e-04	1.125500e-03	20181123_CTCFgfpcf2_Prometa\MitoSys2\Calibration\pmEGFPC1\0001_pmEGFPC1_R1_P1_K1_Ch2.zen
5020	1.285161e-03	6.837947e-04	1.050000e-03	20181123_CTCFgfpcf2_Prometa\MitoSys2\Calibration\pmEGFPC1\0001_pmEGFPC1_R1_P1_K1_Ch2.zen
5340	1.315829e-03	8.365009e-04	9.833600e-04	20181123_CTCFgfpcf2_Prometa\MitoSys2\Calibration\pmEGFPC1\0001_pmEGFPC1_R1_P1_K1_Ch2.zen
5660	8.804232e-04	9.724866e-04	9.240600e-04	20181123_CTCFgfpcf2_Prometa\MitoSys2\Calibration\pmEGFPC1\0001_pmEGFPC1_R1_P1_K1_Ch2.zen
5980	8.851980e-04	9.912900e-04	8.709800e-04	20181123_CTCFgfpcf2_Prometa\MitoSys2\Calibration\pmEGFPC1\0001_pmEGFPC1_R1_P1_K1_Ch2.zen
6300	7.759913e-04	9.018104e-04	8.232100e-04	20181123_CTCFgfpcf2_Prometa\MitoSys2\Calibration\pmEGFPC1\0001_pmEGFPC1_R1_P1_K1_Ch2.zen
6940	7.753435e-04	6.226100e-04	7.407300e-04	20181123_CTCFgfpcf2_Prometa\MitoSys2\Calibration\pmEGFPC1\0001_pmEGFPC1_R1_P1_K1_Ch2.zen
7580	4.987108e-04	8.771137e-04	6.720800e-04	20181123_CTCFgfpcf2_Prometa\MitoSys2\Calibration\pmEGFPC1\0001_pmEGFPC1_R1_P1_K1_Ch2.zen
8220	6.660331e-04	6.784493e-04	6.141000e-04	20181123_CTCFgfpcf2_Prometa\MitoSys2\Calibration\pmEGFPC1\0001_pmEGFPC1_R1_P1_K1_Ch2.zen
8860	5.221064e-04	7.785356e-04	5.645100e-04	20181123_CTCFgfpcf2_Prometa\MitoSys2\Calibration\pmEGFPC1\0001_pmEGFPC1_R1_P1_K1_Ch2.zen
9500	7.381596e-04	8.074446e-04	5.216400e-04	20181123_CTCFgfpcf2_Prometa\MitoSys2\Calibration\pmEGFPC1\0001_pmEGFPC1_R1_P1_K1_Ch2.zen
10140	3.948555e-04	5.993411e-04	4.842400e-04	20181123_CTCFgfpcf2_Prometa\MitoSys2\Calibration\pmEGFPC1\0001_pmEGFPC1_R1_P1_K1_Ch2.zen
10780	4.413348e-04	5.276609e-04	4.513500e-04	20181123_CTCFgfpcf2_Prometa\MitoSys2\Calibration\pmEGFPC1\0001_pmEGFPC1_R1_P1_K1_Ch2.zen
11420	5.037019e-04	6.631844e-04	4.222100e-04	20181123_CTCFgfpcf2_Prometa\MitoSys2\Calibration\pmEGFPC1\0001_pmEGFPC1_R1_P1_K1_Ch2.zen
12060	1.857571e-04	7.444079e-04	3.962300e-04	20181123_CTCFgfpcf2_Prometa\MitoSys2\Calibration\pmEGFPC1\0001_pmEGFPC1_R1_P1_K1_Ch2.zen
12700	2.231373e-04	5.203295e-04	3.729300e-04	20181123_CTCFgfpcf2_Prometa\MitoSys2\Calibration\pmEGFPC1\0001_pmEGFPC1_R1_P1_K1_Ch2.zen
13980	2.916131e-04	6.959412e-04	3.329200e-04	20181123_CTCFgfpcf2_Prometa\MitoSys2\Calibration\pmEGFPC1\0001_pmEGFPC1_R1_P1_K1_Ch2.zen
15260	1.340173e-04	5.543200e-04	2.998400e-04	20181123_CTCFgfpcf2_Prometa\MitoSys2\Calibration\pmEGFPC1\0001_pmEGFPC1_R1_P1_K1_Ch2.zen
16540	2.604864e-04	6.066992e-04	2.720900e-04	20181123_CTCFgfpcf2_Prometa\MitoSys2\Calibration\pmEGFPC1\0001_pmEGFPC1_R1_P1_K1_Ch2.zen
17820	2.415879e-04	6.541698e-04	2.485000e-04	20181123_CTCFgfpcf2_Prometa\MitoSys2\Calibration\pmEGFPC1\0001_pmEGFPC1_R1_P1_K1_Ch2.zen
19100	1.885797e-04	6.328848e-04	2.282300e-04	20181123_CTCFgfpcf2_Prometa\MitoSys2\Calibration\pmEGFPC1\0001_pmEGFPC1_R1_P1_K1_Ch2.zen
20380	1.937290e-04	5.465684e-04	2.106500e-04	20181123_CTCFgfpcf2_Prometa\MitoSys2\Calibration\pmEGFPC1\0001_pmEGFPC1_R1_P1_K1_Ch2.zen
21660	2.468142e-04	5.119206e-04	1.952700e-04	20181123_CTCFgfpcf2_Prometa\MitoSys2\Calibration\pmEGFPC1\0001_pmEGFPC1_R1_P1_K1_Ch2.zen
22940	4.079333e-04	6.580824e-04	1.817200e-04	20181123_CTCFgfpcf2_Prometa\MitoSys2\Calibration\pmEGFPC1\0001_pmEGFPC1_R1_P1_K1_Ch2.zen
24220	2.978260e-04	7.242175e-04	1.697000e-04	20181123_CTCFgfpcf2_Prometa\MitoSys2\Calibration\pmEGFPC1\0001_pmEGFPC1_R1_P1_K1_Ch2.zen
25500	3.134816e-04	5.866988e-04	1.589800e-04	20181123_CTCFgfpcf2_Prometa\MitoSys2\Calibration\pmEGFPC1\0001_pmEGFPC1_R1_P1_K1_Ch2.zen
28060	2.258062e-04	7.083121e-04	1.406900e-04	20181123_CTCFgfpcf2_Prometa\MitoSys2\Calibration\pmEGFPC1\0001_pmEGFPC1_R1_P1_K1_Ch2.zen
30620	4.645551e-04	5.847674e-04	1.257100e-04	20181123_CTCFgfpcf2_Prometa\MitoSys2\Calibration\pmEGFPC1\0001_pmEGFPC1_R1_P1_K1_Ch2.zen
33180	4.458342e-04	6.794470e-04	1.132500e-04	20181123_CTCFgfpcf2_Prometa\MitoSys2\Calibration\pmEGFPC1\0001_pmEGFPC1_R1_P1_K1_Ch2.zen
35740	3.099534e-04	7.223438e-04	1.027500e-04	20181123_CTCFgfpcf2_Prometa\MitoSys2\Calibration\pmEGFPC1\0001_pmEGFPC1_R1_P1_K1_Ch2.zen
38300	3.012703e-04	6.658486e-04	9.378700e-05	20181123_CTCFgfpcf2_Prometa\MitoSys2\Calibration\pmEGFPC1\0001_pmEGFPC1_R1_P1_K1_Ch2.zen
40860	1.407666e-04	7.031115e-04	8.607100e-05	20181123_CTCFgfpcf2_Prometa\MitoSys2\Calibration\pmEGFPC1\0001_pmEGFPC1_R1_P1_K1_Ch2.zen
43420	2.185125e-04	5.096674e-04	7.936700e-05	20181123_CTCFgfpcf2_Prometa\MitoSys2\Calibration\pmEGFPC1\0001_pmEGFPC1_R1_P1_K1_Ch2.zen
45980	2.547719e-05	5.964923e-04	7.349700e-05	20181123_CTCFgfpcf2_Prometa\MitoSys2\Calibration\pmEGFPC1\0001_pmEGFPC1_R1_P1_K1_Ch2.zen
48540	1.022105e-04	6.273153e-04	6.832200e-05	20181123_CTCFgfpcf2_Prometa\MitoSys2\Calibration\pmEGFPC1\0001_pmEGFPC1_R1_P1_K1_Ch2.zen
51100	-2.362779e-05	4.958517e-04	6.373100e-05	20181123_CTCFgfpcf2_Prometa\MitoSys2\Calibration\pmEGFPC1\0001_pmEGFPC1_R1_P1_K1_Ch2.zen
56220	-1.520385e-05	5.066059e-04	5.596200e-05	20181123_CTCFgfpcf2_Prometa\MitoSys2\Calibration\pmEGFPC1\0001_pmEGFPC1_R1_P1_K1_Ch2.zen
61340	8.014403e-05	5.410084e-04	4.966000e-05	20181123_CTCFgfpcf2_Prometa\MitoSys2\Calibration\pmEGFPC1\0001_pmEGFPC1_R1_P1_K1_Ch2.zen
66460	7.188182e-05	4.685085e-04	4.446200e-05	20181123_CTCFgfpcf2_Prometa\MitoSys2\Calibration\pmEGFPC1\0001_pmEGFPC1_R1_P1_K1_Ch2.zen
71580	1.266105e-04	5.308117e-04	4.011400e-05	20181123_CTCFgfpcf2_Prometa\MitoSys2\Calibration\pmEGFPC1\0001_pmEGFPC1_R1_P1_K1_Ch2.zen
76700	5.365053e-05	4.146492e-04	3.643400e-05	20181123_CTCFgfpcf2_Prometa\MitoSys2\Calibration\pmEGFPC1\0001_pmEGFPC1_R1_P1_K1_Ch2.zen
81820	2.111020e-05	5.779875e-04	3.328500e-05	20181123_CTCFgfpcf2_Prometa\MitoSys2\Calibration\pmEGFPC1\0001_pmEGFPC1_R1_P1_K1_Ch2.zen
86940	1.254415e-04	5.210625e-04	3.056500e-05	20181123_CTCFgfpcf2_Prometa\MitoSys2\Calibration\pmEGFPC1\0001_pmEGFPC1_R1_P1_K1_Ch2.zen
92060	-7.161976e-05	3.485568e-04	2.819800e-05	20181123_CTCFgfpcf2_Prometa\MitoSys2\Calibration\pmEGFPC1\0001_pmEGFPC1_R1_P1_K1_Ch2.zen
97180	4.892916e-05	4.202727e-04	2.612100e-05	20181123_CTCFgfpcf2_Prometa\MitoSys2\Calibration\pmEGFPC1\0001_pmEGFPC1_R1_P1_K1_Ch2.zen
102300	-1.150061e-04	3.316785e-04	2.428800e-05	20181123_CTCFgfpcf2_Prometa\MitoSys2\Calibration\pmEGFPC1\0001_pmEGFPC1_R1_P1_K1_Ch2.zen
112540	2.397122e-05	4.036148e-04	2.120600e-05	20181123_CTCFgfpcf2_Prometa\MitoSys2\Calibration\pmEGFPC1\0001_pmEGFPC1_R1_P1_K1_Ch2.zen
122780	-7.360195e-06	3.974501e-04	1.872500e-05	20181123_CTCFgfpcf2_Prometa\MitoSys2\Calibration\pmEGFPC1\0001_pmEGFPC1_R1_P1_K1_Ch2.zen
133020	-6.346169e-05	4.439608e-04	1.669200e-05	20181123_CTCFgfpcf2_Prometa\MitoSys2\Calibration\pmEGFPC1\0001_pmEGFPC1_R1_P1_K1_Ch2.zen
143260	4.034122e-05	4.046465e-04	1.500300e-05	20181123_CTCFgfpcf2_Prometa\MitoSys2\Calibration\pmEGFPC1\0001_pmEGFPC1_R1_P1_K1_Ch2.zen
153500	-1.100405e-05	3.628172e-04	1.358000e-05	20181123_CTCFgfpcf2_Prometa\MitoSys2\Calibration\pmEGFPC1\0001_pmEGFPC1_R1_P1_K1_Ch2.zen
163740	-1.065189e-04	2.153916e-04	1.236900e-05	20181123_CTCFgfpcf2_Prometa\MitoSys2\Calibration\pmEGFPC1\0001_pmEGFPC1_R1_P1_K1_Ch2.zen
173980	-3.504880e-05	3.074344e-04	1.132800e-05	20181123_CTCFgfpcf2_Prometa\MitoSys2\Calibration\pmEGFPC1\0001_pmEGFPC1_R1_P1_K1_Ch2.zen
184220	-2.654853e-05	4.740293e-04	1.042500e-05	20181123_CTCFgfpcf2_Prometa\MitoSys2\Calibration\pmEGFPC1\0001_pmEGFPC1_R1_P1_K1_Ch2.zen
194460	2.545205e-05	3.443881e-04	9.635600e-06	20181123_CTCFgfpcf2_Prometa\MitoSys2\Calibration\pmEGFPC1\0001_pmEGFPC1_R1_P1_K1_Ch2.zen
204700	-9.689434e-05	3.006582e-04	8.941100e-06	20181123_CTCFgfpcf2_Prometa\MitoSys2\Calibration\pmEGFPC1\0001_pmEGFPC1_R1_P1_K1_Ch2.zen
225180	-4.612280e-05	2.934764e-04	7.778500e-06	20181123_CTCFgfpcf2_Prometa\MitoSys2\Calibration\pmEGFPC1\0001_pmEGFPC1_R1_P1_K1_Ch2.zen
245660	-5.839838e-05	3.813788e-04	6.847600e-06	20181123_CTCFgfpcf2_Prometa\MitoSys2\Calibration\pmEGFPC1\0001_pmEGFPC1_R1_P1_K1_Ch2.zen
266140	8.344148e-06	3.234175e-04	6.088400e-06	20181123_CTCFgfpcf2_Prometa\MitoSys2\Calibration\pmEGFPC1\0001_pmEGFPC1_R1_P1_K1_Ch2.zen
286620	-4.617404e-07	3.476501e-04	5.459700e-06	20181123_CTCFgfpcf2_Prometa\MitoSys2\Calibration\pmEGFPC1\0001_pmEGFPC1_R1_P1_K1_Ch2.zen
307100	2.979800e-05	3.813691e-04	4.932100e-06	20181123_CTCFgfpcf2_Prometa\MitoSys2\Calibration\pmEGFPC1\0001_pmEGFPC1_R1_P1_K1_Ch2.zen
327580	4.571776e-05	2.755582e-04	4.484300e-06	20181123_CTCFgfpcf2_Prometa\MitoSys2\Calibration\pmEGFPC1\0001_pmEGFPC1_R1_P1_K1_Ch2.zen
348060	-1.817224e-04	2.905238e-04	4.100300e-06	20181123_CTCFgfpcf2_Prometa\MitoSys2\Calibration\pmEGFPC1\0001_pmEGFPC1_R1_P1_K1_Ch2.zen
368540	-1.266846e-04	3.049681e-04	3.768000e-06	20181123_CTCFgfpcf2_Prometa\MitoSys2\Calibration\pmEGFPC1\0001_pmEGFPC1_R1_P1_K1_Ch2.zen
389020	-4.703451e-05	2.587403e-04	3.478300e-06	20181123_CTCFgfpcf2_Prometa\MitoSys2\Calibration\pmEGFPC1\0001_pmEGFPC1_R1_P1_K1_Ch2.zen
409500	8.378250e-05	2.176361e-04	3.223900e-06	20181123_CTCFgfpcf2_Prometa\MitoSys2\Calibration\pmEGFPC1\0001_pmEGFPC1_R1_P1_K1_Ch2.zen
450460	1.922092e-05	2.669733e-04	2.799000e-06	20181123_CTCFgfpcf2_Prometa\MitoSys2\Calibration\pmEGFPC1\0001_pmEGFPC1_R1_P1_K1_Ch2.zen
491420	5.378688e-05	3.157056e-04	2.459800e-06	20181123_CTCFgfpcf2_Prometa\MitoSys2\Calibration\pmEGFPC1\0001_pmEGFPC1_R1_P1_K1_Ch2.zen
532380	-7.742340e-05	3.029304e-04	2.183900e-06	20181123_CTCFgfpcf2_Prometa\MitoSys2\Calibration\pmEGFPC1\0001_pmEGFPC1_R1_P1_K1_Ch2.zen
573340	-9.591302e-05	2.152555e-04	1.955900e-06	20181123_CTCFgfpcf2_Prometa\MitoSys2\Calibration\pmEGFPC1\0001_pmEGFPC1_R1_P1_K1_Ch2.zen
614300	9.692345e-06	3.686003e-04	1.765000e-06	20181123_CTCFgfpcf2_Prometa\MitoSys2\Calibration\pmEGFPC1\0001_pmEGFPC1_R1_P1_K1_Ch2.zen
655260	-6.635434e-05	1.881049e-04	1.603200e-06	20181123_CTCFgfpcf2_Prometa\MitoSys2\Calibration\pmEGFPC1\0001_pmEGFPC1_R1_P1_K1_Ch2.zen
696220	-1.590668e-04	2.736077e-04	1.464600e-06	20181123_CTCFgfpcf2_Prometa\MitoSys2\Calibration\pmEGFPC1\0001_pmEGFPC1_R1_P1_K1_Ch2.zen
737180	2.453258e-05	2.509232e-04	1.344900e-06	20181123_CTCFgfpcf2_Prometa\MitoSys2\Calibration\pmEGFPC1\0001_pmEGFPC1_R1_P1_K1_Ch2.zen
778140	-9.926393e-05	3.201066e-04	1.240700e-06	20181123_CTCFgfpcf2_Prometa\MitoSys2\Calibration\pmEGFPC1\0001_pmEGFPC1_R1_P1_K1_Ch2.zen
819100	-1.235221e-04	1.693021e-04	1.149200e-06	20181123_CTCFgfpcf2_Prometa\MitoSys2\Calibration\pmEGFPC1\0001_pmEGFPC1_R1_P1_K1_Ch2.zen
901020	-4.486796e-05	2.261810e-04	9.966700e-07	20181123_CTCFgfpcf2_Prometa\MitoSys2\Calibration\pmEGFPC1\0001_pmEGFPC1_R1_P1_K1_Ch2.zen
982940	-2.762354e-05	1.645528e-04	8.751000e-07	20181123_CTCFgfpcf2_Prometa\MitoSys2\Calibration\pmEGFPC1\0001_pmEGFPC1_R1_P1_K1_Ch2.zen
1064860	7.703030e-06	2.014156e-04	7.763500e-07	20181123_CTCFgfpcf2_Prometa\MitoSys2\Calibration\pmEGFPC1\0001_pmEGFPC1_R1_P1_K1_Ch2.zen
1146780	-9.627235e-06	2.100752e-04	6.948500e-07	20181123_CTCFgfpcf2_Prometa\MitoSys2\Calibration\pmEGFPC1\0001_pmEGFPC1_R1_P1_K1_Ch2.zen
1228700	1.058176e-04	2.056858e-04	6.266600e-07	20181123_CTCFgfpcf2_Prometa\MitoSys2\Calibration\pmEGFPC1\0001_pmEGFPC1_R1_P1_K1_Ch2.zen
1310620	-2.063897e-05	2.390039e-04	5.689200e-07	20181123_CTCFgfpcf2_Prometa\MitoSys2\Calibration\pmEGFPC1\0001_pmEGFPC1_R1_P1_K1_Ch2.zen
1392540	9.944168e-05	2.226170e-04	5.195200e-07	20181123_CTCFgfpcf2_Prometa\MitoSys2\Calibration\pmEGFPC1\0001_pmEGFPC1_R1_P1_K1_Ch2.zen
1474460	7.959650e-05	2.503992e-04	4.768700e-07	20181123_CTCFgfpcf2_Prometa\MitoSys2\Calibration\pmEGFPC1\0001_pmEGFPC1_R1_P1_K1_Ch2.zen
1556380	1.940608e-05	2.065908e-04	4.397500e-07	20181123_CTCFgfpcf2_Prometa\MitoSys2\Calibration\pmEGFPC1\0001_pmEGFPC1_R1_P1_K1_Ch2.zen
10	2.309628e-02	3.631280e-03	2.298100e-02	20181123_CTCFgfpcf2_Prometa\MitoSys2\Calibration\pmEGFPC1\0001_pmEGFPC1_R1_P2_K1_Ch2.zen
20	2.191602e-02	2.961235e-03	2.207400e-02	20181123_CTCFgfpcf2_Prometa\MitoSys2\Calibration\pmEGFPC1\0001_pmEGFPC1_R1_P2_K1_Ch2.zen
30	2.126914e-02	3.534432e-03	2.123400e-02	20181123_CTCFgfpcf2_Prometa\MitoSys2\Calibration\pmEGFPC1\0001_pmEGFPC1_R1_P2_K1_Ch2.zen
40	2.012054e-02	2.969504e-03	2.045800e-02	20181123_CTCFgfpcf2_Prometa\MitoSys2\Calibration\pmEGFPC1\0001_pmEGFPC1_R1_P2_K1_Ch2.zen
50	2.046982e-02	2.335940e-03	1.974100e-02	20181123_CTCFgfpcf2_Prometa\MitoSys2\Calibration\pmEGFPC1\0001_pmEGFPC1_R1_P2_K1_Ch2.zen
60	1.830753e-02	3.235782e-03	1.907600e-02	20181123_CTCFgfpcf2_Prometa\MitoSys2\Calibration\pmEGFPC1\0001_pmEGFPC1_R1_P2_K1_Ch2.zen
70	1.832764e-02	3.235020e-03	1.846000e-02	20181123_CTCFgfpcf2_Prometa\MitoSys2\Calibration\pmEGFPC1\0001_pmEGFPC1_R1_P2_K1_Ch2.zen
80	1.828465e-02	3.087548e-03	1.788800e-02	20181123_CTCFgfpcf2_Prometa\MitoSys2\Calibration\pmEGFPC1\0001_pmEGFPC1_R1_P2_K1_Ch2.zen
90	1.764453e-02	2.946870e-03	1.735500e-02	20181123_CTCFgfpcf2_Prometa\MitoSys2\Calibration\pmEGFPC1\0001_pmEGFPC1_R1_P2_K1_Ch2.zen
100	1.701750e-02	2.631299e-03	1.685800e-02	20181123_CTCFgfpcf2_Prometa\MitoSys2\Calibration\pmEGFPC1\0001_pmEGFPC1_R1_P2_K1_Ch2.zen
120	1.618626e-02	2.960030e-03	1.595900e-02	20181123_CTCFgfpcf2_Prometa\MitoSys2\Calibration\pmEGFPC1\0001_pmEGFPC1_R1_P2_K1_Ch2.zen
140	1.528075e-02	2.724360e-03	1.516700e-02	20181123_CTCFgfpcf2_Prometa\MitoSys2\Calibration\pmEGFPC1\0001_pmEGFPC1_R1_P2_K1_Ch2.zen
160	1.471885e-02	2.207300e-03	1.446500e-02	20181123_CTCFgfpcf2_Prometa\MitoSys2\Calibration\pmEGFPC1\0001_pmEGFPC1_R1_P2_K1_Ch2.zen
180	1.344500e-02	1.918206e-03	1.383800e-02	20181123_CTCFgfpcf2_Prometa\MitoSys2\Calibration\pmEGFPC1\0001_pmEGFPC1_R1_P2_K1_Ch2.zen
200	1.225925e-02	2.762851e-03	1.327400e-02	20181123_CTCFgfpcf2_Prometa\MitoSys2\Calibration\pmEGFPC1\0001_pmEGFPC1_R1_P2_K1_Ch2.zen
220	1.240844e-02	2.124030e-03	1.276300e-02	20181123_CTCFgfpcf2_Prometa\MitoSys2\Calibration\pmEGFPC1\0001_pmEGFPC1_R1_P2_K1_Ch2.zen
240	1.174490e-02	2.549571e-03	1.229700e-02	20181123_CTCFgfpcf2_Prometa\MitoSys2\Calibration\pmEGFPC1\0001_pmEGFPC1_R1_P2_K1_Ch2.zen
260	1.270723e-02	1.948465e-03	1.187100e-02	20181123_CTCFgfpcf2_Prometa\MitoSys2\Calibration\pmEGFPC1\0001_pmEGFPC1_R1_P2_K1_Ch2.zen
280	1.204509e-02	2.599464e-03	1.148000e-02	20181123_CTCFgfpcf2_Prometa\MitoSys2\Calibration\pmEGFPC1\0001_pmEGFPC1_R1_P2_K1_Ch2.zen
300	1.113106e-02	2.112755e-03	1.111700e-02	20181123_CTCFgfpcf2_Prometa\MitoSys2\Calibration\pmEGFPC1\0001_pmEGFPC1_R1_P2_K1_Ch2.zen
340	1.088195e-02	1.989962e-03	1.046800e-02	20181123_CTCFgfpcf2_Prometa\MitoSys2\Calibration\pmEGFPC1\0001_pmEGFPC1_R1_P2_K1_Ch2.zen
380	9.803828e-03	1.945572e-03	9.901900e-03	20181123_CTCFgfpcf2_Prometa\MitoSys2\Calibration\pmEGFPC1\0001_pmEGFPC1_R1_P2_K1_Ch2.zen
420	9.499679e-03	1.959686e-03	9.401700e-03	20181123_CTCFgfpcf2_Prometa\MitoSys2\Calibration\pmEGFPC1\0001_pmEGFPC1_R1_P2_K1_Ch2.zen
460	9.225849e-03	2.141832e-03	8.955700e-03	20181123_CTCFgfpcf2_Prometa\MitoSys2\Calibration\pmEGFPC1\0001_pmEGFPC1_R1_P2_K1_Ch2.zen
500	8.159318e-03	1.822226e-03	8.554900e-03	20181123_CTCFgfpcf2_Prometa\MitoSys2\Calibration\pmEGFPC1\0001_pmEGFPC1_R1_P2_K1_Ch2.zen
540	8.058141e-03	2.367657e-03	8.192300e-03	20181123_CTCFgfpcf2_Prometa\MitoSys2\Calibration\pmEGFPC1\0001_pmEGFPC1_R1_P2_K1_Ch2.zen
580	7.733140e-03	2.029993e-03	7.862500e-03	20181123_CTCFgfpcf2_Prometa\MitoSys2\Calibration\pmEGFPC1\0001_pmEGFPC1_R1_P2_K1_Ch2.zen
620	7.382893e-03	2.560224e-03	7.560800e-03	20181123_CTCFgfpcf2_Prometa\MitoSys2\Calibration\pmEGFPC1\0001_pmEGFPC1_R1_P2_K1_Ch2.zen
660	7.278186e-03	2.031893e-03	7.283900e-03	20181123_CTCFgfpcf2_Prometa\MitoSys2\Calibration\pmEGFPC1\0001_pmEGFPC1_R1_P2_K1_Ch2.zen
700	7.028009e-03	1.360330e-03	7.028600e-03	20181123_CTCFgfpcf2_Prometa\MitoSys2\Calibration\pmEGFPC1\0001_pmEGFPC1_R1_P2_K1_Ch2.zen
780	6.408593e-03	1.416011e-03	6.573500e-03	20181123_CTCFgfpcf2_Prometa\MitoSys2\Calibration\pmEGFPC1\0001_pmEGFPC1_R1_P2_K1_Ch2.zen
860	6.186944e-03	1.653463e-03	6.179600e-03	20181123_CTCFgfpcf2_Prometa\MitoSys2\Calibration\pmEGFPC1\0001_pmEGFPC1_R1_P2_K1_Ch2.zen
940	6.203352e-03	1.430697e-03	5.835500e-03	20181123_CTCFgfpcf2_Prometa\MitoSys2\Calibration\pmEGFPC1\0001_pmEGFPC1_R1_P2_K1_Ch2.zen
1020	5.348178e-03	1.433086e-03	5.532100e-03	20181123_CTCFgfpcf2_Prometa\MitoSys2\Calibration\pmEGFPC1\0001_pmEGFPC1_R1_P2_K1_Ch2.zen
1100	4.935385e-03	1.160783e-03	5.262700e-03	20181123_CTCFgfpcf2_Prometa\MitoSys2\Calibration\pmEGFPC1\0001_pmEGFPC1_R1_P2_K1_Ch2.zen
1180	5.089718e-03	1.413411e-03	5.021900e-03	20181123_CTCFgfpcf2_Prometa\MitoSys2\Calibration\pmEGFPC1\0001_pmEGFPC1_R1_P2_K1_Ch2.zen
1260	4.719891e-03	1.177189e-03	4.805400e-03	20181123_CTCFgfpcf2_Prometa\MitoSys2\Calibration\pmEGFPC1\0001_pmEGFPC1_R1_P2_K1_Ch2.zen
1340	4.439488e-03	1.615378e-03	4.609600e-03	20181123_CTCFgfpcf2_Prometa\MitoSys2\Calibration\pmEGFPC1\0001_pmEGFPC1_R1_P2_K1_Ch2.zen
1420	4.568004e-03	1.690556e-03	4.431800e-03	20181123_CTCFgfpcf2_Prometa\MitoSys2\Calibration\pmEGFPC1\0001_pmEGFPC1_R1_P2_K1_Ch2.zen
1500	4.331119e-03	1.505823e-03	4.269500e-03	20181123_CTCFgfpcf2_Prometa\MitoSys2\Calibration\pmEGFPC1\0001_pmEGFPC1_R1_P2_K1_Ch2.zen
1660	4.390178e-03	1.532456e-03	3.984200e-03	20181123_CTCFgfpcf2_Prometa\MitoSys2\Calibration\pmEGFPC1\0001_pmEGFPC1_R1_P2_K1_Ch2.zen
1820	3.808346e-03	1.402298e-03	3.741400e-03	20181123_CTCFgfpcf2_Prometa\MitoSys2\Calibration\pmEGFPC1\0001_pmEGFPC1_R1_P2_K1_Ch2.zen
1980	3.705780e-03	1.385420e-03	3.532300e-03	20181123_CTCFgfpcf2_Prometa\MitoSys2\Calibration\pmEGFPC1\0001_pmEGFPC1_R1_P2_K1_Ch2.zen
2140	3.332810e-03	1.324527e-03	3.350200e-03	20181123_CTCFgfpcf2_Prometa\MitoSys2\Calibration\pmEGFPC1\0001_pmEGFPC1_R1_P2_K1_Ch2.zen
2300	3.222969e-03	1.452646e-03	3.190300e-03	20181123_CTCFgfpcf2_Prometa\MitoSys2\Calibration\pmEGFPC1\0001_pmEGFPC1_R1_P2_K1_Ch2.zen
2460	3.138265e-03	1.569541e-03	3.048600e-03	20181123_CTCFgfpcf2_Prometa\MitoSys2\Calibration\pmEGFPC1\0001_pmEGFPC1_R1_P2_K1_Ch2.zen
2620	2.558548e-03	1.193283e-03	2.922200e-03	20181123_CTCFgfpcf2_Prometa\MitoSys2\Calibration\pmEGFPC1\0001_pmEGFPC1_R1_P2_K1_Ch2.zen
2780	3.084894e-03	1.298056e-03	2.808700e-03	20181123_CTCFgfpcf2_Prometa\MitoSys2\Calibration\pmEGFPC1\0001_pmEGFPC1_R1_P2_K1_Ch2.zen
2940	2.756635e-03	1.310196e-03	2.706200e-03	20181123_CTCFgfpcf2_Prometa\MitoSys2\Calibration\pmEGFPC1\0001_pmEGFPC1_R1_P2_K1_Ch2.zen
3100	2.589820e-03	1.360244e-03	2.613200e-03	20181123_CTCFgfpcf2_Prometa\MitoSys2\Calibration\pmEGFPC1\0001_pmEGFPC1_R1_P2_K1_Ch2.zen
3420	2.799079e-03	1.161131e-03	2.450600e-03	20181123_CTCFgfpcf2_Prometa\MitoSys2\Calibration\pmEGFPC1\0001_pmEGFPC1_R1_P2_K1_Ch2.zen
3740	2.213749e-03	1.032625e-03	2.313200e-03	20181123_CTCFgfpcf2_Prometa\MitoSys2\Calibration\pmEGFPC1\0001_pmEGFPC1_R1_P2_K1_Ch2.zen
4060	2.127604e-03	9.793652e-04	2.195300e-03	20181123_CTCFgfpcf2_Prometa\MitoSys2\Calibration\pmEGFPC1\0001_pmEGFPC1_R1_P2_K1_Ch2.zen
4380	2.064144e-03	1.336618e-03	2.093000e-03	20181123_CTCFgfpcf2_Prometa\MitoSys2\Calibration\pmEGFPC1\0001_pmEGFPC1_R1_P2_K1_Ch2.zen
4700	1.889746e-03	1.260338e-03	2.003300e-03	20181123_CTCFgfpcf2_Prometa\MitoSys2\Calibration\pmEGFPC1\0001_pmEGFPC1_R1_P2_K1_Ch2.zen
5020	1.913846e-03	1.352951e-03	1.923900e-03	20181123_CTCFgfpcf2_Prometa\MitoSys2\Calibration\pmEGFPC1\0001_pmEGFPC1_R1_P2_K1_Ch2.zen
5340	1.864864e-03	1.131608e-03	1.853000e-03	20181123_CTCFgfpcf2_Prometa\MitoSys2\Calibration\pmEGFPC1\0001_pmEGFPC1_R1_P2_K1_Ch2.zen
5660	1.839258e-03	1.190602e-03	1.789300e-03	20181123_CTCFgfpcf2_Prometa\MitoSys2\Calibration\pmEGFPC1\0001_pmEGFPC1_R1_P2_K1_Ch2.zen
5980	1.671131e-03	1.230791e-03	1.731800e-03	20181123_CTCFgfpcf2_Prometa\MitoSys2\Calibration\pmEGFPC1\0001_pmEGFPC1_R1_P2_K1_Ch2.zen
6300	1.629354e-03	8.384276e-04	1.679400e-03	20181123_CTCFgfpcf2_Prometa\MitoSys2\Calibration\pmEGFPC1\0001_pmEGFPC1_R1_P2_K1_Ch2.zen
6940	1.598497e-03	1.108700e-03	1.587500e-03	20181123_CTCFgfpcf2_Prometa\MitoSys2\Calibration\pmEGFPC1\0001_pmEGFPC1_R1_P2_K1_Ch2.zen
7580	1.502190e-03	1.174178e-03	1.509300e-03	20181123_CTCFgfpcf2_Prometa\MitoSys2\Calibration\pmEGFPC1\0001_pmEGFPC1_R1_P2_K1_Ch2.zen
8220	1.307885e-03	1.038966e-03	1.441700e-03	20181123_CTCFgfpcf2_Prometa\MitoSys2\Calibration\pmEGFPC1\0001_pmEGFPC1_R1_P2_K1_Ch2.zen
8860	1.395857e-03	1.238730e-03	1.382600e-03	20181123_CTCFgfpcf2_Prometa\MitoSys2\Calibration\pmEGFPC1\0001_pmEGFPC1_R1_P2_K1_Ch2.zen
9500	1.212824e-03	1.346467e-03	1.330200e-03	20181123_CTCFgfpcf2_Prometa\MitoSys2\Calibration\pmEGFPC1\0001_pmEGFPC1_R1_P2_K1_Ch2.zen
10140	1.228845e-03	1.170459e-03	1.283500e-03	20181123_CTCFgfpcf2_Prometa\MitoSys2\Calibration\pmEGFPC1\0001_pmEGFPC1_R1_P2_K1_Ch2.zen
10780	1.061709e-03	9.778527e-04	1.241300e-03	20181123_CTCFgfpcf2_Prometa\MitoSys2\Calibration\pmEGFPC1\0001_pmEGFPC1_R1_P2_K1_Ch2.zen
11420	1.244688e-03	1.187773e-03	1.203100e-03	20181123_CTCFgfpcf2_Prometa\MitoSys2\Calibration\pmEGFPC1\0001_pmEGFPC1_R1_P2_K1_Ch2.zen
12060	1.299488e-03	1.248230e-03	1.168200e-03	20181123_CTCFgfpcf2_Prometa\MitoSys2\Calibration\pmEGFPC1\0001_pmEGFPC1_R1_P2_K1_Ch2.zen
12700	1.197182e-03	1.101699e-03	1.136100e-03	20181123_CTCFgfpcf2_Prometa\MitoSys2\Calibration\pmEGFPC1\0001_pmEGFPC1_R1_P2_K1_Ch2.zen
13980	8.611505e-04	9.213129e-04	1.079000e-03	20181123_CTCFgfpcf2_Prometa\MitoSys2\Calibration\pmEGFPC1\0001_pmEGFPC1_R1_P2_K1_Ch2.zen
15260	8.116916e-04	1.025955e-03	1.029400e-03	20181123_CTCFgfpcf2_Prometa\MitoSys2\Calibration\pmEGFPC1\0001_pmEGFPC1_R1_P2_K1_Ch2.zen
16540	8.696150e-04	1.040439e-03	9.858000e-04	20181123_CTCFgfpcf2_Prometa\MitoSys2\Calibration\pmEGFPC1\0001_pmEGFPC1_R1_P2_K1_Ch2.zen
17820	9.799254e-04	1.030887e-03	9.469700e-04	20181123_CTCFgfpcf2_Prometa\MitoSys2\Calibration\pmEGFPC1\0001_pmEGFPC1_R1_P2_K1_Ch2.zen
19100	1.151173e-03	1.020658e-03	9.120400e-04	20181123_CTCFgfpcf2_Prometa\MitoSys2\Calibration\pmEGFPC1\0001_pmEGFPC1_R1_P2_K1_Ch2.zen
20380	1.012199e-03	9.206687e-04	8.803600e-04	20181123_CTCFgfpcf2_Prometa\MitoSys2\Calibration\pmEGFPC1\0001_pmEGFPC1_R1_P2_K1_Ch2.zen
21660	7.737536e-04	1.048126e-03	8.514200e-04	20181123_CTCFgfpcf2_Prometa\MitoSys2\Calibration\pmEGFPC1\0001_pmEGFPC1_R1_P2_K1_Ch2.zen
22940	8.841748e-04	9.860996e-04	8.248100e-04	20181123_CTCFgfpcf2_Prometa\MitoSys2\Calibration\pmEGFPC1\0001_pmEGFPC1_R1_P2_K1_Ch2.zen
24220	7.577038e-04	1.107202e-03	8.002200e-04	20181123_CTCFgfpcf2_Prometa\MitoSys2\Calibration\pmEGFPC1\0001_pmEGFPC1_R1_P2_K1_Ch2.zen
25500	9.447603e-04	8.600752e-04	7.773900e-04	20181123_CTCFgfpcf2_Prometa\MitoSys2\Calibration\pmEGFPC1\0001_pmEGFPC1_R1_P2_K1_Ch2.zen
28060	9.059319e-04	7.344318e-04	7.361800e-04	20181123_CTCFgfpcf2_Prometa\MitoSys2\Calibration\pmEGFPC1\0001_pmEGFPC1_R1_P2_K1_Ch2.zen
30620	7.726079e-04	6.986353e-04	6.998600e-04	20181123_CTCFgfpcf2_Prometa\MitoSys2\Calibration\pmEGFPC1\0001_pmEGFPC1_R1_P2_K1_Ch2.zen
33180	7.364883e-04	8.139348e-04	6.674800e-04	20181123_CTCFgfpcf2_Prometa\MitoSys2\Calibration\pmEGFPC1\0001_pmEGFPC1_R1_P2_K1_Ch2.zen
35740	4.719914e-04	7.669915e-04	6.383600e-04	20181123_CTCFgfpcf2_Prometa\MitoSys2\Calibration\pmEGFPC1\0001_pmEGFPC1_R1_P2_K1_Ch2.zen
38300	5.532726e-04	6.727479e-04	6.119700e-04	20181123_CTCFgfpcf2_Prometa\MitoSys2\Calibration\pmEGFPC1\0001_pmEGFPC1_R1_P2_K1_Ch2.zen
40860	4.149821e-04	7.704180e-04	5.879000e-04	20181123_CTCFgfpcf2_Prometa\MitoSys2\Calibration\pmEGFPC1\0001_pmEGFPC1_R1_P2_K1_Ch2.zen
43420	6.375520e-04	7.769414e-04	5.658100e-04	20181123_CTCFgfpcf2_Prometa\MitoSys2\Calibration\pmEGFPC1\0001_pmEGFPC1_R1_P2_K1_Ch2.zen
45980	7.560473e-04	9.529182e-04	5.454600e-04	20181123_CTCFgfpcf2_Prometa\MitoSys2\Calibration\pmEGFPC1\0001_pmEGFPC1_R1_P2_K1_Ch2.zen
48540	5.344662e-04	8.083434e-04	5.266200e-04	20181123_CTCFgfpcf2_Prometa\MitoSys2\Calibration\pmEGFPC1\0001_pmEGFPC1_R1_P2_K1_Ch2.zen
51100	5.018704e-04	7.144730e-04	5.091200e-04	20181123_CTCFgfpcf2_Prometa\MitoSys2\Calibration\pmEGFPC1\0001_pmEGFPC1_R1_P2_K1_Ch2.zen
56220	3.842378e-04	5.916723e-04	4.775500e-04	20181123_CTCFgfpcf2_Prometa\MitoSys2\Calibration\pmEGFPC1\0001_pmEGFPC1_R1_P2_K1_Ch2.zen
61340	3.798077e-04	5.929654e-04	4.498200e-04	20181123_CTCFgfpcf2_Prometa\MitoSys2\Calibration\pmEGFPC1\0001_pmEGFPC1_R1_P2_K1_Ch2.zen
66460	4.220830e-04	7.031805e-04	4.252300e-04	20181123_CTCFgfpcf2_Prometa\MitoSys2\Calibration\pmEGFPC1\0001_pmEGFPC1_R1_P2_K1_Ch2.zen
71580	4.219048e-04	7.987572e-04	4.032500e-04	20181123_CTCFgfpcf2_Prometa\MitoSys2\Calibration\pmEGFPC1\0001_pmEGFPC1_R1_P2_K1_Ch2.zen
76700	4.322558e-04	6.652735e-04	3.834600e-04	20181123_CTCFgfpcf2_Prometa\MitoSys2\Calibration\pmEGFPC1\0001_pmEGFPC1_R1_P2_K1_Ch2.zen
81820	3.793540e-04	5.362911e-04	3.655500e-04	20181123_CTCFgfpcf2_Prometa\MitoSys2\Calibration\pmEGFPC1\0001_pmEGFPC1_R1_P2_K1_Ch2.zen
86940	4.350427e-04	6.544242e-04	3.492500e-04	20181123_CTCFgfpcf2_Prometa\MitoSys2\Calibration\pmEGFPC1\0001_pmEGFPC1_R1_P2_K1_Ch2.zen
92060	4.112568e-04	6.366114e-04	3.343500e-04	20181123_CTCFgfpcf2_Prometa\MitoSys2\Calibration\pmEGFPC1\0001_pmEGFPC1_R1_P2_K1_Ch2.zen
97180	2.977123e-04	7.292013e-04	3.206600e-04	20181123_CTCFgfpcf2_Prometa\MitoSys2\Calibration\pmEGFPC1\0001_pmEGFPC1_R1_P2_K1_Ch2.zen
102300	3.840712e-04	5.989674e-04	3.080500e-04	20181123_CTCFgfpcf2_Prometa\MitoSys2\Calibration\pmEGFPC1\0001_pmEGFPC1_R1_P2_K1_Ch2.zen
112540	3.183335e-04	5.876583e-04	2.855700e-04	20181123_CTCFgfpcf2_Prometa\MitoSys2\Calibration\pmEGFPC1\0001_pmEGFPC1_R1_P2_K1_Ch2.zen
122780	1.607783e-04	7.047383e-04	2.661100e-04	20181123_CTCFgfpcf2_Prometa\MitoSys2\Calibration\pmEGFPC1\0001_pmEGFPC1_R1_P2_K1_Ch2.zen
133020	2.987529e-04	5.509847e-04	2.491000e-04	20181123_CTCFgfpcf2_Prometa\MitoSys2\Calibration\pmEGFPC1\0001_pmEGFPC1_R1_P2_K1_Ch2.zen
143260	1.650597e-05	4.466728e-04	2.341100e-04	20181123_CTCFgfpcf2_Prometa\MitoSys2\Calibration\pmEGFPC1\0001_pmEGFPC1_R1_P2_K1_Ch2.zen
153500	2.129252e-04	6.047439e-04	2.207800e-04	20181123_CTCFgfpcf2_Prometa\MitoSys2\Calibration\pmEGFPC1\0001_pmEGFPC1_R1_P2_K1_Ch2.zen
163740	2.623899e-04	6.060802e-04	2.088500e-04	20181123_CTCFgfpcf2_Prometa\MitoSys2\Calibration\pmEGFPC1\0001_pmEGFPC1_R1_P2_K1_Ch2.zen
173980	1.359674e-04	5.657423e-04	1.981200e-04	20181123_CTCFgfpcf2_Prometa\MitoSys2\Calibration\pmEGFPC1\0001_pmEGFPC1_R1_P2_K1_Ch2.zen
184220	1.614122e-04	7.260268e-04	1.884100e-04	20181123_CTCFgfpcf2_Prometa\MitoSys2\Calibration\pmEGFPC1\0001_pmEGFPC1_R1_P2_K1_Ch2.zen
194460	2.603462e-04	6.829606e-04	1.795800e-04	20181123_CTCFgfpcf2_Prometa\MitoSys2\Calibration\pmEGFPC1\0001_pmEGFPC1_R1_P2_K1_Ch2.zen
204700	2.390702e-04	7.014751e-04	1.715200e-04	20181123_CTCFgfpcf2_Prometa\MitoSys2\Calibration\pmEGFPC1\0001_pmEGFPC1_R1_P2_K1_Ch2.zen
225180	1.665111e-04	5.421816e-04	1.573200e-04	20181123_CTCFgfpcf2_Prometa\MitoSys2\Calibration\pmEGFPC1\0001_pmEGFPC1_R1_P2_K1_Ch2.zen
245660	1.237464e-04	5.411156e-04	1.452200e-04	20181123_CTCFgfpcf2_Prometa\MitoSys2\Calibration\pmEGFPC1\0001_pmEGFPC1_R1_P2_K1_Ch2.zen
266140	1.121423e-04	4.678589e-04	1.347900e-04	20181123_CTCFgfpcf2_Prometa\MitoSys2\Calibration\pmEGFPC1\0001_pmEGFPC1_R1_P2_K1_Ch2.zen
286620	6.324833e-05	4.428901e-04	1.257000e-04	20181123_CTCFgfpcf2_Prometa\MitoSys2\Calibration\pmEGFPC1\0001_pmEGFPC1_R1_P2_K1_Ch2.zen
307100	4.009219e-05	5.048924e-04	1.177100e-04	20181123_CTCFgfpcf2_Prometa\MitoSys2\Calibration\pmEGFPC1\0001_pmEGFPC1_R1_P2_K1_Ch2.zen
327580	6.593657e-05	4.698961e-04	1.106400e-04	20181123_CTCFgfpcf2_Prometa\MitoSys2\Calibration\pmEGFPC1\0001_pmEGFPC1_R1_P2_K1_Ch2.zen
348060	1.875755e-04	4.658441e-04	1.043300e-04	20181123_CTCFgfpcf2_Prometa\MitoSys2\Calibration\pmEGFPC1\0001_pmEGFPC1_R1_P2_K1_Ch2.zen
368540	3.083829e-04	4.569230e-04	9.866300e-05	20181123_CTCFgfpcf2_Prometa\MitoSys2\Calibration\pmEGFPC1\0001_pmEGFPC1_R1_P2_K1_Ch2.zen
389020	1.719084e-04	4.848744e-04	9.355200e-05	20181123_CTCFgfpcf2_Prometa\MitoSys2\Calibration\pmEGFPC1\0001_pmEGFPC1_R1_P2_K1_Ch2.zen
409500	1.718038e-04	3.697893e-04	8.891800e-05	20181123_CTCFgfpcf2_Prometa\MitoSys2\Calibration\pmEGFPC1\0001_pmEGFPC1_R1_P2_K1_Ch2.zen
450460	1.237014e-04	4.913520e-04	8.083500e-05	20181123_CTCFgfpcf2_Prometa\MitoSys2\Calibration\pmEGFPC1\0001_pmEGFPC1_R1_P2_K1_Ch2.zen
491420	-3.646655e-06	4.261818e-04	7.402500e-05	20181123_CTCFgfpcf2_Prometa\MitoSys2\Calibration\pmEGFPC1\0001_pmEGFPC1_R1_P2_K1_Ch2.zen
532380	5.690527e-05	4.048170e-04	6.821000e-05	20181123_CTCFgfpcf2_Prometa\MitoSys2\Calibration\pmEGFPC1\0001_pmEGFPC1_R1_P2_K1_Ch2.zen
573340	2.333866e-05	5.856872e-04	6.318900e-05	20181123_CTCFgfpcf2_Prometa\MitoSys2\Calibration\pmEGFPC1\0001_pmEGFPC1_R1_P2_K1_Ch2.zen
614300	6.938805e-05	7.086316e-04	5.881100e-05	20181123_CTCFgfpcf2_Prometa\MitoSys2\Calibration\pmEGFPC1\0001_pmEGFPC1_R1_P2_K1_Ch2.zen
655260	-1.210266e-05	6.050362e-04	5.496100e-05	20181123_CTCFgfpcf2_Prometa\MitoSys2\Calibration\pmEGFPC1\0001_pmEGFPC1_R1_P2_K1_Ch2.zen
696220	3.394749e-05	5.961754e-04	5.154900e-05	20181123_CTCFgfpcf2_Prometa\MitoSys2\Calibration\pmEGFPC1\0001_pmEGFPC1_R1_P2_K1_Ch2.zen
737180	-2.579008e-05	5.400460e-04	4.850600e-05	20181123_CTCFgfpcf2_Prometa\MitoSys2\Calibration\pmEGFPC1\0001_pmEGFPC1_R1_P2_K1_Ch2.zen
778140	-3.678880e-05	5.213003e-04	4.577500e-05	20181123_CTCFgfpcf2_Prometa\MitoSys2\Calibration\pmEGFPC1\0001_pmEGFPC1_R1_P2_K1_Ch2.zen
819100	-1.505993e-04	5.930610e-04	4.331200e-05	20181123_CTCFgfpcf2_Prometa\MitoSys2\Calibration\pmEGFPC1\0001_pmEGFPC1_R1_P2_K1_Ch2.zen
901020	-2.554595e-04	5.318052e-04	3.904600e-05	20181123_CTCFgfpcf2_Prometa\MitoSys2\Calibration\pmEGFPC1\0001_pmEGFPC1_R1_P2_K1_Ch2.zen
982940	6.651912e-06	4.324696e-04	3.548300e-05	20181123_CTCFgfpcf2_Prometa\MitoSys2\Calibration\pmEGFPC1\0001_pmEGFPC1_R1_P2_K1_Ch2.zen
1064860	3.299343e-05	4.237151e-04	3.246500e-05	20181123_CTCFgfpcf2_Prometa\MitoSys2\Calibration\pmEGFPC1\0001_pmEGFPC1_R1_P2_K1_Ch2.zen
1146780	4.083184e-05	4.086523e-04	2.987700e-05	20181123_CTCFgfpcf2_Prometa\MitoSys2\Calibration\pmEGFPC1\0001_pmEGFPC1_R1_P2_K1_Ch2.zen
1228700	9.684996e-05	3.622326e-04	2.763600e-05	20181123_CTCFgfpcf2_Prometa\MitoSys2\Calibration\pmEGFPC1\0001_pmEGFPC1_R1_P2_K1_Ch2.zen
1310620	4.291898e-05	3.774078e-04	2.567700e-05	20181123_CTCFgfpcf2_Prometa\MitoSys2\Calibration\pmEGFPC1\0001_pmEGFPC1_R1_P2_K1_Ch2.zen
1392540	6.937509e-05	5.390359e-04	2.395100e-05	20181123_CTCFgfpcf2_Prometa\MitoSys2\Calibration\pmEGFPC1\0001_pmEGFPC1_R1_P2_K1_Ch2.zen
1474460	9.165193e-05	4.108382e-04	2.242000e-05	20181123_CTCFgfpcf2_Prometa\MitoSys2\Calibration\pmEGFPC1\0001_pmEGFPC1_R1_P2_K1_Ch2.zen
1556380	-3.734100e-05	4.526606e-04	2.105300e-05	20181123_CTCFgfpcf2_Prometa\MitoSys2\Calibration\pmEGFPC1\0001_pmEGFPC1_R1_P2_K1_Ch2.zen
10	1.712396e-02	2.259995e-03	1.645300e-02	20181123_CTCFgfpcf2_Prometa\MitoSys2\Calibration\pmEGFPC1\0002_pmEGFPC1_R1_P1_K1_Ch2.zen
20	1.550643e-02	2.326937e-03	1.571800e-02	20181123_CTCFgfpcf2_Prometa\MitoSys2\Calibration\pmEGFPC1\0002_pmEGFPC1_R1_P1_K1_Ch2.zen
30	1.487668e-02	1.962351e-03	1.504500e-02	20181123_CTCFgfpcf2_Prometa\MitoSys2\Calibration\pmEGFPC1\0002_pmEGFPC1_R1_P1_K1_Ch2.zen
40	1.474145e-02	2.106767e-03	1.443000e-02	20181123_CTCFgfpcf2_Prometa\MitoSys2\Calibration\pmEGFPC1\0002_pmEGFPC1_R1_P1_K1_Ch2.zen
50	1.336835e-02	1.810156e-03	1.386500e-02	20181123_CTCFgfpcf2_Prometa\MitoSys2\Calibration\pmEGFPC1\0002_pmEGFPC1_R1_P1_K1_Ch2.zen
60	1.315301e-02	1.776910e-03	1.334500e-02	20181123_CTCFgfpcf2_Prometa\MitoSys2\Calibration\pmEGFPC1\0002_pmEGFPC1_R1_P1_K1_Ch2.zen
70	1.250596e-02	1.521514e-03	1.286600e-02	20181123_CTCFgfpcf2_Prometa\MitoSys2\Calibration\pmEGFPC1\0002_pmEGFPC1_R1_P1_K1_Ch2.zen
80	1.285272e-02	1.584282e-03	1.242300e-02	20181123_CTCFgfpcf2_Prometa\MitoSys2\Calibration\pmEGFPC1\0002_pmEGFPC1_R1_P1_K1_Ch2.zen
90	1.170286e-02	2.026770e-03	1.201200e-02	20181123_CTCFgfpcf2_Prometa\MitoSys2\Calibration\pmEGFPC1\0002_pmEGFPC1_R1_P1_K1_Ch2.zen
100	1.150930e-02	1.356263e-03	1.163100e-02	20181123_CTCFgfpcf2_Prometa\MitoSys2\Calibration\pmEGFPC1\0002_pmEGFPC1_R1_P1_K1_Ch2.zen
120	1.107444e-02	1.755129e-03	1.094500e-02	20181123_CTCFgfpcf2_Prometa\MitoSys2\Calibration\pmEGFPC1\0002_pmEGFPC1_R1_P1_K1_Ch2.zen
140	9.583617e-03	1.279011e-03	1.034500e-02	20181123_CTCFgfpcf2_Prometa\MitoSys2\Calibration\pmEGFPC1\0002_pmEGFPC1_R1_P1_K1_Ch2.zen
160	9.939613e-03	1.583619e-03	9.815800e-03	20181123_CTCFgfpcf2_Prometa\MitoSys2\Calibration\pmEGFPC1\0002_pmEGFPC1_R1_P1_K1_Ch2.zen
180	9.460969e-03	1.513050e-03	9.345400e-03	20181123_CTCFgfpcf2_Prometa\MitoSys2\Calibration\pmEGFPC1\0002_pmEGFPC1_R1_P1_K1_Ch2.zen
200	8.890231e-03	1.433723e-03	8.924200e-03	20181123_CTCFgfpcf2_Prometa\MitoSys2\Calibration\pmEGFPC1\0002_pmEGFPC1_R1_P1_K1_Ch2.zen
220	8.945996e-03	1.675026e-03	8.544400e-03	20181123_CTCFgfpcf2_Prometa\MitoSys2\Calibration\pmEGFPC1\0002_pmEGFPC1_R1_P1_K1_Ch2.zen
240	8.571214e-03	1.425778e-03	8.199800e-03	20181123_CTCFgfpcf2_Prometa\MitoSys2\Calibration\pmEGFPC1\0002_pmEGFPC1_R1_P1_K1_Ch2.zen
260	8.261068e-03	9.770906e-04	7.885200e-03	20181123_CTCFgfpcf2_Prometa\MitoSys2\Calibration\pmEGFPC1\0002_pmEGFPC1_R1_P1_K1_Ch2.zen
280	7.813002e-03	1.323942e-03	7.596600e-03	20181123_CTCFgfpcf2_Prometa\MitoSys2\Calibration\pmEGFPC1\0002_pmEGFPC1_R1_P1_K1_Ch2.zen
300	7.509499e-03	1.288442e-03	7.330600e-03	20181123_CTCFgfpcf2_Prometa\MitoSys2\Calibration\pmEGFPC1\0002_pmEGFPC1_R1_P1_K1_Ch2.zen
340	6.841420e-03	1.227814e-03	6.855500e-03	20181123_CTCFgfpcf2_Prometa\MitoSys2\Calibration\pmEGFPC1\0002_pmEGFPC1_R1_P1_K1_Ch2.zen
380	6.467551e-03	1.247270e-03	6.442300e-03	20181123_CTCFgfpcf2_Prometa\MitoSys2\Calibration\pmEGFPC1\0002_pmEGFPC1_R1_P1_K1_Ch2.zen
420	6.144353e-03	1.202850e-03	6.078600e-03	20181123_CTCFgfpcf2_Prometa\MitoSys2\Calibration\pmEGFPC1\0002_pmEGFPC1_R1_P1_K1_Ch2.zen
460	5.692941e-03	1.246680e-03	5.755200e-03	20181123_CTCFgfpcf2_Prometa\MitoSys2\Calibration\pmEGFPC1\0002_pmEGFPC1_R1_P1_K1_Ch2.zen
500	5.538767e-03	1.177440e-03	5.465100e-03	20181123_CTCFgfpcf2_Prometa\MitoSys2\Calibration\pmEGFPC1\0002_pmEGFPC1_R1_P1_K1_Ch2.zen
540	4.965997e-03	1.040536e-03	5.203200e-03	20181123_CTCFgfpcf2_Prometa\MitoSys2\Calibration\pmEGFPC1\0002_pmEGFPC1_R1_P1_K1_Ch2.zen
580	5.061645e-03	8.825546e-04	4.965400e-03	20181123_CTCFgfpcf2_Prometa\MitoSys2\Calibration\pmEGFPC1\0002_pmEGFPC1_R1_P1_K1_Ch2.zen
620	4.889087e-03	1.056022e-03	4.748200e-03	20181123_CTCFgfpcf2_Prometa\MitoSys2\Calibration\pmEGFPC1\0002_pmEGFPC1_R1_P1_K1_Ch2.zen
660	4.278554e-03	1.386481e-03	4.548900e-03	20181123_CTCFgfpcf2_Prometa\MitoSys2\Calibration\pmEGFPC1\0002_pmEGFPC1_R1_P1_K1_Ch2.zen
700	4.154308e-03	9.992840e-04	4.365500e-03	20181123_CTCFgfpcf2_Prometa\MitoSys2\Calibration\pmEGFPC1\0002_pmEGFPC1_R1_P1_K1_Ch2.zen
780	3.884935e-03	1.085722e-03	4.039000e-03	20181123_CTCFgfpcf2_Prometa\MitoSys2\Calibration\pmEGFPC1\0002_pmEGFPC1_R1_P1_K1_Ch2.zen
860	3.559009e-03	1.120194e-03	3.756800e-03	20181123_CTCFgfpcf2_Prometa\MitoSys2\Calibration\pmEGFPC1\0002_pmEGFPC1_R1_P1_K1_Ch2.zen
940	3.378190e-03	7.912491e-04	3.510600e-03	20181123_CTCFgfpcf2_Prometa\MitoSys2\Calibration\pmEGFPC1\0002_pmEGFPC1_R1_P1_K1_Ch2.zen
1020	2.968142e-03	9.080824e-04	3.293700e-03	20181123_CTCFgfpcf2_Prometa\MitoSys2\Calibration\pmEGFPC1\0002_pmEGFPC1_R1_P1_K1_Ch2.zen
1100	3.324417e-03	5.920836e-04	3.101300e-03	20181123_CTCFgfpcf2_Prometa\MitoSys2\Calibration\pmEGFPC1\0002_pmEGFPC1_R1_P1_K1_Ch2.zen
1180	2.972927e-03	6.680008e-04	2.929500e-03	20181123_CTCFgfpcf2_Prometa\MitoSys2\Calibration\pmEGFPC1\0002_pmEGFPC1_R1_P1_K1_Ch2.zen
1260	2.693917e-03	8.701437e-04	2.775100e-03	20181123_CTCFgfpcf2_Prometa\MitoSys2\Calibration\pmEGFPC1\0002_pmEGFPC1_R1_P1_K1_Ch2.zen
1340	2.712188e-03	7.836914e-04	2.635600e-03	20181123_CTCFgfpcf2_Prometa\MitoSys2\Calibration\pmEGFPC1\0002_pmEGFPC1_R1_P1_K1_Ch2.zen
1420	2.420317e-03	6.879725e-04	2.509000e-03	20181123_CTCFgfpcf2_Prometa\MitoSys2\Calibration\pmEGFPC1\0002_pmEGFPC1_R1_P1_K1_Ch2.zen
1500	2.351780e-03	6.638526e-04	2.393500e-03	20181123_CTCFgfpcf2_Prometa\MitoSys2\Calibration\pmEGFPC1\0002_pmEGFPC1_R1_P1_K1_Ch2.zen
1660	2.390921e-03	6.567895e-04	2.190700e-03	20181123_CTCFgfpcf2_Prometa\MitoSys2\Calibration\pmEGFPC1\0002_pmEGFPC1_R1_P1_K1_Ch2.zen
1820	2.159437e-03	6.155235e-04	2.018300e-03	20181123_CTCFgfpcf2_Prometa\MitoSys2\Calibration\pmEGFPC1\0002_pmEGFPC1_R1_P1_K1_Ch2.zen
1980	1.998440e-03	5.675121e-04	1.870100e-03	20181123_CTCFgfpcf2_Prometa\MitoSys2\Calibration\pmEGFPC1\0002_pmEGFPC1_R1_P1_K1_Ch2.zen
2140	1.525111e-03	8.101485e-04	1.741200e-03	20181123_CTCFgfpcf2_Prometa\MitoSys2\Calibration\pmEGFPC1\0002_pmEGFPC1_R1_P1_K1_Ch2.zen
2300	1.585389e-03	7.263070e-04	1.628200e-03	20181123_CTCFgfpcf2_Prometa\MitoSys2\Calibration\pmEGFPC1\0002_pmEGFPC1_R1_P1_K1_Ch2.zen
2460	1.581536e-03	6.586293e-04	1.528300e-03	20181123_CTCFgfpcf2_Prometa\MitoSys2\Calibration\pmEGFPC1\0002_pmEGFPC1_R1_P1_K1_Ch2.zen
2620	1.388074e-03	8.150683e-04	1.439300e-03	20181123_CTCFgfpcf2_Prometa\MitoSys2\Calibration\pmEGFPC1\0002_pmEGFPC1_R1_P1_K1_Ch2.zen
2780	1.351389e-03	6.955233e-04	1.359600e-03	20181123_CTCFgfpcf2_Prometa\MitoSys2\Calibration\pmEGFPC1\0002_pmEGFPC1_R1_P1_K1_Ch2.zen
2940	9.419141e-04	7.368127e-04	1.287800e-03	20181123_CTCFgfpcf2_Prometa\MitoSys2\Calibration\pmEGFPC1\0002_pmEGFPC1_R1_P1_K1_Ch2.zen
3100	1.049942e-03	5.983644e-04	1.222800e-03	20181123_CTCFgfpcf2_Prometa\MitoSys2\Calibration\pmEGFPC1\0002_pmEGFPC1_R1_P1_K1_Ch2.zen
3420	1.203898e-03	5.701872e-04	1.109700e-03	20181123_CTCFgfpcf2_Prometa\MitoSys2\Calibration\pmEGFPC1\0002_pmEGFPC1_R1_P1_K1_Ch2.zen
3740	1.036526e-03	4.259707e-04	1.014600e-03	20181123_CTCFgfpcf2_Prometa\MitoSys2\Calibration\pmEGFPC1\0002_pmEGFPC1_R1_P1_K1_Ch2.zen
4060	1.060551e-03	6.869852e-04	9.335400e-04	20181123_CTCFgfpcf2_Prometa\MitoSys2\Calibration\pmEGFPC1\0002_pmEGFPC1_R1_P1_K1_Ch2.zen
4380	8.885387e-04	7.750083e-04	8.637000e-04	20181123_CTCFgfpcf2_Prometa\MitoSys2\Calibration\pmEGFPC1\0002_pmEGFPC1_R1_P1_K1_Ch2.zen
4700	7.634316e-04	6.669737e-04	8.029000e-04	20181123_CTCFgfpcf2_Prometa\MitoSys2\Calibration\pmEGFPC1\0002_pmEGFPC1_R1_P1_K1_Ch2.zen
5020	7.924112e-04	6.182654e-04	7.495200e-04	20181123_CTCFgfpcf2_Prometa\MitoSys2\Calibration\pmEGFPC1\0002_pmEGFPC1_R1_P1_K1_Ch2.zen
5340	9.457351e-04	7.278637e-04	7.022800e-04	20181123_CTCFgfpcf2_Prometa\MitoSys2\Calibration\pmEGFPC1\0002_pmEGFPC1_R1_P1_K1_Ch2.zen
5660	8.004023e-04	6.012180e-04	6.602100e-04	20181123_CTCFgfpcf2_Prometa\MitoSys2\Calibration\pmEGFPC1\0002_pmEGFPC1_R1_P1_K1_Ch2.zen
5980	8.923161e-04	7.111301e-04	6.224900e-04	20181123_CTCFgfpcf2_Prometa\MitoSys2\Calibration\pmEGFPC1\0002_pmEGFPC1_R1_P1_K1_Ch2.zen
6300	6.918688e-04	5.747520e-04	5.885100e-04	20181123_CTCFgfpcf2_Prometa\MitoSys2\Calibration\pmEGFPC1\0002_pmEGFPC1_R1_P1_K1_Ch2.zen
6940	5.529164e-04	4.897700e-04	5.297500e-04	20181123_CTCFgfpcf2_Prometa\MitoSys2\Calibration\pmEGFPC1\0002_pmEGFPC1_R1_P1_K1_Ch2.zen
7580	3.191982e-04	4.750789e-04	4.807500e-04	20181123_CTCFgfpcf2_Prometa\MitoSys2\Calibration\pmEGFPC1\0002_pmEGFPC1_R1_P1_K1_Ch2.zen
8220	4.419377e-04	4.676148e-04	4.393100e-04	20181123_CTCFgfpcf2_Prometa\MitoSys2\Calibration\pmEGFPC1\0002_pmEGFPC1_R1_P1_K1_Ch2.zen
8860	4.957672e-04	5.714422e-04	4.038300e-04	20181123_CTCFgfpcf2_Prometa\MitoSys2\Calibration\pmEGFPC1\0002_pmEGFPC1_R1_P1_K1_Ch2.zen
9500	1.407270e-04	6.089115e-04	3.731400e-04	20181123_CTCFgfpcf2_Prometa\MitoSys2\Calibration\pmEGFPC1\0002_pmEGFPC1_R1_P1_K1_Ch2.zen
10140	2.559120e-04	6.583830e-04	3.463500e-04	20181123_CTCFgfpcf2_Prometa\MitoSys2\Calibration\pmEGFPC1\0002_pmEGFPC1_R1_P1_K1_Ch2.zen
10780	1.885981e-04	5.804029e-04	3.227700e-04	20181123_CTCFgfpcf2_Prometa\MitoSys2\Calibration\pmEGFPC1\0002_pmEGFPC1_R1_P1_K1_Ch2.zen
11420	3.896910e-04	5.957900e-04	3.018700e-04	20181123_CTCFgfpcf2_Prometa\MitoSys2\Calibration\pmEGFPC1\0002_pmEGFPC1_R1_P1_K1_Ch2.zen
12060	3.240276e-04	6.149491e-04	2.832300e-04	20181123_CTCFgfpcf2_Prometa\MitoSys2\Calibration\pmEGFPC1\0002_pmEGFPC1_R1_P1_K1_Ch2.zen
12700	1.641940e-04	5.433624e-04	2.665200e-04	20181123_CTCFgfpcf2_Prometa\MitoSys2\Calibration\pmEGFPC1\0002_pmEGFPC1_R1_P1_K1_Ch2.zen
13980	6.675328e-05	4.834570e-04	2.378000e-04	20181123_CTCFgfpcf2_Prometa\MitoSys2\Calibration\pmEGFPC1\0002_pmEGFPC1_R1_P1_K1_Ch2.zen
15260	2.029421e-04	5.579571e-04	2.140600e-04	20181123_CTCFgfpcf2_Prometa\MitoSys2\Calibration\pmEGFPC1\0002_pmEGFPC1_R1_P1_K1_Ch2.zen
16540	2.042144e-04	5.136750e-04	1.941400e-04	20181123_CTCFgfpcf2_Prometa\MitoSys2\Calibration\pmEGFPC1\0002_pmEGFPC1_R1_P1_K1_Ch2.zen
17820	2.761108e-04	4.091876e-04	1.772100e-04	20181123_CTCFgfpcf2_Prometa\MitoSys2\Calibration\pmEGFPC1\0002_pmEGFPC1_R1_P1_K1_Ch2.zen
19100	2.646373e-04	4.245683e-04	1.626700e-04	20181123_CTCFgfpcf2_Prometa\MitoSys2\Calibration\pmEGFPC1\0002_pmEGFPC1_R1_P1_K1_Ch2.zen
20380	1.980623e-04	3.051881e-04	1.500600e-04	20181123_CTCFgfpcf2_Prometa\MitoSys2\Calibration\pmEGFPC1\0002_pmEGFPC1_R1_P1_K1_Ch2.zen
21660	2.799505e-04	4.328121e-04	1.390300e-04	20181123_CTCFgfpcf2_Prometa\MitoSys2\Calibration\pmEGFPC1\0002_pmEGFPC1_R1_P1_K1_Ch2.zen
22940	2.179351e-04	3.629800e-04	1.293200e-04	20181123_CTCFgfpcf2_Prometa\MitoSys2\Calibration\pmEGFPC1\0002_pmEGFPC1_R1_P1_K1_Ch2.zen
24220	1.242816e-04	3.051221e-04	1.207100e-04	20181123_CTCFgfpcf2_Prometa\MitoSys2\Calibration\pmEGFPC1\0002_pmEGFPC1_R1_P1_K1_Ch2.zen
25500	1.754224e-04	3.900224e-04	1.130300e-04	20181123_CTCFgfpcf2_Prometa\MitoSys2\Calibration\pmEGFPC1\0002_pmEGFPC1_R1_P1_K1_Ch2.zen
28060	6.361538e-05	4.200760e-04	9.993400e-05	20181123_CTCFgfpcf2_Prometa\MitoSys2\Calibration\pmEGFPC1\0002_pmEGFPC1_R1_P1_K1_Ch2.zen
30620	-1.291271e-05	3.921055e-04	8.921700e-05	20181123_CTCFgfpcf2_Prometa\MitoSys2\Calibration\pmEGFPC1\0002_pmEGFPC1_R1_P1_K1_Ch2.zen
33180	2.313496e-05	3.636280e-04	8.030700e-05	20181123_CTCFgfpcf2_Prometa\MitoSys2\Calibration\pmEGFPC1\0002_pmEGFPC1_R1_P1_K1_Ch2.zen
35740	1.179950e-04	3.928599e-04	7.280100e-05	20181123_CTCFgfpcf2_Prometa\MitoSys2\Calibration\pmEGFPC1\0002_pmEGFPC1_R1_P1_K1_Ch2.zen
38300	1.172486e-05	4.029107e-04	6.640400e-05	20181123_CTCFgfpcf2_Prometa\MitoSys2\Calibration\pmEGFPC1\0002_pmEGFPC1_R1_P1_K1_Ch2.zen
40860	8.403146e-05	5.066185e-04	6.089800e-05	20181123_CTCFgfpcf2_Prometa\MitoSys2\Calibration\pmEGFPC1\0002_pmEGFPC1_R1_P1_K1_Ch2.zen
43420	7.275883e-05	5.215470e-04	5.611800e-05	20181123_CTCFgfpcf2_Prometa\MitoSys2\Calibration\pmEGFPC1\0002_pmEGFPC1_R1_P1_K1_Ch2.zen
45980	2.997186e-05	3.226851e-04	5.193500e-05	20181123_CTCFgfpcf2_Prometa\MitoSys2\Calibration\pmEGFPC1\0002_pmEGFPC1_R1_P1_K1_Ch2.zen
48540	-9.146294e-05	3.876638e-04	4.824900e-05	20181123_CTCFgfpcf2_Prometa\MitoSys2\Calibration\pmEGFPC1\0002_pmEGFPC1_R1_P1_K1_Ch2.zen
51100	-6.460314e-05	3.863777e-04	4.498100e-05	20181123_CTCFgfpcf2_Prometa\MitoSys2\Calibration\pmEGFPC1\0002_pmEGFPC1_R1_P1_K1_Ch2.zen
56220	-9.242777e-05	2.023661e-04	3.945600e-05	20181123_CTCFgfpcf2_Prometa\MitoSys2\Calibration\pmEGFPC1\0002_pmEGFPC1_R1_P1_K1_Ch2.zen
61340	-6.509981e-05	4.025689e-04	3.497800e-05	20181123_CTCFgfpcf2_Prometa\MitoSys2\Calibration\pmEGFPC1\0002_pmEGFPC1_R1_P1_K1_Ch2.zen
66460	9.274127e-05	3.616699e-04	3.128900e-05	20181123_CTCFgfpcf2_Prometa\MitoSys2\Calibration\pmEGFPC1\0002_pmEGFPC1_R1_P1_K1_Ch2.zen
71580	-5.343073e-05	3.323462e-04	2.820500e-05	20181123_CTCFgfpcf2_Prometa\MitoSys2\Calibration\pmEGFPC1\0002_pmEGFPC1_R1_P1_K1_Ch2.zen
76700	1.992009e-05	3.348097e-04	2.559700e-05	20181123_CTCFgfpcf2_Prometa\MitoSys2\Calibration\pmEGFPC1\0002_pmEGFPC1_R1_P1_K1_Ch2.zen
81820	3.044976e-05	2.917792e-04	2.336800e-05	20181123_CTCFgfpcf2_Prometa\MitoSys2\Calibration\pmEGFPC1\0002_pmEGFPC1_R1_P1_K1_Ch2.zen
86940	7.755090e-05	3.309139e-04	2.144400e-05	20181123_CTCFgfpcf2_Prometa\MitoSys2\Calibration\pmEGFPC1\0002_pmEGFPC1_R1_P1_K1_Ch2.zen
92060	-1.279074e-04	2.976304e-04	1.977000e-05	20181123_CTCFgfpcf2_Prometa\MitoSys2\Calibration\pmEGFPC1\0002_pmEGFPC1_R1_P1_K1_Ch2.zen
97180	1.130309e-05	4.018010e-04	1.830300e-05	20181123_CTCFgfpcf2_Prometa\MitoSys2\Calibration\pmEGFPC1\0002_pmEGFPC1_R1_P1_K1_Ch2.zen
102300	-1.922327e-05	3.533294e-04	1.700800e-05	20181123_CTCFgfpcf2_Prometa\MitoSys2\Calibration\pmEGFPC1\0002_pmEGFPC1_R1_P1_K1_Ch2.zen
112540	-9.724330e-05	2.999016e-04	1.483400e-05	20181123_CTCFgfpcf2_Prometa\MitoSys2\Calibration\pmEGFPC1\0002_pmEGFPC1_R1_P1_K1_Ch2.zen
122780	-2.919111e-05	3.072126e-04	1.308500e-05	20181123_CTCFgfpcf2_Prometa\MitoSys2\Calibration\pmEGFPC1\0002_pmEGFPC1_R1_P1_K1_Ch2.zen
133020	-9.822463e-05	2.704186e-04	1.165400e-05	20181123_CTCFgfpcf2_Prometa\MitoSys2\Calibration\pmEGFPC1\0002_pmEGFPC1_R1_P1_K1_Ch2.zen
143260	-2.930580e-05	3.064420e-04	1.046600e-05	20181123_CTCFgfpcf2_Prometa\MitoSys2\Calibration\pmEGFPC1\0002_pmEGFPC1_R1_P1_K1_Ch2.zen
153500	-8.922442e-06	3.210842e-04	9.466300e-06	20181123_CTCFgfpcf2_Prometa\MitoSys2\Calibration\pmEGFPC1\0002_pmEGFPC1_R1_P1_K1_Ch2.zen
163740	-1.402090e-04	2.821049e-04	8.615700e-06	20181123_CTCFgfpcf2_Prometa\MitoSys2\Calibration\pmEGFPC1\0002_pmEGFPC1_R1_P1_K1_Ch2.zen
173980	-1.083117e-05	3.566534e-04	7.885000e-06	20181123_CTCFgfpcf2_Prometa\MitoSys2\Calibration\pmEGFPC1\0002_pmEGFPC1_R1_P1_K1_Ch2.zen
184220	-9.140960e-05	4.040190e-04	7.251800e-06	20181123_CTCFgfpcf2_Prometa\MitoSys2\Calibration\pmEGFPC1\0002_pmEGFPC1_R1_P1_K1_Ch2.zen
194460	-1.697298e-06	3.425805e-04	6.698700e-06	20181123_CTCFgfpcf2_Prometa\MitoSys2\Calibration\pmEGFPC1\0002_pmEGFPC1_R1_P1_K1_Ch2.zen
204700	-9.287622e-06	2.157836e-04	6.212300e-06	20181123_CTCFgfpcf2_Prometa\MitoSys2\Calibration\pmEGFPC1\0002_pmEGFPC1_R1_P1_K1_Ch2.zen
225180	9.743295e-06	2.848225e-04	5.398900e-06	20181123_CTCFgfpcf2_Prometa\MitoSys2\Calibration\pmEGFPC1\0002_pmEGFPC1_R1_P1_K1_Ch2.zen
245660	-1.025003e-04	2.468234e-04	4.748100e-06	20181123_CTCFgfpcf2_Prometa\MitoSys2\Calibration\pmEGFPC1\0002_pmEGFPC1_R1_P1_K1_Ch2.zen
266140	-3.500791e-05	2.727563e-04	4.218000e-06	20181123_CTCFgfpcf2_Prometa\MitoSys2\Calibration\pmEGFPC1\0002_pmEGFPC1_R1_P1_K1_Ch2.zen
286620	1.219780e-04	2.138909e-04	3.779400e-06	20181123_CTCFgfpcf2_Prometa\MitoSys2\Calibration\pmEGFPC1\0002_pmEGFPC1_R1_P1_K1_Ch2.zen
307100	3.828011e-05	2.749022e-04	3.411600e-06	20181123_CTCFgfpcf2_Prometa\MitoSys2\Calibration\pmEGFPC1\0002_pmEGFPC1_R1_P1_K1_Ch2.zen
327580	4.945654e-05	2.164228e-04	3.099600e-06	20181123_CTCFgfpcf2_Prometa\MitoSys2\Calibration\pmEGFPC1\0002_pmEGFPC1_R1_P1_K1_Ch2.zen
348060	3.966426e-06	2.331525e-04	2.832300e-06	20181123_CTCFgfpcf2_Prometa\MitoSys2\Calibration\pmEGFPC1\0002_pmEGFPC1_R1_P1_K1_Ch2.zen
368540	4.488685e-05	2.088129e-04	2.601200e-06	20181123_CTCFgfpcf2_Prometa\MitoSys2\Calibration\pmEGFPC1\0002_pmEGFPC1_R1_P1_K1_Ch2.zen
389020	4.836655e-05	2.127314e-04	2.399800e-06	20181123_CTCFgfpcf2_Prometa\MitoSys2\Calibration\pmEGFPC1\0002_pmEGFPC1_R1_P1_K1_Ch2.zen
409500	2.285831e-05	1.852761e-04	2.223000e-06	20181123_CTCFgfpcf2_Prometa\MitoSys2\Calibration\pmEGFPC1\0002_pmEGFPC1_R1_P1_K1_Ch2.zen
450460	-2.653869e-05	1.973412e-04	1.928100e-06	20181123_CTCFgfpcf2_Prometa\MitoSys2\Calibration\pmEGFPC1\0002_pmEGFPC1_R1_P1_K1_Ch2.zen
491420	2.715031e-06	1.875847e-04	1.692800e-06	20181123_CTCFgfpcf2_Prometa\MitoSys2\Calibration\pmEGFPC1\0002_pmEGFPC1_R1_P1_K1_Ch2.zen
532380	-4.376160e-05	2.216297e-04	1.501700e-06	20181123_CTCFgfpcf2_Prometa\MitoSys2\Calibration\pmEGFPC1\0002_pmEGFPC1_R1_P1_K1_Ch2.zen
573340	-4.824650e-05	1.579035e-04	1.343800e-06	20181123_CTCFgfpcf2_Prometa\MitoSys2\Calibration\pmEGFPC1\0002_pmEGFPC1_R1_P1_K1_Ch2.zen
614300	-2.993328e-05	1.670318e-04	1.211800e-06	20181123_CTCFgfpcf2_Prometa\MitoSys2\Calibration\pmEGFPC1\0002_pmEGFPC1_R1_P1_K1_Ch2.zen
655260	4.460050e-05	1.431697e-04	1.099900e-06	20181123_CTCFgfpcf2_Prometa\MitoSys2\Calibration\pmEGFPC1\0002_pmEGFPC1_R1_P1_K1_Ch2.zen
696220	4.228511e-05	1.879027e-04	1.004200e-06	20181123_CTCFgfpcf2_Prometa\MitoSys2\Calibration\pmEGFPC1\0002_pmEGFPC1_R1_P1_K1_Ch2.zen
737180	-4.488223e-05	1.849626e-04	9.215900e-07	20181123_CTCFgfpcf2_Prometa\MitoSys2\Calibration\pmEGFPC1\0002_pmEGFPC1_R1_P1_K1_Ch2.zen
778140	2.835344e-05	1.944297e-04	8.496600e-07	20181123_CTCFgfpcf2_Prometa\MitoSys2\Calibration\pmEGFPC1\0002_pmEGFPC1_R1_P1_K1_Ch2.zen
819100	2.197948e-06	1.473620e-04	7.865900e-07	20181123_CTCFgfpcf2_Prometa\MitoSys2\Calibration\pmEGFPC1\0002_pmEGFPC1_R1_P1_K1_Ch2.zen
901020	-3.279756e-05	1.846874e-04	6.815100e-07	20181123_CTCFgfpcf2_Prometa\MitoSys2\Calibration\pmEGFPC1\0002_pmEGFPC1_R1_P1_K1_Ch2.zen
982940	6.069779e-06	1.534289e-04	5.978300e-07	20181123_CTCFgfpcf2_Prometa\MitoSys2\Calibration\pmEGFPC1\0002_pmEGFPC1_R1_P1_K1_Ch2.zen
1064860	-2.416752e-05	1.352005e-04	5.299300e-07	20181123_CTCFgfpcf2_Prometa\MitoSys2\Calibration\pmEGFPC1\0002_pmEGFPC1_R1_P1_K1_Ch2.zen
1146780	-2.198031e-06	1.384761e-04	4.739300e-07	20181123_CTCFgfpcf2_Prometa\MitoSys2\Calibration\pmEGFPC1\0002_pmEGFPC1_R1_P1_K1_Ch2.zen
1228700	9.649771e-06	1.134053e-04	4.271100e-07	20181123_CTCFgfpcf2_Prometa\MitoSys2\Calibration\pmEGFPC1\0002_pmEGFPC1_R1_P1_K1_Ch2.zen
1310620	-4.904717e-05	1.939428e-04	3.875000e-07	20181123_CTCFgfpcf2_Prometa\MitoSys2\Calibration\pmEGFPC1\0002_pmEGFPC1_R1_P1_K1_Ch2.zen
1392540	2.675145e-05	1.528664e-04	3.536300e-07	20181123_CTCFgfpcf2_Prometa\MitoSys2\Calibration\pmEGFPC1\0002_pmEGFPC1_R1_P1_K1_Ch2.zen
1474460	3.338601e-05	1.412479e-04	3.244000e-07	20181123_CTCFgfpcf2_Prometa\MitoSys2\Calibration\pmEGFPC1\0002_pmEGFPC1_R1_P1_K1_Ch2.zen
1556380	1.655669e-05	1.078634e-04	2.989800e-07	20181123_CTCFgfpcf2_Prometa\MitoSys2\Calibration\pmEGFPC1\0002_pmEGFPC1_R1_P1_K1_Ch2.zen
10	1.869130e-02	2.755532e-03	1.828200e-02	20181123_CTCFgfpcf2_Prometa\MitoSys2\Calibration\pmEGFPC1\0002_pmEGFPC1_R1_P2_K1_Ch2.zen
20	1.756479e-02	2.195503e-03	1.740600e-02	20181123_CTCFgfpcf2_Prometa\MitoSys2\Calibration\pmEGFPC1\0002_pmEGFPC1_R1_P2_K1_Ch2.zen
30	1.605001e-02	2.605044e-03	1.662000e-02	20181123_CTCFgfpcf2_Prometa\MitoSys2\Calibration\pmEGFPC1\0002_pmEGFPC1_R1_P2_K1_Ch2.zen
40	1.560890e-02	1.958848e-03	1.590900e-02	20181123_CTCFgfpcf2_Prometa\MitoSys2\Calibration\pmEGFPC1\0002_pmEGFPC1_R1_P2_K1_Ch2.zen
50	1.498141e-02	2.285552e-03	1.526300e-02	20181123_CTCFgfpcf2_Prometa\MitoSys2\Calibration\pmEGFPC1\0002_pmEGFPC1_R1_P2_K1_Ch2.zen
60	1.459596e-02	1.856477e-03	1.467400e-02	20181123_CTCFgfpcf2_Prometa\MitoSys2\Calibration\pmEGFPC1\0002_pmEGFPC1_R1_P2_K1_Ch2.zen
70	1.438560e-02	2.344571e-03	1.413400e-02	20181123_CTCFgfpcf2_Prometa\MitoSys2\Calibration\pmEGFPC1\0002_pmEGFPC1_R1_P2_K1_Ch2.zen
80	1.372122e-02	2.031188e-03	1.363800e-02	20181123_CTCFgfpcf2_Prometa\MitoSys2\Calibration\pmEGFPC1\0002_pmEGFPC1_R1_P2_K1_Ch2.zen
90	1.326536e-02	1.997309e-03	1.318100e-02	20181123_CTCFgfpcf2_Prometa\MitoSys2\Calibration\pmEGFPC1\0002_pmEGFPC1_R1_P2_K1_Ch2.zen
100	1.296685e-02	1.802302e-03	1.275800e-02	20181123_CTCFgfpcf2_Prometa\MitoSys2\Calibration\pmEGFPC1\0002_pmEGFPC1_R1_P2_K1_Ch2.zen
120	1.208568e-02	1.732858e-03	1.200200e-02	20181123_CTCFgfpcf2_Prometa\MitoSys2\Calibration\pmEGFPC1\0002_pmEGFPC1_R1_P2_K1_Ch2.zen
140	1.120357e-02	1.241440e-03	1.134500e-02	20181123_CTCFgfpcf2_Prometa\MitoSys2\Calibration\pmEGFPC1\0002_pmEGFPC1_R1_P2_K1_Ch2.zen
160	1.065059e-02	1.997868e-03	1.076900e-02	20181123_CTCFgfpcf2_Prometa\MitoSys2\Calibration\pmEGFPC1\0002_pmEGFPC1_R1_P2_K1_Ch2.zen
180	1.084931e-02	1.798243e-03	1.026000e-02	20181123_CTCFgfpcf2_Prometa\MitoSys2\Calibration\pmEGFPC1\0002_pmEGFPC1_R1_P2_K1_Ch2.zen
200	1.014479e-02	1.482957e-03	9.805300e-03	20181123_CTCFgfpcf2_Prometa\MitoSys2\Calibration\pmEGFPC1\0002_pmEGFPC1_R1_P2_K1_Ch2.zen
220	9.257190e-03	1.280490e-03	9.397200e-03	20181123_CTCFgfpcf2_Prometa\MitoSys2\Calibration\pmEGFPC1\0002_pmEGFPC1_R1_P2_K1_Ch2.zen
240	8.637901e-03	1.246969e-03	9.028100e-03	20181123_CTCFgfpcf2_Prometa\MitoSys2\Calibration\pmEGFPC1\0002_pmEGFPC1_R1_P2_K1_Ch2.zen
260	9.161545e-03	1.640991e-03	8.692300e-03	20181123_CTCFgfpcf2_Prometa\MitoSys2\Calibration\pmEGFPC1\0002_pmEGFPC1_R1_P2_K1_Ch2.zen
280	8.420686e-03	1.903462e-03	8.384900e-03	20181123_CTCFgfpcf2_Prometa\MitoSys2\Calibration\pmEGFPC1\0002_pmEGFPC1_R1_P2_K1_Ch2.zen
300	7.925258e-03	1.160591e-03	8.102200e-03	20181123_CTCFgfpcf2_Prometa\MitoSys2\Calibration\pmEGFPC1\0002_pmEGFPC1_R1_P2_K1_Ch2.zen
340	7.501383e-03	1.211168e-03	7.598600e-03	20181123_CTCFgfpcf2_Prometa\MitoSys2\Calibration\pmEGFPC1\0002_pmEGFPC1_R1_P2_K1_Ch2.zen
380	6.915404e-03	1.243993e-03	7.161900e-03	20181123_CTCFgfpcf2_Prometa\MitoSys2\Calibration\pmEGFPC1\0002_pmEGFPC1_R1_P2_K1_Ch2.zen
420	6.719032e-03	1.400693e-03	6.778200e-03	20181123_CTCFgfpcf2_Prometa\MitoSys2\Calibration\pmEGFPC1\0002_pmEGFPC1_R1_P2_K1_Ch2.zen
460	6.215047e-03	1.202900e-03	6.437500e-03	20181123_CTCFgfpcf2_Prometa\MitoSys2\Calibration\pmEGFPC1\0002_pmEGFPC1_R1_P2_K1_Ch2.zen
500	5.988576e-03	1.234707e-03	6.132200e-03	20181123_CTCFgfpcf2_Prometa\MitoSys2\Calibration\pmEGFPC1\0002_pmEGFPC1_R1_P2_K1_Ch2.zen
540	6.082534e-03	1.583233e-03	5.856600e-03	20181123_CTCFgfpcf2_Prometa\MitoSys2\Calibration\pmEGFPC1\0002_pmEGFPC1_R1_P2_K1_Ch2.zen
580	5.553789e-03	1.123672e-03	5.606300e-03	20181123_CTCFgfpcf2_Prometa\MitoSys2\Calibration\pmEGFPC1\0002_pmEGFPC1_R1_P2_K1_Ch2.zen
620	5.171111e-03	1.170698e-03	5.377600e-03	20181123_CTCFgfpcf2_Prometa\MitoSys2\Calibration\pmEGFPC1\0002_pmEGFPC1_R1_P2_K1_Ch2.zen
660	4.920714e-03	1.041202e-03	5.167700e-03	20181123_CTCFgfpcf2_Prometa\MitoSys2\Calibration\pmEGFPC1\0002_pmEGFPC1_R1_P2_K1_Ch2.zen
700	5.155073e-03	1.163849e-03	4.974200e-03	20181123_CTCFgfpcf2_Prometa\MitoSys2\Calibration\pmEGFPC1\0002_pmEGFPC1_R1_P2_K1_Ch2.zen
780	4.611317e-03	9.390438e-04	4.629200e-03	20181123_CTCFgfpcf2_Prometa\MitoSys2\Calibration\pmEGFPC1\0002_pmEGFPC1_R1_P2_K1_Ch2.zen
860	4.474838e-03	1.036707e-03	4.330300e-03	20181123_CTCFgfpcf2_Prometa\MitoSys2\Calibration\pmEGFPC1\0002_pmEGFPC1_R1_P2_K1_Ch2.zen
940	3.879176e-03	1.051700e-03	4.068600e-03	20181123_CTCFgfpcf2_Prometa\MitoSys2\Calibration\pmEGFPC1\0002_pmEGFPC1_R1_P2_K1_Ch2.zen
1020	3.987759e-03	1.211326e-03	3.837400e-03	20181123_CTCFgfpcf2_Prometa\MitoSys2\Calibration\pmEGFPC1\0002_pmEGFPC1_R1_P2_K1_Ch2.zen
1100	3.625142e-03	1.040006e-03	3.631500e-03	20181123_CTCFgfpcf2_Prometa\MitoSys2\Calibration\pmEGFPC1\0002_pmEGFPC1_R1_P2_K1_Ch2.zen
1180	3.559523e-03	1.039759e-03	3.446900e-03	20181123_CTCFgfpcf2_Prometa\MitoSys2\Calibration\pmEGFPC1\0002_pmEGFPC1_R1_P2_K1_Ch2.zen
1260	3.345951e-03	1.020299e-03	3.280500e-03	20181123_CTCFgfpcf2_Prometa\MitoSys2\Calibration\pmEGFPC1\0002_pmEGFPC1_R1_P2_K1_Ch2.zen
1340	3.038050e-03	6.796018e-04	3.129600e-03	20181123_CTCFgfpcf2_Prometa\MitoSys2\Calibration\pmEGFPC1\0002_pmEGFPC1_R1_P2_K1_Ch2.zen
1420	3.192201e-03	1.188813e-03	2.992100e-03	20181123_CTCFgfpcf2_Prometa\MitoSys2\Calibration\pmEGFPC1\0002_pmEGFPC1_R1_P2_K1_Ch2.zen
1500	2.894562e-03	1.070864e-03	2.866200e-03	20181123_CTCFgfpcf2_Prometa\MitoSys2\Calibration\pmEGFPC1\0002_pmEGFPC1_R1_P2_K1_Ch2.zen
1660	2.625368e-03	6.882002e-04	2.644000e-03	20181123_CTCFgfpcf2_Prometa\MitoSys2\Calibration\pmEGFPC1\0002_pmEGFPC1_R1_P2_K1_Ch2.zen
1820	2.450693e-03	8.874679e-04	2.453800e-03	20181123_CTCFgfpcf2_Prometa\MitoSys2\Calibration\pmEGFPC1\0002_pmEGFPC1_R1_P2_K1_Ch2.zen
1980	2.265444e-03	9.895086e-04	2.289100e-03	20181123_CTCFgfpcf2_Prometa\MitoSys2\Calibration\pmEGFPC1\0002_pmEGFPC1_R1_P2_K1_Ch2.zen
2140	2.022936e-03	7.259721e-04	2.145000e-03	20181123_CTCFgfpcf2_Prometa\MitoSys2\Calibration\pmEGFPC1\0002_pmEGFPC1_R1_P2_K1_Ch2.zen
2300	2.072747e-03	9.074265e-04	2.017800e-03	20181123_CTCFgfpcf2_Prometa\MitoSys2\Calibration\pmEGFPC1\0002_pmEGFPC1_R1_P2_K1_Ch2.zen
2460	1.891320e-03	9.831542e-04	1.904700e-03	20181123_CTCFgfpcf2_Prometa\MitoSys2\Calibration\pmEGFPC1\0002_pmEGFPC1_R1_P2_K1_Ch2.zen
2620	1.808139e-03	9.744470e-04	1.803400e-03	20181123_CTCFgfpcf2_Prometa\MitoSys2\Calibration\pmEGFPC1\0002_pmEGFPC1_R1_P2_K1_Ch2.zen
2780	1.831642e-03	9.518406e-04	1.712200e-03	20181123_CTCFgfpcf2_Prometa\MitoSys2\Calibration\pmEGFPC1\0002_pmEGFPC1_R1_P2_K1_Ch2.zen
2940	1.621257e-03	9.143437e-04	1.629600e-03	20181123_CTCFgfpcf2_Prometa\MitoSys2\Calibration\pmEGFPC1\0002_pmEGFPC1_R1_P2_K1_Ch2.zen
3100	1.721300e-03	6.448532e-04	1.554400e-03	20181123_CTCFgfpcf2_Prometa\MitoSys2\Calibration\pmEGFPC1\0002_pmEGFPC1_R1_P2_K1_Ch2.zen
3420	1.370556e-03	6.631036e-04	1.422600e-03	20181123_CTCFgfpcf2_Prometa\MitoSys2\Calibration\pmEGFPC1\0002_pmEGFPC1_R1_P2_K1_Ch2.zen
3740	1.343072e-03	5.889428e-04	1.310900e-03	20181123_CTCFgfpcf2_Prometa\MitoSys2\Calibration\pmEGFPC1\0002_pmEGFPC1_R1_P2_K1_Ch2.zen
4060	1.267540e-03	7.192619e-04	1.214900e-03	20181123_CTCFgfpcf2_Prometa\MitoSys2\Calibration\pmEGFPC1\0002_pmEGFPC1_R1_P2_K1_Ch2.zen
4380	1.060008e-03	6.240561e-04	1.131500e-03	20181123_CTCFgfpcf2_Prometa\MitoSys2\Calibration\pmEGFPC1\0002_pmEGFPC1_R1_P2_K1_Ch2.zen
4700	8.624896e-04	5.757156e-04	1.058400e-03	20181123_CTCFgfpcf2_Prometa\MitoSys2\Calibration\pmEGFPC1\0002_pmEGFPC1_R1_P2_K1_Ch2.zen
5020	1.011349e-03	6.085764e-04	9.938000e-04	20181123_CTCFgfpcf2_Prometa\MitoSys2\Calibration\pmEGFPC1\0002_pmEGFPC1_R1_P2_K1_Ch2.zen
5340	9.900906e-04	7.505248e-04	9.362900e-04	20181123_CTCFgfpcf2_Prometa\MitoSys2\Calibration\pmEGFPC1\0002_pmEGFPC1_R1_P2_K1_Ch2.zen
5660	8.344058e-04	7.689837e-04	8.847500e-04	20181123_CTCFgfpcf2_Prometa\MitoSys2\Calibration\pmEGFPC1\0002_pmEGFPC1_R1_P2_K1_Ch2.zen
5980	7.810069e-04	7.709408e-04	8.383100e-04	20181123_CTCFgfpcf2_Prometa\MitoSys2\Calibration\pmEGFPC1\0002_pmEGFPC1_R1_P2_K1_Ch2.zen
6300	9.007906e-04	6.538909e-04	7.962500e-04	20181123_CTCFgfpcf2_Prometa\MitoSys2\Calibration\pmEGFPC1\0002_pmEGFPC1_R1_P2_K1_Ch2.zen
6940	7.120749e-04	5.318236e-04	7.229900e-04	20181123_CTCFgfpcf2_Prometa\MitoSys2\Calibration\pmEGFPC1\0002_pmEGFPC1_R1_P2_K1_Ch2.zen
7580	6.408732e-04	4.037382e-04	6.613700e-04	20181123_CTCFgfpcf2_Prometa\MitoSys2\Calibration\pmEGFPC1\0002_pmEGFPC1_R1_P2_K1_Ch2.zen
8220	6.256326e-04	5.968755e-04	6.088300e-04	20181123_CTCFgfpcf2_Prometa\MitoSys2\Calibration\pmEGFPC1\0002_pmEGFPC1_R1_P2_K1_Ch2.zen
8860	5.084997e-04	5.454307e-04	5.635200e-04	20181123_CTCFgfpcf2_Prometa\MitoSys2\Calibration\pmEGFPC1\0002_pmEGFPC1_R1_P2_K1_Ch2.zen
9500	4.631823e-04	3.616446e-04	5.240400e-04	20181123_CTCFgfpcf2_Prometa\MitoSys2\Calibration\pmEGFPC1\0002_pmEGFPC1_R1_P2_K1_Ch2.zen
10140	5.241744e-04	3.440251e-04	4.893600e-04	20181123_CTCFgfpcf2_Prometa\MitoSys2\Calibration\pmEGFPC1\0002_pmEGFPC1_R1_P2_K1_Ch2.zen
10780	2.593010e-04	3.761984e-04	4.586600e-04	20181123_CTCFgfpcf2_Prometa\MitoSys2\Calibration\pmEGFPC1\0002_pmEGFPC1_R1_P2_K1_Ch2.zen
11420	5.168240e-04	3.536016e-04	4.312900e-04	20181123_CTCFgfpcf2_Prometa\MitoSys2\Calibration\pmEGFPC1\0002_pmEGFPC1_R1_P2_K1_Ch2.zen
12060	4.406364e-04	4.829062e-04	4.067500e-04	20181123_CTCFgfpcf2_Prometa\MitoSys2\Calibration\pmEGFPC1\0002_pmEGFPC1_R1_P2_K1_Ch2.zen
12700	5.097420e-04	3.045311e-04	3.846400e-04	20181123_CTCFgfpcf2_Prometa\MitoSys2\Calibration\pmEGFPC1\0002_pmEGFPC1_R1_P2_K1_Ch2.zen
13980	4.452137e-04	4.209884e-04	3.463800e-04	20181123_CTCFgfpcf2_Prometa\MitoSys2\Calibration\pmEGFPC1\0002_pmEGFPC1_R1_P2_K1_Ch2.zen
15260	3.203652e-04	6.413585e-04	3.144700e-04	20181123_CTCFgfpcf2_Prometa\MitoSys2\Calibration\pmEGFPC1\0002_pmEGFPC1_R1_P2_K1_Ch2.zen
16540	2.594248e-04	6.631836e-04	2.874700e-04	20181123_CTCFgfpcf2_Prometa\MitoSys2\Calibration\pmEGFPC1\0002_pmEGFPC1_R1_P2_K1_Ch2.zen
17820	3.663604e-04	5.692501e-04	2.643600e-04	20181123_CTCFgfpcf2_Prometa\MitoSys2\Calibration\pmEGFPC1\0002_pmEGFPC1_R1_P2_K1_Ch2.zen
19100	1.291949e-04	5.035725e-04	2.443600e-04	20181123_CTCFgfpcf2_Prometa\MitoSys2\Calibration\pmEGFPC1\0002_pmEGFPC1_R1_P2_K1_Ch2.zen
20380	6.191564e-05	4.331466e-04	2.269000e-04	20181123_CTCFgfpcf2_Prometa\MitoSys2\Calibration\pmEGFPC1\0002_pmEGFPC1_R1_P2_K1_Ch2.zen
21660	4.346511e-05	5.367539e-04	2.115400e-04	20181123_CTCFgfpcf2_Prometa\MitoSys2\Calibration\pmEGFPC1\0002_pmEGFPC1_R1_P2_K1_Ch2.zen
22940	2.565881e-04	5.180667e-04	1.979300e-04	20181123_CTCFgfpcf2_Prometa\MitoSys2\Calibration\pmEGFPC1\0002_pmEGFPC1_R1_P2_K1_Ch2.zen
24220	2.884754e-04	5.895064e-04	1.857900e-04	20181123_CTCFgfpcf2_Prometa\MitoSys2\Calibration\pmEGFPC1\0002_pmEGFPC1_R1_P2_K1_Ch2.zen
25500	2.370683e-04	3.767439e-04	1.749100e-04	20181123_CTCFgfpcf2_Prometa\MitoSys2\Calibration\pmEGFPC1\0002_pmEGFPC1_R1_P2_K1_Ch2.zen
28060	2.856655e-04	3.473607e-04	1.562100e-04	20181123_CTCFgfpcf2_Prometa\MitoSys2\Calibration\pmEGFPC1\0002_pmEGFPC1_R1_P2_K1_Ch2.zen
30620	1.676662e-04	4.738969e-04	1.407600e-04	20181123_CTCFgfpcf2_Prometa\MitoSys2\Calibration\pmEGFPC1\0002_pmEGFPC1_R1_P2_K1_Ch2.zen
33180	2.325529e-04	4.432007e-04	1.278000e-04	20181123_CTCFgfpcf2_Prometa\MitoSys2\Calibration\pmEGFPC1\0002_pmEGFPC1_R1_P2_K1_Ch2.zen
35740	1.801474e-04	4.067980e-04	1.167900e-04	20181123_CTCFgfpcf2_Prometa\MitoSys2\Calibration\pmEGFPC1\0002_pmEGFPC1_R1_P2_K1_Ch2.zen
38300	1.396938e-04	5.396650e-04	1.073300e-04	20181123_CTCFgfpcf2_Prometa\MitoSys2\Calibration\pmEGFPC1\0002_pmEGFPC1_R1_P2_K1_Ch2.zen
40860	1.257133e-04	3.857243e-04	9.913000e-05	20181123_CTCFgfpcf2_Prometa\MitoSys2\Calibration\pmEGFPC1\0002_pmEGFPC1_R1_P2_K1_Ch2.zen
43420	-4.547620e-05	4.992291e-04	9.195800e-05	20181123_CTCFgfpcf2_Prometa\MitoSys2\Calibration\pmEGFPC1\0002_pmEGFPC1_R1_P2_K1_Ch2.zen
45980	3.054327e-05	3.812423e-04	8.563900e-05	20181123_CTCFgfpcf2_Prometa\MitoSys2\Calibration\pmEGFPC1\0002_pmEGFPC1_R1_P2_K1_Ch2.zen
48540	3.566817e-05	3.793699e-04	8.003600e-05	20181123_CTCFgfpcf2_Prometa\MitoSys2\Calibration\pmEGFPC1\0002_pmEGFPC1_R1_P2_K1_Ch2.zen
51100	1.376015e-04	3.315906e-04	7.503800e-05	20181123_CTCFgfpcf2_Prometa\MitoSys2\Calibration\pmEGFPC1\0002_pmEGFPC1_R1_P2_K1_Ch2.zen
56220	-5.117399e-05	3.922202e-04	6.651500e-05	20181123_CTCFgfpcf2_Prometa\MitoSys2\Calibration\pmEGFPC1\0002_pmEGFPC1_R1_P2_K1_Ch2.zen
61340	-5.688133e-05	2.838209e-04	5.953300e-05	20181123_CTCFgfpcf2_Prometa\MitoSys2\Calibration\pmEGFPC1\0002_pmEGFPC1_R1_P2_K1_Ch2.zen
66460	-2.251645e-05	3.361280e-04	5.372200e-05	20181123_CTCFgfpcf2_Prometa\MitoSys2\Calibration\pmEGFPC1\0002_pmEGFPC1_R1_P2_K1_Ch2.zen
71580	2.212439e-04	5.433123e-04	4.882200e-05	20181123_CTCFgfpcf2_Prometa\MitoSys2\Calibration\pmEGFPC1\0002_pmEGFPC1_R1_P2_K1_Ch2.zen
76700	1.576474e-04	3.505406e-04	4.464000e-05	20181123_CTCFgfpcf2_Prometa\MitoSys2\Calibration\pmEGFPC1\0002_pmEGFPC1_R1_P2_K1_Ch2.zen
81820	9.280667e-05	4.495466e-04	4.103700e-05	20181123_CTCFgfpcf2_Prometa\MitoSys2\Calibration\pmEGFPC1\0002_pmEGFPC1_R1_P2_K1_Ch2.zen
86940	4.647359e-05	3.919272e-04	3.790300e-05	20181123_CTCFgfpcf2_Prometa\MitoSys2\Calibration\pmEGFPC1\0002_pmEGFPC1_R1_P2_K1_Ch2.zen
92060	1.096510e-04	4.081088e-04	3.515800e-05	20181123_CTCFgfpcf2_Prometa\MitoSys2\Calibration\pmEGFPC1\0002_pmEGFPC1_R1_P2_K1_Ch2.zen
97180	6.392120e-05	6.121850e-04	3.273500e-05	20181123_CTCFgfpcf2_Prometa\MitoSys2\Calibration\pmEGFPC1\0002_pmEGFPC1_R1_P2_K1_Ch2.zen
102300	1.206159e-04	4.345831e-04	3.058400e-05	20181123_CTCFgfpcf2_Prometa\MitoSys2\Calibration\pmEGFPC1\0002_pmEGFPC1_R1_P2_K1_Ch2.zen
112540	-2.288644e-05	2.931085e-04	2.693900e-05	20181123_CTCFgfpcf2_Prometa\MitoSys2\Calibration\pmEGFPC1\0002_pmEGFPC1_R1_P2_K1_Ch2.zen
122780	-2.261026e-05	2.029541e-04	2.397500e-05	20181123_CTCFgfpcf2_Prometa\MitoSys2\Calibration\pmEGFPC1\0002_pmEGFPC1_R1_P2_K1_Ch2.zen
133020	5.358568e-05	2.592260e-04	2.152600e-05	20181123_CTCFgfpcf2_Prometa\MitoSys2\Calibration\pmEGFPC1\0002_pmEGFPC1_R1_P2_K1_Ch2.zen
143260	6.103475e-05	3.027989e-04	1.947300e-05	20181123_CTCFgfpcf2_Prometa\MitoSys2\Calibration\pmEGFPC1\0002_pmEGFPC1_R1_P2_K1_Ch2.zen
153500	9.383861e-05	3.086987e-04	1.773200e-05	20181123_CTCFgfpcf2_Prometa\MitoSys2\Calibration\pmEGFPC1\0002_pmEGFPC1_R1_P2_K1_Ch2.zen
163740	-3.405234e-05	3.563768e-04	1.623800e-05	20181123_CTCFgfpcf2_Prometa\MitoSys2\Calibration\pmEGFPC1\0002_pmEGFPC1_R1_P2_K1_Ch2.zen
173980	-4.258691e-05	2.770245e-04	1.494600e-05	20181123_CTCFgfpcf2_Prometa\MitoSys2\Calibration\pmEGFPC1\0002_pmEGFPC1_R1_P2_K1_Ch2.zen
184220	-3.977067e-05	2.325859e-04	1.381900e-05	20181123_CTCFgfpcf2_Prometa\MitoSys2\Calibration\pmEGFPC1\0002_pmEGFPC1_R1_P2_K1_Ch2.zen
194460	-5.139926e-05	3.404697e-04	1.282900e-05	20181123_CTCFgfpcf2_Prometa\MitoSys2\Calibration\pmEGFPC1\0002_pmEGFPC1_R1_P2_K1_Ch2.zen
204700	-3.463437e-05	2.530550e-04	1.195200e-05	20181123_CTCFgfpcf2_Prometa\MitoSys2\Calibration\pmEGFPC1\0002_pmEGFPC1_R1_P2_K1_Ch2.zen
225180	-1.718058e-05	2.724829e-04	1.047500e-05	20181123_CTCFgfpcf2_Prometa\MitoSys2\Calibration\pmEGFPC1\0002_pmEGFPC1_R1_P2_K1_Ch2.zen
245660	-6.418077e-05	1.601373e-04	9.281700e-06	20181123_CTCFgfpcf2_Prometa\MitoSys2\Calibration\pmEGFPC1\0002_pmEGFPC1_R1_P2_K1_Ch2.zen
266140	-1.325358e-04	2.389233e-04	8.301000e-06	20181123_CTCFgfpcf2_Prometa\MitoSys2\Calibration\pmEGFPC1\0002_pmEGFPC1_R1_P2_K1_Ch2.zen
286620	-8.744039e-05	2.362396e-04	7.483100e-06	20181123_CTCFgfpcf2_Prometa\MitoSys2\Calibration\pmEGFPC1\0002_pmEGFPC1_R1_P2_K1_Ch2.zen
307100	-5.461034e-05	2.380779e-04	6.792400e-06	20181123_CTCFgfpcf2_Prometa\MitoSys2\Calibration\pmEGFPC1\0002_pmEGFPC1_R1_P2_K1_Ch2.zen
327580	-2.291188e-05	3.160728e-04	6.202700e-06	20181123_CTCFgfpcf2_Prometa\MitoSys2\Calibration\pmEGFPC1\0002_pmEGFPC1_R1_P2_K1_Ch2.zen
348060	-3.324449e-05	3.261379e-04	5.694400e-06	20181123_CTCFgfpcf2_Prometa\MitoSys2\Calibration\pmEGFPC1\0002_pmEGFPC1_R1_P2_K1_Ch2.zen
368540	-8.367831e-05	2.559678e-04	5.252400e-06	20181123_CTCFgfpcf2_Prometa\MitoSys2\Calibration\pmEGFPC1\0002_pmEGFPC1_R1_P2_K1_Ch2.zen
389020	-9.841404e-05	2.839374e-04	4.865200e-06	20181123_CTCFgfpcf2_Prometa\MitoSys2\Calibration\pmEGFPC1\0002_pmEGFPC1_R1_P2_K1_Ch2.zen
409500	-8.409493e-05	2.376440e-04	4.523800e-06	20181123_CTCFgfpcf2_Prometa\MitoSys2\Calibration\pmEGFPC1\0002_pmEGFPC1_R1_P2_K1_Ch2.zen
450460	-3.834236e-05	1.978169e-04	3.950400e-06	20181123_CTCFgfpcf2_Prometa\MitoSys2\Calibration\pmEGFPC1\0002_pmEGFPC1_R1_P2_K1_Ch2.zen
491420	-7.750685e-05	1.875200e-04	3.489500e-06	20181123_CTCFgfpcf2_Prometa\MitoSys2\Calibration\pmEGFPC1\0002_pmEGFPC1_R1_P2_K1_Ch2.zen
532380	-1.265939e-05	2.157756e-04	3.112300e-06	20181123_CTCFgfpcf2_Prometa\MitoSys2\Calibration\pmEGFPC1\0002_pmEGFPC1_R1_P2_K1_Ch2.zen
573340	-2.707682e-05	2.171898e-04	2.799000e-06	20181123_CTCFgfpcf2_Prometa\MitoSys2\Calibration\pmEGFPC1\0002_pmEGFPC1_R1_P2_K1_Ch2.zen
614300	-7.368876e-05	2.585327e-04	2.535200e-06	20181123_CTCFgfpcf2_Prometa\MitoSys2\Calibration\pmEGFPC1\0002_pmEGFPC1_R1_P2_K1_Ch2.zen
655260	-5.728670e-05	1.808385e-04	2.310700e-06	20181123_CTCFgfpcf2_Prometa\MitoSys2\Calibration\pmEGFPC1\0002_pmEGFPC1_R1_P2_K1_Ch2.zen
696220	-1.370731e-05	2.305212e-04	2.117600e-06	20181123_CTCFgfpcf2_Prometa\MitoSys2\Calibration\pmEGFPC1\0002_pmEGFPC1_R1_P2_K1_Ch2.zen
737180	7.654923e-05	2.313826e-04	1.950200e-06	20181123_CTCFgfpcf2_Prometa\MitoSys2\Calibration\pmEGFPC1\0002_pmEGFPC1_R1_P2_K1_Ch2.zen
778140	7.197883e-05	2.457952e-04	1.803900e-06	20181123_CTCFgfpcf2_Prometa\MitoSys2\Calibration\pmEGFPC1\0002_pmEGFPC1_R1_P2_K1_Ch2.zen
819100	4.914508e-05	1.274460e-04	1.675200e-06	20181123_CTCFgfpcf2_Prometa\MitoSys2\Calibration\pmEGFPC1\0002_pmEGFPC1_R1_P2_K1_Ch2.zen
901020	-2.686130e-06	1.547301e-04	1.459500e-06	20181123_CTCFgfpcf2_Prometa\MitoSys2\Calibration\pmEGFPC1\0002_pmEGFPC1_R1_P2_K1_Ch2.zen
982940	1.350462e-05	1.422227e-04	1.286700e-06	20181123_CTCFgfpcf2_Prometa\MitoSys2\Calibration\pmEGFPC1\0002_pmEGFPC1_R1_P2_K1_Ch2.zen
1064860	-4.040991e-05	1.743781e-04	1.145700e-06	20181123_CTCFgfpcf2_Prometa\MitoSys2\Calibration\pmEGFPC1\0002_pmEGFPC1_R1_P2_K1_Ch2.zen
1146780	-8.064647e-05	1.464523e-04	1.028900e-06	20181123_CTCFgfpcf2_Prometa\MitoSys2\Calibration\pmEGFPC1\0002_pmEGFPC1_R1_P2_K1_Ch2.zen
1228700	-5.642158e-05	1.663251e-04	9.307400e-07	20181123_CTCFgfpcf2_Prometa\MitoSys2\Calibration\pmEGFPC1\0002_pmEGFPC1_R1_P2_K1_Ch2.zen
1310620	-5.347865e-05	1.317897e-04	8.473500e-07	20181123_CTCFgfpcf2_Prometa\MitoSys2\Calibration\pmEGFPC1\0002_pmEGFPC1_R1_P2_K1_Ch2.zen
1392540	-4.740471e-05	1.675614e-04	7.757900e-07	20181123_CTCFgfpcf2_Prometa\MitoSys2\Calibration\pmEGFPC1\0002_pmEGFPC1_R1_P2_K1_Ch2.zen
1474460	-2.377592e-05	1.462675e-04	7.138200e-07	20181123_CTCFgfpcf2_Prometa\MitoSys2\Calibration\pmEGFPC1\0002_pmEGFPC1_R1_P2_K1_Ch2.zen
1556380	-2.521473e-05	1.920794e-04	6.597300e-07	20181123_CTCFgfpcf2_Prometa\MitoSys2\Calibration\pmEGFPC1\0002_pmEGFPC1_R1_P2_K1_Ch2.zen
10	1.287867e-02	1.520877e-03	1.319700e-02	20181123_CTCFgfpcf2_Prometa\MitoSys2\Calibration\pmEGFPC1\0003_pmEGFPC1_R1_P1_K1_Ch2.zen
20	1.291603e-02	1.862840e-03	1.269800e-02	20181123_CTCFgfpcf2_Prometa\MitoSys2\Calibration\pmEGFPC1\0003_pmEGFPC1_R1_P1_K1_Ch2.zen
30	1.224656e-02	2.157131e-03	1.223700e-02	20181123_CTCFgfpcf2_Prometa\MitoSys2\Calibration\pmEGFPC1\0003_pmEGFPC1_R1_P1_K1_Ch2.zen
40	1.097618e-02	1.864870e-03	1.181100e-02	20181123_CTCFgfpcf2_Prometa\MitoSys2\Calibration\pmEGFPC1\0003_pmEGFPC1_R1_P1_K1_Ch2.zen
50	1.192539e-02	1.452614e-03	1.141700e-02	20181123_CTCFgfpcf2_Prometa\MitoSys2\Calibration\pmEGFPC1\0003_pmEGFPC1_R1_P1_K1_Ch2.zen
60	1.103260e-02	2.501264e-03	1.105100e-02	20181123_CTCFgfpcf2_Prometa\MitoSys2\Calibration\pmEGFPC1\0003_pmEGFPC1_R1_P1_K1_Ch2.zen
70	1.098113e-02	1.693956e-03	1.071100e-02	20181123_CTCFgfpcf2_Prometa\MitoSys2\Calibration\pmEGFPC1\0003_pmEGFPC1_R1_P1_K1_Ch2.zen
80	1.054519e-02	1.409866e-03	1.039500e-02	20181123_CTCFgfpcf2_Prometa\MitoSys2\Calibration\pmEGFPC1\0003_pmEGFPC1_R1_P1_K1_Ch2.zen
90	1.030339e-02	1.975189e-03	1.010000e-02	20181123_CTCFgfpcf2_Prometa\MitoSys2\Calibration\pmEGFPC1\0003_pmEGFPC1_R1_P1_K1_Ch2.zen
100	9.769659e-03	1.056800e-03	9.823700e-03	20181123_CTCFgfpcf2_Prometa\MitoSys2\Calibration\pmEGFPC1\0003_pmEGFPC1_R1_P1_K1_Ch2.zen
120	9.217421e-03	1.108235e-03	9.322100e-03	20181123_CTCFgfpcf2_Prometa\MitoSys2\Calibration\pmEGFPC1\0003_pmEGFPC1_R1_P1_K1_Ch2.zen
140	9.034572e-03	1.208434e-03	8.878200e-03	20181123_CTCFgfpcf2_Prometa\MitoSys2\Calibration\pmEGFPC1\0003_pmEGFPC1_R1_P1_K1_Ch2.zen
160	8.568958e-03	1.086877e-03	8.482200e-03	20181123_CTCFgfpcf2_Prometa\MitoSys2\Calibration\pmEGFPC1\0003_pmEGFPC1_R1_P1_K1_Ch2.zen
180	8.268924e-03	1.420006e-03	8.126400e-03	20181123_CTCFgfpcf2_Prometa\MitoSys2\Calibration\pmEGFPC1\0003_pmEGFPC1_R1_P1_K1_Ch2.zen
200	7.799871e-03	1.122108e-03	7.804500e-03	20181123_CTCFgfpcf2_Prometa\MitoSys2\Calibration\pmEGFPC1\0003_pmEGFPC1_R1_P1_K1_Ch2.zen
220	8.132874e-03	1.193566e-03	7.511400e-03	20181123_CTCFgfpcf2_Prometa\MitoSys2\Calibration\pmEGFPC1\0003_pmEGFPC1_R1_P1_K1_Ch2.zen
240	7.382400e-03	1.484723e-03	7.243100e-03	20181123_CTCFgfpcf2_Prometa\MitoSys2\Calibration\pmEGFPC1\0003_pmEGFPC1_R1_P1_K1_Ch2.zen
260	6.991019e-03	1.358001e-03	6.996100e-03	20181123_CTCFgfpcf2_Prometa\MitoSys2\Calibration\pmEGFPC1\0003_pmEGFPC1_R1_P1_K1_Ch2.zen
280	6.717528e-03	1.290517e-03	6.767700e-03	20181123_CTCFgfpcf2_Prometa\MitoSys2\Calibration\pmEGFPC1\0003_pmEGFPC1_R1_P1_K1_Ch2.zen
300	6.717187e-03	1.220437e-03	6.555500e-03	20181123_CTCFgfpcf2_Prometa\MitoSys2\Calibration\pmEGFPC1\0003_pmEGFPC1_R1_P1_K1_Ch2.zen
340	6.162119e-03	9.552339e-04	6.172600e-03	20181123_CTCFgfpcf2_Prometa\MitoSys2\Calibration\pmEGFPC1\0003_pmEGFPC1_R1_P1_K1_Ch2.zen
380	5.891985e-03	1.059421e-03	5.835300e-03	20181123_CTCFgfpcf2_Prometa\MitoSys2\Calibration\pmEGFPC1\0003_pmEGFPC1_R1_P1_K1_Ch2.zen
420	5.751139e-03	7.837373e-04	5.535000e-03	20181123_CTCFgfpcf2_Prometa\MitoSys2\Calibration\pmEGFPC1\0003_pmEGFPC1_R1_P1_K1_Ch2.zen
460	5.174320e-03	1.132484e-03	5.265100e-03	20181123_CTCFgfpcf2_Prometa\MitoSys2\Calibration\pmEGFPC1\0003_pmEGFPC1_R1_P1_K1_Ch2.zen
500	4.681169e-03	1.117188e-03	5.020900e-03	20181123_CTCFgfpcf2_Prometa\MitoSys2\Calibration\pmEGFPC1\0003_pmEGFPC1_R1_P1_K1_Ch2.zen
540	4.656231e-03	1.040355e-03	4.798500e-03	20181123_CTCFgfpcf2_Prometa\MitoSys2\Calibration\pmEGFPC1\0003_pmEGFPC1_R1_P1_K1_Ch2.zen
580	4.610890e-03	1.062570e-03	4.595000e-03	20181123_CTCFgfpcf2_Prometa\MitoSys2\Calibration\pmEGFPC1\0003_pmEGFPC1_R1_P1_K1_Ch2.zen
620	4.482862e-03	1.008960e-03	4.407900e-03	20181123_CTCFgfpcf2_Prometa\MitoSys2\Calibration\pmEGFPC1\0003_pmEGFPC1_R1_P1_K1_Ch2.zen
660	4.012760e-03	1.224734e-03	4.235200e-03	20181123_CTCFgfpcf2_Prometa\MitoSys2\Calibration\pmEGFPC1\0003_pmEGFPC1_R1_P1_K1_Ch2.zen
700	3.742634e-03	7.849853e-04	4.075300e-03	20181123_CTCFgfpcf2_Prometa\MitoSys2\Calibration\pmEGFPC1\0003_pmEGFPC1_R1_P1_K1_Ch2.zen
780	3.572196e-03	9.087827e-04	3.788400e-03	20181123_CTCFgfpcf2_Prometa\MitoSys2\Calibration\pmEGFPC1\0003_pmEGFPC1_R1_P1_K1_Ch2.zen
860	3.498128e-03	6.373786e-04	3.538200e-03	20181123_CTCFgfpcf2_Prometa\MitoSys2\Calibration\pmEGFPC1\0003_pmEGFPC1_R1_P1_K1_Ch2.zen
940	2.958356e-03	7.627436e-04	3.318100e-03	20181123_CTCFgfpcf2_Prometa\MitoSys2\Calibration\pmEGFPC1\0003_pmEGFPC1_R1_P1_K1_Ch2.zen
1020	2.646490e-03	9.982394e-04	3.123000e-03	20181123_CTCFgfpcf2_Prometa\MitoSys2\Calibration\pmEGFPC1\0003_pmEGFPC1_R1_P1_K1_Ch2.zen
1100	2.989888e-03	7.683585e-04	2.948900e-03	20181123_CTCFgfpcf2_Prometa\MitoSys2\Calibration\pmEGFPC1\0003_pmEGFPC1_R1_P1_K1_Ch2.zen
1180	2.627981e-03	9.436993e-04	2.792500e-03	20181123_CTCFgfpcf2_Prometa\MitoSys2\Calibration\pmEGFPC1\0003_pmEGFPC1_R1_P1_K1_Ch2.zen
1260	2.501091e-03	7.092929e-04	2.651400e-03	20181123_CTCFgfpcf2_Prometa\MitoSys2\Calibration\pmEGFPC1\0003_pmEGFPC1_R1_P1_K1_Ch2.zen
1340	2.218004e-03	7.008278e-04	2.523300e-03	20181123_CTCFgfpcf2_Prometa\MitoSys2\Calibration\pmEGFPC1\0003_pmEGFPC1_R1_P1_K1_Ch2.zen
1420	2.148897e-03	7.471746e-04	2.406500e-03	20181123_CTCFgfpcf2_Prometa\MitoSys2\Calibration\pmEGFPC1\0003_pmEGFPC1_R1_P1_K1_Ch2.zen
1500	1.933368e-03	7.508138e-04	2.299700e-03	20181123_CTCFgfpcf2_Prometa\MitoSys2\Calibration\pmEGFPC1\0003_pmEGFPC1_R1_P1_K1_Ch2.zen
1660	2.033640e-03	6.728584e-04	2.111200e-03	20181123_CTCFgfpcf2_Prometa\MitoSys2\Calibration\pmEGFPC1\0003_pmEGFPC1_R1_P1_K1_Ch2.zen
1820	1.792275e-03	7.881246e-04	1.950200e-03	20181123_CTCFgfpcf2_Prometa\MitoSys2\Calibration\pmEGFPC1\0003_pmEGFPC1_R1_P1_K1_Ch2.zen
1980	1.762438e-03	6.588922e-04	1.811100e-03	20181123_CTCFgfpcf2_Prometa\MitoSys2\Calibration\pmEGFPC1\0003_pmEGFPC1_R1_P1_K1_Ch2.zen
2140	1.665321e-03	6.776181e-04	1.689600e-03	20181123_CTCFgfpcf2_Prometa\MitoSys2\Calibration\pmEGFPC1\0003_pmEGFPC1_R1_P1_K1_Ch2.zen
2300	1.536037e-03	6.517485e-04	1.582800e-03	20181123_CTCFgfpcf2_Prometa\MitoSys2\Calibration\pmEGFPC1\0003_pmEGFPC1_R1_P1_K1_Ch2.zen
2460	1.405060e-03	6.455988e-04	1.488000e-03	20181123_CTCFgfpcf2_Prometa\MitoSys2\Calibration\pmEGFPC1\0003_pmEGFPC1_R1_P1_K1_Ch2.zen
2620	1.267887e-03	7.700871e-04	1.403500e-03	20181123_CTCFgfpcf2_Prometa\MitoSys2\Calibration\pmEGFPC1\0003_pmEGFPC1_R1_P1_K1_Ch2.zen
2780	1.311440e-03	7.905031e-04	1.327500e-03	20181123_CTCFgfpcf2_Prometa\MitoSys2\Calibration\pmEGFPC1\0003_pmEGFPC1_R1_P1_K1_Ch2.zen
2940	1.323972e-03	6.847493e-04	1.259000e-03	20181123_CTCFgfpcf2_Prometa\MitoSys2\Calibration\pmEGFPC1\0003_pmEGFPC1_R1_P1_K1_Ch2.zen
3100	1.274669e-03	4.509675e-04	1.196800e-03	20181123_CTCFgfpcf2_Prometa\MitoSys2\Calibration\pmEGFPC1\0003_pmEGFPC1_R1_P1_K1_Ch2.zen
3420	1.207675e-03	6.379292e-04	1.088200e-03	20181123_CTCFgfpcf2_Prometa\MitoSys2\Calibration\pmEGFPC1\0003_pmEGFPC1_R1_P1_K1_Ch2.zen
3740	1.075993e-03	6.082255e-04	9.967400e-04	20181123_CTCFgfpcf2_Prometa\MitoSys2\Calibration\pmEGFPC1\0003_pmEGFPC1_R1_P1_K1_Ch2.zen
4060	8.941453e-04	8.188216e-04	9.185900e-04	20181123_CTCFgfpcf2_Prometa\MitoSys2\Calibration\pmEGFPC1\0003_pmEGFPC1_R1_P1_K1_Ch2.zen
4380	7.892200e-04	7.437662e-04	8.511000e-04	20181123_CTCFgfpcf2_Prometa\MitoSys2\Calibration\pmEGFPC1\0003_pmEGFPC1_R1_P1_K1_Ch2.zen
4700	8.714010e-04	8.059221e-04	7.922300e-04	20181123_CTCFgfpcf2_Prometa\MitoSys2\Calibration\pmEGFPC1\0003_pmEGFPC1_R1_P1_K1_Ch2.zen
5020	6.993480e-04	5.004618e-04	7.404600e-04	20181123_CTCFgfpcf2_Prometa\MitoSys2\Calibration\pmEGFPC1\0003_pmEGFPC1_R1_P1_K1_Ch2.zen
5340	7.249680e-04	5.308827e-04	6.945800e-04	20181123_CTCFgfpcf2_Prometa\MitoSys2\Calibration\pmEGFPC1\0003_pmEGFPC1_R1_P1_K1_Ch2.zen
5660	7.869493e-04	4.732906e-04	6.536500e-04	20181123_CTCFgfpcf2_Prometa\MitoSys2\Calibration\pmEGFPC1\0003_pmEGFPC1_R1_P1_K1_Ch2.zen
5980	7.811410e-04	5.370132e-04	6.169200e-04	20181123_CTCFgfpcf2_Prometa\MitoSys2\Calibration\pmEGFPC1\0003_pmEGFPC1_R1_P1_K1_Ch2.zen
6300	7.504600e-04	5.707416e-04	5.837800e-04	20181123_CTCFgfpcf2_Prometa\MitoSys2\Calibration\pmEGFPC1\0003_pmEGFPC1_R1_P1_K1_Ch2.zen
6940	6.460338e-04	6.241448e-04	5.264000e-04	20181123_CTCFgfpcf2_Prometa\MitoSys2\Calibration\pmEGFPC1\0003_pmEGFPC1_R1_P1_K1_Ch2.zen
7580	7.092242e-04	5.666595e-04	4.784700e-04	20181123_CTCFgfpcf2_Prometa\MitoSys2\Calibration\pmEGFPC1\0003_pmEGFPC1_R1_P1_K1_Ch2.zen
8220	5.865996e-04	5.111896e-04	4.378600e-04	20181123_CTCFgfpcf2_Prometa\MitoSys2\Calibration\pmEGFPC1\0003_pmEGFPC1_R1_P1_K1_Ch2.zen
8860	6.219716e-04	5.083428e-04	4.030400e-04	20181123_CTCFgfpcf2_Prometa\MitoSys2\Calibration\pmEGFPC1\0003_pmEGFPC1_R1_P1_K1_Ch2.zen
9500	6.287887e-04	5.933827e-04	3.728700e-04	20181123_CTCFgfpcf2_Prometa\MitoSys2\Calibration\pmEGFPC1\0003_pmEGFPC1_R1_P1_K1_Ch2.zen
10140	6.040761e-04	5.445771e-04	3.465000e-04	20181123_CTCFgfpcf2_Prometa\MitoSys2\Calibration\pmEGFPC1\0003_pmEGFPC1_R1_P1_K1_Ch2.zen
10780	5.679440e-04	5.100027e-04	3.232600e-04	20181123_CTCFgfpcf2_Prometa\MitoSys2\Calibration\pmEGFPC1\0003_pmEGFPC1_R1_P1_K1_Ch2.zen
11420	4.629526e-04	4.257727e-04	3.026500e-04	20181123_CTCFgfpcf2_Prometa\MitoSys2\Calibration\pmEGFPC1\0003_pmEGFPC1_R1_P1_K1_Ch2.zen
12060	2.667681e-04	5.404750e-04	2.842400e-04	20181123_CTCFgfpcf2_Prometa\MitoSys2\Calibration\pmEGFPC1\0003_pmEGFPC1_R1_P1_K1_Ch2.zen
12700	2.635563e-04	3.148218e-04	2.677200e-04	20181123_CTCFgfpcf2_Prometa\MitoSys2\Calibration\pmEGFPC1\0003_pmEGFPC1_R1_P1_K1_Ch2.zen
13980	3.477119e-04	3.506046e-04	2.392900e-04	20181123_CTCFgfpcf2_Prometa\MitoSys2\Calibration\pmEGFPC1\0003_pmEGFPC1_R1_P1_K1_Ch2.zen
15260	2.910541e-04	3.880860e-04	2.157400e-04	20181123_CTCFgfpcf2_Prometa\MitoSys2\Calibration\pmEGFPC1\0003_pmEGFPC1_R1_P1_K1_Ch2.zen
16540	2.175224e-04	3.305333e-04	1.959500e-04	20181123_CTCFgfpcf2_Prometa\MitoSys2\Calibration\pmEGFPC1\0003_pmEGFPC1_R1_P1_K1_Ch2.zen
17820	1.353917e-04	4.082067e-04	1.791000e-04	20181123_CTCFgfpcf2_Prometa\MitoSys2\Calibration\pmEGFPC1\0003_pmEGFPC1_R1_P1_K1_Ch2.zen
19100	1.681116e-04	4.557166e-04	1.646000e-04	20181123_CTCFgfpcf2_Prometa\MitoSys2\Calibration\pmEGFPC1\0003_pmEGFPC1_R1_P1_K1_Ch2.zen
20380	1.081098e-04	3.830301e-04	1.520200e-04	20181123_CTCFgfpcf2_Prometa\MitoSys2\Calibration\pmEGFPC1\0003_pmEGFPC1_R1_P1_K1_Ch2.zen
21660	1.595631e-04	4.927575e-04	1.410000e-04	20181123_CTCFgfpcf2_Prometa\MitoSys2\Calibration\pmEGFPC1\0003_pmEGFPC1_R1_P1_K1_Ch2.zen
22940	1.883355e-04	4.811369e-04	1.312800e-04	20181123_CTCFgfpcf2_Prometa\MitoSys2\Calibration\pmEGFPC1\0003_pmEGFPC1_R1_P1_K1_Ch2.zen
24220	1.629046e-04	4.544984e-04	1.226500e-04	20181123_CTCFgfpcf2_Prometa\MitoSys2\Calibration\pmEGFPC1\0003_pmEGFPC1_R1_P1_K1_Ch2.zen
25500	1.408641e-04	3.981069e-04	1.149400e-04	20181123_CTCFgfpcf2_Prometa\MitoSys2\Calibration\pmEGFPC1\0003_pmEGFPC1_R1_P1_K1_Ch2.zen
28060	1.006969e-04	4.303256e-04	1.017900e-04	20181123_CTCFgfpcf2_Prometa\MitoSys2\Calibration\pmEGFPC1\0003_pmEGFPC1_R1_P1_K1_Ch2.zen
30620	9.163594e-05	4.548099e-04	9.100200e-05	20181123_CTCFgfpcf2_Prometa\MitoSys2\Calibration\pmEGFPC1\0003_pmEGFPC1_R1_P1_K1_Ch2.zen
33180	4.637719e-05	3.657397e-04	8.201700e-05	20181123_CTCFgfpcf2_Prometa\MitoSys2\Calibration\pmEGFPC1\0003_pmEGFPC1_R1_P1_K1_Ch2.zen
35740	4.411453e-05	3.828409e-04	7.443500e-05	20181123_CTCFgfpcf2_Prometa\MitoSys2\Calibration\pmEGFPC1\0003_pmEGFPC1_R1_P1_K1_Ch2.zen
38300	6.609304e-06	2.760099e-04	6.796400e-05	20181123_CTCFgfpcf2_Prometa\MitoSys2\Calibration\pmEGFPC1\0003_pmEGFPC1_R1_P1_K1_Ch2.zen
40860	-7.077679e-05	3.469509e-04	6.238700e-05	20181123_CTCFgfpcf2_Prometa\MitoSys2\Calibration\pmEGFPC1\0003_pmEGFPC1_R1_P1_K1_Ch2.zen
43420	4.733745e-05	3.492576e-04	5.753800e-05	20181123_CTCFgfpcf2_Prometa\MitoSys2\Calibration\pmEGFPC1\0003_pmEGFPC1_R1_P1_K1_Ch2.zen
45980	1.446608e-04	3.129605e-04	5.329000e-05	20181123_CTCFgfpcf2_Prometa\MitoSys2\Calibration\pmEGFPC1\0003_pmEGFPC1_R1_P1_K1_Ch2.zen
48540	3.885542e-05	3.594883e-04	4.954300e-05	20181123_CTCFgfpcf2_Prometa\MitoSys2\Calibration\pmEGFPC1\0003_pmEGFPC1_R1_P1_K1_Ch2.zen
51100	-2.529308e-05	3.676384e-04	4.621800e-05	20181123_CTCFgfpcf2_Prometa\MitoSys2\Calibration\pmEGFPC1\0003_pmEGFPC1_R1_P1_K1_Ch2.zen
56220	-6.817484e-05	2.805940e-04	4.058700e-05	20181123_CTCFgfpcf2_Prometa\MitoSys2\Calibration\pmEGFPC1\0003_pmEGFPC1_R1_P1_K1_Ch2.zen
61340	-7.265415e-05	2.649418e-04	3.601700e-05	20181123_CTCFgfpcf2_Prometa\MitoSys2\Calibration\pmEGFPC1\0003_pmEGFPC1_R1_P1_K1_Ch2.zen
66460	3.050225e-05	2.905910e-04	3.224600e-05	20181123_CTCFgfpcf2_Prometa\MitoSys2\Calibration\pmEGFPC1\0003_pmEGFPC1_R1_P1_K1_Ch2.zen
71580	3.582502e-05	2.862955e-04	2.909000e-05	20181123_CTCFgfpcf2_Prometa\MitoSys2\Calibration\pmEGFPC1\0003_pmEGFPC1_R1_P1_K1_Ch2.zen
76700	-8.245301e-05	2.633611e-04	2.641800e-05	20181123_CTCFgfpcf2_Prometa\MitoSys2\Calibration\pmEGFPC1\0003_pmEGFPC1_R1_P1_K1_Ch2.zen
81820	2.222119e-06	3.491806e-04	2.413100e-05	20181123_CTCFgfpcf2_Prometa\MitoSys2\Calibration\pmEGFPC1\0003_pmEGFPC1_R1_P1_K1_Ch2.zen
86940	1.207914e-05	3.856705e-04	2.215600e-05	20181123_CTCFgfpcf2_Prometa\MitoSys2\Calibration\pmEGFPC1\0003_pmEGFPC1_R1_P1_K1_Ch2.zen
92060	-6.821192e-05	2.740304e-04	2.043600e-05	20181123_CTCFgfpcf2_Prometa\MitoSys2\Calibration\pmEGFPC1\0003_pmEGFPC1_R1_P1_K1_Ch2.zen
97180	-9.140466e-05	3.616327e-04	1.892800e-05	20181123_CTCFgfpcf2_Prometa\MitoSys2\Calibration\pmEGFPC1\0003_pmEGFPC1_R1_P1_K1_Ch2.zen
102300	-6.198632e-05	2.959376e-04	1.759600e-05	20181123_CTCFgfpcf2_Prometa\MitoSys2\Calibration\pmEGFPC1\0003_pmEGFPC1_R1_P1_K1_Ch2.zen
112540	-3.693686e-05	2.393171e-04	1.535700e-05	20181123_CTCFgfpcf2_Prometa\MitoSys2\Calibration\pmEGFPC1\0003_pmEGFPC1_R1_P1_K1_Ch2.zen
122780	5.780088e-05	1.796833e-04	1.355400e-05	20181123_CTCFgfpcf2_Prometa\MitoSys2\Calibration\pmEGFPC1\0003_pmEGFPC1_R1_P1_K1_Ch2.zen
133020	-3.965380e-05	3.096495e-04	1.207800e-05	20181123_CTCFgfpcf2_Prometa\MitoSys2\Calibration\pmEGFPC1\0003_pmEGFPC1_R1_P1_K1_Ch2.zen
143260	4.323036e-05	2.731816e-04	1.085200e-05	20181123_CTCFgfpcf2_Prometa\MitoSys2\Calibration\pmEGFPC1\0003_pmEGFPC1_R1_P1_K1_Ch2.zen
153500	3.965489e-05	2.425919e-04	9.818700e-06	20181123_CTCFgfpcf2_Prometa\MitoSys2\Calibration\pmEGFPC1\0003_pmEGFPC1_R1_P1_K1_Ch2.zen
163740	4.726887e-05	2.261663e-04	8.939500e-06	20181123_CTCFgfpcf2_Prometa\MitoSys2\Calibration\pmEGFPC1\0003_pmEGFPC1_R1_P1_K1_Ch2.zen
173980	-8.144536e-05	2.049629e-04	8.183800e-06	20181123_CTCFgfpcf2_Prometa\MitoSys2\Calibration\pmEGFPC1\0003_pmEGFPC1_R1_P1_K1_Ch2.zen
184220	1.729333e-05	2.897502e-04	7.528600e-06	20181123_CTCFgfpcf2_Prometa\MitoSys2\Calibration\pmEGFPC1\0003_pmEGFPC1_R1_P1_K1_Ch2.zen
194460	3.423443e-05	3.118299e-04	6.956200e-06	20181123_CTCFgfpcf2_Prometa\MitoSys2\Calibration\pmEGFPC1\0003_pmEGFPC1_R1_P1_K1_Ch2.zen
204700	8.014836e-05	2.321781e-04	6.452600e-06	20181123_CTCFgfpcf2_Prometa\MitoSys2\Calibration\pmEGFPC1\0003_pmEGFPC1_R1_P1_K1_Ch2.zen
225180	1.129822e-04	2.501691e-04	5.610000e-06	20181123_CTCFgfpcf2_Prometa\MitoSys2\Calibration\pmEGFPC1\0003_pmEGFPC1_R1_P1_K1_Ch2.zen
245660	3.189279e-05	1.774691e-04	4.935500e-06	20181123_CTCFgfpcf2_Prometa\MitoSys2\Calibration\pmEGFPC1\0003_pmEGFPC1_R1_P1_K1_Ch2.zen
266140	5.663859e-05	2.497898e-04	4.385900e-06	20181123_CTCFgfpcf2_Prometa\MitoSys2\Calibration\pmEGFPC1\0003_pmEGFPC1_R1_P1_K1_Ch2.zen
286620	1.820879e-05	1.627552e-04	3.930900e-06	20181123_CTCFgfpcf2_Prometa\MitoSys2\Calibration\pmEGFPC1\0003_pmEGFPC1_R1_P1_K1_Ch2.zen
307100	7.241111e-05	2.131347e-04	3.549300e-06	20181123_CTCFgfpcf2_Prometa\MitoSys2\Calibration\pmEGFPC1\0003_pmEGFPC1_R1_P1_K1_Ch2.zen
327580	2.131141e-05	2.712181e-04	3.225500e-06	20181123_CTCFgfpcf2_Prometa\MitoSys2\Calibration\pmEGFPC1\0003_pmEGFPC1_R1_P1_K1_Ch2.zen
348060	4.672313e-05	1.862106e-04	2.948000e-06	20181123_CTCFgfpcf2_Prometa\MitoSys2\Calibration\pmEGFPC1\0003_pmEGFPC1_R1_P1_K1_Ch2.zen
368540	2.219088e-05	2.418020e-04	2.708100e-06	20181123_CTCFgfpcf2_Prometa\MitoSys2\Calibration\pmEGFPC1\0003_pmEGFPC1_R1_P1_K1_Ch2.zen
389020	2.061944e-05	1.856518e-04	2.498900e-06	20181123_CTCFgfpcf2_Prometa\MitoSys2\Calibration\pmEGFPC1\0003_pmEGFPC1_R1_P1_K1_Ch2.zen
409500	-1.840066e-05	2.191678e-04	2.315200e-06	20181123_CTCFgfpcf2_Prometa\MitoSys2\Calibration\pmEGFPC1\0003_pmEGFPC1_R1_P1_K1_Ch2.zen
450460	6.229094e-05	1.760569e-04	2.008800e-06	20181123_CTCFgfpcf2_Prometa\MitoSys2\Calibration\pmEGFPC1\0003_pmEGFPC1_R1_P1_K1_Ch2.zen
491420	2.586542e-05	1.474337e-04	1.764300e-06	20181123_CTCFgfpcf2_Prometa\MitoSys2\Calibration\pmEGFPC1\0003_pmEGFPC1_R1_P1_K1_Ch2.zen
532380	-5.768774e-06	1.065291e-04	1.565600e-06	20181123_CTCFgfpcf2_Prometa\MitoSys2\Calibration\pmEGFPC1\0003_pmEGFPC1_R1_P1_K1_Ch2.zen
573340	4.290841e-06	1.603839e-04	1.401500e-06	20181123_CTCFgfpcf2_Prometa\MitoSys2\Calibration\pmEGFPC1\0003_pmEGFPC1_R1_P1_K1_Ch2.zen
614300	-1.251229e-05	1.823349e-04	1.264100e-06	20181123_CTCFgfpcf2_Prometa\MitoSys2\Calibration\pmEGFPC1\0003_pmEGFPC1_R1_P1_K1_Ch2.zen
655260	2.159343e-05	1.800382e-04	1.147700e-06	20181123_CTCFgfpcf2_Prometa\MitoSys2\Calibration\pmEGFPC1\0003_pmEGFPC1_R1_P1_K1_Ch2.zen
696220	-1.771879e-05	1.927033e-04	1.048200e-06	20181123_CTCFgfpcf2_Prometa\MitoSys2\Calibration\pmEGFPC1\0003_pmEGFPC1_R1_P1_K1_Ch2.zen
737180	-4.730499e-05	1.899091e-04	9.621500e-07	20181123_CTCFgfpcf2_Prometa\MitoSys2\Calibration\pmEGFPC1\0003_pmEGFPC1_R1_P1_K1_Ch2.zen
778140	4.489676e-05	1.588787e-04	8.872800e-07	20181123_CTCFgfpcf2_Prometa\MitoSys2\Calibration\pmEGFPC1\0003_pmEGFPC1_R1_P1_K1_Ch2.zen
819100	3.888912e-05	1.347551e-04	8.216100e-07	20181123_CTCFgfpcf2_Prometa\MitoSys2\Calibration\pmEGFPC1\0003_pmEGFPC1_R1_P1_K1_Ch2.zen
901020	3.766790e-05	1.356539e-04	7.121800e-07	20181123_CTCFgfpcf2_Prometa\MitoSys2\Calibration\pmEGFPC1\0003_pmEGFPC1_R1_P1_K1_Ch2.zen
982940	-4.114562e-05	1.267271e-04	6.250100e-07	20181123_CTCFgfpcf2_Prometa\MitoSys2\Calibration\pmEGFPC1\0003_pmEGFPC1_R1_P1_K1_Ch2.zen
1064860	-3.048950e-05	1.304730e-04	5.542400e-07	20181123_CTCFgfpcf2_Prometa\MitoSys2\Calibration\pmEGFPC1\0003_pmEGFPC1_R1_P1_K1_Ch2.zen
1146780	1.143680e-05	2.004069e-04	4.958600e-07	20181123_CTCFgfpcf2_Prometa\MitoSys2\Calibration\pmEGFPC1\0003_pmEGFPC1_R1_P1_K1_Ch2.zen
1228700	-2.077754e-05	1.401791e-04	4.470400e-07	20181123_CTCFgfpcf2_Prometa\MitoSys2\Calibration\pmEGFPC1\0003_pmEGFPC1_R1_P1_K1_Ch2.zen
1310620	2.505443e-05	1.276794e-04	4.057200e-07	20181123_CTCFgfpcf2_Prometa\MitoSys2\Calibration\pmEGFPC1\0003_pmEGFPC1_R1_P1_K1_Ch2.zen
1392540	-5.765478e-05	9.695166e-05	3.703800e-07	20181123_CTCFgfpcf2_Prometa\MitoSys2\Calibration\pmEGFPC1\0003_pmEGFPC1_R1_P1_K1_Ch2.zen
1474460	1.375441e-05	1.848230e-04	3.398800e-07	20181123_CTCFgfpcf2_Prometa\MitoSys2\Calibration\pmEGFPC1\0003_pmEGFPC1_R1_P1_K1_Ch2.zen
1556380	2.343409e-06	1.069078e-04	3.133400e-07	20181123_CTCFgfpcf2_Prometa\MitoSys2\Calibration\pmEGFPC1\0003_pmEGFPC1_R1_P1_K1_Ch2.zen
10	8.132436e-03	1.024677e-03	8.324200e-03	20181123_CTCFgfpcf2_Prometa\MitoSys2\Calibration\pmEGFPC1\0004_pmEGFPC1_R1_P2_K1_Ch2.zen
20	8.116629e-03	1.049911e-03	7.985200e-03	20181123_CTCFgfpcf2_Prometa\MitoSys2\Calibration\pmEGFPC1\0004_pmEGFPC1_R1_P2_K1_Ch2.zen
30	7.740090e-03	6.156726e-04	7.669300e-03	20181123_CTCFgfpcf2_Prometa\MitoSys2\Calibration\pmEGFPC1\0004_pmEGFPC1_R1_P2_K1_Ch2.zen
40	7.339360e-03	9.035011e-04	7.376200e-03	20181123_CTCFgfpcf2_Prometa\MitoSys2\Calibration\pmEGFPC1\0004_pmEGFPC1_R1_P2_K1_Ch2.zen
50	7.051281e-03	8.262916e-04	7.104400e-03	20181123_CTCFgfpcf2_Prometa\MitoSys2\Calibration\pmEGFPC1\0004_pmEGFPC1_R1_P2_K1_Ch2.zen
60	6.943420e-03	1.163520e-03	6.852300e-03	20181123_CTCFgfpcf2_Prometa\MitoSys2\Calibration\pmEGFPC1\0004_pmEGFPC1_R1_P2_K1_Ch2.zen
70	6.375052e-03	1.104986e-03	6.618400e-03	20181123_CTCFgfpcf2_Prometa\MitoSys2\Calibration\pmEGFPC1\0004_pmEGFPC1_R1_P2_K1_Ch2.zen
80	6.740487e-03	1.035671e-03	6.400800e-03	20181123_CTCFgfpcf2_Prometa\MitoSys2\Calibration\pmEGFPC1\0004_pmEGFPC1_R1_P2_K1_Ch2.zen
90	6.059423e-03	1.048429e-03	6.198200e-03	20181123_CTCFgfpcf2_Prometa\MitoSys2\Calibration\pmEGFPC1\0004_pmEGFPC1_R1_P2_K1_Ch2.zen
100	6.019777e-03	7.749673e-04	6.009300e-03	20181123_CTCFgfpcf2_Prometa\MitoSys2\Calibration\pmEGFPC1\0004_pmEGFPC1_R1_P2_K1_Ch2.zen
120	5.654691e-03	7.682461e-04	5.667300e-03	20181123_CTCFgfpcf2_Prometa\MitoSys2\Calibration\pmEGFPC1\0004_pmEGFPC1_R1_P2_K1_Ch2.zen
140	5.332064e-03	7.537312e-04	5.366500e-03	20181123_CTCFgfpcf2_Prometa\MitoSys2\Calibration\pmEGFPC1\0004_pmEGFPC1_R1_P2_K1_Ch2.zen
160	5.048827e-03	5.629684e-04	5.099900e-03	20181123_CTCFgfpcf2_Prometa\MitoSys2\Calibration\pmEGFPC1\0004_pmEGFPC1_R1_P2_K1_Ch2.zen
180	4.865438e-03	5.898742e-04	4.862000e-03	20181123_CTCFgfpcf2_Prometa\MitoSys2\Calibration\pmEGFPC1\0004_pmEGFPC1_R1_P2_K1_Ch2.zen
200	4.904612e-03	5.679049e-04	4.648100e-03	20181123_CTCFgfpcf2_Prometa\MitoSys2\Calibration\pmEGFPC1\0004_pmEGFPC1_R1_P2_K1_Ch2.zen
220	4.532152e-03	6.880551e-04	4.454700e-03	20181123_CTCFgfpcf2_Prometa\MitoSys2\Calibration\pmEGFPC1\0004_pmEGFPC1_R1_P2_K1_Ch2.zen
240	4.461097e-03	6.945889e-04	4.278700e-03	20181123_CTCFgfpcf2_Prometa\MitoSys2\Calibration\pmEGFPC1\0004_pmEGFPC1_R1_P2_K1_Ch2.zen
260	4.325231e-03	8.976024e-04	4.117800e-03	20181123_CTCFgfpcf2_Prometa\MitoSys2\Calibration\pmEGFPC1\0004_pmEGFPC1_R1_P2_K1_Ch2.zen
280	4.128315e-03	6.091743e-04	3.969900e-03	20181123_CTCFgfpcf2_Prometa\MitoSys2\Calibration\pmEGFPC1\0004_pmEGFPC1_R1_P2_K1_Ch2.zen
300	3.910841e-03	5.013979e-04	3.833300e-03	20181123_CTCFgfpcf2_Prometa\MitoSys2\Calibration\pmEGFPC1\0004_pmEGFPC1_R1_P2_K1_Ch2.zen
340	3.513462e-03	4.071600e-04	3.588800e-03	20181123_CTCFgfpcf2_Prometa\MitoSys2\Calibration\pmEGFPC1\0004_pmEGFPC1_R1_P2_K1_Ch2.zen
380	3.212066e-03	5.160689e-04	3.375700e-03	20181123_CTCFgfpcf2_Prometa\MitoSys2\Calibration\pmEGFPC1\0004_pmEGFPC1_R1_P2_K1_Ch2.zen
420	3.141612e-03	4.811199e-04	3.187700e-03	20181123_CTCFgfpcf2_Prometa\MitoSys2\Calibration\pmEGFPC1\0004_pmEGFPC1_R1_P2_K1_Ch2.zen
460	3.028800e-03	5.001030e-04	3.020400e-03	20181123_CTCFgfpcf2_Prometa\MitoSys2\Calibration\pmEGFPC1\0004_pmEGFPC1_R1_P2_K1_Ch2.zen
500	2.799853e-03	6.105590e-04	2.870200e-03	20181123_CTCFgfpcf2_Prometa\MitoSys2\Calibration\pmEGFPC1\0004_pmEGFPC1_R1_P2_K1_Ch2.zen
540	2.624499e-03	6.236108e-04	2.734500e-03	20181123_CTCFgfpcf2_Prometa\MitoSys2\Calibration\pmEGFPC1\0004_pmEGFPC1_R1_P2_K1_Ch2.zen
580	2.461354e-03	5.275482e-04	2.611100e-03	20181123_CTCFgfpcf2_Prometa\MitoSys2\Calibration\pmEGFPC1\0004_pmEGFPC1_R1_P2_K1_Ch2.zen
620	2.311163e-03	5.654399e-04	2.498500e-03	20181123_CTCFgfpcf2_Prometa\MitoSys2\Calibration\pmEGFPC1\0004_pmEGFPC1_R1_P2_K1_Ch2.zen
660	2.169053e-03	5.181610e-04	2.395200e-03	20181123_CTCFgfpcf2_Prometa\MitoSys2\Calibration\pmEGFPC1\0004_pmEGFPC1_R1_P2_K1_Ch2.zen
700	2.224003e-03	4.295826e-04	2.300100e-03	20181123_CTCFgfpcf2_Prometa\MitoSys2\Calibration\pmEGFPC1\0004_pmEGFPC1_R1_P2_K1_Ch2.zen
780	2.187861e-03	4.129250e-04	2.130900e-03	20181123_CTCFgfpcf2_Prometa\MitoSys2\Calibration\pmEGFPC1\0004_pmEGFPC1_R1_P2_K1_Ch2.zen
860	1.954318e-03	4.128637e-04	1.984800e-03	20181123_CTCFgfpcf2_Prometa\MitoSys2\Calibration\pmEGFPC1\0004_pmEGFPC1_R1_P2_K1_Ch2.zen
940	1.892260e-03	4.091864e-04	1.857400e-03	20181123_CTCFgfpcf2_Prometa\MitoSys2\Calibration\pmEGFPC1\0004_pmEGFPC1_R1_P2_K1_Ch2.zen
1020	1.813203e-03	2.853235e-04	1.745400e-03	20181123_CTCFgfpcf2_Prometa\MitoSys2\Calibration\pmEGFPC1\0004_pmEGFPC1_R1_P2_K1_Ch2.zen
1100	1.696358e-03	4.375825e-04	1.646100e-03	20181123_CTCFgfpcf2_Prometa\MitoSys2\Calibration\pmEGFPC1\0004_pmEGFPC1_R1_P2_K1_Ch2.zen
1180	1.533911e-03	3.196121e-04	1.557600e-03	20181123_CTCFgfpcf2_Prometa\MitoSys2\Calibration\pmEGFPC1\0004_pmEGFPC1_R1_P2_K1_Ch2.zen
1260	1.530456e-03	3.326001e-04	1.478200e-03	20181123_CTCFgfpcf2_Prometa\MitoSys2\Calibration\pmEGFPC1\0004_pmEGFPC1_R1_P2_K1_Ch2.zen
1340	1.597632e-03	4.148972e-04	1.406600e-03	20181123_CTCFgfpcf2_Prometa\MitoSys2\Calibration\pmEGFPC1\0004_pmEGFPC1_R1_P2_K1_Ch2.zen
1420	1.471529e-03	3.658542e-04	1.341600e-03	20181123_CTCFgfpcf2_Prometa\MitoSys2\Calibration\pmEGFPC1\0004_pmEGFPC1_R1_P2_K1_Ch2.zen
1500	1.341648e-03	3.909537e-04	1.282400e-03	20181123_CTCFgfpcf2_Prometa\MitoSys2\Calibration\pmEGFPC1\0004_pmEGFPC1_R1_P2_K1_Ch2.zen
1660	1.217439e-03	3.535270e-04	1.178700e-03	20181123_CTCFgfpcf2_Prometa\MitoSys2\Calibration\pmEGFPC1\0004_pmEGFPC1_R1_P2_K1_Ch2.zen
1820	1.086861e-03	4.015491e-04	1.090800e-03	20181123_CTCFgfpcf2_Prometa\MitoSys2\Calibration\pmEGFPC1\0004_pmEGFPC1_R1_P2_K1_Ch2.zen
1980	1.165631e-03	3.287612e-04	1.015300e-03	20181123_CTCFgfpcf2_Prometa\MitoSys2\Calibration\pmEGFPC1\0004_pmEGFPC1_R1_P2_K1_Ch2.zen
2140	9.874037e-04	3.832286e-04	9.498500e-04	20181123_CTCFgfpcf2_Prometa\MitoSys2\Calibration\pmEGFPC1\0004_pmEGFPC1_R1_P2_K1_Ch2.zen
2300	1.046276e-03	3.091397e-04	8.925200e-04	20181123_CTCFgfpcf2_Prometa\MitoSys2\Calibration\pmEGFPC1\0004_pmEGFPC1_R1_P2_K1_Ch2.zen
2460	9.103662e-04	4.365795e-04	8.419200e-04	20181123_CTCFgfpcf2_Prometa\MitoSys2\Calibration\pmEGFPC1\0004_pmEGFPC1_R1_P2_K1_Ch2.zen
2620	9.315436e-04	4.700224e-04	7.969200e-04	20181123_CTCFgfpcf2_Prometa\MitoSys2\Calibration\pmEGFPC1\0004_pmEGFPC1_R1_P2_K1_Ch2.zen
2780	7.413427e-04	2.639507e-04	7.566500e-04	20181123_CTCFgfpcf2_Prometa\MitoSys2\Calibration\pmEGFPC1\0004_pmEGFPC1_R1_P2_K1_Ch2.zen
2940	7.792734e-04	3.132704e-04	7.204000e-04	20181123_CTCFgfpcf2_Prometa\MitoSys2\Calibration\pmEGFPC1\0004_pmEGFPC1_R1_P2_K1_Ch2.zen
3100	6.936081e-04	2.602200e-04	6.876100e-04	20181123_CTCFgfpcf2_Prometa\MitoSys2\Calibration\pmEGFPC1\0004_pmEGFPC1_R1_P2_K1_Ch2.zen
3420	5.114618e-04	3.135891e-04	6.305700e-04	20181123_CTCFgfpcf2_Prometa\MitoSys2\Calibration\pmEGFPC1\0004_pmEGFPC1_R1_P2_K1_Ch2.zen
3740	4.739413e-04	2.759584e-04	5.826700e-04	20181123_CTCFgfpcf2_Prometa\MitoSys2\Calibration\pmEGFPC1\0004_pmEGFPC1_R1_P2_K1_Ch2.zen
4060	5.752086e-04	3.500524e-04	5.418600e-04	20181123_CTCFgfpcf2_Prometa\MitoSys2\Calibration\pmEGFPC1\0004_pmEGFPC1_R1_P2_K1_Ch2.zen
4380	5.451782e-04	3.405332e-04	5.066900e-04	20181123_CTCFgfpcf2_Prometa\MitoSys2\Calibration\pmEGFPC1\0004_pmEGFPC1_R1_P2_K1_Ch2.zen
4700	5.661961e-04	2.907261e-04	4.760600e-04	20181123_CTCFgfpcf2_Prometa\MitoSys2\Calibration\pmEGFPC1\0004_pmEGFPC1_R1_P2_K1_Ch2.zen
5020	5.264156e-04	3.245000e-04	4.491400e-04	20181123_CTCFgfpcf2_Prometa\MitoSys2\Calibration\pmEGFPC1\0004_pmEGFPC1_R1_P2_K1_Ch2.zen
5340	4.021623e-04	3.139392e-04	4.253000e-04	20181123_CTCFgfpcf2_Prometa\MitoSys2\Calibration\pmEGFPC1\0004_pmEGFPC1_R1_P2_K1_Ch2.zen
5660	4.486031e-04	3.134258e-04	4.040400e-04	20181123_CTCFgfpcf2_Prometa\MitoSys2\Calibration\pmEGFPC1\0004_pmEGFPC1_R1_P2_K1_Ch2.zen
5980	3.997366e-04	2.696137e-04	3.849500e-04	20181123_CTCFgfpcf2_Prometa\MitoSys2\Calibration\pmEGFPC1\0004_pmEGFPC1_R1_P2_K1_Ch2.zen
6300	3.484953e-04	2.589770e-04	3.677200e-04	20181123_CTCFgfpcf2_Prometa\MitoSys2\Calibration\pmEGFPC1\0004_pmEGFPC1_R1_P2_K1_Ch2.zen
6940	3.494637e-04	2.730069e-04	3.378600e-04	20181123_CTCFgfpcf2_Prometa\MitoSys2\Calibration\pmEGFPC1\0004_pmEGFPC1_R1_P2_K1_Ch2.zen
7580	2.795979e-04	1.768623e-04	3.128500e-04	20181123_CTCFgfpcf2_Prometa\MitoSys2\Calibration\pmEGFPC1\0004_pmEGFPC1_R1_P2_K1_Ch2.zen
8220	4.000632e-04	3.131384e-04	2.916000e-04	20181123_CTCFgfpcf2_Prometa\MitoSys2\Calibration\pmEGFPC1\0004_pmEGFPC1_R1_P2_K1_Ch2.zen
8860	3.780956e-04	2.189372e-04	2.733200e-04	20181123_CTCFgfpcf2_Prometa\MitoSys2\Calibration\pmEGFPC1\0004_pmEGFPC1_R1_P2_K1_Ch2.zen
9500	2.487425e-04	3.319198e-04	2.574300e-04	20181123_CTCFgfpcf2_Prometa\MitoSys2\Calibration\pmEGFPC1\0004_pmEGFPC1_R1_P2_K1_Ch2.zen
10140	2.181036e-04	2.737009e-04	2.434700e-04	20181123_CTCFgfpcf2_Prometa\MitoSys2\Calibration\pmEGFPC1\0004_pmEGFPC1_R1_P2_K1_Ch2.zen
10780	1.994084e-04	3.224849e-04	2.311200e-04	20181123_CTCFgfpcf2_Prometa\MitoSys2\Calibration\pmEGFPC1\0004_pmEGFPC1_R1_P2_K1_Ch2.zen
11420	1.772992e-04	3.246115e-04	2.201100e-04	20181123_CTCFgfpcf2_Prometa\MitoSys2\Calibration\pmEGFPC1\0004_pmEGFPC1_R1_P2_K1_Ch2.zen
12060	1.217291e-04	2.837730e-04	2.102300e-04	20181123_CTCFgfpcf2_Prometa\MitoSys2\Calibration\pmEGFPC1\0004_pmEGFPC1_R1_P2_K1_Ch2.zen
12700	1.338031e-04	2.233470e-04	2.013200e-04	20181123_CTCFgfpcf2_Prometa\MitoSys2\Calibration\pmEGFPC1\0004_pmEGFPC1_R1_P2_K1_Ch2.zen
13980	1.182509e-04	1.849380e-04	1.858600e-04	20181123_CTCFgfpcf2_Prometa\MitoSys2\Calibration\pmEGFPC1\0004_pmEGFPC1_R1_P2_K1_Ch2.zen
15260	2.206793e-04	2.078454e-04	1.729100e-04	20181123_CTCFgfpcf2_Prometa\MitoSys2\Calibration\pmEGFPC1\0004_pmEGFPC1_R1_P2_K1_Ch2.zen
16540	1.528277e-04	2.645304e-04	1.619000e-04	20181123_CTCFgfpcf2_Prometa\MitoSys2\Calibration\pmEGFPC1\0004_pmEGFPC1_R1_P2_K1_Ch2.zen
17820	1.470614e-04	2.248002e-04	1.524200e-04	20181123_CTCFgfpcf2_Prometa\MitoSys2\Calibration\pmEGFPC1\0004_pmEGFPC1_R1_P2_K1_Ch2.zen
19100	1.835987e-04	2.489773e-04	1.441700e-04	20181123_CTCFgfpcf2_Prometa\MitoSys2\Calibration\pmEGFPC1\0004_pmEGFPC1_R1_P2_K1_Ch2.zen
20380	1.889777e-04	2.729739e-04	1.369100e-04	20181123_CTCFgfpcf2_Prometa\MitoSys2\Calibration\pmEGFPC1\0004_pmEGFPC1_R1_P2_K1_Ch2.zen
21660	1.566978e-04	2.762566e-04	1.304700e-04	20181123_CTCFgfpcf2_Prometa\MitoSys2\Calibration\pmEGFPC1\0004_pmEGFPC1_R1_P2_K1_Ch2.zen
22940	1.024702e-04	2.206667e-04	1.247300e-04	20181123_CTCFgfpcf2_Prometa\MitoSys2\Calibration\pmEGFPC1\0004_pmEGFPC1_R1_P2_K1_Ch2.zen
24220	1.155578e-04	1.936009e-04	1.195600e-04	20181123_CTCFgfpcf2_Prometa\MitoSys2\Calibration\pmEGFPC1\0004_pmEGFPC1_R1_P2_K1_Ch2.zen
25500	1.018451e-04	1.740918e-04	1.148900e-04	20181123_CTCFgfpcf2_Prometa\MitoSys2\Calibration\pmEGFPC1\0004_pmEGFPC1_R1_P2_K1_Ch2.zen
28060	1.155258e-04	2.222579e-04	1.067600e-04	20181123_CTCFgfpcf2_Prometa\MitoSys2\Calibration\pmEGFPC1\0004_pmEGFPC1_R1_P2_K1_Ch2.zen
30620	7.775864e-05	2.153491e-04	9.993000e-05	20181123_CTCFgfpcf2_Prometa\MitoSys2\Calibration\pmEGFPC1\0004_pmEGFPC1_R1_P2_K1_Ch2.zen
33180	1.015584e-04	1.975175e-04	9.409200e-05	20181123_CTCFgfpcf2_Prometa\MitoSys2\Calibration\pmEGFPC1\0004_pmEGFPC1_R1_P2_K1_Ch2.zen
35740	9.134026e-05	1.996159e-04	8.904100e-05	20181123_CTCFgfpcf2_Prometa\MitoSys2\Calibration\pmEGFPC1\0004_pmEGFPC1_R1_P2_K1_Ch2.zen
38300	1.291785e-04	1.733190e-04	8.462200e-05	20181123_CTCFgfpcf2_Prometa\MitoSys2\Calibration\pmEGFPC1\0004_pmEGFPC1_R1_P2_K1_Ch2.zen
40860	9.408474e-05	2.278003e-04	8.071900e-05	20181123_CTCFgfpcf2_Prometa\MitoSys2\Calibration\pmEGFPC1\0004_pmEGFPC1_R1_P2_K1_Ch2.zen
43420	1.050543e-04	2.170184e-04	7.724300e-05	20181123_CTCFgfpcf2_Prometa\MitoSys2\Calibration\pmEGFPC1\0004_pmEGFPC1_R1_P2_K1_Ch2.zen
45980	4.849437e-05	1.820305e-04	7.412400e-05	20181123_CTCFgfpcf2_Prometa\MitoSys2\Calibration\pmEGFPC1\0004_pmEGFPC1_R1_P2_K1_Ch2.zen
48540	9.522318e-05	2.003901e-04	7.130800e-05	20181123_CTCFgfpcf2_Prometa\MitoSys2\Calibration\pmEGFPC1\0004_pmEGFPC1_R1_P2_K1_Ch2.zen
51100	9.308409e-05	2.204158e-04	6.875000e-05	20181123_CTCFgfpcf2_Prometa\MitoSys2\Calibration\pmEGFPC1\0004_pmEGFPC1_R1_P2_K1_Ch2.zen
56220	6.731569e-05	2.073032e-04	6.427200e-05	20181123_CTCFgfpcf2_Prometa\MitoSys2\Calibration\pmEGFPC1\0004_pmEGFPC1_R1_P2_K1_Ch2.zen
61340	8.916279e-05	1.841214e-04	6.047300e-05	20181123_CTCFgfpcf2_Prometa\MitoSys2\Calibration\pmEGFPC1\0004_pmEGFPC1_R1_P2_K1_Ch2.zen
66460	5.485947e-05	1.679379e-04	5.720300e-05	20181123_CTCFgfpcf2_Prometa\MitoSys2\Calibration\pmEGFPC1\0004_pmEGFPC1_R1_P2_K1_Ch2.zen
71580	7.625056e-05	1.765456e-04	5.435100e-05	20181123_CTCFgfpcf2_Prometa\MitoSys2\Calibration\pmEGFPC1\0004_pmEGFPC1_R1_P2_K1_Ch2.zen
76700	5.024217e-05	1.682615e-04	5.183900e-05	20181123_CTCFgfpcf2_Prometa\MitoSys2\Calibration\pmEGFPC1\0004_pmEGFPC1_R1_P2_K1_Ch2.zen
81820	1.038099e-04	1.975642e-04	4.960400e-05	20181123_CTCFgfpcf2_Prometa\MitoSys2\Calibration\pmEGFPC1\0004_pmEGFPC1_R1_P2_K1_Ch2.zen
86940	1.336671e-04	1.924518e-04	4.760200e-05	20181123_CTCFgfpcf2_Prometa\MitoSys2\Calibration\pmEGFPC1\0004_pmEGFPC1_R1_P2_K1_Ch2.zen
92060	5.322318e-05	1.551403e-04	4.579400e-05	20181123_CTCFgfpcf2_Prometa\MitoSys2\Calibration\pmEGFPC1\0004_pmEGFPC1_R1_P2_K1_Ch2.zen
97180	4.869425e-05	1.418836e-04	4.415300e-05	20181123_CTCFgfpcf2_Prometa\MitoSys2\Calibration\pmEGFPC1\0004_pmEGFPC1_R1_P2_K1_Ch2.zen
102300	7.103112e-05	1.376097e-04	4.265500e-05	20181123_CTCFgfpcf2_Prometa\MitoSys2\Calibration\pmEGFPC1\0004_pmEGFPC1_R1_P2_K1_Ch2.zen
112540	9.428193e-05	1.424747e-04	4.001300e-05	20181123_CTCFgfpcf2_Prometa\MitoSys2\Calibration\pmEGFPC1\0004_pmEGFPC1_R1_P2_K1_Ch2.zen
122780	6.288954e-05	1.561922e-04	3.775200e-05	20181123_CTCFgfpcf2_Prometa\MitoSys2\Calibration\pmEGFPC1\0004_pmEGFPC1_R1_P2_K1_Ch2.zen
133020	6.493395e-05	1.546153e-04	3.579000e-05	20181123_CTCFgfpcf2_Prometa\MitoSys2\Calibration\pmEGFPC1\0004_pmEGFPC1_R1_P2_K1_Ch2.zen
143260	-7.840506e-06	1.689207e-04	3.406800e-05	20181123_CTCFgfpcf2_Prometa\MitoSys2\Calibration\pmEGFPC1\0004_pmEGFPC1_R1_P2_K1_Ch2.zen
153500	-3.643511e-06	1.440891e-04	3.254100e-05	20181123_CTCFgfpcf2_Prometa\MitoSys2\Calibration\pmEGFPC1\0004_pmEGFPC1_R1_P2_K1_Ch2.zen
163740	3.053081e-05	1.813484e-04	3.117600e-05	20181123_CTCFgfpcf2_Prometa\MitoSys2\Calibration\pmEGFPC1\0004_pmEGFPC1_R1_P2_K1_Ch2.zen
173980	5.791917e-05	1.537282e-04	2.994700e-05	20181123_CTCFgfpcf2_Prometa\MitoSys2\Calibration\pmEGFPC1\0004_pmEGFPC1_R1_P2_K1_Ch2.zen
184220	3.491972e-05	1.115790e-04	2.883300e-05	20181123_CTCFgfpcf2_Prometa\MitoSys2\Calibration\pmEGFPC1\0004_pmEGFPC1_R1_P2_K1_Ch2.zen
194460	7.039973e-05	1.337018e-04	2.781700e-05	20181123_CTCFgfpcf2_Prometa\MitoSys2\Calibration\pmEGFPC1\0004_pmEGFPC1_R1_P2_K1_Ch2.zen
204700	7.682901e-05	1.451409e-04	2.688600e-05	20181123_CTCFgfpcf2_Prometa\MitoSys2\Calibration\pmEGFPC1\0004_pmEGFPC1_R1_P2_K1_Ch2.zen
225180	3.026349e-05	1.400188e-04	2.523700e-05	20181123_CTCFgfpcf2_Prometa\MitoSys2\Calibration\pmEGFPC1\0004_pmEGFPC1_R1_P2_K1_Ch2.zen
245660	2.863686e-05	1.287534e-04	2.381900e-05	20181123_CTCFgfpcf2_Prometa\MitoSys2\Calibration\pmEGFPC1\0004_pmEGFPC1_R1_P2_K1_Ch2.zen
266140	-2.344704e-05	1.342227e-04	2.258300e-05	20181123_CTCFgfpcf2_Prometa\MitoSys2\Calibration\pmEGFPC1\0004_pmEGFPC1_R1_P2_K1_Ch2.zen
286620	-2.134270e-05	9.740366e-05	2.149500e-05	20181123_CTCFgfpcf2_Prometa\MitoSys2\Calibration\pmEGFPC1\0004_pmEGFPC1_R1_P2_K1_Ch2.zen
307100	-7.710601e-07	1.116350e-04	2.052600e-05	20181123_CTCFgfpcf2_Prometa\MitoSys2\Calibration\pmEGFPC1\0004_pmEGFPC1_R1_P2_K1_Ch2.zen
327580	7.713438e-08	8.901141e-05	1.965900e-05	20181123_CTCFgfpcf2_Prometa\MitoSys2\Calibration\pmEGFPC1\0004_pmEGFPC1_R1_P2_K1_Ch2.zen
348060	6.139289e-06	1.160886e-04	1.887500e-05	20181123_CTCFgfpcf2_Prometa\MitoSys2\Calibration\pmEGFPC1\0004_pmEGFPC1_R1_P2_K1_Ch2.zen
368540	-3.815168e-05	1.091875e-04	1.816400e-05	20181123_CTCFgfpcf2_Prometa\MitoSys2\Calibration\pmEGFPC1\0004_pmEGFPC1_R1_P2_K1_Ch2.zen
389020	-2.027265e-05	9.243819e-05	1.751500e-05	20181123_CTCFgfpcf2_Prometa\MitoSys2\Calibration\pmEGFPC1\0004_pmEGFPC1_R1_P2_K1_Ch2.zen
409500	-1.869306e-05	8.440137e-05	1.691900e-05	20181123_CTCFgfpcf2_Prometa\MitoSys2\Calibration\pmEGFPC1\0004_pmEGFPC1_R1_P2_K1_Ch2.zen
450460	-2.247236e-05	1.237336e-04	1.586200e-05	20181123_CTCFgfpcf2_Prometa\MitoSys2\Calibration\pmEGFPC1\0004_pmEGFPC1_R1_P2_K1_Ch2.zen
491420	-3.611932e-05	9.822071e-05	1.495200e-05	20181123_CTCFgfpcf2_Prometa\MitoSys2\Calibration\pmEGFPC1\0004_pmEGFPC1_R1_P2_K1_Ch2.zen
532380	-1.891715e-05	9.095356e-05	1.415700e-05	20181123_CTCFgfpcf2_Prometa\MitoSys2\Calibration\pmEGFPC1\0004_pmEGFPC1_R1_P2_K1_Ch2.zen
573340	-3.297708e-05	1.044307e-04	1.345700e-05	20181123_CTCFgfpcf2_Prometa\MitoSys2\Calibration\pmEGFPC1\0004_pmEGFPC1_R1_P2_K1_Ch2.zen
614300	-1.912339e-05	1.210100e-04	1.283400e-05	20181123_CTCFgfpcf2_Prometa\MitoSys2\Calibration\pmEGFPC1\0004_pmEGFPC1_R1_P2_K1_Ch2.zen
655260	-3.101513e-05	1.207655e-04	1.227500e-05	20181123_CTCFgfpcf2_Prometa\MitoSys2\Calibration\pmEGFPC1\0004_pmEGFPC1_R1_P2_K1_Ch2.zen
696220	-1.683461e-05	1.007261e-04	1.177100e-05	20181123_CTCFgfpcf2_Prometa\MitoSys2\Calibration\pmEGFPC1\0004_pmEGFPC1_R1_P2_K1_Ch2.zen
737180	-5.821911e-07	1.321310e-04	1.131300e-05	20181123_CTCFgfpcf2_Prometa\MitoSys2\Calibration\pmEGFPC1\0004_pmEGFPC1_R1_P2_K1_Ch2.zen
778140	-3.537761e-05	1.100109e-04	1.089500e-05	20181123_CTCFgfpcf2_Prometa\MitoSys2\Calibration\pmEGFPC1\0004_pmEGFPC1_R1_P2_K1_Ch2.zen
819100	-1.253771e-05	1.170153e-04	1.051200e-05	20181123_CTCFgfpcf2_Prometa\MitoSys2\Calibration\pmEGFPC1\0004_pmEGFPC1_R1_P2_K1_Ch2.zen
901020	-1.769850e-05	9.166403e-05	9.832200e-06	20181123_CTCFgfpcf2_Prometa\MitoSys2\Calibration\pmEGFPC1\0004_pmEGFPC1_R1_P2_K1_Ch2.zen
982940	-1.459519e-05	1.111904e-04	9.246900e-06	20181123_CTCFgfpcf2_Prometa\MitoSys2\Calibration\pmEGFPC1\0004_pmEGFPC1_R1_P2_K1_Ch2.zen
1064860	-1.271989e-05	9.751453e-05	8.736800e-06	20181123_CTCFgfpcf2_Prometa\MitoSys2\Calibration\pmEGFPC1\0004_pmEGFPC1_R1_P2_K1_Ch2.zen
1146780	-2.969365e-05	8.239835e-05	8.287500e-06	20181123_CTCFgfpcf2_Prometa\MitoSys2\Calibration\pmEGFPC1\0004_pmEGFPC1_R1_P2_K1_Ch2.zen
1228700	-5.843871e-05	1.060431e-04	7.888200e-06	20181123_CTCFgfpcf2_Prometa\MitoSys2\Calibration\pmEGFPC1\0004_pmEGFPC1_R1_P2_K1_Ch2.zen
1310620	-9.396321e-06	7.859961e-05	7.530500e-06	20181123_CTCFgfpcf2_Prometa\MitoSys2\Calibration\pmEGFPC1\0004_pmEGFPC1_R1_P2_K1_Ch2.zen
1392540	-2.687669e-05	7.507578e-05	7.208100e-06	20181123_CTCFgfpcf2_Prometa\MitoSys2\Calibration\pmEGFPC1\0004_pmEGFPC1_R1_P2_K1_Ch2.zen
1474460	1.930405e-05	8.069991e-05	6.915600e-06	20181123_CTCFgfpcf2_Prometa\MitoSys2\Calibration\pmEGFPC1\0004_pmEGFPC1_R1_P2_K1_Ch2.zen
1556380	-1.104854e-05	9.031170e-05	6.648900e-06	20181123_CTCFgfpcf2_Prometa\MitoSys2\Calibration\pmEGFPC1\0004_pmEGFPC1_R1_P2_K1_Ch2.zen
10	1.751927e-02	2.379505e-03	1.684300e-02	20181123_CTCFgfpcf2_Prometa\MitoSys2\Calibration\pmEGFPC1\0005_pmEGFPC1_R1_P1_K1_Ch2.zen
20	1.629254e-02	1.896926e-03	1.604300e-02	20181123_CTCFgfpcf2_Prometa\MitoSys2\Calibration\pmEGFPC1\0005_pmEGFPC1_R1_P1_K1_Ch2.zen
30	1.475391e-02	2.239685e-03	1.532100e-02	20181123_CTCFgfpcf2_Prometa\MitoSys2\Calibration\pmEGFPC1\0005_pmEGFPC1_R1_P1_K1_Ch2.zen
40	1.455252e-02	1.690826e-03	1.466500e-02	20181123_CTCFgfpcf2_Prometa\MitoSys2\Calibration\pmEGFPC1\0005_pmEGFPC1_R1_P1_K1_Ch2.zen
50	1.364512e-02	2.323096e-03	1.406800e-02	20181123_CTCFgfpcf2_Prometa\MitoSys2\Calibration\pmEGFPC1\0005_pmEGFPC1_R1_P1_K1_Ch2.zen
60	1.277050e-02	2.143877e-03	1.352400e-02	20181123_CTCFgfpcf2_Prometa\MitoSys2\Calibration\pmEGFPC1\0005_pmEGFPC1_R1_P1_K1_Ch2.zen
70	1.329852e-02	2.184790e-03	1.302500e-02	20181123_CTCFgfpcf2_Prometa\MitoSys2\Calibration\pmEGFPC1\0005_pmEGFPC1_R1_P1_K1_Ch2.zen
80	1.307582e-02	2.814497e-03	1.256700e-02	20181123_CTCFgfpcf2_Prometa\MitoSys2\Calibration\pmEGFPC1\0005_pmEGFPC1_R1_P1_K1_Ch2.zen
90	1.144798e-02	2.133515e-03	1.214500e-02	20181123_CTCFgfpcf2_Prometa\MitoSys2\Calibration\pmEGFPC1\0005_pmEGFPC1_R1_P1_K1_Ch2.zen
100	1.180379e-02	1.736892e-03	1.175500e-02	20181123_CTCFgfpcf2_Prometa\MitoSys2\Calibration\pmEGFPC1\0005_pmEGFPC1_R1_P1_K1_Ch2.zen
120	1.111862e-02	1.987583e-03	1.105800e-02	20181123_CTCFgfpcf2_Prometa\MitoSys2\Calibration\pmEGFPC1\0005_pmEGFPC1_R1_P1_K1_Ch2.zen
140	1.075161e-02	1.619817e-03	1.045400e-02	20181123_CTCFgfpcf2_Prometa\MitoSys2\Calibration\pmEGFPC1\0005_pmEGFPC1_R1_P1_K1_Ch2.zen
160	1.019286e-02	1.617043e-03	9.923300e-03	20181123_CTCFgfpcf2_Prometa\MitoSys2\Calibration\pmEGFPC1\0005_pmEGFPC1_R1_P1_K1_Ch2.zen
180	9.780360e-03	9.892852e-04	9.453900e-03	20181123_CTCFgfpcf2_Prometa\MitoSys2\Calibration\pmEGFPC1\0005_pmEGFPC1_R1_P1_K1_Ch2.zen
200	9.376423e-03	1.211586e-03	9.034400e-03	20181123_CTCFgfpcf2_Prometa\MitoSys2\Calibration\pmEGFPC1\0005_pmEGFPC1_R1_P1_K1_Ch2.zen
220	8.440521e-03	2.276624e-03	8.656300e-03	20181123_CTCFgfpcf2_Prometa\MitoSys2\Calibration\pmEGFPC1\0005_pmEGFPC1_R1_P1_K1_Ch2.zen
240	8.237854e-03	1.457704e-03	8.313000e-03	20181123_CTCFgfpcf2_Prometa\MitoSys2\Calibration\pmEGFPC1\0005_pmEGFPC1_R1_P1_K1_Ch2.zen
260	7.852334e-03	1.594010e-03	7.999000e-03	20181123_CTCFgfpcf2_Prometa\MitoSys2\Calibration\pmEGFPC1\0005_pmEGFPC1_R1_P1_K1_Ch2.zen
280	7.358684e-03	1.908057e-03	7.710100e-03	20181123_CTCFgfpcf2_Prometa\MitoSys2\Calibration\pmEGFPC1\0005_pmEGFPC1_R1_P1_K1_Ch2.zen
300	7.644051e-03	1.539784e-03	7.442600e-03	20181123_CTCFgfpcf2_Prometa\MitoSys2\Calibration\pmEGFPC1\0005_pmEGFPC1_R1_P1_K1_Ch2.zen
340	7.168832e-03	9.370707e-04	6.961200e-03	20181123_CTCFgfpcf2_Prometa\MitoSys2\Calibration\pmEGFPC1\0005_pmEGFPC1_R1_P1_K1_Ch2.zen
380	6.171492e-03	1.479456e-03	6.537600e-03	20181123_CTCFgfpcf2_Prometa\MitoSys2\Calibration\pmEGFPC1\0005_pmEGFPC1_R1_P1_K1_Ch2.zen
420	6.321945e-03	1.244889e-03	6.160000e-03	20181123_CTCFgfpcf2_Prometa\MitoSys2\Calibration\pmEGFPC1\0005_pmEGFPC1_R1_P1_K1_Ch2.zen
460	5.664912e-03	1.278643e-03	5.820000e-03	20181123_CTCFgfpcf2_Prometa\MitoSys2\Calibration\pmEGFPC1\0005_pmEGFPC1_R1_P1_K1_Ch2.zen
500	5.463502e-03	1.288438e-03	5.511400e-03	20181123_CTCFgfpcf2_Prometa\MitoSys2\Calibration\pmEGFPC1\0005_pmEGFPC1_R1_P1_K1_Ch2.zen
540	5.310833e-03	8.320184e-04	5.229800e-03	20181123_CTCFgfpcf2_Prometa\MitoSys2\Calibration\pmEGFPC1\0005_pmEGFPC1_R1_P1_K1_Ch2.zen
580	4.925281e-03	1.130193e-03	4.971500e-03	20181123_CTCFgfpcf2_Prometa\MitoSys2\Calibration\pmEGFPC1\0005_pmEGFPC1_R1_P1_K1_Ch2.zen
620	4.704016e-03	9.709553e-04	4.733800e-03	20181123_CTCFgfpcf2_Prometa\MitoSys2\Calibration\pmEGFPC1\0005_pmEGFPC1_R1_P1_K1_Ch2.zen
660	4.800890e-03	1.010418e-03	4.514300e-03	20181123_CTCFgfpcf2_Prometa\MitoSys2\Calibration\pmEGFPC1\0005_pmEGFPC1_R1_P1_K1_Ch2.zen
700	4.227272e-03	1.016104e-03	4.311100e-03	20181123_CTCFgfpcf2_Prometa\MitoSys2\Calibration\pmEGFPC1\0005_pmEGFPC1_R1_P1_K1_Ch2.zen
780	4.068156e-03	1.040295e-03	3.947600e-03	20181123_CTCFgfpcf2_Prometa\MitoSys2\Calibration\pmEGFPC1\0005_pmEGFPC1_R1_P1_K1_Ch2.zen
860	3.437250e-03	9.630914e-04	3.632500e-03	20181123_CTCFgfpcf2_Prometa\MitoSys2\Calibration\pmEGFPC1\0005_pmEGFPC1_R1_P1_K1_Ch2.zen
940	3.406188e-03	1.117625e-03	3.357600e-03	20181123_CTCFgfpcf2_Prometa\MitoSys2\Calibration\pmEGFPC1\0005_pmEGFPC1_R1_P1_K1_Ch2.zen
1020	2.946282e-03	9.416830e-04	3.116400e-03	20181123_CTCFgfpcf2_Prometa\MitoSys2\Calibration\pmEGFPC1\0005_pmEGFPC1_R1_P1_K1_Ch2.zen
1100	2.918420e-03	1.071596e-03	2.903700e-03	20181123_CTCFgfpcf2_Prometa\MitoSys2\Calibration\pmEGFPC1\0005_pmEGFPC1_R1_P1_K1_Ch2.zen
1180	2.699845e-03	1.196799e-03	2.715000e-03	20181123_CTCFgfpcf2_Prometa\MitoSys2\Calibration\pmEGFPC1\0005_pmEGFPC1_R1_P1_K1_Ch2.zen
1260	2.718564e-03	1.035511e-03	2.546800e-03	20181123_CTCFgfpcf2_Prometa\MitoSys2\Calibration\pmEGFPC1\0005_pmEGFPC1_R1_P1_K1_Ch2.zen
1340	2.427155e-03	8.742497e-04	2.396200e-03	20181123_CTCFgfpcf2_Prometa\MitoSys2\Calibration\pmEGFPC1\0005_pmEGFPC1_R1_P1_K1_Ch2.zen
1420	2.312753e-03	7.048495e-04	2.260800e-03	20181123_CTCFgfpcf2_Prometa\MitoSys2\Calibration\pmEGFPC1\0005_pmEGFPC1_R1_P1_K1_Ch2.zen
1500	2.184531e-03	6.962364e-04	2.138500e-03	20181123_CTCFgfpcf2_Prometa\MitoSys2\Calibration\pmEGFPC1\0005_pmEGFPC1_R1_P1_K1_Ch2.zen
1660	1.778171e-03	8.054586e-04	1.926600e-03	20181123_CTCFgfpcf2_Prometa\MitoSys2\Calibration\pmEGFPC1\0005_pmEGFPC1_R1_P1_K1_Ch2.zen
1820	1.702370e-03	6.732276e-04	1.750000e-03	20181123_CTCFgfpcf2_Prometa\MitoSys2\Calibration\pmEGFPC1\0005_pmEGFPC1_R1_P1_K1_Ch2.zen
1980	1.763854e-03	7.440874e-04	1.600800e-03	20181123_CTCFgfpcf2_Prometa\MitoSys2\Calibration\pmEGFPC1\0005_pmEGFPC1_R1_P1_K1_Ch2.zen
2140	1.318782e-03	6.356338e-04	1.473400e-03	20181123_CTCFgfpcf2_Prometa\MitoSys2\Calibration\pmEGFPC1\0005_pmEGFPC1_R1_P1_K1_Ch2.zen
2300	1.352413e-03	6.971640e-04	1.363400e-03	20181123_CTCFgfpcf2_Prometa\MitoSys2\Calibration\pmEGFPC1\0005_pmEGFPC1_R1_P1_K1_Ch2.zen
2460	1.117354e-03	6.963128e-04	1.267500e-03	20181123_CTCFgfpcf2_Prometa\MitoSys2\Calibration\pmEGFPC1\0005_pmEGFPC1_R1_P1_K1_Ch2.zen
2620	1.230245e-03	7.866207e-04	1.183400e-03	20181123_CTCFgfpcf2_Prometa\MitoSys2\Calibration\pmEGFPC1\0005_pmEGFPC1_R1_P1_K1_Ch2.zen
2780	1.140336e-03	7.853965e-04	1.109000e-03	20181123_CTCFgfpcf2_Prometa\MitoSys2\Calibration\pmEGFPC1\0005_pmEGFPC1_R1_P1_K1_Ch2.zen
2940	1.133679e-03	7.692054e-04	1.042800e-03	20181123_CTCFgfpcf2_Prometa\MitoSys2\Calibration\pmEGFPC1\0005_pmEGFPC1_R1_P1_K1_Ch2.zen
3100	1.082200e-03	5.969537e-04	9.834600e-04	20181123_CTCFgfpcf2_Prometa\MitoSys2\Calibration\pmEGFPC1\0005_pmEGFPC1_R1_P1_K1_Ch2.zen
3420	8.382095e-04	6.732552e-04	8.817500e-04	20181123_CTCFgfpcf2_Prometa\MitoSys2\Calibration\pmEGFPC1\0005_pmEGFPC1_R1_P1_K1_Ch2.zen
3740	8.684438e-04	5.285267e-04	7.978100e-04	20181123_CTCFgfpcf2_Prometa\MitoSys2\Calibration\pmEGFPC1\0005_pmEGFPC1_R1_P1_K1_Ch2.zen
4060	6.772356e-04	5.210211e-04	7.274300e-04	20181123_CTCFgfpcf2_Prometa\MitoSys2\Calibration\pmEGFPC1\0005_pmEGFPC1_R1_P1_K1_Ch2.zen
4380	6.296037e-04	6.990728e-04	6.676300e-04	20181123_CTCFgfpcf2_Prometa\MitoSys2\Calibration\pmEGFPC1\0005_pmEGFPC1_R1_P1_K1_Ch2.zen
4700	6.283144e-04	7.724467e-04	6.162200e-04	20181123_CTCFgfpcf2_Prometa\MitoSys2\Calibration\pmEGFPC1\0005_pmEGFPC1_R1_P1_K1_Ch2.zen
5020	7.039807e-04	6.677596e-04	5.716000e-04	20181123_CTCFgfpcf2_Prometa\MitoSys2\Calibration\pmEGFPC1\0005_pmEGFPC1_R1_P1_K1_Ch2.zen
5340	4.650753e-04	6.565697e-04	5.325200e-04	20181123_CTCFgfpcf2_Prometa\MitoSys2\Calibration\pmEGFPC1\0005_pmEGFPC1_R1_P1_K1_Ch2.zen
5660	4.774661e-04	6.345994e-04	4.980300e-04	20181123_CTCFgfpcf2_Prometa\MitoSys2\Calibration\pmEGFPC1\0005_pmEGFPC1_R1_P1_K1_Ch2.zen
5980	2.335327e-04	5.558205e-04	4.673800e-04	20181123_CTCFgfpcf2_Prometa\MitoSys2\Calibration\pmEGFPC1\0005_pmEGFPC1_R1_P1_K1_Ch2.zen
6300	2.852779e-04	6.335651e-04	4.399700e-04	20181123_CTCFgfpcf2_Prometa\MitoSys2\Calibration\pmEGFPC1\0005_pmEGFPC1_R1_P1_K1_Ch2.zen
6940	1.790102e-04	4.261997e-04	3.930800e-04	20181123_CTCFgfpcf2_Prometa\MitoSys2\Calibration\pmEGFPC1\0005_pmEGFPC1_R1_P1_K1_Ch2.zen
7580	2.843506e-04	4.265735e-04	3.544600e-04	20181123_CTCFgfpcf2_Prometa\MitoSys2\Calibration\pmEGFPC1\0005_pmEGFPC1_R1_P1_K1_Ch2.zen
8220	2.374992e-04	3.403895e-04	3.221500e-04	20181123_CTCFgfpcf2_Prometa\MitoSys2\Calibration\pmEGFPC1\0005_pmEGFPC1_R1_P1_K1_Ch2.zen
8860	2.105871e-04	4.595729e-04	2.947400e-04	20181123_CTCFgfpcf2_Prometa\MitoSys2\Calibration\pmEGFPC1\0005_pmEGFPC1_R1_P1_K1_Ch2.zen
9500	1.770204e-04	4.940837e-04	2.712200e-04	20181123_CTCFgfpcf2_Prometa\MitoSys2\Calibration\pmEGFPC1\0005_pmEGFPC1_R1_P1_K1_Ch2.zen
10140	1.704021e-04	4.098129e-04	2.508300e-04	20181123_CTCFgfpcf2_Prometa\MitoSys2\Calibration\pmEGFPC1\0005_pmEGFPC1_R1_P1_K1_Ch2.zen
10780	2.098704e-04	4.163236e-04	2.330000e-04	20181123_CTCFgfpcf2_Prometa\MitoSys2\Calibration\pmEGFPC1\0005_pmEGFPC1_R1_P1_K1_Ch2.zen
11420	2.127187e-04	4.963427e-04	2.173000e-04	20181123_CTCFgfpcf2_Prometa\MitoSys2\Calibration\pmEGFPC1\0005_pmEGFPC1_R1_P1_K1_Ch2.zen
12060	2.462138e-04	5.730267e-04	2.033600e-04	20181123_CTCFgfpcf2_Prometa\MitoSys2\Calibration\pmEGFPC1\0005_pmEGFPC1_R1_P1_K1_Ch2.zen
12700	1.479628e-04	3.613383e-04	1.909100e-04	20181123_CTCFgfpcf2_Prometa\MitoSys2\Calibration\pmEGFPC1\0005_pmEGFPC1_R1_P1_K1_Ch2.zen
13980	4.784706e-05	3.551643e-04	1.696700e-04	20181123_CTCFgfpcf2_Prometa\MitoSys2\Calibration\pmEGFPC1\0005_pmEGFPC1_R1_P1_K1_Ch2.zen
15260	2.794066e-04	4.538617e-04	1.522200e-04	20181123_CTCFgfpcf2_Prometa\MitoSys2\Calibration\pmEGFPC1\0005_pmEGFPC1_R1_P1_K1_Ch2.zen
16540	4.161118e-04	4.833755e-04	1.376700e-04	20181123_CTCFgfpcf2_Prometa\MitoSys2\Calibration\pmEGFPC1\0005_pmEGFPC1_R1_P1_K1_Ch2.zen
17820	2.097414e-04	5.075975e-04	1.253600e-04	20181123_CTCFgfpcf2_Prometa\MitoSys2\Calibration\pmEGFPC1\0005_pmEGFPC1_R1_P1_K1_Ch2.zen
19100	2.921854e-04	4.554272e-04	1.148400e-04	20181123_CTCFgfpcf2_Prometa\MitoSys2\Calibration\pmEGFPC1\0005_pmEGFPC1_R1_P1_K1_Ch2.zen
20380	2.138842e-04	4.941774e-04	1.057400e-04	20181123_CTCFgfpcf2_Prometa\MitoSys2\Calibration\pmEGFPC1\0005_pmEGFPC1_R1_P1_K1_Ch2.zen
21660	1.253522e-04	3.765629e-04	9.781900e-05	20181123_CTCFgfpcf2_Prometa\MitoSys2\Calibration\pmEGFPC1\0005_pmEGFPC1_R1_P1_K1_Ch2.zen
22940	9.950397e-05	4.000821e-04	9.085800e-05	20181123_CTCFgfpcf2_Prometa\MitoSys2\Calibration\pmEGFPC1\0005_pmEGFPC1_R1_P1_K1_Ch2.zen
24220	3.278988e-05	4.190498e-04	8.470200e-05	20181123_CTCFgfpcf2_Prometa\MitoSys2\Calibration\pmEGFPC1\0005_pmEGFPC1_R1_P1_K1_Ch2.zen
25500	-1.833108e-05	3.829027e-04	7.922400e-05	20181123_CTCFgfpcf2_Prometa\MitoSys2\Calibration\pmEGFPC1\0005_pmEGFPC1_R1_P1_K1_Ch2.zen
28060	-2.041047e-05	3.372795e-04	6.991500e-05	20181123_CTCFgfpcf2_Prometa\MitoSys2\Calibration\pmEGFPC1\0005_pmEGFPC1_R1_P1_K1_Ch2.zen
30620	-7.054956e-05	3.579752e-04	6.232100e-05	20181123_CTCFgfpcf2_Prometa\MitoSys2\Calibration\pmEGFPC1\0005_pmEGFPC1_R1_P1_K1_Ch2.zen
33180	2.002291e-05	3.543707e-04	5.602600e-05	20181123_CTCFgfpcf2_Prometa\MitoSys2\Calibration\pmEGFPC1\0005_pmEGFPC1_R1_P1_K1_Ch2.zen
35740	-1.059603e-05	4.273627e-04	5.073500e-05	20181123_CTCFgfpcf2_Prometa\MitoSys2\Calibration\pmEGFPC1\0005_pmEGFPC1_R1_P1_K1_Ch2.zen
38300	-5.266698e-05	2.774144e-04	4.623600e-05	20181123_CTCFgfpcf2_Prometa\MitoSys2\Calibration\pmEGFPC1\0005_pmEGFPC1_R1_P1_K1_Ch2.zen
40860	-2.223763e-05	4.194910e-04	4.237000e-05	20181123_CTCFgfpcf2_Prometa\MitoSys2\Calibration\pmEGFPC1\0005_pmEGFPC1_R1_P1_K1_Ch2.zen
43420	7.474710e-05	5.128107e-04	3.901900e-05	20181123_CTCFgfpcf2_Prometa\MitoSys2\Calibration\pmEGFPC1\0005_pmEGFPC1_R1_P1_K1_Ch2.zen
45980	1.039089e-04	3.879868e-04	3.609100e-05	20181123_CTCFgfpcf2_Prometa\MitoSys2\Calibration\pmEGFPC1\0005_pmEGFPC1_R1_P1_K1_Ch2.zen
48540	6.165154e-06	4.468816e-04	3.351400e-05	20181123_CTCFgfpcf2_Prometa\MitoSys2\Calibration\pmEGFPC1\0005_pmEGFPC1_R1_P1_K1_Ch2.zen
51100	-3.120593e-05	2.850108e-04	3.123100e-05	20181123_CTCFgfpcf2_Prometa\MitoSys2\Calibration\pmEGFPC1\0005_pmEGFPC1_R1_P1_K1_Ch2.zen
56220	-4.674870e-05	2.339025e-04	2.737800e-05	20181123_CTCFgfpcf2_Prometa\MitoSys2\Calibration\pmEGFPC1\0005_pmEGFPC1_R1_P1_K1_Ch2.zen
61340	3.535540e-05	3.584186e-04	2.425900e-05	20181123_CTCFgfpcf2_Prometa\MitoSys2\Calibration\pmEGFPC1\0005_pmEGFPC1_R1_P1_K1_Ch2.zen
66460	4.755939e-05	3.265855e-04	2.169300e-05	20181123_CTCFgfpcf2_Prometa\MitoSys2\Calibration\pmEGFPC1\0005_pmEGFPC1_R1_P1_K1_Ch2.zen
71580	-1.811505e-06	3.432678e-04	1.955100e-05	20181123_CTCFgfpcf2_Prometa\MitoSys2\Calibration\pmEGFPC1\0005_pmEGFPC1_R1_P1_K1_Ch2.zen
76700	1.276175e-05	3.223195e-04	1.774100e-05	20181123_CTCFgfpcf2_Prometa\MitoSys2\Calibration\pmEGFPC1\0005_pmEGFPC1_R1_P1_K1_Ch2.zen
81820	7.299570e-05	3.148410e-04	1.619400e-05	20181123_CTCFgfpcf2_Prometa\MitoSys2\Calibration\pmEGFPC1\0005_pmEGFPC1_R1_P1_K1_Ch2.zen
86940	7.751790e-05	2.096442e-04	1.486000e-05	20181123_CTCFgfpcf2_Prometa\MitoSys2\Calibration\pmEGFPC1\0005_pmEGFPC1_R1_P1_K1_Ch2.zen
92060	-9.495383e-05	3.071351e-04	1.370000e-05	20181123_CTCFgfpcf2_Prometa\MitoSys2\Calibration\pmEGFPC1\0005_pmEGFPC1_R1_P1_K1_Ch2.zen
97180	-3.103750e-05	2.544175e-04	1.268400e-05	20181123_CTCFgfpcf2_Prometa\MitoSys2\Calibration\pmEGFPC1\0005_pmEGFPC1_R1_P1_K1_Ch2.zen
102300	-2.029312e-05	2.205854e-04	1.178800e-05	20181123_CTCFgfpcf2_Prometa\MitoSys2\Calibration\pmEGFPC1\0005_pmEGFPC1_R1_P1_K1_Ch2.zen
112540	-8.226370e-05	2.664605e-04	1.028300e-05	20181123_CTCFgfpcf2_Prometa\MitoSys2\Calibration\pmEGFPC1\0005_pmEGFPC1_R1_P1_K1_Ch2.zen
122780	8.172631e-06	2.463406e-04	9.072800e-06	20181123_CTCFgfpcf2_Prometa\MitoSys2\Calibration\pmEGFPC1\0005_pmEGFPC1_R1_P1_K1_Ch2.zen
133020	4.773199e-06	2.795602e-04	8.083200e-06	20181123_CTCFgfpcf2_Prometa\MitoSys2\Calibration\pmEGFPC1\0005_pmEGFPC1_R1_P1_K1_Ch2.zen
143260	-8.813919e-05	2.316310e-04	7.261300e-06	20181123_CTCFgfpcf2_Prometa\MitoSys2\Calibration\pmEGFPC1\0005_pmEGFPC1_R1_P1_K1_Ch2.zen
153500	-1.886939e-05	2.268790e-04	6.569900e-06	20181123_CTCFgfpcf2_Prometa\MitoSys2\Calibration\pmEGFPC1\0005_pmEGFPC1_R1_P1_K1_Ch2.zen
163740	8.633424e-05	2.563250e-04	5.981700e-06	20181123_CTCFgfpcf2_Prometa\MitoSys2\Calibration\pmEGFPC1\0005_pmEGFPC1_R1_P1_K1_Ch2.zen
173980	-4.094381e-05	3.282356e-04	5.476300e-06	20181123_CTCFgfpcf2_Prometa\MitoSys2\Calibration\pmEGFPC1\0005_pmEGFPC1_R1_P1_K1_Ch2.zen
184220	2.020024e-05	3.039964e-04	5.038300e-06	20181123_CTCFgfpcf2_Prometa\MitoSys2\Calibration\pmEGFPC1\0005_pmEGFPC1_R1_P1_K1_Ch2.zen
194460	3.901604e-05	2.997757e-04	4.655700e-06	20181123_CTCFgfpcf2_Prometa\MitoSys2\Calibration\pmEGFPC1\0005_pmEGFPC1_R1_P1_K1_Ch2.zen
204700	3.026436e-05	2.539388e-04	4.319200e-06	20181123_CTCFgfpcf2_Prometa\MitoSys2\Calibration\pmEGFPC1\0005_pmEGFPC1_R1_P1_K1_Ch2.zen
225180	-1.328966e-04	1.989996e-04	3.756300e-06	20181123_CTCFgfpcf2_Prometa\MitoSys2\Calibration\pmEGFPC1\0005_pmEGFPC1_R1_P1_K1_Ch2.zen
245660	1.366006e-05	1.615000e-04	3.305800e-06	20181123_CTCFgfpcf2_Prometa\MitoSys2\Calibration\pmEGFPC1\0005_pmEGFPC1_R1_P1_K1_Ch2.zen
266140	2.343161e-05	1.971349e-04	2.938700e-06	20181123_CTCFgfpcf2_Prometa\MitoSys2\Calibration\pmEGFPC1\0005_pmEGFPC1_R1_P1_K1_Ch2.zen
286620	-3.609923e-05	2.575954e-04	2.634800e-06	20181123_CTCFgfpcf2_Prometa\MitoSys2\Calibration\pmEGFPC1\0005_pmEGFPC1_R1_P1_K1_Ch2.zen
307100	3.102027e-05	2.101803e-04	2.379900e-06	20181123_CTCFgfpcf2_Prometa\MitoSys2\Calibration\pmEGFPC1\0005_pmEGFPC1_R1_P1_K1_Ch2.zen
327580	1.798252e-05	1.667771e-04	2.163500e-06	20181123_CTCFgfpcf2_Prometa\MitoSys2\Calibration\pmEGFPC1\0005_pmEGFPC1_R1_P1_K1_Ch2.zen
348060	-1.389997e-06	2.015320e-04	1.978100e-06	20181123_CTCFgfpcf2_Prometa\MitoSys2\Calibration\pmEGFPC1\0005_pmEGFPC1_R1_P1_K1_Ch2.zen
368540	6.289006e-05	1.859520e-04	1.817700e-06	20181123_CTCFgfpcf2_Prometa\MitoSys2\Calibration\pmEGFPC1\0005_pmEGFPC1_R1_P1_K1_Ch2.zen
389020	-1.988222e-05	2.289443e-04	1.677900e-06	20181123_CTCFgfpcf2_Prometa\MitoSys2\Calibration\pmEGFPC1\0005_pmEGFPC1_R1_P1_K1_Ch2.zen
409500	1.300641e-05	1.710635e-04	1.555100e-06	20181123_CTCFgfpcf2_Prometa\MitoSys2\Calibration\pmEGFPC1\0005_pmEGFPC1_R1_P1_K1_Ch2.zen
450460	1.821872e-05	1.302360e-04	1.350100e-06	20181123_CTCFgfpcf2_Prometa\MitoSys2\Calibration\pmEGFPC1\0005_pmEGFPC1_R1_P1_K1_Ch2.zen
491420	-4.688408e-05	1.062510e-04	1.186500e-06	20181123_CTCFgfpcf2_Prometa\MitoSys2\Calibration\pmEGFPC1\0005_pmEGFPC1_R1_P1_K1_Ch2.zen
532380	-2.627761e-05	1.451721e-04	1.053400e-06	20181123_CTCFgfpcf2_Prometa\MitoSys2\Calibration\pmEGFPC1\0005_pmEGFPC1_R1_P1_K1_Ch2.zen
573340	1.902904e-05	1.662765e-04	9.434900e-07	20181123_CTCFgfpcf2_Prometa\MitoSys2\Calibration\pmEGFPC1\0005_pmEGFPC1_R1_P1_K1_Ch2.zen
614300	-6.469410e-06	8.650875e-05	8.514200e-07	20181123_CTCFgfpcf2_Prometa\MitoSys2\Calibration\pmEGFPC1\0005_pmEGFPC1_R1_P1_K1_Ch2.zen
655260	-3.601988e-05	1.348692e-04	7.734000e-07	20181123_CTCFgfpcf2_Prometa\MitoSys2\Calibration\pmEGFPC1\0005_pmEGFPC1_R1_P1_K1_Ch2.zen
696220	3.314418e-05	1.515691e-04	7.066000e-07	20181123_CTCFgfpcf2_Prometa\MitoSys2\Calibration\pmEGFPC1\0005_pmEGFPC1_R1_P1_K1_Ch2.zen
737180	-2.834012e-06	1.460895e-04	6.488900e-07	20181123_CTCFgfpcf2_Prometa\MitoSys2\Calibration\pmEGFPC1\0005_pmEGFPC1_R1_P1_K1_Ch2.zen
778140	6.967704e-06	1.274868e-04	5.986300e-07	20181123_CTCFgfpcf2_Prometa\MitoSys2\Calibration\pmEGFPC1\0005_pmEGFPC1_R1_P1_K1_Ch2.zen
819100	-2.659953e-05	9.875441e-05	5.545300e-07	20181123_CTCFgfpcf2_Prometa\MitoSys2\Calibration\pmEGFPC1\0005_pmEGFPC1_R1_P1_K1_Ch2.zen
901020	-3.279977e-05	1.311502e-04	4.810000e-07	20181123_CTCFgfpcf2_Prometa\MitoSys2\Calibration\pmEGFPC1\0005_pmEGFPC1_R1_P1_K1_Ch2.zen
982940	-1.492563e-05	9.292186e-05	4.223900e-07	20181123_CTCFgfpcf2_Prometa\MitoSys2\Calibration\pmEGFPC1\0005_pmEGFPC1_R1_P1_K1_Ch2.zen
1064860	-2.676643e-06	1.381793e-04	3.747800e-07	20181123_CTCFgfpcf2_Prometa\MitoSys2\Calibration\pmEGFPC1\0005_pmEGFPC1_R1_P1_K1_Ch2.zen
1146780	-3.545743e-05	1.568509e-04	3.354800e-07	20181123_CTCFgfpcf2_Prometa\MitoSys2\Calibration\pmEGFPC1\0005_pmEGFPC1_R1_P1_K1_Ch2.zen
1228700	-3.738290e-05	1.236261e-04	3.026000e-07	20181123_CTCFgfpcf2_Prometa\MitoSys2\Calibration\pmEGFPC1\0005_pmEGFPC1_R1_P1_K1_Ch2.zen
1310620	-4.116416e-05	1.241485e-04	2.747500e-07	20181123_CTCFgfpcf2_Prometa\MitoSys2\Calibration\pmEGFPC1\0005_pmEGFPC1_R1_P1_K1_Ch2.zen
1392540	3.221182e-06	1.255480e-04	2.509300e-07	20181123_CTCFgfpcf2_Prometa\MitoSys2\Calibration\pmEGFPC1\0005_pmEGFPC1_R1_P1_K1_Ch2.zen
1474460	-2.911585e-06	1.150410e-04	2.303600e-07	20181123_CTCFgfpcf2_Prometa\MitoSys2\Calibration\pmEGFPC1\0005_pmEGFPC1_R1_P1_K1_Ch2.zen
1556380	2.655463e-05	1.008123e-04	2.124500e-07	20181123_CTCFgfpcf2_Prometa\MitoSys2\Calibration\pmEGFPC1\0005_pmEGFPC1_R1_P1_K1_Ch2.zen
10	1.837190e-02	1.429289e-03	1.867800e-02	20181123_CTCFgfpcf2_Prometa\MitoSys2\Calibration\pmEGFPC1\0005_pmEGFPC1_R1_P2_K1_Ch2.zen
20	1.810266e-02	1.486269e-03	1.788400e-02	20181123_CTCFgfpcf2_Prometa\MitoSys2\Calibration\pmEGFPC1\0005_pmEGFPC1_R1_P2_K1_Ch2.zen
30	1.755511e-02	2.274990e-03	1.714500e-02	20181123_CTCFgfpcf2_Prometa\MitoSys2\Calibration\pmEGFPC1\0005_pmEGFPC1_R1_P2_K1_Ch2.zen
40	1.664979e-02	2.224259e-03	1.646000e-02	20181123_CTCFgfpcf2_Prometa\MitoSys2\Calibration\pmEGFPC1\0005_pmEGFPC1_R1_P2_K1_Ch2.zen
50	1.534211e-02	2.368108e-03	1.582700e-02	20181123_CTCFgfpcf2_Prometa\MitoSys2\Calibration\pmEGFPC1\0005_pmEGFPC1_R1_P2_K1_Ch2.zen
60	1.535493e-02	1.981731e-03	1.524100e-02	20181123_CTCFgfpcf2_Prometa\MitoSys2\Calibration\pmEGFPC1\0005_pmEGFPC1_R1_P2_K1_Ch2.zen
70	1.425768e-02	1.953881e-03	1.469700e-02	20181123_CTCFgfpcf2_Prometa\MitoSys2\Calibration\pmEGFPC1\0005_pmEGFPC1_R1_P2_K1_Ch2.zen
80	1.471637e-02	2.254328e-03	1.419400e-02	20181123_CTCFgfpcf2_Prometa\MitoSys2\Calibration\pmEGFPC1\0005_pmEGFPC1_R1_P2_K1_Ch2.zen
90	1.353442e-02	1.893761e-03	1.372500e-02	20181123_CTCFgfpcf2_Prometa\MitoSys2\Calibration\pmEGFPC1\0005_pmEGFPC1_R1_P2_K1_Ch2.zen
100	1.337466e-02	1.740239e-03	1.328900e-02	20181123_CTCFgfpcf2_Prometa\MitoSys2\Calibration\pmEGFPC1\0005_pmEGFPC1_R1_P2_K1_Ch2.zen
120	1.216570e-02	1.456091e-03	1.250300e-02	20181123_CTCFgfpcf2_Prometa\MitoSys2\Calibration\pmEGFPC1\0005_pmEGFPC1_R1_P2_K1_Ch2.zen
140	1.257625e-02	1.735422e-03	1.181300e-02	20181123_CTCFgfpcf2_Prometa\MitoSys2\Calibration\pmEGFPC1\0005_pmEGFPC1_R1_P2_K1_Ch2.zen
160	1.117332e-02	1.931338e-03	1.120400e-02	20181123_CTCFgfpcf2_Prometa\MitoSys2\Calibration\pmEGFPC1\0005_pmEGFPC1_R1_P2_K1_Ch2.zen
180	1.045099e-02	1.465652e-03	1.066300e-02	20181123_CTCFgfpcf2_Prometa\MitoSys2\Calibration\pmEGFPC1\0005_pmEGFPC1_R1_P2_K1_Ch2.zen
200	1.009141e-02	1.597164e-03	1.017700e-02	20181123_CTCFgfpcf2_Prometa\MitoSys2\Calibration\pmEGFPC1\0005_pmEGFPC1_R1_P2_K1_Ch2.zen
220	9.826733e-03	1.562561e-03	9.739100e-03	20181123_CTCFgfpcf2_Prometa\MitoSys2\Calibration\pmEGFPC1\0005_pmEGFPC1_R1_P2_K1_Ch2.zen
240	9.339535e-03	1.451510e-03	9.341500e-03	20181123_CTCFgfpcf2_Prometa\MitoSys2\Calibration\pmEGFPC1\0005_pmEGFPC1_R1_P2_K1_Ch2.zen
260	9.010550e-03	1.387219e-03	8.978600e-03	20181123_CTCFgfpcf2_Prometa\MitoSys2\Calibration\pmEGFPC1\0005_pmEGFPC1_R1_P2_K1_Ch2.zen
280	8.659204e-03	1.257387e-03	8.645700e-03	20181123_CTCFgfpcf2_Prometa\MitoSys2\Calibration\pmEGFPC1\0005_pmEGFPC1_R1_P2_K1_Ch2.zen
300	8.345493e-03	1.260427e-03	8.338700e-03	20181123_CTCFgfpcf2_Prometa\MitoSys2\Calibration\pmEGFPC1\0005_pmEGFPC1_R1_P2_K1_Ch2.zen
340	8.153438e-03	1.153450e-03	7.790300e-03	20181123_CTCFgfpcf2_Prometa\MitoSys2\Calibration\pmEGFPC1\0005_pmEGFPC1_R1_P2_K1_Ch2.zen
380	7.274108e-03	1.066872e-03	7.313300e-03	20181123_CTCFgfpcf2_Prometa\MitoSys2\Calibration\pmEGFPC1\0005_pmEGFPC1_R1_P2_K1_Ch2.zen
420	6.608339e-03	1.277412e-03	6.893100e-03	20181123_CTCFgfpcf2_Prometa\MitoSys2\Calibration\pmEGFPC1\0005_pmEGFPC1_R1_P2_K1_Ch2.zen
460	6.111482e-03	1.157966e-03	6.519400e-03	20181123_CTCFgfpcf2_Prometa\MitoSys2\Calibration\pmEGFPC1\0005_pmEGFPC1_R1_P2_K1_Ch2.zen
500	6.032356e-03	1.504503e-03	6.184000e-03	20181123_CTCFgfpcf2_Prometa\MitoSys2\Calibration\pmEGFPC1\0005_pmEGFPC1_R1_P2_K1_Ch2.zen
540	5.633831e-03	1.281748e-03	5.881100e-03	20181123_CTCFgfpcf2_Prometa\MitoSys2\Calibration\pmEGFPC1\0005_pmEGFPC1_R1_P2_K1_Ch2.zen
580	5.867765e-03	1.396452e-03	5.605800e-03	20181123_CTCFgfpcf2_Prometa\MitoSys2\Calibration\pmEGFPC1\0005_pmEGFPC1_R1_P2_K1_Ch2.zen
620	5.347426e-03	1.366672e-03	5.354300e-03	20181123_CTCFgfpcf2_Prometa\MitoSys2\Calibration\pmEGFPC1\0005_pmEGFPC1_R1_P2_K1_Ch2.zen
660	5.628370e-03	1.534238e-03	5.123600e-03	20181123_CTCFgfpcf2_Prometa\MitoSys2\Calibration\pmEGFPC1\0005_pmEGFPC1_R1_P2_K1_Ch2.zen
700	5.069314e-03	1.196000e-03	4.911100e-03	20181123_CTCFgfpcf2_Prometa\MitoSys2\Calibration\pmEGFPC1\0005_pmEGFPC1_R1_P2_K1_Ch2.zen
780	4.626277e-03	1.196494e-03	4.532500e-03	20181123_CTCFgfpcf2_Prometa\MitoSys2\Calibration\pmEGFPC1\0005_pmEGFPC1_R1_P2_K1_Ch2.zen
860	4.179836e-03	8.769587e-04	4.205300e-03	20181123_CTCFgfpcf2_Prometa\MitoSys2\Calibration\pmEGFPC1\0005_pmEGFPC1_R1_P2_K1_Ch2.zen
940	3.721848e-03	1.190958e-03	3.919700e-03	20181123_CTCFgfpcf2_Prometa\MitoSys2\Calibration\pmEGFPC1\0005_pmEGFPC1_R1_P2_K1_Ch2.zen
1020	3.677804e-03	1.171871e-03	3.668200e-03	20181123_CTCFgfpcf2_Prometa\MitoSys2\Calibration\pmEGFPC1\0005_pmEGFPC1_R1_P2_K1_Ch2.zen
1100	3.341008e-03	1.043381e-03	3.445100e-03	20181123_CTCFgfpcf2_Prometa\MitoSys2\Calibration\pmEGFPC1\0005_pmEGFPC1_R1_P2_K1_Ch2.zen
1180	3.159167e-03	1.141959e-03	3.245900e-03	20181123_CTCFgfpcf2_Prometa\MitoSys2\Calibration\pmEGFPC1\0005_pmEGFPC1_R1_P2_K1_Ch2.zen
1260	3.056537e-03	1.085992e-03	3.067000e-03	20181123_CTCFgfpcf2_Prometa\MitoSys2\Calibration\pmEGFPC1\0005_pmEGFPC1_R1_P2_K1_Ch2.zen
1340	2.812144e-03	1.017767e-03	2.905400e-03	20181123_CTCFgfpcf2_Prometa\MitoSys2\Calibration\pmEGFPC1\0005_pmEGFPC1_R1_P2_K1_Ch2.zen
1420	2.438347e-03	9.425284e-04	2.758800e-03	20181123_CTCFgfpcf2_Prometa\MitoSys2\Calibration\pmEGFPC1\0005_pmEGFPC1_R1_P2_K1_Ch2.zen
1500	2.601209e-03	8.381826e-04	2.625300e-03	20181123_CTCFgfpcf2_Prometa\MitoSys2\Calibration\pmEGFPC1\0005_pmEGFPC1_R1_P2_K1_Ch2.zen
1660	2.418535e-03	7.323456e-04	2.391000e-03	20181123_CTCFgfpcf2_Prometa\MitoSys2\Calibration\pmEGFPC1\0005_pmEGFPC1_R1_P2_K1_Ch2.zen
1820	2.196986e-03	6.672447e-04	2.192300e-03	20181123_CTCFgfpcf2_Prometa\MitoSys2\Calibration\pmEGFPC1\0005_pmEGFPC1_R1_P2_K1_Ch2.zen
1980	2.060325e-03	6.230332e-04	2.021700e-03	20181123_CTCFgfpcf2_Prometa\MitoSys2\Calibration\pmEGFPC1\0005_pmEGFPC1_R1_P2_K1_Ch2.zen
2140	1.769292e-03	7.187470e-04	1.873800e-03	20181123_CTCFgfpcf2_Prometa\MitoSys2\Calibration\pmEGFPC1\0005_pmEGFPC1_R1_P2_K1_Ch2.zen
2300	1.990269e-03	6.760123e-04	1.744400e-03	20181123_CTCFgfpcf2_Prometa\MitoSys2\Calibration\pmEGFPC1\0005_pmEGFPC1_R1_P2_K1_Ch2.zen
2460	1.775136e-03	7.362053e-04	1.630300e-03	20181123_CTCFgfpcf2_Prometa\MitoSys2\Calibration\pmEGFPC1\0005_pmEGFPC1_R1_P2_K1_Ch2.zen
2620	1.721531e-03	8.116055e-04	1.529000e-03	20181123_CTCFgfpcf2_Prometa\MitoSys2\Calibration\pmEGFPC1\0005_pmEGFPC1_R1_P2_K1_Ch2.zen
2780	1.674930e-03	4.908875e-04	1.438500e-03	20181123_CTCFgfpcf2_Prometa\MitoSys2\Calibration\pmEGFPC1\0005_pmEGFPC1_R1_P2_K1_Ch2.zen
2940	1.456124e-03	6.374626e-04	1.357100e-03	20181123_CTCFgfpcf2_Prometa\MitoSys2\Calibration\pmEGFPC1\0005_pmEGFPC1_R1_P2_K1_Ch2.zen
3100	1.452830e-03	5.846553e-04	1.283600e-03	20181123_CTCFgfpcf2_Prometa\MitoSys2\Calibration\pmEGFPC1\0005_pmEGFPC1_R1_P2_K1_Ch2.zen
3420	1.147106e-03	6.783901e-04	1.156300e-03	20181123_CTCFgfpcf2_Prometa\MitoSys2\Calibration\pmEGFPC1\0005_pmEGFPC1_R1_P2_K1_Ch2.zen
3740	1.105057e-03	5.915988e-04	1.049700e-03	20181123_CTCFgfpcf2_Prometa\MitoSys2\Calibration\pmEGFPC1\0005_pmEGFPC1_R1_P2_K1_Ch2.zen
4060	9.453344e-04	6.835165e-04	9.594800e-04	20181123_CTCFgfpcf2_Prometa\MitoSys2\Calibration\pmEGFPC1\0005_pmEGFPC1_R1_P2_K1_Ch2.zen
4380	9.957916e-04	5.739419e-04	8.820700e-04	20181123_CTCFgfpcf2_Prometa\MitoSys2\Calibration\pmEGFPC1\0005_pmEGFPC1_R1_P2_K1_Ch2.zen
4700	6.903774e-04	4.541377e-04	8.150100e-04	20181123_CTCFgfpcf2_Prometa\MitoSys2\Calibration\pmEGFPC1\0005_pmEGFPC1_R1_P2_K1_Ch2.zen
5020	8.819752e-04	5.465365e-04	7.564200e-04	20181123_CTCFgfpcf2_Prometa\MitoSys2\Calibration\pmEGFPC1\0005_pmEGFPC1_R1_P2_K1_Ch2.zen
5340	6.326651e-04	6.245884e-04	7.048100e-04	20181123_CTCFgfpcf2_Prometa\MitoSys2\Calibration\pmEGFPC1\0005_pmEGFPC1_R1_P2_K1_Ch2.zen
5660	5.145020e-04	5.577200e-04	6.590500e-04	20181123_CTCFgfpcf2_Prometa\MitoSys2\Calibration\pmEGFPC1\0005_pmEGFPC1_R1_P2_K1_Ch2.zen
5980	3.272823e-04	5.252390e-04	6.182200e-04	20181123_CTCFgfpcf2_Prometa\MitoSys2\Calibration\pmEGFPC1\0005_pmEGFPC1_R1_P2_K1_Ch2.zen
6300	4.245227e-04	5.371606e-04	5.815800e-04	20181123_CTCFgfpcf2_Prometa\MitoSys2\Calibration\pmEGFPC1\0005_pmEGFPC1_R1_P2_K1_Ch2.zen
6940	4.973800e-04	6.757909e-04	5.186100e-04	20181123_CTCFgfpcf2_Prometa\MitoSys2\Calibration\pmEGFPC1\0005_pmEGFPC1_R1_P2_K1_Ch2.zen
7580	4.194868e-04	5.128102e-04	4.665300e-04	20181123_CTCFgfpcf2_Prometa\MitoSys2\Calibration\pmEGFPC1\0005_pmEGFPC1_R1_P2_K1_Ch2.zen
8220	2.784346e-04	4.131176e-04	4.228000e-04	20181123_CTCFgfpcf2_Prometa\MitoSys2\Calibration\pmEGFPC1\0005_pmEGFPC1_R1_P2_K1_Ch2.zen
8860	2.770539e-04	3.349157e-04	3.856400e-04	20181123_CTCFgfpcf2_Prometa\MitoSys2\Calibration\pmEGFPC1\0005_pmEGFPC1_R1_P2_K1_Ch2.zen
9500	1.635263e-04	6.989683e-04	3.537100e-04	20181123_CTCFgfpcf2_Prometa\MitoSys2\Calibration\pmEGFPC1\0005_pmEGFPC1_R1_P2_K1_Ch2.zen
10140	1.538739e-04	4.639223e-04	3.260100e-04	20181123_CTCFgfpcf2_Prometa\MitoSys2\Calibration\pmEGFPC1\0005_pmEGFPC1_R1_P2_K1_Ch2.zen
10780	1.371224e-04	4.284660e-04	3.017900e-04	20181123_CTCFgfpcf2_Prometa\MitoSys2\Calibration\pmEGFPC1\0005_pmEGFPC1_R1_P2_K1_Ch2.zen
11420	2.090723e-04	5.743104e-04	2.804500e-04	20181123_CTCFgfpcf2_Prometa\MitoSys2\Calibration\pmEGFPC1\0005_pmEGFPC1_R1_P2_K1_Ch2.zen
12060	1.682529e-04	5.958240e-04	2.615300e-04	20181123_CTCFgfpcf2_Prometa\MitoSys2\Calibration\pmEGFPC1\0005_pmEGFPC1_R1_P2_K1_Ch2.zen
12700	1.826433e-04	4.565720e-04	2.446500e-04	20181123_CTCFgfpcf2_Prometa\MitoSys2\Calibration\pmEGFPC1\0005_pmEGFPC1_R1_P2_K1_Ch2.zen
13980	3.597789e-04	4.739556e-04	2.158900e-04	20181123_CTCFgfpcf2_Prometa\MitoSys2\Calibration\pmEGFPC1\0005_pmEGFPC1_R1_P2_K1_Ch2.zen
15260	2.216810e-04	5.472089e-04	1.923500e-04	20181123_CTCFgfpcf2_Prometa\MitoSys2\Calibration\pmEGFPC1\0005_pmEGFPC1_R1_P2_K1_Ch2.zen
16540	4.309078e-05	4.799709e-04	1.727800e-04	20181123_CTCFgfpcf2_Prometa\MitoSys2\Calibration\pmEGFPC1\0005_pmEGFPC1_R1_P2_K1_Ch2.zen
17820	9.848909e-05	5.159923e-04	1.563000e-04	20181123_CTCFgfpcf2_Prometa\MitoSys2\Calibration\pmEGFPC1\0005_pmEGFPC1_R1_P2_K1_Ch2.zen
19100	4.047127e-05	4.624149e-04	1.422600e-04	20181123_CTCFgfpcf2_Prometa\MitoSys2\Calibration\pmEGFPC1\0005_pmEGFPC1_R1_P2_K1_Ch2.zen
20380	-1.602660e-04	6.001423e-04	1.301800e-04	20181123_CTCFgfpcf2_Prometa\MitoSys2\Calibration\pmEGFPC1\0005_pmEGFPC1_R1_P2_K1_Ch2.zen
21660	-5.687314e-06	7.217553e-04	1.197000e-04	20181123_CTCFgfpcf2_Prometa\MitoSys2\Calibration\pmEGFPC1\0005_pmEGFPC1_R1_P2_K1_Ch2.zen
22940	1.504568e-04	5.412448e-04	1.105300e-04	20181123_CTCFgfpcf2_Prometa\MitoSys2\Calibration\pmEGFPC1\0005_pmEGFPC1_R1_P2_K1_Ch2.zen
24220	7.509873e-06	4.983186e-04	1.024600e-04	20181123_CTCFgfpcf2_Prometa\MitoSys2\Calibration\pmEGFPC1\0005_pmEGFPC1_R1_P2_K1_Ch2.zen
25500	3.468705e-06	4.999877e-04	9.531200e-05	20181123_CTCFgfpcf2_Prometa\MitoSys2\Calibration\pmEGFPC1\0005_pmEGFPC1_R1_P2_K1_Ch2.zen
28060	-1.055430e-04	4.022695e-04	8.323900e-05	20181123_CTCFgfpcf2_Prometa\MitoSys2\Calibration\pmEGFPC1\0005_pmEGFPC1_R1_P2_K1_Ch2.zen
30620	4.223937e-05	3.399764e-04	7.347300e-05	20181123_CTCFgfpcf2_Prometa\MitoSys2\Calibration\pmEGFPC1\0005_pmEGFPC1_R1_P2_K1_Ch2.zen
33180	1.897370e-05	4.529633e-04	6.544300e-05	20181123_CTCFgfpcf2_Prometa\MitoSys2\Calibration\pmEGFPC1\0005_pmEGFPC1_R1_P2_K1_Ch2.zen
35740	7.240829e-06	3.780759e-04	5.874700e-05	20181123_CTCFgfpcf2_Prometa\MitoSys2\Calibration\pmEGFPC1\0005_pmEGFPC1_R1_P2_K1_Ch2.zen
38300	1.204118e-05	2.104157e-04	5.309600e-05	20181123_CTCFgfpcf2_Prometa\MitoSys2\Calibration\pmEGFPC1\0005_pmEGFPC1_R1_P2_K1_Ch2.zen
40860	4.718236e-05	3.649510e-04	4.827600e-05	20181123_CTCFgfpcf2_Prometa\MitoSys2\Calibration\pmEGFPC1\0005_pmEGFPC1_R1_P2_K1_Ch2.zen
43420	1.104705e-05	3.875676e-04	4.412700e-05	20181123_CTCFgfpcf2_Prometa\MitoSys2\Calibration\pmEGFPC1\0005_pmEGFPC1_R1_P2_K1_Ch2.zen
45980	-1.170330e-04	4.309054e-04	4.052700e-05	20181123_CTCFgfpcf2_Prometa\MitoSys2\Calibration\pmEGFPC1\0005_pmEGFPC1_R1_P2_K1_Ch2.zen
48540	-3.974622e-05	4.979899e-04	3.737900e-05	20181123_CTCFgfpcf2_Prometa\MitoSys2\Calibration\pmEGFPC1\0005_pmEGFPC1_R1_P2_K1_Ch2.zen
51100	-9.395122e-05	3.721272e-04	3.460800e-05	20181123_CTCFgfpcf2_Prometa\MitoSys2\Calibration\pmEGFPC1\0005_pmEGFPC1_R1_P2_K1_Ch2.zen
56220	-4.431772e-05	4.192917e-04	2.997100e-05	20181123_CTCFgfpcf2_Prometa\MitoSys2\Calibration\pmEGFPC1\0005_pmEGFPC1_R1_P2_K1_Ch2.zen
61340	-7.548599e-05	3.955863e-04	2.626100e-05	20181123_CTCFgfpcf2_Prometa\MitoSys2\Calibration\pmEGFPC1\0005_pmEGFPC1_R1_P2_K1_Ch2.zen
66460	-1.466493e-04	3.612625e-04	2.324000e-05	20181123_CTCFgfpcf2_Prometa\MitoSys2\Calibration\pmEGFPC1\0005_pmEGFPC1_R1_P2_K1_Ch2.zen
71580	2.416117e-05	3.627361e-04	2.074400e-05	20181123_CTCFgfpcf2_Prometa\MitoSys2\Calibration\pmEGFPC1\0005_pmEGFPC1_R1_P2_K1_Ch2.zen
76700	2.080977e-05	4.150833e-04	1.865300e-05	20181123_CTCFgfpcf2_Prometa\MitoSys2\Calibration\pmEGFPC1\0005_pmEGFPC1_R1_P2_K1_Ch2.zen
81820	6.966157e-05	4.149237e-04	1.688300e-05	20181123_CTCFgfpcf2_Prometa\MitoSys2\Calibration\pmEGFPC1\0005_pmEGFPC1_R1_P2_K1_Ch2.zen
86940	-3.496334e-05	3.173836e-04	1.536900e-05	20181123_CTCFgfpcf2_Prometa\MitoSys2\Calibration\pmEGFPC1\0005_pmEGFPC1_R1_P2_K1_Ch2.zen
92060	7.065465e-05	2.315568e-04	1.406300e-05	20181123_CTCFgfpcf2_Prometa\MitoSys2\Calibration\pmEGFPC1\0005_pmEGFPC1_R1_P2_K1_Ch2.zen
97180	-7.226179e-05	2.825088e-04	1.292700e-05	20181123_CTCFgfpcf2_Prometa\MitoSys2\Calibration\pmEGFPC1\0005_pmEGFPC1_R1_P2_K1_Ch2.zen
102300	6.926660e-06	2.473853e-04	1.193200e-05	20181123_CTCFgfpcf2_Prometa\MitoSys2\Calibration\pmEGFPC1\0005_pmEGFPC1_R1_P2_K1_Ch2.zen
112540	2.155551e-05	2.524185e-04	1.027800e-05	20181123_CTCFgfpcf2_Prometa\MitoSys2\Calibration\pmEGFPC1\0005_pmEGFPC1_R1_P2_K1_Ch2.zen
122780	-3.854566e-05	3.611230e-04	8.964700e-06	20181123_CTCFgfpcf2_Prometa\MitoSys2\Calibration\pmEGFPC1\0005_pmEGFPC1_R1_P2_K1_Ch2.zen
133020	-2.354481e-05	3.017970e-04	7.902700e-06	20181123_CTCFgfpcf2_Prometa\MitoSys2\Calibration\pmEGFPC1\0005_pmEGFPC1_R1_P2_K1_Ch2.zen
143260	-3.877921e-05	3.826832e-04	7.030000e-06	20181123_CTCFgfpcf2_Prometa\MitoSys2\Calibration\pmEGFPC1\0005_pmEGFPC1_R1_P2_K1_Ch2.zen
153500	1.599008e-05	3.998922e-04	6.303000e-06	20181123_CTCFgfpcf2_Prometa\MitoSys2\Calibration\pmEGFPC1\0005_pmEGFPC1_R1_P2_K1_Ch2.zen
163740	-5.702121e-05	4.037531e-04	5.690100e-06	20181123_CTCFgfpcf2_Prometa\MitoSys2\Calibration\pmEGFPC1\0005_pmEGFPC1_R1_P2_K1_Ch2.zen
173980	-7.573611e-05	3.682030e-04	5.168000e-06	20181123_CTCFgfpcf2_Prometa\MitoSys2\Calibration\pmEGFPC1\0005_pmEGFPC1_R1_P2_K1_Ch2.zen
184220	-3.901688e-06	2.675514e-04	4.719200e-06	20181123_CTCFgfpcf2_Prometa\MitoSys2\Calibration\pmEGFPC1\0005_pmEGFPC1_R1_P2_K1_Ch2.zen
194460	-6.978866e-05	3.110208e-04	4.330100e-06	20181123_CTCFgfpcf2_Prometa\MitoSys2\Calibration\pmEGFPC1\0005_pmEGFPC1_R1_P2_K1_Ch2.zen
204700	-1.934918e-05	1.980404e-04	3.990400e-06	20181123_CTCFgfpcf2_Prometa\MitoSys2\Calibration\pmEGFPC1\0005_pmEGFPC1_R1_P2_K1_Ch2.zen
225180	-2.417520e-05	2.312609e-04	3.427500e-06	20181123_CTCFgfpcf2_Prometa\MitoSys2\Calibration\pmEGFPC1\0005_pmEGFPC1_R1_P2_K1_Ch2.zen
245660	1.363826e-04	2.473987e-04	2.982700e-06	20181123_CTCFgfpcf2_Prometa\MitoSys2\Calibration\pmEGFPC1\0005_pmEGFPC1_R1_P2_K1_Ch2.zen
266140	1.027331e-05	2.984929e-04	2.624200e-06	20181123_CTCFgfpcf2_Prometa\MitoSys2\Calibration\pmEGFPC1\0005_pmEGFPC1_R1_P2_K1_Ch2.zen
286620	-4.447975e-05	2.797385e-04	2.330500e-06	20181123_CTCFgfpcf2_Prometa\MitoSys2\Calibration\pmEGFPC1\0005_pmEGFPC1_R1_P2_K1_Ch2.zen
307100	4.002619e-06	2.154353e-04	2.086500e-06	20181123_CTCFgfpcf2_Prometa\MitoSys2\Calibration\pmEGFPC1\0005_pmEGFPC1_R1_P2_K1_Ch2.zen
327580	2.442811e-05	2.313328e-04	1.881300e-06	20181123_CTCFgfpcf2_Prometa\MitoSys2\Calibration\pmEGFPC1\0005_pmEGFPC1_R1_P2_K1_Ch2.zen
348060	-5.462988e-06	2.145858e-04	1.706900e-06	20181123_CTCFgfpcf2_Prometa\MitoSys2\Calibration\pmEGFPC1\0005_pmEGFPC1_R1_P2_K1_Ch2.zen
368540	6.519034e-06	2.271169e-04	1.557200e-06	20181123_CTCFgfpcf2_Prometa\MitoSys2\Calibration\pmEGFPC1\0005_pmEGFPC1_R1_P2_K1_Ch2.zen
389020	-7.958970e-05	2.457600e-04	1.427600e-06	20181123_CTCFgfpcf2_Prometa\MitoSys2\Calibration\pmEGFPC1\0005_pmEGFPC1_R1_P2_K1_Ch2.zen
409500	-2.936590e-05	1.371487e-04	1.314600e-06	20181123_CTCFgfpcf2_Prometa\MitoSys2\Calibration\pmEGFPC1\0005_pmEGFPC1_R1_P2_K1_Ch2.zen
450460	2.164187e-05	1.367178e-04	1.127800e-06	20181123_CTCFgfpcf2_Prometa\MitoSys2\Calibration\pmEGFPC1\0005_pmEGFPC1_R1_P2_K1_Ch2.zen
491420	3.154100e-05	1.875899e-04	9.804200e-07	20181123_CTCFgfpcf2_Prometa\MitoSys2\Calibration\pmEGFPC1\0005_pmEGFPC1_R1_P2_K1_Ch2.zen
532380	-6.331273e-05	2.303447e-04	8.618600e-07	20181123_CTCFgfpcf2_Prometa\MitoSys2\Calibration\pmEGFPC1\0005_pmEGFPC1_R1_P2_K1_Ch2.zen
573340	1.297046e-05	1.688981e-04	7.648800e-07	20181123_CTCFgfpcf2_Prometa\MitoSys2\Calibration\pmEGFPC1\0005_pmEGFPC1_R1_P2_K1_Ch2.zen
614300	-2.220402e-05	1.687463e-04	6.844100e-07	20181123_CTCFgfpcf2_Prometa\MitoSys2\Calibration\pmEGFPC1\0005_pmEGFPC1_R1_P2_K1_Ch2.zen
655260	2.445033e-05	1.325755e-04	6.167900e-07	20181123_CTCFgfpcf2_Prometa\MitoSys2\Calibration\pmEGFPC1\0005_pmEGFPC1_R1_P2_K1_Ch2.zen
696220	-6.188110e-05	1.560937e-04	5.593600e-07	20181123_CTCFgfpcf2_Prometa\MitoSys2\Calibration\pmEGFPC1\0005_pmEGFPC1_R1_P2_K1_Ch2.zen
737180	-6.066465e-05	1.864356e-04	5.101200e-07	20181123_CTCFgfpcf2_Prometa\MitoSys2\Calibration\pmEGFPC1\0005_pmEGFPC1_R1_P2_K1_Ch2.zen
778140	-4.441732e-05	1.521674e-04	4.675200e-07	20181123_CTCFgfpcf2_Prometa\MitoSys2\Calibration\pmEGFPC1\0005_pmEGFPC1_R1_P2_K1_Ch2.zen
819100	-8.023533e-06	1.274520e-04	4.304000e-07	20181123_CTCFgfpcf2_Prometa\MitoSys2\Calibration\pmEGFPC1\0005_pmEGFPC1_R1_P2_K1_Ch2.zen
901020	-3.049355e-07	1.460826e-04	3.690600e-07	20181123_CTCFgfpcf2_Prometa\MitoSys2\Calibration\pmEGFPC1\0005_pmEGFPC1_R1_P2_K1_Ch2.zen
982940	-5.926518e-05	1.281935e-04	3.207200e-07	20181123_CTCFgfpcf2_Prometa\MitoSys2\Calibration\pmEGFPC1\0005_pmEGFPC1_R1_P2_K1_Ch2.zen
1064860	-1.747990e-05	1.273653e-04	2.818600e-07	20181123_CTCFgfpcf2_Prometa\MitoSys2\Calibration\pmEGFPC1\0005_pmEGFPC1_R1_P2_K1_Ch2.zen
1146780	-3.781272e-05	1.466631e-04	2.500900e-07	20181123_CTCFgfpcf2_Prometa\MitoSys2\Calibration\pmEGFPC1\0005_pmEGFPC1_R1_P2_K1_Ch2.zen
1228700	-8.993601e-06	1.285794e-04	2.237400e-07	20181123_CTCFgfpcf2_Prometa\MitoSys2\Calibration\pmEGFPC1\0005_pmEGFPC1_R1_P2_K1_Ch2.zen
1310620	-1.042861e-05	1.647895e-04	2.016000e-07	20181123_CTCFgfpcf2_Prometa\MitoSys2\Calibration\pmEGFPC1\0005_pmEGFPC1_R1_P2_K1_Ch2.zen
1392540	1.336920e-05	8.857378e-05	1.828100e-07	20181123_CTCFgfpcf2_Prometa\MitoSys2\Calibration\pmEGFPC1\0005_pmEGFPC1_R1_P2_K1_Ch2.zen
1474460	-3.132293e-05	9.128335e-05	1.667000e-07	20181123_CTCFgfpcf2_Prometa\MitoSys2\Calibration\pmEGFPC1\0005_pmEGFPC1_R1_P2_K1_Ch2.zen
1556380	3.828750e-07	8.915013e-05	1.527700e-07	20181123_CTCFgfpcf2_Prometa\MitoSys2\Calibration\pmEGFPC1\0005_pmEGFPC1_R1_P2_K1_Ch2.zen
10	9.975696e-03	8.372872e-04	9.747000e-03	20181123_CTCFgfpcf2_Prometa\MitoSys2\Calibration\pmEGFPC1\0006_pmEGFPC1_R1_P1_K1_Ch2.zen
20	9.402314e-03	9.890918e-04	9.334600e-03	20181123_CTCFgfpcf2_Prometa\MitoSys2\Calibration\pmEGFPC1\0006_pmEGFPC1_R1_P1_K1_Ch2.zen
30	8.813756e-03	1.292392e-03	8.953900e-03	20181123_CTCFgfpcf2_Prometa\MitoSys2\Calibration\pmEGFPC1\0006_pmEGFPC1_R1_P1_K1_Ch2.zen
40	8.540511e-03	1.112506e-03	8.602800e-03	20181123_CTCFgfpcf2_Prometa\MitoSys2\Calibration\pmEGFPC1\0006_pmEGFPC1_R1_P1_K1_Ch2.zen
50	8.218379e-03	1.259835e-03	8.278800e-03	20181123_CTCFgfpcf2_Prometa\MitoSys2\Calibration\pmEGFPC1\0006_pmEGFPC1_R1_P1_K1_Ch2.zen
60	7.735843e-03	1.252431e-03	7.979100e-03	20181123_CTCFgfpcf2_Prometa\MitoSys2\Calibration\pmEGFPC1\0006_pmEGFPC1_R1_P1_K1_Ch2.zen
70	7.376481e-03	1.422651e-03	7.701600e-03	20181123_CTCFgfpcf2_Prometa\MitoSys2\Calibration\pmEGFPC1\0006_pmEGFPC1_R1_P1_K1_Ch2.zen
80	7.324485e-03	9.402815e-04	7.444000e-03	20181123_CTCFgfpcf2_Prometa\MitoSys2\Calibration\pmEGFPC1\0006_pmEGFPC1_R1_P1_K1_Ch2.zen
90	7.104440e-03	1.397734e-03	7.204400e-03	20181123_CTCFgfpcf2_Prometa\MitoSys2\Calibration\pmEGFPC1\0006_pmEGFPC1_R1_P1_K1_Ch2.zen
100	7.114075e-03	9.274512e-04	6.981100e-03	20181123_CTCFgfpcf2_Prometa\MitoSys2\Calibration\pmEGFPC1\0006_pmEGFPC1_R1_P1_K1_Ch2.zen
120	6.730807e-03	8.408395e-04	6.577400e-03	20181123_CTCFgfpcf2_Prometa\MitoSys2\Calibration\pmEGFPC1\0006_pmEGFPC1_R1_P1_K1_Ch2.zen
140	6.478516e-03	9.335498e-04	6.222300e-03	20181123_CTCFgfpcf2_Prometa\MitoSys2\Calibration\pmEGFPC1\0006_pmEGFPC1_R1_P1_K1_Ch2.zen
160	6.064058e-03	1.299498e-03	5.907600e-03	20181123_CTCFgfpcf2_Prometa\MitoSys2\Calibration\pmEGFPC1\0006_pmEGFPC1_R1_P1_K1_Ch2.zen
180	5.678164e-03	1.196628e-03	5.626500e-03	20181123_CTCFgfpcf2_Prometa\MitoSys2\Calibration\pmEGFPC1\0006_pmEGFPC1_R1_P1_K1_Ch2.zen
200	5.507419e-03	1.061200e-03	5.373900e-03	20181123_CTCFgfpcf2_Prometa\MitoSys2\Calibration\pmEGFPC1\0006_pmEGFPC1_R1_P1_K1_Ch2.zen
220	4.990937e-03	1.211346e-03	5.145300e-03	20181123_CTCFgfpcf2_Prometa\MitoSys2\Calibration\pmEGFPC1\0006_pmEGFPC1_R1_P1_K1_Ch2.zen
240	5.246311e-03	8.350200e-04	4.937300e-03	20181123_CTCFgfpcf2_Prometa\MitoSys2\Calibration\pmEGFPC1\0006_pmEGFPC1_R1_P1_K1_Ch2.zen
260	4.938642e-03	8.957058e-04	4.747000e-03	20181123_CTCFgfpcf2_Prometa\MitoSys2\Calibration\pmEGFPC1\0006_pmEGFPC1_R1_P1_K1_Ch2.zen
280	4.634531e-03	1.434473e-03	4.572000e-03	20181123_CTCFgfpcf2_Prometa\MitoSys2\Calibration\pmEGFPC1\0006_pmEGFPC1_R1_P1_K1_Ch2.zen
300	4.540859e-03	7.560614e-04	4.410400e-03	20181123_CTCFgfpcf2_Prometa\MitoSys2\Calibration\pmEGFPC1\0006_pmEGFPC1_R1_P1_K1_Ch2.zen
340	3.973891e-03	6.140374e-04	4.121300e-03	20181123_CTCFgfpcf2_Prometa\MitoSys2\Calibration\pmEGFPC1\0006_pmEGFPC1_R1_P1_K1_Ch2.zen
380	3.909266e-03	6.175381e-04	3.869500e-03	20181123_CTCFgfpcf2_Prometa\MitoSys2\Calibration\pmEGFPC1\0006_pmEGFPC1_R1_P1_K1_Ch2.zen
420	3.556333e-03	6.241030e-04	3.647500e-03	20181123_CTCFgfpcf2_Prometa\MitoSys2\Calibration\pmEGFPC1\0006_pmEGFPC1_R1_P1_K1_Ch2.zen
460	3.327589e-03	8.299517e-04	3.450100e-03	20181123_CTCFgfpcf2_Prometa\MitoSys2\Calibration\pmEGFPC1\0006_pmEGFPC1_R1_P1_K1_Ch2.zen
500	3.134611e-03	8.111548e-04	3.273000e-03	20181123_CTCFgfpcf2_Prometa\MitoSys2\Calibration\pmEGFPC1\0006_pmEGFPC1_R1_P1_K1_Ch2.zen
540	3.252878e-03	7.795187e-04	3.113200e-03	20181123_CTCFgfpcf2_Prometa\MitoSys2\Calibration\pmEGFPC1\0006_pmEGFPC1_R1_P1_K1_Ch2.zen
580	2.844704e-03	7.796534e-04	2.968100e-03	20181123_CTCFgfpcf2_Prometa\MitoSys2\Calibration\pmEGFPC1\0006_pmEGFPC1_R1_P1_K1_Ch2.zen
620	2.739664e-03	6.047566e-04	2.835800e-03	20181123_CTCFgfpcf2_Prometa\MitoSys2\Calibration\pmEGFPC1\0006_pmEGFPC1_R1_P1_K1_Ch2.zen
660	2.607401e-03	7.166963e-04	2.714400e-03	20181123_CTCFgfpcf2_Prometa\MitoSys2\Calibration\pmEGFPC1\0006_pmEGFPC1_R1_P1_K1_Ch2.zen
700	2.641344e-03	4.302443e-04	2.602800e-03	20181123_CTCFgfpcf2_Prometa\MitoSys2\Calibration\pmEGFPC1\0006_pmEGFPC1_R1_P1_K1_Ch2.zen
780	2.338824e-03	5.534921e-04	2.404400e-03	20181123_CTCFgfpcf2_Prometa\MitoSys2\Calibration\pmEGFPC1\0006_pmEGFPC1_R1_P1_K1_Ch2.zen
860	2.325258e-03	5.145637e-04	2.233200e-03	20181123_CTCFgfpcf2_Prometa\MitoSys2\Calibration\pmEGFPC1\0006_pmEGFPC1_R1_P1_K1_Ch2.zen
940	2.078095e-03	5.083052e-04	2.084100e-03	20181123_CTCFgfpcf2_Prometa\MitoSys2\Calibration\pmEGFPC1\0006_pmEGFPC1_R1_P1_K1_Ch2.zen
1020	2.077316e-03	4.815053e-04	1.953000e-03	20181123_CTCFgfpcf2_Prometa\MitoSys2\Calibration\pmEGFPC1\0006_pmEGFPC1_R1_P1_K1_Ch2.zen
1100	1.971614e-03	4.673507e-04	1.836900e-03	20181123_CTCFgfpcf2_Prometa\MitoSys2\Calibration\pmEGFPC1\0006_pmEGFPC1_R1_P1_K1_Ch2.zen
1180	1.811986e-03	4.987744e-04	1.733300e-03	20181123_CTCFgfpcf2_Prometa\MitoSys2\Calibration\pmEGFPC1\0006_pmEGFPC1_R1_P1_K1_Ch2.zen
1260	1.695561e-03	5.809585e-04	1.640400e-03	20181123_CTCFgfpcf2_Prometa\MitoSys2\Calibration\pmEGFPC1\0006_pmEGFPC1_R1_P1_K1_Ch2.zen
1340	1.390888e-03	5.935153e-04	1.556600e-03	20181123_CTCFgfpcf2_Prometa\MitoSys2\Calibration\pmEGFPC1\0006_pmEGFPC1_R1_P1_K1_Ch2.zen
1420	1.538629e-03	6.352504e-04	1.480600e-03	20181123_CTCFgfpcf2_Prometa\MitoSys2\Calibration\pmEGFPC1\0006_pmEGFPC1_R1_P1_K1_Ch2.zen
1500	1.310950e-03	5.101859e-04	1.411400e-03	20181123_CTCFgfpcf2_Prometa\MitoSys2\Calibration\pmEGFPC1\0006_pmEGFPC1_R1_P1_K1_Ch2.zen
1660	1.293869e-03	3.643332e-04	1.290000e-03	20181123_CTCFgfpcf2_Prometa\MitoSys2\Calibration\pmEGFPC1\0006_pmEGFPC1_R1_P1_K1_Ch2.zen
1820	1.061543e-03	4.956131e-04	1.187100e-03	20181123_CTCFgfpcf2_Prometa\MitoSys2\Calibration\pmEGFPC1\0006_pmEGFPC1_R1_P1_K1_Ch2.zen
1980	1.076331e-03	5.052028e-04	1.098700e-03	20181123_CTCFgfpcf2_Prometa\MitoSys2\Calibration\pmEGFPC1\0006_pmEGFPC1_R1_P1_K1_Ch2.zen
2140	1.070222e-03	4.031122e-04	1.022100e-03	20181123_CTCFgfpcf2_Prometa\MitoSys2\Calibration\pmEGFPC1\0006_pmEGFPC1_R1_P1_K1_Ch2.zen
2300	1.004605e-03	4.498669e-04	9.549900e-04	20181123_CTCFgfpcf2_Prometa\MitoSys2\Calibration\pmEGFPC1\0006_pmEGFPC1_R1_P1_K1_Ch2.zen
2460	8.824051e-04	3.526801e-04	8.957600e-04	20181123_CTCFgfpcf2_Prometa\MitoSys2\Calibration\pmEGFPC1\0006_pmEGFPC1_R1_P1_K1_Ch2.zen
2620	7.819491e-04	4.582798e-04	8.431100e-04	20181123_CTCFgfpcf2_Prometa\MitoSys2\Calibration\pmEGFPC1\0006_pmEGFPC1_R1_P1_K1_Ch2.zen
2780	7.790307e-04	4.318736e-04	7.960000e-04	20181123_CTCFgfpcf2_Prometa\MitoSys2\Calibration\pmEGFPC1\0006_pmEGFPC1_R1_P1_K1_Ch2.zen
2940	6.583342e-04	4.726232e-04	7.536200e-04	20181123_CTCFgfpcf2_Prometa\MitoSys2\Calibration\pmEGFPC1\0006_pmEGFPC1_R1_P1_K1_Ch2.zen
3100	7.154705e-04	4.125949e-04	7.152900e-04	20181123_CTCFgfpcf2_Prometa\MitoSys2\Calibration\pmEGFPC1\0006_pmEGFPC1_R1_P1_K1_Ch2.zen
3420	6.241283e-04	5.039674e-04	6.486800e-04	20181123_CTCFgfpcf2_Prometa\MitoSys2\Calibration\pmEGFPC1\0006_pmEGFPC1_R1_P1_K1_Ch2.zen
3740	5.272461e-04	4.392594e-04	5.928000e-04	20181123_CTCFgfpcf2_Prometa\MitoSys2\Calibration\pmEGFPC1\0006_pmEGFPC1_R1_P1_K1_Ch2.zen
4060	5.473434e-04	4.080460e-04	5.452800e-04	20181123_CTCFgfpcf2_Prometa\MitoSys2\Calibration\pmEGFPC1\0006_pmEGFPC1_R1_P1_K1_Ch2.zen
4380	5.333880e-04	3.832683e-04	5.044000e-04	20181123_CTCFgfpcf2_Prometa\MitoSys2\Calibration\pmEGFPC1\0006_pmEGFPC1_R1_P1_K1_Ch2.zen
4700	5.441640e-04	3.656419e-04	4.688600e-04	20181123_CTCFgfpcf2_Prometa\MitoSys2\Calibration\pmEGFPC1\0006_pmEGFPC1_R1_P1_K1_Ch2.zen
5020	4.899312e-04	3.484304e-04	4.376900e-04	20181123_CTCFgfpcf2_Prometa\MitoSys2\Calibration\pmEGFPC1\0006_pmEGFPC1_R1_P1_K1_Ch2.zen
5340	5.209542e-04	3.855773e-04	4.101500e-04	20181123_CTCFgfpcf2_Prometa\MitoSys2\Calibration\pmEGFPC1\0006_pmEGFPC1_R1_P1_K1_Ch2.zen
5660	4.470990e-04	3.362998e-04	3.856500e-04	20181123_CTCFgfpcf2_Prometa\MitoSys2\Calibration\pmEGFPC1\0006_pmEGFPC1_R1_P1_K1_Ch2.zen
5980	4.076332e-04	3.796646e-04	3.637100e-04	20181123_CTCFgfpcf2_Prometa\MitoSys2\Calibration\pmEGFPC1\0006_pmEGFPC1_R1_P1_K1_Ch2.zen
6300	3.838233e-04	2.760960e-04	3.439600e-04	20181123_CTCFgfpcf2_Prometa\MitoSys2\Calibration\pmEGFPC1\0006_pmEGFPC1_R1_P1_K1_Ch2.zen
6940	2.479384e-04	3.112509e-04	3.098500e-04	20181123_CTCFgfpcf2_Prometa\MitoSys2\Calibration\pmEGFPC1\0006_pmEGFPC1_R1_P1_K1_Ch2.zen
7580	1.820396e-04	2.666279e-04	2.814600e-04	20181123_CTCFgfpcf2_Prometa\MitoSys2\Calibration\pmEGFPC1\0006_pmEGFPC1_R1_P1_K1_Ch2.zen
8220	2.638741e-04	3.399555e-04	2.574800e-04	20181123_CTCFgfpcf2_Prometa\MitoSys2\Calibration\pmEGFPC1\0006_pmEGFPC1_R1_P1_K1_Ch2.zen
8860	1.352453e-04	4.102312e-04	2.369700e-04	20181123_CTCFgfpcf2_Prometa\MitoSys2\Calibration\pmEGFPC1\0006_pmEGFPC1_R1_P1_K1_Ch2.zen
9500	1.900001e-04	3.091382e-04	2.192500e-04	20181123_CTCFgfpcf2_Prometa\MitoSys2\Calibration\pmEGFPC1\0006_pmEGFPC1_R1_P1_K1_Ch2.zen
10140	2.227529e-04	3.980710e-04	2.037900e-04	20181123_CTCFgfpcf2_Prometa\MitoSys2\Calibration\pmEGFPC1\0006_pmEGFPC1_R1_P1_K1_Ch2.zen
10780	2.093758e-04	3.086907e-04	1.902000e-04	20181123_CTCFgfpcf2_Prometa\MitoSys2\Calibration\pmEGFPC1\0006_pmEGFPC1_R1_P1_K1_Ch2.zen
11420	1.543465e-04	3.282374e-04	1.781600e-04	20181123_CTCFgfpcf2_Prometa\MitoSys2\Calibration\pmEGFPC1\0006_pmEGFPC1_R1_P1_K1_Ch2.zen
12060	2.475242e-04	2.660068e-04	1.674300e-04	20181123_CTCFgfpcf2_Prometa\MitoSys2\Calibration\pmEGFPC1\0006_pmEGFPC1_R1_P1_K1_Ch2.zen
12700	2.653124e-04	2.816524e-04	1.578100e-04	20181123_CTCFgfpcf2_Prometa\MitoSys2\Calibration\pmEGFPC1\0006_pmEGFPC1_R1_P1_K1_Ch2.zen
13980	2.081444e-04	3.100511e-04	1.413000e-04	20181123_CTCFgfpcf2_Prometa\MitoSys2\Calibration\pmEGFPC1\0006_pmEGFPC1_R1_P1_K1_Ch2.zen
15260	2.005450e-04	2.620948e-04	1.276500e-04	20181123_CTCFgfpcf2_Prometa\MitoSys2\Calibration\pmEGFPC1\0006_pmEGFPC1_R1_P1_K1_Ch2.zen
16540	1.216720e-04	2.713579e-04	1.162100e-04	20181123_CTCFgfpcf2_Prometa\MitoSys2\Calibration\pmEGFPC1\0006_pmEGFPC1_R1_P1_K1_Ch2.zen
17820	1.272822e-04	3.416144e-04	1.064800e-04	20181123_CTCFgfpcf2_Prometa\MitoSys2\Calibration\pmEGFPC1\0006_pmEGFPC1_R1_P1_K1_Ch2.zen
19100	1.150901e-04	3.127983e-04	9.813000e-05	20181123_CTCFgfpcf2_Prometa\MitoSys2\Calibration\pmEGFPC1\0006_pmEGFPC1_R1_P1_K1_Ch2.zen
20380	1.132922e-04	3.079034e-04	9.088300e-05	20181123_CTCFgfpcf2_Prometa\MitoSys2\Calibration\pmEGFPC1\0006_pmEGFPC1_R1_P1_K1_Ch2.zen
21660	7.709346e-05	2.664423e-04	8.454500e-05	20181123_CTCFgfpcf2_Prometa\MitoSys2\Calibration\pmEGFPC1\0006_pmEGFPC1_R1_P1_K1_Ch2.zen
22940	1.362411e-04	2.514839e-04	7.895900e-05	20181123_CTCFgfpcf2_Prometa\MitoSys2\Calibration\pmEGFPC1\0006_pmEGFPC1_R1_P1_K1_Ch2.zen
24220	1.761034e-04	2.724459e-04	7.400400e-05	20181123_CTCFgfpcf2_Prometa\MitoSys2\Calibration\pmEGFPC1\0006_pmEGFPC1_R1_P1_K1_Ch2.zen
25500	1.161036e-04	2.487032e-04	6.958100e-05	20181123_CTCFgfpcf2_Prometa\MitoSys2\Calibration\pmEGFPC1\0006_pmEGFPC1_R1_P1_K1_Ch2.zen
28060	1.887776e-05	2.226035e-04	6.203400e-05	20181123_CTCFgfpcf2_Prometa\MitoSys2\Calibration\pmEGFPC1\0006_pmEGFPC1_R1_P1_K1_Ch2.zen
30620	1.022644e-04	2.008621e-04	5.584500e-05	20181123_CTCFgfpcf2_Prometa\MitoSys2\Calibration\pmEGFPC1\0006_pmEGFPC1_R1_P1_K1_Ch2.zen
33180	1.154928e-04	1.956929e-04	5.068800e-05	20181123_CTCFgfpcf2_Prometa\MitoSys2\Calibration\pmEGFPC1\0006_pmEGFPC1_R1_P1_K1_Ch2.zen
35740	7.218502e-05	1.694401e-04	4.633300e-05	20181123_CTCFgfpcf2_Prometa\MitoSys2\Calibration\pmEGFPC1\0006_pmEGFPC1_R1_P1_K1_Ch2.zen
38300	-3.246434e-05	1.847292e-04	4.261200e-05	20181123_CTCFgfpcf2_Prometa\MitoSys2\Calibration\pmEGFPC1\0006_pmEGFPC1_R1_P1_K1_Ch2.zen
40860	5.934806e-05	2.308184e-04	3.940100e-05	20181123_CTCFgfpcf2_Prometa\MitoSys2\Calibration\pmEGFPC1\0006_pmEGFPC1_R1_P1_K1_Ch2.zen
43420	3.008985e-05	2.479265e-04	3.660500e-05	20181123_CTCFgfpcf2_Prometa\MitoSys2\Calibration\pmEGFPC1\0006_pmEGFPC1_R1_P1_K1_Ch2.zen
45980	-3.114587e-07	2.678778e-04	3.415100e-05	20181123_CTCFgfpcf2_Prometa\MitoSys2\Calibration\pmEGFPC1\0006_pmEGFPC1_R1_P1_K1_Ch2.zen
48540	1.253953e-04	1.950423e-04	3.198100e-05	20181123_CTCFgfpcf2_Prometa\MitoSys2\Calibration\pmEGFPC1\0006_pmEGFPC1_R1_P1_K1_Ch2.zen
51100	6.425984e-05	1.988970e-04	3.005200e-05	20181123_CTCFgfpcf2_Prometa\MitoSys2\Calibration\pmEGFPC1\0006_pmEGFPC1_R1_P1_K1_Ch2.zen
56220	-1.290954e-05	2.619569e-04	2.677400e-05	20181123_CTCFgfpcf2_Prometa\MitoSys2\Calibration\pmEGFPC1\0006_pmEGFPC1_R1_P1_K1_Ch2.zen
61340	4.726400e-05	1.882014e-04	2.409900e-05	20181123_CTCFgfpcf2_Prometa\MitoSys2\Calibration\pmEGFPC1\0006_pmEGFPC1_R1_P1_K1_Ch2.zen
66460	-1.390119e-06	2.358070e-04	2.187900e-05	20181123_CTCFgfpcf2_Prometa\MitoSys2\Calibration\pmEGFPC1\0006_pmEGFPC1_R1_P1_K1_Ch2.zen
71580	2.510439e-05	1.670571e-04	2.001200e-05	20181123_CTCFgfpcf2_Prometa\MitoSys2\Calibration\pmEGFPC1\0006_pmEGFPC1_R1_P1_K1_Ch2.zen
76700	-2.419471e-05	1.865811e-04	1.842000e-05	20181123_CTCFgfpcf2_Prometa\MitoSys2\Calibration\pmEGFPC1\0006_pmEGFPC1_R1_P1_K1_Ch2.zen
81820	1.331413e-05	2.146512e-04	1.705000e-05	20181123_CTCFgfpcf2_Prometa\MitoSys2\Calibration\pmEGFPC1\0006_pmEGFPC1_R1_P1_K1_Ch2.zen
86940	4.401147e-06	1.709760e-04	1.585900e-05	20181123_CTCFgfpcf2_Prometa\MitoSys2\Calibration\pmEGFPC1\0006_pmEGFPC1_R1_P1_K1_Ch2.zen
92060	9.386112e-05	2.149545e-04	1.481500e-05	20181123_CTCFgfpcf2_Prometa\MitoSys2\Calibration\pmEGFPC1\0006_pmEGFPC1_R1_P1_K1_Ch2.zen
97180	8.242146e-05	2.556718e-04	1.389300e-05	20181123_CTCFgfpcf2_Prometa\MitoSys2\Calibration\pmEGFPC1\0006_pmEGFPC1_R1_P1_K1_Ch2.zen
102300	-7.423029e-07	1.374526e-04	1.307400e-05	20181123_CTCFgfpcf2_Prometa\MitoSys2\Calibration\pmEGFPC1\0006_pmEGFPC1_R1_P1_K1_Ch2.zen
112540	-1.684805e-05	1.327541e-04	1.168300e-05	20181123_CTCFgfpcf2_Prometa\MitoSys2\Calibration\pmEGFPC1\0006_pmEGFPC1_R1_P1_K1_Ch2.zen
122780	1.270256e-05	2.027913e-04	1.054900e-05	20181123_CTCFgfpcf2_Prometa\MitoSys2\Calibration\pmEGFPC1\0006_pmEGFPC1_R1_P1_K1_Ch2.zen
133020	2.591462e-05	1.944695e-04	9.607600e-06	20181123_CTCFgfpcf2_Prometa\MitoSys2\Calibration\pmEGFPC1\0006_pmEGFPC1_R1_P1_K1_Ch2.zen
143260	9.690604e-05	1.666414e-04	8.814800e-06	20181123_CTCFgfpcf2_Prometa\MitoSys2\Calibration\pmEGFPC1\0006_pmEGFPC1_R1_P1_K1_Ch2.zen
153500	1.362944e-05	1.468551e-04	8.138800e-06	20181123_CTCFgfpcf2_Prometa\MitoSys2\Calibration\pmEGFPC1\0006_pmEGFPC1_R1_P1_K1_Ch2.zen
163740	-4.262434e-05	1.471121e-04	7.555900e-06	20181123_CTCFgfpcf2_Prometa\MitoSys2\Calibration\pmEGFPC1\0006_pmEGFPC1_R1_P1_K1_Ch2.zen
173980	4.206156e-05	1.788293e-04	7.048500e-06	20181123_CTCFgfpcf2_Prometa\MitoSys2\Calibration\pmEGFPC1\0006_pmEGFPC1_R1_P1_K1_Ch2.zen
184220	-1.199344e-05	1.610152e-04	6.603200e-06	20181123_CTCFgfpcf2_Prometa\MitoSys2\Calibration\pmEGFPC1\0006_pmEGFPC1_R1_P1_K1_Ch2.zen
194460	2.199592e-06	1.402298e-04	6.209300e-06	20181123_CTCFgfpcf2_Prometa\MitoSys2\Calibration\pmEGFPC1\0006_pmEGFPC1_R1_P1_K1_Ch2.zen
204700	5.124446e-05	1.370231e-04	5.858600e-06	20181123_CTCFgfpcf2_Prometa\MitoSys2\Calibration\pmEGFPC1\0006_pmEGFPC1_R1_P1_K1_Ch2.zen
225180	5.741362e-05	1.350541e-04	5.261700e-06	20181123_CTCFgfpcf2_Prometa\MitoSys2\Calibration\pmEGFPC1\0006_pmEGFPC1_R1_P1_K1_Ch2.zen
245660	-3.620296e-06	1.079051e-04	4.772900e-06	20181123_CTCFgfpcf2_Prometa\MitoSys2\Calibration\pmEGFPC1\0006_pmEGFPC1_R1_P1_K1_Ch2.zen
266140	4.304603e-06	1.085832e-04	4.365800e-06	20181123_CTCFgfpcf2_Prometa\MitoSys2\Calibration\pmEGFPC1\0006_pmEGFPC1_R1_P1_K1_Ch2.zen
286620	-4.747036e-05	1.697586e-04	4.021500e-06	20181123_CTCFgfpcf2_Prometa\MitoSys2\Calibration\pmEGFPC1\0006_pmEGFPC1_R1_P1_K1_Ch2.zen
307100	-1.646056e-05	1.338654e-04	3.726900e-06	20181123_CTCFgfpcf2_Prometa\MitoSys2\Calibration\pmEGFPC1\0006_pmEGFPC1_R1_P1_K1_Ch2.zen
327580	-2.922402e-05	1.262164e-04	3.471900e-06	20181123_CTCFgfpcf2_Prometa\MitoSys2\Calibration\pmEGFPC1\0006_pmEGFPC1_R1_P1_K1_Ch2.zen
348060	2.177982e-05	1.237687e-04	3.249200e-06	20181123_CTCFgfpcf2_Prometa\MitoSys2\Calibration\pmEGFPC1\0006_pmEGFPC1_R1_P1_K1_Ch2.zen
368540	-3.504697e-05	1.593531e-04	3.053000e-06	20181123_CTCFgfpcf2_Prometa\MitoSys2\Calibration\pmEGFPC1\0006_pmEGFPC1_R1_P1_K1_Ch2.zen
389020	9.468966e-06	1.636542e-04	2.878800e-06	20181123_CTCFgfpcf2_Prometa\MitoSys2\Calibration\pmEGFPC1\0006_pmEGFPC1_R1_P1_K1_Ch2.zen
409500	-2.239270e-06	8.783607e-05	2.723300e-06	20181123_CTCFgfpcf2_Prometa\MitoSys2\Calibration\pmEGFPC1\0006_pmEGFPC1_R1_P1_K1_Ch2.zen
450460	2.148563e-05	1.332276e-04	2.457400e-06	20181123_CTCFgfpcf2_Prometa\MitoSys2\Calibration\pmEGFPC1\0006_pmEGFPC1_R1_P1_K1_Ch2.zen
491420	-1.121203e-06	1.297925e-04	2.238300e-06	20181123_CTCFgfpcf2_Prometa\MitoSys2\Calibration\pmEGFPC1\0006_pmEGFPC1_R1_P1_K1_Ch2.zen
532380	-6.281386e-06	1.419350e-04	2.054900e-06	20181123_CTCFgfpcf2_Prometa\MitoSys2\Calibration\pmEGFPC1\0006_pmEGFPC1_R1_P1_K1_Ch2.zen
573340	-1.301376e-05	1.062002e-04	1.899000e-06	20181123_CTCFgfpcf2_Prometa\MitoSys2\Calibration\pmEGFPC1\0006_pmEGFPC1_R1_P1_K1_Ch2.zen
614300	-3.232536e-05	1.288907e-04	1.764900e-06	20181123_CTCFgfpcf2_Prometa\MitoSys2\Calibration\pmEGFPC1\0006_pmEGFPC1_R1_P1_K1_Ch2.zen
655260	-2.604160e-05	1.169040e-04	1.648400e-06	20181123_CTCFgfpcf2_Prometa\MitoSys2\Calibration\pmEGFPC1\0006_pmEGFPC1_R1_P1_K1_Ch2.zen
696220	3.157656e-06	7.560505e-05	1.546100e-06	20181123_CTCFgfpcf2_Prometa\MitoSys2\Calibration\pmEGFPC1\0006_pmEGFPC1_R1_P1_K1_Ch2.zen
737180	2.724751e-05	1.073589e-04	1.455700e-06	20181123_CTCFgfpcf2_Prometa\MitoSys2\Calibration\pmEGFPC1\0006_pmEGFPC1_R1_P1_K1_Ch2.zen
778140	-3.047264e-05	1.082203e-04	1.375200e-06	20181123_CTCFgfpcf2_Prometa\MitoSys2\Calibration\pmEGFPC1\0006_pmEGFPC1_R1_P1_K1_Ch2.zen
819100	-3.501301e-06	1.062030e-04	1.303100e-06	20181123_CTCFgfpcf2_Prometa\MitoSys2\Calibration\pmEGFPC1\0006_pmEGFPC1_R1_P1_K1_Ch2.zen
901020	2.854402e-05	6.474240e-05	1.179100e-06	20181123_CTCFgfpcf2_Prometa\MitoSys2\Calibration\pmEGFPC1\0006_pmEGFPC1_R1_P1_K1_Ch2.zen
982940	9.604176e-06	8.536162e-05	1.076500e-06	20181123_CTCFgfpcf2_Prometa\MitoSys2\Calibration\pmEGFPC1\0006_pmEGFPC1_R1_P1_K1_Ch2.zen
1064860	6.944111e-06	9.103303e-05	9.900700e-07	20181123_CTCFgfpcf2_Prometa\MitoSys2\Calibration\pmEGFPC1\0006_pmEGFPC1_R1_P1_K1_Ch2.zen
1146780	-5.946875e-05	8.678097e-05	9.163100e-07	20181123_CTCFgfpcf2_Prometa\MitoSys2\Calibration\pmEGFPC1\0006_pmEGFPC1_R1_P1_K1_Ch2.zen
1228700	-4.491990e-05	9.451799e-05	8.526300e-07	20181123_CTCFgfpcf2_Prometa\MitoSys2\Calibration\pmEGFPC1\0006_pmEGFPC1_R1_P1_K1_Ch2.zen
1310620	-3.610561e-05	1.096689e-04	7.970800e-07	20181123_CTCFgfpcf2_Prometa\MitoSys2\Calibration\pmEGFPC1\0006_pmEGFPC1_R1_P1_K1_Ch2.zen
1392540	-1.130710e-05	1.027780e-04	7.481900e-07	20181123_CTCFgfpcf2_Prometa\MitoSys2\Calibration\pmEGFPC1\0006_pmEGFPC1_R1_P1_K1_Ch2.zen
1474460	-1.652038e-05	9.336526e-05	7.048500e-07	20181123_CTCFgfpcf2_Prometa\MitoSys2\Calibration\pmEGFPC1\0006_pmEGFPC1_R1_P1_K1_Ch2.zen
1556380	1.015523e-05	8.084500e-05	6.661400e-07	20181123_CTCFgfpcf2_Prometa\MitoSys2\Calibration\pmEGFPC1\0006_pmEGFPC1_R1_P1_K1_Ch2.zen
10	1.030291e-02	1.312988e-03	1.045200e-02	20181123_CTCFgfpcf2_Prometa\MitoSys2\Calibration\pmEGFPC1\0007_pmEGFPC1_R1_P1_K1_Ch2.zen
20	1.070889e-02	1.168177e-03	1.000700e-02	20181123_CTCFgfpcf2_Prometa\MitoSys2\Calibration\pmEGFPC1\0007_pmEGFPC1_R1_P1_K1_Ch2.zen
30	9.167353e-03	1.267310e-03	9.592600e-03	20181123_CTCFgfpcf2_Prometa\MitoSys2\Calibration\pmEGFPC1\0007_pmEGFPC1_R1_P1_K1_Ch2.zen
40	9.037402e-03	1.680365e-03	9.207800e-03	20181123_CTCFgfpcf2_Prometa\MitoSys2\Calibration\pmEGFPC1\0007_pmEGFPC1_R1_P1_K1_Ch2.zen
50	8.572658e-03	9.600498e-04	8.851400e-03	20181123_CTCFgfpcf2_Prometa\MitoSys2\Calibration\pmEGFPC1\0007_pmEGFPC1_R1_P1_K1_Ch2.zen
60	8.238481e-03	1.007711e-03	8.521100e-03	20181123_CTCFgfpcf2_Prometa\MitoSys2\Calibration\pmEGFPC1\0007_pmEGFPC1_R1_P1_K1_Ch2.zen
70	8.159466e-03	1.453156e-03	8.214800e-03	20181123_CTCFgfpcf2_Prometa\MitoSys2\Calibration\pmEGFPC1\0007_pmEGFPC1_R1_P1_K1_Ch2.zen
80	7.847798e-03	1.212985e-03	7.930300e-03	20181123_CTCFgfpcf2_Prometa\MitoSys2\Calibration\pmEGFPC1\0007_pmEGFPC1_R1_P1_K1_Ch2.zen
90	8.064753e-03	1.049746e-03	7.665700e-03	20181123_CTCFgfpcf2_Prometa\MitoSys2\Calibration\pmEGFPC1\0007_pmEGFPC1_R1_P1_K1_Ch2.zen
100	7.517615e-03	6.630677e-04	7.419000e-03	20181123_CTCFgfpcf2_Prometa\MitoSys2\Calibration\pmEGFPC1\0007_pmEGFPC1_R1_P1_K1_Ch2.zen
120	6.978026e-03	8.545870e-04	6.973500e-03	20181123_CTCFgfpcf2_Prometa\MitoSys2\Calibration\pmEGFPC1\0007_pmEGFPC1_R1_P1_K1_Ch2.zen
140	6.421567e-03	8.759629e-04	6.582300e-03	20181123_CTCFgfpcf2_Prometa\MitoSys2\Calibration\pmEGFPC1\0007_pmEGFPC1_R1_P1_K1_Ch2.zen
160	6.309622e-03	6.752252e-04	6.236300e-03	20181123_CTCFgfpcf2_Prometa\MitoSys2\Calibration\pmEGFPC1\0007_pmEGFPC1_R1_P1_K1_Ch2.zen
180	5.846025e-03	9.026878e-04	5.928100e-03	20181123_CTCFgfpcf2_Prometa\MitoSys2\Calibration\pmEGFPC1\0007_pmEGFPC1_R1_P1_K1_Ch2.zen
200	5.466332e-03	1.021718e-03	5.651600e-03	20181123_CTCFgfpcf2_Prometa\MitoSys2\Calibration\pmEGFPC1\0007_pmEGFPC1_R1_P1_K1_Ch2.zen
220	5.409563e-03	5.383344e-04	5.402100e-03	20181123_CTCFgfpcf2_Prometa\MitoSys2\Calibration\pmEGFPC1\0007_pmEGFPC1_R1_P1_K1_Ch2.zen
240	5.111386e-03	9.040936e-04	5.175400e-03	20181123_CTCFgfpcf2_Prometa\MitoSys2\Calibration\pmEGFPC1\0007_pmEGFPC1_R1_P1_K1_Ch2.zen
260	5.085449e-03	1.254312e-03	4.968500e-03	20181123_CTCFgfpcf2_Prometa\MitoSys2\Calibration\pmEGFPC1\0007_pmEGFPC1_R1_P1_K1_Ch2.zen
280	4.594712e-03	1.046279e-03	4.778700e-03	20181123_CTCFgfpcf2_Prometa\MitoSys2\Calibration\pmEGFPC1\0007_pmEGFPC1_R1_P1_K1_Ch2.zen
300	4.726148e-03	5.229806e-04	4.603700e-03	20181123_CTCFgfpcf2_Prometa\MitoSys2\Calibration\pmEGFPC1\0007_pmEGFPC1_R1_P1_K1_Ch2.zen
340	4.313125e-03	6.479425e-04	4.291300e-03	20181123_CTCFgfpcf2_Prometa\MitoSys2\Calibration\pmEGFPC1\0007_pmEGFPC1_R1_P1_K1_Ch2.zen
380	3.858852e-03	7.360590e-04	4.019900e-03	20181123_CTCFgfpcf2_Prometa\MitoSys2\Calibration\pmEGFPC1\0007_pmEGFPC1_R1_P1_K1_Ch2.zen
420	3.641918e-03	7.396490e-04	3.781300e-03	20181123_CTCFgfpcf2_Prometa\MitoSys2\Calibration\pmEGFPC1\0007_pmEGFPC1_R1_P1_K1_Ch2.zen
460	3.408343e-03	7.541730e-04	3.569500e-03	20181123_CTCFgfpcf2_Prometa\MitoSys2\Calibration\pmEGFPC1\0007_pmEGFPC1_R1_P1_K1_Ch2.zen
500	3.288517e-03	5.594986e-04	3.380000e-03	20181123_CTCFgfpcf2_Prometa\MitoSys2\Calibration\pmEGFPC1\0007_pmEGFPC1_R1_P1_K1_Ch2.zen
540	3.125054e-03	6.967530e-04	3.209200e-03	20181123_CTCFgfpcf2_Prometa\MitoSys2\Calibration\pmEGFPC1\0007_pmEGFPC1_R1_P1_K1_Ch2.zen
580	2.861901e-03	6.646611e-04	3.054300e-03	20181123_CTCFgfpcf2_Prometa\MitoSys2\Calibration\pmEGFPC1\0007_pmEGFPC1_R1_P1_K1_Ch2.zen
620	2.785933e-03	6.651004e-04	2.913300e-03	20181123_CTCFgfpcf2_Prometa\MitoSys2\Calibration\pmEGFPC1\0007_pmEGFPC1_R1_P1_K1_Ch2.zen
660	2.960043e-03	6.557298e-04	2.784200e-03	20181123_CTCFgfpcf2_Prometa\MitoSys2\Calibration\pmEGFPC1\0007_pmEGFPC1_R1_P1_K1_Ch2.zen
700	2.570140e-03	5.765160e-04	2.665700e-03	20181123_CTCFgfpcf2_Prometa\MitoSys2\Calibration\pmEGFPC1\0007_pmEGFPC1_R1_P1_K1_Ch2.zen
780	2.294101e-03	4.412910e-04	2.455400e-03	20181123_CTCFgfpcf2_Prometa\MitoSys2\Calibration\pmEGFPC1\0007_pmEGFPC1_R1_P1_K1_Ch2.zen
860	2.169744e-03	4.478737e-04	2.274500e-03	20181123_CTCFgfpcf2_Prometa\MitoSys2\Calibration\pmEGFPC1\0007_pmEGFPC1_R1_P1_K1_Ch2.zen
940	2.164634e-03	5.315805e-04	2.117300e-03	20181123_CTCFgfpcf2_Prometa\MitoSys2\Calibration\pmEGFPC1\0007_pmEGFPC1_R1_P1_K1_Ch2.zen
1020	2.087666e-03	5.981163e-04	1.979600e-03	20181123_CTCFgfpcf2_Prometa\MitoSys2\Calibration\pmEGFPC1\0007_pmEGFPC1_R1_P1_K1_Ch2.zen
1100	1.883560e-03	6.219774e-04	1.857800e-03	20181123_CTCFgfpcf2_Prometa\MitoSys2\Calibration\pmEGFPC1\0007_pmEGFPC1_R1_P1_K1_Ch2.zen
1180	1.574376e-03	6.153271e-04	1.749600e-03	20181123_CTCFgfpcf2_Prometa\MitoSys2\Calibration\pmEGFPC1\0007_pmEGFPC1_R1_P1_K1_Ch2.zen
1260	1.564242e-03	5.064477e-04	1.652700e-03	20181123_CTCFgfpcf2_Prometa\MitoSys2\Calibration\pmEGFPC1\0007_pmEGFPC1_R1_P1_K1_Ch2.zen
1340	1.504976e-03	5.161035e-04	1.565500e-03	20181123_CTCFgfpcf2_Prometa\MitoSys2\Calibration\pmEGFPC1\0007_pmEGFPC1_R1_P1_K1_Ch2.zen
1420	1.608515e-03	5.022280e-04	1.486600e-03	20181123_CTCFgfpcf2_Prometa\MitoSys2\Calibration\pmEGFPC1\0007_pmEGFPC1_R1_P1_K1_Ch2.zen
1500	1.410812e-03	4.400051e-04	1.414900e-03	20181123_CTCFgfpcf2_Prometa\MitoSys2\Calibration\pmEGFPC1\0007_pmEGFPC1_R1_P1_K1_Ch2.zen
1660	1.248595e-03	4.625259e-04	1.289700e-03	20181123_CTCFgfpcf2_Prometa\MitoSys2\Calibration\pmEGFPC1\0007_pmEGFPC1_R1_P1_K1_Ch2.zen
1820	1.227846e-03	4.946802e-04	1.183900e-03	20181123_CTCFgfpcf2_Prometa\MitoSys2\Calibration\pmEGFPC1\0007_pmEGFPC1_R1_P1_K1_Ch2.zen
1980	9.931419e-04	5.276639e-04	1.093400e-03	20181123_CTCFgfpcf2_Prometa\MitoSys2\Calibration\pmEGFPC1\0007_pmEGFPC1_R1_P1_K1_Ch2.zen
2140	9.733637e-04	4.611377e-04	1.015100e-03	20181123_CTCFgfpcf2_Prometa\MitoSys2\Calibration\pmEGFPC1\0007_pmEGFPC1_R1_P1_K1_Ch2.zen
2300	8.820461e-04	4.855089e-04	9.468400e-04	20181123_CTCFgfpcf2_Prometa\MitoSys2\Calibration\pmEGFPC1\0007_pmEGFPC1_R1_P1_K1_Ch2.zen
2460	8.252877e-04	4.804672e-04	8.867500e-04	20181123_CTCFgfpcf2_Prometa\MitoSys2\Calibration\pmEGFPC1\0007_pmEGFPC1_R1_P1_K1_Ch2.zen
2620	8.339282e-04	5.385954e-04	8.334800e-04	20181123_CTCFgfpcf2_Prometa\MitoSys2\Calibration\pmEGFPC1\0007_pmEGFPC1_R1_P1_K1_Ch2.zen
2780	7.500558e-04	3.998874e-04	7.859600e-04	20181123_CTCFgfpcf2_Prometa\MitoSys2\Calibration\pmEGFPC1\0007_pmEGFPC1_R1_P1_K1_Ch2.zen
2940	7.750547e-04	3.228467e-04	7.433000e-04	20181123_CTCFgfpcf2_Prometa\MitoSys2\Calibration\pmEGFPC1\0007_pmEGFPC1_R1_P1_K1_Ch2.zen
3100	7.171314e-04	4.283222e-04	7.048100e-04	20181123_CTCFgfpcf2_Prometa\MitoSys2\Calibration\pmEGFPC1\0007_pmEGFPC1_R1_P1_K1_Ch2.zen
3420	6.351854e-04	3.948530e-04	6.381400e-04	20181123_CTCFgfpcf2_Prometa\MitoSys2\Calibration\pmEGFPC1\0007_pmEGFPC1_R1_P1_K1_Ch2.zen
3740	4.957417e-04	3.361394e-04	5.824300e-04	20181123_CTCFgfpcf2_Prometa\MitoSys2\Calibration\pmEGFPC1\0007_pmEGFPC1_R1_P1_K1_Ch2.zen
4060	5.085483e-04	3.433452e-04	5.352300e-04	20181123_CTCFgfpcf2_Prometa\MitoSys2\Calibration\pmEGFPC1\0007_pmEGFPC1_R1_P1_K1_Ch2.zen
4380	5.627039e-04	3.580116e-04	4.947400e-04	20181123_CTCFgfpcf2_Prometa\MitoSys2\Calibration\pmEGFPC1\0007_pmEGFPC1_R1_P1_K1_Ch2.zen
4700	3.057235e-04	3.457386e-04	4.596500e-04	20181123_CTCFgfpcf2_Prometa\MitoSys2\Calibration\pmEGFPC1\0007_pmEGFPC1_R1_P1_K1_Ch2.zen
5020	3.327476e-04	3.350667e-04	4.289600e-04	20181123_CTCFgfpcf2_Prometa\MitoSys2\Calibration\pmEGFPC1\0007_pmEGFPC1_R1_P1_K1_Ch2.zen
5340	4.054934e-04	2.782910e-04	4.019000e-04	20181123_CTCFgfpcf2_Prometa\MitoSys2\Calibration\pmEGFPC1\0007_pmEGFPC1_R1_P1_K1_Ch2.zen
5660	3.750840e-04	3.733026e-04	3.778800e-04	20181123_CTCFgfpcf2_Prometa\MitoSys2\Calibration\pmEGFPC1\0007_pmEGFPC1_R1_P1_K1_Ch2.zen
5980	3.537040e-04	3.022404e-04	3.564200e-04	20181123_CTCFgfpcf2_Prometa\MitoSys2\Calibration\pmEGFPC1\0007_pmEGFPC1_R1_P1_K1_Ch2.zen
6300	4.048017e-04	2.580260e-04	3.371300e-04	20181123_CTCFgfpcf2_Prometa\MitoSys2\Calibration\pmEGFPC1\0007_pmEGFPC1_R1_P1_K1_Ch2.zen
6940	4.225280e-04	3.086489e-04	3.039000e-04	20181123_CTCFgfpcf2_Prometa\MitoSys2\Calibration\pmEGFPC1\0007_pmEGFPC1_R1_P1_K1_Ch2.zen
7580	3.484689e-04	2.543277e-04	2.763100e-04	20181123_CTCFgfpcf2_Prometa\MitoSys2\Calibration\pmEGFPC1\0007_pmEGFPC1_R1_P1_K1_Ch2.zen
8220	2.429391e-04	2.950936e-04	2.530700e-04	20181123_CTCFgfpcf2_Prometa\MitoSys2\Calibration\pmEGFPC1\0007_pmEGFPC1_R1_P1_K1_Ch2.zen
8860	2.041555e-04	3.168550e-04	2.332300e-04	20181123_CTCFgfpcf2_Prometa\MitoSys2\Calibration\pmEGFPC1\0007_pmEGFPC1_R1_P1_K1_Ch2.zen
9500	1.044713e-04	2.886851e-04	2.161100e-04	20181123_CTCFgfpcf2_Prometa\MitoSys2\Calibration\pmEGFPC1\0007_pmEGFPC1_R1_P1_K1_Ch2.zen
10140	1.292123e-04	3.387420e-04	2.012000e-04	20181123_CTCFgfpcf2_Prometa\MitoSys2\Calibration\pmEGFPC1\0007_pmEGFPC1_R1_P1_K1_Ch2.zen
10780	1.199797e-04	2.887364e-04	1.881000e-04	20181123_CTCFgfpcf2_Prometa\MitoSys2\Calibration\pmEGFPC1\0007_pmEGFPC1_R1_P1_K1_Ch2.zen
11420	7.308868e-05	2.392014e-04	1.765100e-04	20181123_CTCFgfpcf2_Prometa\MitoSys2\Calibration\pmEGFPC1\0007_pmEGFPC1_R1_P1_K1_Ch2.zen
12060	4.992054e-05	2.661432e-04	1.661800e-04	20181123_CTCFgfpcf2_Prometa\MitoSys2\Calibration\pmEGFPC1\0007_pmEGFPC1_R1_P1_K1_Ch2.zen
12700	6.586706e-05	1.970919e-04	1.569200e-04	20181123_CTCFgfpcf2_Prometa\MitoSys2\Calibration\pmEGFPC1\0007_pmEGFPC1_R1_P1_K1_Ch2.zen
13980	7.585726e-05	2.455382e-04	1.410400e-04	20181123_CTCFgfpcf2_Prometa\MitoSys2\Calibration\pmEGFPC1\0007_pmEGFPC1_R1_P1_K1_Ch2.zen
15260	2.921265e-06	2.811640e-04	1.279100e-04	20181123_CTCFgfpcf2_Prometa\MitoSys2\Calibration\pmEGFPC1\0007_pmEGFPC1_R1_P1_K1_Ch2.zen
16540	8.336222e-05	2.522237e-04	1.168900e-04	20181123_CTCFgfpcf2_Prometa\MitoSys2\Calibration\pmEGFPC1\0007_pmEGFPC1_R1_P1_K1_Ch2.zen
17820	1.614241e-04	2.484490e-04	1.075100e-04	20181123_CTCFgfpcf2_Prometa\MitoSys2\Calibration\pmEGFPC1\0007_pmEGFPC1_R1_P1_K1_Ch2.zen
19100	1.261859e-04	3.395373e-04	9.944700e-05	20181123_CTCFgfpcf2_Prometa\MitoSys2\Calibration\pmEGFPC1\0007_pmEGFPC1_R1_P1_K1_Ch2.zen
20380	8.852858e-05	3.160717e-04	9.244100e-05	20181123_CTCFgfpcf2_Prometa\MitoSys2\Calibration\pmEGFPC1\0007_pmEGFPC1_R1_P1_K1_Ch2.zen
21660	1.160780e-04	3.161402e-04	8.630000e-05	20181123_CTCFgfpcf2_Prometa\MitoSys2\Calibration\pmEGFPC1\0007_pmEGFPC1_R1_P1_K1_Ch2.zen
22940	-3.343718e-05	2.440363e-04	8.087700e-05	20181123_CTCFgfpcf2_Prometa\MitoSys2\Calibration\pmEGFPC1\0007_pmEGFPC1_R1_P1_K1_Ch2.zen
24220	7.746720e-05	2.373870e-04	7.605600e-05	20181123_CTCFgfpcf2_Prometa\MitoSys2\Calibration\pmEGFPC1\0007_pmEGFPC1_R1_P1_K1_Ch2.zen
25500	1.023502e-04	2.772029e-04	7.174300e-05	20181123_CTCFgfpcf2_Prometa\MitoSys2\Calibration\pmEGFPC1\0007_pmEGFPC1_R1_P1_K1_Ch2.zen
28060	7.308671e-05	3.116008e-04	6.435700e-05	20181123_CTCFgfpcf2_Prometa\MitoSys2\Calibration\pmEGFPC1\0007_pmEGFPC1_R1_P1_K1_Ch2.zen
30620	4.973920e-05	2.286365e-04	5.826800e-05	20181123_CTCFgfpcf2_Prometa\MitoSys2\Calibration\pmEGFPC1\0007_pmEGFPC1_R1_P1_K1_Ch2.zen
33180	2.834277e-05	2.608235e-04	5.316900e-05	20181123_CTCFgfpcf2_Prometa\MitoSys2\Calibration\pmEGFPC1\0007_pmEGFPC1_R1_P1_K1_Ch2.zen
35740	8.333026e-05	2.191145e-04	4.884000e-05	20181123_CTCFgfpcf2_Prometa\MitoSys2\Calibration\pmEGFPC1\0007_pmEGFPC1_R1_P1_K1_Ch2.zen
38300	9.741816e-05	2.883229e-04	4.512100e-05	20181123_CTCFgfpcf2_Prometa\MitoSys2\Calibration\pmEGFPC1\0007_pmEGFPC1_R1_P1_K1_Ch2.zen
40860	2.635942e-06	2.652596e-04	4.189600e-05	20181123_CTCFgfpcf2_Prometa\MitoSys2\Calibration\pmEGFPC1\0007_pmEGFPC1_R1_P1_K1_Ch2.zen
43420	6.639773e-05	2.729811e-04	3.907200e-05	20181123_CTCFgfpcf2_Prometa\MitoSys2\Calibration\pmEGFPC1\0007_pmEGFPC1_R1_P1_K1_Ch2.zen
45980	1.033231e-04	2.146124e-04	3.658200e-05	20181123_CTCFgfpcf2_Prometa\MitoSys2\Calibration\pmEGFPC1\0007_pmEGFPC1_R1_P1_K1_Ch2.zen
48540	1.005857e-05	2.321149e-04	3.437000e-05	20181123_CTCFgfpcf2_Prometa\MitoSys2\Calibration\pmEGFPC1\0007_pmEGFPC1_R1_P1_K1_Ch2.zen
51100	-4.878544e-05	2.255980e-04	3.239300e-05	20181123_CTCFgfpcf2_Prometa\MitoSys2\Calibration\pmEGFPC1\0007_pmEGFPC1_R1_P1_K1_Ch2.zen
56220	-3.504617e-05	1.871455e-04	2.901100e-05	20181123_CTCFgfpcf2_Prometa\MitoSys2\Calibration\pmEGFPC1\0007_pmEGFPC1_R1_P1_K1_Ch2.zen
61340	3.637754e-05	1.805156e-04	2.622800e-05	20181123_CTCFgfpcf2_Prometa\MitoSys2\Calibration\pmEGFPC1\0007_pmEGFPC1_R1_P1_K1_Ch2.zen
66460	9.196162e-05	2.011122e-04	2.390000e-05	20181123_CTCFgfpcf2_Prometa\MitoSys2\Calibration\pmEGFPC1\0007_pmEGFPC1_R1_P1_K1_Ch2.zen
71580	1.086729e-04	1.745520e-04	2.192600e-05	20181123_CTCFgfpcf2_Prometa\MitoSys2\Calibration\pmEGFPC1\0007_pmEGFPC1_R1_P1_K1_Ch2.zen
76700	6.138445e-05	2.057902e-04	2.023300e-05	20181123_CTCFgfpcf2_Prometa\MitoSys2\Calibration\pmEGFPC1\0007_pmEGFPC1_R1_P1_K1_Ch2.zen
81820	6.509141e-05	2.233090e-04	1.876500e-05	20181123_CTCFgfpcf2_Prometa\MitoSys2\Calibration\pmEGFPC1\0007_pmEGFPC1_R1_P1_K1_Ch2.zen
86940	2.105904e-05	2.108449e-04	1.748100e-05	20181123_CTCFgfpcf2_Prometa\MitoSys2\Calibration\pmEGFPC1\0007_pmEGFPC1_R1_P1_K1_Ch2.zen
92060	6.105164e-05	1.882194e-04	1.635000e-05	20181123_CTCFgfpcf2_Prometa\MitoSys2\Calibration\pmEGFPC1\0007_pmEGFPC1_R1_P1_K1_Ch2.zen
97180	1.218381e-05	2.589058e-04	1.534700e-05	20181123_CTCFgfpcf2_Prometa\MitoSys2\Calibration\pmEGFPC1\0007_pmEGFPC1_R1_P1_K1_Ch2.zen
102300	-4.761885e-05	1.339098e-04	1.445000e-05	20181123_CTCFgfpcf2_Prometa\MitoSys2\Calibration\pmEGFPC1\0007_pmEGFPC1_R1_P1_K1_Ch2.zen
112540	-1.054846e-05	1.263395e-04	1.291900e-05	20181123_CTCFgfpcf2_Prometa\MitoSys2\Calibration\pmEGFPC1\0007_pmEGFPC1_R1_P1_K1_Ch2.zen
122780	-4.650175e-05	1.316124e-04	1.166000e-05	20181123_CTCFgfpcf2_Prometa\MitoSys2\Calibration\pmEGFPC1\0007_pmEGFPC1_R1_P1_K1_Ch2.zen
133020	-4.403265e-05	1.823901e-04	1.060800e-05	20181123_CTCFgfpcf2_Prometa\MitoSys2\Calibration\pmEGFPC1\0007_pmEGFPC1_R1_P1_K1_Ch2.zen
143260	-5.287555e-05	2.004169e-04	9.717900e-06	20181123_CTCFgfpcf2_Prometa\MitoSys2\Calibration\pmEGFPC1\0007_pmEGFPC1_R1_P1_K1_Ch2.zen
153500	-2.748578e-05	1.364626e-04	8.954700e-06	20181123_CTCFgfpcf2_Prometa\MitoSys2\Calibration\pmEGFPC1\0007_pmEGFPC1_R1_P1_K1_Ch2.zen
163740	5.496244e-05	1.707753e-04	8.293900e-06	20181123_CTCFgfpcf2_Prometa\MitoSys2\Calibration\pmEGFPC1\0007_pmEGFPC1_R1_P1_K1_Ch2.zen
173980	3.335960e-06	1.593717e-04	7.716700e-06	20181123_CTCFgfpcf2_Prometa\MitoSys2\Calibration\pmEGFPC1\0007_pmEGFPC1_R1_P1_K1_Ch2.zen
184220	-1.598338e-05	1.475589e-04	7.208400e-06	20181123_CTCFgfpcf2_Prometa\MitoSys2\Calibration\pmEGFPC1\0007_pmEGFPC1_R1_P1_K1_Ch2.zen
194460	-8.954299e-05	1.344512e-04	6.757800e-06	20181123_CTCFgfpcf2_Prometa\MitoSys2\Calibration\pmEGFPC1\0007_pmEGFPC1_R1_P1_K1_Ch2.zen
204700	-5.479954e-05	1.014700e-04	6.355600e-06	20181123_CTCFgfpcf2_Prometa\MitoSys2\Calibration\pmEGFPC1\0007_pmEGFPC1_R1_P1_K1_Ch2.zen
225180	-3.769581e-05	1.149748e-04	5.669200e-06	20181123_CTCFgfpcf2_Prometa\MitoSys2\Calibration\pmEGFPC1\0007_pmEGFPC1_R1_P1_K1_Ch2.zen
245660	6.133384e-06	1.040906e-04	5.105900e-06	20181123_CTCFgfpcf2_Prometa\MitoSys2\Calibration\pmEGFPC1\0007_pmEGFPC1_R1_P1_K1_Ch2.zen
266140	-3.360457e-06	9.631477e-05	4.635800e-06	20181123_CTCFgfpcf2_Prometa\MitoSys2\Calibration\pmEGFPC1\0007_pmEGFPC1_R1_P1_K1_Ch2.zen
286620	-8.289850e-06	1.130902e-04	4.238100e-06	20181123_CTCFgfpcf2_Prometa\MitoSys2\Calibration\pmEGFPC1\0007_pmEGFPC1_R1_P1_K1_Ch2.zen
307100	2.578981e-05	1.347689e-04	3.897600e-06	20181123_CTCFgfpcf2_Prometa\MitoSys2\Calibration\pmEGFPC1\0007_pmEGFPC1_R1_P1_K1_Ch2.zen
327580	-1.748601e-05	1.458757e-04	3.603100e-06	20181123_CTCFgfpcf2_Prometa\MitoSys2\Calibration\pmEGFPC1\0007_pmEGFPC1_R1_P1_K1_Ch2.zen
348060	9.135061e-07	1.310777e-04	3.346000e-06	20181123_CTCFgfpcf2_Prometa\MitoSys2\Calibration\pmEGFPC1\0007_pmEGFPC1_R1_P1_K1_Ch2.zen
368540	-2.586444e-05	9.851197e-05	3.119900e-06	20181123_CTCFgfpcf2_Prometa\MitoSys2\Calibration\pmEGFPC1\0007_pmEGFPC1_R1_P1_K1_Ch2.zen
389020	-1.054888e-05	1.752508e-04	2.919500e-06	20181123_CTCFgfpcf2_Prometa\MitoSys2\Calibration\pmEGFPC1\0007_pmEGFPC1_R1_P1_K1_Ch2.zen
409500	4.767183e-06	1.024098e-04	2.740900e-06	20181123_CTCFgfpcf2_Prometa\MitoSys2\Calibration\pmEGFPC1\0007_pmEGFPC1_R1_P1_K1_Ch2.zen
450460	-3.580757e-06	1.060017e-04	2.436300e-06	20181123_CTCFgfpcf2_Prometa\MitoSys2\Calibration\pmEGFPC1\0007_pmEGFPC1_R1_P1_K1_Ch2.zen
491420	-1.779663e-05	6.770394e-05	2.186700e-06	20181123_CTCFgfpcf2_Prometa\MitoSys2\Calibration\pmEGFPC1\0007_pmEGFPC1_R1_P1_K1_Ch2.zen
532380	-8.346681e-06	1.102783e-04	1.978800e-06	20181123_CTCFgfpcf2_Prometa\MitoSys2\Calibration\pmEGFPC1\0007_pmEGFPC1_R1_P1_K1_Ch2.zen
573340	-1.865797e-05	8.682131e-05	1.803200e-06	20181123_CTCFgfpcf2_Prometa\MitoSys2\Calibration\pmEGFPC1\0007_pmEGFPC1_R1_P1_K1_Ch2.zen
614300	-4.655469e-05	1.000925e-04	1.653000e-06	20181123_CTCFgfpcf2_Prometa\MitoSys2\Calibration\pmEGFPC1\0007_pmEGFPC1_R1_P1_K1_Ch2.zen
655260	-1.366266e-05	9.121516e-05	1.523400e-06	20181123_CTCFgfpcf2_Prometa\MitoSys2\Calibration\pmEGFPC1\0007_pmEGFPC1_R1_P1_K1_Ch2.zen
696220	-8.207636e-06	1.192372e-04	1.410400e-06	20181123_CTCFgfpcf2_Prometa\MitoSys2\Calibration\pmEGFPC1\0007_pmEGFPC1_R1_P1_K1_Ch2.zen
737180	-8.893135e-06	8.021997e-05	1.311100e-06	20181123_CTCFgfpcf2_Prometa\MitoSys2\Calibration\pmEGFPC1\0007_pmEGFPC1_R1_P1_K1_Ch2.zen
778140	-1.739461e-05	6.937804e-05	1.223400e-06	20181123_CTCFgfpcf2_Prometa\MitoSys2\Calibration\pmEGFPC1\0007_pmEGFPC1_R1_P1_K1_Ch2.zen
819100	-4.216907e-05	8.023406e-05	1.145200e-06	20181123_CTCFgfpcf2_Prometa\MitoSys2\Calibration\pmEGFPC1\0007_pmEGFPC1_R1_P1_K1_Ch2.zen
901020	1.656608e-05	9.123554e-05	1.012400e-06	20181123_CTCFgfpcf2_Prometa\MitoSys2\Calibration\pmEGFPC1\0007_pmEGFPC1_R1_P1_K1_Ch2.zen
982940	2.303304e-05	7.232112e-05	9.038800e-07	20181123_CTCFgfpcf2_Prometa\MitoSys2\Calibration\pmEGFPC1\0007_pmEGFPC1_R1_P1_K1_Ch2.zen
1064860	1.338096e-05	7.056103e-05	8.138100e-07	20181123_CTCFgfpcf2_Prometa\MitoSys2\Calibration\pmEGFPC1\0007_pmEGFPC1_R1_P1_K1_Ch2.zen
1146780	1.056170e-05	7.757001e-05	7.379900e-07	20181123_CTCFgfpcf2_Prometa\MitoSys2\Calibration\pmEGFPC1\0007_pmEGFPC1_R1_P1_K1_Ch2.zen
1228700	-7.516903e-06	7.994359e-05	6.734100e-07	20181123_CTCFgfpcf2_Prometa\MitoSys2\Calibration\pmEGFPC1\0007_pmEGFPC1_R1_P1_K1_Ch2.zen
1310620	4.759077e-06	8.955273e-05	6.178400e-07	20181123_CTCFgfpcf2_Prometa\MitoSys2\Calibration\pmEGFPC1\0007_pmEGFPC1_R1_P1_K1_Ch2.zen
1392540	-3.046569e-05	8.370036e-05	5.695900e-07	20181123_CTCFgfpcf2_Prometa\MitoSys2\Calibration\pmEGFPC1\0007_pmEGFPC1_R1_P1_K1_Ch2.zen
1474460	-3.849823e-06	7.819714e-05	5.273500e-07	20181123_CTCFgfpcf2_Prometa\MitoSys2\Calibration\pmEGFPC1\0007_pmEGFPC1_R1_P1_K1_Ch2.zen
1556380	2.234412e-05	8.274700e-05	4.901200e-07	20181123_CTCFgfpcf2_Prometa\MitoSys2\Calibration\pmEGFPC1\0007_pmEGFPC1_R1_P1_K1_Ch2.zen
10	1.472600e-02	1.991941e-03	1.405800e-02	20181123_CTCFgfpcf2_Prometa\MitoSys2\Calibration\pmEGFPC1\0007_pmEGFPC1_R1_P2_K1_Ch2.zen
20	1.327989e-02	1.377463e-03	1.350700e-02	20181123_CTCFgfpcf2_Prometa\MitoSys2\Calibration\pmEGFPC1\0007_pmEGFPC1_R1_P2_K1_Ch2.zen
30	1.270535e-02	2.296213e-03	1.299800e-02	20181123_CTCFgfpcf2_Prometa\MitoSys2\Calibration\pmEGFPC1\0007_pmEGFPC1_R1_P2_K1_Ch2.zen
40	1.227779e-02	1.667126e-03	1.252800e-02	20181123_CTCFgfpcf2_Prometa\MitoSys2\Calibration\pmEGFPC1\0007_pmEGFPC1_R1_P2_K1_Ch2.zen
50	1.222320e-02	1.894962e-03	1.209400e-02	20181123_CTCFgfpcf2_Prometa\MitoSys2\Calibration\pmEGFPC1\0007_pmEGFPC1_R1_P2_K1_Ch2.zen
60	1.169949e-02	1.811258e-03	1.169200e-02	20181123_CTCFgfpcf2_Prometa\MitoSys2\Calibration\pmEGFPC1\0007_pmEGFPC1_R1_P2_K1_Ch2.zen
70	1.121842e-02	1.659733e-03	1.131900e-02	20181123_CTCFgfpcf2_Prometa\MitoSys2\Calibration\pmEGFPC1\0007_pmEGFPC1_R1_P2_K1_Ch2.zen
80	1.063168e-02	1.722396e-03	1.097300e-02	20181123_CTCFgfpcf2_Prometa\MitoSys2\Calibration\pmEGFPC1\0007_pmEGFPC1_R1_P2_K1_Ch2.zen
90	1.041239e-02	1.661272e-03	1.065100e-02	20181123_CTCFgfpcf2_Prometa\MitoSys2\Calibration\pmEGFPC1\0007_pmEGFPC1_R1_P2_K1_Ch2.zen
100	1.037374e-02	1.347893e-03	1.035000e-02	20181123_CTCFgfpcf2_Prometa\MitoSys2\Calibration\pmEGFPC1\0007_pmEGFPC1_R1_P2_K1_Ch2.zen
120	1.027227e-02	1.300160e-03	9.806900e-03	20181123_CTCFgfpcf2_Prometa\MitoSys2\Calibration\pmEGFPC1\0007_pmEGFPC1_R1_P2_K1_Ch2.zen
140	9.231932e-03	1.176023e-03	9.328700e-03	20181123_CTCFgfpcf2_Prometa\MitoSys2\Calibration\pmEGFPC1\0007_pmEGFPC1_R1_P2_K1_Ch2.zen
160	8.862830e-03	1.499893e-03	8.904700e-03	20181123_CTCFgfpcf2_Prometa\MitoSys2\Calibration\pmEGFPC1\0007_pmEGFPC1_R1_P2_K1_Ch2.zen
180	8.690922e-03	1.315124e-03	8.525800e-03	20181123_CTCFgfpcf2_Prometa\MitoSys2\Calibration\pmEGFPC1\0007_pmEGFPC1_R1_P2_K1_Ch2.zen
200	8.038856e-03	1.211236e-03	8.184900e-03	20181123_CTCFgfpcf2_Prometa\MitoSys2\Calibration\pmEGFPC1\0007_pmEGFPC1_R1_P2_K1_Ch2.zen
220	8.059018e-03	1.305552e-03	7.876200e-03	20181123_CTCFgfpcf2_Prometa\MitoSys2\Calibration\pmEGFPC1\0007_pmEGFPC1_R1_P2_K1_Ch2.zen
240	7.759427e-03	1.313796e-03	7.594900e-03	20181123_CTCFgfpcf2_Prometa\MitoSys2\Calibration\pmEGFPC1\0007_pmEGFPC1_R1_P2_K1_Ch2.zen
260	7.332791e-03	1.132859e-03	7.337200e-03	20181123_CTCFgfpcf2_Prometa\MitoSys2\Calibration\pmEGFPC1\0007_pmEGFPC1_R1_P2_K1_Ch2.zen
280	7.253190e-03	1.025898e-03	7.099900e-03	20181123_CTCFgfpcf2_Prometa\MitoSys2\Calibration\pmEGFPC1\0007_pmEGFPC1_R1_P2_K1_Ch2.zen
300	6.952711e-03	1.127544e-03	6.880300e-03	20181123_CTCFgfpcf2_Prometa\MitoSys2\Calibration\pmEGFPC1\0007_pmEGFPC1_R1_P2_K1_Ch2.zen
340	6.432731e-03	9.209619e-04	6.486100e-03	20181123_CTCFgfpcf2_Prometa\MitoSys2\Calibration\pmEGFPC1\0007_pmEGFPC1_R1_P2_K1_Ch2.zen
380	6.223970e-03	1.062891e-03	6.141100e-03	20181123_CTCFgfpcf2_Prometa\MitoSys2\Calibration\pmEGFPC1\0007_pmEGFPC1_R1_P2_K1_Ch2.zen
420	5.938151e-03	7.275446e-04	5.835500e-03	20181123_CTCFgfpcf2_Prometa\MitoSys2\Calibration\pmEGFPC1\0007_pmEGFPC1_R1_P2_K1_Ch2.zen
460	5.484367e-03	6.858021e-04	5.562300e-03	20181123_CTCFgfpcf2_Prometa\MitoSys2\Calibration\pmEGFPC1\0007_pmEGFPC1_R1_P2_K1_Ch2.zen
500	5.099339e-03	8.105141e-04	5.316000e-03	20181123_CTCFgfpcf2_Prometa\MitoSys2\Calibration\pmEGFPC1\0007_pmEGFPC1_R1_P2_K1_Ch2.zen
540	5.173212e-03	1.135077e-03	5.092500e-03	20181123_CTCFgfpcf2_Prometa\MitoSys2\Calibration\pmEGFPC1\0007_pmEGFPC1_R1_P2_K1_Ch2.zen
580	4.927097e-03	1.054388e-03	4.888600e-03	20181123_CTCFgfpcf2_Prometa\MitoSys2\Calibration\pmEGFPC1\0007_pmEGFPC1_R1_P2_K1_Ch2.zen
620	4.712779e-03	1.009128e-03	4.701700e-03	20181123_CTCFgfpcf2_Prometa\MitoSys2\Calibration\pmEGFPC1\0007_pmEGFPC1_R1_P2_K1_Ch2.zen
660	4.513046e-03	1.367369e-03	4.529600e-03	20181123_CTCFgfpcf2_Prometa\MitoSys2\Calibration\pmEGFPC1\0007_pmEGFPC1_R1_P2_K1_Ch2.zen
700	4.343895e-03	1.003910e-03	4.370600e-03	20181123_CTCFgfpcf2_Prometa\MitoSys2\Calibration\pmEGFPC1\0007_pmEGFPC1_R1_P2_K1_Ch2.zen
780	4.014183e-03	7.335244e-04	4.086300e-03	20181123_CTCFgfpcf2_Prometa\MitoSys2\Calibration\pmEGFPC1\0007_pmEGFPC1_R1_P2_K1_Ch2.zen
860	3.860570e-03	6.845428e-04	3.839400e-03	20181123_CTCFgfpcf2_Prometa\MitoSys2\Calibration\pmEGFPC1\0007_pmEGFPC1_R1_P2_K1_Ch2.zen
940	3.629215e-03	8.670761e-04	3.622900e-03	20181123_CTCFgfpcf2_Prometa\MitoSys2\Calibration\pmEGFPC1\0007_pmEGFPC1_R1_P2_K1_Ch2.zen
1020	3.683616e-03	8.423257e-04	3.431600e-03	20181123_CTCFgfpcf2_Prometa\MitoSys2\Calibration\pmEGFPC1\0007_pmEGFPC1_R1_P2_K1_Ch2.zen
1100	3.350606e-03	1.016614e-03	3.261300e-03	20181123_CTCFgfpcf2_Prometa\MitoSys2\Calibration\pmEGFPC1\0007_pmEGFPC1_R1_P2_K1_Ch2.zen
1180	2.965276e-03	9.378898e-04	3.108800e-03	20181123_CTCFgfpcf2_Prometa\MitoSys2\Calibration\pmEGFPC1\0007_pmEGFPC1_R1_P2_K1_Ch2.zen
1260	2.927220e-03	7.713974e-04	2.971400e-03	20181123_CTCFgfpcf2_Prometa\MitoSys2\Calibration\pmEGFPC1\0007_pmEGFPC1_R1_P2_K1_Ch2.zen
1340	2.529895e-03	1.021407e-03	2.847100e-03	20181123_CTCFgfpcf2_Prometa\MitoSys2\Calibration\pmEGFPC1\0007_pmEGFPC1_R1_P2_K1_Ch2.zen
1420	2.643051e-03	8.696537e-04	2.734000e-03	20181123_CTCFgfpcf2_Prometa\MitoSys2\Calibration\pmEGFPC1\0007_pmEGFPC1_R1_P2_K1_Ch2.zen
1500	2.483702e-03	7.734860e-04	2.630600e-03	20181123_CTCFgfpcf2_Prometa\MitoSys2\Calibration\pmEGFPC1\0007_pmEGFPC1_R1_P2_K1_Ch2.zen
1660	2.414773e-03	6.370362e-04	2.448800e-03	20181123_CTCFgfpcf2_Prometa\MitoSys2\Calibration\pmEGFPC1\0007_pmEGFPC1_R1_P2_K1_Ch2.zen
1820	2.204077e-03	7.388478e-04	2.293900e-03	20181123_CTCFgfpcf2_Prometa\MitoSys2\Calibration\pmEGFPC1\0007_pmEGFPC1_R1_P2_K1_Ch2.zen
1980	2.090421e-03	7.471425e-04	2.160300e-03	20181123_CTCFgfpcf2_Prometa\MitoSys2\Calibration\pmEGFPC1\0007_pmEGFPC1_R1_P2_K1_Ch2.zen
2140	2.199752e-03	7.647334e-04	2.044100e-03	20181123_CTCFgfpcf2_Prometa\MitoSys2\Calibration\pmEGFPC1\0007_pmEGFPC1_R1_P2_K1_Ch2.zen
2300	1.980997e-03	8.285011e-04	1.941900e-03	20181123_CTCFgfpcf2_Prometa\MitoSys2\Calibration\pmEGFPC1\0007_pmEGFPC1_R1_P2_K1_Ch2.zen
2460	1.861288e-03	7.646772e-04	1.851500e-03	20181123_CTCFgfpcf2_Prometa\MitoSys2\Calibration\pmEGFPC1\0007_pmEGFPC1_R1_P2_K1_Ch2.zen
2620	1.832513e-03	6.239180e-04	1.770900e-03	20181123_CTCFgfpcf2_Prometa\MitoSys2\Calibration\pmEGFPC1\0007_pmEGFPC1_R1_P2_K1_Ch2.zen
2780	1.892437e-03	6.758461e-04	1.698600e-03	20181123_CTCFgfpcf2_Prometa\MitoSys2\Calibration\pmEGFPC1\0007_pmEGFPC1_R1_P2_K1_Ch2.zen
2940	1.751879e-03	6.264629e-04	1.633300e-03	20181123_CTCFgfpcf2_Prometa\MitoSys2\Calibration\pmEGFPC1\0007_pmEGFPC1_R1_P2_K1_Ch2.zen
3100	1.678212e-03	6.933692e-04	1.574200e-03	20181123_CTCFgfpcf2_Prometa\MitoSys2\Calibration\pmEGFPC1\0007_pmEGFPC1_R1_P2_K1_Ch2.zen
3420	1.451433e-03	7.836249e-04	1.471000e-03	20181123_CTCFgfpcf2_Prometa\MitoSys2\Calibration\pmEGFPC1\0007_pmEGFPC1_R1_P2_K1_Ch2.zen
3740	1.381264e-03	5.827255e-04	1.384000e-03	20181123_CTCFgfpcf2_Prometa\MitoSys2\Calibration\pmEGFPC1\0007_pmEGFPC1_R1_P2_K1_Ch2.zen
4060	1.329576e-03	7.329299e-04	1.309700e-03	20181123_CTCFgfpcf2_Prometa\MitoSys2\Calibration\pmEGFPC1\0007_pmEGFPC1_R1_P2_K1_Ch2.zen
4380	1.183991e-03	7.875459e-04	1.245400e-03	20181123_CTCFgfpcf2_Prometa\MitoSys2\Calibration\pmEGFPC1\0007_pmEGFPC1_R1_P2_K1_Ch2.zen
4700	1.167832e-03	6.914346e-04	1.189200e-03	20181123_CTCFgfpcf2_Prometa\MitoSys2\Calibration\pmEGFPC1\0007_pmEGFPC1_R1_P2_K1_Ch2.zen
5020	1.242458e-03	8.012031e-04	1.139600e-03	20181123_CTCFgfpcf2_Prometa\MitoSys2\Calibration\pmEGFPC1\0007_pmEGFPC1_R1_P2_K1_Ch2.zen
5340	9.936015e-04	6.084795e-04	1.095600e-03	20181123_CTCFgfpcf2_Prometa\MitoSys2\Calibration\pmEGFPC1\0007_pmEGFPC1_R1_P2_K1_Ch2.zen
5660	1.018783e-03	5.759593e-04	1.056200e-03	20181123_CTCFgfpcf2_Prometa\MitoSys2\Calibration\pmEGFPC1\0007_pmEGFPC1_R1_P2_K1_Ch2.zen
5980	9.686163e-04	6.336853e-04	1.020600e-03	20181123_CTCFgfpcf2_Prometa\MitoSys2\Calibration\pmEGFPC1\0007_pmEGFPC1_R1_P2_K1_Ch2.zen
6300	9.160788e-04	6.023575e-04	9.884000e-04	20181123_CTCFgfpcf2_Prometa\MitoSys2\Calibration\pmEGFPC1\0007_pmEGFPC1_R1_P2_K1_Ch2.zen
6940	9.380909e-04	6.210665e-04	9.321600e-04	20181123_CTCFgfpcf2_Prometa\MitoSys2\Calibration\pmEGFPC1\0007_pmEGFPC1_R1_P2_K1_Ch2.zen
7580	9.245634e-04	6.424708e-04	8.846000e-04	20181123_CTCFgfpcf2_Prometa\MitoSys2\Calibration\pmEGFPC1\0007_pmEGFPC1_R1_P2_K1_Ch2.zen
8220	8.768205e-04	5.802312e-04	8.437200e-04	20181123_CTCFgfpcf2_Prometa\MitoSys2\Calibration\pmEGFPC1\0007_pmEGFPC1_R1_P2_K1_Ch2.zen
8860	9.439340e-04	7.016242e-04	8.081000e-04	20181123_CTCFgfpcf2_Prometa\MitoSys2\Calibration\pmEGFPC1\0007_pmEGFPC1_R1_P2_K1_Ch2.zen
9500	7.955416e-04	6.307387e-04	7.766900e-04	20181123_CTCFgfpcf2_Prometa\MitoSys2\Calibration\pmEGFPC1\0007_pmEGFPC1_R1_P2_K1_Ch2.zen
10140	7.508932e-04	6.683796e-04	7.487000e-04	20181123_CTCFgfpcf2_Prometa\MitoSys2\Calibration\pmEGFPC1\0007_pmEGFPC1_R1_P2_K1_Ch2.zen
10780	8.383405e-04	7.103822e-04	7.235400e-04	20181123_CTCFgfpcf2_Prometa\MitoSys2\Calibration\pmEGFPC1\0007_pmEGFPC1_R1_P2_K1_Ch2.zen
11420	7.315972e-04	6.058326e-04	7.007100e-04	20181123_CTCFgfpcf2_Prometa\MitoSys2\Calibration\pmEGFPC1\0007_pmEGFPC1_R1_P2_K1_Ch2.zen
12060	6.362897e-04	6.763959e-04	6.798700e-04	20181123_CTCFgfpcf2_Prometa\MitoSys2\Calibration\pmEGFPC1\0007_pmEGFPC1_R1_P2_K1_Ch2.zen
12700	7.024845e-04	5.911377e-04	6.607000e-04	20181123_CTCFgfpcf2_Prometa\MitoSys2\Calibration\pmEGFPC1\0007_pmEGFPC1_R1_P2_K1_Ch2.zen
13980	5.894362e-04	5.505318e-04	6.265000e-04	20181123_CTCFgfpcf2_Prometa\MitoSys2\Calibration\pmEGFPC1\0007_pmEGFPC1_R1_P2_K1_Ch2.zen
15260	7.254477e-04	5.487094e-04	5.966500e-04	20181123_CTCFgfpcf2_Prometa\MitoSys2\Calibration\pmEGFPC1\0007_pmEGFPC1_R1_P2_K1_Ch2.zen
16540	5.709682e-04	5.150853e-04	5.701900e-04	20181123_CTCFgfpcf2_Prometa\MitoSys2\Calibration\pmEGFPC1\0007_pmEGFPC1_R1_P2_K1_Ch2.zen
17820	6.417505e-04	6.079327e-04	5.463900e-04	20181123_CTCFgfpcf2_Prometa\MitoSys2\Calibration\pmEGFPC1\0007_pmEGFPC1_R1_P2_K1_Ch2.zen
19100	5.099994e-04	5.669094e-04	5.247600e-04	20181123_CTCFgfpcf2_Prometa\MitoSys2\Calibration\pmEGFPC1\0007_pmEGFPC1_R1_P2_K1_Ch2.zen
20380	5.434346e-04	5.622190e-04	5.049200e-04	20181123_CTCFgfpcf2_Prometa\MitoSys2\Calibration\pmEGFPC1\0007_pmEGFPC1_R1_P2_K1_Ch2.zen
21660	5.978680e-04	5.901890e-04	4.865800e-04	20181123_CTCFgfpcf2_Prometa\MitoSys2\Calibration\pmEGFPC1\0007_pmEGFPC1_R1_P2_K1_Ch2.zen
22940	5.171324e-04	5.305457e-04	4.695200e-04	20181123_CTCFgfpcf2_Prometa\MitoSys2\Calibration\pmEGFPC1\0007_pmEGFPC1_R1_P2_K1_Ch2.zen
24220	4.294798e-04	5.638867e-04	4.535700e-04	20181123_CTCFgfpcf2_Prometa\MitoSys2\Calibration\pmEGFPC1\0007_pmEGFPC1_R1_P2_K1_Ch2.zen
25500	4.136551e-04	4.572279e-04	4.386000e-04	20181123_CTCFgfpcf2_Prometa\MitoSys2\Calibration\pmEGFPC1\0007_pmEGFPC1_R1_P2_K1_Ch2.zen
28060	2.859721e-04	5.655696e-04	4.111400e-04	20181123_CTCFgfpcf2_Prometa\MitoSys2\Calibration\pmEGFPC1\0007_pmEGFPC1_R1_P2_K1_Ch2.zen
30620	4.369073e-04	5.815237e-04	3.864700e-04	20181123_CTCFgfpcf2_Prometa\MitoSys2\Calibration\pmEGFPC1\0007_pmEGFPC1_R1_P2_K1_Ch2.zen
33180	3.254026e-04	5.304440e-04	3.641200e-04	20181123_CTCFgfpcf2_Prometa\MitoSys2\Calibration\pmEGFPC1\0007_pmEGFPC1_R1_P2_K1_Ch2.zen
35740	3.068661e-04	4.870599e-04	3.437500e-04	20181123_CTCFgfpcf2_Prometa\MitoSys2\Calibration\pmEGFPC1\0007_pmEGFPC1_R1_P2_K1_Ch2.zen
38300	2.025067e-04	4.766755e-04	3.250800e-04	20181123_CTCFgfpcf2_Prometa\MitoSys2\Calibration\pmEGFPC1\0007_pmEGFPC1_R1_P2_K1_Ch2.zen
40860	2.520309e-04	4.623580e-04	3.079200e-04	20181123_CTCFgfpcf2_Prometa\MitoSys2\Calibration\pmEGFPC1\0007_pmEGFPC1_R1_P2_K1_Ch2.zen
43420	2.621127e-04	4.633585e-04	2.920900e-04	20181123_CTCFgfpcf2_Prometa\MitoSys2\Calibration\pmEGFPC1\0007_pmEGFPC1_R1_P2_K1_Ch2.zen
45980	2.951159e-04	4.528501e-04	2.774400e-04	20181123_CTCFgfpcf2_Prometa\MitoSys2\Calibration\pmEGFPC1\0007_pmEGFPC1_R1_P2_K1_Ch2.zen
48540	2.976051e-04	5.500661e-04	2.638700e-04	20181123_CTCFgfpcf2_Prometa\MitoSys2\Calibration\pmEGFPC1\0007_pmEGFPC1_R1_P2_K1_Ch2.zen
51100	2.475998e-04	5.002502e-04	2.512600e-04	20181123_CTCFgfpcf2_Prometa\MitoSys2\Calibration\pmEGFPC1\0007_pmEGFPC1_R1_P2_K1_Ch2.zen
56220	2.553729e-04	3.648840e-04	2.286000e-04	20181123_CTCFgfpcf2_Prometa\MitoSys2\Calibration\pmEGFPC1\0007_pmEGFPC1_R1_P2_K1_Ch2.zen
61340	1.729999e-04	4.071480e-04	2.088500e-04	20181123_CTCFgfpcf2_Prometa\MitoSys2\Calibration\pmEGFPC1\0007_pmEGFPC1_R1_P2_K1_Ch2.zen
66460	1.907680e-04	3.277421e-04	1.915400e-04	20181123_CTCFgfpcf2_Prometa\MitoSys2\Calibration\pmEGFPC1\0007_pmEGFPC1_R1_P2_K1_Ch2.zen
71580	2.320050e-04	3.306204e-04	1.763000e-04	20181123_CTCFgfpcf2_Prometa\MitoSys2\Calibration\pmEGFPC1\0007_pmEGFPC1_R1_P2_K1_Ch2.zen
76700	2.096802e-04	2.488463e-04	1.628100e-04	20181123_CTCFgfpcf2_Prometa\MitoSys2\Calibration\pmEGFPC1\0007_pmEGFPC1_R1_P2_K1_Ch2.zen
81820	2.537527e-04	3.239517e-04	1.508200e-04	20181123_CTCFgfpcf2_Prometa\MitoSys2\Calibration\pmEGFPC1\0007_pmEGFPC1_R1_P2_K1_Ch2.zen
86940	2.541923e-04	3.132573e-04	1.401200e-04	20181123_CTCFgfpcf2_Prometa\MitoSys2\Calibration\pmEGFPC1\0007_pmEGFPC1_R1_P2_K1_Ch2.zen
92060	1.875789e-04	4.072128e-04	1.305200e-04	20181123_CTCFgfpcf2_Prometa\MitoSys2\Calibration\pmEGFPC1\0007_pmEGFPC1_R1_P2_K1_Ch2.zen
97180	2.379458e-04	3.597526e-04	1.218900e-04	20181123_CTCFgfpcf2_Prometa\MitoSys2\Calibration\pmEGFPC1\0007_pmEGFPC1_R1_P2_K1_Ch2.zen
102300	2.898100e-04	3.305540e-04	1.141100e-04	20181123_CTCFgfpcf2_Prometa\MitoSys2\Calibration\pmEGFPC1\0007_pmEGFPC1_R1_P2_K1_Ch2.zen
112540	1.305604e-04	3.474122e-04	1.006400e-04	20181123_CTCFgfpcf2_Prometa\MitoSys2\Calibration\pmEGFPC1\0007_pmEGFPC1_R1_P2_K1_Ch2.zen
122780	1.862782e-05	3.205199e-04	8.946400e-05	20181123_CTCFgfpcf2_Prometa\MitoSys2\Calibration\pmEGFPC1\0007_pmEGFPC1_R1_P2_K1_Ch2.zen
133020	4.895996e-05	3.202580e-04	8.008000e-05	20181123_CTCFgfpcf2_Prometa\MitoSys2\Calibration\pmEGFPC1\0007_pmEGFPC1_R1_P2_K1_Ch2.zen
143260	8.464333e-05	3.353469e-04	7.212400e-05	20181123_CTCFgfpcf2_Prometa\MitoSys2\Calibration\pmEGFPC1\0007_pmEGFPC1_R1_P2_K1_Ch2.zen
153500	-1.450382e-05	3.411820e-04	6.531800e-05	20181123_CTCFgfpcf2_Prometa\MitoSys2\Calibration\pmEGFPC1\0007_pmEGFPC1_R1_P2_K1_Ch2.zen
163740	-6.294912e-05	2.764928e-04	5.944900e-05	20181123_CTCFgfpcf2_Prometa\MitoSys2\Calibration\pmEGFPC1\0007_pmEGFPC1_R1_P2_K1_Ch2.zen
173980	3.652128e-05	2.340171e-04	5.435000e-05	20181123_CTCFgfpcf2_Prometa\MitoSys2\Calibration\pmEGFPC1\0007_pmEGFPC1_R1_P2_K1_Ch2.zen
184220	7.479147e-07	3.097739e-04	4.989000e-05	20181123_CTCFgfpcf2_Prometa\MitoSys2\Calibration\pmEGFPC1\0007_pmEGFPC1_R1_P2_K1_Ch2.zen
194460	-5.408497e-07	3.014299e-04	4.596600e-05	20181123_CTCFgfpcf2_Prometa\MitoSys2\Calibration\pmEGFPC1\0007_pmEGFPC1_R1_P2_K1_Ch2.zen
204700	6.953244e-06	3.103976e-04	4.249400e-05	20181123_CTCFgfpcf2_Prometa\MitoSys2\Calibration\pmEGFPC1\0007_pmEGFPC1_R1_P2_K1_Ch2.zen
225180	-3.390407e-05	2.066514e-04	3.664700e-05	20181123_CTCFgfpcf2_Prometa\MitoSys2\Calibration\pmEGFPC1\0007_pmEGFPC1_R1_P2_K1_Ch2.zen
245660	-6.091728e-05	2.342947e-04	3.193900e-05	20181123_CTCFgfpcf2_Prometa\MitoSys2\Calibration\pmEGFPC1\0007_pmEGFPC1_R1_P2_K1_Ch2.zen
266140	-3.377780e-05	3.250569e-04	2.809000e-05	20181123_CTCFgfpcf2_Prometa\MitoSys2\Calibration\pmEGFPC1\0007_pmEGFPC1_R1_P2_K1_Ch2.zen
286620	-1.537236e-05	2.728081e-04	2.489900e-05	20181123_CTCFgfpcf2_Prometa\MitoSys2\Calibration\pmEGFPC1\0007_pmEGFPC1_R1_P2_K1_Ch2.zen
307100	-2.605401e-05	2.307957e-04	2.222300e-05	20181123_CTCFgfpcf2_Prometa\MitoSys2\Calibration\pmEGFPC1\0007_pmEGFPC1_R1_P2_K1_Ch2.zen
327580	-3.944814e-05	3.167666e-04	1.995600e-05	20181123_CTCFgfpcf2_Prometa\MitoSys2\Calibration\pmEGFPC1\0007_pmEGFPC1_R1_P2_K1_Ch2.zen
348060	-4.219517e-05	2.479842e-04	1.801800e-05	20181123_CTCFgfpcf2_Prometa\MitoSys2\Calibration\pmEGFPC1\0007_pmEGFPC1_R1_P2_K1_Ch2.zen
368540	-8.848371e-05	2.737974e-04	1.634700e-05	20181123_CTCFgfpcf2_Prometa\MitoSys2\Calibration\pmEGFPC1\0007_pmEGFPC1_R1_P2_K1_Ch2.zen
389020	-8.554036e-05	3.715210e-04	1.489600e-05	20181123_CTCFgfpcf2_Prometa\MitoSys2\Calibration\pmEGFPC1\0007_pmEGFPC1_R1_P2_K1_Ch2.zen
409500	-1.091918e-04	1.870786e-04	1.362800e-05	20181123_CTCFgfpcf2_Prometa\MitoSys2\Calibration\pmEGFPC1\0007_pmEGFPC1_R1_P2_K1_Ch2.zen
450460	-4.661072e-05	2.207951e-04	1.152800e-05	20181123_CTCFgfpcf2_Prometa\MitoSys2\Calibration\pmEGFPC1\0007_pmEGFPC1_R1_P2_K1_Ch2.zen
491420	-9.374936e-05	2.685561e-04	9.871500e-06	20181123_CTCFgfpcf2_Prometa\MitoSys2\Calibration\pmEGFPC1\0007_pmEGFPC1_R1_P2_K1_Ch2.zen
532380	-4.429549e-05	1.872549e-04	8.542300e-06	20181123_CTCFgfpcf2_Prometa\MitoSys2\Calibration\pmEGFPC1\0007_pmEGFPC1_R1_P2_K1_Ch2.zen
573340	-5.916615e-05	2.087769e-04	7.459500e-06	20181123_CTCFgfpcf2_Prometa\MitoSys2\Calibration\pmEGFPC1\0007_pmEGFPC1_R1_P2_K1_Ch2.zen
614300	-2.483900e-05	2.099004e-04	6.566000e-06	20181123_CTCFgfpcf2_Prometa\MitoSys2\Calibration\pmEGFPC1\0007_pmEGFPC1_R1_P2_K1_Ch2.zen
655260	-5.839095e-05	3.021446e-04	5.820400e-06	20181123_CTCFgfpcf2_Prometa\MitoSys2\Calibration\pmEGFPC1\0007_pmEGFPC1_R1_P2_K1_Ch2.zen
696220	-1.151246e-04	2.108634e-04	5.191900e-06	20181123_CTCFgfpcf2_Prometa\MitoSys2\Calibration\pmEGFPC1\0007_pmEGFPC1_R1_P2_K1_Ch2.zen
737180	-1.773516e-04	2.795092e-04	4.657600e-06	20181123_CTCFgfpcf2_Prometa\MitoSys2\Calibration\pmEGFPC1\0007_pmEGFPC1_R1_P2_K1_Ch2.zen
778140	-3.592453e-06	2.508844e-04	4.199600e-06	20181123_CTCFgfpcf2_Prometa\MitoSys2\Calibration\pmEGFPC1\0007_pmEGFPC1_R1_P2_K1_Ch2.zen
819100	-6.672795e-05	2.312975e-04	3.804300e-06	20181123_CTCFgfpcf2_Prometa\MitoSys2\Calibration\pmEGFPC1\0007_pmEGFPC1_R1_P2_K1_Ch2.zen
901020	-7.051488e-05	2.055952e-04	3.160700e-06	20181123_CTCFgfpcf2_Prometa\MitoSys2\Calibration\pmEGFPC1\0007_pmEGFPC1_R1_P2_K1_Ch2.zen
982940	-9.351447e-05	2.272152e-04	2.664000e-06	20181123_CTCFgfpcf2_Prometa\MitoSys2\Calibration\pmEGFPC1\0007_pmEGFPC1_R1_P2_K1_Ch2.zen
1064860	-6.166218e-05	1.948555e-04	2.273300e-06	20181123_CTCFgfpcf2_Prometa\MitoSys2\Calibration\pmEGFPC1\0007_pmEGFPC1_R1_P2_K1_Ch2.zen
1146780	2.033268e-06	1.692282e-04	1.960700e-06	20181123_CTCFgfpcf2_Prometa\MitoSys2\Calibration\pmEGFPC1\0007_pmEGFPC1_R1_P2_K1_Ch2.zen
1228700	-3.970617e-05	2.174066e-04	1.707000e-06	20181123_CTCFgfpcf2_Prometa\MitoSys2\Calibration\pmEGFPC1\0007_pmEGFPC1_R1_P2_K1_Ch2.zen
1310620	-9.602571e-06	2.233318e-04	1.498600e-06	20181123_CTCFgfpcf2_Prometa\MitoSys2\Calibration\pmEGFPC1\0007_pmEGFPC1_R1_P2_K1_Ch2.zen
1392540	4.917555e-05	2.740701e-04	1.325300e-06	20181123_CTCFgfpcf2_Prometa\MitoSys2\Calibration\pmEGFPC1\0007_pmEGFPC1_R1_P2_K1_Ch2.zen
1474460	2.221221e-05	2.377930e-04	1.179900e-06	20181123_CTCFgfpcf2_Prometa\MitoSys2\Calibration\pmEGFPC1\0007_pmEGFPC1_R1_P2_K1_Ch2.zen
1556380	6.538478e-05	2.085051e-04	1.056700e-06	20181123_CTCFgfpcf2_Prometa\MitoSys2\Calibration\pmEGFPC1\0007_pmEGFPC1_R1_P2_K1_Ch2.zen
10	2.039428e-02	2.154624e-03	2.002600e-02	20181123_CTCFgfpcf2_Prometa\MitoSys2\Calibration\pmEGFPC1\0008_pmEGFPC1_R1_P1_K1_Ch2.zen
20	1.919863e-02	2.299360e-03	1.916300e-02	20181123_CTCFgfpcf2_Prometa\MitoSys2\Calibration\pmEGFPC1\0008_pmEGFPC1_R1_P1_K1_Ch2.zen
30	1.843304e-02	2.381997e-03	1.837400e-02	20181123_CTCFgfpcf2_Prometa\MitoSys2\Calibration\pmEGFPC1\0008_pmEGFPC1_R1_P1_K1_Ch2.zen
40	1.795283e-02	1.637323e-03	1.765200e-02	20181123_CTCFgfpcf2_Prometa\MitoSys2\Calibration\pmEGFPC1\0008_pmEGFPC1_R1_P1_K1_Ch2.zen
50	1.658197e-02	2.583947e-03	1.698800e-02	20181123_CTCFgfpcf2_Prometa\MitoSys2\Calibration\pmEGFPC1\0008_pmEGFPC1_R1_P1_K1_Ch2.zen
60	1.586293e-02	2.442575e-03	1.637700e-02	20181123_CTCFgfpcf2_Prometa\MitoSys2\Calibration\pmEGFPC1\0008_pmEGFPC1_R1_P1_K1_Ch2.zen
70	1.520015e-02	1.990621e-03	1.581200e-02	20181123_CTCFgfpcf2_Prometa\MitoSys2\Calibration\pmEGFPC1\0008_pmEGFPC1_R1_P1_K1_Ch2.zen
80	1.487306e-02	2.011734e-03	1.529000e-02	20181123_CTCFgfpcf2_Prometa\MitoSys2\Calibration\pmEGFPC1\0008_pmEGFPC1_R1_P1_K1_Ch2.zen
90	1.512300e-02	2.822093e-03	1.480500e-02	20181123_CTCFgfpcf2_Prometa\MitoSys2\Calibration\pmEGFPC1\0008_pmEGFPC1_R1_P1_K1_Ch2.zen
100	1.411378e-02	1.261998e-03	1.435300e-02	20181123_CTCFgfpcf2_Prometa\MitoSys2\Calibration\pmEGFPC1\0008_pmEGFPC1_R1_P1_K1_Ch2.zen
120	1.390610e-02	1.486654e-03	1.353900e-02	20181123_CTCFgfpcf2_Prometa\MitoSys2\Calibration\pmEGFPC1\0008_pmEGFPC1_R1_P1_K1_Ch2.zen
140	1.333593e-02	1.985957e-03	1.282400e-02	20181123_CTCFgfpcf2_Prometa\MitoSys2\Calibration\pmEGFPC1\0008_pmEGFPC1_R1_P1_K1_Ch2.zen
160	1.251915e-02	1.404774e-03	1.219000e-02	20181123_CTCFgfpcf2_Prometa\MitoSys2\Calibration\pmEGFPC1\0008_pmEGFPC1_R1_P1_K1_Ch2.zen
180	1.160445e-02	1.861935e-03	1.162500e-02	20181123_CTCFgfpcf2_Prometa\MitoSys2\Calibration\pmEGFPC1\0008_pmEGFPC1_R1_P1_K1_Ch2.zen
200	1.143009e-02	1.676499e-03	1.111600e-02	20181123_CTCFgfpcf2_Prometa\MitoSys2\Calibration\pmEGFPC1\0008_pmEGFPC1_R1_P1_K1_Ch2.zen
220	1.074143e-02	1.891930e-03	1.065600e-02	20181123_CTCFgfpcf2_Prometa\MitoSys2\Calibration\pmEGFPC1\0008_pmEGFPC1_R1_P1_K1_Ch2.zen
240	1.071852e-02	1.510629e-03	1.023700e-02	20181123_CTCFgfpcf2_Prometa\MitoSys2\Calibration\pmEGFPC1\0008_pmEGFPC1_R1_P1_K1_Ch2.zen
260	9.589838e-03	1.861022e-03	9.852300e-03	20181123_CTCFgfpcf2_Prometa\MitoSys2\Calibration\pmEGFPC1\0008_pmEGFPC1_R1_P1_K1_Ch2.zen
280	9.591579e-03	1.384880e-03	9.498500e-03	20181123_CTCFgfpcf2_Prometa\MitoSys2\Calibration\pmEGFPC1\0008_pmEGFPC1_R1_P1_K1_Ch2.zen
300	9.460143e-03	1.377597e-03	9.171200e-03	20181123_CTCFgfpcf2_Prometa\MitoSys2\Calibration\pmEGFPC1\0008_pmEGFPC1_R1_P1_K1_Ch2.zen
340	8.236281e-03	1.379950e-03	8.584000e-03	20181123_CTCFgfpcf2_Prometa\MitoSys2\Calibration\pmEGFPC1\0008_pmEGFPC1_R1_P1_K1_Ch2.zen
380	7.951441e-03	1.220718e-03	8.070400e-03	20181123_CTCFgfpcf2_Prometa\MitoSys2\Calibration\pmEGFPC1\0008_pmEGFPC1_R1_P1_K1_Ch2.zen
420	7.339090e-03	1.483841e-03	7.616100e-03	20181123_CTCFgfpcf2_Prometa\MitoSys2\Calibration\pmEGFPC1\0008_pmEGFPC1_R1_P1_K1_Ch2.zen
460	6.674951e-03	1.156246e-03	7.210400e-03	20181123_CTCFgfpcf2_Prometa\MitoSys2\Calibration\pmEGFPC1\0008_pmEGFPC1_R1_P1_K1_Ch2.zen
500	7.192662e-03	1.305988e-03	6.845400e-03	20181123_CTCFgfpcf2_Prometa\MitoSys2\Calibration\pmEGFPC1\0008_pmEGFPC1_R1_P1_K1_Ch2.zen
540	6.171380e-03	1.490215e-03	6.514900e-03	20181123_CTCFgfpcf2_Prometa\MitoSys2\Calibration\pmEGFPC1\0008_pmEGFPC1_R1_P1_K1_Ch2.zen
580	5.648860e-03	1.277054e-03	6.213900e-03	20181123_CTCFgfpcf2_Prometa\MitoSys2\Calibration\pmEGFPC1\0008_pmEGFPC1_R1_P1_K1_Ch2.zen
620	5.711641e-03	1.287689e-03	5.938500e-03	20181123_CTCFgfpcf2_Prometa\MitoSys2\Calibration\pmEGFPC1\0008_pmEGFPC1_R1_P1_K1_Ch2.zen
660	5.965823e-03	1.101016e-03	5.685600e-03	20181123_CTCFgfpcf2_Prometa\MitoSys2\Calibration\pmEGFPC1\0008_pmEGFPC1_R1_P1_K1_Ch2.zen
700	5.824366e-03	8.545305e-04	5.452400e-03	20181123_CTCFgfpcf2_Prometa\MitoSys2\Calibration\pmEGFPC1\0008_pmEGFPC1_R1_P1_K1_Ch2.zen
780	4.898695e-03	1.028513e-03	5.036700e-03	20181123_CTCFgfpcf2_Prometa\MitoSys2\Calibration\pmEGFPC1\0008_pmEGFPC1_R1_P1_K1_Ch2.zen
860	5.281793e-03	8.884225e-04	4.677100e-03	20181123_CTCFgfpcf2_Prometa\MitoSys2\Calibration\pmEGFPC1\0008_pmEGFPC1_R1_P1_K1_Ch2.zen
940	4.367313e-03	1.148914e-03	4.363100e-03	20181123_CTCFgfpcf2_Prometa\MitoSys2\Calibration\pmEGFPC1\0008_pmEGFPC1_R1_P1_K1_Ch2.zen
1020	3.892758e-03	1.136768e-03	4.086600e-03	20181123_CTCFgfpcf2_Prometa\MitoSys2\Calibration\pmEGFPC1\0008_pmEGFPC1_R1_P1_K1_Ch2.zen
1100	3.568465e-03	1.198147e-03	3.841400e-03	20181123_CTCFgfpcf2_Prometa\MitoSys2\Calibration\pmEGFPC1\0008_pmEGFPC1_R1_P1_K1_Ch2.zen
1180	3.982855e-03	1.132473e-03	3.622600e-03	20181123_CTCFgfpcf2_Prometa\MitoSys2\Calibration\pmEGFPC1\0008_pmEGFPC1_R1_P1_K1_Ch2.zen
1260	3.234460e-03	1.154815e-03	3.426100e-03	20181123_CTCFgfpcf2_Prometa\MitoSys2\Calibration\pmEGFPC1\0008_pmEGFPC1_R1_P1_K1_Ch2.zen
1340	3.711501e-03	1.477423e-03	3.248700e-03	20181123_CTCFgfpcf2_Prometa\MitoSys2\Calibration\pmEGFPC1\0008_pmEGFPC1_R1_P1_K1_Ch2.zen
1420	2.948441e-03	9.878173e-04	3.087900e-03	20181123_CTCFgfpcf2_Prometa\MitoSys2\Calibration\pmEGFPC1\0008_pmEGFPC1_R1_P1_K1_Ch2.zen
1500	2.822632e-03	1.058542e-03	2.941500e-03	20181123_CTCFgfpcf2_Prometa\MitoSys2\Calibration\pmEGFPC1\0008_pmEGFPC1_R1_P1_K1_Ch2.zen
1660	2.573433e-03	6.530869e-04	2.684700e-03	20181123_CTCFgfpcf2_Prometa\MitoSys2\Calibration\pmEGFPC1\0008_pmEGFPC1_R1_P1_K1_Ch2.zen
1820	2.618136e-03	7.074436e-04	2.467000e-03	20181123_CTCFgfpcf2_Prometa\MitoSys2\Calibration\pmEGFPC1\0008_pmEGFPC1_R1_P1_K1_Ch2.zen
1980	2.120027e-03	8.950311e-04	2.280300e-03	20181123_CTCFgfpcf2_Prometa\MitoSys2\Calibration\pmEGFPC1\0008_pmEGFPC1_R1_P1_K1_Ch2.zen
2140	2.415667e-03	8.332362e-04	2.118300e-03	20181123_CTCFgfpcf2_Prometa\MitoSys2\Calibration\pmEGFPC1\0008_pmEGFPC1_R1_P1_K1_Ch2.zen
2300	1.981951e-03	9.271372e-04	1.976700e-03	20181123_CTCFgfpcf2_Prometa\MitoSys2\Calibration\pmEGFPC1\0008_pmEGFPC1_R1_P1_K1_Ch2.zen
2460	1.780376e-03	9.585784e-04	1.851700e-03	20181123_CTCFgfpcf2_Prometa\MitoSys2\Calibration\pmEGFPC1\0008_pmEGFPC1_R1_P1_K1_Ch2.zen
2620	1.863501e-03	1.114183e-03	1.740700e-03	20181123_CTCFgfpcf2_Prometa\MitoSys2\Calibration\pmEGFPC1\0008_pmEGFPC1_R1_P1_K1_Ch2.zen
2780	1.750815e-03	9.255183e-04	1.641500e-03	20181123_CTCFgfpcf2_Prometa\MitoSys2\Calibration\pmEGFPC1\0008_pmEGFPC1_R1_P1_K1_Ch2.zen
2940	1.641585e-03	8.117178e-04	1.552300e-03	20181123_CTCFgfpcf2_Prometa\MitoSys2\Calibration\pmEGFPC1\0008_pmEGFPC1_R1_P1_K1_Ch2.zen
3100	1.460832e-03	6.460045e-04	1.471700e-03	20181123_CTCFgfpcf2_Prometa\MitoSys2\Calibration\pmEGFPC1\0008_pmEGFPC1_R1_P1_K1_Ch2.zen
3420	1.307924e-03	7.827470e-04	1.331800e-03	20181123_CTCFgfpcf2_Prometa\MitoSys2\Calibration\pmEGFPC1\0008_pmEGFPC1_R1_P1_K1_Ch2.zen
3740	1.265534e-03	8.045401e-04	1.214600e-03	20181123_CTCFgfpcf2_Prometa\MitoSys2\Calibration\pmEGFPC1\0008_pmEGFPC1_R1_P1_K1_Ch2.zen
4060	1.121461e-03	8.100829e-04	1.115000e-03	20181123_CTCFgfpcf2_Prometa\MitoSys2\Calibration\pmEGFPC1\0008_pmEGFPC1_R1_P1_K1_Ch2.zen
4380	1.094520e-03	7.208334e-04	1.029500e-03	20181123_CTCFgfpcf2_Prometa\MitoSys2\Calibration\pmEGFPC1\0008_pmEGFPC1_R1_P1_K1_Ch2.zen
4700	8.762267e-04	8.726785e-04	9.551800e-04	20181123_CTCFgfpcf2_Prometa\MitoSys2\Calibration\pmEGFPC1\0008_pmEGFPC1_R1_P1_K1_Ch2.zen
5020	9.554645e-04	6.673534e-04	8.901100e-04	20181123_CTCFgfpcf2_Prometa\MitoSys2\Calibration\pmEGFPC1\0008_pmEGFPC1_R1_P1_K1_Ch2.zen
5340	8.927605e-04	6.669695e-04	8.326700e-04	20181123_CTCFgfpcf2_Prometa\MitoSys2\Calibration\pmEGFPC1\0008_pmEGFPC1_R1_P1_K1_Ch2.zen
5660	7.755974e-04	7.878002e-04	7.816100e-04	20181123_CTCFgfpcf2_Prometa\MitoSys2\Calibration\pmEGFPC1\0008_pmEGFPC1_R1_P1_K1_Ch2.zen
5980	6.491650e-04	9.403320e-04	7.359400e-04	20181123_CTCFgfpcf2_Prometa\MitoSys2\Calibration\pmEGFPC1\0008_pmEGFPC1_R1_P1_K1_Ch2.zen
6300	6.649847e-04	9.240449e-04	6.948600e-04	20181123_CTCFgfpcf2_Prometa\MitoSys2\Calibration\pmEGFPC1\0008_pmEGFPC1_R1_P1_K1_Ch2.zen
6940	6.266620e-04	7.789470e-04	6.240100e-04	20181123_CTCFgfpcf2_Prometa\MitoSys2\Calibration\pmEGFPC1\0008_pmEGFPC1_R1_P1_K1_Ch2.zen
7580	4.142441e-04	4.832079e-04	5.651200e-04	20181123_CTCFgfpcf2_Prometa\MitoSys2\Calibration\pmEGFPC1\0008_pmEGFPC1_R1_P1_K1_Ch2.zen
8220	3.276730e-04	4.173624e-04	5.154500e-04	20181123_CTCFgfpcf2_Prometa\MitoSys2\Calibration\pmEGFPC1\0008_pmEGFPC1_R1_P1_K1_Ch2.zen
8860	4.881999e-04	6.492854e-04	4.730400e-04	20181123_CTCFgfpcf2_Prometa\MitoSys2\Calibration\pmEGFPC1\0008_pmEGFPC1_R1_P1_K1_Ch2.zen
9500	3.626541e-04	6.419758e-04	4.364400e-04	20181123_CTCFgfpcf2_Prometa\MitoSys2\Calibration\pmEGFPC1\0008_pmEGFPC1_R1_P1_K1_Ch2.zen
10140	4.398065e-04	5.063293e-04	4.045500e-04	20181123_CTCFgfpcf2_Prometa\MitoSys2\Calibration\pmEGFPC1\0008_pmEGFPC1_R1_P1_K1_Ch2.zen
10780	4.482913e-04	7.035224e-04	3.765400e-04	20181123_CTCFgfpcf2_Prometa\MitoSys2\Calibration\pmEGFPC1\0008_pmEGFPC1_R1_P1_K1_Ch2.zen
11420	3.252745e-04	6.022796e-04	3.517700e-04	20181123_CTCFgfpcf2_Prometa\MitoSys2\Calibration\pmEGFPC1\0008_pmEGFPC1_R1_P1_K1_Ch2.zen
12060	4.064397e-04	7.464128e-04	3.297100e-04	20181123_CTCFgfpcf2_Prometa\MitoSys2\Calibration\pmEGFPC1\0008_pmEGFPC1_R1_P1_K1_Ch2.zen
12700	2.530014e-04	6.260965e-04	3.099600e-04	20181123_CTCFgfpcf2_Prometa\MitoSys2\Calibration\pmEGFPC1\0008_pmEGFPC1_R1_P1_K1_Ch2.zen
13980	8.827183e-05	6.660047e-04	2.761100e-04	20181123_CTCFgfpcf2_Prometa\MitoSys2\Calibration\pmEGFPC1\0008_pmEGFPC1_R1_P1_K1_Ch2.zen
15260	2.290212e-04	5.723500e-04	2.482000e-04	20181123_CTCFgfpcf2_Prometa\MitoSys2\Calibration\pmEGFPC1\0008_pmEGFPC1_R1_P1_K1_Ch2.zen
16540	1.793847e-04	6.459713e-04	2.248300e-04	20181123_CTCFgfpcf2_Prometa\MitoSys2\Calibration\pmEGFPC1\0008_pmEGFPC1_R1_P1_K1_Ch2.zen
17820	1.350443e-04	5.410832e-04	2.050100e-04	20181123_CTCFgfpcf2_Prometa\MitoSys2\Calibration\pmEGFPC1\0008_pmEGFPC1_R1_P1_K1_Ch2.zen
19100	8.408205e-05	5.001360e-04	1.880200e-04	20181123_CTCFgfpcf2_Prometa\MitoSys2\Calibration\pmEGFPC1\0008_pmEGFPC1_R1_P1_K1_Ch2.zen
20380	4.748319e-05	5.353564e-04	1.733100e-04	20181123_CTCFgfpcf2_Prometa\MitoSys2\Calibration\pmEGFPC1\0008_pmEGFPC1_R1_P1_K1_Ch2.zen
21660	2.892432e-05	5.918877e-04	1.604600e-04	20181123_CTCFgfpcf2_Prometa\MitoSys2\Calibration\pmEGFPC1\0008_pmEGFPC1_R1_P1_K1_Ch2.zen
22940	-2.067612e-05	6.284786e-04	1.491700e-04	20181123_CTCFgfpcf2_Prometa\MitoSys2\Calibration\pmEGFPC1\0008_pmEGFPC1_R1_P1_K1_Ch2.zen
24220	-3.771752e-05	6.674493e-04	1.391600e-04	20181123_CTCFgfpcf2_Prometa\MitoSys2\Calibration\pmEGFPC1\0008_pmEGFPC1_R1_P1_K1_Ch2.zen
25500	-1.757142e-05	6.379011e-04	1.302500e-04	20181123_CTCFgfpcf2_Prometa\MitoSys2\Calibration\pmEGFPC1\0008_pmEGFPC1_R1_P1_K1_Ch2.zen
28060	-2.788055e-05	6.452390e-04	1.150800e-04	20181123_CTCFgfpcf2_Prometa\MitoSys2\Calibration\pmEGFPC1\0008_pmEGFPC1_R1_P1_K1_Ch2.zen
30620	1.224379e-04	5.372779e-04	1.026800e-04	20181123_CTCFgfpcf2_Prometa\MitoSys2\Calibration\pmEGFPC1\0008_pmEGFPC1_R1_P1_K1_Ch2.zen
33180	1.507680e-04	4.864366e-04	9.239200e-05	20181123_CTCFgfpcf2_Prometa\MitoSys2\Calibration\pmEGFPC1\0008_pmEGFPC1_R1_P1_K1_Ch2.zen
35740	4.782330e-05	3.380388e-04	8.373200e-05	20181123_CTCFgfpcf2_Prometa\MitoSys2\Calibration\pmEGFPC1\0008_pmEGFPC1_R1_P1_K1_Ch2.zen
38300	4.299651e-05	4.756048e-04	7.636000e-05	20181123_CTCFgfpcf2_Prometa\MitoSys2\Calibration\pmEGFPC1\0008_pmEGFPC1_R1_P1_K1_Ch2.zen
40860	1.049306e-04	4.033704e-04	7.002000e-05	20181123_CTCFgfpcf2_Prometa\MitoSys2\Calibration\pmEGFPC1\0008_pmEGFPC1_R1_P1_K1_Ch2.zen
43420	-4.140102e-05	4.390655e-04	6.452000e-05	20181123_CTCFgfpcf2_Prometa\MitoSys2\Calibration\pmEGFPC1\0008_pmEGFPC1_R1_P1_K1_Ch2.zen
45980	-5.026231e-05	4.590207e-04	5.971000e-05	20181123_CTCFgfpcf2_Prometa\MitoSys2\Calibration\pmEGFPC1\0008_pmEGFPC1_R1_P1_K1_Ch2.zen
48540	-1.616214e-04	4.476019e-04	5.547300e-05	20181123_CTCFgfpcf2_Prometa\MitoSys2\Calibration\pmEGFPC1\0008_pmEGFPC1_R1_P1_K1_Ch2.zen
51100	1.251809e-04	4.420538e-04	5.171900e-05	20181123_CTCFgfpcf2_Prometa\MitoSys2\Calibration\pmEGFPC1\0008_pmEGFPC1_R1_P1_K1_Ch2.zen
56220	2.592333e-04	3.910155e-04	4.537500e-05	20181123_CTCFgfpcf2_Prometa\MitoSys2\Calibration\pmEGFPC1\0008_pmEGFPC1_R1_P1_K1_Ch2.zen
61340	1.677296e-06	3.651896e-04	4.023600e-05	20181123_CTCFgfpcf2_Prometa\MitoSys2\Calibration\pmEGFPC1\0008_pmEGFPC1_R1_P1_K1_Ch2.zen
66460	9.094054e-05	4.391317e-04	3.600300e-05	20181123_CTCFgfpcf2_Prometa\MitoSys2\Calibration\pmEGFPC1\0008_pmEGFPC1_R1_P1_K1_Ch2.zen
71580	6.058934e-05	4.424641e-04	3.246700e-05	20181123_CTCFgfpcf2_Prometa\MitoSys2\Calibration\pmEGFPC1\0008_pmEGFPC1_R1_P1_K1_Ch2.zen
76700	-8.643552e-05	3.940338e-04	2.947600e-05	20181123_CTCFgfpcf2_Prometa\MitoSys2\Calibration\pmEGFPC1\0008_pmEGFPC1_R1_P1_K1_Ch2.zen
81820	-1.327483e-04	3.770797e-04	2.691900e-05	20181123_CTCFgfpcf2_Prometa\MitoSys2\Calibration\pmEGFPC1\0008_pmEGFPC1_R1_P1_K1_Ch2.zen
86940	-5.447409e-06	3.999264e-04	2.471300e-05	20181123_CTCFgfpcf2_Prometa\MitoSys2\Calibration\pmEGFPC1\0008_pmEGFPC1_R1_P1_K1_Ch2.zen
92060	8.692049e-05	3.769974e-04	2.279400e-05	20181123_CTCFgfpcf2_Prometa\MitoSys2\Calibration\pmEGFPC1\0008_pmEGFPC1_R1_P1_K1_Ch2.zen
97180	4.165804e-06	3.976586e-04	2.111100e-05	20181123_CTCFgfpcf2_Prometa\MitoSys2\Calibration\pmEGFPC1\0008_pmEGFPC1_R1_P1_K1_Ch2.zen
102300	-6.911655e-05	4.081520e-04	1.962600e-05	20181123_CTCFgfpcf2_Prometa\MitoSys2\Calibration\pmEGFPC1\0008_pmEGFPC1_R1_P1_K1_Ch2.zen
112540	-1.763036e-05	3.112437e-04	1.713100e-05	20181123_CTCFgfpcf2_Prometa\MitoSys2\Calibration\pmEGFPC1\0008_pmEGFPC1_R1_P1_K1_Ch2.zen
122780	3.342130e-05	3.741090e-04	1.512400e-05	20181123_CTCFgfpcf2_Prometa\MitoSys2\Calibration\pmEGFPC1\0008_pmEGFPC1_R1_P1_K1_Ch2.zen
133020	-5.797703e-05	2.604791e-04	1.348100e-05	20181123_CTCFgfpcf2_Prometa\MitoSys2\Calibration\pmEGFPC1\0008_pmEGFPC1_R1_P1_K1_Ch2.zen
143260	-6.267594e-05	2.997435e-04	1.211600e-05	20181123_CTCFgfpcf2_Prometa\MitoSys2\Calibration\pmEGFPC1\0008_pmEGFPC1_R1_P1_K1_Ch2.zen
153500	-3.954042e-05	3.094332e-04	1.096700e-05	20181123_CTCFgfpcf2_Prometa\MitoSys2\Calibration\pmEGFPC1\0008_pmEGFPC1_R1_P1_K1_Ch2.zen
163740	8.515852e-05	2.668983e-04	9.988500e-06	20181123_CTCFgfpcf2_Prometa\MitoSys2\Calibration\pmEGFPC1\0008_pmEGFPC1_R1_P1_K1_Ch2.zen
173980	-8.560271e-06	3.258286e-04	9.147800e-06	20181123_CTCFgfpcf2_Prometa\MitoSys2\Calibration\pmEGFPC1\0008_pmEGFPC1_R1_P1_K1_Ch2.zen
184220	5.674832e-05	2.944703e-04	8.418900e-06	20181123_CTCFgfpcf2_Prometa\MitoSys2\Calibration\pmEGFPC1\0008_pmEGFPC1_R1_P1_K1_Ch2.zen
194460	-8.112733e-05	3.718182e-04	7.781900e-06	20181123_CTCFgfpcf2_Prometa\MitoSys2\Calibration\pmEGFPC1\0008_pmEGFPC1_R1_P1_K1_Ch2.zen
204700	-5.665592e-05	2.505560e-04	7.221500e-06	20181123_CTCFgfpcf2_Prometa\MitoSys2\Calibration\pmEGFPC1\0008_pmEGFPC1_R1_P1_K1_Ch2.zen
225180	2.250726e-05	2.420621e-04	6.283500e-06	20181123_CTCFgfpcf2_Prometa\MitoSys2\Calibration\pmEGFPC1\0008_pmEGFPC1_R1_P1_K1_Ch2.zen
245660	6.178562e-05	2.385546e-04	5.532400e-06	20181123_CTCFgfpcf2_Prometa\MitoSys2\Calibration\pmEGFPC1\0008_pmEGFPC1_R1_P1_K1_Ch2.zen
266140	4.990393e-05	2.934437e-04	4.920000e-06	20181123_CTCFgfpcf2_Prometa\MitoSys2\Calibration\pmEGFPC1\0008_pmEGFPC1_R1_P1_K1_Ch2.zen
286620	2.899295e-06	3.085394e-04	4.412800e-06	20181123_CTCFgfpcf2_Prometa\MitoSys2\Calibration\pmEGFPC1\0008_pmEGFPC1_R1_P1_K1_Ch2.zen
307100	-4.633811e-06	2.598444e-04	3.987300e-06	20181123_CTCFgfpcf2_Prometa\MitoSys2\Calibration\pmEGFPC1\0008_pmEGFPC1_R1_P1_K1_Ch2.zen
327580	3.502449e-05	3.951581e-04	3.626000e-06	20181123_CTCFgfpcf2_Prometa\MitoSys2\Calibration\pmEGFPC1\0008_pmEGFPC1_R1_P1_K1_Ch2.zen
348060	8.924085e-06	3.252112e-04	3.316200e-06	20181123_CTCFgfpcf2_Prometa\MitoSys2\Calibration\pmEGFPC1\0008_pmEGFPC1_R1_P1_K1_Ch2.zen
368540	-4.019634e-05	2.924909e-04	3.048100e-06	20181123_CTCFgfpcf2_Prometa\MitoSys2\Calibration\pmEGFPC1\0008_pmEGFPC1_R1_P1_K1_Ch2.zen
389020	2.402575e-05	3.450626e-04	2.814300e-06	20181123_CTCFgfpcf2_Prometa\MitoSys2\Calibration\pmEGFPC1\0008_pmEGFPC1_R1_P1_K1_Ch2.zen
409500	2.060659e-05	1.841877e-04	2.609000e-06	20181123_CTCFgfpcf2_Prometa\MitoSys2\Calibration\pmEGFPC1\0008_pmEGFPC1_R1_P1_K1_Ch2.zen
450460	-6.034075e-06	1.849300e-04	2.266100e-06	20181123_CTCFgfpcf2_Prometa\MitoSys2\Calibration\pmEGFPC1\0008_pmEGFPC1_R1_P1_K1_Ch2.zen
491420	-3.581819e-05	2.104881e-04	1.992300e-06	20181123_CTCFgfpcf2_Prometa\MitoSys2\Calibration\pmEGFPC1\0008_pmEGFPC1_R1_P1_K1_Ch2.zen
532380	4.546497e-05	2.218167e-04	1.769500e-06	20181123_CTCFgfpcf2_Prometa\MitoSys2\Calibration\pmEGFPC1\0008_pmEGFPC1_R1_P1_K1_Ch2.zen
573340	-3.503306e-05	2.423159e-04	1.585400e-06	20181123_CTCFgfpcf2_Prometa\MitoSys2\Calibration\pmEGFPC1\0008_pmEGFPC1_R1_P1_K1_Ch2.zen
614300	-2.242072e-05	2.543108e-04	1.431100e-06	20181123_CTCFgfpcf2_Prometa\MitoSys2\Calibration\pmEGFPC1\0008_pmEGFPC1_R1_P1_K1_Ch2.zen
655260	4.442267e-05	1.622647e-04	1.300400e-06	20181123_CTCFgfpcf2_Prometa\MitoSys2\Calibration\pmEGFPC1\0008_pmEGFPC1_R1_P1_K1_Ch2.zen
696220	2.255385e-05	2.040366e-04	1.188400e-06	20181123_CTCFgfpcf2_Prometa\MitoSys2\Calibration\pmEGFPC1\0008_pmEGFPC1_R1_P1_K1_Ch2.zen
737180	7.672269e-05	1.763688e-04	1.091600e-06	20181123_CTCFgfpcf2_Prometa\MitoSys2\Calibration\pmEGFPC1\0008_pmEGFPC1_R1_P1_K1_Ch2.zen
778140	8.170977e-06	2.280278e-04	1.007300e-06	20181123_CTCFgfpcf2_Prometa\MitoSys2\Calibration\pmEGFPC1\0008_pmEGFPC1_R1_P1_K1_Ch2.zen
819100	-2.326311e-05	1.368630e-04	9.333100e-07	20181123_CTCFgfpcf2_Prometa\MitoSys2\Calibration\pmEGFPC1\0008_pmEGFPC1_R1_P1_K1_Ch2.zen
901020	4.438284e-05	1.536457e-04	8.099000e-07	20181123_CTCFgfpcf2_Prometa\MitoSys2\Calibration\pmEGFPC1\0008_pmEGFPC1_R1_P1_K1_Ch2.zen
982940	-1.629559e-06	1.864167e-04	7.114900e-07	20181123_CTCFgfpcf2_Prometa\MitoSys2\Calibration\pmEGFPC1\0008_pmEGFPC1_R1_P1_K1_Ch2.zen
1064860	-4.264192e-05	1.962076e-04	6.315200e-07	20181123_CTCFgfpcf2_Prometa\MitoSys2\Calibration\pmEGFPC1\0008_pmEGFPC1_R1_P1_K1_Ch2.zen
1146780	8.138148e-07	1.715721e-04	5.655000e-07	20181123_CTCFgfpcf2_Prometa\MitoSys2\Calibration\pmEGFPC1\0008_pmEGFPC1_R1_P1_K1_Ch2.zen
1228700	-3.610272e-05	1.628013e-04	5.102300e-07	20181123_CTCFgfpcf2_Prometa\MitoSys2\Calibration\pmEGFPC1\0008_pmEGFPC1_R1_P1_K1_Ch2.zen
1310620	-4.274942e-05	1.644232e-04	4.634200e-07	20181123_CTCFgfpcf2_Prometa\MitoSys2\Calibration\pmEGFPC1\0008_pmEGFPC1_R1_P1_K1_Ch2.zen
1392540	-2.252667e-05	2.220163e-04	4.233600e-07	20181123_CTCFgfpcf2_Prometa\MitoSys2\Calibration\pmEGFPC1\0008_pmEGFPC1_R1_P1_K1_Ch2.zen
1474460	2.585124e-05	1.811122e-04	3.887500e-07	20181123_CTCFgfpcf2_Prometa\MitoSys2\Calibration\pmEGFPC1\0008_pmEGFPC1_R1_P1_K1_Ch2.zen
1556380	-3.164501e-05	1.830159e-04	3.586200e-07	20181123_CTCFgfpcf2_Prometa\MitoSys2\Calibration\pmEGFPC1\0008_pmEGFPC1_R1_P1_K1_Ch2.zen
10	2.579626e-02	2.962859e-03	2.540500e-02	20181123_CTCFgfpcf2_Prometa\MitoSys2\Calibration\pmEGFPC1\0009_pmEGFPC1_R1_P1_K1_Ch2.zen
20	2.428556e-02	2.933275e-03	2.439500e-02	20181123_CTCFgfpcf2_Prometa\MitoSys2\Calibration\pmEGFPC1\0009_pmEGFPC1_R1_P1_K1_Ch2.zen
30	2.375402e-02	3.111159e-03	2.344900e-02	20181123_CTCFgfpcf2_Prometa\MitoSys2\Calibration\pmEGFPC1\0009_pmEGFPC1_R1_P1_K1_Ch2.zen
40	2.206367e-02	2.740697e-03	2.256900e-02	20181123_CTCFgfpcf2_Prometa\MitoSys2\Calibration\pmEGFPC1\0009_pmEGFPC1_R1_P1_K1_Ch2.zen
50	2.229806e-02	3.058719e-03	2.175100e-02	20181123_CTCFgfpcf2_Prometa\MitoSys2\Calibration\pmEGFPC1\0009_pmEGFPC1_R1_P1_K1_Ch2.zen
60	2.043774e-02	3.147232e-03	2.099000e-02	20181123_CTCFgfpcf2_Prometa\MitoSys2\Calibration\pmEGFPC1\0009_pmEGFPC1_R1_P1_K1_Ch2.zen
70	2.096123e-02	2.542117e-03	2.028300e-02	20181123_CTCFgfpcf2_Prometa\MitoSys2\Calibration\pmEGFPC1\0009_pmEGFPC1_R1_P1_K1_Ch2.zen
80	1.928158e-02	2.777557e-03	1.962500e-02	20181123_CTCFgfpcf2_Prometa\MitoSys2\Calibration\pmEGFPC1\0009_pmEGFPC1_R1_P1_K1_Ch2.zen
90	1.849100e-02	2.943196e-03	1.901100e-02	20181123_CTCFgfpcf2_Prometa\MitoSys2\Calibration\pmEGFPC1\0009_pmEGFPC1_R1_P1_K1_Ch2.zen
100	1.767817e-02	2.380296e-03	1.843700e-02	20181123_CTCFgfpcf2_Prometa\MitoSys2\Calibration\pmEGFPC1\0009_pmEGFPC1_R1_P1_K1_Ch2.zen
120	1.774314e-02	2.010124e-03	1.739700e-02	20181123_CTCFgfpcf2_Prometa\MitoSys2\Calibration\pmEGFPC1\0009_pmEGFPC1_R1_P1_K1_Ch2.zen
140	1.632266e-02	2.596311e-03	1.648100e-02	20181123_CTCFgfpcf2_Prometa\MitoSys2\Calibration\pmEGFPC1\0009_pmEGFPC1_R1_P1_K1_Ch2.zen
160	1.612278e-02	2.677227e-03	1.566700e-02	20181123_CTCFgfpcf2_Prometa\MitoSys2\Calibration\pmEGFPC1\0009_pmEGFPC1_R1_P1_K1_Ch2.zen
180	1.400426e-02	2.664352e-03	1.493900e-02	20181123_CTCFgfpcf2_Prometa\MitoSys2\Calibration\pmEGFPC1\0009_pmEGFPC1_R1_P1_K1_Ch2.zen
200	1.461444e-02	2.037550e-03	1.428400e-02	20181123_CTCFgfpcf2_Prometa\MitoSys2\Calibration\pmEGFPC1\0009_pmEGFPC1_R1_P1_K1_Ch2.zen
220	1.397765e-02	1.994171e-03	1.369000e-02	20181123_CTCFgfpcf2_Prometa\MitoSys2\Calibration\pmEGFPC1\0009_pmEGFPC1_R1_P1_K1_Ch2.zen
240	1.339704e-02	2.478641e-03	1.315000e-02	20181123_CTCFgfpcf2_Prometa\MitoSys2\Calibration\pmEGFPC1\0009_pmEGFPC1_R1_P1_K1_Ch2.zen
260	1.292318e-02	1.780762e-03	1.265400e-02	20181123_CTCFgfpcf2_Prometa\MitoSys2\Calibration\pmEGFPC1\0009_pmEGFPC1_R1_P1_K1_Ch2.zen
280	1.205040e-02	1.918499e-03	1.219900e-02	20181123_CTCFgfpcf2_Prometa\MitoSys2\Calibration\pmEGFPC1\0009_pmEGFPC1_R1_P1_K1_Ch2.zen
300	1.177635e-02	1.736054e-03	1.177700e-02	20181123_CTCFgfpcf2_Prometa\MitoSys2\Calibration\pmEGFPC1\0009_pmEGFPC1_R1_P1_K1_Ch2.zen
340	1.138961e-02	1.913147e-03	1.102200e-02	20181123_CTCFgfpcf2_Prometa\MitoSys2\Calibration\pmEGFPC1\0009_pmEGFPC1_R1_P1_K1_Ch2.zen
380	1.037479e-02	1.780279e-03	1.036200e-02	20181123_CTCFgfpcf2_Prometa\MitoSys2\Calibration\pmEGFPC1\0009_pmEGFPC1_R1_P1_K1_Ch2.zen
420	1.019397e-02	1.425165e-03	9.779100e-03	20181123_CTCFgfpcf2_Prometa\MitoSys2\Calibration\pmEGFPC1\0009_pmEGFPC1_R1_P1_K1_Ch2.zen
460	8.680532e-03	1.453331e-03	9.259200e-03	20181123_CTCFgfpcf2_Prometa\MitoSys2\Calibration\pmEGFPC1\0009_pmEGFPC1_R1_P1_K1_Ch2.zen
500	9.670380e-03	1.453806e-03	8.792000e-03	20181123_CTCFgfpcf2_Prometa\MitoSys2\Calibration\pmEGFPC1\0009_pmEGFPC1_R1_P1_K1_Ch2.zen
540	8.835856e-03	1.766029e-03	8.369400e-03	20181123_CTCFgfpcf2_Prometa\MitoSys2\Calibration\pmEGFPC1\0009_pmEGFPC1_R1_P1_K1_Ch2.zen
580	7.715682e-03	1.634712e-03	7.984900e-03	20181123_CTCFgfpcf2_Prometa\MitoSys2\Calibration\pmEGFPC1\0009_pmEGFPC1_R1_P1_K1_Ch2.zen
620	7.551274e-03	1.739473e-03	7.633500e-03	20181123_CTCFgfpcf2_Prometa\MitoSys2\Calibration\pmEGFPC1\0009_pmEGFPC1_R1_P1_K1_Ch2.zen
660	7.162244e-03	1.657836e-03	7.311000e-03	20181123_CTCFgfpcf2_Prometa\MitoSys2\Calibration\pmEGFPC1\0009_pmEGFPC1_R1_P1_K1_Ch2.zen
700	6.955849e-03	1.250943e-03	7.013900e-03	20181123_CTCFgfpcf2_Prometa\MitoSys2\Calibration\pmEGFPC1\0009_pmEGFPC1_R1_P1_K1_Ch2.zen
780	6.707841e-03	1.480652e-03	6.484800e-03	20181123_CTCFgfpcf2_Prometa\MitoSys2\Calibration\pmEGFPC1\0009_pmEGFPC1_R1_P1_K1_Ch2.zen
860	6.165626e-03	1.583587e-03	6.027800e-03	20181123_CTCFgfpcf2_Prometa\MitoSys2\Calibration\pmEGFPC1\0009_pmEGFPC1_R1_P1_K1_Ch2.zen
940	5.512117e-03	1.269615e-03	5.629200e-03	20181123_CTCFgfpcf2_Prometa\MitoSys2\Calibration\pmEGFPC1\0009_pmEGFPC1_R1_P1_K1_Ch2.zen
1020	5.037500e-03	1.387581e-03	5.278600e-03	20181123_CTCFgfpcf2_Prometa\MitoSys2\Calibration\pmEGFPC1\0009_pmEGFPC1_R1_P1_K1_Ch2.zen
1100	5.154891e-03	1.612452e-03	4.968000e-03	20181123_CTCFgfpcf2_Prometa\MitoSys2\Calibration\pmEGFPC1\0009_pmEGFPC1_R1_P1_K1_Ch2.zen
1180	4.621676e-03	1.353963e-03	4.690900e-03	20181123_CTCFgfpcf2_Prometa\MitoSys2\Calibration\pmEGFPC1\0009_pmEGFPC1_R1_P1_K1_Ch2.zen
1260	4.620481e-03	1.396973e-03	4.442400e-03	20181123_CTCFgfpcf2_Prometa\MitoSys2\Calibration\pmEGFPC1\0009_pmEGFPC1_R1_P1_K1_Ch2.zen
1340	4.428081e-03	1.366423e-03	4.218200e-03	20181123_CTCFgfpcf2_Prometa\MitoSys2\Calibration\pmEGFPC1\0009_pmEGFPC1_R1_P1_K1_Ch2.zen
1420	4.236544e-03	1.352417e-03	4.015000e-03	20181123_CTCFgfpcf2_Prometa\MitoSys2\Calibration\pmEGFPC1\0009_pmEGFPC1_R1_P1_K1_Ch2.zen
1500	4.010790e-03	1.212494e-03	3.830000e-03	20181123_CTCFgfpcf2_Prometa\MitoSys2\Calibration\pmEGFPC1\0009_pmEGFPC1_R1_P1_K1_Ch2.zen
1660	3.264242e-03	9.280880e-04	3.505900e-03	20181123_CTCFgfpcf2_Prometa\MitoSys2\Calibration\pmEGFPC1\0009_pmEGFPC1_R1_P1_K1_Ch2.zen
1820	3.075530e-03	9.590843e-04	3.231300e-03	20181123_CTCFgfpcf2_Prometa\MitoSys2\Calibration\pmEGFPC1\0009_pmEGFPC1_R1_P1_K1_Ch2.zen
1980	2.487925e-03	9.995677e-04	2.995900e-03	20181123_CTCFgfpcf2_Prometa\MitoSys2\Calibration\pmEGFPC1\0009_pmEGFPC1_R1_P1_K1_Ch2.zen
2140	2.361973e-03	1.207512e-03	2.791800e-03	20181123_CTCFgfpcf2_Prometa\MitoSys2\Calibration\pmEGFPC1\0009_pmEGFPC1_R1_P1_K1_Ch2.zen
2300	2.293262e-03	1.023308e-03	2.613300e-03	20181123_CTCFgfpcf2_Prometa\MitoSys2\Calibration\pmEGFPC1\0009_pmEGFPC1_R1_P1_K1_Ch2.zen
2460	2.426296e-03	1.153605e-03	2.455900e-03	20181123_CTCFgfpcf2_Prometa\MitoSys2\Calibration\pmEGFPC1\0009_pmEGFPC1_R1_P1_K1_Ch2.zen
2620	2.592284e-03	1.091998e-03	2.316100e-03	20181123_CTCFgfpcf2_Prometa\MitoSys2\Calibration\pmEGFPC1\0009_pmEGFPC1_R1_P1_K1_Ch2.zen
2780	2.110370e-03	1.390543e-03	2.191200e-03	20181123_CTCFgfpcf2_Prometa\MitoSys2\Calibration\pmEGFPC1\0009_pmEGFPC1_R1_P1_K1_Ch2.zen
2940	1.948691e-03	1.118827e-03	2.078800e-03	20181123_CTCFgfpcf2_Prometa\MitoSys2\Calibration\pmEGFPC1\0009_pmEGFPC1_R1_P1_K1_Ch2.zen
3100	1.917938e-03	9.752445e-04	1.977200e-03	20181123_CTCFgfpcf2_Prometa\MitoSys2\Calibration\pmEGFPC1\0009_pmEGFPC1_R1_P1_K1_Ch2.zen
3420	1.668381e-03	8.951427e-04	1.800800e-03	20181123_CTCFgfpcf2_Prometa\MitoSys2\Calibration\pmEGFPC1\0009_pmEGFPC1_R1_P1_K1_Ch2.zen
3740	1.398610e-03	8.527732e-04	1.653000e-03	20181123_CTCFgfpcf2_Prometa\MitoSys2\Calibration\pmEGFPC1\0009_pmEGFPC1_R1_P1_K1_Ch2.zen
4060	1.286537e-03	8.700841e-04	1.527300e-03	20181123_CTCFgfpcf2_Prometa\MitoSys2\Calibration\pmEGFPC1\0009_pmEGFPC1_R1_P1_K1_Ch2.zen
4380	1.187916e-03	8.403108e-04	1.419100e-03	20181123_CTCFgfpcf2_Prometa\MitoSys2\Calibration\pmEGFPC1\0009_pmEGFPC1_R1_P1_K1_Ch2.zen
4700	1.398666e-03	9.582242e-04	1.325100e-03	20181123_CTCFgfpcf2_Prometa\MitoSys2\Calibration\pmEGFPC1\0009_pmEGFPC1_R1_P1_K1_Ch2.zen
5020	1.557044e-03	1.062630e-03	1.242600e-03	20181123_CTCFgfpcf2_Prometa\MitoSys2\Calibration\pmEGFPC1\0009_pmEGFPC1_R1_P1_K1_Ch2.zen
5340	1.548085e-03	1.050239e-03	1.169700e-03	20181123_CTCFgfpcf2_Prometa\MitoSys2\Calibration\pmEGFPC1\0009_pmEGFPC1_R1_P1_K1_Ch2.zen
5660	1.271067e-03	8.075104e-04	1.104800e-03	20181123_CTCFgfpcf2_Prometa\MitoSys2\Calibration\pmEGFPC1\0009_pmEGFPC1_R1_P1_K1_Ch2.zen
5980	1.363438e-03	9.598834e-04	1.046600e-03	20181123_CTCFgfpcf2_Prometa\MitoSys2\Calibration\pmEGFPC1\0009_pmEGFPC1_R1_P1_K1_Ch2.zen
6300	1.360744e-03	8.178882e-04	9.942300e-04	20181123_CTCFgfpcf2_Prometa\MitoSys2\Calibration\pmEGFPC1\0009_pmEGFPC1_R1_P1_K1_Ch2.zen
6940	9.979410e-04	8.817166e-04	9.035700e-04	20181123_CTCFgfpcf2_Prometa\MitoSys2\Calibration\pmEGFPC1\0009_pmEGFPC1_R1_P1_K1_Ch2.zen
7580	1.001725e-03	8.010861e-04	8.279100e-04	20181123_CTCFgfpcf2_Prometa\MitoSys2\Calibration\pmEGFPC1\0009_pmEGFPC1_R1_P1_K1_Ch2.zen
8220	9.325136e-04	7.440813e-04	7.638200e-04	20181123_CTCFgfpcf2_Prometa\MitoSys2\Calibration\pmEGFPC1\0009_pmEGFPC1_R1_P1_K1_Ch2.zen
8860	7.280485e-04	6.516531e-04	7.088500e-04	20181123_CTCFgfpcf2_Prometa\MitoSys2\Calibration\pmEGFPC1\0009_pmEGFPC1_R1_P1_K1_Ch2.zen
9500	7.243436e-04	8.999233e-04	6.611900e-04	20181123_CTCFgfpcf2_Prometa\MitoSys2\Calibration\pmEGFPC1\0009_pmEGFPC1_R1_P1_K1_Ch2.zen
10140	7.467410e-04	7.917980e-04	6.194700e-04	20181123_CTCFgfpcf2_Prometa\MitoSys2\Calibration\pmEGFPC1\0009_pmEGFPC1_R1_P1_K1_Ch2.zen
10780	6.021540e-04	8.537513e-04	5.826600e-04	20181123_CTCFgfpcf2_Prometa\MitoSys2\Calibration\pmEGFPC1\0009_pmEGFPC1_R1_P1_K1_Ch2.zen
11420	4.877714e-04	7.837721e-04	5.499400e-04	20181123_CTCFgfpcf2_Prometa\MitoSys2\Calibration\pmEGFPC1\0009_pmEGFPC1_R1_P1_K1_Ch2.zen
12060	4.596127e-04	5.417681e-04	5.206600e-04	20181123_CTCFgfpcf2_Prometa\MitoSys2\Calibration\pmEGFPC1\0009_pmEGFPC1_R1_P1_K1_Ch2.zen
12700	5.753725e-04	5.328711e-04	4.943200e-04	20181123_CTCFgfpcf2_Prometa\MitoSys2\Calibration\pmEGFPC1\0009_pmEGFPC1_R1_P1_K1_Ch2.zen
13980	7.852865e-04	6.301383e-04	4.488300e-04	20181123_CTCFgfpcf2_Prometa\MitoSys2\Calibration\pmEGFPC1\0009_pmEGFPC1_R1_P1_K1_Ch2.zen
15260	5.682074e-04	7.477390e-04	4.109500e-04	20181123_CTCFgfpcf2_Prometa\MitoSys2\Calibration\pmEGFPC1\0009_pmEGFPC1_R1_P1_K1_Ch2.zen
16540	6.198875e-04	9.773059e-04	3.789200e-04	20181123_CTCFgfpcf2_Prometa\MitoSys2\Calibration\pmEGFPC1\0009_pmEGFPC1_R1_P1_K1_Ch2.zen
17820	4.322458e-04	8.158704e-04	3.515000e-04	20181123_CTCFgfpcf2_Prometa\MitoSys2\Calibration\pmEGFPC1\0009_pmEGFPC1_R1_P1_K1_Ch2.zen
19100	4.358814e-04	5.198433e-04	3.277500e-04	20181123_CTCFgfpcf2_Prometa\MitoSys2\Calibration\pmEGFPC1\0009_pmEGFPC1_R1_P1_K1_Ch2.zen
20380	1.635604e-04	6.975410e-04	3.069900e-04	20181123_CTCFgfpcf2_Prometa\MitoSys2\Calibration\pmEGFPC1\0009_pmEGFPC1_R1_P1_K1_Ch2.zen
21660	2.487931e-04	8.029234e-04	2.886900e-04	20181123_CTCFgfpcf2_Prometa\MitoSys2\Calibration\pmEGFPC1\0009_pmEGFPC1_R1_P1_K1_Ch2.zen
22940	3.475420e-04	7.199148e-04	2.724500e-04	20181123_CTCFgfpcf2_Prometa\MitoSys2\Calibration\pmEGFPC1\0009_pmEGFPC1_R1_P1_K1_Ch2.zen
24220	3.282540e-04	7.505518e-04	2.579200e-04	20181123_CTCFgfpcf2_Prometa\MitoSys2\Calibration\pmEGFPC1\0009_pmEGFPC1_R1_P1_K1_Ch2.zen
25500	3.796226e-04	5.874399e-04	2.448700e-04	20181123_CTCFgfpcf2_Prometa\MitoSys2\Calibration\pmEGFPC1\0009_pmEGFPC1_R1_P1_K1_Ch2.zen
28060	5.004980e-04	6.145417e-04	2.223500e-04	20181123_CTCFgfpcf2_Prometa\MitoSys2\Calibration\pmEGFPC1\0009_pmEGFPC1_R1_P1_K1_Ch2.zen
30620	3.364718e-04	6.024282e-04	2.036200e-04	20181123_CTCFgfpcf2_Prometa\MitoSys2\Calibration\pmEGFPC1\0009_pmEGFPC1_R1_P1_K1_Ch2.zen
33180	4.161815e-04	5.125830e-04	1.878100e-04	20181123_CTCFgfpcf2_Prometa\MitoSys2\Calibration\pmEGFPC1\0009_pmEGFPC1_R1_P1_K1_Ch2.zen
35740	2.487632e-04	5.913851e-04	1.742700e-04	20181123_CTCFgfpcf2_Prometa\MitoSys2\Calibration\pmEGFPC1\0009_pmEGFPC1_R1_P1_K1_Ch2.zen
38300	1.184719e-04	5.887977e-04	1.625600e-04	20181123_CTCFgfpcf2_Prometa\MitoSys2\Calibration\pmEGFPC1\0009_pmEGFPC1_R1_P1_K1_Ch2.zen
40860	2.930160e-04	6.507778e-04	1.523300e-04	20181123_CTCFgfpcf2_Prometa\MitoSys2\Calibration\pmEGFPC1\0009_pmEGFPC1_R1_P1_K1_Ch2.zen
43420	1.317487e-04	6.731662e-04	1.433200e-04	20181123_CTCFgfpcf2_Prometa\MitoSys2\Calibration\pmEGFPC1\0009_pmEGFPC1_R1_P1_K1_Ch2.zen
45980	6.739190e-05	6.377684e-04	1.353200e-04	20181123_CTCFgfpcf2_Prometa\MitoSys2\Calibration\pmEGFPC1\0009_pmEGFPC1_R1_P1_K1_Ch2.zen
48540	1.632339e-04	5.423681e-04	1.281700e-04	20181123_CTCFgfpcf2_Prometa\MitoSys2\Calibration\pmEGFPC1\0009_pmEGFPC1_R1_P1_K1_Ch2.zen
51100	8.795482e-05	4.745632e-04	1.217400e-04	20181123_CTCFgfpcf2_Prometa\MitoSys2\Calibration\pmEGFPC1\0009_pmEGFPC1_R1_P1_K1_Ch2.zen
56220	4.189321e-05	4.187946e-04	1.106500e-04	20181123_CTCFgfpcf2_Prometa\MitoSys2\Calibration\pmEGFPC1\0009_pmEGFPC1_R1_P1_K1_Ch2.zen
61340	3.741504e-05	4.186285e-04	1.014300e-04	20181123_CTCFgfpcf2_Prometa\MitoSys2\Calibration\pmEGFPC1\0009_pmEGFPC1_R1_P1_K1_Ch2.zen
66460	6.217414e-06	4.902444e-04	9.363100e-05	20181123_CTCFgfpcf2_Prometa\MitoSys2\Calibration\pmEGFPC1\0009_pmEGFPC1_R1_P1_K1_Ch2.zen
71580	-1.945203e-05	4.848494e-04	8.695800e-05	20181123_CTCFgfpcf2_Prometa\MitoSys2\Calibration\pmEGFPC1\0009_pmEGFPC1_R1_P1_K1_Ch2.zen
76700	-1.334088e-04	4.633612e-04	8.118100e-05	20181123_CTCFgfpcf2_Prometa\MitoSys2\Calibration\pmEGFPC1\0009_pmEGFPC1_R1_P1_K1_Ch2.zen
81820	5.663415e-05	4.668394e-04	7.612900e-05	20181123_CTCFgfpcf2_Prometa\MitoSys2\Calibration\pmEGFPC1\0009_pmEGFPC1_R1_P1_K1_Ch2.zen
86940	9.270299e-05	4.071000e-04	7.167400e-05	20181123_CTCFgfpcf2_Prometa\MitoSys2\Calibration\pmEGFPC1\0009_pmEGFPC1_R1_P1_K1_Ch2.zen
92060	3.198354e-07	5.491236e-04	6.771500e-05	20181123_CTCFgfpcf2_Prometa\MitoSys2\Calibration\pmEGFPC1\0009_pmEGFPC1_R1_P1_K1_Ch2.zen
97180	8.496223e-05	5.575993e-04	6.417400e-05	20181123_CTCFgfpcf2_Prometa\MitoSys2\Calibration\pmEGFPC1\0009_pmEGFPC1_R1_P1_K1_Ch2.zen
102300	-5.958812e-06	4.571180e-04	6.098800e-05	20181123_CTCFgfpcf2_Prometa\MitoSys2\Calibration\pmEGFPC1\0009_pmEGFPC1_R1_P1_K1_Ch2.zen
112540	-2.242019e-05	3.895402e-04	5.548500e-05	20181123_CTCFgfpcf2_Prometa\MitoSys2\Calibration\pmEGFPC1\0009_pmEGFPC1_R1_P1_K1_Ch2.zen
122780	-2.565009e-05	3.784221e-04	5.089900e-05	20181123_CTCFgfpcf2_Prometa\MitoSys2\Calibration\pmEGFPC1\0009_pmEGFPC1_R1_P1_K1_Ch2.zen
133020	-2.178943e-05	4.846455e-04	4.701700e-05	20181123_CTCFgfpcf2_Prometa\MitoSys2\Calibration\pmEGFPC1\0009_pmEGFPC1_R1_P1_K1_Ch2.zen
143260	1.743804e-05	3.192289e-04	4.368700e-05	20181123_CTCFgfpcf2_Prometa\MitoSys2\Calibration\pmEGFPC1\0009_pmEGFPC1_R1_P1_K1_Ch2.zen
153500	5.831295e-05	3.835095e-04	4.079900e-05	20181123_CTCFgfpcf2_Prometa\MitoSys2\Calibration\pmEGFPC1\0009_pmEGFPC1_R1_P1_K1_Ch2.zen
163740	3.597692e-06	4.650982e-04	3.827000e-05	20181123_CTCFgfpcf2_Prometa\MitoSys2\Calibration\pmEGFPC1\0009_pmEGFPC1_R1_P1_K1_Ch2.zen
173980	3.768836e-06	3.212930e-04	3.603700e-05	20181123_CTCFgfpcf2_Prometa\MitoSys2\Calibration\pmEGFPC1\0009_pmEGFPC1_R1_P1_K1_Ch2.zen
184220	1.107845e-04	4.070135e-04	3.405000e-05	20181123_CTCFgfpcf2_Prometa\MitoSys2\Calibration\pmEGFPC1\0009_pmEGFPC1_R1_P1_K1_Ch2.zen
194460	4.133576e-05	4.005179e-04	3.227000e-05	20181123_CTCFgfpcf2_Prometa\MitoSys2\Calibration\pmEGFPC1\0009_pmEGFPC1_R1_P1_K1_Ch2.zen
204700	5.324446e-05	2.376527e-04	3.066700e-05	20181123_CTCFgfpcf2_Prometa\MitoSys2\Calibration\pmEGFPC1\0009_pmEGFPC1_R1_P1_K1_Ch2.zen
225180	3.282017e-05	2.266623e-04	2.789300e-05	20181123_CTCFgfpcf2_Prometa\MitoSys2\Calibration\pmEGFPC1\0009_pmEGFPC1_R1_P1_K1_Ch2.zen
245660	-9.571084e-06	2.999241e-04	2.557700e-05	20181123_CTCFgfpcf2_Prometa\MitoSys2\Calibration\pmEGFPC1\0009_pmEGFPC1_R1_P1_K1_Ch2.zen
266140	-1.243151e-04	2.592273e-04	2.361300e-05	20181123_CTCFgfpcf2_Prometa\MitoSys2\Calibration\pmEGFPC1\0009_pmEGFPC1_R1_P1_K1_Ch2.zen
286620	-2.786027e-05	2.708029e-04	2.192500e-05	20181123_CTCFgfpcf2_Prometa\MitoSys2\Calibration\pmEGFPC1\0009_pmEGFPC1_R1_P1_K1_Ch2.zen
307100	-4.203452e-05	4.303307e-04	2.046000e-05	20181123_CTCFgfpcf2_Prometa\MitoSys2\Calibration\pmEGFPC1\0009_pmEGFPC1_R1_P1_K1_Ch2.zen
327580	-1.529544e-04	3.518661e-04	1.917600e-05	20181123_CTCFgfpcf2_Prometa\MitoSys2\Calibration\pmEGFPC1\0009_pmEGFPC1_R1_P1_K1_Ch2.zen
348060	-1.253438e-04	3.261402e-04	1.804100e-05	20181123_CTCFgfpcf2_Prometa\MitoSys2\Calibration\pmEGFPC1\0009_pmEGFPC1_R1_P1_K1_Ch2.zen
368540	-1.234136e-04	4.235319e-04	1.703000e-05	20181123_CTCFgfpcf2_Prometa\MitoSys2\Calibration\pmEGFPC1\0009_pmEGFPC1_R1_P1_K1_Ch2.zen
389020	-1.041741e-04	3.321981e-04	1.612400e-05	20181123_CTCFgfpcf2_Prometa\MitoSys2\Calibration\pmEGFPC1\0009_pmEGFPC1_R1_P1_K1_Ch2.zen
409500	-4.603528e-05	2.754110e-04	1.530700e-05	20181123_CTCFgfpcf2_Prometa\MitoSys2\Calibration\pmEGFPC1\0009_pmEGFPC1_R1_P1_K1_Ch2.zen
450460	-1.321222e-04	3.439258e-04	1.389300e-05	20181123_CTCFgfpcf2_Prometa\MitoSys2\Calibration\pmEGFPC1\0009_pmEGFPC1_R1_P1_K1_Ch2.zen
491420	-5.691431e-05	2.065714e-04	1.271200e-05	20181123_CTCFgfpcf2_Prometa\MitoSys2\Calibration\pmEGFPC1\0009_pmEGFPC1_R1_P1_K1_Ch2.zen
532380	-2.985925e-05	2.588507e-04	1.171000e-05	20181123_CTCFgfpcf2_Prometa\MitoSys2\Calibration\pmEGFPC1\0009_pmEGFPC1_R1_P1_K1_Ch2.zen
573340	-6.046849e-05	3.429904e-04	1.084900e-05	20181123_CTCFgfpcf2_Prometa\MitoSys2\Calibration\pmEGFPC1\0009_pmEGFPC1_R1_P1_K1_Ch2.zen
614300	-4.669973e-05	2.620002e-04	1.010200e-05	20181123_CTCFgfpcf2_Prometa\MitoSys2\Calibration\pmEGFPC1\0009_pmEGFPC1_R1_P1_K1_Ch2.zen
655260	-8.393064e-05	3.186182e-04	9.447400e-06	20181123_CTCFgfpcf2_Prometa\MitoSys2\Calibration\pmEGFPC1\0009_pmEGFPC1_R1_P1_K1_Ch2.zen
696220	-1.080552e-04	3.213940e-04	8.868800e-06	20181123_CTCFgfpcf2_Prometa\MitoSys2\Calibration\pmEGFPC1\0009_pmEGFPC1_R1_P1_K1_Ch2.zen
737180	-6.744583e-05	2.602297e-04	8.354000e-06	20181123_CTCFgfpcf2_Prometa\MitoSys2\Calibration\pmEGFPC1\0009_pmEGFPC1_R1_P1_K1_Ch2.zen
778140	4.322492e-05	3.474147e-04	7.892900e-06	20181123_CTCFgfpcf2_Prometa\MitoSys2\Calibration\pmEGFPC1\0009_pmEGFPC1_R1_P1_K1_Ch2.zen
819100	2.996571e-05	2.208685e-04	7.477500e-06	20181123_CTCFgfpcf2_Prometa\MitoSys2\Calibration\pmEGFPC1\0009_pmEGFPC1_R1_P1_K1_Ch2.zen
901020	2.889292e-05	2.014345e-04	6.759500e-06	20181123_CTCFgfpcf2_Prometa\MitoSys2\Calibration\pmEGFPC1\0009_pmEGFPC1_R1_P1_K1_Ch2.zen
982940	-4.596311e-05	1.233124e-04	6.160800e-06	20181123_CTCFgfpcf2_Prometa\MitoSys2\Calibration\pmEGFPC1\0009_pmEGFPC1_R1_P1_K1_Ch2.zen
1064860	-6.092261e-05	2.492398e-04	5.654000e-06	20181123_CTCFgfpcf2_Prometa\MitoSys2\Calibration\pmEGFPC1\0009_pmEGFPC1_R1_P1_K1_Ch2.zen
1146780	6.123213e-05	2.757632e-04	5.219600e-06	20181123_CTCFgfpcf2_Prometa\MitoSys2\Calibration\pmEGFPC1\0009_pmEGFPC1_R1_P1_K1_Ch2.zen
1228700	-4.070342e-05	1.759613e-04	4.843400e-06	20181123_CTCFgfpcf2_Prometa\MitoSys2\Calibration\pmEGFPC1\0009_pmEGFPC1_R1_P1_K1_Ch2.zen
1310620	-4.090021e-05	2.313032e-04	4.514400e-06	20181123_CTCFgfpcf2_Prometa\MitoSys2\Calibration\pmEGFPC1\0009_pmEGFPC1_R1_P1_K1_Ch2.zen
1392540	2.659733e-05	2.844835e-04	4.224500e-06	20181123_CTCFgfpcf2_Prometa\MitoSys2\Calibration\pmEGFPC1\0009_pmEGFPC1_R1_P1_K1_Ch2.zen
1474460	-5.497695e-05	1.868854e-04	3.967000e-06	20181123_CTCFgfpcf2_Prometa\MitoSys2\Calibration\pmEGFPC1\0009_pmEGFPC1_R1_P1_K1_Ch2.zen
1556380	-6.195087e-05	2.244078e-04	3.737000e-06	20181123_CTCFgfpcf2_Prometa\MitoSys2\Calibration\pmEGFPC1\0009_pmEGFPC1_R1_P1_K1_Ch2.zen
10	2.570466e-02	2.895886e-03	2.531300e-02	20181123_CTCFgfpcf2_Prometa\MitoSys2\Calibration\pmEGFPC1\0009_pmEGFPC1_R1_P2_K1_Ch2.zen
20	2.291937e-02	2.877283e-03	2.390400e-02	20181123_CTCFgfpcf2_Prometa\MitoSys2\Calibration\pmEGFPC1\0009_pmEGFPC1_R1_P2_K1_Ch2.zen
30	2.347596e-02	3.034450e-03	2.270100e-02	20181123_CTCFgfpcf2_Prometa\MitoSys2\Calibration\pmEGFPC1\0009_pmEGFPC1_R1_P2_K1_Ch2.zen
40	2.156594e-02	3.137296e-03	2.165000e-02	20181123_CTCFgfpcf2_Prometa\MitoSys2\Calibration\pmEGFPC1\0009_pmEGFPC1_R1_P2_K1_Ch2.zen
50	2.074548e-02	3.850263e-03	2.072000e-02	20181123_CTCFgfpcf2_Prometa\MitoSys2\Calibration\pmEGFPC1\0009_pmEGFPC1_R1_P2_K1_Ch2.zen
60	1.958742e-02	3.249883e-03	1.988800e-02	20181123_CTCFgfpcf2_Prometa\MitoSys2\Calibration\pmEGFPC1\0009_pmEGFPC1_R1_P2_K1_Ch2.zen
70	1.970185e-02	2.816406e-03	1.913800e-02	20181123_CTCFgfpcf2_Prometa\MitoSys2\Calibration\pmEGFPC1\0009_pmEGFPC1_R1_P2_K1_Ch2.zen
80	1.878001e-02	3.679359e-03	1.845900e-02	20181123_CTCFgfpcf2_Prometa\MitoSys2\Calibration\pmEGFPC1\0009_pmEGFPC1_R1_P2_K1_Ch2.zen
90	1.703815e-02	3.529526e-03	1.783900e-02	20181123_CTCFgfpcf2_Prometa\MitoSys2\Calibration\pmEGFPC1\0009_pmEGFPC1_R1_P2_K1_Ch2.zen
100	1.779193e-02	2.317614e-03	1.727200e-02	20181123_CTCFgfpcf2_Prometa\MitoSys2\Calibration\pmEGFPC1\0009_pmEGFPC1_R1_P2_K1_Ch2.zen
120	1.595321e-02	1.935530e-03	1.626800e-02	20181123_CTCFgfpcf2_Prometa\MitoSys2\Calibration\pmEGFPC1\0009_pmEGFPC1_R1_P2_K1_Ch2.zen
140	1.483419e-02	2.634111e-03	1.540500e-02	20181123_CTCFgfpcf2_Prometa\MitoSys2\Calibration\pmEGFPC1\0009_pmEGFPC1_R1_P2_K1_Ch2.zen
160	1.445611e-02	2.261962e-03	1.465300e-02	20181123_CTCFgfpcf2_Prometa\MitoSys2\Calibration\pmEGFPC1\0009_pmEGFPC1_R1_P2_K1_Ch2.zen
180	1.416968e-02	1.653775e-03	1.399000e-02	20181123_CTCFgfpcf2_Prometa\MitoSys2\Calibration\pmEGFPC1\0009_pmEGFPC1_R1_P2_K1_Ch2.zen
200	1.363194e-02	2.660178e-03	1.339900e-02	20181123_CTCFgfpcf2_Prometa\MitoSys2\Calibration\pmEGFPC1\0009_pmEGFPC1_R1_P2_K1_Ch2.zen
220	1.337357e-02	1.970180e-03	1.286800e-02	20181123_CTCFgfpcf2_Prometa\MitoSys2\Calibration\pmEGFPC1\0009_pmEGFPC1_R1_P2_K1_Ch2.zen
240	1.301380e-02	2.202207e-03	1.238600e-02	20181123_CTCFgfpcf2_Prometa\MitoSys2\Calibration\pmEGFPC1\0009_pmEGFPC1_R1_P2_K1_Ch2.zen
260	1.178049e-02	1.907760e-03	1.194500e-02	20181123_CTCFgfpcf2_Prometa\MitoSys2\Calibration\pmEGFPC1\0009_pmEGFPC1_R1_P2_K1_Ch2.zen
280	1.156617e-02	1.883806e-03	1.154000e-02	20181123_CTCFgfpcf2_Prometa\MitoSys2\Calibration\pmEGFPC1\0009_pmEGFPC1_R1_P2_K1_Ch2.zen
300	1.116636e-02	1.634982e-03	1.116400e-02	20181123_CTCFgfpcf2_Prometa\MitoSys2\Calibration\pmEGFPC1\0009_pmEGFPC1_R1_P2_K1_Ch2.zen
340	1.028300e-02	1.231396e-03	1.048900e-02	20181123_CTCFgfpcf2_Prometa\MitoSys2\Calibration\pmEGFPC1\0009_pmEGFPC1_R1_P2_K1_Ch2.zen
380	9.555109e-03	1.693709e-03	9.894100e-03	20181123_CTCFgfpcf2_Prometa\MitoSys2\Calibration\pmEGFPC1\0009_pmEGFPC1_R1_P2_K1_Ch2.zen
420	9.439904e-03	1.468563e-03	9.363500e-03	20181123_CTCFgfpcf2_Prometa\MitoSys2\Calibration\pmEGFPC1\0009_pmEGFPC1_R1_P2_K1_Ch2.zen
460	8.985558e-03	2.262791e-03	8.885300e-03	20181123_CTCFgfpcf2_Prometa\MitoSys2\Calibration\pmEGFPC1\0009_pmEGFPC1_R1_P2_K1_Ch2.zen
500	8.669731e-03	1.707367e-03	8.450900e-03	20181123_CTCFgfpcf2_Prometa\MitoSys2\Calibration\pmEGFPC1\0009_pmEGFPC1_R1_P2_K1_Ch2.zen
540	7.711566e-03	1.860906e-03	8.053800e-03	20181123_CTCFgfpcf2_Prometa\MitoSys2\Calibration\pmEGFPC1\0009_pmEGFPC1_R1_P2_K1_Ch2.zen
580	7.294280e-03	2.082903e-03	7.689100e-03	20181123_CTCFgfpcf2_Prometa\MitoSys2\Calibration\pmEGFPC1\0009_pmEGFPC1_R1_P2_K1_Ch2.zen
620	7.705602e-03	2.182005e-03	7.352800e-03	20181123_CTCFgfpcf2_Prometa\MitoSys2\Calibration\pmEGFPC1\0009_pmEGFPC1_R1_P2_K1_Ch2.zen
660	7.131507e-03	1.263105e-03	7.041600e-03	20181123_CTCFgfpcf2_Prometa\MitoSys2\Calibration\pmEGFPC1\0009_pmEGFPC1_R1_P2_K1_Ch2.zen
700	6.702124e-03	1.332561e-03	6.752900e-03	20181123_CTCFgfpcf2_Prometa\MitoSys2\Calibration\pmEGFPC1\0009_pmEGFPC1_R1_P2_K1_Ch2.zen
780	6.228558e-03	1.345795e-03	6.233900e-03	20181123_CTCFgfpcf2_Prometa\MitoSys2\Calibration\pmEGFPC1\0009_pmEGFPC1_R1_P2_K1_Ch2.zen
860	5.897371e-03	1.301431e-03	5.781300e-03	20181123_CTCFgfpcf2_Prometa\MitoSys2\Calibration\pmEGFPC1\0009_pmEGFPC1_R1_P2_K1_Ch2.zen
940	5.412907e-03	1.378268e-03	5.383700e-03	20181123_CTCFgfpcf2_Prometa\MitoSys2\Calibration\pmEGFPC1\0009_pmEGFPC1_R1_P2_K1_Ch2.zen
1020	4.884213e-03	1.184224e-03	5.032200e-03	20181123_CTCFgfpcf2_Prometa\MitoSys2\Calibration\pmEGFPC1\0009_pmEGFPC1_R1_P2_K1_Ch2.zen
1100	4.464888e-03	1.175909e-03	4.719800e-03	20181123_CTCFgfpcf2_Prometa\MitoSys2\Calibration\pmEGFPC1\0009_pmEGFPC1_R1_P2_K1_Ch2.zen
1180	4.583401e-03	1.678700e-03	4.440800e-03	20181123_CTCFgfpcf2_Prometa\MitoSys2\Calibration\pmEGFPC1\0009_pmEGFPC1_R1_P2_K1_Ch2.zen
1260	4.505044e-03	1.545190e-03	4.190300e-03	20181123_CTCFgfpcf2_Prometa\MitoSys2\Calibration\pmEGFPC1\0009_pmEGFPC1_R1_P2_K1_Ch2.zen
1340	4.002148e-03	1.306337e-03	3.964400e-03	20181123_CTCFgfpcf2_Prometa\MitoSys2\Calibration\pmEGFPC1\0009_pmEGFPC1_R1_P2_K1_Ch2.zen
1420	3.798126e-03	1.305610e-03	3.760000e-03	20181123_CTCFgfpcf2_Prometa\MitoSys2\Calibration\pmEGFPC1\0009_pmEGFPC1_R1_P2_K1_Ch2.zen
1500	3.505789e-03	1.333092e-03	3.574100e-03	20181123_CTCFgfpcf2_Prometa\MitoSys2\Calibration\pmEGFPC1\0009_pmEGFPC1_R1_P2_K1_Ch2.zen
1660	3.439959e-03	1.195677e-03	3.249500e-03	20181123_CTCFgfpcf2_Prometa\MitoSys2\Calibration\pmEGFPC1\0009_pmEGFPC1_R1_P2_K1_Ch2.zen
1820	2.810581e-03	1.077708e-03	2.975800e-03	20181123_CTCFgfpcf2_Prometa\MitoSys2\Calibration\pmEGFPC1\0009_pmEGFPC1_R1_P2_K1_Ch2.zen
1980	2.816006e-03	1.020843e-03	2.742400e-03	20181123_CTCFgfpcf2_Prometa\MitoSys2\Calibration\pmEGFPC1\0009_pmEGFPC1_R1_P2_K1_Ch2.zen
2140	2.386541e-03	1.126759e-03	2.541300e-03	20181123_CTCFgfpcf2_Prometa\MitoSys2\Calibration\pmEGFPC1\0009_pmEGFPC1_R1_P2_K1_Ch2.zen
2300	2.501400e-03	1.364336e-03	2.366300e-03	20181123_CTCFgfpcf2_Prometa\MitoSys2\Calibration\pmEGFPC1\0009_pmEGFPC1_R1_P2_K1_Ch2.zen
2460	2.188959e-03	1.404265e-03	2.212900e-03	20181123_CTCFgfpcf2_Prometa\MitoSys2\Calibration\pmEGFPC1\0009_pmEGFPC1_R1_P2_K1_Ch2.zen
2620	2.252773e-03	9.645710e-04	2.077300e-03	20181123_CTCFgfpcf2_Prometa\MitoSys2\Calibration\pmEGFPC1\0009_pmEGFPC1_R1_P2_K1_Ch2.zen
2780	2.043652e-03	1.157307e-03	1.956700e-03	20181123_CTCFgfpcf2_Prometa\MitoSys2\Calibration\pmEGFPC1\0009_pmEGFPC1_R1_P2_K1_Ch2.zen
2940	2.039010e-03	1.245366e-03	1.848800e-03	20181123_CTCFgfpcf2_Prometa\MitoSys2\Calibration\pmEGFPC1\0009_pmEGFPC1_R1_P2_K1_Ch2.zen
3100	1.925086e-03	1.126479e-03	1.751700e-03	20181123_CTCFgfpcf2_Prometa\MitoSys2\Calibration\pmEGFPC1\0009_pmEGFPC1_R1_P2_K1_Ch2.zen
3420	1.269710e-03	1.020759e-03	1.584100e-03	20181123_CTCFgfpcf2_Prometa\MitoSys2\Calibration\pmEGFPC1\0009_pmEGFPC1_R1_P2_K1_Ch2.zen
3740	1.087961e-03	1.045479e-03	1.444600e-03	20181123_CTCFgfpcf2_Prometa\MitoSys2\Calibration\pmEGFPC1\0009_pmEGFPC1_R1_P2_K1_Ch2.zen
4060	1.193583e-03	9.594910e-04	1.326900e-03	20181123_CTCFgfpcf2_Prometa\MitoSys2\Calibration\pmEGFPC1\0009_pmEGFPC1_R1_P2_K1_Ch2.zen
4380	1.415676e-03	1.115808e-03	1.226200e-03	20181123_CTCFgfpcf2_Prometa\MitoSys2\Calibration\pmEGFPC1\0009_pmEGFPC1_R1_P2_K1_Ch2.zen
4700	1.030214e-03	1.010270e-03	1.139200e-03	20181123_CTCFgfpcf2_Prometa\MitoSys2\Calibration\pmEGFPC1\0009_pmEGFPC1_R1_P2_K1_Ch2.zen
5020	8.399808e-04	9.997804e-04	1.063200e-03	20181123_CTCFgfpcf2_Prometa\MitoSys2\Calibration\pmEGFPC1\0009_pmEGFPC1_R1_P2_K1_Ch2.zen
5340	1.010216e-03	1.281050e-03	9.963900e-04	20181123_CTCFgfpcf2_Prometa\MitoSys2\Calibration\pmEGFPC1\0009_pmEGFPC1_R1_P2_K1_Ch2.zen
5660	6.524482e-04	1.295015e-03	9.371100e-04	20181123_CTCFgfpcf2_Prometa\MitoSys2\Calibration\pmEGFPC1\0009_pmEGFPC1_R1_P2_K1_Ch2.zen
5980	8.700330e-04	1.086279e-03	8.841900e-04	20181123_CTCFgfpcf2_Prometa\MitoSys2\Calibration\pmEGFPC1\0009_pmEGFPC1_R1_P2_K1_Ch2.zen
6300	8.656748e-04	8.679841e-04	8.366800e-04	20181123_CTCFgfpcf2_Prometa\MitoSys2\Calibration\pmEGFPC1\0009_pmEGFPC1_R1_P2_K1_Ch2.zen
6940	9.536680e-04	9.675261e-04	7.549100e-04	20181123_CTCFgfpcf2_Prometa\MitoSys2\Calibration\pmEGFPC1\0009_pmEGFPC1_R1_P2_K1_Ch2.zen
7580	8.838644e-04	1.032940e-03	6.870700e-04	20181123_CTCFgfpcf2_Prometa\MitoSys2\Calibration\pmEGFPC1\0009_pmEGFPC1_R1_P2_K1_Ch2.zen
8220	7.774937e-04	8.701517e-04	6.299100e-04	20181123_CTCFgfpcf2_Prometa\MitoSys2\Calibration\pmEGFPC1\0009_pmEGFPC1_R1_P2_K1_Ch2.zen
8860	5.211712e-04	9.688185e-04	5.811300e-04	20181123_CTCFgfpcf2_Prometa\MitoSys2\Calibration\pmEGFPC1\0009_pmEGFPC1_R1_P2_K1_Ch2.zen
9500	3.955702e-04	6.202621e-04	5.390100e-04	20181123_CTCFgfpcf2_Prometa\MitoSys2\Calibration\pmEGFPC1\0009_pmEGFPC1_R1_P2_K1_Ch2.zen
10140	5.393270e-04	5.186263e-04	5.023000e-04	20181123_CTCFgfpcf2_Prometa\MitoSys2\Calibration\pmEGFPC1\0009_pmEGFPC1_R1_P2_K1_Ch2.zen
10780	4.258154e-04	7.462369e-04	4.700300e-04	20181123_CTCFgfpcf2_Prometa\MitoSys2\Calibration\pmEGFPC1\0009_pmEGFPC1_R1_P2_K1_Ch2.zen
11420	3.453970e-04	7.938553e-04	4.414400e-04	20181123_CTCFgfpcf2_Prometa\MitoSys2\Calibration\pmEGFPC1\0009_pmEGFPC1_R1_P2_K1_Ch2.zen
12060	3.166723e-04	6.834971e-04	4.159500e-04	20181123_CTCFgfpcf2_Prometa\MitoSys2\Calibration\pmEGFPC1\0009_pmEGFPC1_R1_P2_K1_Ch2.zen
12700	4.314841e-04	6.449752e-04	3.930800e-04	20181123_CTCFgfpcf2_Prometa\MitoSys2\Calibration\pmEGFPC1\0009_pmEGFPC1_R1_P2_K1_Ch2.zen
13980	1.743161e-04	7.684366e-04	3.537600e-04	20181123_CTCFgfpcf2_Prometa\MitoSys2\Calibration\pmEGFPC1\0009_pmEGFPC1_R1_P2_K1_Ch2.zen
15260	2.320419e-04	8.130543e-04	3.211900e-04	20181123_CTCFgfpcf2_Prometa\MitoSys2\Calibration\pmEGFPC1\0009_pmEGFPC1_R1_P2_K1_Ch2.zen
16540	2.284764e-04	8.382037e-04	2.937900e-04	20181123_CTCFgfpcf2_Prometa\MitoSys2\Calibration\pmEGFPC1\0009_pmEGFPC1_R1_P2_K1_Ch2.zen
17820	1.652647e-04	8.120036e-04	2.704200e-04	20181123_CTCFgfpcf2_Prometa\MitoSys2\Calibration\pmEGFPC1\0009_pmEGFPC1_R1_P2_K1_Ch2.zen
19100	2.743597e-04	5.673498e-04	2.502800e-04	20181123_CTCFgfpcf2_Prometa\MitoSys2\Calibration\pmEGFPC1\0009_pmEGFPC1_R1_P2_K1_Ch2.zen
20380	1.901988e-04	7.230175e-04	2.327400e-04	20181123_CTCFgfpcf2_Prometa\MitoSys2\Calibration\pmEGFPC1\0009_pmEGFPC1_R1_P2_K1_Ch2.zen
21660	1.234271e-04	7.053913e-04	2.173300e-04	20181123_CTCFgfpcf2_Prometa\MitoSys2\Calibration\pmEGFPC1\0009_pmEGFPC1_R1_P2_K1_Ch2.zen
22940	3.077680e-04	6.102639e-04	2.037000e-04	20181123_CTCFgfpcf2_Prometa\MitoSys2\Calibration\pmEGFPC1\0009_pmEGFPC1_R1_P2_K1_Ch2.zen
24220	3.114665e-04	6.000528e-04	1.915600e-04	20181123_CTCFgfpcf2_Prometa\MitoSys2\Calibration\pmEGFPC1\0009_pmEGFPC1_R1_P2_K1_Ch2.zen
25500	8.040252e-05	6.124116e-04	1.806800e-04	20181123_CTCFgfpcf2_Prometa\MitoSys2\Calibration\pmEGFPC1\0009_pmEGFPC1_R1_P2_K1_Ch2.zen
28060	2.149508e-04	6.188942e-04	1.620000e-04	20181123_CTCFgfpcf2_Prometa\MitoSys2\Calibration\pmEGFPC1\0009_pmEGFPC1_R1_P2_K1_Ch2.zen
30620	2.107694e-04	7.659322e-04	1.465600e-04	20181123_CTCFgfpcf2_Prometa\MitoSys2\Calibration\pmEGFPC1\0009_pmEGFPC1_R1_P2_K1_Ch2.zen
33180	2.108791e-04	7.078774e-04	1.336000e-04	20181123_CTCFgfpcf2_Prometa\MitoSys2\Calibration\pmEGFPC1\0009_pmEGFPC1_R1_P2_K1_Ch2.zen
35740	2.327548e-04	6.183942e-04	1.225800e-04	20181123_CTCFgfpcf2_Prometa\MitoSys2\Calibration\pmEGFPC1\0009_pmEGFPC1_R1_P2_K1_Ch2.zen
38300	2.334633e-04	5.788099e-04	1.130900e-04	20181123_CTCFgfpcf2_Prometa\MitoSys2\Calibration\pmEGFPC1\0009_pmEGFPC1_R1_P2_K1_Ch2.zen
40860	3.126589e-04	4.013709e-04	1.048500e-04	20181123_CTCFgfpcf2_Prometa\MitoSys2\Calibration\pmEGFPC1\0009_pmEGFPC1_R1_P2_K1_Ch2.zen
43420	3.418623e-04	5.710518e-04	9.763200e-05	20181123_CTCFgfpcf2_Prometa\MitoSys2\Calibration\pmEGFPC1\0009_pmEGFPC1_R1_P2_K1_Ch2.zen
45980	4.115066e-05	5.509779e-04	9.125900e-05	20181123_CTCFgfpcf2_Prometa\MitoSys2\Calibration\pmEGFPC1\0009_pmEGFPC1_R1_P2_K1_Ch2.zen
48540	2.102900e-04	5.331698e-04	8.559600e-05	20181123_CTCFgfpcf2_Prometa\MitoSys2\Calibration\pmEGFPC1\0009_pmEGFPC1_R1_P2_K1_Ch2.zen
51100	1.757567e-04	3.481549e-04	8.053300e-05	20181123_CTCFgfpcf2_Prometa\MitoSys2\Calibration\pmEGFPC1\0009_pmEGFPC1_R1_P2_K1_Ch2.zen
56220	-4.559438e-05	5.484600e-04	7.187000e-05	20181123_CTCFgfpcf2_Prometa\MitoSys2\Calibration\pmEGFPC1\0009_pmEGFPC1_R1_P2_K1_Ch2.zen
61340	-3.340512e-05	5.001234e-04	6.474200e-05	20181123_CTCFgfpcf2_Prometa\MitoSys2\Calibration\pmEGFPC1\0009_pmEGFPC1_R1_P2_K1_Ch2.zen
66460	9.504684e-05	5.364069e-04	5.878200e-05	20181123_CTCFgfpcf2_Prometa\MitoSys2\Calibration\pmEGFPC1\0009_pmEGFPC1_R1_P2_K1_Ch2.zen
71580	2.687002e-04	6.715920e-04	5.373400e-05	20181123_CTCFgfpcf2_Prometa\MitoSys2\Calibration\pmEGFPC1\0009_pmEGFPC1_R1_P2_K1_Ch2.zen
76700	8.908928e-05	4.491552e-04	4.940800e-05	20181123_CTCFgfpcf2_Prometa\MitoSys2\Calibration\pmEGFPC1\0009_pmEGFPC1_R1_P2_K1_Ch2.zen
81820	1.159180e-04	6.731792e-04	4.566400e-05	20181123_CTCFgfpcf2_Prometa\MitoSys2\Calibration\pmEGFPC1\0009_pmEGFPC1_R1_P2_K1_Ch2.zen
86940	2.118823e-04	7.632611e-04	4.239600e-05	20181123_CTCFgfpcf2_Prometa\MitoSys2\Calibration\pmEGFPC1\0009_pmEGFPC1_R1_P2_K1_Ch2.zen
92060	2.404268e-04	5.066480e-04	3.952000e-05	20181123_CTCFgfpcf2_Prometa\MitoSys2\Calibration\pmEGFPC1\0009_pmEGFPC1_R1_P2_K1_Ch2.zen
97180	1.809496e-04	4.201515e-04	3.697300e-05	20181123_CTCFgfpcf2_Prometa\MitoSys2\Calibration\pmEGFPC1\0009_pmEGFPC1_R1_P2_K1_Ch2.zen
102300	1.514107e-04	4.509640e-04	3.470200e-05	20181123_CTCFgfpcf2_Prometa\MitoSys2\Calibration\pmEGFPC1\0009_pmEGFPC1_R1_P2_K1_Ch2.zen
112540	1.508017e-04	3.591531e-04	3.083500e-05	20181123_CTCFgfpcf2_Prometa\MitoSys2\Calibration\pmEGFPC1\0009_pmEGFPC1_R1_P2_K1_Ch2.zen
122780	9.417382e-05	3.489387e-04	2.766900e-05	20181123_CTCFgfpcf2_Prometa\MitoSys2\Calibration\pmEGFPC1\0009_pmEGFPC1_R1_P2_K1_Ch2.zen
133020	3.719820e-05	4.398213e-04	2.503500e-05	20181123_CTCFgfpcf2_Prometa\MitoSys2\Calibration\pmEGFPC1\0009_pmEGFPC1_R1_P2_K1_Ch2.zen
143260	-3.838796e-05	3.321143e-04	2.281300e-05	20181123_CTCFgfpcf2_Prometa\MitoSys2\Calibration\pmEGFPC1\0009_pmEGFPC1_R1_P2_K1_Ch2.zen
153500	1.064496e-04	4.765359e-04	2.091800e-05	20181123_CTCFgfpcf2_Prometa\MitoSys2\Calibration\pmEGFPC1\0009_pmEGFPC1_R1_P2_K1_Ch2.zen
163740	1.040959e-04	3.192389e-04	1.928300e-05	20181123_CTCFgfpcf2_Prometa\MitoSys2\Calibration\pmEGFPC1\0009_pmEGFPC1_R1_P2_K1_Ch2.zen
173980	1.295386e-04	4.963848e-04	1.786100e-05	20181123_CTCFgfpcf2_Prometa\MitoSys2\Calibration\pmEGFPC1\0009_pmEGFPC1_R1_P2_K1_Ch2.zen
184220	-5.995439e-05	3.746104e-04	1.661400e-05	20181123_CTCFgfpcf2_Prometa\MitoSys2\Calibration\pmEGFPC1\0009_pmEGFPC1_R1_P2_K1_Ch2.zen
194460	1.131762e-04	3.723517e-04	1.551200e-05	20181123_CTCFgfpcf2_Prometa\MitoSys2\Calibration\pmEGFPC1\0009_pmEGFPC1_R1_P2_K1_Ch2.zen
204700	1.192867e-04	3.375090e-04	1.453300e-05	20181123_CTCFgfpcf2_Prometa\MitoSys2\Calibration\pmEGFPC1\0009_pmEGFPC1_R1_P2_K1_Ch2.zen
225180	8.676948e-05	3.852154e-04	1.287100e-05	20181123_CTCFgfpcf2_Prometa\MitoSys2\Calibration\pmEGFPC1\0009_pmEGFPC1_R1_P2_K1_Ch2.zen
245660	5.180295e-06	2.688101e-04	1.151700e-05	20181123_CTCFgfpcf2_Prometa\MitoSys2\Calibration\pmEGFPC1\0009_pmEGFPC1_R1_P2_K1_Ch2.zen
266140	1.408479e-04	3.224580e-04	1.039400e-05	20181123_CTCFgfpcf2_Prometa\MitoSys2\Calibration\pmEGFPC1\0009_pmEGFPC1_R1_P2_K1_Ch2.zen
286620	3.232422e-05	4.096945e-04	9.451200e-06	20181123_CTCFgfpcf2_Prometa\MitoSys2\Calibration\pmEGFPC1\0009_pmEGFPC1_R1_P2_K1_Ch2.zen
307100	-5.017874e-05	3.080513e-04	8.648700e-06	20181123_CTCFgfpcf2_Prometa\MitoSys2\Calibration\pmEGFPC1\0009_pmEGFPC1_R1_P2_K1_Ch2.zen
327580	2.956689e-05	3.289677e-04	7.958800e-06	20181123_CTCFgfpcf2_Prometa\MitoSys2\Calibration\pmEGFPC1\0009_pmEGFPC1_R1_P2_K1_Ch2.zen
348060	-7.326380e-05	3.949408e-04	7.360100e-06	20181123_CTCFgfpcf2_Prometa\MitoSys2\Calibration\pmEGFPC1\0009_pmEGFPC1_R1_P2_K1_Ch2.zen
368540	3.345107e-05	3.042741e-04	6.836200e-06	20181123_CTCFgfpcf2_Prometa\MitoSys2\Calibration\pmEGFPC1\0009_pmEGFPC1_R1_P2_K1_Ch2.zen
389020	3.555960e-05	3.255147e-04	6.374500e-06	20181123_CTCFgfpcf2_Prometa\MitoSys2\Calibration\pmEGFPC1\0009_pmEGFPC1_R1_P2_K1_Ch2.zen
409500	7.355570e-05	3.080092e-04	5.964900e-06	20181123_CTCFgfpcf2_Prometa\MitoSys2\Calibration\pmEGFPC1\0009_pmEGFPC1_R1_P2_K1_Ch2.zen
450460	-7.787548e-06	2.760026e-04	5.271500e-06	20181123_CTCFgfpcf2_Prometa\MitoSys2\Calibration\pmEGFPC1\0009_pmEGFPC1_R1_P2_K1_Ch2.zen
491420	-3.554692e-05	2.170005e-04	4.708200e-06	20181123_CTCFgfpcf2_Prometa\MitoSys2\Calibration\pmEGFPC1\0009_pmEGFPC1_R1_P2_K1_Ch2.zen
532380	-1.118021e-06	2.901691e-04	4.242600e-06	20181123_CTCFgfpcf2_Prometa\MitoSys2\Calibration\pmEGFPC1\0009_pmEGFPC1_R1_P2_K1_Ch2.zen
573340	4.381568e-06	2.713572e-04	3.852300e-06	20181123_CTCFgfpcf2_Prometa\MitoSys2\Calibration\pmEGFPC1\0009_pmEGFPC1_R1_P2_K1_Ch2.zen
614300	4.050812e-05	2.829603e-04	3.520900e-06	20181123_CTCFgfpcf2_Prometa\MitoSys2\Calibration\pmEGFPC1\0009_pmEGFPC1_R1_P2_K1_Ch2.zen
655260	9.068340e-05	2.745852e-04	3.236400e-06	20181123_CTCFgfpcf2_Prometa\MitoSys2\Calibration\pmEGFPC1\0009_pmEGFPC1_R1_P2_K1_Ch2.zen
696220	1.280210e-04	2.735372e-04	2.990000e-06	20181123_CTCFgfpcf2_Prometa\MitoSys2\Calibration\pmEGFPC1\0009_pmEGFPC1_R1_P2_K1_Ch2.zen
737180	9.951676e-05	3.009271e-04	2.774700e-06	20181123_CTCFgfpcf2_Prometa\MitoSys2\Calibration\pmEGFPC1\0009_pmEGFPC1_R1_P2_K1_Ch2.zen
778140	1.272330e-04	2.399859e-04	2.585300e-06	20181123_CTCFgfpcf2_Prometa\MitoSys2\Calibration\pmEGFPC1\0009_pmEGFPC1_R1_P2_K1_Ch2.zen
819100	1.347013e-04	2.263886e-04	2.417400e-06	20181123_CTCFgfpcf2_Prometa\MitoSys2\Calibration\pmEGFPC1\0009_pmEGFPC1_R1_P2_K1_Ch2.zen
901020	-2.658022e-05	1.549780e-04	2.133600e-06	20181123_CTCFgfpcf2_Prometa\MitoSys2\Calibration\pmEGFPC1\0009_pmEGFPC1_R1_P2_K1_Ch2.zen
982940	-4.099302e-05	2.160585e-04	1.903500e-06	20181123_CTCFgfpcf2_Prometa\MitoSys2\Calibration\pmEGFPC1\0009_pmEGFPC1_R1_P2_K1_Ch2.zen
1064860	-3.902974e-05	1.873998e-04	1.713700e-06	20181123_CTCFgfpcf2_Prometa\MitoSys2\Calibration\pmEGFPC1\0009_pmEGFPC1_R1_P2_K1_Ch2.zen
1146780	1.124225e-05	2.596693e-04	1.554700e-06	20181123_CTCFgfpcf2_Prometa\MitoSys2\Calibration\pmEGFPC1\0009_pmEGFPC1_R1_P2_K1_Ch2.zen
1228700	-6.888959e-05	2.598524e-04	1.419900e-06	20181123_CTCFgfpcf2_Prometa\MitoSys2\Calibration\pmEGFPC1\0009_pmEGFPC1_R1_P2_K1_Ch2.zen
1310620	1.626402e-05	2.056220e-04	1.304400e-06	20181123_CTCFgfpcf2_Prometa\MitoSys2\Calibration\pmEGFPC1\0009_pmEGFPC1_R1_P2_K1_Ch2.zen
1392540	1.736678e-05	2.492623e-04	1.204400e-06	20181123_CTCFgfpcf2_Prometa\MitoSys2\Calibration\pmEGFPC1\0009_pmEGFPC1_R1_P2_K1_Ch2.zen
1474460	5.134888e-05	1.911814e-04	1.117100e-06	20181123_CTCFgfpcf2_Prometa\MitoSys2\Calibration\pmEGFPC1\0009_pmEGFPC1_R1_P2_K1_Ch2.zen
1556380	-5.970315e-05	1.850548e-04	1.040300e-06	20181123_CTCFgfpcf2_Prometa\MitoSys2\Calibration\pmEGFPC1\0009_pmEGFPC1_R1_P2_K1_Ch2.zen
10	2.988571e-02	2.579130e-03	2.935000e-02	20181123_CTCFgfpcf2_Prometa\MitoSys2\Calibration\pmEGFPC1\0010_pmEGFPC1_R1_P1_K1_Ch2.zen
20	2.803415e-02	2.408421e-03	2.812000e-02	20181123_CTCFgfpcf2_Prometa\MitoSys2\Calibration\pmEGFPC1\0010_pmEGFPC1_R1_P1_K1_Ch2.zen
30	2.602708e-02	4.241000e-03	2.699100e-02	20181123_CTCFgfpcf2_Prometa\MitoSys2\Calibration\pmEGFPC1\0010_pmEGFPC1_R1_P1_K1_Ch2.zen
40	2.586479e-02	3.145068e-03	2.595300e-02	20181123_CTCFgfpcf2_Prometa\MitoSys2\Calibration\pmEGFPC1\0010_pmEGFPC1_R1_P1_K1_Ch2.zen
50	2.552577e-02	3.971866e-03	2.499800e-02	20181123_CTCFgfpcf2_Prometa\MitoSys2\Calibration\pmEGFPC1\0010_pmEGFPC1_R1_P1_K1_Ch2.zen
60	2.431365e-02	2.884713e-03	2.411700e-02	20181123_CTCFgfpcf2_Prometa\MitoSys2\Calibration\pmEGFPC1\0010_pmEGFPC1_R1_P1_K1_Ch2.zen
70	2.331157e-02	2.667388e-03	2.330200e-02	20181123_CTCFgfpcf2_Prometa\MitoSys2\Calibration\pmEGFPC1\0010_pmEGFPC1_R1_P1_K1_Ch2.zen
80	2.211264e-02	3.223725e-03	2.254700e-02	20181123_CTCFgfpcf2_Prometa\MitoSys2\Calibration\pmEGFPC1\0010_pmEGFPC1_R1_P1_K1_Ch2.zen
90	2.162531e-02	3.669029e-03	2.184600e-02	20181123_CTCFgfpcf2_Prometa\MitoSys2\Calibration\pmEGFPC1\0010_pmEGFPC1_R1_P1_K1_Ch2.zen
100	2.185591e-02	2.724088e-03	2.119300e-02	20181123_CTCFgfpcf2_Prometa\MitoSys2\Calibration\pmEGFPC1\0010_pmEGFPC1_R1_P1_K1_Ch2.zen
120	1.937317e-02	3.105832e-03	2.001500e-02	20181123_CTCFgfpcf2_Prometa\MitoSys2\Calibration\pmEGFPC1\0010_pmEGFPC1_R1_P1_K1_Ch2.zen
140	1.926652e-02	2.430258e-03	1.898000e-02	20181123_CTCFgfpcf2_Prometa\MitoSys2\Calibration\pmEGFPC1\0010_pmEGFPC1_R1_P1_K1_Ch2.zen
160	1.849792e-02	2.368080e-03	1.806300e-02	20181123_CTCFgfpcf2_Prometa\MitoSys2\Calibration\pmEGFPC1\0010_pmEGFPC1_R1_P1_K1_Ch2.zen
180	1.683077e-02	2.370545e-03	1.724500e-02	20181123_CTCFgfpcf2_Prometa\MitoSys2\Calibration\pmEGFPC1\0010_pmEGFPC1_R1_P1_K1_Ch2.zen
200	1.681545e-02	1.884352e-03	1.651000e-02	20181123_CTCFgfpcf2_Prometa\MitoSys2\Calibration\pmEGFPC1\0010_pmEGFPC1_R1_P1_K1_Ch2.zen
220	1.648098e-02	1.960199e-03	1.584500e-02	20181123_CTCFgfpcf2_Prometa\MitoSys2\Calibration\pmEGFPC1\0010_pmEGFPC1_R1_P1_K1_Ch2.zen
240	1.539211e-02	2.572529e-03	1.524000e-02	20181123_CTCFgfpcf2_Prometa\MitoSys2\Calibration\pmEGFPC1\0010_pmEGFPC1_R1_P1_K1_Ch2.zen
260	1.471457e-02	2.793260e-03	1.468500e-02	20181123_CTCFgfpcf2_Prometa\MitoSys2\Calibration\pmEGFPC1\0010_pmEGFPC1_R1_P1_K1_Ch2.zen
280	1.391800e-02	2.500518e-03	1.417500e-02	20181123_CTCFgfpcf2_Prometa\MitoSys2\Calibration\pmEGFPC1\0010_pmEGFPC1_R1_P1_K1_Ch2.zen
300	1.302092e-02	1.970952e-03	1.370300e-02	20181123_CTCFgfpcf2_Prometa\MitoSys2\Calibration\pmEGFPC1\0010_pmEGFPC1_R1_P1_K1_Ch2.zen
340	1.292083e-02	1.899902e-03	1.285700e-02	20181123_CTCFgfpcf2_Prometa\MitoSys2\Calibration\pmEGFPC1\0010_pmEGFPC1_R1_P1_K1_Ch2.zen
380	1.262818e-02	1.992026e-03	1.211700e-02	20181123_CTCFgfpcf2_Prometa\MitoSys2\Calibration\pmEGFPC1\0010_pmEGFPC1_R1_P1_K1_Ch2.zen
420	1.092466e-02	2.565742e-03	1.146300e-02	20181123_CTCFgfpcf2_Prometa\MitoSys2\Calibration\pmEGFPC1\0010_pmEGFPC1_R1_P1_K1_Ch2.zen
460	1.054181e-02	2.440658e-03	1.087900e-02	20181123_CTCFgfpcf2_Prometa\MitoSys2\Calibration\pmEGFPC1\0010_pmEGFPC1_R1_P1_K1_Ch2.zen
500	1.040108e-02	1.869346e-03	1.035200e-02	20181123_CTCFgfpcf2_Prometa\MitoSys2\Calibration\pmEGFPC1\0010_pmEGFPC1_R1_P1_K1_Ch2.zen
540	9.344782e-03	1.699354e-03	9.875200e-03	20181123_CTCFgfpcf2_Prometa\MitoSys2\Calibration\pmEGFPC1\0010_pmEGFPC1_R1_P1_K1_Ch2.zen
580	9.727202e-03	2.349212e-03	9.440200e-03	20181123_CTCFgfpcf2_Prometa\MitoSys2\Calibration\pmEGFPC1\0010_pmEGFPC1_R1_P1_K1_Ch2.zen
620	9.100455e-03	1.838878e-03	9.041800e-03	20181123_CTCFgfpcf2_Prometa\MitoSys2\Calibration\pmEGFPC1\0010_pmEGFPC1_R1_P1_K1_Ch2.zen
660	9.178753e-03	1.772954e-03	8.675300e-03	20181123_CTCFgfpcf2_Prometa\MitoSys2\Calibration\pmEGFPC1\0010_pmEGFPC1_R1_P1_K1_Ch2.zen
700	8.409840e-03	1.501224e-03	8.336900e-03	20181123_CTCFgfpcf2_Prometa\MitoSys2\Calibration\pmEGFPC1\0010_pmEGFPC1_R1_P1_K1_Ch2.zen
780	7.807631e-03	1.528048e-03	7.732100e-03	20181123_CTCFgfpcf2_Prometa\MitoSys2\Calibration\pmEGFPC1\0010_pmEGFPC1_R1_P1_K1_Ch2.zen
860	7.227952e-03	1.688732e-03	7.207200e-03	20181123_CTCFgfpcf2_Prometa\MitoSys2\Calibration\pmEGFPC1\0010_pmEGFPC1_R1_P1_K1_Ch2.zen
940	6.908087e-03	1.333464e-03	6.747300e-03	20181123_CTCFgfpcf2_Prometa\MitoSys2\Calibration\pmEGFPC1\0010_pmEGFPC1_R1_P1_K1_Ch2.zen
1020	6.014745e-03	2.087075e-03	6.340900e-03	20181123_CTCFgfpcf2_Prometa\MitoSys2\Calibration\pmEGFPC1\0010_pmEGFPC1_R1_P1_K1_Ch2.zen
1100	6.089319e-03	1.923557e-03	5.979200e-03	20181123_CTCFgfpcf2_Prometa\MitoSys2\Calibration\pmEGFPC1\0010_pmEGFPC1_R1_P1_K1_Ch2.zen
1180	5.528691e-03	2.215112e-03	5.655300e-03	20181123_CTCFgfpcf2_Prometa\MitoSys2\Calibration\pmEGFPC1\0010_pmEGFPC1_R1_P1_K1_Ch2.zen
1260	4.926970e-03	1.324672e-03	5.363600e-03	20181123_CTCFgfpcf2_Prometa\MitoSys2\Calibration\pmEGFPC1\0010_pmEGFPC1_R1_P1_K1_Ch2.zen
1340	4.878122e-03	1.802794e-03	5.099400e-03	20181123_CTCFgfpcf2_Prometa\MitoSys2\Calibration\pmEGFPC1\0010_pmEGFPC1_R1_P1_K1_Ch2.zen
1420	5.153293e-03	1.359857e-03	4.859200e-03	20181123_CTCFgfpcf2_Prometa\MitoSys2\Calibration\pmEGFPC1\0010_pmEGFPC1_R1_P1_K1_Ch2.zen
1500	4.873216e-03	1.369716e-03	4.639700e-03	20181123_CTCFgfpcf2_Prometa\MitoSys2\Calibration\pmEGFPC1\0010_pmEGFPC1_R1_P1_K1_Ch2.zen
1660	3.887629e-03	1.224967e-03	4.253200e-03	20181123_CTCFgfpcf2_Prometa\MitoSys2\Calibration\pmEGFPC1\0010_pmEGFPC1_R1_P1_K1_Ch2.zen
1820	3.834255e-03	1.301533e-03	3.923900e-03	20181123_CTCFgfpcf2_Prometa\MitoSys2\Calibration\pmEGFPC1\0010_pmEGFPC1_R1_P1_K1_Ch2.zen
1980	4.053999e-03	1.570584e-03	3.640000e-03	20181123_CTCFgfpcf2_Prometa\MitoSys2\Calibration\pmEGFPC1\0010_pmEGFPC1_R1_P1_K1_Ch2.zen
2140	3.349751e-03	1.131063e-03	3.392700e-03	20181123_CTCFgfpcf2_Prometa\MitoSys2\Calibration\pmEGFPC1\0010_pmEGFPC1_R1_P1_K1_Ch2.zen
2300	3.313774e-03	1.175399e-03	3.175400e-03	20181123_CTCFgfpcf2_Prometa\MitoSys2\Calibration\pmEGFPC1\0010_pmEGFPC1_R1_P1_K1_Ch2.zen
2460	2.856673e-03	1.271983e-03	2.983000e-03	20181123_CTCFgfpcf2_Prometa\MitoSys2\Calibration\pmEGFPC1\0010_pmEGFPC1_R1_P1_K1_Ch2.zen
2620	2.699215e-03	1.103250e-03	2.811500e-03	20181123_CTCFgfpcf2_Prometa\MitoSys2\Calibration\pmEGFPC1\0010_pmEGFPC1_R1_P1_K1_Ch2.zen
2780	2.791967e-03	1.164162e-03	2.657700e-03	20181123_CTCFgfpcf2_Prometa\MitoSys2\Calibration\pmEGFPC1\0010_pmEGFPC1_R1_P1_K1_Ch2.zen
2940	2.694645e-03	1.089158e-03	2.519000e-03	20181123_CTCFgfpcf2_Prometa\MitoSys2\Calibration\pmEGFPC1\0010_pmEGFPC1_R1_P1_K1_Ch2.zen
3100	2.250394e-03	9.884371e-04	2.393200e-03	20181123_CTCFgfpcf2_Prometa\MitoSys2\Calibration\pmEGFPC1\0010_pmEGFPC1_R1_P1_K1_Ch2.zen
3420	2.078545e-03	1.029973e-03	2.174000e-03	20181123_CTCFgfpcf2_Prometa\MitoSys2\Calibration\pmEGFPC1\0010_pmEGFPC1_R1_P1_K1_Ch2.zen
3740	1.932355e-03	9.807906e-04	1.989500e-03	20181123_CTCFgfpcf2_Prometa\MitoSys2\Calibration\pmEGFPC1\0010_pmEGFPC1_R1_P1_K1_Ch2.zen
4060	2.014447e-03	1.139969e-03	1.832200e-03	20181123_CTCFgfpcf2_Prometa\MitoSys2\Calibration\pmEGFPC1\0010_pmEGFPC1_R1_P1_K1_Ch2.zen
[truncated: 18,434 more rows]
