# Supplementary material for: Absolute quantification of cohesin, CTCF and their regulators in human cells
Source: eLife. 2019 Jun 17;8:e46269. doi: 10.7554/eLife.46269 (PMC6606026; doi:10.7554/eLife.46269)
Supplement: Figure 2—source data 1. [file elife-46269-fig2-data1.zip › Figure 2 - source data 1/20181123_CTCFgfpcf2_Prometa/2c_opt_time_col_ic_Ch1.txt]

time_s	Ch1_kHz	path
0	1.259500e+02	20181123_CTCFgfpcf2_Prometa\MitoSys2\Calibration\pmEGFPC1\0001_pmEGFPC1_R1_P1_K1_Ch2.zen
6.000000e-02	1.155500e+02	20181123_CTCFgfpcf2_Prometa\MitoSys2\Calibration\pmEGFPC1\0001_pmEGFPC1_R1_P1_K1_Ch2.zen
1.200000e-01	1.225000e+02	20181123_CTCFgfpcf2_Prometa\MitoSys2\Calibration\pmEGFPC1\0001_pmEGFPC1_R1_P1_K1_Ch2.zen
1.800000e-01	1.198000e+02	20181123_CTCFgfpcf2_Prometa\MitoSys2\Calibration\pmEGFPC1\0001_pmEGFPC1_R1_P1_K1_Ch2.zen
2.400000e-01	1.267666e+02	20181123_CTCFgfpcf2_Prometa\MitoSys2\Calibration\pmEGFPC1\0001_pmEGFPC1_R1_P1_K1_Ch2.zen
3.000000e-01	1.248000e+02	20181123_CTCFgfpcf2_Prometa\MitoSys2\Calibration\pmEGFPC1\0001_pmEGFPC1_R1_P1_K1_Ch2.zen
3.600000e-01	1.252666e+02	20181123_CTCFgfpcf2_Prometa\MitoSys2\Calibration\pmEGFPC1\0001_pmEGFPC1_R1_P1_K1_Ch2.zen
4.200000e-01	1.243166e+02	20181123_CTCFgfpcf2_Prometa\MitoSys2\Calibration\pmEGFPC1\0001_pmEGFPC1_R1_P1_K1_Ch2.zen
4.800000e-01	1.245500e+02	20181123_CTCFgfpcf2_Prometa\MitoSys2\Calibration\pmEGFPC1\0001_pmEGFPC1_R1_P1_K1_Ch2.zen
5.400000e-01	1.259000e+02	20181123_CTCFgfpcf2_Prometa\MitoSys2\Calibration\pmEGFPC1\0001_pmEGFPC1_R1_P1_K1_Ch2.zen
6.000000e-01	1.185833e+02	20181123_CTCFgfpcf2_Prometa\MitoSys2\Calibration\pmEGFPC1\0001_pmEGFPC1_R1_P1_K1_Ch2.zen
6.600000e-01	1.150333e+02	20181123_CTCFgfpcf2_Prometa\MitoSys2\Calibration\pmEGFPC1\0001_pmEGFPC1_R1_P1_K1_Ch2.zen
7.200000e-01	1.214000e+02	20181123_CTCFgfpcf2_Prometa\MitoSys2\Calibration\pmEGFPC1\0001_pmEGFPC1_R1_P1_K1_Ch2.zen
7.800000e-01	1.209167e+02	20181123_CTCFgfpcf2_Prometa\MitoSys2\Calibration\pmEGFPC1\0001_pmEGFPC1_R1_P1_K1_Ch2.zen
8.400000e-01	1.245000e+02	20181123_CTCFgfpcf2_Prometa\MitoSys2\Calibration\pmEGFPC1\0001_pmEGFPC1_R1_P1_K1_Ch2.zen
9.000000e-01	1.244000e+02	20181123_CTCFgfpcf2_Prometa\MitoSys2\Calibration\pmEGFPC1\0001_pmEGFPC1_R1_P1_K1_Ch2.zen
9.600000e-01	1.221000e+02	20181123_CTCFgfpcf2_Prometa\MitoSys2\Calibration\pmEGFPC1\0001_pmEGFPC1_R1_P1_K1_Ch2.zen
1.020000e+00	1.196167e+02	20181123_CTCFgfpcf2_Prometa\MitoSys2\Calibration\pmEGFPC1\0001_pmEGFPC1_R1_P1_K1_Ch2.zen
1.080000e+00	1.197833e+02	20181123_CTCFgfpcf2_Prometa\MitoSys2\Calibration\pmEGFPC1\0001_pmEGFPC1_R1_P1_K1_Ch2.zen
1.140000e+00	1.226000e+02	20181123_CTCFgfpcf2_Prometa\MitoSys2\Calibration\pmEGFPC1\0001_pmEGFPC1_R1_P1_K1_Ch2.zen
1.200000e+00	1.163833e+02	20181123_CTCFgfpcf2_Prometa\MitoSys2\Calibration\pmEGFPC1\0001_pmEGFPC1_R1_P1_K1_Ch2.zen
1.260000e+00	1.166500e+02	20181123_CTCFgfpcf2_Prometa\MitoSys2\Calibration\pmEGFPC1\0001_pmEGFPC1_R1_P1_K1_Ch2.zen
1.320000e+00	1.243667e+02	20181123_CTCFgfpcf2_Prometa\MitoSys2\Calibration\pmEGFPC1\0001_pmEGFPC1_R1_P1_K1_Ch2.zen
1.380000e+00	1.210166e+02	20181123_CTCFgfpcf2_Prometa\MitoSys2\Calibration\pmEGFPC1\0001_pmEGFPC1_R1_P1_K1_Ch2.zen
1.440000e+00	1.244667e+02	20181123_CTCFgfpcf2_Prometa\MitoSys2\Calibration\pmEGFPC1\0001_pmEGFPC1_R1_P1_K1_Ch2.zen
1.500000e+00	1.188167e+02	20181123_CTCFgfpcf2_Prometa\MitoSys2\Calibration\pmEGFPC1\0001_pmEGFPC1_R1_P1_K1_Ch2.zen
1.560000e+00	1.183000e+02	20181123_CTCFgfpcf2_Prometa\MitoSys2\Calibration\pmEGFPC1\0001_pmEGFPC1_R1_P1_K1_Ch2.zen
1.620000e+00	1.208166e+02	20181123_CTCFgfpcf2_Prometa\MitoSys2\Calibration\pmEGFPC1\0001_pmEGFPC1_R1_P1_K1_Ch2.zen
1.680000e+00	1.221833e+02	20181123_CTCFgfpcf2_Prometa\MitoSys2\Calibration\pmEGFPC1\0001_pmEGFPC1_R1_P1_K1_Ch2.zen
1.740000e+00	1.238333e+02	20181123_CTCFgfpcf2_Prometa\MitoSys2\Calibration\pmEGFPC1\0001_pmEGFPC1_R1_P1_K1_Ch2.zen
1.800000e+00	1.219333e+02	20181123_CTCFgfpcf2_Prometa\MitoSys2\Calibration\pmEGFPC1\0001_pmEGFPC1_R1_P1_K1_Ch2.zen
1.860000e+00	1.191833e+02	20181123_CTCFgfpcf2_Prometa\MitoSys2\Calibration\pmEGFPC1\0001_pmEGFPC1_R1_P1_K1_Ch2.zen
1.920000e+00	1.282333e+02	20181123_CTCFgfpcf2_Prometa\MitoSys2\Calibration\pmEGFPC1\0001_pmEGFPC1_R1_P1_K1_Ch2.zen
1.980000e+00	1.247833e+02	20181123_CTCFgfpcf2_Prometa\MitoSys2\Calibration\pmEGFPC1\0001_pmEGFPC1_R1_P1_K1_Ch2.zen
2.040000e+00	1.243500e+02	20181123_CTCFgfpcf2_Prometa\MitoSys2\Calibration\pmEGFPC1\0001_pmEGFPC1_R1_P1_K1_Ch2.zen
2.100000e+00	1.224500e+02	20181123_CTCFgfpcf2_Prometa\MitoSys2\Calibration\pmEGFPC1\0001_pmEGFPC1_R1_P1_K1_Ch2.zen
2.160000e+00	1.259500e+02	20181123_CTCFgfpcf2_Prometa\MitoSys2\Calibration\pmEGFPC1\0001_pmEGFPC1_R1_P1_K1_Ch2.zen
2.220000e+00	1.291500e+02	20181123_CTCFgfpcf2_Prometa\MitoSys2\Calibration\pmEGFPC1\0001_pmEGFPC1_R1_P1_K1_Ch2.zen
2.280000e+00	1.231833e+02	20181123_CTCFgfpcf2_Prometa\MitoSys2\Calibration\pmEGFPC1\0001_pmEGFPC1_R1_P1_K1_Ch2.zen
2.340000e+00	1.261667e+02	20181123_CTCFgfpcf2_Prometa\MitoSys2\Calibration\pmEGFPC1\0001_pmEGFPC1_R1_P1_K1_Ch2.zen
2.400000e+00	1.182666e+02	20181123_CTCFgfpcf2_Prometa\MitoSys2\Calibration\pmEGFPC1\0001_pmEGFPC1_R1_P1_K1_Ch2.zen
2.460000e+00	1.198000e+02	20181123_CTCFgfpcf2_Prometa\MitoSys2\Calibration\pmEGFPC1\0001_pmEGFPC1_R1_P1_K1_Ch2.zen
2.520000e+00	1.202000e+02	20181123_CTCFgfpcf2_Prometa\MitoSys2\Calibration\pmEGFPC1\0001_pmEGFPC1_R1_P1_K1_Ch2.zen
2.580000e+00	1.192666e+02	20181123_CTCFgfpcf2_Prometa\MitoSys2\Calibration\pmEGFPC1\0001_pmEGFPC1_R1_P1_K1_Ch2.zen
2.640000e+00	1.207167e+02	20181123_CTCFgfpcf2_Prometa\MitoSys2\Calibration\pmEGFPC1\0001_pmEGFPC1_R1_P1_K1_Ch2.zen
2.700000e+00	1.273500e+02	20181123_CTCFgfpcf2_Prometa\MitoSys2\Calibration\pmEGFPC1\0001_pmEGFPC1_R1_P1_K1_Ch2.zen
2.760000e+00	1.247666e+02	20181123_CTCFgfpcf2_Prometa\MitoSys2\Calibration\pmEGFPC1\0001_pmEGFPC1_R1_P1_K1_Ch2.zen
2.820000e+00	1.244833e+02	20181123_CTCFgfpcf2_Prometa\MitoSys2\Calibration\pmEGFPC1\0001_pmEGFPC1_R1_P1_K1_Ch2.zen
2.880000e+00	1.229667e+02	20181123_CTCFgfpcf2_Prometa\MitoSys2\Calibration\pmEGFPC1\0001_pmEGFPC1_R1_P1_K1_Ch2.zen
2.940000e+00	1.243166e+02	20181123_CTCFgfpcf2_Prometa\MitoSys2\Calibration\pmEGFPC1\0001_pmEGFPC1_R1_P1_K1_Ch2.zen
3	1.203166e+02	20181123_CTCFgfpcf2_Prometa\MitoSys2\Calibration\pmEGFPC1\0001_pmEGFPC1_R1_P1_K1_Ch2.zen
3.060000e+00	1.226500e+02	20181123_CTCFgfpcf2_Prometa\MitoSys2\Calibration\pmEGFPC1\0001_pmEGFPC1_R1_P1_K1_Ch2.zen
3.120000e+00	1.234833e+02	20181123_CTCFgfpcf2_Prometa\MitoSys2\Calibration\pmEGFPC1\0001_pmEGFPC1_R1_P1_K1_Ch2.zen
3.180000e+00	1.178167e+02	20181123_CTCFgfpcf2_Prometa\MitoSys2\Calibration\pmEGFPC1\0001_pmEGFPC1_R1_P1_K1_Ch2.zen
3.240000e+00	1.230333e+02	20181123_CTCFgfpcf2_Prometa\MitoSys2\Calibration\pmEGFPC1\0001_pmEGFPC1_R1_P1_K1_Ch2.zen
3.300000e+00	1.280500e+02	20181123_CTCFgfpcf2_Prometa\MitoSys2\Calibration\pmEGFPC1\0001_pmEGFPC1_R1_P1_K1_Ch2.zen
3.360000e+00	1.225833e+02	20181123_CTCFgfpcf2_Prometa\MitoSys2\Calibration\pmEGFPC1\0001_pmEGFPC1_R1_P1_K1_Ch2.zen
3.420000e+00	1.186500e+02	20181123_CTCFgfpcf2_Prometa\MitoSys2\Calibration\pmEGFPC1\0001_pmEGFPC1_R1_P1_K1_Ch2.zen
3.480000e+00	1.213333e+02	20181123_CTCFgfpcf2_Prometa\MitoSys2\Calibration\pmEGFPC1\0001_pmEGFPC1_R1_P1_K1_Ch2.zen
3.540000e+00	1.238000e+02	20181123_CTCFgfpcf2_Prometa\MitoSys2\Calibration\pmEGFPC1\0001_pmEGFPC1_R1_P1_K1_Ch2.zen
3.600000e+00	1.281833e+02	20181123_CTCFgfpcf2_Prometa\MitoSys2\Calibration\pmEGFPC1\0001_pmEGFPC1_R1_P1_K1_Ch2.zen
3.660000e+00	1.218333e+02	20181123_CTCFgfpcf2_Prometa\MitoSys2\Calibration\pmEGFPC1\0001_pmEGFPC1_R1_P1_K1_Ch2.zen
3.720000e+00	1.209000e+02	20181123_CTCFgfpcf2_Prometa\MitoSys2\Calibration\pmEGFPC1\0001_pmEGFPC1_R1_P1_K1_Ch2.zen
3.780000e+00	1.241667e+02	20181123_CTCFgfpcf2_Prometa\MitoSys2\Calibration\pmEGFPC1\0001_pmEGFPC1_R1_P1_K1_Ch2.zen
3.840000e+00	1.159333e+02	20181123_CTCFgfpcf2_Prometa\MitoSys2\Calibration\pmEGFPC1\0001_pmEGFPC1_R1_P1_K1_Ch2.zen
3.900000e+00	1.128667e+02	20181123_CTCFgfpcf2_Prometa\MitoSys2\Calibration\pmEGFPC1\0001_pmEGFPC1_R1_P1_K1_Ch2.zen
3.960000e+00	1.227167e+02	20181123_CTCFgfpcf2_Prometa\MitoSys2\Calibration\pmEGFPC1\0001_pmEGFPC1_R1_P1_K1_Ch2.zen
4.020000e+00	1.267666e+02	20181123_CTCFgfpcf2_Prometa\MitoSys2\Calibration\pmEGFPC1\0001_pmEGFPC1_R1_P1_K1_Ch2.zen
4.080000e+00	1.246333e+02	20181123_CTCFgfpcf2_Prometa\MitoSys2\Calibration\pmEGFPC1\0001_pmEGFPC1_R1_P1_K1_Ch2.zen
4.140000e+00	1.289833e+02	20181123_CTCFgfpcf2_Prometa\MitoSys2\Calibration\pmEGFPC1\0001_pmEGFPC1_R1_P1_K1_Ch2.zen
4.200000e+00	1.237333e+02	20181123_CTCFgfpcf2_Prometa\MitoSys2\Calibration\pmEGFPC1\0001_pmEGFPC1_R1_P1_K1_Ch2.zen
4.260000e+00	1.192167e+02	20181123_CTCFgfpcf2_Prometa\MitoSys2\Calibration\pmEGFPC1\0001_pmEGFPC1_R1_P1_K1_Ch2.zen
4.320000e+00	1.163333e+02	20181123_CTCFgfpcf2_Prometa\MitoSys2\Calibration\pmEGFPC1\0001_pmEGFPC1_R1_P1_K1_Ch2.zen
4.380000e+00	1.178000e+02	20181123_CTCFgfpcf2_Prometa\MitoSys2\Calibration\pmEGFPC1\0001_pmEGFPC1_R1_P1_K1_Ch2.zen
4.440000e+00	1.222833e+02	20181123_CTCFgfpcf2_Prometa\MitoSys2\Calibration\pmEGFPC1\0001_pmEGFPC1_R1_P1_K1_Ch2.zen
4.500000e+00	1.245166e+02	20181123_CTCFgfpcf2_Prometa\MitoSys2\Calibration\pmEGFPC1\0001_pmEGFPC1_R1_P1_K1_Ch2.zen
4.560000e+00	1.200833e+02	20181123_CTCFgfpcf2_Prometa\MitoSys2\Calibration\pmEGFPC1\0001_pmEGFPC1_R1_P1_K1_Ch2.zen
4.620000e+00	1.204500e+02	20181123_CTCFgfpcf2_Prometa\MitoSys2\Calibration\pmEGFPC1\0001_pmEGFPC1_R1_P1_K1_Ch2.zen
4.680000e+00	1.128167e+02	20181123_CTCFgfpcf2_Prometa\MitoSys2\Calibration\pmEGFPC1\0001_pmEGFPC1_R1_P1_K1_Ch2.zen
4.740000e+00	1.284000e+02	20181123_CTCFgfpcf2_Prometa\MitoSys2\Calibration\pmEGFPC1\0001_pmEGFPC1_R1_P1_K1_Ch2.zen
4.800000e+00	1.303833e+02	20181123_CTCFgfpcf2_Prometa\MitoSys2\Calibration\pmEGFPC1\0001_pmEGFPC1_R1_P1_K1_Ch2.zen
4.860000e+00	1.211667e+02	20181123_CTCFgfpcf2_Prometa\MitoSys2\Calibration\pmEGFPC1\0001_pmEGFPC1_R1_P1_K1_Ch2.zen
4.920000e+00	1.220833e+02	20181123_CTCFgfpcf2_Prometa\MitoSys2\Calibration\pmEGFPC1\0001_pmEGFPC1_R1_P1_K1_Ch2.zen
4.980000e+00	1.272000e+02	20181123_CTCFgfpcf2_Prometa\MitoSys2\Calibration\pmEGFPC1\0001_pmEGFPC1_R1_P1_K1_Ch2.zen
5.040000e+00	1.247666e+02	20181123_CTCFgfpcf2_Prometa\MitoSys2\Calibration\pmEGFPC1\0001_pmEGFPC1_R1_P1_K1_Ch2.zen
5.100000e+00	1.233500e+02	20181123_CTCFgfpcf2_Prometa\MitoSys2\Calibration\pmEGFPC1\0001_pmEGFPC1_R1_P1_K1_Ch2.zen
5.160000e+00	1.211667e+02	20181123_CTCFgfpcf2_Prometa\MitoSys2\Calibration\pmEGFPC1\0001_pmEGFPC1_R1_P1_K1_Ch2.zen
5.220000e+00	1.243000e+02	20181123_CTCFgfpcf2_Prometa\MitoSys2\Calibration\pmEGFPC1\0001_pmEGFPC1_R1_P1_K1_Ch2.zen
5.280000e+00	1.222833e+02	20181123_CTCFgfpcf2_Prometa\MitoSys2\Calibration\pmEGFPC1\0001_pmEGFPC1_R1_P1_K1_Ch2.zen
5.340000e+00	1.230833e+02	20181123_CTCFgfpcf2_Prometa\MitoSys2\Calibration\pmEGFPC1\0001_pmEGFPC1_R1_P1_K1_Ch2.zen
5.400000e+00	1.197500e+02	20181123_CTCFgfpcf2_Prometa\MitoSys2\Calibration\pmEGFPC1\0001_pmEGFPC1_R1_P1_K1_Ch2.zen
5.460000e+00	1.228833e+02	20181123_CTCFgfpcf2_Prometa\MitoSys2\Calibration\pmEGFPC1\0001_pmEGFPC1_R1_P1_K1_Ch2.zen
5.520000e+00	1.229333e+02	20181123_CTCFgfpcf2_Prometa\MitoSys2\Calibration\pmEGFPC1\0001_pmEGFPC1_R1_P1_K1_Ch2.zen
5.580000e+00	1.236333e+02	20181123_CTCFgfpcf2_Prometa\MitoSys2\Calibration\pmEGFPC1\0001_pmEGFPC1_R1_P1_K1_Ch2.zen
5.640000e+00	1.240000e+02	20181123_CTCFgfpcf2_Prometa\MitoSys2\Calibration\pmEGFPC1\0001_pmEGFPC1_R1_P1_K1_Ch2.zen
5.700000e+00	1.165000e+02	20181123_CTCFgfpcf2_Prometa\MitoSys2\Calibration\pmEGFPC1\0001_pmEGFPC1_R1_P1_K1_Ch2.zen
5.760000e+00	1.195500e+02	20181123_CTCFgfpcf2_Prometa\MitoSys2\Calibration\pmEGFPC1\0001_pmEGFPC1_R1_P1_K1_Ch2.zen
5.820000e+00	1.133500e+02	20181123_CTCFgfpcf2_Prometa\MitoSys2\Calibration\pmEGFPC1\0001_pmEGFPC1_R1_P1_K1_Ch2.zen
5.880000e+00	1.209500e+02	20181123_CTCFgfpcf2_Prometa\MitoSys2\Calibration\pmEGFPC1\0001_pmEGFPC1_R1_P1_K1_Ch2.zen
5.940000e+00	1.208833e+02	20181123_CTCFgfpcf2_Prometa\MitoSys2\Calibration\pmEGFPC1\0001_pmEGFPC1_R1_P1_K1_Ch2.zen
6	1.245833e+02	20181123_CTCFgfpcf2_Prometa\MitoSys2\Calibration\pmEGFPC1\0001_pmEGFPC1_R1_P1_K1_Ch2.zen
6.060000e+00	1.246833e+02	20181123_CTCFgfpcf2_Prometa\MitoSys2\Calibration\pmEGFPC1\0001_pmEGFPC1_R1_P1_K1_Ch2.zen
6.120000e+00	1.162167e+02	20181123_CTCFgfpcf2_Prometa\MitoSys2\Calibration\pmEGFPC1\0001_pmEGFPC1_R1_P1_K1_Ch2.zen
6.180000e+00	1.203667e+02	20181123_CTCFgfpcf2_Prometa\MitoSys2\Calibration\pmEGFPC1\0001_pmEGFPC1_R1_P1_K1_Ch2.zen
6.240000e+00	1.238000e+02	20181123_CTCFgfpcf2_Prometa\MitoSys2\Calibration\pmEGFPC1\0001_pmEGFPC1_R1_P1_K1_Ch2.zen
6.300000e+00	1.254667e+02	20181123_CTCFgfpcf2_Prometa\MitoSys2\Calibration\pmEGFPC1\0001_pmEGFPC1_R1_P1_K1_Ch2.zen
6.360000e+00	1.246167e+02	20181123_CTCFgfpcf2_Prometa\MitoSys2\Calibration\pmEGFPC1\0001_pmEGFPC1_R1_P1_K1_Ch2.zen
6.420000e+00	1.273333e+02	20181123_CTCFgfpcf2_Prometa\MitoSys2\Calibration\pmEGFPC1\0001_pmEGFPC1_R1_P1_K1_Ch2.zen
6.480000e+00	1.247333e+02	20181123_CTCFgfpcf2_Prometa\MitoSys2\Calibration\pmEGFPC1\0001_pmEGFPC1_R1_P1_K1_Ch2.zen
6.540000e+00	1.170166e+02	20181123_CTCFgfpcf2_Prometa\MitoSys2\Calibration\pmEGFPC1\0001_pmEGFPC1_R1_P1_K1_Ch2.zen
6.600000e+00	1.248500e+02	20181123_CTCFgfpcf2_Prometa\MitoSys2\Calibration\pmEGFPC1\0001_pmEGFPC1_R1_P1_K1_Ch2.zen
6.660000e+00	1.243833e+02	20181123_CTCFgfpcf2_Prometa\MitoSys2\Calibration\pmEGFPC1\0001_pmEGFPC1_R1_P1_K1_Ch2.zen
6.720000e+00	1.206667e+02	20181123_CTCFgfpcf2_Prometa\MitoSys2\Calibration\pmEGFPC1\0001_pmEGFPC1_R1_P1_K1_Ch2.zen
6.780000e+00	1.220833e+02	20181123_CTCFgfpcf2_Prometa\MitoSys2\Calibration\pmEGFPC1\0001_pmEGFPC1_R1_P1_K1_Ch2.zen
6.840000e+00	1.220833e+02	20181123_CTCFgfpcf2_Prometa\MitoSys2\Calibration\pmEGFPC1\0001_pmEGFPC1_R1_P1_K1_Ch2.zen
6.900000e+00	1.279333e+02	20181123_CTCFgfpcf2_Prometa\MitoSys2\Calibration\pmEGFPC1\0001_pmEGFPC1_R1_P1_K1_Ch2.zen
6.960000e+00	1.241667e+02	20181123_CTCFgfpcf2_Prometa\MitoSys2\Calibration\pmEGFPC1\0001_pmEGFPC1_R1_P1_K1_Ch2.zen
7.020000e+00	1.170333e+02	20181123_CTCFgfpcf2_Prometa\MitoSys2\Calibration\pmEGFPC1\0001_pmEGFPC1_R1_P1_K1_Ch2.zen
7.080000e+00	1.217167e+02	20181123_CTCFgfpcf2_Prometa\MitoSys2\Calibration\pmEGFPC1\0001_pmEGFPC1_R1_P1_K1_Ch2.zen
7.140000e+00	1.177333e+02	20181123_CTCFgfpcf2_Prometa\MitoSys2\Calibration\pmEGFPC1\0001_pmEGFPC1_R1_P1_K1_Ch2.zen
7.200000e+00	1.154000e+02	20181123_CTCFgfpcf2_Prometa\MitoSys2\Calibration\pmEGFPC1\0001_pmEGFPC1_R1_P1_K1_Ch2.zen
7.260000e+00	1.230833e+02	20181123_CTCFgfpcf2_Prometa\MitoSys2\Calibration\pmEGFPC1\0001_pmEGFPC1_R1_P1_K1_Ch2.zen
7.320000e+00	1.170667e+02	20181123_CTCFgfpcf2_Prometa\MitoSys2\Calibration\pmEGFPC1\0001_pmEGFPC1_R1_P1_K1_Ch2.zen
7.380000e+00	1.225000e+02	20181123_CTCFgfpcf2_Prometa\MitoSys2\Calibration\pmEGFPC1\0001_pmEGFPC1_R1_P1_K1_Ch2.zen
7.440000e+00	1.225333e+02	20181123_CTCFgfpcf2_Prometa\MitoSys2\Calibration\pmEGFPC1\0001_pmEGFPC1_R1_P1_K1_Ch2.zen
7.500000e+00	1.267500e+02	20181123_CTCFgfpcf2_Prometa\MitoSys2\Calibration\pmEGFPC1\0001_pmEGFPC1_R1_P1_K1_Ch2.zen
7.560000e+00	1.215000e+02	20181123_CTCFgfpcf2_Prometa\MitoSys2\Calibration\pmEGFPC1\0001_pmEGFPC1_R1_P1_K1_Ch2.zen
7.620000e+00	1.173667e+02	20181123_CTCFgfpcf2_Prometa\MitoSys2\Calibration\pmEGFPC1\0001_pmEGFPC1_R1_P1_K1_Ch2.zen
7.680000e+00	1.242000e+02	20181123_CTCFgfpcf2_Prometa\MitoSys2\Calibration\pmEGFPC1\0001_pmEGFPC1_R1_P1_K1_Ch2.zen
7.740000e+00	1.199667e+02	20181123_CTCFgfpcf2_Prometa\MitoSys2\Calibration\pmEGFPC1\0001_pmEGFPC1_R1_P1_K1_Ch2.zen
7.800000e+00	1.176833e+02	20181123_CTCFgfpcf2_Prometa\MitoSys2\Calibration\pmEGFPC1\0001_pmEGFPC1_R1_P1_K1_Ch2.zen
7.860000e+00	1.143333e+02	20181123_CTCFgfpcf2_Prometa\MitoSys2\Calibration\pmEGFPC1\0001_pmEGFPC1_R1_P1_K1_Ch2.zen
7.920000e+00	1.171333e+02	20181123_CTCFgfpcf2_Prometa\MitoSys2\Calibration\pmEGFPC1\0001_pmEGFPC1_R1_P1_K1_Ch2.zen
7.980000e+00	1.206167e+02	20181123_CTCFgfpcf2_Prometa\MitoSys2\Calibration\pmEGFPC1\0001_pmEGFPC1_R1_P1_K1_Ch2.zen
8.040000e+00	1.265333e+02	20181123_CTCFgfpcf2_Prometa\MitoSys2\Calibration\pmEGFPC1\0001_pmEGFPC1_R1_P1_K1_Ch2.zen
8.100000e+00	1.104000e+02	20181123_CTCFgfpcf2_Prometa\MitoSys2\Calibration\pmEGFPC1\0001_pmEGFPC1_R1_P1_K1_Ch2.zen
8.160000e+00	1.272500e+02	20181123_CTCFgfpcf2_Prometa\MitoSys2\Calibration\pmEGFPC1\0001_pmEGFPC1_R1_P1_K1_Ch2.zen
8.220000e+00	1.216167e+02	20181123_CTCFgfpcf2_Prometa\MitoSys2\Calibration\pmEGFPC1\0001_pmEGFPC1_R1_P1_K1_Ch2.zen
8.280000e+00	1.243166e+02	20181123_CTCFgfpcf2_Prometa\MitoSys2\Calibration\pmEGFPC1\0001_pmEGFPC1_R1_P1_K1_Ch2.zen
8.340000e+00	1.193167e+02	20181123_CTCFgfpcf2_Prometa\MitoSys2\Calibration\pmEGFPC1\0001_pmEGFPC1_R1_P1_K1_Ch2.zen
8.400000e+00	1.198667e+02	20181123_CTCFgfpcf2_Prometa\MitoSys2\Calibration\pmEGFPC1\0001_pmEGFPC1_R1_P1_K1_Ch2.zen
8.460000e+00	1.277500e+02	20181123_CTCFgfpcf2_Prometa\MitoSys2\Calibration\pmEGFPC1\0001_pmEGFPC1_R1_P1_K1_Ch2.zen
8.520000e+00	1.204333e+02	20181123_CTCFgfpcf2_Prometa\MitoSys2\Calibration\pmEGFPC1\0001_pmEGFPC1_R1_P1_K1_Ch2.zen
8.580000e+00	1.247833e+02	20181123_CTCFgfpcf2_Prometa\MitoSys2\Calibration\pmEGFPC1\0001_pmEGFPC1_R1_P1_K1_Ch2.zen
8.640000e+00	1.234833e+02	20181123_CTCFgfpcf2_Prometa\MitoSys2\Calibration\pmEGFPC1\0001_pmEGFPC1_R1_P1_K1_Ch2.zen
8.700000e+00	1.198333e+02	20181123_CTCFgfpcf2_Prometa\MitoSys2\Calibration\pmEGFPC1\0001_pmEGFPC1_R1_P1_K1_Ch2.zen
8.760000e+00	1.223166e+02	20181123_CTCFgfpcf2_Prometa\MitoSys2\Calibration\pmEGFPC1\0001_pmEGFPC1_R1_P1_K1_Ch2.zen
8.820000e+00	1.206833e+02	20181123_CTCFgfpcf2_Prometa\MitoSys2\Calibration\pmEGFPC1\0001_pmEGFPC1_R1_P1_K1_Ch2.zen
8.880000e+00	1.172666e+02	20181123_CTCFgfpcf2_Prometa\MitoSys2\Calibration\pmEGFPC1\0001_pmEGFPC1_R1_P1_K1_Ch2.zen
8.940000e+00	1.255000e+02	20181123_CTCFgfpcf2_Prometa\MitoSys2\Calibration\pmEGFPC1\0001_pmEGFPC1_R1_P1_K1_Ch2.zen
9	1.203166e+02	20181123_CTCFgfpcf2_Prometa\MitoSys2\Calibration\pmEGFPC1\0001_pmEGFPC1_R1_P1_K1_Ch2.zen
9.060000e+00	1.145667e+02	20181123_CTCFgfpcf2_Prometa\MitoSys2\Calibration\pmEGFPC1\0001_pmEGFPC1_R1_P1_K1_Ch2.zen
9.120000e+00	1.249500e+02	20181123_CTCFgfpcf2_Prometa\MitoSys2\Calibration\pmEGFPC1\0001_pmEGFPC1_R1_P1_K1_Ch2.zen
9.180000e+00	1.224167e+02	20181123_CTCFgfpcf2_Prometa\MitoSys2\Calibration\pmEGFPC1\0001_pmEGFPC1_R1_P1_K1_Ch2.zen
9.240000e+00	1.245333e+02	20181123_CTCFgfpcf2_Prometa\MitoSys2\Calibration\pmEGFPC1\0001_pmEGFPC1_R1_P1_K1_Ch2.zen
9.300000e+00	1.153167e+02	20181123_CTCFgfpcf2_Prometa\MitoSys2\Calibration\pmEGFPC1\0001_pmEGFPC1_R1_P1_K1_Ch2.zen
9.360000e+00	1.176333e+02	20181123_CTCFgfpcf2_Prometa\MitoSys2\Calibration\pmEGFPC1\0001_pmEGFPC1_R1_P1_K1_Ch2.zen
9.420000e+00	1.176167e+02	20181123_CTCFgfpcf2_Prometa\MitoSys2\Calibration\pmEGFPC1\0001_pmEGFPC1_R1_P1_K1_Ch2.zen
9.480000e+00	1.151667e+02	20181123_CTCFgfpcf2_Prometa\MitoSys2\Calibration\pmEGFPC1\0001_pmEGFPC1_R1_P1_K1_Ch2.zen
9.540000e+00	1.176500e+02	20181123_CTCFgfpcf2_Prometa\MitoSys2\Calibration\pmEGFPC1\0001_pmEGFPC1_R1_P1_K1_Ch2.zen
9.600000e+00	1.226833e+02	20181123_CTCFgfpcf2_Prometa\MitoSys2\Calibration\pmEGFPC1\0001_pmEGFPC1_R1_P1_K1_Ch2.zen
9.660000e+00	1.200000e+02	20181123_CTCFgfpcf2_Prometa\MitoSys2\Calibration\pmEGFPC1\0001_pmEGFPC1_R1_P1_K1_Ch2.zen
9.720000e+00	1.245000e+02	20181123_CTCFgfpcf2_Prometa\MitoSys2\Calibration\pmEGFPC1\0001_pmEGFPC1_R1_P1_K1_Ch2.zen
9.780000e+00	1.163167e+02	20181123_CTCFgfpcf2_Prometa\MitoSys2\Calibration\pmEGFPC1\0001_pmEGFPC1_R1_P1_K1_Ch2.zen
9.840000e+00	1.179667e+02	20181123_CTCFgfpcf2_Prometa\MitoSys2\Calibration\pmEGFPC1\0001_pmEGFPC1_R1_P1_K1_Ch2.zen
9.900000e+00	1.165333e+02	20181123_CTCFgfpcf2_Prometa\MitoSys2\Calibration\pmEGFPC1\0001_pmEGFPC1_R1_P1_K1_Ch2.zen
9.960000e+00	1.258667e+02	20181123_CTCFgfpcf2_Prometa\MitoSys2\Calibration\pmEGFPC1\0001_pmEGFPC1_R1_P1_K1_Ch2.zen
1.002000e+01	1.224667e+02	20181123_CTCFgfpcf2_Prometa\MitoSys2\Calibration\pmEGFPC1\0001_pmEGFPC1_R1_P1_K1_Ch2.zen
1.008000e+01	1.241833e+02	20181123_CTCFgfpcf2_Prometa\MitoSys2\Calibration\pmEGFPC1\0001_pmEGFPC1_R1_P1_K1_Ch2.zen
1.014000e+01	1.240000e+02	20181123_CTCFgfpcf2_Prometa\MitoSys2\Calibration\pmEGFPC1\0001_pmEGFPC1_R1_P1_K1_Ch2.zen
1.020000e+01	1.171833e+02	20181123_CTCFgfpcf2_Prometa\MitoSys2\Calibration\pmEGFPC1\0001_pmEGFPC1_R1_P1_K1_Ch2.zen
1.026000e+01	1.153833e+02	20181123_CTCFgfpcf2_Prometa\MitoSys2\Calibration\pmEGFPC1\0001_pmEGFPC1_R1_P1_K1_Ch2.zen
1.032000e+01	1.188667e+02	20181123_CTCFgfpcf2_Prometa\MitoSys2\Calibration\pmEGFPC1\0001_pmEGFPC1_R1_P1_K1_Ch2.zen
1.038000e+01	1.206667e+02	20181123_CTCFgfpcf2_Prometa\MitoSys2\Calibration\pmEGFPC1\0001_pmEGFPC1_R1_P1_K1_Ch2.zen
1.044000e+01	1.277000e+02	20181123_CTCFgfpcf2_Prometa\MitoSys2\Calibration\pmEGFPC1\0001_pmEGFPC1_R1_P1_K1_Ch2.zen
1.050000e+01	1.239000e+02	20181123_CTCFgfpcf2_Prometa\MitoSys2\Calibration\pmEGFPC1\0001_pmEGFPC1_R1_P1_K1_Ch2.zen
1.056000e+01	1.285333e+02	20181123_CTCFgfpcf2_Prometa\MitoSys2\Calibration\pmEGFPC1\0001_pmEGFPC1_R1_P1_K1_Ch2.zen
1.062000e+01	1.259500e+02	20181123_CTCFgfpcf2_Prometa\MitoSys2\Calibration\pmEGFPC1\0001_pmEGFPC1_R1_P1_K1_Ch2.zen
1.068000e+01	1.237500e+02	20181123_CTCFgfpcf2_Prometa\MitoSys2\Calibration\pmEGFPC1\0001_pmEGFPC1_R1_P1_K1_Ch2.zen
1.074000e+01	1.179333e+02	20181123_CTCFgfpcf2_Prometa\MitoSys2\Calibration\pmEGFPC1\0001_pmEGFPC1_R1_P1_K1_Ch2.zen
1.080000e+01	1.205833e+02	20181123_CTCFgfpcf2_Prometa\MitoSys2\Calibration\pmEGFPC1\0001_pmEGFPC1_R1_P1_K1_Ch2.zen
1.086000e+01	1.160333e+02	20181123_CTCFgfpcf2_Prometa\MitoSys2\Calibration\pmEGFPC1\0001_pmEGFPC1_R1_P1_K1_Ch2.zen
1.092000e+01	1.202500e+02	20181123_CTCFgfpcf2_Prometa\MitoSys2\Calibration\pmEGFPC1\0001_pmEGFPC1_R1_P1_K1_Ch2.zen
1.098000e+01	1.146333e+02	20181123_CTCFgfpcf2_Prometa\MitoSys2\Calibration\pmEGFPC1\0001_pmEGFPC1_R1_P1_K1_Ch2.zen
1.104000e+01	1.209333e+02	20181123_CTCFgfpcf2_Prometa\MitoSys2\Calibration\pmEGFPC1\0001_pmEGFPC1_R1_P1_K1_Ch2.zen
1.110000e+01	1.261500e+02	20181123_CTCFgfpcf2_Prometa\MitoSys2\Calibration\pmEGFPC1\0001_pmEGFPC1_R1_P1_K1_Ch2.zen
1.116000e+01	1.218000e+02	20181123_CTCFgfpcf2_Prometa\MitoSys2\Calibration\pmEGFPC1\0001_pmEGFPC1_R1_P1_K1_Ch2.zen
1.122000e+01	1.144000e+02	20181123_CTCFgfpcf2_Prometa\MitoSys2\Calibration\pmEGFPC1\0001_pmEGFPC1_R1_P1_K1_Ch2.zen
1.128000e+01	1.137333e+02	20181123_CTCFgfpcf2_Prometa\MitoSys2\Calibration\pmEGFPC1\0001_pmEGFPC1_R1_P1_K1_Ch2.zen
1.134000e+01	1.227833e+02	20181123_CTCFgfpcf2_Prometa\MitoSys2\Calibration\pmEGFPC1\0001_pmEGFPC1_R1_P1_K1_Ch2.zen
1.140000e+01	1.226000e+02	20181123_CTCFgfpcf2_Prometa\MitoSys2\Calibration\pmEGFPC1\0001_pmEGFPC1_R1_P1_K1_Ch2.zen
1.146000e+01	1.153500e+02	20181123_CTCFgfpcf2_Prometa\MitoSys2\Calibration\pmEGFPC1\0001_pmEGFPC1_R1_P1_K1_Ch2.zen
1.152000e+01	1.227833e+02	20181123_CTCFgfpcf2_Prometa\MitoSys2\Calibration\pmEGFPC1\0001_pmEGFPC1_R1_P1_K1_Ch2.zen
1.158000e+01	1.313500e+02	20181123_CTCFgfpcf2_Prometa\MitoSys2\Calibration\pmEGFPC1\0001_pmEGFPC1_R1_P1_K1_Ch2.zen
1.164000e+01	1.217666e+02	20181123_CTCFgfpcf2_Prometa\MitoSys2\Calibration\pmEGFPC1\0001_pmEGFPC1_R1_P1_K1_Ch2.zen
1.170000e+01	1.156500e+02	20181123_CTCFgfpcf2_Prometa\MitoSys2\Calibration\pmEGFPC1\0001_pmEGFPC1_R1_P1_K1_Ch2.zen
1.176000e+01	1.213000e+02	20181123_CTCFgfpcf2_Prometa\MitoSys2\Calibration\pmEGFPC1\0001_pmEGFPC1_R1_P1_K1_Ch2.zen
1.182000e+01	1.287666e+02	20181123_CTCFgfpcf2_Prometa\MitoSys2\Calibration\pmEGFPC1\0001_pmEGFPC1_R1_P1_K1_Ch2.zen
1.188000e+01	1.267333e+02	20181123_CTCFgfpcf2_Prometa\MitoSys2\Calibration\pmEGFPC1\0001_pmEGFPC1_R1_P1_K1_Ch2.zen
1.194000e+01	1.212333e+02	20181123_CTCFgfpcf2_Prometa\MitoSys2\Calibration\pmEGFPC1\0001_pmEGFPC1_R1_P1_K1_Ch2.zen
12	1.311833e+02	20181123_CTCFgfpcf2_Prometa\MitoSys2\Calibration\pmEGFPC1\0001_pmEGFPC1_R1_P1_K1_Ch2.zen
1.206000e+01	1.180667e+02	20181123_CTCFgfpcf2_Prometa\MitoSys2\Calibration\pmEGFPC1\0001_pmEGFPC1_R1_P1_K1_Ch2.zen
1.212000e+01	1.189833e+02	20181123_CTCFgfpcf2_Prometa\MitoSys2\Calibration\pmEGFPC1\0001_pmEGFPC1_R1_P1_K1_Ch2.zen
1.218000e+01	1.174000e+02	20181123_CTCFgfpcf2_Prometa\MitoSys2\Calibration\pmEGFPC1\0001_pmEGFPC1_R1_P1_K1_Ch2.zen
1.224000e+01	1.216667e+02	20181123_CTCFgfpcf2_Prometa\MitoSys2\Calibration\pmEGFPC1\0001_pmEGFPC1_R1_P1_K1_Ch2.zen
1.230000e+01	1.239000e+02	20181123_CTCFgfpcf2_Prometa\MitoSys2\Calibration\pmEGFPC1\0001_pmEGFPC1_R1_P1_K1_Ch2.zen
1.236000e+01	1.201667e+02	20181123_CTCFgfpcf2_Prometa\MitoSys2\Calibration\pmEGFPC1\0001_pmEGFPC1_R1_P1_K1_Ch2.zen
1.242000e+01	1.196833e+02	20181123_CTCFgfpcf2_Prometa\MitoSys2\Calibration\pmEGFPC1\0001_pmEGFPC1_R1_P1_K1_Ch2.zen
1.248000e+01	1.171167e+02	20181123_CTCFgfpcf2_Prometa\MitoSys2\Calibration\pmEGFPC1\0001_pmEGFPC1_R1_P1_K1_Ch2.zen
1.254000e+01	1.232167e+02	20181123_CTCFgfpcf2_Prometa\MitoSys2\Calibration\pmEGFPC1\0001_pmEGFPC1_R1_P1_K1_Ch2.zen
1.260000e+01	1.229000e+02	20181123_CTCFgfpcf2_Prometa\MitoSys2\Calibration\pmEGFPC1\0001_pmEGFPC1_R1_P1_K1_Ch2.zen
1.266000e+01	1.169667e+02	20181123_CTCFgfpcf2_Prometa\MitoSys2\Calibration\pmEGFPC1\0001_pmEGFPC1_R1_P1_K1_Ch2.zen
1.272000e+01	1.214500e+02	20181123_CTCFgfpcf2_Prometa\MitoSys2\Calibration\pmEGFPC1\0001_pmEGFPC1_R1_P1_K1_Ch2.zen
1.278000e+01	1.215666e+02	20181123_CTCFgfpcf2_Prometa\MitoSys2\Calibration\pmEGFPC1\0001_pmEGFPC1_R1_P1_K1_Ch2.zen
1.284000e+01	1.241000e+02	20181123_CTCFgfpcf2_Prometa\MitoSys2\Calibration\pmEGFPC1\0001_pmEGFPC1_R1_P1_K1_Ch2.zen
1.290000e+01	1.206833e+02	20181123_CTCFgfpcf2_Prometa\MitoSys2\Calibration\pmEGFPC1\0001_pmEGFPC1_R1_P1_K1_Ch2.zen
1.296000e+01	1.274500e+02	20181123_CTCFgfpcf2_Prometa\MitoSys2\Calibration\pmEGFPC1\0001_pmEGFPC1_R1_P1_K1_Ch2.zen
1.302000e+01	1.193167e+02	20181123_CTCFgfpcf2_Prometa\MitoSys2\Calibration\pmEGFPC1\0001_pmEGFPC1_R1_P1_K1_Ch2.zen
1.308000e+01	1.209000e+02	20181123_CTCFgfpcf2_Prometa\MitoSys2\Calibration\pmEGFPC1\0001_pmEGFPC1_R1_P1_K1_Ch2.zen
1.314000e+01	1.214333e+02	20181123_CTCFgfpcf2_Prometa\MitoSys2\Calibration\pmEGFPC1\0001_pmEGFPC1_R1_P1_K1_Ch2.zen
1.320000e+01	1.265500e+02	20181123_CTCFgfpcf2_Prometa\MitoSys2\Calibration\pmEGFPC1\0001_pmEGFPC1_R1_P1_K1_Ch2.zen
1.326000e+01	1.214667e+02	20181123_CTCFgfpcf2_Prometa\MitoSys2\Calibration\pmEGFPC1\0001_pmEGFPC1_R1_P1_K1_Ch2.zen
1.332000e+01	1.251667e+02	20181123_CTCFgfpcf2_Prometa\MitoSys2\Calibration\pmEGFPC1\0001_pmEGFPC1_R1_P1_K1_Ch2.zen
1.338000e+01	1.204667e+02	20181123_CTCFgfpcf2_Prometa\MitoSys2\Calibration\pmEGFPC1\0001_pmEGFPC1_R1_P1_K1_Ch2.zen
1.344000e+01	1.179167e+02	20181123_CTCFgfpcf2_Prometa\MitoSys2\Calibration\pmEGFPC1\0001_pmEGFPC1_R1_P1_K1_Ch2.zen
1.350000e+01	1.230166e+02	20181123_CTCFgfpcf2_Prometa\MitoSys2\Calibration\pmEGFPC1\0001_pmEGFPC1_R1_P1_K1_Ch2.zen
1.356000e+01	1.160333e+02	20181123_CTCFgfpcf2_Prometa\MitoSys2\Calibration\pmEGFPC1\0001_pmEGFPC1_R1_P1_K1_Ch2.zen
1.362000e+01	1.229000e+02	20181123_CTCFgfpcf2_Prometa\MitoSys2\Calibration\pmEGFPC1\0001_pmEGFPC1_R1_P1_K1_Ch2.zen
1.368000e+01	1.186000e+02	20181123_CTCFgfpcf2_Prometa\MitoSys2\Calibration\pmEGFPC1\0001_pmEGFPC1_R1_P1_K1_Ch2.zen
1.374000e+01	1.216500e+02	20181123_CTCFgfpcf2_Prometa\MitoSys2\Calibration\pmEGFPC1\0001_pmEGFPC1_R1_P1_K1_Ch2.zen
1.380000e+01	1.248667e+02	20181123_CTCFgfpcf2_Prometa\MitoSys2\Calibration\pmEGFPC1\0001_pmEGFPC1_R1_P1_K1_Ch2.zen
1.386000e+01	1.232333e+02	20181123_CTCFgfpcf2_Prometa\MitoSys2\Calibration\pmEGFPC1\0001_pmEGFPC1_R1_P1_K1_Ch2.zen
1.392000e+01	1.222167e+02	20181123_CTCFgfpcf2_Prometa\MitoSys2\Calibration\pmEGFPC1\0001_pmEGFPC1_R1_P1_K1_Ch2.zen
1.398000e+01	1.280833e+02	20181123_CTCFgfpcf2_Prometa\MitoSys2\Calibration\pmEGFPC1\0001_pmEGFPC1_R1_P1_K1_Ch2.zen
1.404000e+01	1.201500e+02	20181123_CTCFgfpcf2_Prometa\MitoSys2\Calibration\pmEGFPC1\0001_pmEGFPC1_R1_P1_K1_Ch2.zen
1.410000e+01	1.183167e+02	20181123_CTCFgfpcf2_Prometa\MitoSys2\Calibration\pmEGFPC1\0001_pmEGFPC1_R1_P1_K1_Ch2.zen
1.416000e+01	1.188333e+02	20181123_CTCFgfpcf2_Prometa\MitoSys2\Calibration\pmEGFPC1\0001_pmEGFPC1_R1_P1_K1_Ch2.zen
1.422000e+01	1.237666e+02	20181123_CTCFgfpcf2_Prometa\MitoSys2\Calibration\pmEGFPC1\0001_pmEGFPC1_R1_P1_K1_Ch2.zen
1.428000e+01	1.235833e+02	20181123_CTCFgfpcf2_Prometa\MitoSys2\Calibration\pmEGFPC1\0001_pmEGFPC1_R1_P1_K1_Ch2.zen
1.434000e+01	1.261500e+02	20181123_CTCFgfpcf2_Prometa\MitoSys2\Calibration\pmEGFPC1\0001_pmEGFPC1_R1_P1_K1_Ch2.zen
1.440000e+01	1.271500e+02	20181123_CTCFgfpcf2_Prometa\MitoSys2\Calibration\pmEGFPC1\0001_pmEGFPC1_R1_P1_K1_Ch2.zen
1.446000e+01	1.297167e+02	20181123_CTCFgfpcf2_Prometa\MitoSys2\Calibration\pmEGFPC1\0001_pmEGFPC1_R1_P1_K1_Ch2.zen
1.452000e+01	1.212167e+02	20181123_CTCFgfpcf2_Prometa\MitoSys2\Calibration\pmEGFPC1\0001_pmEGFPC1_R1_P1_K1_Ch2.zen
1.458000e+01	1.248667e+02	20181123_CTCFgfpcf2_Prometa\MitoSys2\Calibration\pmEGFPC1\0001_pmEGFPC1_R1_P1_K1_Ch2.zen
1.464000e+01	1.173333e+02	20181123_CTCFgfpcf2_Prometa\MitoSys2\Calibration\pmEGFPC1\0001_pmEGFPC1_R1_P1_K1_Ch2.zen
1.470000e+01	1.160000e+02	20181123_CTCFgfpcf2_Prometa\MitoSys2\Calibration\pmEGFPC1\0001_pmEGFPC1_R1_P1_K1_Ch2.zen
1.476000e+01	1.210833e+02	20181123_CTCFgfpcf2_Prometa\MitoSys2\Calibration\pmEGFPC1\0001_pmEGFPC1_R1_P1_K1_Ch2.zen
1.482000e+01	1.204000e+02	20181123_CTCFgfpcf2_Prometa\MitoSys2\Calibration\pmEGFPC1\0001_pmEGFPC1_R1_P1_K1_Ch2.zen
1.488000e+01	1.182000e+02	20181123_CTCFgfpcf2_Prometa\MitoSys2\Calibration\pmEGFPC1\0001_pmEGFPC1_R1_P1_K1_Ch2.zen
1.494000e+01	1.288666e+02	20181123_CTCFgfpcf2_Prometa\MitoSys2\Calibration\pmEGFPC1\0001_pmEGFPC1_R1_P1_K1_Ch2.zen
15	1.311333e+02	20181123_CTCFgfpcf2_Prometa\MitoSys2\Calibration\pmEGFPC1\0001_pmEGFPC1_R1_P1_K1_Ch2.zen
1.506000e+01	1.217000e+02	20181123_CTCFgfpcf2_Prometa\MitoSys2\Calibration\pmEGFPC1\0001_pmEGFPC1_R1_P1_K1_Ch2.zen
1.512000e+01	1.059667e+02	20181123_CTCFgfpcf2_Prometa\MitoSys2\Calibration\pmEGFPC1\0001_pmEGFPC1_R1_P1_K1_Ch2.zen
1.518000e+01	1.158667e+02	20181123_CTCFgfpcf2_Prometa\MitoSys2\Calibration\pmEGFPC1\0001_pmEGFPC1_R1_P1_K1_Ch2.zen
1.524000e+01	1.192333e+02	20181123_CTCFgfpcf2_Prometa\MitoSys2\Calibration\pmEGFPC1\0001_pmEGFPC1_R1_P1_K1_Ch2.zen
1.530000e+01	1.164167e+02	20181123_CTCFgfpcf2_Prometa\MitoSys2\Calibration\pmEGFPC1\0001_pmEGFPC1_R1_P1_K1_Ch2.zen
1.536000e+01	1.236333e+02	20181123_CTCFgfpcf2_Prometa\MitoSys2\Calibration\pmEGFPC1\0001_pmEGFPC1_R1_P1_K1_Ch2.zen
1.542000e+01	1.220333e+02	20181123_CTCFgfpcf2_Prometa\MitoSys2\Calibration\pmEGFPC1\0001_pmEGFPC1_R1_P1_K1_Ch2.zen
1.548000e+01	1.258166e+02	20181123_CTCFgfpcf2_Prometa\MitoSys2\Calibration\pmEGFPC1\0001_pmEGFPC1_R1_P1_K1_Ch2.zen
1.554000e+01	1.221000e+02	20181123_CTCFgfpcf2_Prometa\MitoSys2\Calibration\pmEGFPC1\0001_pmEGFPC1_R1_P1_K1_Ch2.zen
1.560000e+01	1.257000e+02	20181123_CTCFgfpcf2_Prometa\MitoSys2\Calibration\pmEGFPC1\0001_pmEGFPC1_R1_P1_K1_Ch2.zen
1.566000e+01	1.241333e+02	20181123_CTCFgfpcf2_Prometa\MitoSys2\Calibration\pmEGFPC1\0001_pmEGFPC1_R1_P1_K1_Ch2.zen
1.572000e+01	1.243833e+02	20181123_CTCFgfpcf2_Prometa\MitoSys2\Calibration\pmEGFPC1\0001_pmEGFPC1_R1_P1_K1_Ch2.zen
1.578000e+01	1.229000e+02	20181123_CTCFgfpcf2_Prometa\MitoSys2\Calibration\pmEGFPC1\0001_pmEGFPC1_R1_P1_K1_Ch2.zen
1.584000e+01	1.186000e+02	20181123_CTCFgfpcf2_Prometa\MitoSys2\Calibration\pmEGFPC1\0001_pmEGFPC1_R1_P1_K1_Ch2.zen
1.590000e+01	1.216500e+02	20181123_CTCFgfpcf2_Prometa\MitoSys2\Calibration\pmEGFPC1\0001_pmEGFPC1_R1_P1_K1_Ch2.zen
1.596000e+01	1.147500e+02	20181123_CTCFgfpcf2_Prometa\MitoSys2\Calibration\pmEGFPC1\0001_pmEGFPC1_R1_P1_K1_Ch2.zen
1.602000e+01	1.146667e+02	20181123_CTCFgfpcf2_Prometa\MitoSys2\Calibration\pmEGFPC1\0001_pmEGFPC1_R1_P1_K1_Ch2.zen
1.608000e+01	1.169500e+02	20181123_CTCFgfpcf2_Prometa\MitoSys2\Calibration\pmEGFPC1\0001_pmEGFPC1_R1_P1_K1_Ch2.zen
1.614000e+01	1.211667e+02	20181123_CTCFgfpcf2_Prometa\MitoSys2\Calibration\pmEGFPC1\0001_pmEGFPC1_R1_P1_K1_Ch2.zen
1.620000e+01	1.170333e+02	20181123_CTCFgfpcf2_Prometa\MitoSys2\Calibration\pmEGFPC1\0001_pmEGFPC1_R1_P1_K1_Ch2.zen
1.626000e+01	1.175833e+02	20181123_CTCFgfpcf2_Prometa\MitoSys2\Calibration\pmEGFPC1\0001_pmEGFPC1_R1_P1_K1_Ch2.zen
1.632000e+01	1.105166e+02	20181123_CTCFgfpcf2_Prometa\MitoSys2\Calibration\pmEGFPC1\0001_pmEGFPC1_R1_P1_K1_Ch2.zen
1.638000e+01	1.175000e+02	20181123_CTCFgfpcf2_Prometa\MitoSys2\Calibration\pmEGFPC1\0001_pmEGFPC1_R1_P1_K1_Ch2.zen
1.644000e+01	1.147666e+02	20181123_CTCFgfpcf2_Prometa\MitoSys2\Calibration\pmEGFPC1\0001_pmEGFPC1_R1_P1_K1_Ch2.zen
1.650000e+01	1.191833e+02	20181123_CTCFgfpcf2_Prometa\MitoSys2\Calibration\pmEGFPC1\0001_pmEGFPC1_R1_P1_K1_Ch2.zen
1.656000e+01	1.196333e+02	20181123_CTCFgfpcf2_Prometa\MitoSys2\Calibration\pmEGFPC1\0001_pmEGFPC1_R1_P1_K1_Ch2.zen
1.662000e+01	1.200000e+02	20181123_CTCFgfpcf2_Prometa\MitoSys2\Calibration\pmEGFPC1\0001_pmEGFPC1_R1_P1_K1_Ch2.zen
1.668000e+01	1.231167e+02	20181123_CTCFgfpcf2_Prometa\MitoSys2\Calibration\pmEGFPC1\0001_pmEGFPC1_R1_P1_K1_Ch2.zen
1.674000e+01	1.164500e+02	20181123_CTCFgfpcf2_Prometa\MitoSys2\Calibration\pmEGFPC1\0001_pmEGFPC1_R1_P1_K1_Ch2.zen
1.680000e+01	1.205666e+02	20181123_CTCFgfpcf2_Prometa\MitoSys2\Calibration\pmEGFPC1\0001_pmEGFPC1_R1_P1_K1_Ch2.zen
1.686000e+01	1.281166e+02	20181123_CTCFgfpcf2_Prometa\MitoSys2\Calibration\pmEGFPC1\0001_pmEGFPC1_R1_P1_K1_Ch2.zen
1.692000e+01	1.225333e+02	20181123_CTCFgfpcf2_Prometa\MitoSys2\Calibration\pmEGFPC1\0001_pmEGFPC1_R1_P1_K1_Ch2.zen
1.698000e+01	1.204667e+02	20181123_CTCFgfpcf2_Prometa\MitoSys2\Calibration\pmEGFPC1\0001_pmEGFPC1_R1_P1_K1_Ch2.zen
1.704000e+01	1.172333e+02	20181123_CTCFgfpcf2_Prometa\MitoSys2\Calibration\pmEGFPC1\0001_pmEGFPC1_R1_P1_K1_Ch2.zen
1.710000e+01	1.203166e+02	20181123_CTCFgfpcf2_Prometa\MitoSys2\Calibration\pmEGFPC1\0001_pmEGFPC1_R1_P1_K1_Ch2.zen
1.716000e+01	1.247833e+02	20181123_CTCFgfpcf2_Prometa\MitoSys2\Calibration\pmEGFPC1\0001_pmEGFPC1_R1_P1_K1_Ch2.zen
1.722000e+01	1.188500e+02	20181123_CTCFgfpcf2_Prometa\MitoSys2\Calibration\pmEGFPC1\0001_pmEGFPC1_R1_P1_K1_Ch2.zen
1.728000e+01	1.195000e+02	20181123_CTCFgfpcf2_Prometa\MitoSys2\Calibration\pmEGFPC1\0001_pmEGFPC1_R1_P1_K1_Ch2.zen
1.734000e+01	1.166667e+02	20181123_CTCFgfpcf2_Prometa\MitoSys2\Calibration\pmEGFPC1\0001_pmEGFPC1_R1_P1_K1_Ch2.zen
1.740000e+01	1.154333e+02	20181123_CTCFgfpcf2_Prometa\MitoSys2\Calibration\pmEGFPC1\0001_pmEGFPC1_R1_P1_K1_Ch2.zen
1.746000e+01	1.197833e+02	20181123_CTCFgfpcf2_Prometa\MitoSys2\Calibration\pmEGFPC1\0001_pmEGFPC1_R1_P1_K1_Ch2.zen
1.752000e+01	1.267666e+02	20181123_CTCFgfpcf2_Prometa\MitoSys2\Calibration\pmEGFPC1\0001_pmEGFPC1_R1_P1_K1_Ch2.zen
1.758000e+01	1.150833e+02	20181123_CTCFgfpcf2_Prometa\MitoSys2\Calibration\pmEGFPC1\0001_pmEGFPC1_R1_P1_K1_Ch2.zen
1.764000e+01	1.192666e+02	20181123_CTCFgfpcf2_Prometa\MitoSys2\Calibration\pmEGFPC1\0001_pmEGFPC1_R1_P1_K1_Ch2.zen
1.770000e+01	1.137333e+02	20181123_CTCFgfpcf2_Prometa\MitoSys2\Calibration\pmEGFPC1\0001_pmEGFPC1_R1_P1_K1_Ch2.zen
1.776000e+01	1.162666e+02	20181123_CTCFgfpcf2_Prometa\MitoSys2\Calibration\pmEGFPC1\0001_pmEGFPC1_R1_P1_K1_Ch2.zen
1.782000e+01	1.240000e+02	20181123_CTCFgfpcf2_Prometa\MitoSys2\Calibration\pmEGFPC1\0001_pmEGFPC1_R1_P1_K1_Ch2.zen
1.788000e+01	1.176833e+02	20181123_CTCFgfpcf2_Prometa\MitoSys2\Calibration\pmEGFPC1\0001_pmEGFPC1_R1_P1_K1_Ch2.zen
1.794000e+01	1.196833e+02	20181123_CTCFgfpcf2_Prometa\MitoSys2\Calibration\pmEGFPC1\0001_pmEGFPC1_R1_P1_K1_Ch2.zen
18	1.253500e+02	20181123_CTCFgfpcf2_Prometa\MitoSys2\Calibration\pmEGFPC1\0001_pmEGFPC1_R1_P1_K1_Ch2.zen
1.806000e+01	1.164000e+02	20181123_CTCFgfpcf2_Prometa\MitoSys2\Calibration\pmEGFPC1\0001_pmEGFPC1_R1_P1_K1_Ch2.zen
1.812000e+01	1.224667e+02	20181123_CTCFgfpcf2_Prometa\MitoSys2\Calibration\pmEGFPC1\0001_pmEGFPC1_R1_P1_K1_Ch2.zen
1.818000e+01	1.229000e+02	20181123_CTCFgfpcf2_Prometa\MitoSys2\Calibration\pmEGFPC1\0001_pmEGFPC1_R1_P1_K1_Ch2.zen
1.824000e+01	1.216667e+02	20181123_CTCFgfpcf2_Prometa\MitoSys2\Calibration\pmEGFPC1\0001_pmEGFPC1_R1_P1_K1_Ch2.zen
1.830000e+01	1.234333e+02	20181123_CTCFgfpcf2_Prometa\MitoSys2\Calibration\pmEGFPC1\0001_pmEGFPC1_R1_P1_K1_Ch2.zen
1.836000e+01	1.214167e+02	20181123_CTCFgfpcf2_Prometa\MitoSys2\Calibration\pmEGFPC1\0001_pmEGFPC1_R1_P1_K1_Ch2.zen
1.842000e+01	1.235333e+02	20181123_CTCFgfpcf2_Prometa\MitoSys2\Calibration\pmEGFPC1\0001_pmEGFPC1_R1_P1_K1_Ch2.zen
1.848000e+01	1.198333e+02	20181123_CTCFgfpcf2_Prometa\MitoSys2\Calibration\pmEGFPC1\0001_pmEGFPC1_R1_P1_K1_Ch2.zen
1.854000e+01	1.210333e+02	20181123_CTCFgfpcf2_Prometa\MitoSys2\Calibration\pmEGFPC1\0001_pmEGFPC1_R1_P1_K1_Ch2.zen
1.860000e+01	1.180000e+02	20181123_CTCFgfpcf2_Prometa\MitoSys2\Calibration\pmEGFPC1\0001_pmEGFPC1_R1_P1_K1_Ch2.zen
1.866000e+01	1.199833e+02	20181123_CTCFgfpcf2_Prometa\MitoSys2\Calibration\pmEGFPC1\0001_pmEGFPC1_R1_P1_K1_Ch2.zen
1.872000e+01	1.202666e+02	20181123_CTCFgfpcf2_Prometa\MitoSys2\Calibration\pmEGFPC1\0001_pmEGFPC1_R1_P1_K1_Ch2.zen
1.878000e+01	1.171500e+02	20181123_CTCFgfpcf2_Prometa\MitoSys2\Calibration\pmEGFPC1\0001_pmEGFPC1_R1_P1_K1_Ch2.zen
1.884000e+01	1.142666e+02	20181123_CTCFgfpcf2_Prometa\MitoSys2\Calibration\pmEGFPC1\0001_pmEGFPC1_R1_P1_K1_Ch2.zen
1.890000e+01	1.209500e+02	20181123_CTCFgfpcf2_Prometa\MitoSys2\Calibration\pmEGFPC1\0001_pmEGFPC1_R1_P1_K1_Ch2.zen
1.896000e+01	1.205833e+02	20181123_CTCFgfpcf2_Prometa\MitoSys2\Calibration\pmEGFPC1\0001_pmEGFPC1_R1_P1_K1_Ch2.zen
1.902000e+01	1.147167e+02	20181123_CTCFgfpcf2_Prometa\MitoSys2\Calibration\pmEGFPC1\0001_pmEGFPC1_R1_P1_K1_Ch2.zen
1.908000e+01	1.277167e+02	20181123_CTCFgfpcf2_Prometa\MitoSys2\Calibration\pmEGFPC1\0001_pmEGFPC1_R1_P1_K1_Ch2.zen
1.914000e+01	1.115166e+02	20181123_CTCFgfpcf2_Prometa\MitoSys2\Calibration\pmEGFPC1\0001_pmEGFPC1_R1_P1_K1_Ch2.zen
1.920000e+01	1.224000e+02	20181123_CTCFgfpcf2_Prometa\MitoSys2\Calibration\pmEGFPC1\0001_pmEGFPC1_R1_P1_K1_Ch2.zen
1.926000e+01	1.201167e+02	20181123_CTCFgfpcf2_Prometa\MitoSys2\Calibration\pmEGFPC1\0001_pmEGFPC1_R1_P1_K1_Ch2.zen
1.932000e+01	1.177833e+02	20181123_CTCFgfpcf2_Prometa\MitoSys2\Calibration\pmEGFPC1\0001_pmEGFPC1_R1_P1_K1_Ch2.zen
1.938000e+01	1.233833e+02	20181123_CTCFgfpcf2_Prometa\MitoSys2\Calibration\pmEGFPC1\0001_pmEGFPC1_R1_P1_K1_Ch2.zen
1.944000e+01	1.217167e+02	20181123_CTCFgfpcf2_Prometa\MitoSys2\Calibration\pmEGFPC1\0001_pmEGFPC1_R1_P1_K1_Ch2.zen
1.950000e+01	1.162833e+02	20181123_CTCFgfpcf2_Prometa\MitoSys2\Calibration\pmEGFPC1\0001_pmEGFPC1_R1_P1_K1_Ch2.zen
1.956000e+01	1.254667e+02	20181123_CTCFgfpcf2_Prometa\MitoSys2\Calibration\pmEGFPC1\0001_pmEGFPC1_R1_P1_K1_Ch2.zen
1.962000e+01	1.172833e+02	20181123_CTCFgfpcf2_Prometa\MitoSys2\Calibration\pmEGFPC1\0001_pmEGFPC1_R1_P1_K1_Ch2.zen
1.968000e+01	1.239500e+02	20181123_CTCFgfpcf2_Prometa\MitoSys2\Calibration\pmEGFPC1\0001_pmEGFPC1_R1_P1_K1_Ch2.zen
1.974000e+01	1.170667e+02	20181123_CTCFgfpcf2_Prometa\MitoSys2\Calibration\pmEGFPC1\0001_pmEGFPC1_R1_P1_K1_Ch2.zen
1.980000e+01	1.235166e+02	20181123_CTCFgfpcf2_Prometa\MitoSys2\Calibration\pmEGFPC1\0001_pmEGFPC1_R1_P1_K1_Ch2.zen
1.986000e+01	1.209833e+02	20181123_CTCFgfpcf2_Prometa\MitoSys2\Calibration\pmEGFPC1\0001_pmEGFPC1_R1_P1_K1_Ch2.zen
1.992000e+01	1.161833e+02	20181123_CTCFgfpcf2_Prometa\MitoSys2\Calibration\pmEGFPC1\0001_pmEGFPC1_R1_P1_K1_Ch2.zen
1.998000e+01	1.145166e+02	20181123_CTCFgfpcf2_Prometa\MitoSys2\Calibration\pmEGFPC1\0001_pmEGFPC1_R1_P1_K1_Ch2.zen
2.004000e+01	1.164167e+02	20181123_CTCFgfpcf2_Prometa\MitoSys2\Calibration\pmEGFPC1\0001_pmEGFPC1_R1_P1_K1_Ch2.zen
2.010000e+01	1.174167e+02	20181123_CTCFgfpcf2_Prometa\MitoSys2\Calibration\pmEGFPC1\0001_pmEGFPC1_R1_P1_K1_Ch2.zen
2.016000e+01	1.213333e+02	20181123_CTCFgfpcf2_Prometa\MitoSys2\Calibration\pmEGFPC1\0001_pmEGFPC1_R1_P1_K1_Ch2.zen
2.022000e+01	1.173333e+02	20181123_CTCFgfpcf2_Prometa\MitoSys2\Calibration\pmEGFPC1\0001_pmEGFPC1_R1_P1_K1_Ch2.zen
2.028000e+01	1.177167e+02	20181123_CTCFgfpcf2_Prometa\MitoSys2\Calibration\pmEGFPC1\0001_pmEGFPC1_R1_P1_K1_Ch2.zen
2.034000e+01	1.175833e+02	20181123_CTCFgfpcf2_Prometa\MitoSys2\Calibration\pmEGFPC1\0001_pmEGFPC1_R1_P1_K1_Ch2.zen
2.040000e+01	1.232167e+02	20181123_CTCFgfpcf2_Prometa\MitoSys2\Calibration\pmEGFPC1\0001_pmEGFPC1_R1_P1_K1_Ch2.zen
2.046000e+01	1.281333e+02	20181123_CTCFgfpcf2_Prometa\MitoSys2\Calibration\pmEGFPC1\0001_pmEGFPC1_R1_P1_K1_Ch2.zen
2.052000e+01	1.226167e+02	20181123_CTCFgfpcf2_Prometa\MitoSys2\Calibration\pmEGFPC1\0001_pmEGFPC1_R1_P1_K1_Ch2.zen
2.058000e+01	1.163833e+02	20181123_CTCFgfpcf2_Prometa\MitoSys2\Calibration\pmEGFPC1\0001_pmEGFPC1_R1_P1_K1_Ch2.zen
2.064000e+01	1.221500e+02	20181123_CTCFgfpcf2_Prometa\MitoSys2\Calibration\pmEGFPC1\0001_pmEGFPC1_R1_P1_K1_Ch2.zen
2.070000e+01	1.274500e+02	20181123_CTCFgfpcf2_Prometa\MitoSys2\Calibration\pmEGFPC1\0001_pmEGFPC1_R1_P1_K1_Ch2.zen
2.076000e+01	1.236500e+02	20181123_CTCFgfpcf2_Prometa\MitoSys2\Calibration\pmEGFPC1\0001_pmEGFPC1_R1_P1_K1_Ch2.zen
2.082000e+01	1.224500e+02	20181123_CTCFgfpcf2_Prometa\MitoSys2\Calibration\pmEGFPC1\0001_pmEGFPC1_R1_P1_K1_Ch2.zen
2.088000e+01	1.186667e+02	20181123_CTCFgfpcf2_Prometa\MitoSys2\Calibration\pmEGFPC1\0001_pmEGFPC1_R1_P1_K1_Ch2.zen
2.094000e+01	1.227833e+02	20181123_CTCFgfpcf2_Prometa\MitoSys2\Calibration\pmEGFPC1\0001_pmEGFPC1_R1_P1_K1_Ch2.zen
21	1.194667e+02	20181123_CTCFgfpcf2_Prometa\MitoSys2\Calibration\pmEGFPC1\0001_pmEGFPC1_R1_P1_K1_Ch2.zen
2.106000e+01	1.273833e+02	20181123_CTCFgfpcf2_Prometa\MitoSys2\Calibration\pmEGFPC1\0001_pmEGFPC1_R1_P1_K1_Ch2.zen
2.112000e+01	1.247000e+02	20181123_CTCFgfpcf2_Prometa\MitoSys2\Calibration\pmEGFPC1\0001_pmEGFPC1_R1_P1_K1_Ch2.zen
2.118000e+01	1.266500e+02	20181123_CTCFgfpcf2_Prometa\MitoSys2\Calibration\pmEGFPC1\0001_pmEGFPC1_R1_P1_K1_Ch2.zen
2.124000e+01	1.172167e+02	20181123_CTCFgfpcf2_Prometa\MitoSys2\Calibration\pmEGFPC1\0001_pmEGFPC1_R1_P1_K1_Ch2.zen
2.130000e+01	1.178500e+02	20181123_CTCFgfpcf2_Prometa\MitoSys2\Calibration\pmEGFPC1\0001_pmEGFPC1_R1_P1_K1_Ch2.zen
2.136000e+01	1.114833e+02	20181123_CTCFgfpcf2_Prometa\MitoSys2\Calibration\pmEGFPC1\0001_pmEGFPC1_R1_P1_K1_Ch2.zen
2.142000e+01	1.157833e+02	20181123_CTCFgfpcf2_Prometa\MitoSys2\Calibration\pmEGFPC1\0001_pmEGFPC1_R1_P1_K1_Ch2.zen
2.148000e+01	1.191833e+02	20181123_CTCFgfpcf2_Prometa\MitoSys2\Calibration\pmEGFPC1\0001_pmEGFPC1_R1_P1_K1_Ch2.zen
2.154000e+01	1.179167e+02	20181123_CTCFgfpcf2_Prometa\MitoSys2\Calibration\pmEGFPC1\0001_pmEGFPC1_R1_P1_K1_Ch2.zen
2.160000e+01	1.200833e+02	20181123_CTCFgfpcf2_Prometa\MitoSys2\Calibration\pmEGFPC1\0001_pmEGFPC1_R1_P1_K1_Ch2.zen
2.166000e+01	1.201500e+02	20181123_CTCFgfpcf2_Prometa\MitoSys2\Calibration\pmEGFPC1\0001_pmEGFPC1_R1_P1_K1_Ch2.zen
2.172000e+01	1.195000e+02	20181123_CTCFgfpcf2_Prometa\MitoSys2\Calibration\pmEGFPC1\0001_pmEGFPC1_R1_P1_K1_Ch2.zen
2.178000e+01	1.207167e+02	20181123_CTCFgfpcf2_Prometa\MitoSys2\Calibration\pmEGFPC1\0001_pmEGFPC1_R1_P1_K1_Ch2.zen
2.184000e+01	1.188000e+02	20181123_CTCFgfpcf2_Prometa\MitoSys2\Calibration\pmEGFPC1\0001_pmEGFPC1_R1_P1_K1_Ch2.zen
2.190000e+01	1.247833e+02	20181123_CTCFgfpcf2_Prometa\MitoSys2\Calibration\pmEGFPC1\0001_pmEGFPC1_R1_P1_K1_Ch2.zen
2.196000e+01	1.184167e+02	20181123_CTCFgfpcf2_Prometa\MitoSys2\Calibration\pmEGFPC1\0001_pmEGFPC1_R1_P1_K1_Ch2.zen
2.202000e+01	1.172333e+02	20181123_CTCFgfpcf2_Prometa\MitoSys2\Calibration\pmEGFPC1\0001_pmEGFPC1_R1_P1_K1_Ch2.zen
2.208000e+01	1.192333e+02	20181123_CTCFgfpcf2_Prometa\MitoSys2\Calibration\pmEGFPC1\0001_pmEGFPC1_R1_P1_K1_Ch2.zen
2.214000e+01	1.184500e+02	20181123_CTCFgfpcf2_Prometa\MitoSys2\Calibration\pmEGFPC1\0001_pmEGFPC1_R1_P1_K1_Ch2.zen
2.220000e+01	1.251000e+02	20181123_CTCFgfpcf2_Prometa\MitoSys2\Calibration\pmEGFPC1\0001_pmEGFPC1_R1_P1_K1_Ch2.zen
2.226000e+01	1.229667e+02	20181123_CTCFgfpcf2_Prometa\MitoSys2\Calibration\pmEGFPC1\0001_pmEGFPC1_R1_P1_K1_Ch2.zen
2.232000e+01	1.253833e+02	20181123_CTCFgfpcf2_Prometa\MitoSys2\Calibration\pmEGFPC1\0001_pmEGFPC1_R1_P1_K1_Ch2.zen
2.238000e+01	1.189000e+02	20181123_CTCFgfpcf2_Prometa\MitoSys2\Calibration\pmEGFPC1\0001_pmEGFPC1_R1_P1_K1_Ch2.zen
2.244000e+01	1.252833e+02	20181123_CTCFgfpcf2_Prometa\MitoSys2\Calibration\pmEGFPC1\0001_pmEGFPC1_R1_P1_K1_Ch2.zen
2.250000e+01	1.145333e+02	20181123_CTCFgfpcf2_Prometa\MitoSys2\Calibration\pmEGFPC1\0001_pmEGFPC1_R1_P1_K1_Ch2.zen
2.256000e+01	1.273333e+02	20181123_CTCFgfpcf2_Prometa\MitoSys2\Calibration\pmEGFPC1\0001_pmEGFPC1_R1_P1_K1_Ch2.zen
2.262000e+01	1.158167e+02	20181123_CTCFgfpcf2_Prometa\MitoSys2\Calibration\pmEGFPC1\0001_pmEGFPC1_R1_P1_K1_Ch2.zen
2.268000e+01	1.180500e+02	20181123_CTCFgfpcf2_Prometa\MitoSys2\Calibration\pmEGFPC1\0001_pmEGFPC1_R1_P1_K1_Ch2.zen
2.274000e+01	1.225666e+02	20181123_CTCFgfpcf2_Prometa\MitoSys2\Calibration\pmEGFPC1\0001_pmEGFPC1_R1_P1_K1_Ch2.zen
2.280000e+01	1.167500e+02	20181123_CTCFgfpcf2_Prometa\MitoSys2\Calibration\pmEGFPC1\0001_pmEGFPC1_R1_P1_K1_Ch2.zen
2.286000e+01	1.231667e+02	20181123_CTCFgfpcf2_Prometa\MitoSys2\Calibration\pmEGFPC1\0001_pmEGFPC1_R1_P1_K1_Ch2.zen
2.292000e+01	1.129500e+02	20181123_CTCFgfpcf2_Prometa\MitoSys2\Calibration\pmEGFPC1\0001_pmEGFPC1_R1_P1_K1_Ch2.zen
2.298000e+01	1.176500e+02	20181123_CTCFgfpcf2_Prometa\MitoSys2\Calibration\pmEGFPC1\0001_pmEGFPC1_R1_P1_K1_Ch2.zen
2.304000e+01	1.238166e+02	20181123_CTCFgfpcf2_Prometa\MitoSys2\Calibration\pmEGFPC1\0001_pmEGFPC1_R1_P1_K1_Ch2.zen
2.310000e+01	1.128500e+02	20181123_CTCFgfpcf2_Prometa\MitoSys2\Calibration\pmEGFPC1\0001_pmEGFPC1_R1_P1_K1_Ch2.zen
2.316000e+01	1.274500e+02	20181123_CTCFgfpcf2_Prometa\MitoSys2\Calibration\pmEGFPC1\0001_pmEGFPC1_R1_P1_K1_Ch2.zen
2.322000e+01	1.238500e+02	20181123_CTCFgfpcf2_Prometa\MitoSys2\Calibration\pmEGFPC1\0001_pmEGFPC1_R1_P1_K1_Ch2.zen
2.328000e+01	1.209167e+02	20181123_CTCFgfpcf2_Prometa\MitoSys2\Calibration\pmEGFPC1\0001_pmEGFPC1_R1_P1_K1_Ch2.zen
2.334000e+01	1.183667e+02	20181123_CTCFgfpcf2_Prometa\MitoSys2\Calibration\pmEGFPC1\0001_pmEGFPC1_R1_P1_K1_Ch2.zen
2.340000e+01	1.177167e+02	20181123_CTCFgfpcf2_Prometa\MitoSys2\Calibration\pmEGFPC1\0001_pmEGFPC1_R1_P1_K1_Ch2.zen
2.346000e+01	1.216000e+02	20181123_CTCFgfpcf2_Prometa\MitoSys2\Calibration\pmEGFPC1\0001_pmEGFPC1_R1_P1_K1_Ch2.zen
2.352000e+01	1.218500e+02	20181123_CTCFgfpcf2_Prometa\MitoSys2\Calibration\pmEGFPC1\0001_pmEGFPC1_R1_P1_K1_Ch2.zen
2.358000e+01	1.205666e+02	20181123_CTCFgfpcf2_Prometa\MitoSys2\Calibration\pmEGFPC1\0001_pmEGFPC1_R1_P1_K1_Ch2.zen
2.364000e+01	1.188167e+02	20181123_CTCFgfpcf2_Prometa\MitoSys2\Calibration\pmEGFPC1\0001_pmEGFPC1_R1_P1_K1_Ch2.zen
2.370000e+01	1.171333e+02	20181123_CTCFgfpcf2_Prometa\MitoSys2\Calibration\pmEGFPC1\0001_pmEGFPC1_R1_P1_K1_Ch2.zen
2.376000e+01	1.217666e+02	20181123_CTCFgfpcf2_Prometa\MitoSys2\Calibration\pmEGFPC1\0001_pmEGFPC1_R1_P1_K1_Ch2.zen
2.382000e+01	1.231667e+02	20181123_CTCFgfpcf2_Prometa\MitoSys2\Calibration\pmEGFPC1\0001_pmEGFPC1_R1_P1_K1_Ch2.zen
2.388000e+01	1.192000e+02	20181123_CTCFgfpcf2_Prometa\MitoSys2\Calibration\pmEGFPC1\0001_pmEGFPC1_R1_P1_K1_Ch2.zen
2.394000e+01	1.157833e+02	20181123_CTCFgfpcf2_Prometa\MitoSys2\Calibration\pmEGFPC1\0001_pmEGFPC1_R1_P1_K1_Ch2.zen
24	1.207833e+02	20181123_CTCFgfpcf2_Prometa\MitoSys2\Calibration\pmEGFPC1\0001_pmEGFPC1_R1_P1_K1_Ch2.zen
2.406000e+01	1.189167e+02	20181123_CTCFgfpcf2_Prometa\MitoSys2\Calibration\pmEGFPC1\0001_pmEGFPC1_R1_P1_K1_Ch2.zen
2.412000e+01	1.231000e+02	20181123_CTCFgfpcf2_Prometa\MitoSys2\Calibration\pmEGFPC1\0001_pmEGFPC1_R1_P1_K1_Ch2.zen
2.418000e+01	1.182000e+02	20181123_CTCFgfpcf2_Prometa\MitoSys2\Calibration\pmEGFPC1\0001_pmEGFPC1_R1_P1_K1_Ch2.zen
2.424000e+01	1.195333e+02	20181123_CTCFgfpcf2_Prometa\MitoSys2\Calibration\pmEGFPC1\0001_pmEGFPC1_R1_P1_K1_Ch2.zen
2.430000e+01	1.129500e+02	20181123_CTCFgfpcf2_Prometa\MitoSys2\Calibration\pmEGFPC1\0001_pmEGFPC1_R1_P1_K1_Ch2.zen
2.436000e+01	1.202333e+02	20181123_CTCFgfpcf2_Prometa\MitoSys2\Calibration\pmEGFPC1\0001_pmEGFPC1_R1_P1_K1_Ch2.zen
2.442000e+01	1.162000e+02	20181123_CTCFgfpcf2_Prometa\MitoSys2\Calibration\pmEGFPC1\0001_pmEGFPC1_R1_P1_K1_Ch2.zen
2.448000e+01	1.190000e+02	20181123_CTCFgfpcf2_Prometa\MitoSys2\Calibration\pmEGFPC1\0001_pmEGFPC1_R1_P1_K1_Ch2.zen
2.454000e+01	1.201000e+02	20181123_CTCFgfpcf2_Prometa\MitoSys2\Calibration\pmEGFPC1\0001_pmEGFPC1_R1_P1_K1_Ch2.zen
2.460000e+01	1.132833e+02	20181123_CTCFgfpcf2_Prometa\MitoSys2\Calibration\pmEGFPC1\0001_pmEGFPC1_R1_P1_K1_Ch2.zen
2.466000e+01	1.184500e+02	20181123_CTCFgfpcf2_Prometa\MitoSys2\Calibration\pmEGFPC1\0001_pmEGFPC1_R1_P1_K1_Ch2.zen
2.472000e+01	1.235333e+02	20181123_CTCFgfpcf2_Prometa\MitoSys2\Calibration\pmEGFPC1\0001_pmEGFPC1_R1_P1_K1_Ch2.zen
2.478000e+01	1.154167e+02	20181123_CTCFgfpcf2_Prometa\MitoSys2\Calibration\pmEGFPC1\0001_pmEGFPC1_R1_P1_K1_Ch2.zen
2.484000e+01	1.160500e+02	20181123_CTCFgfpcf2_Prometa\MitoSys2\Calibration\pmEGFPC1\0001_pmEGFPC1_R1_P1_K1_Ch2.zen
2.490000e+01	1.139000e+02	20181123_CTCFgfpcf2_Prometa\MitoSys2\Calibration\pmEGFPC1\0001_pmEGFPC1_R1_P1_K1_Ch2.zen
2.496000e+01	1.258333e+02	20181123_CTCFgfpcf2_Prometa\MitoSys2\Calibration\pmEGFPC1\0001_pmEGFPC1_R1_P1_K1_Ch2.zen
2.502000e+01	1.144667e+02	20181123_CTCFgfpcf2_Prometa\MitoSys2\Calibration\pmEGFPC1\0001_pmEGFPC1_R1_P1_K1_Ch2.zen
2.508000e+01	1.168833e+02	20181123_CTCFgfpcf2_Prometa\MitoSys2\Calibration\pmEGFPC1\0001_pmEGFPC1_R1_P1_K1_Ch2.zen
2.514000e+01	1.245500e+02	20181123_CTCFgfpcf2_Prometa\MitoSys2\Calibration\pmEGFPC1\0001_pmEGFPC1_R1_P1_K1_Ch2.zen
2.520000e+01	1.285166e+02	20181123_CTCFgfpcf2_Prometa\MitoSys2\Calibration\pmEGFPC1\0001_pmEGFPC1_R1_P1_K1_Ch2.zen
2.526000e+01	1.215166e+02	20181123_CTCFgfpcf2_Prometa\MitoSys2\Calibration\pmEGFPC1\0001_pmEGFPC1_R1_P1_K1_Ch2.zen
2.532000e+01	1.185333e+02	20181123_CTCFgfpcf2_Prometa\MitoSys2\Calibration\pmEGFPC1\0001_pmEGFPC1_R1_P1_K1_Ch2.zen
2.538000e+01	1.174000e+02	20181123_CTCFgfpcf2_Prometa\MitoSys2\Calibration\pmEGFPC1\0001_pmEGFPC1_R1_P1_K1_Ch2.zen
2.544000e+01	1.198667e+02	20181123_CTCFgfpcf2_Prometa\MitoSys2\Calibration\pmEGFPC1\0001_pmEGFPC1_R1_P1_K1_Ch2.zen
2.550000e+01	1.213333e+02	20181123_CTCFgfpcf2_Prometa\MitoSys2\Calibration\pmEGFPC1\0001_pmEGFPC1_R1_P1_K1_Ch2.zen
2.556000e+01	1.175166e+02	20181123_CTCFgfpcf2_Prometa\MitoSys2\Calibration\pmEGFPC1\0001_pmEGFPC1_R1_P1_K1_Ch2.zen
2.562000e+01	1.174333e+02	20181123_CTCFgfpcf2_Prometa\MitoSys2\Calibration\pmEGFPC1\0001_pmEGFPC1_R1_P1_K1_Ch2.zen
2.568000e+01	1.188667e+02	20181123_CTCFgfpcf2_Prometa\MitoSys2\Calibration\pmEGFPC1\0001_pmEGFPC1_R1_P1_K1_Ch2.zen
2.574000e+01	1.162833e+02	20181123_CTCFgfpcf2_Prometa\MitoSys2\Calibration\pmEGFPC1\0001_pmEGFPC1_R1_P1_K1_Ch2.zen
2.580000e+01	1.229833e+02	20181123_CTCFgfpcf2_Prometa\MitoSys2\Calibration\pmEGFPC1\0001_pmEGFPC1_R1_P1_K1_Ch2.zen
2.586000e+01	1.236167e+02	20181123_CTCFgfpcf2_Prometa\MitoSys2\Calibration\pmEGFPC1\0001_pmEGFPC1_R1_P1_K1_Ch2.zen
2.592000e+01	1.196333e+02	20181123_CTCFgfpcf2_Prometa\MitoSys2\Calibration\pmEGFPC1\0001_pmEGFPC1_R1_P1_K1_Ch2.zen
2.598000e+01	1.213333e+02	20181123_CTCFgfpcf2_Prometa\MitoSys2\Calibration\pmEGFPC1\0001_pmEGFPC1_R1_P1_K1_Ch2.zen
2.604000e+01	1.213166e+02	20181123_CTCFgfpcf2_Prometa\MitoSys2\Calibration\pmEGFPC1\0001_pmEGFPC1_R1_P1_K1_Ch2.zen
2.610000e+01	1.220833e+02	20181123_CTCFgfpcf2_Prometa\MitoSys2\Calibration\pmEGFPC1\0001_pmEGFPC1_R1_P1_K1_Ch2.zen
2.616000e+01	1.189333e+02	20181123_CTCFgfpcf2_Prometa\MitoSys2\Calibration\pmEGFPC1\0001_pmEGFPC1_R1_P1_K1_Ch2.zen
2.622000e+01	1.176333e+02	20181123_CTCFgfpcf2_Prometa\MitoSys2\Calibration\pmEGFPC1\0001_pmEGFPC1_R1_P1_K1_Ch2.zen
2.628000e+01	1.133333e+02	20181123_CTCFgfpcf2_Prometa\MitoSys2\Calibration\pmEGFPC1\0001_pmEGFPC1_R1_P1_K1_Ch2.zen
2.634000e+01	1.183500e+02	20181123_CTCFgfpcf2_Prometa\MitoSys2\Calibration\pmEGFPC1\0001_pmEGFPC1_R1_P1_K1_Ch2.zen
2.640000e+01	1.213500e+02	20181123_CTCFgfpcf2_Prometa\MitoSys2\Calibration\pmEGFPC1\0001_pmEGFPC1_R1_P1_K1_Ch2.zen
2.646000e+01	1.194833e+02	20181123_CTCFgfpcf2_Prometa\MitoSys2\Calibration\pmEGFPC1\0001_pmEGFPC1_R1_P1_K1_Ch2.zen
2.652000e+01	1.176333e+02	20181123_CTCFgfpcf2_Prometa\MitoSys2\Calibration\pmEGFPC1\0001_pmEGFPC1_R1_P1_K1_Ch2.zen
2.658000e+01	1.208833e+02	20181123_CTCFgfpcf2_Prometa\MitoSys2\Calibration\pmEGFPC1\0001_pmEGFPC1_R1_P1_K1_Ch2.zen
2.664000e+01	1.209667e+02	20181123_CTCFgfpcf2_Prometa\MitoSys2\Calibration\pmEGFPC1\0001_pmEGFPC1_R1_P1_K1_Ch2.zen
2.670000e+01	1.218000e+02	20181123_CTCFgfpcf2_Prometa\MitoSys2\Calibration\pmEGFPC1\0001_pmEGFPC1_R1_P1_K1_Ch2.zen
2.676000e+01	1.207333e+02	20181123_CTCFgfpcf2_Prometa\MitoSys2\Calibration\pmEGFPC1\0001_pmEGFPC1_R1_P1_K1_Ch2.zen
2.682000e+01	1.123667e+02	20181123_CTCFgfpcf2_Prometa\MitoSys2\Calibration\pmEGFPC1\0001_pmEGFPC1_R1_P1_K1_Ch2.zen
2.688000e+01	1.195833e+02	20181123_CTCFgfpcf2_Prometa\MitoSys2\Calibration\pmEGFPC1\0001_pmEGFPC1_R1_P1_K1_Ch2.zen
2.694000e+01	1.254667e+02	20181123_CTCFgfpcf2_Prometa\MitoSys2\Calibration\pmEGFPC1\0001_pmEGFPC1_R1_P1_K1_Ch2.zen
27	1.165166e+02	20181123_CTCFgfpcf2_Prometa\MitoSys2\Calibration\pmEGFPC1\0001_pmEGFPC1_R1_P1_K1_Ch2.zen
2.706000e+01	1.207333e+02	20181123_CTCFgfpcf2_Prometa\MitoSys2\Calibration\pmEGFPC1\0001_pmEGFPC1_R1_P1_K1_Ch2.zen
2.712000e+01	1.177167e+02	20181123_CTCFgfpcf2_Prometa\MitoSys2\Calibration\pmEGFPC1\0001_pmEGFPC1_R1_P1_K1_Ch2.zen
2.718000e+01	1.227500e+02	20181123_CTCFgfpcf2_Prometa\MitoSys2\Calibration\pmEGFPC1\0001_pmEGFPC1_R1_P1_K1_Ch2.zen
2.724000e+01	1.200166e+02	20181123_CTCFgfpcf2_Prometa\MitoSys2\Calibration\pmEGFPC1\0001_pmEGFPC1_R1_P1_K1_Ch2.zen
2.730000e+01	1.273333e+02	20181123_CTCFgfpcf2_Prometa\MitoSys2\Calibration\pmEGFPC1\0001_pmEGFPC1_R1_P1_K1_Ch2.zen
2.736000e+01	1.164167e+02	20181123_CTCFgfpcf2_Prometa\MitoSys2\Calibration\pmEGFPC1\0001_pmEGFPC1_R1_P1_K1_Ch2.zen
2.742000e+01	1.221000e+02	20181123_CTCFgfpcf2_Prometa\MitoSys2\Calibration\pmEGFPC1\0001_pmEGFPC1_R1_P1_K1_Ch2.zen
2.748000e+01	1.204167e+02	20181123_CTCFgfpcf2_Prometa\MitoSys2\Calibration\pmEGFPC1\0001_pmEGFPC1_R1_P1_K1_Ch2.zen
2.754000e+01	1.251167e+02	20181123_CTCFgfpcf2_Prometa\MitoSys2\Calibration\pmEGFPC1\0001_pmEGFPC1_R1_P1_K1_Ch2.zen
2.760000e+01	1.089167e+02	20181123_CTCFgfpcf2_Prometa\MitoSys2\Calibration\pmEGFPC1\0001_pmEGFPC1_R1_P1_K1_Ch2.zen
2.766000e+01	1.216333e+02	20181123_CTCFgfpcf2_Prometa\MitoSys2\Calibration\pmEGFPC1\0001_pmEGFPC1_R1_P1_K1_Ch2.zen
2.772000e+01	1.274000e+02	20181123_CTCFgfpcf2_Prometa\MitoSys2\Calibration\pmEGFPC1\0001_pmEGFPC1_R1_P1_K1_Ch2.zen
2.778000e+01	1.192167e+02	20181123_CTCFgfpcf2_Prometa\MitoSys2\Calibration\pmEGFPC1\0001_pmEGFPC1_R1_P1_K1_Ch2.zen
2.784000e+01	1.187666e+02	20181123_CTCFgfpcf2_Prometa\MitoSys2\Calibration\pmEGFPC1\0001_pmEGFPC1_R1_P1_K1_Ch2.zen
2.790000e+01	1.198667e+02	20181123_CTCFgfpcf2_Prometa\MitoSys2\Calibration\pmEGFPC1\0001_pmEGFPC1_R1_P1_K1_Ch2.zen
2.796000e+01	1.195500e+02	20181123_CTCFgfpcf2_Prometa\MitoSys2\Calibration\pmEGFPC1\0001_pmEGFPC1_R1_P1_K1_Ch2.zen
2.802000e+01	1.203166e+02	20181123_CTCFgfpcf2_Prometa\MitoSys2\Calibration\pmEGFPC1\0001_pmEGFPC1_R1_P1_K1_Ch2.zen
2.808000e+01	1.122000e+02	20181123_CTCFgfpcf2_Prometa\MitoSys2\Calibration\pmEGFPC1\0001_pmEGFPC1_R1_P1_K1_Ch2.zen
2.814000e+01	1.190500e+02	20181123_CTCFgfpcf2_Prometa\MitoSys2\Calibration\pmEGFPC1\0001_pmEGFPC1_R1_P1_K1_Ch2.zen
2.820000e+01	1.149167e+02	20181123_CTCFgfpcf2_Prometa\MitoSys2\Calibration\pmEGFPC1\0001_pmEGFPC1_R1_P1_K1_Ch2.zen
2.826000e+01	1.214500e+02	20181123_CTCFgfpcf2_Prometa\MitoSys2\Calibration\pmEGFPC1\0001_pmEGFPC1_R1_P1_K1_Ch2.zen
2.832000e+01	1.176167e+02	20181123_CTCFgfpcf2_Prometa\MitoSys2\Calibration\pmEGFPC1\0001_pmEGFPC1_R1_P1_K1_Ch2.zen
2.838000e+01	1.180500e+02	20181123_CTCFgfpcf2_Prometa\MitoSys2\Calibration\pmEGFPC1\0001_pmEGFPC1_R1_P1_K1_Ch2.zen
2.844000e+01	1.167167e+02	20181123_CTCFgfpcf2_Prometa\MitoSys2\Calibration\pmEGFPC1\0001_pmEGFPC1_R1_P1_K1_Ch2.zen
2.850000e+01	1.181833e+02	20181123_CTCFgfpcf2_Prometa\MitoSys2\Calibration\pmEGFPC1\0001_pmEGFPC1_R1_P1_K1_Ch2.zen
2.856000e+01	1.247333e+02	20181123_CTCFgfpcf2_Prometa\MitoSys2\Calibration\pmEGFPC1\0001_pmEGFPC1_R1_P1_K1_Ch2.zen
2.862000e+01	1.198166e+02	20181123_CTCFgfpcf2_Prometa\MitoSys2\Calibration\pmEGFPC1\0001_pmEGFPC1_R1_P1_K1_Ch2.zen
2.868000e+01	1.240000e+02	20181123_CTCFgfpcf2_Prometa\MitoSys2\Calibration\pmEGFPC1\0001_pmEGFPC1_R1_P1_K1_Ch2.zen
2.874000e+01	1.209000e+02	20181123_CTCFgfpcf2_Prometa\MitoSys2\Calibration\pmEGFPC1\0001_pmEGFPC1_R1_P1_K1_Ch2.zen
2.880000e+01	1.243166e+02	20181123_CTCFgfpcf2_Prometa\MitoSys2\Calibration\pmEGFPC1\0001_pmEGFPC1_R1_P1_K1_Ch2.zen
2.886000e+01	1.173333e+02	20181123_CTCFgfpcf2_Prometa\MitoSys2\Calibration\pmEGFPC1\0001_pmEGFPC1_R1_P1_K1_Ch2.zen
2.892000e+01	1.190833e+02	20181123_CTCFgfpcf2_Prometa\MitoSys2\Calibration\pmEGFPC1\0001_pmEGFPC1_R1_P1_K1_Ch2.zen
2.898000e+01	1.235166e+02	20181123_CTCFgfpcf2_Prometa\MitoSys2\Calibration\pmEGFPC1\0001_pmEGFPC1_R1_P1_K1_Ch2.zen
2.904000e+01	1.211667e+02	20181123_CTCFgfpcf2_Prometa\MitoSys2\Calibration\pmEGFPC1\0001_pmEGFPC1_R1_P1_K1_Ch2.zen
2.910000e+01	1.173833e+02	20181123_CTCFgfpcf2_Prometa\MitoSys2\Calibration\pmEGFPC1\0001_pmEGFPC1_R1_P1_K1_Ch2.zen
2.916000e+01	1.138000e+02	20181123_CTCFgfpcf2_Prometa\MitoSys2\Calibration\pmEGFPC1\0001_pmEGFPC1_R1_P1_K1_Ch2.zen
2.922000e+01	1.093667e+02	20181123_CTCFgfpcf2_Prometa\MitoSys2\Calibration\pmEGFPC1\0001_pmEGFPC1_R1_P1_K1_Ch2.zen
2.928000e+01	1.163000e+02	20181123_CTCFgfpcf2_Prometa\MitoSys2\Calibration\pmEGFPC1\0001_pmEGFPC1_R1_P1_K1_Ch2.zen
2.934000e+01	1.202333e+02	20181123_CTCFgfpcf2_Prometa\MitoSys2\Calibration\pmEGFPC1\0001_pmEGFPC1_R1_P1_K1_Ch2.zen
2.940000e+01	1.126667e+02	20181123_CTCFgfpcf2_Prometa\MitoSys2\Calibration\pmEGFPC1\0001_pmEGFPC1_R1_P1_K1_Ch2.zen
2.946000e+01	1.232333e+02	20181123_CTCFgfpcf2_Prometa\MitoSys2\Calibration\pmEGFPC1\0001_pmEGFPC1_R1_P1_K1_Ch2.zen
2.952000e+01	1.219000e+02	20181123_CTCFgfpcf2_Prometa\MitoSys2\Calibration\pmEGFPC1\0001_pmEGFPC1_R1_P1_K1_Ch2.zen
2.958000e+01	1.200833e+02	20181123_CTCFgfpcf2_Prometa\MitoSys2\Calibration\pmEGFPC1\0001_pmEGFPC1_R1_P1_K1_Ch2.zen
2.964000e+01	1.229667e+02	20181123_CTCFgfpcf2_Prometa\MitoSys2\Calibration\pmEGFPC1\0001_pmEGFPC1_R1_P1_K1_Ch2.zen
2.970000e+01	1.200666e+02	20181123_CTCFgfpcf2_Prometa\MitoSys2\Calibration\pmEGFPC1\0001_pmEGFPC1_R1_P1_K1_Ch2.zen
2.976000e+01	1.196500e+02	20181123_CTCFgfpcf2_Prometa\MitoSys2\Calibration\pmEGFPC1\0001_pmEGFPC1_R1_P1_K1_Ch2.zen
2.982000e+01	1.220833e+02	20181123_CTCFgfpcf2_Prometa\MitoSys2\Calibration\pmEGFPC1\0001_pmEGFPC1_R1_P1_K1_Ch2.zen
2.988000e+01	1.232833e+02	20181123_CTCFgfpcf2_Prometa\MitoSys2\Calibration\pmEGFPC1\0001_pmEGFPC1_R1_P1_K1_Ch2.zen
2.994000e+01	1.200166e+02	20181123_CTCFgfpcf2_Prometa\MitoSys2\Calibration\pmEGFPC1\0001_pmEGFPC1_R1_P1_K1_Ch2.zen
0	1.117000e+02	20181123_CTCFgfpcf2_Prometa\MitoSys2\Calibration\pmEGFPC1\0001_pmEGFPC1_R1_P2_K1_Ch2.zen
6.000000e-02	1.175500e+02	20181123_CTCFgfpcf2_Prometa\MitoSys2\Calibration\pmEGFPC1\0001_pmEGFPC1_R1_P2_K1_Ch2.zen
1.200000e-01	1.181833e+02	20181123_CTCFgfpcf2_Prometa\MitoSys2\Calibration\pmEGFPC1\0001_pmEGFPC1_R1_P2_K1_Ch2.zen
1.800000e-01	1.231333e+02	20181123_CTCFgfpcf2_Prometa\MitoSys2\Calibration\pmEGFPC1\0001_pmEGFPC1_R1_P2_K1_Ch2.zen
2.400000e-01	1.139833e+02	20181123_CTCFgfpcf2_Prometa\MitoSys2\Calibration\pmEGFPC1\0001_pmEGFPC1_R1_P2_K1_Ch2.zen
3.000000e-01	1.195833e+02	20181123_CTCFgfpcf2_Prometa\MitoSys2\Calibration\pmEGFPC1\0001_pmEGFPC1_R1_P2_K1_Ch2.zen
3.600000e-01	1.183000e+02	20181123_CTCFgfpcf2_Prometa\MitoSys2\Calibration\pmEGFPC1\0001_pmEGFPC1_R1_P2_K1_Ch2.zen
4.200000e-01	1.195333e+02	20181123_CTCFgfpcf2_Prometa\MitoSys2\Calibration\pmEGFPC1\0001_pmEGFPC1_R1_P2_K1_Ch2.zen
4.800000e-01	1.158500e+02	20181123_CTCFgfpcf2_Prometa\MitoSys2\Calibration\pmEGFPC1\0001_pmEGFPC1_R1_P2_K1_Ch2.zen
5.400000e-01	1.181666e+02	20181123_CTCFgfpcf2_Prometa\MitoSys2\Calibration\pmEGFPC1\0001_pmEGFPC1_R1_P2_K1_Ch2.zen
6.000000e-01	1.148166e+02	20181123_CTCFgfpcf2_Prometa\MitoSys2\Calibration\pmEGFPC1\0001_pmEGFPC1_R1_P2_K1_Ch2.zen
6.600000e-01	1.197500e+02	20181123_CTCFgfpcf2_Prometa\MitoSys2\Calibration\pmEGFPC1\0001_pmEGFPC1_R1_P2_K1_Ch2.zen
7.200000e-01	1.172500e+02	20181123_CTCFgfpcf2_Prometa\MitoSys2\Calibration\pmEGFPC1\0001_pmEGFPC1_R1_P2_K1_Ch2.zen
7.800000e-01	1.277500e+02	20181123_CTCFgfpcf2_Prometa\MitoSys2\Calibration\pmEGFPC1\0001_pmEGFPC1_R1_P2_K1_Ch2.zen
8.400000e-01	1.187666e+02	20181123_CTCFgfpcf2_Prometa\MitoSys2\Calibration\pmEGFPC1\0001_pmEGFPC1_R1_P2_K1_Ch2.zen
9.000000e-01	1.167000e+02	20181123_CTCFgfpcf2_Prometa\MitoSys2\Calibration\pmEGFPC1\0001_pmEGFPC1_R1_P2_K1_Ch2.zen
9.600000e-01	1.207666e+02	20181123_CTCFgfpcf2_Prometa\MitoSys2\Calibration\pmEGFPC1\0001_pmEGFPC1_R1_P2_K1_Ch2.zen
1.020000e+00	1.213166e+02	20181123_CTCFgfpcf2_Prometa\MitoSys2\Calibration\pmEGFPC1\0001_pmEGFPC1_R1_P2_K1_Ch2.zen
1.080000e+00	1.151666e+02	20181123_CTCFgfpcf2_Prometa\MitoSys2\Calibration\pmEGFPC1\0001_pmEGFPC1_R1_P2_K1_Ch2.zen
1.140000e+00	1.223333e+02	20181123_CTCFgfpcf2_Prometa\MitoSys2\Calibration\pmEGFPC1\0001_pmEGFPC1_R1_P2_K1_Ch2.zen
1.200000e+00	1.086833e+02	20181123_CTCFgfpcf2_Prometa\MitoSys2\Calibration\pmEGFPC1\0001_pmEGFPC1_R1_P2_K1_Ch2.zen
1.260000e+00	1.261500e+02	20181123_CTCFgfpcf2_Prometa\MitoSys2\Calibration\pmEGFPC1\0001_pmEGFPC1_R1_P2_K1_Ch2.zen
1.320000e+00	1.175666e+02	20181123_CTCFgfpcf2_Prometa\MitoSys2\Calibration\pmEGFPC1\0001_pmEGFPC1_R1_P2_K1_Ch2.zen
1.380000e+00	1.191666e+02	20181123_CTCFgfpcf2_Prometa\MitoSys2\Calibration\pmEGFPC1\0001_pmEGFPC1_R1_P2_K1_Ch2.zen
1.440000e+00	1.178000e+02	20181123_CTCFgfpcf2_Prometa\MitoSys2\Calibration\pmEGFPC1\0001_pmEGFPC1_R1_P2_K1_Ch2.zen
1.500000e+00	1.204833e+02	20181123_CTCFgfpcf2_Prometa\MitoSys2\Calibration\pmEGFPC1\0001_pmEGFPC1_R1_P2_K1_Ch2.zen
1.560000e+00	1.236833e+02	20181123_CTCFgfpcf2_Prometa\MitoSys2\Calibration\pmEGFPC1\0001_pmEGFPC1_R1_P2_K1_Ch2.zen
1.620000e+00	1.200333e+02	20181123_CTCFgfpcf2_Prometa\MitoSys2\Calibration\pmEGFPC1\0001_pmEGFPC1_R1_P2_K1_Ch2.zen
1.680000e+00	1.147833e+02	20181123_CTCFgfpcf2_Prometa\MitoSys2\Calibration\pmEGFPC1\0001_pmEGFPC1_R1_P2_K1_Ch2.zen
1.740000e+00	1.115500e+02	20181123_CTCFgfpcf2_Prometa\MitoSys2\Calibration\pmEGFPC1\0001_pmEGFPC1_R1_P2_K1_Ch2.zen
1.800000e+00	1.200333e+02	20181123_CTCFgfpcf2_Prometa\MitoSys2\Calibration\pmEGFPC1\0001_pmEGFPC1_R1_P2_K1_Ch2.zen
1.860000e+00	1.183166e+02	20181123_CTCFgfpcf2_Prometa\MitoSys2\Calibration\pmEGFPC1\0001_pmEGFPC1_R1_P2_K1_Ch2.zen
1.920000e+00	1.247333e+02	20181123_CTCFgfpcf2_Prometa\MitoSys2\Calibration\pmEGFPC1\0001_pmEGFPC1_R1_P2_K1_Ch2.zen
1.980000e+00	1.180500e+02	20181123_CTCFgfpcf2_Prometa\MitoSys2\Calibration\pmEGFPC1\0001_pmEGFPC1_R1_P2_K1_Ch2.zen
2.040000e+00	1.245333e+02	20181123_CTCFgfpcf2_Prometa\MitoSys2\Calibration\pmEGFPC1\0001_pmEGFPC1_R1_P2_K1_Ch2.zen
2.100000e+00	1.141666e+02	20181123_CTCFgfpcf2_Prometa\MitoSys2\Calibration\pmEGFPC1\0001_pmEGFPC1_R1_P2_K1_Ch2.zen
2.160000e+00	1.140666e+02	20181123_CTCFgfpcf2_Prometa\MitoSys2\Calibration\pmEGFPC1\0001_pmEGFPC1_R1_P2_K1_Ch2.zen
2.220000e+00	1.206333e+02	20181123_CTCFgfpcf2_Prometa\MitoSys2\Calibration\pmEGFPC1\0001_pmEGFPC1_R1_P2_K1_Ch2.zen
2.280000e+00	1.156333e+02	20181123_CTCFgfpcf2_Prometa\MitoSys2\Calibration\pmEGFPC1\0001_pmEGFPC1_R1_P2_K1_Ch2.zen
2.340000e+00	1.115333e+02	20181123_CTCFgfpcf2_Prometa\MitoSys2\Calibration\pmEGFPC1\0001_pmEGFPC1_R1_P2_K1_Ch2.zen
2.400000e+00	1.186166e+02	20181123_CTCFgfpcf2_Prometa\MitoSys2\Calibration\pmEGFPC1\0001_pmEGFPC1_R1_P2_K1_Ch2.zen
2.460000e+00	1.141666e+02	20181123_CTCFgfpcf2_Prometa\MitoSys2\Calibration\pmEGFPC1\0001_pmEGFPC1_R1_P2_K1_Ch2.zen
2.520000e+00	1.086666e+02	20181123_CTCFgfpcf2_Prometa\MitoSys2\Calibration\pmEGFPC1\0001_pmEGFPC1_R1_P2_K1_Ch2.zen
2.580000e+00	1.136500e+02	20181123_CTCFgfpcf2_Prometa\MitoSys2\Calibration\pmEGFPC1\0001_pmEGFPC1_R1_P2_K1_Ch2.zen
2.640000e+00	1.126833e+02	20181123_CTCFgfpcf2_Prometa\MitoSys2\Calibration\pmEGFPC1\0001_pmEGFPC1_R1_P2_K1_Ch2.zen
2.700000e+00	1.097833e+02	20181123_CTCFgfpcf2_Prometa\MitoSys2\Calibration\pmEGFPC1\0001_pmEGFPC1_R1_P2_K1_Ch2.zen
2.760000e+00	1.082666e+02	20181123_CTCFgfpcf2_Prometa\MitoSys2\Calibration\pmEGFPC1\0001_pmEGFPC1_R1_P2_K1_Ch2.zen
2.820000e+00	1.068333e+02	20181123_CTCFgfpcf2_Prometa\MitoSys2\Calibration\pmEGFPC1\0001_pmEGFPC1_R1_P2_K1_Ch2.zen
2.880000e+00	1.121166e+02	20181123_CTCFgfpcf2_Prometa\MitoSys2\Calibration\pmEGFPC1\0001_pmEGFPC1_R1_P2_K1_Ch2.zen
2.940000e+00	1.113666e+02	20181123_CTCFgfpcf2_Prometa\MitoSys2\Calibration\pmEGFPC1\0001_pmEGFPC1_R1_P2_K1_Ch2.zen
3	1.154000e+02	20181123_CTCFgfpcf2_Prometa\MitoSys2\Calibration\pmEGFPC1\0001_pmEGFPC1_R1_P2_K1_Ch2.zen
3.060000e+00	1.187000e+02	20181123_CTCFgfpcf2_Prometa\MitoSys2\Calibration\pmEGFPC1\0001_pmEGFPC1_R1_P2_K1_Ch2.zen
3.120000e+00	1.109500e+02	20181123_CTCFgfpcf2_Prometa\MitoSys2\Calibration\pmEGFPC1\0001_pmEGFPC1_R1_P2_K1_Ch2.zen
3.180000e+00	1.125000e+02	20181123_CTCFgfpcf2_Prometa\MitoSys2\Calibration\pmEGFPC1\0001_pmEGFPC1_R1_P2_K1_Ch2.zen
3.240000e+00	1.147833e+02	20181123_CTCFgfpcf2_Prometa\MitoSys2\Calibration\pmEGFPC1\0001_pmEGFPC1_R1_P2_K1_Ch2.zen
3.300000e+00	1.130666e+02	20181123_CTCFgfpcf2_Prometa\MitoSys2\Calibration\pmEGFPC1\0001_pmEGFPC1_R1_P2_K1_Ch2.zen
3.360000e+00	1.159166e+02	20181123_CTCFgfpcf2_Prometa\MitoSys2\Calibration\pmEGFPC1\0001_pmEGFPC1_R1_P2_K1_Ch2.zen
3.420000e+00	1.180333e+02	20181123_CTCFgfpcf2_Prometa\MitoSys2\Calibration\pmEGFPC1\0001_pmEGFPC1_R1_P2_K1_Ch2.zen
3.480000e+00	1.172833e+02	20181123_CTCFgfpcf2_Prometa\MitoSys2\Calibration\pmEGFPC1\0001_pmEGFPC1_R1_P2_K1_Ch2.zen
3.540000e+00	1.139000e+02	20181123_CTCFgfpcf2_Prometa\MitoSys2\Calibration\pmEGFPC1\0001_pmEGFPC1_R1_P2_K1_Ch2.zen
3.600000e+00	1.122166e+02	20181123_CTCFgfpcf2_Prometa\MitoSys2\Calibration\pmEGFPC1\0001_pmEGFPC1_R1_P2_K1_Ch2.zen
3.660000e+00	1.104833e+02	20181123_CTCFgfpcf2_Prometa\MitoSys2\Calibration\pmEGFPC1\0001_pmEGFPC1_R1_P2_K1_Ch2.zen
3.720000e+00	1.151666e+02	20181123_CTCFgfpcf2_Prometa\MitoSys2\Calibration\pmEGFPC1\0001_pmEGFPC1_R1_P2_K1_Ch2.zen
3.780000e+00	1.156666e+02	20181123_CTCFgfpcf2_Prometa\MitoSys2\Calibration\pmEGFPC1\0001_pmEGFPC1_R1_P2_K1_Ch2.zen
3.840000e+00	1.162166e+02	20181123_CTCFgfpcf2_Prometa\MitoSys2\Calibration\pmEGFPC1\0001_pmEGFPC1_R1_P2_K1_Ch2.zen
3.900000e+00	1.136333e+02	20181123_CTCFgfpcf2_Prometa\MitoSys2\Calibration\pmEGFPC1\0001_pmEGFPC1_R1_P2_K1_Ch2.zen
3.960000e+00	1.157000e+02	20181123_CTCFgfpcf2_Prometa\MitoSys2\Calibration\pmEGFPC1\0001_pmEGFPC1_R1_P2_K1_Ch2.zen
4.020000e+00	1.109833e+02	20181123_CTCFgfpcf2_Prometa\MitoSys2\Calibration\pmEGFPC1\0001_pmEGFPC1_R1_P2_K1_Ch2.zen
4.080000e+00	1.155333e+02	20181123_CTCFgfpcf2_Prometa\MitoSys2\Calibration\pmEGFPC1\0001_pmEGFPC1_R1_P2_K1_Ch2.zen
4.140000e+00	1.151166e+02	20181123_CTCFgfpcf2_Prometa\MitoSys2\Calibration\pmEGFPC1\0001_pmEGFPC1_R1_P2_K1_Ch2.zen
4.200000e+00	1.122500e+02	20181123_CTCFgfpcf2_Prometa\MitoSys2\Calibration\pmEGFPC1\0001_pmEGFPC1_R1_P2_K1_Ch2.zen
4.260000e+00	1.090666e+02	20181123_CTCFgfpcf2_Prometa\MitoSys2\Calibration\pmEGFPC1\0001_pmEGFPC1_R1_P2_K1_Ch2.zen
4.320000e+00	1.126833e+02	20181123_CTCFgfpcf2_Prometa\MitoSys2\Calibration\pmEGFPC1\0001_pmEGFPC1_R1_P2_K1_Ch2.zen
4.380000e+00	1.204833e+02	20181123_CTCFgfpcf2_Prometa\MitoSys2\Calibration\pmEGFPC1\0001_pmEGFPC1_R1_P2_K1_Ch2.zen
4.440000e+00	1.159166e+02	20181123_CTCFgfpcf2_Prometa\MitoSys2\Calibration\pmEGFPC1\0001_pmEGFPC1_R1_P2_K1_Ch2.zen
4.500000e+00	1.142500e+02	20181123_CTCFgfpcf2_Prometa\MitoSys2\Calibration\pmEGFPC1\0001_pmEGFPC1_R1_P2_K1_Ch2.zen
4.560000e+00	1.179500e+02	20181123_CTCFgfpcf2_Prometa\MitoSys2\Calibration\pmEGFPC1\0001_pmEGFPC1_R1_P2_K1_Ch2.zen
4.620000e+00	1.109333e+02	20181123_CTCFgfpcf2_Prometa\MitoSys2\Calibration\pmEGFPC1\0001_pmEGFPC1_R1_P2_K1_Ch2.zen
4.680000e+00	1.062333e+02	20181123_CTCFgfpcf2_Prometa\MitoSys2\Calibration\pmEGFPC1\0001_pmEGFPC1_R1_P2_K1_Ch2.zen
4.740000e+00	1.086666e+02	20181123_CTCFgfpcf2_Prometa\MitoSys2\Calibration\pmEGFPC1\0001_pmEGFPC1_R1_P2_K1_Ch2.zen
4.800000e+00	1.087166e+02	20181123_CTCFgfpcf2_Prometa\MitoSys2\Calibration\pmEGFPC1\0001_pmEGFPC1_R1_P2_K1_Ch2.zen
4.860000e+00	1.052000e+02	20181123_CTCFgfpcf2_Prometa\MitoSys2\Calibration\pmEGFPC1\0001_pmEGFPC1_R1_P2_K1_Ch2.zen
4.920000e+00	1.020333e+02	20181123_CTCFgfpcf2_Prometa\MitoSys2\Calibration\pmEGFPC1\0001_pmEGFPC1_R1_P2_K1_Ch2.zen
4.980000e+00	1.033666e+02	20181123_CTCFgfpcf2_Prometa\MitoSys2\Calibration\pmEGFPC1\0001_pmEGFPC1_R1_P2_K1_Ch2.zen
5.040000e+00	1.012000e+02	20181123_CTCFgfpcf2_Prometa\MitoSys2\Calibration\pmEGFPC1\0001_pmEGFPC1_R1_P2_K1_Ch2.zen
5.100000e+00	1.048166e+02	20181123_CTCFgfpcf2_Prometa\MitoSys2\Calibration\pmEGFPC1\0001_pmEGFPC1_R1_P2_K1_Ch2.zen
5.160000e+00	1.072000e+02	20181123_CTCFgfpcf2_Prometa\MitoSys2\Calibration\pmEGFPC1\0001_pmEGFPC1_R1_P2_K1_Ch2.zen
5.220000e+00	1.003666e+02	20181123_CTCFgfpcf2_Prometa\MitoSys2\Calibration\pmEGFPC1\0001_pmEGFPC1_R1_P2_K1_Ch2.zen
5.280000e+00	1.099833e+02	20181123_CTCFgfpcf2_Prometa\MitoSys2\Calibration\pmEGFPC1\0001_pmEGFPC1_R1_P2_K1_Ch2.zen
5.340000e+00	1.096833e+02	20181123_CTCFgfpcf2_Prometa\MitoSys2\Calibration\pmEGFPC1\0001_pmEGFPC1_R1_P2_K1_Ch2.zen
5.400000e+00	1.148500e+02	20181123_CTCFgfpcf2_Prometa\MitoSys2\Calibration\pmEGFPC1\0001_pmEGFPC1_R1_P2_K1_Ch2.zen
5.460000e+00	1.038666e+02	20181123_CTCFgfpcf2_Prometa\MitoSys2\Calibration\pmEGFPC1\0001_pmEGFPC1_R1_P2_K1_Ch2.zen
5.520000e+00	1.138666e+02	20181123_CTCFgfpcf2_Prometa\MitoSys2\Calibration\pmEGFPC1\0001_pmEGFPC1_R1_P2_K1_Ch2.zen
5.580000e+00	1.070500e+02	20181123_CTCFgfpcf2_Prometa\MitoSys2\Calibration\pmEGFPC1\0001_pmEGFPC1_R1_P2_K1_Ch2.zen
5.640000e+00	1.135666e+02	20181123_CTCFgfpcf2_Prometa\MitoSys2\Calibration\pmEGFPC1\0001_pmEGFPC1_R1_P2_K1_Ch2.zen
5.700000e+00	1.208833e+02	20181123_CTCFgfpcf2_Prometa\MitoSys2\Calibration\pmEGFPC1\0001_pmEGFPC1_R1_P2_K1_Ch2.zen
5.760000e+00	1.090333e+02	20181123_CTCFgfpcf2_Prometa\MitoSys2\Calibration\pmEGFPC1\0001_pmEGFPC1_R1_P2_K1_Ch2.zen
5.820000e+00	1.082666e+02	20181123_CTCFgfpcf2_Prometa\MitoSys2\Calibration\pmEGFPC1\0001_pmEGFPC1_R1_P2_K1_Ch2.zen
5.880000e+00	1.178166e+02	20181123_CTCFgfpcf2_Prometa\MitoSys2\Calibration\pmEGFPC1\0001_pmEGFPC1_R1_P2_K1_Ch2.zen
5.940000e+00	1.124833e+02	20181123_CTCFgfpcf2_Prometa\MitoSys2\Calibration\pmEGFPC1\0001_pmEGFPC1_R1_P2_K1_Ch2.zen
6	1.117500e+02	20181123_CTCFgfpcf2_Prometa\MitoSys2\Calibration\pmEGFPC1\0001_pmEGFPC1_R1_P2_K1_Ch2.zen
6.060000e+00	1.211500e+02	20181123_CTCFgfpcf2_Prometa\MitoSys2\Calibration\pmEGFPC1\0001_pmEGFPC1_R1_P2_K1_Ch2.zen
6.120000e+00	1.137166e+02	20181123_CTCFgfpcf2_Prometa\MitoSys2\Calibration\pmEGFPC1\0001_pmEGFPC1_R1_P2_K1_Ch2.zen
6.180000e+00	1.146833e+02	20181123_CTCFgfpcf2_Prometa\MitoSys2\Calibration\pmEGFPC1\0001_pmEGFPC1_R1_P2_K1_Ch2.zen
6.240000e+00	1.033166e+02	20181123_CTCFgfpcf2_Prometa\MitoSys2\Calibration\pmEGFPC1\0001_pmEGFPC1_R1_P2_K1_Ch2.zen
6.300000e+00	1.067500e+02	20181123_CTCFgfpcf2_Prometa\MitoSys2\Calibration\pmEGFPC1\0001_pmEGFPC1_R1_P2_K1_Ch2.zen
6.360000e+00	1.107333e+02	20181123_CTCFgfpcf2_Prometa\MitoSys2\Calibration\pmEGFPC1\0001_pmEGFPC1_R1_P2_K1_Ch2.zen
6.420000e+00	1.127000e+02	20181123_CTCFgfpcf2_Prometa\MitoSys2\Calibration\pmEGFPC1\0001_pmEGFPC1_R1_P2_K1_Ch2.zen
6.480000e+00	1.052166e+02	20181123_CTCFgfpcf2_Prometa\MitoSys2\Calibration\pmEGFPC1\0001_pmEGFPC1_R1_P2_K1_Ch2.zen
6.540000e+00	1.086000e+02	20181123_CTCFgfpcf2_Prometa\MitoSys2\Calibration\pmEGFPC1\0001_pmEGFPC1_R1_P2_K1_Ch2.zen
6.600000e+00	1.096833e+02	20181123_CTCFgfpcf2_Prometa\MitoSys2\Calibration\pmEGFPC1\0001_pmEGFPC1_R1_P2_K1_Ch2.zen
6.660000e+00	1.168333e+02	20181123_CTCFgfpcf2_Prometa\MitoSys2\Calibration\pmEGFPC1\0001_pmEGFPC1_R1_P2_K1_Ch2.zen
6.720000e+00	1.137333e+02	20181123_CTCFgfpcf2_Prometa\MitoSys2\Calibration\pmEGFPC1\0001_pmEGFPC1_R1_P2_K1_Ch2.zen
6.780000e+00	1.130000e+02	20181123_CTCFgfpcf2_Prometa\MitoSys2\Calibration\pmEGFPC1\0001_pmEGFPC1_R1_P2_K1_Ch2.zen
6.840000e+00	1.043000e+02	20181123_CTCFgfpcf2_Prometa\MitoSys2\Calibration\pmEGFPC1\0001_pmEGFPC1_R1_P2_K1_Ch2.zen
6.900000e+00	1.104000e+02	20181123_CTCFgfpcf2_Prometa\MitoSys2\Calibration\pmEGFPC1\0001_pmEGFPC1_R1_P2_K1_Ch2.zen
6.960000e+00	1.042500e+02	20181123_CTCFgfpcf2_Prometa\MitoSys2\Calibration\pmEGFPC1\0001_pmEGFPC1_R1_P2_K1_Ch2.zen
7.020000e+00	1.099333e+02	20181123_CTCFgfpcf2_Prometa\MitoSys2\Calibration\pmEGFPC1\0001_pmEGFPC1_R1_P2_K1_Ch2.zen
7.080000e+00	1.195166e+02	20181123_CTCFgfpcf2_Prometa\MitoSys2\Calibration\pmEGFPC1\0001_pmEGFPC1_R1_P2_K1_Ch2.zen
7.140000e+00	1.139833e+02	20181123_CTCFgfpcf2_Prometa\MitoSys2\Calibration\pmEGFPC1\0001_pmEGFPC1_R1_P2_K1_Ch2.zen
7.200000e+00	1.106500e+02	20181123_CTCFgfpcf2_Prometa\MitoSys2\Calibration\pmEGFPC1\0001_pmEGFPC1_R1_P2_K1_Ch2.zen
7.260000e+00	1.140833e+02	20181123_CTCFgfpcf2_Prometa\MitoSys2\Calibration\pmEGFPC1\0001_pmEGFPC1_R1_P2_K1_Ch2.zen
7.320000e+00	1.094833e+02	20181123_CTCFgfpcf2_Prometa\MitoSys2\Calibration\pmEGFPC1\0001_pmEGFPC1_R1_P2_K1_Ch2.zen
7.380000e+00	1.146833e+02	20181123_CTCFgfpcf2_Prometa\MitoSys2\Calibration\pmEGFPC1\0001_pmEGFPC1_R1_P2_K1_Ch2.zen
7.440000e+00	1.142000e+02	20181123_CTCFgfpcf2_Prometa\MitoSys2\Calibration\pmEGFPC1\0001_pmEGFPC1_R1_P2_K1_Ch2.zen
7.500000e+00	1.209333e+02	20181123_CTCFgfpcf2_Prometa\MitoSys2\Calibration\pmEGFPC1\0001_pmEGFPC1_R1_P2_K1_Ch2.zen
7.560000e+00	1.126666e+02	20181123_CTCFgfpcf2_Prometa\MitoSys2\Calibration\pmEGFPC1\0001_pmEGFPC1_R1_P2_K1_Ch2.zen
7.620000e+00	1.156333e+02	20181123_CTCFgfpcf2_Prometa\MitoSys2\Calibration\pmEGFPC1\0001_pmEGFPC1_R1_P2_K1_Ch2.zen
7.680000e+00	1.108500e+02	20181123_CTCFgfpcf2_Prometa\MitoSys2\Calibration\pmEGFPC1\0001_pmEGFPC1_R1_P2_K1_Ch2.zen
7.740000e+00	1.158833e+02	20181123_CTCFgfpcf2_Prometa\MitoSys2\Calibration\pmEGFPC1\0001_pmEGFPC1_R1_P2_K1_Ch2.zen
7.800000e+00	1.105333e+02	20181123_CTCFgfpcf2_Prometa\MitoSys2\Calibration\pmEGFPC1\0001_pmEGFPC1_R1_P2_K1_Ch2.zen
7.860000e+00	1.166666e+02	20181123_CTCFgfpcf2_Prometa\MitoSys2\Calibration\pmEGFPC1\0001_pmEGFPC1_R1_P2_K1_Ch2.zen
7.920000e+00	1.076666e+02	20181123_CTCFgfpcf2_Prometa\MitoSys2\Calibration\pmEGFPC1\0001_pmEGFPC1_R1_P2_K1_Ch2.zen
7.980000e+00	1.146666e+02	20181123_CTCFgfpcf2_Prometa\MitoSys2\Calibration\pmEGFPC1\0001_pmEGFPC1_R1_P2_K1_Ch2.zen
8.040000e+00	1.106000e+02	20181123_CTCFgfpcf2_Prometa\MitoSys2\Calibration\pmEGFPC1\0001_pmEGFPC1_R1_P2_K1_Ch2.zen
8.100000e+00	1.156833e+02	20181123_CTCFgfpcf2_Prometa\MitoSys2\Calibration\pmEGFPC1\0001_pmEGFPC1_R1_P2_K1_Ch2.zen
8.160000e+00	1.142500e+02	20181123_CTCFgfpcf2_Prometa\MitoSys2\Calibration\pmEGFPC1\0001_pmEGFPC1_R1_P2_K1_Ch2.zen
8.220000e+00	1.145333e+02	20181123_CTCFgfpcf2_Prometa\MitoSys2\Calibration\pmEGFPC1\0001_pmEGFPC1_R1_P2_K1_Ch2.zen
8.280000e+00	1.126333e+02	20181123_CTCFgfpcf2_Prometa\MitoSys2\Calibration\pmEGFPC1\0001_pmEGFPC1_R1_P2_K1_Ch2.zen
8.340000e+00	1.128000e+02	20181123_CTCFgfpcf2_Prometa\MitoSys2\Calibration\pmEGFPC1\0001_pmEGFPC1_R1_P2_K1_Ch2.zen
8.400000e+00	1.135333e+02	20181123_CTCFgfpcf2_Prometa\MitoSys2\Calibration\pmEGFPC1\0001_pmEGFPC1_R1_P2_K1_Ch2.zen
8.460000e+00	1.169333e+02	20181123_CTCFgfpcf2_Prometa\MitoSys2\Calibration\pmEGFPC1\0001_pmEGFPC1_R1_P2_K1_Ch2.zen
8.520000e+00	1.130166e+02	20181123_CTCFgfpcf2_Prometa\MitoSys2\Calibration\pmEGFPC1\0001_pmEGFPC1_R1_P2_K1_Ch2.zen
8.580000e+00	1.044833e+02	20181123_CTCFgfpcf2_Prometa\MitoSys2\Calibration\pmEGFPC1\0001_pmEGFPC1_R1_P2_K1_Ch2.zen
8.640000e+00	1.194333e+02	20181123_CTCFgfpcf2_Prometa\MitoSys2\Calibration\pmEGFPC1\0001_pmEGFPC1_R1_P2_K1_Ch2.zen
8.700000e+00	1.176166e+02	20181123_CTCFgfpcf2_Prometa\MitoSys2\Calibration\pmEGFPC1\0001_pmEGFPC1_R1_P2_K1_Ch2.zen
8.760000e+00	1.093833e+02	20181123_CTCFgfpcf2_Prometa\MitoSys2\Calibration\pmEGFPC1\0001_pmEGFPC1_R1_P2_K1_Ch2.zen
8.820000e+00	1.128833e+02	20181123_CTCFgfpcf2_Prometa\MitoSys2\Calibration\pmEGFPC1\0001_pmEGFPC1_R1_P2_K1_Ch2.zen
8.880000e+00	1.117666e+02	20181123_CTCFgfpcf2_Prometa\MitoSys2\Calibration\pmEGFPC1\0001_pmEGFPC1_R1_P2_K1_Ch2.zen
8.940000e+00	1.051000e+02	20181123_CTCFgfpcf2_Prometa\MitoSys2\Calibration\pmEGFPC1\0001_pmEGFPC1_R1_P2_K1_Ch2.zen
9	1.116500e+02	20181123_CTCFgfpcf2_Prometa\MitoSys2\Calibration\pmEGFPC1\0001_pmEGFPC1_R1_P2_K1_Ch2.zen
9.060000e+00	1.147333e+02	20181123_CTCFgfpcf2_Prometa\MitoSys2\Calibration\pmEGFPC1\0001_pmEGFPC1_R1_P2_K1_Ch2.zen
9.120000e+00	1.109500e+02	20181123_CTCFgfpcf2_Prometa\MitoSys2\Calibration\pmEGFPC1\0001_pmEGFPC1_R1_P2_K1_Ch2.zen
9.180000e+00	1.122833e+02	20181123_CTCFgfpcf2_Prometa\MitoSys2\Calibration\pmEGFPC1\0001_pmEGFPC1_R1_P2_K1_Ch2.zen
9.240000e+00	1.154333e+02	20181123_CTCFgfpcf2_Prometa\MitoSys2\Calibration\pmEGFPC1\0001_pmEGFPC1_R1_P2_K1_Ch2.zen
9.300000e+00	1.163166e+02	20181123_CTCFgfpcf2_Prometa\MitoSys2\Calibration\pmEGFPC1\0001_pmEGFPC1_R1_P2_K1_Ch2.zen
9.360000e+00	1.177500e+02	20181123_CTCFgfpcf2_Prometa\MitoSys2\Calibration\pmEGFPC1\0001_pmEGFPC1_R1_P2_K1_Ch2.zen
9.420000e+00	1.194166e+02	20181123_CTCFgfpcf2_Prometa\MitoSys2\Calibration\pmEGFPC1\0001_pmEGFPC1_R1_P2_K1_Ch2.zen
9.480000e+00	1.143333e+02	20181123_CTCFgfpcf2_Prometa\MitoSys2\Calibration\pmEGFPC1\0001_pmEGFPC1_R1_P2_K1_Ch2.zen
9.540000e+00	1.187333e+02	20181123_CTCFgfpcf2_Prometa\MitoSys2\Calibration\pmEGFPC1\0001_pmEGFPC1_R1_P2_K1_Ch2.zen
9.600000e+00	1.141666e+02	20181123_CTCFgfpcf2_Prometa\MitoSys2\Calibration\pmEGFPC1\0001_pmEGFPC1_R1_P2_K1_Ch2.zen
9.660000e+00	1.179833e+02	20181123_CTCFgfpcf2_Prometa\MitoSys2\Calibration\pmEGFPC1\0001_pmEGFPC1_R1_P2_K1_Ch2.zen
9.720000e+00	1.136666e+02	20181123_CTCFgfpcf2_Prometa\MitoSys2\Calibration\pmEGFPC1\0001_pmEGFPC1_R1_P2_K1_Ch2.zen
9.780000e+00	1.214333e+02	20181123_CTCFgfpcf2_Prometa\MitoSys2\Calibration\pmEGFPC1\0001_pmEGFPC1_R1_P2_K1_Ch2.zen
9.840000e+00	1.181666e+02	20181123_CTCFgfpcf2_Prometa\MitoSys2\Calibration\pmEGFPC1\0001_pmEGFPC1_R1_P2_K1_Ch2.zen
9.900000e+00	1.132666e+02	20181123_CTCFgfpcf2_Prometa\MitoSys2\Calibration\pmEGFPC1\0001_pmEGFPC1_R1_P2_K1_Ch2.zen
9.960000e+00	1.154666e+02	20181123_CTCFgfpcf2_Prometa\MitoSys2\Calibration\pmEGFPC1\0001_pmEGFPC1_R1_P2_K1_Ch2.zen
1.002000e+01	1.128666e+02	20181123_CTCFgfpcf2_Prometa\MitoSys2\Calibration\pmEGFPC1\0001_pmEGFPC1_R1_P2_K1_Ch2.zen
1.008000e+01	1.156000e+02	20181123_CTCFgfpcf2_Prometa\MitoSys2\Calibration\pmEGFPC1\0001_pmEGFPC1_R1_P2_K1_Ch2.zen
1.014000e+01	1.229000e+02	20181123_CTCFgfpcf2_Prometa\MitoSys2\Calibration\pmEGFPC1\0001_pmEGFPC1_R1_P2_K1_Ch2.zen
1.020000e+01	1.092500e+02	20181123_CTCFgfpcf2_Prometa\MitoSys2\Calibration\pmEGFPC1\0001_pmEGFPC1_R1_P2_K1_Ch2.zen
1.026000e+01	1.098666e+02	20181123_CTCFgfpcf2_Prometa\MitoSys2\Calibration\pmEGFPC1\0001_pmEGFPC1_R1_P2_K1_Ch2.zen
1.032000e+01	1.186333e+02	20181123_CTCFgfpcf2_Prometa\MitoSys2\Calibration\pmEGFPC1\0001_pmEGFPC1_R1_P2_K1_Ch2.zen
1.038000e+01	1.162333e+02	20181123_CTCFgfpcf2_Prometa\MitoSys2\Calibration\pmEGFPC1\0001_pmEGFPC1_R1_P2_K1_Ch2.zen
1.044000e+01	1.137833e+02	20181123_CTCFgfpcf2_Prometa\MitoSys2\Calibration\pmEGFPC1\0001_pmEGFPC1_R1_P2_K1_Ch2.zen
1.050000e+01	1.205666e+02	20181123_CTCFgfpcf2_Prometa\MitoSys2\Calibration\pmEGFPC1\0001_pmEGFPC1_R1_P2_K1_Ch2.zen
1.056000e+01	1.162500e+02	20181123_CTCFgfpcf2_Prometa\MitoSys2\Calibration\pmEGFPC1\0001_pmEGFPC1_R1_P2_K1_Ch2.zen
1.062000e+01	1.111833e+02	20181123_CTCFgfpcf2_Prometa\MitoSys2\Calibration\pmEGFPC1\0001_pmEGFPC1_R1_P2_K1_Ch2.zen
1.068000e+01	1.181333e+02	20181123_CTCFgfpcf2_Prometa\MitoSys2\Calibration\pmEGFPC1\0001_pmEGFPC1_R1_P2_K1_Ch2.zen
1.074000e+01	1.069000e+02	20181123_CTCFgfpcf2_Prometa\MitoSys2\Calibration\pmEGFPC1\0001_pmEGFPC1_R1_P2_K1_Ch2.zen
1.080000e+01	1.138333e+02	20181123_CTCFgfpcf2_Prometa\MitoSys2\Calibration\pmEGFPC1\0001_pmEGFPC1_R1_P2_K1_Ch2.zen
1.086000e+01	1.174833e+02	20181123_CTCFgfpcf2_Prometa\MitoSys2\Calibration\pmEGFPC1\0001_pmEGFPC1_R1_P2_K1_Ch2.zen
1.092000e+01	1.164833e+02	20181123_CTCFgfpcf2_Prometa\MitoSys2\Calibration\pmEGFPC1\0001_pmEGFPC1_R1_P2_K1_Ch2.zen
1.098000e+01	1.099000e+02	20181123_CTCFgfpcf2_Prometa\MitoSys2\Calibration\pmEGFPC1\0001_pmEGFPC1_R1_P2_K1_Ch2.zen
1.104000e+01	1.116500e+02	20181123_CTCFgfpcf2_Prometa\MitoSys2\Calibration\pmEGFPC1\0001_pmEGFPC1_R1_P2_K1_Ch2.zen
1.110000e+01	1.191333e+02	20181123_CTCFgfpcf2_Prometa\MitoSys2\Calibration\pmEGFPC1\0001_pmEGFPC1_R1_P2_K1_Ch2.zen
1.116000e+01	1.174000e+02	20181123_CTCFgfpcf2_Prometa\MitoSys2\Calibration\pmEGFPC1\0001_pmEGFPC1_R1_P2_K1_Ch2.zen
1.122000e+01	1.270833e+02	20181123_CTCFgfpcf2_Prometa\MitoSys2\Calibration\pmEGFPC1\0001_pmEGFPC1_R1_P2_K1_Ch2.zen
1.128000e+01	1.116833e+02	20181123_CTCFgfpcf2_Prometa\MitoSys2\Calibration\pmEGFPC1\0001_pmEGFPC1_R1_P2_K1_Ch2.zen
1.134000e+01	1.219666e+02	20181123_CTCFgfpcf2_Prometa\MitoSys2\Calibration\pmEGFPC1\0001_pmEGFPC1_R1_P2_K1_Ch2.zen
1.140000e+01	1.100666e+02	20181123_CTCFgfpcf2_Prometa\MitoSys2\Calibration\pmEGFPC1\0001_pmEGFPC1_R1_P2_K1_Ch2.zen
1.146000e+01	1.120333e+02	20181123_CTCFgfpcf2_Prometa\MitoSys2\Calibration\pmEGFPC1\0001_pmEGFPC1_R1_P2_K1_Ch2.zen
1.152000e+01	1.131666e+02	20181123_CTCFgfpcf2_Prometa\MitoSys2\Calibration\pmEGFPC1\0001_pmEGFPC1_R1_P2_K1_Ch2.zen
1.158000e+01	1.103000e+02	20181123_CTCFgfpcf2_Prometa\MitoSys2\Calibration\pmEGFPC1\0001_pmEGFPC1_R1_P2_K1_Ch2.zen
1.164000e+01	1.109833e+02	20181123_CTCFgfpcf2_Prometa\MitoSys2\Calibration\pmEGFPC1\0001_pmEGFPC1_R1_P2_K1_Ch2.zen
1.170000e+01	1.097333e+02	20181123_CTCFgfpcf2_Prometa\MitoSys2\Calibration\pmEGFPC1\0001_pmEGFPC1_R1_P2_K1_Ch2.zen
1.176000e+01	1.149166e+02	20181123_CTCFgfpcf2_Prometa\MitoSys2\Calibration\pmEGFPC1\0001_pmEGFPC1_R1_P2_K1_Ch2.zen
1.182000e+01	1.215500e+02	20181123_CTCFgfpcf2_Prometa\MitoSys2\Calibration\pmEGFPC1\0001_pmEGFPC1_R1_P2_K1_Ch2.zen
1.188000e+01	1.247333e+02	20181123_CTCFgfpcf2_Prometa\MitoSys2\Calibration\pmEGFPC1\0001_pmEGFPC1_R1_P2_K1_Ch2.zen
1.194000e+01	1.116500e+02	20181123_CTCFgfpcf2_Prometa\MitoSys2\Calibration\pmEGFPC1\0001_pmEGFPC1_R1_P2_K1_Ch2.zen
12	1.162000e+02	20181123_CTCFgfpcf2_Prometa\MitoSys2\Calibration\pmEGFPC1\0001_pmEGFPC1_R1_P2_K1_Ch2.zen
1.206000e+01	1.119666e+02	20181123_CTCFgfpcf2_Prometa\MitoSys2\Calibration\pmEGFPC1\0001_pmEGFPC1_R1_P2_K1_Ch2.zen
1.212000e+01	1.106500e+02	20181123_CTCFgfpcf2_Prometa\MitoSys2\Calibration\pmEGFPC1\0001_pmEGFPC1_R1_P2_K1_Ch2.zen
1.218000e+01	1.097000e+02	20181123_CTCFgfpcf2_Prometa\MitoSys2\Calibration\pmEGFPC1\0001_pmEGFPC1_R1_P2_K1_Ch2.zen
1.224000e+01	1.209833e+02	20181123_CTCFgfpcf2_Prometa\MitoSys2\Calibration\pmEGFPC1\0001_pmEGFPC1_R1_P2_K1_Ch2.zen
1.230000e+01	1.219166e+02	20181123_CTCFgfpcf2_Prometa\MitoSys2\Calibration\pmEGFPC1\0001_pmEGFPC1_R1_P2_K1_Ch2.zen
1.236000e+01	1.148000e+02	20181123_CTCFgfpcf2_Prometa\MitoSys2\Calibration\pmEGFPC1\0001_pmEGFPC1_R1_P2_K1_Ch2.zen
1.242000e+01	1.206500e+02	20181123_CTCFgfpcf2_Prometa\MitoSys2\Calibration\pmEGFPC1\0001_pmEGFPC1_R1_P2_K1_Ch2.zen
1.248000e+01	1.299666e+02	20181123_CTCFgfpcf2_Prometa\MitoSys2\Calibration\pmEGFPC1\0001_pmEGFPC1_R1_P2_K1_Ch2.zen
1.254000e+01	1.183833e+02	20181123_CTCFgfpcf2_Prometa\MitoSys2\Calibration\pmEGFPC1\0001_pmEGFPC1_R1_P2_K1_Ch2.zen
1.260000e+01	1.203333e+02	20181123_CTCFgfpcf2_Prometa\MitoSys2\Calibration\pmEGFPC1\0001_pmEGFPC1_R1_P2_K1_Ch2.zen
1.266000e+01	1.139500e+02	20181123_CTCFgfpcf2_Prometa\MitoSys2\Calibration\pmEGFPC1\0001_pmEGFPC1_R1_P2_K1_Ch2.zen
1.272000e+01	1.121500e+02	20181123_CTCFgfpcf2_Prometa\MitoSys2\Calibration\pmEGFPC1\0001_pmEGFPC1_R1_P2_K1_Ch2.zen
1.278000e+01	1.080333e+02	20181123_CTCFgfpcf2_Prometa\MitoSys2\Calibration\pmEGFPC1\0001_pmEGFPC1_R1_P2_K1_Ch2.zen
1.284000e+01	1.207000e+02	20181123_CTCFgfpcf2_Prometa\MitoSys2\Calibration\pmEGFPC1\0001_pmEGFPC1_R1_P2_K1_Ch2.zen
1.290000e+01	1.219166e+02	20181123_CTCFgfpcf2_Prometa\MitoSys2\Calibration\pmEGFPC1\0001_pmEGFPC1_R1_P2_K1_Ch2.zen
1.296000e+01	1.170333e+02	20181123_CTCFgfpcf2_Prometa\MitoSys2\Calibration\pmEGFPC1\0001_pmEGFPC1_R1_P2_K1_Ch2.zen
1.302000e+01	1.190000e+02	20181123_CTCFgfpcf2_Prometa\MitoSys2\Calibration\pmEGFPC1\0001_pmEGFPC1_R1_P2_K1_Ch2.zen
1.308000e+01	1.204500e+02	20181123_CTCFgfpcf2_Prometa\MitoSys2\Calibration\pmEGFPC1\0001_pmEGFPC1_R1_P2_K1_Ch2.zen
1.314000e+01	1.134166e+02	20181123_CTCFgfpcf2_Prometa\MitoSys2\Calibration\pmEGFPC1\0001_pmEGFPC1_R1_P2_K1_Ch2.zen
1.320000e+01	1.168333e+02	20181123_CTCFgfpcf2_Prometa\MitoSys2\Calibration\pmEGFPC1\0001_pmEGFPC1_R1_P2_K1_Ch2.zen
1.326000e+01	1.153333e+02	20181123_CTCFgfpcf2_Prometa\MitoSys2\Calibration\pmEGFPC1\0001_pmEGFPC1_R1_P2_K1_Ch2.zen
1.332000e+01	1.129000e+02	20181123_CTCFgfpcf2_Prometa\MitoSys2\Calibration\pmEGFPC1\0001_pmEGFPC1_R1_P2_K1_Ch2.zen
1.338000e+01	1.090000e+02	20181123_CTCFgfpcf2_Prometa\MitoSys2\Calibration\pmEGFPC1\0001_pmEGFPC1_R1_P2_K1_Ch2.zen
1.344000e+01	1.176333e+02	20181123_CTCFgfpcf2_Prometa\MitoSys2\Calibration\pmEGFPC1\0001_pmEGFPC1_R1_P2_K1_Ch2.zen
1.350000e+01	1.150166e+02	20181123_CTCFgfpcf2_Prometa\MitoSys2\Calibration\pmEGFPC1\0001_pmEGFPC1_R1_P2_K1_Ch2.zen
1.356000e+01	1.131500e+02	20181123_CTCFgfpcf2_Prometa\MitoSys2\Calibration\pmEGFPC1\0001_pmEGFPC1_R1_P2_K1_Ch2.zen
1.362000e+01	1.164333e+02	20181123_CTCFgfpcf2_Prometa\MitoSys2\Calibration\pmEGFPC1\0001_pmEGFPC1_R1_P2_K1_Ch2.zen
1.368000e+01	1.183333e+02	20181123_CTCFgfpcf2_Prometa\MitoSys2\Calibration\pmEGFPC1\0001_pmEGFPC1_R1_P2_K1_Ch2.zen
1.374000e+01	1.136333e+02	20181123_CTCFgfpcf2_Prometa\MitoSys2\Calibration\pmEGFPC1\0001_pmEGFPC1_R1_P2_K1_Ch2.zen
1.380000e+01	1.153833e+02	20181123_CTCFgfpcf2_Prometa\MitoSys2\Calibration\pmEGFPC1\0001_pmEGFPC1_R1_P2_K1_Ch2.zen
1.386000e+01	1.161333e+02	20181123_CTCFgfpcf2_Prometa\MitoSys2\Calibration\pmEGFPC1\0001_pmEGFPC1_R1_P2_K1_Ch2.zen
1.392000e+01	1.222000e+02	20181123_CTCFgfpcf2_Prometa\MitoSys2\Calibration\pmEGFPC1\0001_pmEGFPC1_R1_P2_K1_Ch2.zen
1.398000e+01	1.121833e+02	20181123_CTCFgfpcf2_Prometa\MitoSys2\Calibration\pmEGFPC1\0001_pmEGFPC1_R1_P2_K1_Ch2.zen
1.404000e+01	1.076500e+02	20181123_CTCFgfpcf2_Prometa\MitoSys2\Calibration\pmEGFPC1\0001_pmEGFPC1_R1_P2_K1_Ch2.zen
1.410000e+01	1.159666e+02	20181123_CTCFgfpcf2_Prometa\MitoSys2\Calibration\pmEGFPC1\0001_pmEGFPC1_R1_P2_K1_Ch2.zen
1.416000e+01	1.153666e+02	20181123_CTCFgfpcf2_Prometa\MitoSys2\Calibration\pmEGFPC1\0001_pmEGFPC1_R1_P2_K1_Ch2.zen
1.422000e+01	1.172166e+02	20181123_CTCFgfpcf2_Prometa\MitoSys2\Calibration\pmEGFPC1\0001_pmEGFPC1_R1_P2_K1_Ch2.zen
1.428000e+01	1.151333e+02	20181123_CTCFgfpcf2_Prometa\MitoSys2\Calibration\pmEGFPC1\0001_pmEGFPC1_R1_P2_K1_Ch2.zen
1.434000e+01	1.117166e+02	20181123_CTCFgfpcf2_Prometa\MitoSys2\Calibration\pmEGFPC1\0001_pmEGFPC1_R1_P2_K1_Ch2.zen
1.440000e+01	1.053166e+02	20181123_CTCFgfpcf2_Prometa\MitoSys2\Calibration\pmEGFPC1\0001_pmEGFPC1_R1_P2_K1_Ch2.zen
1.446000e+01	1.025166e+02	20181123_CTCFgfpcf2_Prometa\MitoSys2\Calibration\pmEGFPC1\0001_pmEGFPC1_R1_P2_K1_Ch2.zen
1.452000e+01	1.056500e+02	20181123_CTCFgfpcf2_Prometa\MitoSys2\Calibration\pmEGFPC1\0001_pmEGFPC1_R1_P2_K1_Ch2.zen
1.458000e+01	1.075500e+02	20181123_CTCFgfpcf2_Prometa\MitoSys2\Calibration\pmEGFPC1\0001_pmEGFPC1_R1_P2_K1_Ch2.zen
1.464000e+01	1.036833e+02	20181123_CTCFgfpcf2_Prometa\MitoSys2\Calibration\pmEGFPC1\0001_pmEGFPC1_R1_P2_K1_Ch2.zen
1.470000e+01	1.097500e+02	20181123_CTCFgfpcf2_Prometa\MitoSys2\Calibration\pmEGFPC1\0001_pmEGFPC1_R1_P2_K1_Ch2.zen
1.476000e+01	1.081833e+02	20181123_CTCFgfpcf2_Prometa\MitoSys2\Calibration\pmEGFPC1\0001_pmEGFPC1_R1_P2_K1_Ch2.zen
1.482000e+01	1.082000e+02	20181123_CTCFgfpcf2_Prometa\MitoSys2\Calibration\pmEGFPC1\0001_pmEGFPC1_R1_P2_K1_Ch2.zen
1.488000e+01	1.133000e+02	20181123_CTCFgfpcf2_Prometa\MitoSys2\Calibration\pmEGFPC1\0001_pmEGFPC1_R1_P2_K1_Ch2.zen
1.494000e+01	1.089833e+02	20181123_CTCFgfpcf2_Prometa\MitoSys2\Calibration\pmEGFPC1\0001_pmEGFPC1_R1_P2_K1_Ch2.zen
15	1.124000e+02	20181123_CTCFgfpcf2_Prometa\MitoSys2\Calibration\pmEGFPC1\0001_pmEGFPC1_R1_P2_K1_Ch2.zen
1.506000e+01	1.164000e+02	20181123_CTCFgfpcf2_Prometa\MitoSys2\Calibration\pmEGFPC1\0001_pmEGFPC1_R1_P2_K1_Ch2.zen
1.512000e+01	1.158166e+02	20181123_CTCFgfpcf2_Prometa\MitoSys2\Calibration\pmEGFPC1\0001_pmEGFPC1_R1_P2_K1_Ch2.zen
1.518001e+01	1.180333e+02	20181123_CTCFgfpcf2_Prometa\MitoSys2\Calibration\pmEGFPC1\0001_pmEGFPC1_R1_P2_K1_Ch2.zen
1.524000e+01	1.143666e+02	20181123_CTCFgfpcf2_Prometa\MitoSys2\Calibration\pmEGFPC1\0001_pmEGFPC1_R1_P2_K1_Ch2.zen
1.530000e+01	1.170333e+02	20181123_CTCFgfpcf2_Prometa\MitoSys2\Calibration\pmEGFPC1\0001_pmEGFPC1_R1_P2_K1_Ch2.zen
1.536000e+01	1.161333e+02	20181123_CTCFgfpcf2_Prometa\MitoSys2\Calibration\pmEGFPC1\0001_pmEGFPC1_R1_P2_K1_Ch2.zen
1.542000e+01	1.188333e+02	20181123_CTCFgfpcf2_Prometa\MitoSys2\Calibration\pmEGFPC1\0001_pmEGFPC1_R1_P2_K1_Ch2.zen
1.548001e+01	1.187833e+02	20181123_CTCFgfpcf2_Prometa\MitoSys2\Calibration\pmEGFPC1\0001_pmEGFPC1_R1_P2_K1_Ch2.zen
1.554000e+01	1.178666e+02	20181123_CTCFgfpcf2_Prometa\MitoSys2\Calibration\pmEGFPC1\0001_pmEGFPC1_R1_P2_K1_Ch2.zen
1.560001e+01	1.099000e+02	20181123_CTCFgfpcf2_Prometa\MitoSys2\Calibration\pmEGFPC1\0001_pmEGFPC1_R1_P2_K1_Ch2.zen
1.566000e+01	1.159500e+02	20181123_CTCFgfpcf2_Prometa\MitoSys2\Calibration\pmEGFPC1\0001_pmEGFPC1_R1_P2_K1_Ch2.zen
1.572001e+01	1.110000e+02	20181123_CTCFgfpcf2_Prometa\MitoSys2\Calibration\pmEGFPC1\0001_pmEGFPC1_R1_P2_K1_Ch2.zen
1.578000e+01	1.133666e+02	20181123_CTCFgfpcf2_Prometa\MitoSys2\Calibration\pmEGFPC1\0001_pmEGFPC1_R1_P2_K1_Ch2.zen
1.584000e+01	1.137833e+02	20181123_CTCFgfpcf2_Prometa\MitoSys2\Calibration\pmEGFPC1\0001_pmEGFPC1_R1_P2_K1_Ch2.zen
1.590001e+01	1.108833e+02	20181123_CTCFgfpcf2_Prometa\MitoSys2\Calibration\pmEGFPC1\0001_pmEGFPC1_R1_P2_K1_Ch2.zen
1.596000e+01	1.117000e+02	20181123_CTCFgfpcf2_Prometa\MitoSys2\Calibration\pmEGFPC1\0001_pmEGFPC1_R1_P2_K1_Ch2.zen
1.602000e+01	1.142166e+02	20181123_CTCFgfpcf2_Prometa\MitoSys2\Calibration\pmEGFPC1\0001_pmEGFPC1_R1_P2_K1_Ch2.zen
1.608001e+01	1.168666e+02	20181123_CTCFgfpcf2_Prometa\MitoSys2\Calibration\pmEGFPC1\0001_pmEGFPC1_R1_P2_K1_Ch2.zen
1.614001e+01	1.187333e+02	20181123_CTCFgfpcf2_Prometa\MitoSys2\Calibration\pmEGFPC1\0001_pmEGFPC1_R1_P2_K1_Ch2.zen
1.620000e+01	1.092833e+02	20181123_CTCFgfpcf2_Prometa\MitoSys2\Calibration\pmEGFPC1\0001_pmEGFPC1_R1_P2_K1_Ch2.zen
1.626001e+01	1.100333e+02	20181123_CTCFgfpcf2_Prometa\MitoSys2\Calibration\pmEGFPC1\0001_pmEGFPC1_R1_P2_K1_Ch2.zen
1.632001e+01	1.133000e+02	20181123_CTCFgfpcf2_Prometa\MitoSys2\Calibration\pmEGFPC1\0001_pmEGFPC1_R1_P2_K1_Ch2.zen
1.638000e+01	1.147666e+02	20181123_CTCFgfpcf2_Prometa\MitoSys2\Calibration\pmEGFPC1\0001_pmEGFPC1_R1_P2_K1_Ch2.zen
1.644000e+01	1.148000e+02	20181123_CTCFgfpcf2_Prometa\MitoSys2\Calibration\pmEGFPC1\0001_pmEGFPC1_R1_P2_K1_Ch2.zen
1.650001e+01	1.121833e+02	20181123_CTCFgfpcf2_Prometa\MitoSys2\Calibration\pmEGFPC1\0001_pmEGFPC1_R1_P2_K1_Ch2.zen
1.656001e+01	1.184333e+02	20181123_CTCFgfpcf2_Prometa\MitoSys2\Calibration\pmEGFPC1\0001_pmEGFPC1_R1_P2_K1_Ch2.zen
1.662000e+01	1.135333e+02	20181123_CTCFgfpcf2_Prometa\MitoSys2\Calibration\pmEGFPC1\0001_pmEGFPC1_R1_P2_K1_Ch2.zen
1.668001e+01	1.123000e+02	20181123_CTCFgfpcf2_Prometa\MitoSys2\Calibration\pmEGFPC1\0001_pmEGFPC1_R1_P2_K1_Ch2.zen
1.674001e+01	1.126333e+02	20181123_CTCFgfpcf2_Prometa\MitoSys2\Calibration\pmEGFPC1\0001_pmEGFPC1_R1_P2_K1_Ch2.zen
1.680000e+01	1.130833e+02	20181123_CTCFgfpcf2_Prometa\MitoSys2\Calibration\pmEGFPC1\0001_pmEGFPC1_R1_P2_K1_Ch2.zen
1.686000e+01	1.147500e+02	20181123_CTCFgfpcf2_Prometa\MitoSys2\Calibration\pmEGFPC1\0001_pmEGFPC1_R1_P2_K1_Ch2.zen
1.692001e+01	1.105333e+02	20181123_CTCFgfpcf2_Prometa\MitoSys2\Calibration\pmEGFPC1\0001_pmEGFPC1_R1_P2_K1_Ch2.zen
1.698001e+01	1.205500e+02	20181123_CTCFgfpcf2_Prometa\MitoSys2\Calibration\pmEGFPC1\0001_pmEGFPC1_R1_P2_K1_Ch2.zen
1.704000e+01	1.188000e+02	20181123_CTCFgfpcf2_Prometa\MitoSys2\Calibration\pmEGFPC1\0001_pmEGFPC1_R1_P2_K1_Ch2.zen
1.710001e+01	1.139666e+02	20181123_CTCFgfpcf2_Prometa\MitoSys2\Calibration\pmEGFPC1\0001_pmEGFPC1_R1_P2_K1_Ch2.zen
1.716001e+01	1.115666e+02	20181123_CTCFgfpcf2_Prometa\MitoSys2\Calibration\pmEGFPC1\0001_pmEGFPC1_R1_P2_K1_Ch2.zen
1.722001e+01	1.158166e+02	20181123_CTCFgfpcf2_Prometa\MitoSys2\Calibration\pmEGFPC1\0001_pmEGFPC1_R1_P2_K1_Ch2.zen
1.728000e+01	1.128000e+02	20181123_CTCFgfpcf2_Prometa\MitoSys2\Calibration\pmEGFPC1\0001_pmEGFPC1_R1_P2_K1_Ch2.zen
1.734001e+01	1.133000e+02	20181123_CTCFgfpcf2_Prometa\MitoSys2\Calibration\pmEGFPC1\0001_pmEGFPC1_R1_P2_K1_Ch2.zen
1.740001e+01	1.125666e+02	20181123_CTCFgfpcf2_Prometa\MitoSys2\Calibration\pmEGFPC1\0001_pmEGFPC1_R1_P2_K1_Ch2.zen
1.746000e+01	1.125666e+02	20181123_CTCFgfpcf2_Prometa\MitoSys2\Calibration\pmEGFPC1\0001_pmEGFPC1_R1_P2_K1_Ch2.zen
1.752001e+01	1.119833e+02	20181123_CTCFgfpcf2_Prometa\MitoSys2\Calibration\pmEGFPC1\0001_pmEGFPC1_R1_P2_K1_Ch2.zen
1.758001e+01	1.115666e+02	20181123_CTCFgfpcf2_Prometa\MitoSys2\Calibration\pmEGFPC1\0001_pmEGFPC1_R1_P2_K1_Ch2.zen
1.764001e+01	1.115000e+02	20181123_CTCFgfpcf2_Prometa\MitoSys2\Calibration\pmEGFPC1\0001_pmEGFPC1_R1_P2_K1_Ch2.zen
1.770000e+01	1.116166e+02	20181123_CTCFgfpcf2_Prometa\MitoSys2\Calibration\pmEGFPC1\0001_pmEGFPC1_R1_P2_K1_Ch2.zen
1.776001e+01	1.137000e+02	20181123_CTCFgfpcf2_Prometa\MitoSys2\Calibration\pmEGFPC1\0001_pmEGFPC1_R1_P2_K1_Ch2.zen
1.782001e+01	1.087333e+02	20181123_CTCFgfpcf2_Prometa\MitoSys2\Calibration\pmEGFPC1\0001_pmEGFPC1_R1_P2_K1_Ch2.zen
1.788000e+01	1.134166e+02	20181123_CTCFgfpcf2_Prometa\MitoSys2\Calibration\pmEGFPC1\0001_pmEGFPC1_R1_P2_K1_Ch2.zen
1.794001e+01	1.174000e+02	20181123_CTCFgfpcf2_Prometa\MitoSys2\Calibration\pmEGFPC1\0001_pmEGFPC1_R1_P2_K1_Ch2.zen
1.800001e+01	1.152333e+02	20181123_CTCFgfpcf2_Prometa\MitoSys2\Calibration\pmEGFPC1\0001_pmEGFPC1_R1_P2_K1_Ch2.zen
1.806001e+01	1.145000e+02	20181123_CTCFgfpcf2_Prometa\MitoSys2\Calibration\pmEGFPC1\0001_pmEGFPC1_R1_P2_K1_Ch2.zen
1.812001e+01	1.126000e+02	20181123_CTCFgfpcf2_Prometa\MitoSys2\Calibration\pmEGFPC1\0001_pmEGFPC1_R1_P2_K1_Ch2.zen
1.818001e+01	1.158666e+02	20181123_CTCFgfpcf2_Prometa\MitoSys2\Calibration\pmEGFPC1\0001_pmEGFPC1_R1_P2_K1_Ch2.zen
1.824001e+01	1.161500e+02	20181123_CTCFgfpcf2_Prometa\MitoSys2\Calibration\pmEGFPC1\0001_pmEGFPC1_R1_P2_K1_Ch2.zen
1.830000e+01	1.102666e+02	20181123_CTCFgfpcf2_Prometa\MitoSys2\Calibration\pmEGFPC1\0001_pmEGFPC1_R1_P2_K1_Ch2.zen
1.836001e+01	1.082333e+02	20181123_CTCFgfpcf2_Prometa\MitoSys2\Calibration\pmEGFPC1\0001_pmEGFPC1_R1_P2_K1_Ch2.zen
1.842001e+01	1.062666e+02	20181123_CTCFgfpcf2_Prometa\MitoSys2\Calibration\pmEGFPC1\0001_pmEGFPC1_R1_P2_K1_Ch2.zen
1.848001e+01	1.067000e+02	20181123_CTCFgfpcf2_Prometa\MitoSys2\Calibration\pmEGFPC1\0001_pmEGFPC1_R1_P2_K1_Ch2.zen
1.854001e+01	1.103166e+02	20181123_CTCFgfpcf2_Prometa\MitoSys2\Calibration\pmEGFPC1\0001_pmEGFPC1_R1_P2_K1_Ch2.zen
1.860001e+01	1.060833e+02	20181123_CTCFgfpcf2_Prometa\MitoSys2\Calibration\pmEGFPC1\0001_pmEGFPC1_R1_P2_K1_Ch2.zen
1.866001e+01	1.110166e+02	20181123_CTCFgfpcf2_Prometa\MitoSys2\Calibration\pmEGFPC1\0001_pmEGFPC1_R1_P2_K1_Ch2.zen
1.872001e+01	1.105333e+02	20181123_CTCFgfpcf2_Prometa\MitoSys2\Calibration\pmEGFPC1\0001_pmEGFPC1_R1_P2_K1_Ch2.zen
1.878001e+01	1.128666e+02	20181123_CTCFgfpcf2_Prometa\MitoSys2\Calibration\pmEGFPC1\0001_pmEGFPC1_R1_P2_K1_Ch2.zen
1.884001e+01	1.114500e+02	20181123_CTCFgfpcf2_Prometa\MitoSys2\Calibration\pmEGFPC1\0001_pmEGFPC1_R1_P2_K1_Ch2.zen
1.890001e+01	1.116833e+02	20181123_CTCFgfpcf2_Prometa\MitoSys2\Calibration\pmEGFPC1\0001_pmEGFPC1_R1_P2_K1_Ch2.zen
1.896001e+01	1.165000e+02	20181123_CTCFgfpcf2_Prometa\MitoSys2\Calibration\pmEGFPC1\0001_pmEGFPC1_R1_P2_K1_Ch2.zen
1.902001e+01	1.199166e+02	20181123_CTCFgfpcf2_Prometa\MitoSys2\Calibration\pmEGFPC1\0001_pmEGFPC1_R1_P2_K1_Ch2.zen
1.908001e+01	1.095166e+02	20181123_CTCFgfpcf2_Prometa\MitoSys2\Calibration\pmEGFPC1\0001_pmEGFPC1_R1_P2_K1_Ch2.zen
1.914001e+01	1.168833e+02	20181123_CTCFgfpcf2_Prometa\MitoSys2\Calibration\pmEGFPC1\0001_pmEGFPC1_R1_P2_K1_Ch2.zen
1.920001e+01	1.086666e+02	20181123_CTCFgfpcf2_Prometa\MitoSys2\Calibration\pmEGFPC1\0001_pmEGFPC1_R1_P2_K1_Ch2.zen
1.926001e+01	1.140666e+02	20181123_CTCFgfpcf2_Prometa\MitoSys2\Calibration\pmEGFPC1\0001_pmEGFPC1_R1_P2_K1_Ch2.zen
1.932001e+01	1.225333e+02	20181123_CTCFgfpcf2_Prometa\MitoSys2\Calibration\pmEGFPC1\0001_pmEGFPC1_R1_P2_K1_Ch2.zen
1.938001e+01	1.245166e+02	20181123_CTCFgfpcf2_Prometa\MitoSys2\Calibration\pmEGFPC1\0001_pmEGFPC1_R1_P2_K1_Ch2.zen
1.944001e+01	1.090833e+02	20181123_CTCFgfpcf2_Prometa\MitoSys2\Calibration\pmEGFPC1\0001_pmEGFPC1_R1_P2_K1_Ch2.zen
1.950001e+01	1.129166e+02	20181123_CTCFgfpcf2_Prometa\MitoSys2\Calibration\pmEGFPC1\0001_pmEGFPC1_R1_P2_K1_Ch2.zen
1.956001e+01	1.135166e+02	20181123_CTCFgfpcf2_Prometa\MitoSys2\Calibration\pmEGFPC1\0001_pmEGFPC1_R1_P2_K1_Ch2.zen
1.962001e+01	1.149166e+02	20181123_CTCFgfpcf2_Prometa\MitoSys2\Calibration\pmEGFPC1\0001_pmEGFPC1_R1_P2_K1_Ch2.zen
1.968001e+01	1.103000e+02	20181123_CTCFgfpcf2_Prometa\MitoSys2\Calibration\pmEGFPC1\0001_pmEGFPC1_R1_P2_K1_Ch2.zen
1.974001e+01	1.236666e+02	20181123_CTCFgfpcf2_Prometa\MitoSys2\Calibration\pmEGFPC1\0001_pmEGFPC1_R1_P2_K1_Ch2.zen
1.980001e+01	1.154333e+02	20181123_CTCFgfpcf2_Prometa\MitoSys2\Calibration\pmEGFPC1\0001_pmEGFPC1_R1_P2_K1_Ch2.zen
1.986001e+01	1.139000e+02	20181123_CTCFgfpcf2_Prometa\MitoSys2\Calibration\pmEGFPC1\0001_pmEGFPC1_R1_P2_K1_Ch2.zen
1.992001e+01	1.103166e+02	20181123_CTCFgfpcf2_Prometa\MitoSys2\Calibration\pmEGFPC1\0001_pmEGFPC1_R1_P2_K1_Ch2.zen
1.998001e+01	1.088333e+02	20181123_CTCFgfpcf2_Prometa\MitoSys2\Calibration\pmEGFPC1\0001_pmEGFPC1_R1_P2_K1_Ch2.zen
2.004001e+01	1.104000e+02	20181123_CTCFgfpcf2_Prometa\MitoSys2\Calibration\pmEGFPC1\0001_pmEGFPC1_R1_P2_K1_Ch2.zen
2.010001e+01	1.101166e+02	20181123_CTCFgfpcf2_Prometa\MitoSys2\Calibration\pmEGFPC1\0001_pmEGFPC1_R1_P2_K1_Ch2.zen
2.016001e+01	1.202333e+02	20181123_CTCFgfpcf2_Prometa\MitoSys2\Calibration\pmEGFPC1\0001_pmEGFPC1_R1_P2_K1_Ch2.zen
2.022001e+01	1.111000e+02	20181123_CTCFgfpcf2_Prometa\MitoSys2\Calibration\pmEGFPC1\0001_pmEGFPC1_R1_P2_K1_Ch2.zen
2.028001e+01	1.139000e+02	20181123_CTCFgfpcf2_Prometa\MitoSys2\Calibration\pmEGFPC1\0001_pmEGFPC1_R1_P2_K1_Ch2.zen
2.034001e+01	1.046166e+02	20181123_CTCFgfpcf2_Prometa\MitoSys2\Calibration\pmEGFPC1\0001_pmEGFPC1_R1_P2_K1_Ch2.zen
2.040001e+01	1.099333e+02	20181123_CTCFgfpcf2_Prometa\MitoSys2\Calibration\pmEGFPC1\0001_pmEGFPC1_R1_P2_K1_Ch2.zen
2.046001e+01	1.132333e+02	20181123_CTCFgfpcf2_Prometa\MitoSys2\Calibration\pmEGFPC1\0001_pmEGFPC1_R1_P2_K1_Ch2.zen
2.052001e+01	1.161333e+02	20181123_CTCFgfpcf2_Prometa\MitoSys2\Calibration\pmEGFPC1\0001_pmEGFPC1_R1_P2_K1_Ch2.zen
2.058001e+01	1.078166e+02	20181123_CTCFgfpcf2_Prometa\MitoSys2\Calibration\pmEGFPC1\0001_pmEGFPC1_R1_P2_K1_Ch2.zen
2.064001e+01	1.067666e+02	20181123_CTCFgfpcf2_Prometa\MitoSys2\Calibration\pmEGFPC1\0001_pmEGFPC1_R1_P2_K1_Ch2.zen
2.070001e+01	1.133500e+02	20181123_CTCFgfpcf2_Prometa\MitoSys2\Calibration\pmEGFPC1\0001_pmEGFPC1_R1_P2_K1_Ch2.zen
2.076001e+01	1.145666e+02	20181123_CTCFgfpcf2_Prometa\MitoSys2\Calibration\pmEGFPC1\0001_pmEGFPC1_R1_P2_K1_Ch2.zen
2.082001e+01	1.149666e+02	20181123_CTCFgfpcf2_Prometa\MitoSys2\Calibration\pmEGFPC1\0001_pmEGFPC1_R1_P2_K1_Ch2.zen
2.088001e+01	1.162833e+02	20181123_CTCFgfpcf2_Prometa\MitoSys2\Calibration\pmEGFPC1\0001_pmEGFPC1_R1_P2_K1_Ch2.zen
2.094001e+01	1.142833e+02	20181123_CTCFgfpcf2_Prometa\MitoSys2\Calibration\pmEGFPC1\0001_pmEGFPC1_R1_P2_K1_Ch2.zen
2.100001e+01	1.170500e+02	20181123_CTCFgfpcf2_Prometa\MitoSys2\Calibration\pmEGFPC1\0001_pmEGFPC1_R1_P2_K1_Ch2.zen
2.106001e+01	1.079833e+02	20181123_CTCFgfpcf2_Prometa\MitoSys2\Calibration\pmEGFPC1\0001_pmEGFPC1_R1_P2_K1_Ch2.zen
2.112001e+01	1.103333e+02	20181123_CTCFgfpcf2_Prometa\MitoSys2\Calibration\pmEGFPC1\0001_pmEGFPC1_R1_P2_K1_Ch2.zen
2.118001e+01	1.116500e+02	20181123_CTCFgfpcf2_Prometa\MitoSys2\Calibration\pmEGFPC1\0001_pmEGFPC1_R1_P2_K1_Ch2.zen
2.124001e+01	1.157666e+02	20181123_CTCFgfpcf2_Prometa\MitoSys2\Calibration\pmEGFPC1\0001_pmEGFPC1_R1_P2_K1_Ch2.zen
2.130001e+01	1.178666e+02	20181123_CTCFgfpcf2_Prometa\MitoSys2\Calibration\pmEGFPC1\0001_pmEGFPC1_R1_P2_K1_Ch2.zen
2.136001e+01	1.116000e+02	20181123_CTCFgfpcf2_Prometa\MitoSys2\Calibration\pmEGFPC1\0001_pmEGFPC1_R1_P2_K1_Ch2.zen
2.142001e+01	1.076666e+02	20181123_CTCFgfpcf2_Prometa\MitoSys2\Calibration\pmEGFPC1\0001_pmEGFPC1_R1_P2_K1_Ch2.zen
2.148001e+01	1.143166e+02	20181123_CTCFgfpcf2_Prometa\MitoSys2\Calibration\pmEGFPC1\0001_pmEGFPC1_R1_P2_K1_Ch2.zen
2.154001e+01	1.145166e+02	20181123_CTCFgfpcf2_Prometa\MitoSys2\Calibration\pmEGFPC1\0001_pmEGFPC1_R1_P2_K1_Ch2.zen
2.160001e+01	1.203333e+02	20181123_CTCFgfpcf2_Prometa\MitoSys2\Calibration\pmEGFPC1\0001_pmEGFPC1_R1_P2_K1_Ch2.zen
2.166001e+01	1.160000e+02	20181123_CTCFgfpcf2_Prometa\MitoSys2\Calibration\pmEGFPC1\0001_pmEGFPC1_R1_P2_K1_Ch2.zen
2.172001e+01	1.180833e+02	20181123_CTCFgfpcf2_Prometa\MitoSys2\Calibration\pmEGFPC1\0001_pmEGFPC1_R1_P2_K1_Ch2.zen
2.178001e+01	1.127666e+02	20181123_CTCFgfpcf2_Prometa\MitoSys2\Calibration\pmEGFPC1\0001_pmEGFPC1_R1_P2_K1_Ch2.zen
2.184001e+01	1.197666e+02	20181123_CTCFgfpcf2_Prometa\MitoSys2\Calibration\pmEGFPC1\0001_pmEGFPC1_R1_P2_K1_Ch2.zen
2.190001e+01	1.131333e+02	20181123_CTCFgfpcf2_Prometa\MitoSys2\Calibration\pmEGFPC1\0001_pmEGFPC1_R1_P2_K1_Ch2.zen
2.196001e+01	1.104166e+02	20181123_CTCFgfpcf2_Prometa\MitoSys2\Calibration\pmEGFPC1\0001_pmEGFPC1_R1_P2_K1_Ch2.zen
2.202001e+01	1.057666e+02	20181123_CTCFgfpcf2_Prometa\MitoSys2\Calibration\pmEGFPC1\0001_pmEGFPC1_R1_P2_K1_Ch2.zen
2.208001e+01	1.119000e+02	20181123_CTCFgfpcf2_Prometa\MitoSys2\Calibration\pmEGFPC1\0001_pmEGFPC1_R1_P2_K1_Ch2.zen
2.214001e+01	1.188833e+02	20181123_CTCFgfpcf2_Prometa\MitoSys2\Calibration\pmEGFPC1\0001_pmEGFPC1_R1_P2_K1_Ch2.zen
2.220001e+01	1.192833e+02	20181123_CTCFgfpcf2_Prometa\MitoSys2\Calibration\pmEGFPC1\0001_pmEGFPC1_R1_P2_K1_Ch2.zen
2.226001e+01	1.118000e+02	20181123_CTCFgfpcf2_Prometa\MitoSys2\Calibration\pmEGFPC1\0001_pmEGFPC1_R1_P2_K1_Ch2.zen
2.232001e+01	1.211833e+02	20181123_CTCFgfpcf2_Prometa\MitoSys2\Calibration\pmEGFPC1\0001_pmEGFPC1_R1_P2_K1_Ch2.zen
2.238001e+01	1.077166e+02	20181123_CTCFgfpcf2_Prometa\MitoSys2\Calibration\pmEGFPC1\0001_pmEGFPC1_R1_P2_K1_Ch2.zen
2.244001e+01	1.124000e+02	20181123_CTCFgfpcf2_Prometa\MitoSys2\Calibration\pmEGFPC1\0001_pmEGFPC1_R1_P2_K1_Ch2.zen
2.250001e+01	1.070833e+02	20181123_CTCFgfpcf2_Prometa\MitoSys2\Calibration\pmEGFPC1\0001_pmEGFPC1_R1_P2_K1_Ch2.zen
2.256001e+01	1.086500e+02	20181123_CTCFgfpcf2_Prometa\MitoSys2\Calibration\pmEGFPC1\0001_pmEGFPC1_R1_P2_K1_Ch2.zen
2.262001e+01	1.062000e+02	20181123_CTCFgfpcf2_Prometa\MitoSys2\Calibration\pmEGFPC1\0001_pmEGFPC1_R1_P2_K1_Ch2.zen
2.268001e+01	1.148166e+02	20181123_CTCFgfpcf2_Prometa\MitoSys2\Calibration\pmEGFPC1\0001_pmEGFPC1_R1_P2_K1_Ch2.zen
2.274001e+01	1.165166e+02	20181123_CTCFgfpcf2_Prometa\MitoSys2\Calibration\pmEGFPC1\0001_pmEGFPC1_R1_P2_K1_Ch2.zen
2.280001e+01	1.153166e+02	20181123_CTCFgfpcf2_Prometa\MitoSys2\Calibration\pmEGFPC1\0001_pmEGFPC1_R1_P2_K1_Ch2.zen
2.286001e+01	1.180166e+02	20181123_CTCFgfpcf2_Prometa\MitoSys2\Calibration\pmEGFPC1\0001_pmEGFPC1_R1_P2_K1_Ch2.zen
2.292001e+01	1.100166e+02	20181123_CTCFgfpcf2_Prometa\MitoSys2\Calibration\pmEGFPC1\0001_pmEGFPC1_R1_P2_K1_Ch2.zen
2.298001e+01	1.075166e+02	20181123_CTCFgfpcf2_Prometa\MitoSys2\Calibration\pmEGFPC1\0001_pmEGFPC1_R1_P2_K1_Ch2.zen
2.304001e+01	1.038500e+02	20181123_CTCFgfpcf2_Prometa\MitoSys2\Calibration\pmEGFPC1\0001_pmEGFPC1_R1_P2_K1_Ch2.zen
2.310001e+01	1.075000e+02	20181123_CTCFgfpcf2_Prometa\MitoSys2\Calibration\pmEGFPC1\0001_pmEGFPC1_R1_P2_K1_Ch2.zen
2.316001e+01	1.110000e+02	20181123_CTCFgfpcf2_Prometa\MitoSys2\Calibration\pmEGFPC1\0001_pmEGFPC1_R1_P2_K1_Ch2.zen
2.322001e+01	1.040666e+02	20181123_CTCFgfpcf2_Prometa\MitoSys2\Calibration\pmEGFPC1\0001_pmEGFPC1_R1_P2_K1_Ch2.zen
2.328001e+01	1.008333e+02	20181123_CTCFgfpcf2_Prometa\MitoSys2\Calibration\pmEGFPC1\0001_pmEGFPC1_R1_P2_K1_Ch2.zen
2.334001e+01	1.043500e+02	20181123_CTCFgfpcf2_Prometa\MitoSys2\Calibration\pmEGFPC1\0001_pmEGFPC1_R1_P2_K1_Ch2.zen
2.340001e+01	1.115000e+02	20181123_CTCFgfpcf2_Prometa\MitoSys2\Calibration\pmEGFPC1\0001_pmEGFPC1_R1_P2_K1_Ch2.zen
2.346001e+01	1.111166e+02	20181123_CTCFgfpcf2_Prometa\MitoSys2\Calibration\pmEGFPC1\0001_pmEGFPC1_R1_P2_K1_Ch2.zen
2.352001e+01	1.121500e+02	20181123_CTCFgfpcf2_Prometa\MitoSys2\Calibration\pmEGFPC1\0001_pmEGFPC1_R1_P2_K1_Ch2.zen
2.358001e+01	1.086666e+02	20181123_CTCFgfpcf2_Prometa\MitoSys2\Calibration\pmEGFPC1\0001_pmEGFPC1_R1_P2_K1_Ch2.zen
2.364001e+01	1.041666e+02	20181123_CTCFgfpcf2_Prometa\MitoSys2\Calibration\pmEGFPC1\0001_pmEGFPC1_R1_P2_K1_Ch2.zen
2.370001e+01	1.067166e+02	20181123_CTCFgfpcf2_Prometa\MitoSys2\Calibration\pmEGFPC1\0001_pmEGFPC1_R1_P2_K1_Ch2.zen
2.376001e+01	1.068166e+02	20181123_CTCFgfpcf2_Prometa\MitoSys2\Calibration\pmEGFPC1\0001_pmEGFPC1_R1_P2_K1_Ch2.zen
2.382001e+01	1.112166e+02	20181123_CTCFgfpcf2_Prometa\MitoSys2\Calibration\pmEGFPC1\0001_pmEGFPC1_R1_P2_K1_Ch2.zen
2.388001e+01	1.208500e+02	20181123_CTCFgfpcf2_Prometa\MitoSys2\Calibration\pmEGFPC1\0001_pmEGFPC1_R1_P2_K1_Ch2.zen
2.394001e+01	1.100666e+02	20181123_CTCFgfpcf2_Prometa\MitoSys2\Calibration\pmEGFPC1\0001_pmEGFPC1_R1_P2_K1_Ch2.zen
2.400001e+01	1.172833e+02	20181123_CTCFgfpcf2_Prometa\MitoSys2\Calibration\pmEGFPC1\0001_pmEGFPC1_R1_P2_K1_Ch2.zen
2.406001e+01	1.065833e+02	20181123_CTCFgfpcf2_Prometa\MitoSys2\Calibration\pmEGFPC1\0001_pmEGFPC1_R1_P2_K1_Ch2.zen
2.412001e+01	1.072333e+02	20181123_CTCFgfpcf2_Prometa\MitoSys2\Calibration\pmEGFPC1\0001_pmEGFPC1_R1_P2_K1_Ch2.zen
2.418001e+01	1.107000e+02	20181123_CTCFgfpcf2_Prometa\MitoSys2\Calibration\pmEGFPC1\0001_pmEGFPC1_R1_P2_K1_Ch2.zen
2.424001e+01	1.079666e+02	20181123_CTCFgfpcf2_Prometa\MitoSys2\Calibration\pmEGFPC1\0001_pmEGFPC1_R1_P2_K1_Ch2.zen
2.430001e+01	1.027000e+02	20181123_CTCFgfpcf2_Prometa\MitoSys2\Calibration\pmEGFPC1\0001_pmEGFPC1_R1_P2_K1_Ch2.zen
2.436001e+01	1.175000e+02	20181123_CTCFgfpcf2_Prometa\MitoSys2\Calibration\pmEGFPC1\0001_pmEGFPC1_R1_P2_K1_Ch2.zen
2.442001e+01	1.150166e+02	20181123_CTCFgfpcf2_Prometa\MitoSys2\Calibration\pmEGFPC1\0001_pmEGFPC1_R1_P2_K1_Ch2.zen
2.448001e+01	1.041833e+02	20181123_CTCFgfpcf2_Prometa\MitoSys2\Calibration\pmEGFPC1\0001_pmEGFPC1_R1_P2_K1_Ch2.zen
2.454001e+01	1.092166e+02	20181123_CTCFgfpcf2_Prometa\MitoSys2\Calibration\pmEGFPC1\0001_pmEGFPC1_R1_P2_K1_Ch2.zen
2.460001e+01	1.083333e+02	20181123_CTCFgfpcf2_Prometa\MitoSys2\Calibration\pmEGFPC1\0001_pmEGFPC1_R1_P2_K1_Ch2.zen
2.466001e+01	1.040833e+02	20181123_CTCFgfpcf2_Prometa\MitoSys2\Calibration\pmEGFPC1\0001_pmEGFPC1_R1_P2_K1_Ch2.zen
2.472001e+01	1.019333e+02	20181123_CTCFgfpcf2_Prometa\MitoSys2\Calibration\pmEGFPC1\0001_pmEGFPC1_R1_P2_K1_Ch2.zen
2.478001e+01	1.085000e+02	20181123_CTCFgfpcf2_Prometa\MitoSys2\Calibration\pmEGFPC1\0001_pmEGFPC1_R1_P2_K1_Ch2.zen
2.484001e+01	1.129666e+02	20181123_CTCFgfpcf2_Prometa\MitoSys2\Calibration\pmEGFPC1\0001_pmEGFPC1_R1_P2_K1_Ch2.zen
2.490001e+01	1.074000e+02	20181123_CTCFgfpcf2_Prometa\MitoSys2\Calibration\pmEGFPC1\0001_pmEGFPC1_R1_P2_K1_Ch2.zen
2.496001e+01	1.106500e+02	20181123_CTCFgfpcf2_Prometa\MitoSys2\Calibration\pmEGFPC1\0001_pmEGFPC1_R1_P2_K1_Ch2.zen
2.502001e+01	9.866663e+01	20181123_CTCFgfpcf2_Prometa\MitoSys2\Calibration\pmEGFPC1\0001_pmEGFPC1_R1_P2_K1_Ch2.zen
2.508001e+01	9.891663e+01	20181123_CTCFgfpcf2_Prometa\MitoSys2\Calibration\pmEGFPC1\0001_pmEGFPC1_R1_P2_K1_Ch2.zen
2.514001e+01	1.131500e+02	20181123_CTCFgfpcf2_Prometa\MitoSys2\Calibration\pmEGFPC1\0001_pmEGFPC1_R1_P2_K1_Ch2.zen
2.520001e+01	1.105666e+02	20181123_CTCFgfpcf2_Prometa\MitoSys2\Calibration\pmEGFPC1\0001_pmEGFPC1_R1_P2_K1_Ch2.zen
2.526001e+01	1.132000e+02	20181123_CTCFgfpcf2_Prometa\MitoSys2\Calibration\pmEGFPC1\0001_pmEGFPC1_R1_P2_K1_Ch2.zen
2.532001e+01	1.127500e+02	20181123_CTCFgfpcf2_Prometa\MitoSys2\Calibration\pmEGFPC1\0001_pmEGFPC1_R1_P2_K1_Ch2.zen
2.538001e+01	1.041000e+02	20181123_CTCFgfpcf2_Prometa\MitoSys2\Calibration\pmEGFPC1\0001_pmEGFPC1_R1_P2_K1_Ch2.zen
2.544001e+01	1.080333e+02	20181123_CTCFgfpcf2_Prometa\MitoSys2\Calibration\pmEGFPC1\0001_pmEGFPC1_R1_P2_K1_Ch2.zen
2.550001e+01	1.154500e+02	20181123_CTCFgfpcf2_Prometa\MitoSys2\Calibration\pmEGFPC1\0001_pmEGFPC1_R1_P2_K1_Ch2.zen
2.556001e+01	1.067333e+02	20181123_CTCFgfpcf2_Prometa\MitoSys2\Calibration\pmEGFPC1\0001_pmEGFPC1_R1_P2_K1_Ch2.zen
2.562001e+01	1.090500e+02	20181123_CTCFgfpcf2_Prometa\MitoSys2\Calibration\pmEGFPC1\0001_pmEGFPC1_R1_P2_K1_Ch2.zen
2.568001e+01	1.065000e+02	20181123_CTCFgfpcf2_Prometa\MitoSys2\Calibration\pmEGFPC1\0001_pmEGFPC1_R1_P2_K1_Ch2.zen
2.574001e+01	1.030833e+02	20181123_CTCFgfpcf2_Prometa\MitoSys2\Calibration\pmEGFPC1\0001_pmEGFPC1_R1_P2_K1_Ch2.zen
2.580001e+01	1.131666e+02	20181123_CTCFgfpcf2_Prometa\MitoSys2\Calibration\pmEGFPC1\0001_pmEGFPC1_R1_P2_K1_Ch2.zen
2.586001e+01	1.047333e+02	20181123_CTCFgfpcf2_Prometa\MitoSys2\Calibration\pmEGFPC1\0001_pmEGFPC1_R1_P2_K1_Ch2.zen
2.592001e+01	1.102000e+02	20181123_CTCFgfpcf2_Prometa\MitoSys2\Calibration\pmEGFPC1\0001_pmEGFPC1_R1_P2_K1_Ch2.zen
2.598001e+01	1.037833e+02	20181123_CTCFgfpcf2_Prometa\MitoSys2\Calibration\pmEGFPC1\0001_pmEGFPC1_R1_P2_K1_Ch2.zen
2.604001e+01	1.072166e+02	20181123_CTCFgfpcf2_Prometa\MitoSys2\Calibration\pmEGFPC1\0001_pmEGFPC1_R1_P2_K1_Ch2.zen
2.610001e+01	1.036833e+02	20181123_CTCFgfpcf2_Prometa\MitoSys2\Calibration\pmEGFPC1\0001_pmEGFPC1_R1_P2_K1_Ch2.zen
2.616001e+01	1.021666e+02	20181123_CTCFgfpcf2_Prometa\MitoSys2\Calibration\pmEGFPC1\0001_pmEGFPC1_R1_P2_K1_Ch2.zen
2.622001e+01	1.045166e+02	20181123_CTCFgfpcf2_Prometa\MitoSys2\Calibration\pmEGFPC1\0001_pmEGFPC1_R1_P2_K1_Ch2.zen
2.628001e+01	1.028500e+02	20181123_CTCFgfpcf2_Prometa\MitoSys2\Calibration\pmEGFPC1\0001_pmEGFPC1_R1_P2_K1_Ch2.zen
2.634001e+01	1.068666e+02	20181123_CTCFgfpcf2_Prometa\MitoSys2\Calibration\pmEGFPC1\0001_pmEGFPC1_R1_P2_K1_Ch2.zen
2.640001e+01	1.067000e+02	20181123_CTCFgfpcf2_Prometa\MitoSys2\Calibration\pmEGFPC1\0001_pmEGFPC1_R1_P2_K1_Ch2.zen
2.646001e+01	1.001000e+02	20181123_CTCFgfpcf2_Prometa\MitoSys2\Calibration\pmEGFPC1\0001_pmEGFPC1_R1_P2_K1_Ch2.zen
2.652001e+01	1.026166e+02	20181123_CTCFgfpcf2_Prometa\MitoSys2\Calibration\pmEGFPC1\0001_pmEGFPC1_R1_P2_K1_Ch2.zen
2.658001e+01	1.026500e+02	20181123_CTCFgfpcf2_Prometa\MitoSys2\Calibration\pmEGFPC1\0001_pmEGFPC1_R1_P2_K1_Ch2.zen
2.664001e+01	1.008000e+02	20181123_CTCFgfpcf2_Prometa\MitoSys2\Calibration\pmEGFPC1\0001_pmEGFPC1_R1_P2_K1_Ch2.zen
2.670001e+01	1.094666e+02	20181123_CTCFgfpcf2_Prometa\MitoSys2\Calibration\pmEGFPC1\0001_pmEGFPC1_R1_P2_K1_Ch2.zen
2.676001e+01	1.093000e+02	20181123_CTCFgfpcf2_Prometa\MitoSys2\Calibration\pmEGFPC1\0001_pmEGFPC1_R1_P2_K1_Ch2.zen
2.682001e+01	1.078000e+02	20181123_CTCFgfpcf2_Prometa\MitoSys2\Calibration\pmEGFPC1\0001_pmEGFPC1_R1_P2_K1_Ch2.zen
2.688001e+01	1.115000e+02	20181123_CTCFgfpcf2_Prometa\MitoSys2\Calibration\pmEGFPC1\0001_pmEGFPC1_R1_P2_K1_Ch2.zen
2.694001e+01	1.074833e+02	20181123_CTCFgfpcf2_Prometa\MitoSys2\Calibration\pmEGFPC1\0001_pmEGFPC1_R1_P2_K1_Ch2.zen
2.700001e+01	1.034500e+02	20181123_CTCFgfpcf2_Prometa\MitoSys2\Calibration\pmEGFPC1\0001_pmEGFPC1_R1_P2_K1_Ch2.zen
2.706001e+01	1.146333e+02	20181123_CTCFgfpcf2_Prometa\MitoSys2\Calibration\pmEGFPC1\0001_pmEGFPC1_R1_P2_K1_Ch2.zen
2.712001e+01	1.090000e+02	20181123_CTCFgfpcf2_Prometa\MitoSys2\Calibration\pmEGFPC1\0001_pmEGFPC1_R1_P2_K1_Ch2.zen
2.718001e+01	1.098166e+02	20181123_CTCFgfpcf2_Prometa\MitoSys2\Calibration\pmEGFPC1\0001_pmEGFPC1_R1_P2_K1_Ch2.zen
2.724001e+01	1.140833e+02	20181123_CTCFgfpcf2_Prometa\MitoSys2\Calibration\pmEGFPC1\0001_pmEGFPC1_R1_P2_K1_Ch2.zen
2.730001e+01	1.086833e+02	20181123_CTCFgfpcf2_Prometa\MitoSys2\Calibration\pmEGFPC1\0001_pmEGFPC1_R1_P2_K1_Ch2.zen
2.736001e+01	1.052000e+02	20181123_CTCFgfpcf2_Prometa\MitoSys2\Calibration\pmEGFPC1\0001_pmEGFPC1_R1_P2_K1_Ch2.zen
2.742001e+01	1.058333e+02	20181123_CTCFgfpcf2_Prometa\MitoSys2\Calibration\pmEGFPC1\0001_pmEGFPC1_R1_P2_K1_Ch2.zen
2.748001e+01	1.054333e+02	20181123_CTCFgfpcf2_Prometa\MitoSys2\Calibration\pmEGFPC1\0001_pmEGFPC1_R1_P2_K1_Ch2.zen
2.754001e+01	1.090166e+02	20181123_CTCFgfpcf2_Prometa\MitoSys2\Calibration\pmEGFPC1\0001_pmEGFPC1_R1_P2_K1_Ch2.zen
2.760001e+01	1.121666e+02	20181123_CTCFgfpcf2_Prometa\MitoSys2\Calibration\pmEGFPC1\0001_pmEGFPC1_R1_P2_K1_Ch2.zen
2.766001e+01	1.108166e+02	20181123_CTCFgfpcf2_Prometa\MitoSys2\Calibration\pmEGFPC1\0001_pmEGFPC1_R1_P2_K1_Ch2.zen
2.772001e+01	1.128666e+02	20181123_CTCFgfpcf2_Prometa\MitoSys2\Calibration\pmEGFPC1\0001_pmEGFPC1_R1_P2_K1_Ch2.zen
2.778001e+01	1.081833e+02	20181123_CTCFgfpcf2_Prometa\MitoSys2\Calibration\pmEGFPC1\0001_pmEGFPC1_R1_P2_K1_Ch2.zen
2.784001e+01	1.103500e+02	20181123_CTCFgfpcf2_Prometa\MitoSys2\Calibration\pmEGFPC1\0001_pmEGFPC1_R1_P2_K1_Ch2.zen
2.790001e+01	1.129500e+02	20181123_CTCFgfpcf2_Prometa\MitoSys2\Calibration\pmEGFPC1\0001_pmEGFPC1_R1_P2_K1_Ch2.zen
2.796001e+01	1.144666e+02	20181123_CTCFgfpcf2_Prometa\MitoSys2\Calibration\pmEGFPC1\0001_pmEGFPC1_R1_P2_K1_Ch2.zen
2.802001e+01	1.095500e+02	20181123_CTCFgfpcf2_Prometa\MitoSys2\Calibration\pmEGFPC1\0001_pmEGFPC1_R1_P2_K1_Ch2.zen
2.808001e+01	1.136333e+02	20181123_CTCFgfpcf2_Prometa\MitoSys2\Calibration\pmEGFPC1\0001_pmEGFPC1_R1_P2_K1_Ch2.zen
2.814001e+01	1.122833e+02	20181123_CTCFgfpcf2_Prometa\MitoSys2\Calibration\pmEGFPC1\0001_pmEGFPC1_R1_P2_K1_Ch2.zen
2.820001e+01	1.149833e+02	20181123_CTCFgfpcf2_Prometa\MitoSys2\Calibration\pmEGFPC1\0001_pmEGFPC1_R1_P2_K1_Ch2.zen
2.826001e+01	1.177333e+02	20181123_CTCFgfpcf2_Prometa\MitoSys2\Calibration\pmEGFPC1\0001_pmEGFPC1_R1_P2_K1_Ch2.zen
2.832001e+01	1.112000e+02	20181123_CTCFgfpcf2_Prometa\MitoSys2\Calibration\pmEGFPC1\0001_pmEGFPC1_R1_P2_K1_Ch2.zen
2.838001e+01	1.104333e+02	20181123_CTCFgfpcf2_Prometa\MitoSys2\Calibration\pmEGFPC1\0001_pmEGFPC1_R1_P2_K1_Ch2.zen
2.844001e+01	1.106666e+02	20181123_CTCFgfpcf2_Prometa\MitoSys2\Calibration\pmEGFPC1\0001_pmEGFPC1_R1_P2_K1_Ch2.zen
2.850001e+01	1.089333e+02	20181123_CTCFgfpcf2_Prometa\MitoSys2\Calibration\pmEGFPC1\0001_pmEGFPC1_R1_P2_K1_Ch2.zen
2.856001e+01	1.185333e+02	20181123_CTCFgfpcf2_Prometa\MitoSys2\Calibration\pmEGFPC1\0001_pmEGFPC1_R1_P2_K1_Ch2.zen
2.862001e+01	1.076166e+02	20181123_CTCFgfpcf2_Prometa\MitoSys2\Calibration\pmEGFPC1\0001_pmEGFPC1_R1_P2_K1_Ch2.zen
2.868001e+01	1.123000e+02	20181123_CTCFgfpcf2_Prometa\MitoSys2\Calibration\pmEGFPC1\0001_pmEGFPC1_R1_P2_K1_Ch2.zen
2.874001e+01	1.112000e+02	20181123_CTCFgfpcf2_Prometa\MitoSys2\Calibration\pmEGFPC1\0001_pmEGFPC1_R1_P2_K1_Ch2.zen
2.880001e+01	1.094166e+02	20181123_CTCFgfpcf2_Prometa\MitoSys2\Calibration\pmEGFPC1\0001_pmEGFPC1_R1_P2_K1_Ch2.zen
2.886001e+01	1.031166e+02	20181123_CTCFgfpcf2_Prometa\MitoSys2\Calibration\pmEGFPC1\0001_pmEGFPC1_R1_P2_K1_Ch2.zen
2.892001e+01	1.043666e+02	20181123_CTCFgfpcf2_Prometa\MitoSys2\Calibration\pmEGFPC1\0001_pmEGFPC1_R1_P2_K1_Ch2.zen
2.898001e+01	9.866663e+01	20181123_CTCFgfpcf2_Prometa\MitoSys2\Calibration\pmEGFPC1\0001_pmEGFPC1_R1_P2_K1_Ch2.zen
2.904001e+01	9.859997e+01	20181123_CTCFgfpcf2_Prometa\MitoSys2\Calibration\pmEGFPC1\0001_pmEGFPC1_R1_P2_K1_Ch2.zen
2.910001e+01	1.007333e+02	20181123_CTCFgfpcf2_Prometa\MitoSys2\Calibration\pmEGFPC1\0001_pmEGFPC1_R1_P2_K1_Ch2.zen
2.916001e+01	1.029000e+02	20181123_CTCFgfpcf2_Prometa\MitoSys2\Calibration\pmEGFPC1\0001_pmEGFPC1_R1_P2_K1_Ch2.zen
2.922001e+01	1.024666e+02	20181123_CTCFgfpcf2_Prometa\MitoSys2\Calibration\pmEGFPC1\0001_pmEGFPC1_R1_P2_K1_Ch2.zen
2.928001e+01	9.549997e+01	20181123_CTCFgfpcf2_Prometa\MitoSys2\Calibration\pmEGFPC1\0001_pmEGFPC1_R1_P2_K1_Ch2.zen
2.934001e+01	9.714997e+01	20181123_CTCFgfpcf2_Prometa\MitoSys2\Calibration\pmEGFPC1\0001_pmEGFPC1_R1_P2_K1_Ch2.zen
2.940001e+01	9.228330e+01	20181123_CTCFgfpcf2_Prometa\MitoSys2\Calibration\pmEGFPC1\0001_pmEGFPC1_R1_P2_K1_Ch2.zen
2.946001e+01	9.558331e+01	20181123_CTCFgfpcf2_Prometa\MitoSys2\Calibration\pmEGFPC1\0001_pmEGFPC1_R1_P2_K1_Ch2.zen
2.952001e+01	9.711664e+01	20181123_CTCFgfpcf2_Prometa\MitoSys2\Calibration\pmEGFPC1\0001_pmEGFPC1_R1_P2_K1_Ch2.zen
2.958001e+01	9.764997e+01	20181123_CTCFgfpcf2_Prometa\MitoSys2\Calibration\pmEGFPC1\0001_pmEGFPC1_R1_P2_K1_Ch2.zen
2.964001e+01	9.518330e+01	20181123_CTCFgfpcf2_Prometa\MitoSys2\Calibration\pmEGFPC1\0001_pmEGFPC1_R1_P2_K1_Ch2.zen
2.970001e+01	9.818330e+01	20181123_CTCFgfpcf2_Prometa\MitoSys2\Calibration\pmEGFPC1\0001_pmEGFPC1_R1_P2_K1_Ch2.zen
2.976001e+01	9.844997e+01	20181123_CTCFgfpcf2_Prometa\MitoSys2\Calibration\pmEGFPC1\0001_pmEGFPC1_R1_P2_K1_Ch2.zen
2.982001e+01	9.296664e+01	20181123_CTCFgfpcf2_Prometa\MitoSys2\Calibration\pmEGFPC1\0001_pmEGFPC1_R1_P2_K1_Ch2.zen
2.988001e+01	9.861664e+01	20181123_CTCFgfpcf2_Prometa\MitoSys2\Calibration\pmEGFPC1\0001_pmEGFPC1_R1_P2_K1_Ch2.zen
2.994001e+01	9.638330e+01	20181123_CTCFgfpcf2_Prometa\MitoSys2\Calibration\pmEGFPC1\0001_pmEGFPC1_R1_P2_K1_Ch2.zen
0	1.830667e+02	20181123_CTCFgfpcf2_Prometa\MitoSys2\Calibration\pmEGFPC1\0002_pmEGFPC1_R1_P1_K1_Ch2.zen
6.000000e-02	1.827167e+02	20181123_CTCFgfpcf2_Prometa\MitoSys2\Calibration\pmEGFPC1\0002_pmEGFPC1_R1_P1_K1_Ch2.zen
1.200000e-01	1.815167e+02	20181123_CTCFgfpcf2_Prometa\MitoSys2\Calibration\pmEGFPC1\0002_pmEGFPC1_R1_P1_K1_Ch2.zen
1.800000e-01	1.781000e+02	20181123_CTCFgfpcf2_Prometa\MitoSys2\Calibration\pmEGFPC1\0002_pmEGFPC1_R1_P1_K1_Ch2.zen
2.400000e-01	1.848667e+02	20181123_CTCFgfpcf2_Prometa\MitoSys2\Calibration\pmEGFPC1\0002_pmEGFPC1_R1_P1_K1_Ch2.zen
3.000000e-01	1.713500e+02	20181123_CTCFgfpcf2_Prometa\MitoSys2\Calibration\pmEGFPC1\0002_pmEGFPC1_R1_P1_K1_Ch2.zen
3.600000e-01	1.798167e+02	20181123_CTCFgfpcf2_Prometa\MitoSys2\Calibration\pmEGFPC1\0002_pmEGFPC1_R1_P1_K1_Ch2.zen
4.200000e-01	1.833500e+02	20181123_CTCFgfpcf2_Prometa\MitoSys2\Calibration\pmEGFPC1\0002_pmEGFPC1_R1_P1_K1_Ch2.zen
4.800000e-01	1.749833e+02	20181123_CTCFgfpcf2_Prometa\MitoSys2\Calibration\pmEGFPC1\0002_pmEGFPC1_R1_P1_K1_Ch2.zen
5.400000e-01	1.832167e+02	20181123_CTCFgfpcf2_Prometa\MitoSys2\Calibration\pmEGFPC1\0002_pmEGFPC1_R1_P1_K1_Ch2.zen
6.000000e-01	1.744333e+02	20181123_CTCFgfpcf2_Prometa\MitoSys2\Calibration\pmEGFPC1\0002_pmEGFPC1_R1_P1_K1_Ch2.zen
6.600000e-01	1.857500e+02	20181123_CTCFgfpcf2_Prometa\MitoSys2\Calibration\pmEGFPC1\0002_pmEGFPC1_R1_P1_K1_Ch2.zen
7.200000e-01	1.671167e+02	20181123_CTCFgfpcf2_Prometa\MitoSys2\Calibration\pmEGFPC1\0002_pmEGFPC1_R1_P1_K1_Ch2.zen
7.800000e-01	1.788000e+02	20181123_CTCFgfpcf2_Prometa\MitoSys2\Calibration\pmEGFPC1\0002_pmEGFPC1_R1_P1_K1_Ch2.zen
8.400000e-01	1.772500e+02	20181123_CTCFgfpcf2_Prometa\MitoSys2\Calibration\pmEGFPC1\0002_pmEGFPC1_R1_P1_K1_Ch2.zen
9.000000e-01	1.895000e+02	20181123_CTCFgfpcf2_Prometa\MitoSys2\Calibration\pmEGFPC1\0002_pmEGFPC1_R1_P1_K1_Ch2.zen
9.600000e-01	1.803000e+02	20181123_CTCFgfpcf2_Prometa\MitoSys2\Calibration\pmEGFPC1\0002_pmEGFPC1_R1_P1_K1_Ch2.zen
1.020000e+00	1.827667e+02	20181123_CTCFgfpcf2_Prometa\MitoSys2\Calibration\pmEGFPC1\0002_pmEGFPC1_R1_P1_K1_Ch2.zen
1.080000e+00	1.748167e+02	20181123_CTCFgfpcf2_Prometa\MitoSys2\Calibration\pmEGFPC1\0002_pmEGFPC1_R1_P1_K1_Ch2.zen
1.140000e+00	1.750167e+02	20181123_CTCFgfpcf2_Prometa\MitoSys2\Calibration\pmEGFPC1\0002_pmEGFPC1_R1_P1_K1_Ch2.zen
1.200000e+00	1.811333e+02	20181123_CTCFgfpcf2_Prometa\MitoSys2\Calibration\pmEGFPC1\0002_pmEGFPC1_R1_P1_K1_Ch2.zen
1.260000e+00	1.738000e+02	20181123_CTCFgfpcf2_Prometa\MitoSys2\Calibration\pmEGFPC1\0002_pmEGFPC1_R1_P1_K1_Ch2.zen
1.320000e+00	1.852500e+02	20181123_CTCFgfpcf2_Prometa\MitoSys2\Calibration\pmEGFPC1\0002_pmEGFPC1_R1_P1_K1_Ch2.zen
1.380000e+00	1.752000e+02	20181123_CTCFgfpcf2_Prometa\MitoSys2\Calibration\pmEGFPC1\0002_pmEGFPC1_R1_P1_K1_Ch2.zen
1.440000e+00	1.872667e+02	20181123_CTCFgfpcf2_Prometa\MitoSys2\Calibration\pmEGFPC1\0002_pmEGFPC1_R1_P1_K1_Ch2.zen
1.500000e+00	1.807333e+02	20181123_CTCFgfpcf2_Prometa\MitoSys2\Calibration\pmEGFPC1\0002_pmEGFPC1_R1_P1_K1_Ch2.zen
1.560000e+00	1.809167e+02	20181123_CTCFgfpcf2_Prometa\MitoSys2\Calibration\pmEGFPC1\0002_pmEGFPC1_R1_P1_K1_Ch2.zen
1.620000e+00	1.777333e+02	20181123_CTCFgfpcf2_Prometa\MitoSys2\Calibration\pmEGFPC1\0002_pmEGFPC1_R1_P1_K1_Ch2.zen
1.680000e+00	1.750500e+02	20181123_CTCFgfpcf2_Prometa\MitoSys2\Calibration\pmEGFPC1\0002_pmEGFPC1_R1_P1_K1_Ch2.zen
1.740000e+00	1.750000e+02	20181123_CTCFgfpcf2_Prometa\MitoSys2\Calibration\pmEGFPC1\0002_pmEGFPC1_R1_P1_K1_Ch2.zen
1.800000e+00	1.769167e+02	20181123_CTCFgfpcf2_Prometa\MitoSys2\Calibration\pmEGFPC1\0002_pmEGFPC1_R1_P1_K1_Ch2.zen
1.860000e+00	1.753500e+02	20181123_CTCFgfpcf2_Prometa\MitoSys2\Calibration\pmEGFPC1\0002_pmEGFPC1_R1_P1_K1_Ch2.zen
1.920000e+00	1.799333e+02	20181123_CTCFgfpcf2_Prometa\MitoSys2\Calibration\pmEGFPC1\0002_pmEGFPC1_R1_P1_K1_Ch2.zen
1.980000e+00	1.856000e+02	20181123_CTCFgfpcf2_Prometa\MitoSys2\Calibration\pmEGFPC1\0002_pmEGFPC1_R1_P1_K1_Ch2.zen
2.040000e+00	1.825667e+02	20181123_CTCFgfpcf2_Prometa\MitoSys2\Calibration\pmEGFPC1\0002_pmEGFPC1_R1_P1_K1_Ch2.zen
2.100000e+00	1.801833e+02	20181123_CTCFgfpcf2_Prometa\MitoSys2\Calibration\pmEGFPC1\0002_pmEGFPC1_R1_P1_K1_Ch2.zen
2.160000e+00	1.843000e+02	20181123_CTCFgfpcf2_Prometa\MitoSys2\Calibration\pmEGFPC1\0002_pmEGFPC1_R1_P1_K1_Ch2.zen
2.220000e+00	1.830500e+02	20181123_CTCFgfpcf2_Prometa\MitoSys2\Calibration\pmEGFPC1\0002_pmEGFPC1_R1_P1_K1_Ch2.zen
2.280000e+00	1.744500e+02	20181123_CTCFgfpcf2_Prometa\MitoSys2\Calibration\pmEGFPC1\0002_pmEGFPC1_R1_P1_K1_Ch2.zen
2.340000e+00	1.798833e+02	20181123_CTCFgfpcf2_Prometa\MitoSys2\Calibration\pmEGFPC1\0002_pmEGFPC1_R1_P1_K1_Ch2.zen
2.400000e+00	1.821333e+02	20181123_CTCFgfpcf2_Prometa\MitoSys2\Calibration\pmEGFPC1\0002_pmEGFPC1_R1_P1_K1_Ch2.zen
2.460000e+00	1.850667e+02	20181123_CTCFgfpcf2_Prometa\MitoSys2\Calibration\pmEGFPC1\0002_pmEGFPC1_R1_P1_K1_Ch2.zen
2.520000e+00	1.803667e+02	20181123_CTCFgfpcf2_Prometa\MitoSys2\Calibration\pmEGFPC1\0002_pmEGFPC1_R1_P1_K1_Ch2.zen
2.580000e+00	1.748500e+02	20181123_CTCFgfpcf2_Prometa\MitoSys2\Calibration\pmEGFPC1\0002_pmEGFPC1_R1_P1_K1_Ch2.zen
2.640000e+00	1.793000e+02	20181123_CTCFgfpcf2_Prometa\MitoSys2\Calibration\pmEGFPC1\0002_pmEGFPC1_R1_P1_K1_Ch2.zen
2.700000e+00	1.732833e+02	20181123_CTCFgfpcf2_Prometa\MitoSys2\Calibration\pmEGFPC1\0002_pmEGFPC1_R1_P1_K1_Ch2.zen
2.760000e+00	1.830667e+02	20181123_CTCFgfpcf2_Prometa\MitoSys2\Calibration\pmEGFPC1\0002_pmEGFPC1_R1_P1_K1_Ch2.zen
2.820000e+00	1.799167e+02	20181123_CTCFgfpcf2_Prometa\MitoSys2\Calibration\pmEGFPC1\0002_pmEGFPC1_R1_P1_K1_Ch2.zen
2.880000e+00	1.895333e+02	20181123_CTCFgfpcf2_Prometa\MitoSys2\Calibration\pmEGFPC1\0002_pmEGFPC1_R1_P1_K1_Ch2.zen
2.940000e+00	1.820333e+02	20181123_CTCFgfpcf2_Prometa\MitoSys2\Calibration\pmEGFPC1\0002_pmEGFPC1_R1_P1_K1_Ch2.zen
3	1.752000e+02	20181123_CTCFgfpcf2_Prometa\MitoSys2\Calibration\pmEGFPC1\0002_pmEGFPC1_R1_P1_K1_Ch2.zen
3.060000e+00	1.790667e+02	20181123_CTCFgfpcf2_Prometa\MitoSys2\Calibration\pmEGFPC1\0002_pmEGFPC1_R1_P1_K1_Ch2.zen
3.120000e+00	1.783333e+02	20181123_CTCFgfpcf2_Prometa\MitoSys2\Calibration\pmEGFPC1\0002_pmEGFPC1_R1_P1_K1_Ch2.zen
3.180000e+00	1.801000e+02	20181123_CTCFgfpcf2_Prometa\MitoSys2\Calibration\pmEGFPC1\0002_pmEGFPC1_R1_P1_K1_Ch2.zen
3.240000e+00	1.778500e+02	20181123_CTCFgfpcf2_Prometa\MitoSys2\Calibration\pmEGFPC1\0002_pmEGFPC1_R1_P1_K1_Ch2.zen
3.300000e+00	1.728500e+02	20181123_CTCFgfpcf2_Prometa\MitoSys2\Calibration\pmEGFPC1\0002_pmEGFPC1_R1_P1_K1_Ch2.zen
3.360000e+00	1.797000e+02	20181123_CTCFgfpcf2_Prometa\MitoSys2\Calibration\pmEGFPC1\0002_pmEGFPC1_R1_P1_K1_Ch2.zen
3.420000e+00	1.727333e+02	20181123_CTCFgfpcf2_Prometa\MitoSys2\Calibration\pmEGFPC1\0002_pmEGFPC1_R1_P1_K1_Ch2.zen
3.480000e+00	1.729333e+02	20181123_CTCFgfpcf2_Prometa\MitoSys2\Calibration\pmEGFPC1\0002_pmEGFPC1_R1_P1_K1_Ch2.zen
3.540000e+00	1.771333e+02	20181123_CTCFgfpcf2_Prometa\MitoSys2\Calibration\pmEGFPC1\0002_pmEGFPC1_R1_P1_K1_Ch2.zen
3.600000e+00	1.723833e+02	20181123_CTCFgfpcf2_Prometa\MitoSys2\Calibration\pmEGFPC1\0002_pmEGFPC1_R1_P1_K1_Ch2.zen
3.660000e+00	1.787167e+02	20181123_CTCFgfpcf2_Prometa\MitoSys2\Calibration\pmEGFPC1\0002_pmEGFPC1_R1_P1_K1_Ch2.zen
3.720000e+00	1.818667e+02	20181123_CTCFgfpcf2_Prometa\MitoSys2\Calibration\pmEGFPC1\0002_pmEGFPC1_R1_P1_K1_Ch2.zen
3.780000e+00	1.753167e+02	20181123_CTCFgfpcf2_Prometa\MitoSys2\Calibration\pmEGFPC1\0002_pmEGFPC1_R1_P1_K1_Ch2.zen
3.840000e+00	1.724833e+02	20181123_CTCFgfpcf2_Prometa\MitoSys2\Calibration\pmEGFPC1\0002_pmEGFPC1_R1_P1_K1_Ch2.zen
3.900000e+00	1.745667e+02	20181123_CTCFgfpcf2_Prometa\MitoSys2\Calibration\pmEGFPC1\0002_pmEGFPC1_R1_P1_K1_Ch2.zen
3.960000e+00	1.815833e+02	20181123_CTCFgfpcf2_Prometa\MitoSys2\Calibration\pmEGFPC1\0002_pmEGFPC1_R1_P1_K1_Ch2.zen
4.020000e+00	1.779167e+02	20181123_CTCFgfpcf2_Prometa\MitoSys2\Calibration\pmEGFPC1\0002_pmEGFPC1_R1_P1_K1_Ch2.zen
4.080000e+00	1.716333e+02	20181123_CTCFgfpcf2_Prometa\MitoSys2\Calibration\pmEGFPC1\0002_pmEGFPC1_R1_P1_K1_Ch2.zen
4.140000e+00	1.767667e+02	20181123_CTCFgfpcf2_Prometa\MitoSys2\Calibration\pmEGFPC1\0002_pmEGFPC1_R1_P1_K1_Ch2.zen
4.200000e+00	1.731500e+02	20181123_CTCFgfpcf2_Prometa\MitoSys2\Calibration\pmEGFPC1\0002_pmEGFPC1_R1_P1_K1_Ch2.zen
4.260000e+00	1.783667e+02	20181123_CTCFgfpcf2_Prometa\MitoSys2\Calibration\pmEGFPC1\0002_pmEGFPC1_R1_P1_K1_Ch2.zen
4.320000e+00	1.900333e+02	20181123_CTCFgfpcf2_Prometa\MitoSys2\Calibration\pmEGFPC1\0002_pmEGFPC1_R1_P1_K1_Ch2.zen
4.380000e+00	1.815167e+02	20181123_CTCFgfpcf2_Prometa\MitoSys2\Calibration\pmEGFPC1\0002_pmEGFPC1_R1_P1_K1_Ch2.zen
4.440000e+00	1.755833e+02	20181123_CTCFgfpcf2_Prometa\MitoSys2\Calibration\pmEGFPC1\0002_pmEGFPC1_R1_P1_K1_Ch2.zen
4.500000e+00	1.678500e+02	20181123_CTCFgfpcf2_Prometa\MitoSys2\Calibration\pmEGFPC1\0002_pmEGFPC1_R1_P1_K1_Ch2.zen
4.560000e+00	1.751500e+02	20181123_CTCFgfpcf2_Prometa\MitoSys2\Calibration\pmEGFPC1\0002_pmEGFPC1_R1_P1_K1_Ch2.zen
4.620000e+00	1.785333e+02	20181123_CTCFgfpcf2_Prometa\MitoSys2\Calibration\pmEGFPC1\0002_pmEGFPC1_R1_P1_K1_Ch2.zen
4.680000e+00	1.777167e+02	20181123_CTCFgfpcf2_Prometa\MitoSys2\Calibration\pmEGFPC1\0002_pmEGFPC1_R1_P1_K1_Ch2.zen
4.740000e+00	1.803667e+02	20181123_CTCFgfpcf2_Prometa\MitoSys2\Calibration\pmEGFPC1\0002_pmEGFPC1_R1_P1_K1_Ch2.zen
4.800000e+00	1.781333e+02	20181123_CTCFgfpcf2_Prometa\MitoSys2\Calibration\pmEGFPC1\0002_pmEGFPC1_R1_P1_K1_Ch2.zen
4.860000e+00	1.728167e+02	20181123_CTCFgfpcf2_Prometa\MitoSys2\Calibration\pmEGFPC1\0002_pmEGFPC1_R1_P1_K1_Ch2.zen
4.920000e+00	1.690333e+02	20181123_CTCFgfpcf2_Prometa\MitoSys2\Calibration\pmEGFPC1\0002_pmEGFPC1_R1_P1_K1_Ch2.zen
4.980000e+00	1.788167e+02	20181123_CTCFgfpcf2_Prometa\MitoSys2\Calibration\pmEGFPC1\0002_pmEGFPC1_R1_P1_K1_Ch2.zen
5.040000e+00	1.852167e+02	20181123_CTCFgfpcf2_Prometa\MitoSys2\Calibration\pmEGFPC1\0002_pmEGFPC1_R1_P1_K1_Ch2.zen
5.100000e+00	1.832833e+02	20181123_CTCFgfpcf2_Prometa\MitoSys2\Calibration\pmEGFPC1\0002_pmEGFPC1_R1_P1_K1_Ch2.zen
5.160000e+00	1.737000e+02	20181123_CTCFgfpcf2_Prometa\MitoSys2\Calibration\pmEGFPC1\0002_pmEGFPC1_R1_P1_K1_Ch2.zen
5.220000e+00	1.668167e+02	20181123_CTCFgfpcf2_Prometa\MitoSys2\Calibration\pmEGFPC1\0002_pmEGFPC1_R1_P1_K1_Ch2.zen
5.280000e+00	1.720833e+02	20181123_CTCFgfpcf2_Prometa\MitoSys2\Calibration\pmEGFPC1\0002_pmEGFPC1_R1_P1_K1_Ch2.zen
5.340000e+00	1.718333e+02	20181123_CTCFgfpcf2_Prometa\MitoSys2\Calibration\pmEGFPC1\0002_pmEGFPC1_R1_P1_K1_Ch2.zen
5.400000e+00	1.873500e+02	20181123_CTCFgfpcf2_Prometa\MitoSys2\Calibration\pmEGFPC1\0002_pmEGFPC1_R1_P1_K1_Ch2.zen
5.460000e+00	1.703500e+02	20181123_CTCFgfpcf2_Prometa\MitoSys2\Calibration\pmEGFPC1\0002_pmEGFPC1_R1_P1_K1_Ch2.zen
5.520000e+00	1.779333e+02	20181123_CTCFgfpcf2_Prometa\MitoSys2\Calibration\pmEGFPC1\0002_pmEGFPC1_R1_P1_K1_Ch2.zen
5.580000e+00	1.750000e+02	20181123_CTCFgfpcf2_Prometa\MitoSys2\Calibration\pmEGFPC1\0002_pmEGFPC1_R1_P1_K1_Ch2.zen
5.640000e+00	1.703000e+02	20181123_CTCFgfpcf2_Prometa\MitoSys2\Calibration\pmEGFPC1\0002_pmEGFPC1_R1_P1_K1_Ch2.zen
5.700000e+00	1.767167e+02	20181123_CTCFgfpcf2_Prometa\MitoSys2\Calibration\pmEGFPC1\0002_pmEGFPC1_R1_P1_K1_Ch2.zen
5.760000e+00	1.787000e+02	20181123_CTCFgfpcf2_Prometa\MitoSys2\Calibration\pmEGFPC1\0002_pmEGFPC1_R1_P1_K1_Ch2.zen
5.820000e+00	1.757000e+02	20181123_CTCFgfpcf2_Prometa\MitoSys2\Calibration\pmEGFPC1\0002_pmEGFPC1_R1_P1_K1_Ch2.zen
5.880000e+00	1.778333e+02	20181123_CTCFgfpcf2_Prometa\MitoSys2\Calibration\pmEGFPC1\0002_pmEGFPC1_R1_P1_K1_Ch2.zen
5.940000e+00	1.802833e+02	20181123_CTCFgfpcf2_Prometa\MitoSys2\Calibration\pmEGFPC1\0002_pmEGFPC1_R1_P1_K1_Ch2.zen
6	1.758833e+02	20181123_CTCFgfpcf2_Prometa\MitoSys2\Calibration\pmEGFPC1\0002_pmEGFPC1_R1_P1_K1_Ch2.zen
6.060000e+00	1.809333e+02	20181123_CTCFgfpcf2_Prometa\MitoSys2\Calibration\pmEGFPC1\0002_pmEGFPC1_R1_P1_K1_Ch2.zen
6.120000e+00	1.720000e+02	20181123_CTCFgfpcf2_Prometa\MitoSys2\Calibration\pmEGFPC1\0002_pmEGFPC1_R1_P1_K1_Ch2.zen
6.180000e+00	1.744833e+02	20181123_CTCFgfpcf2_Prometa\MitoSys2\Calibration\pmEGFPC1\0002_pmEGFPC1_R1_P1_K1_Ch2.zen
6.240000e+00	1.816833e+02	20181123_CTCFgfpcf2_Prometa\MitoSys2\Calibration\pmEGFPC1\0002_pmEGFPC1_R1_P1_K1_Ch2.zen
6.300000e+00	1.784500e+02	20181123_CTCFgfpcf2_Prometa\MitoSys2\Calibration\pmEGFPC1\0002_pmEGFPC1_R1_P1_K1_Ch2.zen
6.360000e+00	1.732333e+02	20181123_CTCFgfpcf2_Prometa\MitoSys2\Calibration\pmEGFPC1\0002_pmEGFPC1_R1_P1_K1_Ch2.zen
6.420000e+00	1.768500e+02	20181123_CTCFgfpcf2_Prometa\MitoSys2\Calibration\pmEGFPC1\0002_pmEGFPC1_R1_P1_K1_Ch2.zen
6.480000e+00	1.831000e+02	20181123_CTCFgfpcf2_Prometa\MitoSys2\Calibration\pmEGFPC1\0002_pmEGFPC1_R1_P1_K1_Ch2.zen
6.540000e+00	1.788167e+02	20181123_CTCFgfpcf2_Prometa\MitoSys2\Calibration\pmEGFPC1\0002_pmEGFPC1_R1_P1_K1_Ch2.zen
6.600000e+00	1.776167e+02	20181123_CTCFgfpcf2_Prometa\MitoSys2\Calibration\pmEGFPC1\0002_pmEGFPC1_R1_P1_K1_Ch2.zen
6.660000e+00	1.782167e+02	20181123_CTCFgfpcf2_Prometa\MitoSys2\Calibration\pmEGFPC1\0002_pmEGFPC1_R1_P1_K1_Ch2.zen
6.720000e+00	1.796333e+02	20181123_CTCFgfpcf2_Prometa\MitoSys2\Calibration\pmEGFPC1\0002_pmEGFPC1_R1_P1_K1_Ch2.zen
6.780000e+00	1.785167e+02	20181123_CTCFgfpcf2_Prometa\MitoSys2\Calibration\pmEGFPC1\0002_pmEGFPC1_R1_P1_K1_Ch2.zen
6.840000e+00	1.746000e+02	20181123_CTCFgfpcf2_Prometa\MitoSys2\Calibration\pmEGFPC1\0002_pmEGFPC1_R1_P1_K1_Ch2.zen
6.900000e+00	1.779667e+02	20181123_CTCFgfpcf2_Prometa\MitoSys2\Calibration\pmEGFPC1\0002_pmEGFPC1_R1_P1_K1_Ch2.zen
6.960000e+00	1.764167e+02	20181123_CTCFgfpcf2_Prometa\MitoSys2\Calibration\pmEGFPC1\0002_pmEGFPC1_R1_P1_K1_Ch2.zen
7.020000e+00	1.837000e+02	20181123_CTCFgfpcf2_Prometa\MitoSys2\Calibration\pmEGFPC1\0002_pmEGFPC1_R1_P1_K1_Ch2.zen
7.080000e+00	1.835667e+02	20181123_CTCFgfpcf2_Prometa\MitoSys2\Calibration\pmEGFPC1\0002_pmEGFPC1_R1_P1_K1_Ch2.zen
7.140000e+00	1.775833e+02	20181123_CTCFgfpcf2_Prometa\MitoSys2\Calibration\pmEGFPC1\0002_pmEGFPC1_R1_P1_K1_Ch2.zen
7.200000e+00	1.761167e+02	20181123_CTCFgfpcf2_Prometa\MitoSys2\Calibration\pmEGFPC1\0002_pmEGFPC1_R1_P1_K1_Ch2.zen
7.260000e+00	1.766000e+02	20181123_CTCFgfpcf2_Prometa\MitoSys2\Calibration\pmEGFPC1\0002_pmEGFPC1_R1_P1_K1_Ch2.zen
7.320000e+00	1.710500e+02	20181123_CTCFgfpcf2_Prometa\MitoSys2\Calibration\pmEGFPC1\0002_pmEGFPC1_R1_P1_K1_Ch2.zen
7.380000e+00	1.823000e+02	20181123_CTCFgfpcf2_Prometa\MitoSys2\Calibration\pmEGFPC1\0002_pmEGFPC1_R1_P1_K1_Ch2.zen
7.440000e+00	1.777833e+02	20181123_CTCFgfpcf2_Prometa\MitoSys2\Calibration\pmEGFPC1\0002_pmEGFPC1_R1_P1_K1_Ch2.zen
7.500000e+00	1.754167e+02	20181123_CTCFgfpcf2_Prometa\MitoSys2\Calibration\pmEGFPC1\0002_pmEGFPC1_R1_P1_K1_Ch2.zen
7.560000e+00	1.780500e+02	20181123_CTCFgfpcf2_Prometa\MitoSys2\Calibration\pmEGFPC1\0002_pmEGFPC1_R1_P1_K1_Ch2.zen
7.620000e+00	1.727167e+02	20181123_CTCFgfpcf2_Prometa\MitoSys2\Calibration\pmEGFPC1\0002_pmEGFPC1_R1_P1_K1_Ch2.zen
7.680000e+00	1.778833e+02	20181123_CTCFgfpcf2_Prometa\MitoSys2\Calibration\pmEGFPC1\0002_pmEGFPC1_R1_P1_K1_Ch2.zen
7.740000e+00	1.809500e+02	20181123_CTCFgfpcf2_Prometa\MitoSys2\Calibration\pmEGFPC1\0002_pmEGFPC1_R1_P1_K1_Ch2.zen
7.800000e+00	1.800500e+02	20181123_CTCFgfpcf2_Prometa\MitoSys2\Calibration\pmEGFPC1\0002_pmEGFPC1_R1_P1_K1_Ch2.zen
7.860000e+00	1.748167e+02	20181123_CTCFgfpcf2_Prometa\MitoSys2\Calibration\pmEGFPC1\0002_pmEGFPC1_R1_P1_K1_Ch2.zen
7.920000e+00	1.732000e+02	20181123_CTCFgfpcf2_Prometa\MitoSys2\Calibration\pmEGFPC1\0002_pmEGFPC1_R1_P1_K1_Ch2.zen
7.980000e+00	1.734500e+02	20181123_CTCFgfpcf2_Prometa\MitoSys2\Calibration\pmEGFPC1\0002_pmEGFPC1_R1_P1_K1_Ch2.zen
8.040000e+00	1.806333e+02	20181123_CTCFgfpcf2_Prometa\MitoSys2\Calibration\pmEGFPC1\0002_pmEGFPC1_R1_P1_K1_Ch2.zen
8.100000e+00	1.766500e+02	20181123_CTCFgfpcf2_Prometa\MitoSys2\Calibration\pmEGFPC1\0002_pmEGFPC1_R1_P1_K1_Ch2.zen
8.160000e+00	1.771167e+02	20181123_CTCFgfpcf2_Prometa\MitoSys2\Calibration\pmEGFPC1\0002_pmEGFPC1_R1_P1_K1_Ch2.zen
8.220000e+00	1.817667e+02	20181123_CTCFgfpcf2_Prometa\MitoSys2\Calibration\pmEGFPC1\0002_pmEGFPC1_R1_P1_K1_Ch2.zen
8.280000e+00	1.789167e+02	20181123_CTCFgfpcf2_Prometa\MitoSys2\Calibration\pmEGFPC1\0002_pmEGFPC1_R1_P1_K1_Ch2.zen
8.340000e+00	1.839667e+02	20181123_CTCFgfpcf2_Prometa\MitoSys2\Calibration\pmEGFPC1\0002_pmEGFPC1_R1_P1_K1_Ch2.zen
8.400000e+00	1.837833e+02	20181123_CTCFgfpcf2_Prometa\MitoSys2\Calibration\pmEGFPC1\0002_pmEGFPC1_R1_P1_K1_Ch2.zen
8.460000e+00	1.711667e+02	20181123_CTCFgfpcf2_Prometa\MitoSys2\Calibration\pmEGFPC1\0002_pmEGFPC1_R1_P1_K1_Ch2.zen
8.520000e+00	1.680833e+02	20181123_CTCFgfpcf2_Prometa\MitoSys2\Calibration\pmEGFPC1\0002_pmEGFPC1_R1_P1_K1_Ch2.zen
8.580000e+00	1.728667e+02	20181123_CTCFgfpcf2_Prometa\MitoSys2\Calibration\pmEGFPC1\0002_pmEGFPC1_R1_P1_K1_Ch2.zen
8.640000e+00	1.821667e+02	20181123_CTCFgfpcf2_Prometa\MitoSys2\Calibration\pmEGFPC1\0002_pmEGFPC1_R1_P1_K1_Ch2.zen
8.700000e+00	1.871500e+02	20181123_CTCFgfpcf2_Prometa\MitoSys2\Calibration\pmEGFPC1\0002_pmEGFPC1_R1_P1_K1_Ch2.zen
8.760000e+00	1.760667e+02	20181123_CTCFgfpcf2_Prometa\MitoSys2\Calibration\pmEGFPC1\0002_pmEGFPC1_R1_P1_K1_Ch2.zen
8.820000e+00	1.785500e+02	20181123_CTCFgfpcf2_Prometa\MitoSys2\Calibration\pmEGFPC1\0002_pmEGFPC1_R1_P1_K1_Ch2.zen
8.880000e+00	1.752167e+02	20181123_CTCFgfpcf2_Prometa\MitoSys2\Calibration\pmEGFPC1\0002_pmEGFPC1_R1_P1_K1_Ch2.zen
8.940000e+00	1.804333e+02	20181123_CTCFgfpcf2_Prometa\MitoSys2\Calibration\pmEGFPC1\0002_pmEGFPC1_R1_P1_K1_Ch2.zen
9	1.797667e+02	20181123_CTCFgfpcf2_Prometa\MitoSys2\Calibration\pmEGFPC1\0002_pmEGFPC1_R1_P1_K1_Ch2.zen
9.060000e+00	1.718500e+02	20181123_CTCFgfpcf2_Prometa\MitoSys2\Calibration\pmEGFPC1\0002_pmEGFPC1_R1_P1_K1_Ch2.zen
9.120000e+00	1.770333e+02	20181123_CTCFgfpcf2_Prometa\MitoSys2\Calibration\pmEGFPC1\0002_pmEGFPC1_R1_P1_K1_Ch2.zen
9.180000e+00	1.852000e+02	20181123_CTCFgfpcf2_Prometa\MitoSys2\Calibration\pmEGFPC1\0002_pmEGFPC1_R1_P1_K1_Ch2.zen
9.240000e+00	1.722500e+02	20181123_CTCFgfpcf2_Prometa\MitoSys2\Calibration\pmEGFPC1\0002_pmEGFPC1_R1_P1_K1_Ch2.zen
9.300000e+00	1.703667e+02	20181123_CTCFgfpcf2_Prometa\MitoSys2\Calibration\pmEGFPC1\0002_pmEGFPC1_R1_P1_K1_Ch2.zen
9.360000e+00	1.740500e+02	20181123_CTCFgfpcf2_Prometa\MitoSys2\Calibration\pmEGFPC1\0002_pmEGFPC1_R1_P1_K1_Ch2.zen
9.420000e+00	1.843167e+02	20181123_CTCFgfpcf2_Prometa\MitoSys2\Calibration\pmEGFPC1\0002_pmEGFPC1_R1_P1_K1_Ch2.zen
9.480000e+00	1.740333e+02	20181123_CTCFgfpcf2_Prometa\MitoSys2\Calibration\pmEGFPC1\0002_pmEGFPC1_R1_P1_K1_Ch2.zen
9.540000e+00	1.722500e+02	20181123_CTCFgfpcf2_Prometa\MitoSys2\Calibration\pmEGFPC1\0002_pmEGFPC1_R1_P1_K1_Ch2.zen
9.600000e+00	1.827333e+02	20181123_CTCFgfpcf2_Prometa\MitoSys2\Calibration\pmEGFPC1\0002_pmEGFPC1_R1_P1_K1_Ch2.zen
9.660000e+00	1.781500e+02	20181123_CTCFgfpcf2_Prometa\MitoSys2\Calibration\pmEGFPC1\0002_pmEGFPC1_R1_P1_K1_Ch2.zen
9.720000e+00	1.711000e+02	20181123_CTCFgfpcf2_Prometa\MitoSys2\Calibration\pmEGFPC1\0002_pmEGFPC1_R1_P1_K1_Ch2.zen
9.780000e+00	1.778833e+02	20181123_CTCFgfpcf2_Prometa\MitoSys2\Calibration\pmEGFPC1\0002_pmEGFPC1_R1_P1_K1_Ch2.zen
9.840000e+00	1.796167e+02	20181123_CTCFgfpcf2_Prometa\MitoSys2\Calibration\pmEGFPC1\0002_pmEGFPC1_R1_P1_K1_Ch2.zen
9.900000e+00	1.809167e+02	20181123_CTCFgfpcf2_Prometa\MitoSys2\Calibration\pmEGFPC1\0002_pmEGFPC1_R1_P1_K1_Ch2.zen
9.960000e+00	1.813667e+02	20181123_CTCFgfpcf2_Prometa\MitoSys2\Calibration\pmEGFPC1\0002_pmEGFPC1_R1_P1_K1_Ch2.zen
1.002000e+01	1.727333e+02	20181123_CTCFgfpcf2_Prometa\MitoSys2\Calibration\pmEGFPC1\0002_pmEGFPC1_R1_P1_K1_Ch2.zen
1.008000e+01	1.782500e+02	20181123_CTCFgfpcf2_Prometa\MitoSys2\Calibration\pmEGFPC1\0002_pmEGFPC1_R1_P1_K1_Ch2.zen
1.014000e+01	1.838333e+02	20181123_CTCFgfpcf2_Prometa\MitoSys2\Calibration\pmEGFPC1\0002_pmEGFPC1_R1_P1_K1_Ch2.zen
1.020000e+01	1.780333e+02	20181123_CTCFgfpcf2_Prometa\MitoSys2\Calibration\pmEGFPC1\0002_pmEGFPC1_R1_P1_K1_Ch2.zen
1.026000e+01	1.768833e+02	20181123_CTCFgfpcf2_Prometa\MitoSys2\Calibration\pmEGFPC1\0002_pmEGFPC1_R1_P1_K1_Ch2.zen
1.032000e+01	1.734833e+02	20181123_CTCFgfpcf2_Prometa\MitoSys2\Calibration\pmEGFPC1\0002_pmEGFPC1_R1_P1_K1_Ch2.zen
1.038000e+01	1.842500e+02	20181123_CTCFgfpcf2_Prometa\MitoSys2\Calibration\pmEGFPC1\0002_pmEGFPC1_R1_P1_K1_Ch2.zen
1.044000e+01	1.703667e+02	20181123_CTCFgfpcf2_Prometa\MitoSys2\Calibration\pmEGFPC1\0002_pmEGFPC1_R1_P1_K1_Ch2.zen
1.050000e+01	1.778667e+02	20181123_CTCFgfpcf2_Prometa\MitoSys2\Calibration\pmEGFPC1\0002_pmEGFPC1_R1_P1_K1_Ch2.zen
1.056000e+01	1.774000e+02	20181123_CTCFgfpcf2_Prometa\MitoSys2\Calibration\pmEGFPC1\0002_pmEGFPC1_R1_P1_K1_Ch2.zen
1.062000e+01	1.755500e+02	20181123_CTCFgfpcf2_Prometa\MitoSys2\Calibration\pmEGFPC1\0002_pmEGFPC1_R1_P1_K1_Ch2.zen
1.068000e+01	1.792333e+02	20181123_CTCFgfpcf2_Prometa\MitoSys2\Calibration\pmEGFPC1\0002_pmEGFPC1_R1_P1_K1_Ch2.zen
1.074000e+01	1.753667e+02	20181123_CTCFgfpcf2_Prometa\MitoSys2\Calibration\pmEGFPC1\0002_pmEGFPC1_R1_P1_K1_Ch2.zen
1.080000e+01	1.787667e+02	20181123_CTCFgfpcf2_Prometa\MitoSys2\Calibration\pmEGFPC1\0002_pmEGFPC1_R1_P1_K1_Ch2.zen
1.086000e+01	1.752500e+02	20181123_CTCFgfpcf2_Prometa\MitoSys2\Calibration\pmEGFPC1\0002_pmEGFPC1_R1_P1_K1_Ch2.zen
1.092000e+01	1.793667e+02	20181123_CTCFgfpcf2_Prometa\MitoSys2\Calibration\pmEGFPC1\0002_pmEGFPC1_R1_P1_K1_Ch2.zen
1.098000e+01	1.879833e+02	20181123_CTCFgfpcf2_Prometa\MitoSys2\Calibration\pmEGFPC1\0002_pmEGFPC1_R1_P1_K1_Ch2.zen
1.104000e+01	1.749000e+02	20181123_CTCFgfpcf2_Prometa\MitoSys2\Calibration\pmEGFPC1\0002_pmEGFPC1_R1_P1_K1_Ch2.zen
1.110000e+01	1.788333e+02	20181123_CTCFgfpcf2_Prometa\MitoSys2\Calibration\pmEGFPC1\0002_pmEGFPC1_R1_P1_K1_Ch2.zen
1.116000e+01	1.757167e+02	20181123_CTCFgfpcf2_Prometa\MitoSys2\Calibration\pmEGFPC1\0002_pmEGFPC1_R1_P1_K1_Ch2.zen
1.122000e+01	1.729333e+02	20181123_CTCFgfpcf2_Prometa\MitoSys2\Calibration\pmEGFPC1\0002_pmEGFPC1_R1_P1_K1_Ch2.zen
1.128000e+01	1.758500e+02	20181123_CTCFgfpcf2_Prometa\MitoSys2\Calibration\pmEGFPC1\0002_pmEGFPC1_R1_P1_K1_Ch2.zen
1.134000e+01	1.758333e+02	20181123_CTCFgfpcf2_Prometa\MitoSys2\Calibration\pmEGFPC1\0002_pmEGFPC1_R1_P1_K1_Ch2.zen
1.140000e+01	1.699167e+02	20181123_CTCFgfpcf2_Prometa\MitoSys2\Calibration\pmEGFPC1\0002_pmEGFPC1_R1_P1_K1_Ch2.zen
1.146000e+01	1.787333e+02	20181123_CTCFgfpcf2_Prometa\MitoSys2\Calibration\pmEGFPC1\0002_pmEGFPC1_R1_P1_K1_Ch2.zen
1.152000e+01	1.658000e+02	20181123_CTCFgfpcf2_Prometa\MitoSys2\Calibration\pmEGFPC1\0002_pmEGFPC1_R1_P1_K1_Ch2.zen
1.158000e+01	1.795167e+02	20181123_CTCFgfpcf2_Prometa\MitoSys2\Calibration\pmEGFPC1\0002_pmEGFPC1_R1_P1_K1_Ch2.zen
1.164000e+01	1.768000e+02	20181123_CTCFgfpcf2_Prometa\MitoSys2\Calibration\pmEGFPC1\0002_pmEGFPC1_R1_P1_K1_Ch2.zen
1.170000e+01	1.750667e+02	20181123_CTCFgfpcf2_Prometa\MitoSys2\Calibration\pmEGFPC1\0002_pmEGFPC1_R1_P1_K1_Ch2.zen
1.176000e+01	1.704333e+02	20181123_CTCFgfpcf2_Prometa\MitoSys2\Calibration\pmEGFPC1\0002_pmEGFPC1_R1_P1_K1_Ch2.zen
1.182000e+01	1.707500e+02	20181123_CTCFgfpcf2_Prometa\MitoSys2\Calibration\pmEGFPC1\0002_pmEGFPC1_R1_P1_K1_Ch2.zen
1.188000e+01	1.769833e+02	20181123_CTCFgfpcf2_Prometa\MitoSys2\Calibration\pmEGFPC1\0002_pmEGFPC1_R1_P1_K1_Ch2.zen
1.194000e+01	1.808667e+02	20181123_CTCFgfpcf2_Prometa\MitoSys2\Calibration\pmEGFPC1\0002_pmEGFPC1_R1_P1_K1_Ch2.zen
12	1.845667e+02	20181123_CTCFgfpcf2_Prometa\MitoSys2\Calibration\pmEGFPC1\0002_pmEGFPC1_R1_P1_K1_Ch2.zen
1.206000e+01	1.701167e+02	20181123_CTCFgfpcf2_Prometa\MitoSys2\Calibration\pmEGFPC1\0002_pmEGFPC1_R1_P1_K1_Ch2.zen
1.212000e+01	1.725333e+02	20181123_CTCFgfpcf2_Prometa\MitoSys2\Calibration\pmEGFPC1\0002_pmEGFPC1_R1_P1_K1_Ch2.zen
1.218000e+01	1.820500e+02	20181123_CTCFgfpcf2_Prometa\MitoSys2\Calibration\pmEGFPC1\0002_pmEGFPC1_R1_P1_K1_Ch2.zen
1.224000e+01	1.757000e+02	20181123_CTCFgfpcf2_Prometa\MitoSys2\Calibration\pmEGFPC1\0002_pmEGFPC1_R1_P1_K1_Ch2.zen
1.230000e+01	1.729167e+02	20181123_CTCFgfpcf2_Prometa\MitoSys2\Calibration\pmEGFPC1\0002_pmEGFPC1_R1_P1_K1_Ch2.zen
1.236000e+01	1.733000e+02	20181123_CTCFgfpcf2_Prometa\MitoSys2\Calibration\pmEGFPC1\0002_pmEGFPC1_R1_P1_K1_Ch2.zen
1.242000e+01	1.712500e+02	20181123_CTCFgfpcf2_Prometa\MitoSys2\Calibration\pmEGFPC1\0002_pmEGFPC1_R1_P1_K1_Ch2.zen
1.248000e+01	1.656500e+02	20181123_CTCFgfpcf2_Prometa\MitoSys2\Calibration\pmEGFPC1\0002_pmEGFPC1_R1_P1_K1_Ch2.zen
1.254000e+01	1.714333e+02	20181123_CTCFgfpcf2_Prometa\MitoSys2\Calibration\pmEGFPC1\0002_pmEGFPC1_R1_P1_K1_Ch2.zen
1.260000e+01	1.712500e+02	20181123_CTCFgfpcf2_Prometa\MitoSys2\Calibration\pmEGFPC1\0002_pmEGFPC1_R1_P1_K1_Ch2.zen
1.266000e+01	1.784167e+02	20181123_CTCFgfpcf2_Prometa\MitoSys2\Calibration\pmEGFPC1\0002_pmEGFPC1_R1_P1_K1_Ch2.zen
1.272000e+01	1.728333e+02	20181123_CTCFgfpcf2_Prometa\MitoSys2\Calibration\pmEGFPC1\0002_pmEGFPC1_R1_P1_K1_Ch2.zen
1.278000e+01	1.800500e+02	20181123_CTCFgfpcf2_Prometa\MitoSys2\Calibration\pmEGFPC1\0002_pmEGFPC1_R1_P1_K1_Ch2.zen
1.284000e+01	1.718500e+02	20181123_CTCFgfpcf2_Prometa\MitoSys2\Calibration\pmEGFPC1\0002_pmEGFPC1_R1_P1_K1_Ch2.zen
1.290000e+01	1.764167e+02	20181123_CTCFgfpcf2_Prometa\MitoSys2\Calibration\pmEGFPC1\0002_pmEGFPC1_R1_P1_K1_Ch2.zen
1.296000e+01	1.707500e+02	20181123_CTCFgfpcf2_Prometa\MitoSys2\Calibration\pmEGFPC1\0002_pmEGFPC1_R1_P1_K1_Ch2.zen
1.302000e+01	1.853000e+02	20181123_CTCFgfpcf2_Prometa\MitoSys2\Calibration\pmEGFPC1\0002_pmEGFPC1_R1_P1_K1_Ch2.zen
1.308000e+01	1.665667e+02	20181123_CTCFgfpcf2_Prometa\MitoSys2\Calibration\pmEGFPC1\0002_pmEGFPC1_R1_P1_K1_Ch2.zen
1.314000e+01	1.795833e+02	20181123_CTCFgfpcf2_Prometa\MitoSys2\Calibration\pmEGFPC1\0002_pmEGFPC1_R1_P1_K1_Ch2.zen
1.320000e+01	1.835167e+02	20181123_CTCFgfpcf2_Prometa\MitoSys2\Calibration\pmEGFPC1\0002_pmEGFPC1_R1_P1_K1_Ch2.zen
1.326000e+01	1.744500e+02	20181123_CTCFgfpcf2_Prometa\MitoSys2\Calibration\pmEGFPC1\0002_pmEGFPC1_R1_P1_K1_Ch2.zen
1.332000e+01	1.713500e+02	20181123_CTCFgfpcf2_Prometa\MitoSys2\Calibration\pmEGFPC1\0002_pmEGFPC1_R1_P1_K1_Ch2.zen
1.338000e+01	1.755167e+02	20181123_CTCFgfpcf2_Prometa\MitoSys2\Calibration\pmEGFPC1\0002_pmEGFPC1_R1_P1_K1_Ch2.zen
1.344000e+01	1.777667e+02	20181123_CTCFgfpcf2_Prometa\MitoSys2\Calibration\pmEGFPC1\0002_pmEGFPC1_R1_P1_K1_Ch2.zen
1.350000e+01	1.755833e+02	20181123_CTCFgfpcf2_Prometa\MitoSys2\Calibration\pmEGFPC1\0002_pmEGFPC1_R1_P1_K1_Ch2.zen
1.356000e+01	1.775000e+02	20181123_CTCFgfpcf2_Prometa\MitoSys2\Calibration\pmEGFPC1\0002_pmEGFPC1_R1_P1_K1_Ch2.zen
1.362000e+01	1.790000e+02	20181123_CTCFgfpcf2_Prometa\MitoSys2\Calibration\pmEGFPC1\0002_pmEGFPC1_R1_P1_K1_Ch2.zen
1.368000e+01	1.814333e+02	20181123_CTCFgfpcf2_Prometa\MitoSys2\Calibration\pmEGFPC1\0002_pmEGFPC1_R1_P1_K1_Ch2.zen
1.374000e+01	1.757333e+02	20181123_CTCFgfpcf2_Prometa\MitoSys2\Calibration\pmEGFPC1\0002_pmEGFPC1_R1_P1_K1_Ch2.zen
1.380000e+01	1.683333e+02	20181123_CTCFgfpcf2_Prometa\MitoSys2\Calibration\pmEGFPC1\0002_pmEGFPC1_R1_P1_K1_Ch2.zen
1.386000e+01	1.803000e+02	20181123_CTCFgfpcf2_Prometa\MitoSys2\Calibration\pmEGFPC1\0002_pmEGFPC1_R1_P1_K1_Ch2.zen
1.392000e+01	1.676667e+02	20181123_CTCFgfpcf2_Prometa\MitoSys2\Calibration\pmEGFPC1\0002_pmEGFPC1_R1_P1_K1_Ch2.zen
1.398000e+01	1.699167e+02	20181123_CTCFgfpcf2_Prometa\MitoSys2\Calibration\pmEGFPC1\0002_pmEGFPC1_R1_P1_K1_Ch2.zen
1.404000e+01	1.780500e+02	20181123_CTCFgfpcf2_Prometa\MitoSys2\Calibration\pmEGFPC1\0002_pmEGFPC1_R1_P1_K1_Ch2.zen
1.410000e+01	1.807667e+02	20181123_CTCFgfpcf2_Prometa\MitoSys2\Calibration\pmEGFPC1\0002_pmEGFPC1_R1_P1_K1_Ch2.zen
1.416000e+01	1.707000e+02	20181123_CTCFgfpcf2_Prometa\MitoSys2\Calibration\pmEGFPC1\0002_pmEGFPC1_R1_P1_K1_Ch2.zen
1.422000e+01	1.764000e+02	20181123_CTCFgfpcf2_Prometa\MitoSys2\Calibration\pmEGFPC1\0002_pmEGFPC1_R1_P1_K1_Ch2.zen
1.428000e+01	1.748333e+02	20181123_CTCFgfpcf2_Prometa\MitoSys2\Calibration\pmEGFPC1\0002_pmEGFPC1_R1_P1_K1_Ch2.zen
1.434000e+01	1.736500e+02	20181123_CTCFgfpcf2_Prometa\MitoSys2\Calibration\pmEGFPC1\0002_pmEGFPC1_R1_P1_K1_Ch2.zen
1.440000e+01	1.743167e+02	20181123_CTCFgfpcf2_Prometa\MitoSys2\Calibration\pmEGFPC1\0002_pmEGFPC1_R1_P1_K1_Ch2.zen
1.446000e+01	1.751333e+02	20181123_CTCFgfpcf2_Prometa\MitoSys2\Calibration\pmEGFPC1\0002_pmEGFPC1_R1_P1_K1_Ch2.zen
1.452000e+01	1.788500e+02	20181123_CTCFgfpcf2_Prometa\MitoSys2\Calibration\pmEGFPC1\0002_pmEGFPC1_R1_P1_K1_Ch2.zen
1.458000e+01	1.836500e+02	20181123_CTCFgfpcf2_Prometa\MitoSys2\Calibration\pmEGFPC1\0002_pmEGFPC1_R1_P1_K1_Ch2.zen
1.464000e+01	1.725667e+02	20181123_CTCFgfpcf2_Prometa\MitoSys2\Calibration\pmEGFPC1\0002_pmEGFPC1_R1_P1_K1_Ch2.zen
1.470000e+01	1.783667e+02	20181123_CTCFgfpcf2_Prometa\MitoSys2\Calibration\pmEGFPC1\0002_pmEGFPC1_R1_P1_K1_Ch2.zen
1.476000e+01	1.730333e+02	20181123_CTCFgfpcf2_Prometa\MitoSys2\Calibration\pmEGFPC1\0002_pmEGFPC1_R1_P1_K1_Ch2.zen
1.482000e+01	1.815000e+02	20181123_CTCFgfpcf2_Prometa\MitoSys2\Calibration\pmEGFPC1\0002_pmEGFPC1_R1_P1_K1_Ch2.zen
1.488000e+01	1.792333e+02	20181123_CTCFgfpcf2_Prometa\MitoSys2\Calibration\pmEGFPC1\0002_pmEGFPC1_R1_P1_K1_Ch2.zen
1.494000e+01	1.726167e+02	20181123_CTCFgfpcf2_Prometa\MitoSys2\Calibration\pmEGFPC1\0002_pmEGFPC1_R1_P1_K1_Ch2.zen
15	1.733667e+02	20181123_CTCFgfpcf2_Prometa\MitoSys2\Calibration\pmEGFPC1\0002_pmEGFPC1_R1_P1_K1_Ch2.zen
1.506000e+01	1.761167e+02	20181123_CTCFgfpcf2_Prometa\MitoSys2\Calibration\pmEGFPC1\0002_pmEGFPC1_R1_P1_K1_Ch2.zen
1.512000e+01	1.729167e+02	20181123_CTCFgfpcf2_Prometa\MitoSys2\Calibration\pmEGFPC1\0002_pmEGFPC1_R1_P1_K1_Ch2.zen
1.518000e+01	1.860667e+02	20181123_CTCFgfpcf2_Prometa\MitoSys2\Calibration\pmEGFPC1\0002_pmEGFPC1_R1_P1_K1_Ch2.zen
1.524000e+01	1.809167e+02	20181123_CTCFgfpcf2_Prometa\MitoSys2\Calibration\pmEGFPC1\0002_pmEGFPC1_R1_P1_K1_Ch2.zen
1.530000e+01	1.692500e+02	20181123_CTCFgfpcf2_Prometa\MitoSys2\Calibration\pmEGFPC1\0002_pmEGFPC1_R1_P1_K1_Ch2.zen
1.536000e+01	1.660667e+02	20181123_CTCFgfpcf2_Prometa\MitoSys2\Calibration\pmEGFPC1\0002_pmEGFPC1_R1_P1_K1_Ch2.zen
1.542000e+01	1.697000e+02	20181123_CTCFgfpcf2_Prometa\MitoSys2\Calibration\pmEGFPC1\0002_pmEGFPC1_R1_P1_K1_Ch2.zen
1.548000e+01	1.757833e+02	20181123_CTCFgfpcf2_Prometa\MitoSys2\Calibration\pmEGFPC1\0002_pmEGFPC1_R1_P1_K1_Ch2.zen
1.554000e+01	1.729167e+02	20181123_CTCFgfpcf2_Prometa\MitoSys2\Calibration\pmEGFPC1\0002_pmEGFPC1_R1_P1_K1_Ch2.zen
1.560000e+01	1.790667e+02	20181123_CTCFgfpcf2_Prometa\MitoSys2\Calibration\pmEGFPC1\0002_pmEGFPC1_R1_P1_K1_Ch2.zen
1.566000e+01	1.766000e+02	20181123_CTCFgfpcf2_Prometa\MitoSys2\Calibration\pmEGFPC1\0002_pmEGFPC1_R1_P1_K1_Ch2.zen
1.572000e+01	1.664500e+02	20181123_CTCFgfpcf2_Prometa\MitoSys2\Calibration\pmEGFPC1\0002_pmEGFPC1_R1_P1_K1_Ch2.zen
1.578000e+01	1.765833e+02	20181123_CTCFgfpcf2_Prometa\MitoSys2\Calibration\pmEGFPC1\0002_pmEGFPC1_R1_P1_K1_Ch2.zen
1.584000e+01	1.795500e+02	20181123_CTCFgfpcf2_Prometa\MitoSys2\Calibration\pmEGFPC1\0002_pmEGFPC1_R1_P1_K1_Ch2.zen
1.590000e+01	1.729167e+02	20181123_CTCFgfpcf2_Prometa\MitoSys2\Calibration\pmEGFPC1\0002_pmEGFPC1_R1_P1_K1_Ch2.zen
1.596000e+01	1.811000e+02	20181123_CTCFgfpcf2_Prometa\MitoSys2\Calibration\pmEGFPC1\0002_pmEGFPC1_R1_P1_K1_Ch2.zen
1.602000e+01	1.768167e+02	20181123_CTCFgfpcf2_Prometa\MitoSys2\Calibration\pmEGFPC1\0002_pmEGFPC1_R1_P1_K1_Ch2.zen
1.608000e+01	1.770333e+02	20181123_CTCFgfpcf2_Prometa\MitoSys2\Calibration\pmEGFPC1\0002_pmEGFPC1_R1_P1_K1_Ch2.zen
1.614000e+01	1.736167e+02	20181123_CTCFgfpcf2_Prometa\MitoSys2\Calibration\pmEGFPC1\0002_pmEGFPC1_R1_P1_K1_Ch2.zen
1.620000e+01	1.770167e+02	20181123_CTCFgfpcf2_Prometa\MitoSys2\Calibration\pmEGFPC1\0002_pmEGFPC1_R1_P1_K1_Ch2.zen
1.626000e+01	1.791167e+02	20181123_CTCFgfpcf2_Prometa\MitoSys2\Calibration\pmEGFPC1\0002_pmEGFPC1_R1_P1_K1_Ch2.zen
1.632000e+01	1.798333e+02	20181123_CTCFgfpcf2_Prometa\MitoSys2\Calibration\pmEGFPC1\0002_pmEGFPC1_R1_P1_K1_Ch2.zen
1.638000e+01	1.720000e+02	20181123_CTCFgfpcf2_Prometa\MitoSys2\Calibration\pmEGFPC1\0002_pmEGFPC1_R1_P1_K1_Ch2.zen
1.644000e+01	1.861500e+02	20181123_CTCFgfpcf2_Prometa\MitoSys2\Calibration\pmEGFPC1\0002_pmEGFPC1_R1_P1_K1_Ch2.zen
1.650000e+01	1.827833e+02	20181123_CTCFgfpcf2_Prometa\MitoSys2\Calibration\pmEGFPC1\0002_pmEGFPC1_R1_P1_K1_Ch2.zen
1.656000e+01	1.787167e+02	20181123_CTCFgfpcf2_Prometa\MitoSys2\Calibration\pmEGFPC1\0002_pmEGFPC1_R1_P1_K1_Ch2.zen
1.662000e+01	1.786667e+02	20181123_CTCFgfpcf2_Prometa\MitoSys2\Calibration\pmEGFPC1\0002_pmEGFPC1_R1_P1_K1_Ch2.zen
1.668000e+01	1.724000e+02	20181123_CTCFgfpcf2_Prometa\MitoSys2\Calibration\pmEGFPC1\0002_pmEGFPC1_R1_P1_K1_Ch2.zen
1.674000e+01	1.776167e+02	20181123_CTCFgfpcf2_Prometa\MitoSys2\Calibration\pmEGFPC1\0002_pmEGFPC1_R1_P1_K1_Ch2.zen
1.680000e+01	1.730667e+02	20181123_CTCFgfpcf2_Prometa\MitoSys2\Calibration\pmEGFPC1\0002_pmEGFPC1_R1_P1_K1_Ch2.zen
1.686000e+01	1.760000e+02	20181123_CTCFgfpcf2_Prometa\MitoSys2\Calibration\pmEGFPC1\0002_pmEGFPC1_R1_P1_K1_Ch2.zen
1.692000e+01	1.670333e+02	20181123_CTCFgfpcf2_Prometa\MitoSys2\Calibration\pmEGFPC1\0002_pmEGFPC1_R1_P1_K1_Ch2.zen
1.698000e+01	1.804667e+02	20181123_CTCFgfpcf2_Prometa\MitoSys2\Calibration\pmEGFPC1\0002_pmEGFPC1_R1_P1_K1_Ch2.zen
1.704000e+01	1.764833e+02	20181123_CTCFgfpcf2_Prometa\MitoSys2\Calibration\pmEGFPC1\0002_pmEGFPC1_R1_P1_K1_Ch2.zen
1.710000e+01	1.760500e+02	20181123_CTCFgfpcf2_Prometa\MitoSys2\Calibration\pmEGFPC1\0002_pmEGFPC1_R1_P1_K1_Ch2.zen
1.716000e+01	1.780000e+02	20181123_CTCFgfpcf2_Prometa\MitoSys2\Calibration\pmEGFPC1\0002_pmEGFPC1_R1_P1_K1_Ch2.zen
1.722000e+01	1.749000e+02	20181123_CTCFgfpcf2_Prometa\MitoSys2\Calibration\pmEGFPC1\0002_pmEGFPC1_R1_P1_K1_Ch2.zen
1.728000e+01	1.800167e+02	20181123_CTCFgfpcf2_Prometa\MitoSys2\Calibration\pmEGFPC1\0002_pmEGFPC1_R1_P1_K1_Ch2.zen
1.734000e+01	1.816167e+02	20181123_CTCFgfpcf2_Prometa\MitoSys2\Calibration\pmEGFPC1\0002_pmEGFPC1_R1_P1_K1_Ch2.zen
1.740000e+01	1.759833e+02	20181123_CTCFgfpcf2_Prometa\MitoSys2\Calibration\pmEGFPC1\0002_pmEGFPC1_R1_P1_K1_Ch2.zen
1.746000e+01	1.738500e+02	20181123_CTCFgfpcf2_Prometa\MitoSys2\Calibration\pmEGFPC1\0002_pmEGFPC1_R1_P1_K1_Ch2.zen
1.752000e+01	1.802167e+02	20181123_CTCFgfpcf2_Prometa\MitoSys2\Calibration\pmEGFPC1\0002_pmEGFPC1_R1_P1_K1_Ch2.zen
1.758000e+01	1.687667e+02	20181123_CTCFgfpcf2_Prometa\MitoSys2\Calibration\pmEGFPC1\0002_pmEGFPC1_R1_P1_K1_Ch2.zen
1.764000e+01	1.787000e+02	20181123_CTCFgfpcf2_Prometa\MitoSys2\Calibration\pmEGFPC1\0002_pmEGFPC1_R1_P1_K1_Ch2.zen
1.770000e+01	1.750333e+02	20181123_CTCFgfpcf2_Prometa\MitoSys2\Calibration\pmEGFPC1\0002_pmEGFPC1_R1_P1_K1_Ch2.zen
1.776000e+01	1.848667e+02	20181123_CTCFgfpcf2_Prometa\MitoSys2\Calibration\pmEGFPC1\0002_pmEGFPC1_R1_P1_K1_Ch2.zen
1.782000e+01	1.806167e+02	20181123_CTCFgfpcf2_Prometa\MitoSys2\Calibration\pmEGFPC1\0002_pmEGFPC1_R1_P1_K1_Ch2.zen
1.788000e+01	1.835667e+02	20181123_CTCFgfpcf2_Prometa\MitoSys2\Calibration\pmEGFPC1\0002_pmEGFPC1_R1_P1_K1_Ch2.zen
1.794000e+01	1.819167e+02	20181123_CTCFgfpcf2_Prometa\MitoSys2\Calibration\pmEGFPC1\0002_pmEGFPC1_R1_P1_K1_Ch2.zen
18	1.800833e+02	20181123_CTCFgfpcf2_Prometa\MitoSys2\Calibration\pmEGFPC1\0002_pmEGFPC1_R1_P1_K1_Ch2.zen
1.806000e+01	1.768833e+02	20181123_CTCFgfpcf2_Prometa\MitoSys2\Calibration\pmEGFPC1\0002_pmEGFPC1_R1_P1_K1_Ch2.zen
1.812000e+01	1.738333e+02	20181123_CTCFgfpcf2_Prometa\MitoSys2\Calibration\pmEGFPC1\0002_pmEGFPC1_R1_P1_K1_Ch2.zen
1.818000e+01	1.820667e+02	20181123_CTCFgfpcf2_Prometa\MitoSys2\Calibration\pmEGFPC1\0002_pmEGFPC1_R1_P1_K1_Ch2.zen
1.824000e+01	1.733167e+02	20181123_CTCFgfpcf2_Prometa\MitoSys2\Calibration\pmEGFPC1\0002_pmEGFPC1_R1_P1_K1_Ch2.zen
1.830000e+01	1.724000e+02	20181123_CTCFgfpcf2_Prometa\MitoSys2\Calibration\pmEGFPC1\0002_pmEGFPC1_R1_P1_K1_Ch2.zen
1.836000e+01	1.698833e+02	20181123_CTCFgfpcf2_Prometa\MitoSys2\Calibration\pmEGFPC1\0002_pmEGFPC1_R1_P1_K1_Ch2.zen
1.842000e+01	1.746500e+02	20181123_CTCFgfpcf2_Prometa\MitoSys2\Calibration\pmEGFPC1\0002_pmEGFPC1_R1_P1_K1_Ch2.zen
1.848000e+01	1.761833e+02	20181123_CTCFgfpcf2_Prometa\MitoSys2\Calibration\pmEGFPC1\0002_pmEGFPC1_R1_P1_K1_Ch2.zen
1.854000e+01	1.832833e+02	20181123_CTCFgfpcf2_Prometa\MitoSys2\Calibration\pmEGFPC1\0002_pmEGFPC1_R1_P1_K1_Ch2.zen
1.860000e+01	1.670333e+02	20181123_CTCFgfpcf2_Prometa\MitoSys2\Calibration\pmEGFPC1\0002_pmEGFPC1_R1_P1_K1_Ch2.zen
1.866000e+01	1.715667e+02	20181123_CTCFgfpcf2_Prometa\MitoSys2\Calibration\pmEGFPC1\0002_pmEGFPC1_R1_P1_K1_Ch2.zen
1.872000e+01	1.729500e+02	20181123_CTCFgfpcf2_Prometa\MitoSys2\Calibration\pmEGFPC1\0002_pmEGFPC1_R1_P1_K1_Ch2.zen
1.878000e+01	1.783167e+02	20181123_CTCFgfpcf2_Prometa\MitoSys2\Calibration\pmEGFPC1\0002_pmEGFPC1_R1_P1_K1_Ch2.zen
1.884000e+01	1.740333e+02	20181123_CTCFgfpcf2_Prometa\MitoSys2\Calibration\pmEGFPC1\0002_pmEGFPC1_R1_P1_K1_Ch2.zen
1.890000e+01	1.763333e+02	20181123_CTCFgfpcf2_Prometa\MitoSys2\Calibration\pmEGFPC1\0002_pmEGFPC1_R1_P1_K1_Ch2.zen
1.896000e+01	1.795000e+02	20181123_CTCFgfpcf2_Prometa\MitoSys2\Calibration\pmEGFPC1\0002_pmEGFPC1_R1_P1_K1_Ch2.zen
1.902000e+01	1.712500e+02	20181123_CTCFgfpcf2_Prometa\MitoSys2\Calibration\pmEGFPC1\0002_pmEGFPC1_R1_P1_K1_Ch2.zen
1.908000e+01	1.722000e+02	20181123_CTCFgfpcf2_Prometa\MitoSys2\Calibration\pmEGFPC1\0002_pmEGFPC1_R1_P1_K1_Ch2.zen
1.914000e+01	1.679500e+02	20181123_CTCFgfpcf2_Prometa\MitoSys2\Calibration\pmEGFPC1\0002_pmEGFPC1_R1_P1_K1_Ch2.zen
1.920000e+01	1.698000e+02	20181123_CTCFgfpcf2_Prometa\MitoSys2\Calibration\pmEGFPC1\0002_pmEGFPC1_R1_P1_K1_Ch2.zen
1.926000e+01	1.731167e+02	20181123_CTCFgfpcf2_Prometa\MitoSys2\Calibration\pmEGFPC1\0002_pmEGFPC1_R1_P1_K1_Ch2.zen
1.932000e+01	1.685833e+02	20181123_CTCFgfpcf2_Prometa\MitoSys2\Calibration\pmEGFPC1\0002_pmEGFPC1_R1_P1_K1_Ch2.zen
1.938000e+01	1.781167e+02	20181123_CTCFgfpcf2_Prometa\MitoSys2\Calibration\pmEGFPC1\0002_pmEGFPC1_R1_P1_K1_Ch2.zen
1.944000e+01	1.809000e+02	20181123_CTCFgfpcf2_Prometa\MitoSys2\Calibration\pmEGFPC1\0002_pmEGFPC1_R1_P1_K1_Ch2.zen
1.950000e+01	1.742667e+02	20181123_CTCFgfpcf2_Prometa\MitoSys2\Calibration\pmEGFPC1\0002_pmEGFPC1_R1_P1_K1_Ch2.zen
1.956000e+01	1.746000e+02	20181123_CTCFgfpcf2_Prometa\MitoSys2\Calibration\pmEGFPC1\0002_pmEGFPC1_R1_P1_K1_Ch2.zen
1.962000e+01	1.786667e+02	20181123_CTCFgfpcf2_Prometa\MitoSys2\Calibration\pmEGFPC1\0002_pmEGFPC1_R1_P1_K1_Ch2.zen
1.968000e+01	1.845167e+02	20181123_CTCFgfpcf2_Prometa\MitoSys2\Calibration\pmEGFPC1\0002_pmEGFPC1_R1_P1_K1_Ch2.zen
1.974000e+01	1.826167e+02	20181123_CTCFgfpcf2_Prometa\MitoSys2\Calibration\pmEGFPC1\0002_pmEGFPC1_R1_P1_K1_Ch2.zen
1.980000e+01	1.801667e+02	20181123_CTCFgfpcf2_Prometa\MitoSys2\Calibration\pmEGFPC1\0002_pmEGFPC1_R1_P1_K1_Ch2.zen
1.986000e+01	1.768000e+02	20181123_CTCFgfpcf2_Prometa\MitoSys2\Calibration\pmEGFPC1\0002_pmEGFPC1_R1_P1_K1_Ch2.zen
1.992000e+01	1.724500e+02	20181123_CTCFgfpcf2_Prometa\MitoSys2\Calibration\pmEGFPC1\0002_pmEGFPC1_R1_P1_K1_Ch2.zen
1.998000e+01	1.756667e+02	20181123_CTCFgfpcf2_Prometa\MitoSys2\Calibration\pmEGFPC1\0002_pmEGFPC1_R1_P1_K1_Ch2.zen
2.004000e+01	1.766833e+02	20181123_CTCFgfpcf2_Prometa\MitoSys2\Calibration\pmEGFPC1\0002_pmEGFPC1_R1_P1_K1_Ch2.zen
2.010000e+01	1.728000e+02	20181123_CTCFgfpcf2_Prometa\MitoSys2\Calibration\pmEGFPC1\0002_pmEGFPC1_R1_P1_K1_Ch2.zen
2.016000e+01	1.708333e+02	20181123_CTCFgfpcf2_Prometa\MitoSys2\Calibration\pmEGFPC1\0002_pmEGFPC1_R1_P1_K1_Ch2.zen
2.022000e+01	1.776667e+02	20181123_CTCFgfpcf2_Prometa\MitoSys2\Calibration\pmEGFPC1\0002_pmEGFPC1_R1_P1_K1_Ch2.zen
2.028000e+01	1.799833e+02	20181123_CTCFgfpcf2_Prometa\MitoSys2\Calibration\pmEGFPC1\0002_pmEGFPC1_R1_P1_K1_Ch2.zen
2.034000e+01	1.779833e+02	20181123_CTCFgfpcf2_Prometa\MitoSys2\Calibration\pmEGFPC1\0002_pmEGFPC1_R1_P1_K1_Ch2.zen
2.040000e+01	1.785333e+02	20181123_CTCFgfpcf2_Prometa\MitoSys2\Calibration\pmEGFPC1\0002_pmEGFPC1_R1_P1_K1_Ch2.zen
2.046000e+01	1.778167e+02	20181123_CTCFgfpcf2_Prometa\MitoSys2\Calibration\pmEGFPC1\0002_pmEGFPC1_R1_P1_K1_Ch2.zen
2.052000e+01	1.776167e+02	20181123_CTCFgfpcf2_Prometa\MitoSys2\Calibration\pmEGFPC1\0002_pmEGFPC1_R1_P1_K1_Ch2.zen
2.058000e+01	1.640167e+02	20181123_CTCFgfpcf2_Prometa\MitoSys2\Calibration\pmEGFPC1\0002_pmEGFPC1_R1_P1_K1_Ch2.zen
2.064000e+01	1.805167e+02	20181123_CTCFgfpcf2_Prometa\MitoSys2\Calibration\pmEGFPC1\0002_pmEGFPC1_R1_P1_K1_Ch2.zen
2.070000e+01	1.721833e+02	20181123_CTCFgfpcf2_Prometa\MitoSys2\Calibration\pmEGFPC1\0002_pmEGFPC1_R1_P1_K1_Ch2.zen
2.076000e+01	1.669500e+02	20181123_CTCFgfpcf2_Prometa\MitoSys2\Calibration\pmEGFPC1\0002_pmEGFPC1_R1_P1_K1_Ch2.zen
2.082000e+01	1.785833e+02	20181123_CTCFgfpcf2_Prometa\MitoSys2\Calibration\pmEGFPC1\0002_pmEGFPC1_R1_P1_K1_Ch2.zen
2.088000e+01	1.755667e+02	20181123_CTCFgfpcf2_Prometa\MitoSys2\Calibration\pmEGFPC1\0002_pmEGFPC1_R1_P1_K1_Ch2.zen
2.094000e+01	1.725167e+02	20181123_CTCFgfpcf2_Prometa\MitoSys2\Calibration\pmEGFPC1\0002_pmEGFPC1_R1_P1_K1_Ch2.zen
21	1.739167e+02	20181123_CTCFgfpcf2_Prometa\MitoSys2\Calibration\pmEGFPC1\0002_pmEGFPC1_R1_P1_K1_Ch2.zen
2.106000e+01	1.727833e+02	20181123_CTCFgfpcf2_Prometa\MitoSys2\Calibration\pmEGFPC1\0002_pmEGFPC1_R1_P1_K1_Ch2.zen
2.112000e+01	1.820333e+02	20181123_CTCFgfpcf2_Prometa\MitoSys2\Calibration\pmEGFPC1\0002_pmEGFPC1_R1_P1_K1_Ch2.zen
2.118000e+01	1.710000e+02	20181123_CTCFgfpcf2_Prometa\MitoSys2\Calibration\pmEGFPC1\0002_pmEGFPC1_R1_P1_K1_Ch2.zen
2.124000e+01	1.742500e+02	20181123_CTCFgfpcf2_Prometa\MitoSys2\Calibration\pmEGFPC1\0002_pmEGFPC1_R1_P1_K1_Ch2.zen
2.130000e+01	1.786167e+02	20181123_CTCFgfpcf2_Prometa\MitoSys2\Calibration\pmEGFPC1\0002_pmEGFPC1_R1_P1_K1_Ch2.zen
2.136000e+01	1.785000e+02	20181123_CTCFgfpcf2_Prometa\MitoSys2\Calibration\pmEGFPC1\0002_pmEGFPC1_R1_P1_K1_Ch2.zen
2.142000e+01	1.728333e+02	20181123_CTCFgfpcf2_Prometa\MitoSys2\Calibration\pmEGFPC1\0002_pmEGFPC1_R1_P1_K1_Ch2.zen
2.148000e+01	1.782667e+02	20181123_CTCFgfpcf2_Prometa\MitoSys2\Calibration\pmEGFPC1\0002_pmEGFPC1_R1_P1_K1_Ch2.zen
2.154000e+01	1.778000e+02	20181123_CTCFgfpcf2_Prometa\MitoSys2\Calibration\pmEGFPC1\0002_pmEGFPC1_R1_P1_K1_Ch2.zen
2.160000e+01	1.743667e+02	20181123_CTCFgfpcf2_Prometa\MitoSys2\Calibration\pmEGFPC1\0002_pmEGFPC1_R1_P1_K1_Ch2.zen
2.166000e+01	1.730500e+02	20181123_CTCFgfpcf2_Prometa\MitoSys2\Calibration\pmEGFPC1\0002_pmEGFPC1_R1_P1_K1_Ch2.zen
2.172000e+01	1.812333e+02	20181123_CTCFgfpcf2_Prometa\MitoSys2\Calibration\pmEGFPC1\0002_pmEGFPC1_R1_P1_K1_Ch2.zen
2.178000e+01	1.791500e+02	20181123_CTCFgfpcf2_Prometa\MitoSys2\Calibration\pmEGFPC1\0002_pmEGFPC1_R1_P1_K1_Ch2.zen
2.184000e+01	1.781500e+02	20181123_CTCFgfpcf2_Prometa\MitoSys2\Calibration\pmEGFPC1\0002_pmEGFPC1_R1_P1_K1_Ch2.zen
2.190000e+01	1.727500e+02	20181123_CTCFgfpcf2_Prometa\MitoSys2\Calibration\pmEGFPC1\0002_pmEGFPC1_R1_P1_K1_Ch2.zen
2.196000e+01	1.697000e+02	20181123_CTCFgfpcf2_Prometa\MitoSys2\Calibration\pmEGFPC1\0002_pmEGFPC1_R1_P1_K1_Ch2.zen
2.202000e+01	1.770167e+02	20181123_CTCFgfpcf2_Prometa\MitoSys2\Calibration\pmEGFPC1\0002_pmEGFPC1_R1_P1_K1_Ch2.zen
2.208000e+01	1.827333e+02	20181123_CTCFgfpcf2_Prometa\MitoSys2\Calibration\pmEGFPC1\0002_pmEGFPC1_R1_P1_K1_Ch2.zen
2.214000e+01	1.768167e+02	20181123_CTCFgfpcf2_Prometa\MitoSys2\Calibration\pmEGFPC1\0002_pmEGFPC1_R1_P1_K1_Ch2.zen
2.220000e+01	1.669000e+02	20181123_CTCFgfpcf2_Prometa\MitoSys2\Calibration\pmEGFPC1\0002_pmEGFPC1_R1_P1_K1_Ch2.zen
2.226000e+01	1.691833e+02	20181123_CTCFgfpcf2_Prometa\MitoSys2\Calibration\pmEGFPC1\0002_pmEGFPC1_R1_P1_K1_Ch2.zen
2.232000e+01	1.796500e+02	20181123_CTCFgfpcf2_Prometa\MitoSys2\Calibration\pmEGFPC1\0002_pmEGFPC1_R1_P1_K1_Ch2.zen
2.238000e+01	1.717333e+02	20181123_CTCFgfpcf2_Prometa\MitoSys2\Calibration\pmEGFPC1\0002_pmEGFPC1_R1_P1_K1_Ch2.zen
2.244000e+01	1.737500e+02	20181123_CTCFgfpcf2_Prometa\MitoSys2\Calibration\pmEGFPC1\0002_pmEGFPC1_R1_P1_K1_Ch2.zen
2.250000e+01	1.729500e+02	20181123_CTCFgfpcf2_Prometa\MitoSys2\Calibration\pmEGFPC1\0002_pmEGFPC1_R1_P1_K1_Ch2.zen
2.256000e+01	1.686000e+02	20181123_CTCFgfpcf2_Prometa\MitoSys2\Calibration\pmEGFPC1\0002_pmEGFPC1_R1_P1_K1_Ch2.zen
2.262000e+01	1.703833e+02	20181123_CTCFgfpcf2_Prometa\MitoSys2\Calibration\pmEGFPC1\0002_pmEGFPC1_R1_P1_K1_Ch2.zen
2.268000e+01	1.826667e+02	20181123_CTCFgfpcf2_Prometa\MitoSys2\Calibration\pmEGFPC1\0002_pmEGFPC1_R1_P1_K1_Ch2.zen
2.274000e+01	1.823833e+02	20181123_CTCFgfpcf2_Prometa\MitoSys2\Calibration\pmEGFPC1\0002_pmEGFPC1_R1_P1_K1_Ch2.zen
2.280000e+01	1.797000e+02	20181123_CTCFgfpcf2_Prometa\MitoSys2\Calibration\pmEGFPC1\0002_pmEGFPC1_R1_P1_K1_Ch2.zen
2.286000e+01	1.681167e+02	20181123_CTCFgfpcf2_Prometa\MitoSys2\Calibration\pmEGFPC1\0002_pmEGFPC1_R1_P1_K1_Ch2.zen
2.292000e+01	1.722500e+02	20181123_CTCFgfpcf2_Prometa\MitoSys2\Calibration\pmEGFPC1\0002_pmEGFPC1_R1_P1_K1_Ch2.zen
2.298000e+01	1.713167e+02	20181123_CTCFgfpcf2_Prometa\MitoSys2\Calibration\pmEGFPC1\0002_pmEGFPC1_R1_P1_K1_Ch2.zen
2.304000e+01	1.761333e+02	20181123_CTCFgfpcf2_Prometa\MitoSys2\Calibration\pmEGFPC1\0002_pmEGFPC1_R1_P1_K1_Ch2.zen
2.310000e+01	1.762000e+02	20181123_CTCFgfpcf2_Prometa\MitoSys2\Calibration\pmEGFPC1\0002_pmEGFPC1_R1_P1_K1_Ch2.zen
2.316000e+01	1.670833e+02	20181123_CTCFgfpcf2_Prometa\MitoSys2\Calibration\pmEGFPC1\0002_pmEGFPC1_R1_P1_K1_Ch2.zen
2.322000e+01	1.805500e+02	20181123_CTCFgfpcf2_Prometa\MitoSys2\Calibration\pmEGFPC1\0002_pmEGFPC1_R1_P1_K1_Ch2.zen
2.328000e+01	1.810000e+02	20181123_CTCFgfpcf2_Prometa\MitoSys2\Calibration\pmEGFPC1\0002_pmEGFPC1_R1_P1_K1_Ch2.zen
2.334000e+01	1.732000e+02	20181123_CTCFgfpcf2_Prometa\MitoSys2\Calibration\pmEGFPC1\0002_pmEGFPC1_R1_P1_K1_Ch2.zen
2.340000e+01	1.775833e+02	20181123_CTCFgfpcf2_Prometa\MitoSys2\Calibration\pmEGFPC1\0002_pmEGFPC1_R1_P1_K1_Ch2.zen
2.346000e+01	1.719667e+02	20181123_CTCFgfpcf2_Prometa\MitoSys2\Calibration\pmEGFPC1\0002_pmEGFPC1_R1_P1_K1_Ch2.zen
2.352000e+01	1.742500e+02	20181123_CTCFgfpcf2_Prometa\MitoSys2\Calibration\pmEGFPC1\0002_pmEGFPC1_R1_P1_K1_Ch2.zen
2.358000e+01	1.784500e+02	20181123_CTCFgfpcf2_Prometa\MitoSys2\Calibration\pmEGFPC1\0002_pmEGFPC1_R1_P1_K1_Ch2.zen
2.364000e+01	1.733500e+02	20181123_CTCFgfpcf2_Prometa\MitoSys2\Calibration\pmEGFPC1\0002_pmEGFPC1_R1_P1_K1_Ch2.zen
2.370000e+01	1.766000e+02	20181123_CTCFgfpcf2_Prometa\MitoSys2\Calibration\pmEGFPC1\0002_pmEGFPC1_R1_P1_K1_Ch2.zen
2.376000e+01	1.720500e+02	20181123_CTCFgfpcf2_Prometa\MitoSys2\Calibration\pmEGFPC1\0002_pmEGFPC1_R1_P1_K1_Ch2.zen
2.382000e+01	1.696500e+02	20181123_CTCFgfpcf2_Prometa\MitoSys2\Calibration\pmEGFPC1\0002_pmEGFPC1_R1_P1_K1_Ch2.zen
2.388000e+01	1.779833e+02	20181123_CTCFgfpcf2_Prometa\MitoSys2\Calibration\pmEGFPC1\0002_pmEGFPC1_R1_P1_K1_Ch2.zen
2.394000e+01	1.754000e+02	20181123_CTCFgfpcf2_Prometa\MitoSys2\Calibration\pmEGFPC1\0002_pmEGFPC1_R1_P1_K1_Ch2.zen
24	1.648333e+02	20181123_CTCFgfpcf2_Prometa\MitoSys2\Calibration\pmEGFPC1\0002_pmEGFPC1_R1_P1_K1_Ch2.zen
2.406000e+01	1.736667e+02	20181123_CTCFgfpcf2_Prometa\MitoSys2\Calibration\pmEGFPC1\0002_pmEGFPC1_R1_P1_K1_Ch2.zen
2.412000e+01	1.700667e+02	20181123_CTCFgfpcf2_Prometa\MitoSys2\Calibration\pmEGFPC1\0002_pmEGFPC1_R1_P1_K1_Ch2.zen
2.418000e+01	1.862667e+02	20181123_CTCFgfpcf2_Prometa\MitoSys2\Calibration\pmEGFPC1\0002_pmEGFPC1_R1_P1_K1_Ch2.zen
2.424000e+01	1.695667e+02	20181123_CTCFgfpcf2_Prometa\MitoSys2\Calibration\pmEGFPC1\0002_pmEGFPC1_R1_P1_K1_Ch2.zen
2.430000e+01	1.744667e+02	20181123_CTCFgfpcf2_Prometa\MitoSys2\Calibration\pmEGFPC1\0002_pmEGFPC1_R1_P1_K1_Ch2.zen
2.436000e+01	1.719167e+02	20181123_CTCFgfpcf2_Prometa\MitoSys2\Calibration\pmEGFPC1\0002_pmEGFPC1_R1_P1_K1_Ch2.zen
2.442000e+01	1.810000e+02	20181123_CTCFgfpcf2_Prometa\MitoSys2\Calibration\pmEGFPC1\0002_pmEGFPC1_R1_P1_K1_Ch2.zen
2.448000e+01	1.791833e+02	20181123_CTCFgfpcf2_Prometa\MitoSys2\Calibration\pmEGFPC1\0002_pmEGFPC1_R1_P1_K1_Ch2.zen
2.454000e+01	1.698000e+02	20181123_CTCFgfpcf2_Prometa\MitoSys2\Calibration\pmEGFPC1\0002_pmEGFPC1_R1_P1_K1_Ch2.zen
2.460000e+01	1.747167e+02	20181123_CTCFgfpcf2_Prometa\MitoSys2\Calibration\pmEGFPC1\0002_pmEGFPC1_R1_P1_K1_Ch2.zen
2.466000e+01	1.838167e+02	20181123_CTCFgfpcf2_Prometa\MitoSys2\Calibration\pmEGFPC1\0002_pmEGFPC1_R1_P1_K1_Ch2.zen
2.472000e+01	1.746333e+02	20181123_CTCFgfpcf2_Prometa\MitoSys2\Calibration\pmEGFPC1\0002_pmEGFPC1_R1_P1_K1_Ch2.zen
2.478000e+01	1.787500e+02	20181123_CTCFgfpcf2_Prometa\MitoSys2\Calibration\pmEGFPC1\0002_pmEGFPC1_R1_P1_K1_Ch2.zen
2.484000e+01	1.661000e+02	20181123_CTCFgfpcf2_Prometa\MitoSys2\Calibration\pmEGFPC1\0002_pmEGFPC1_R1_P1_K1_Ch2.zen
2.490000e+01	1.696333e+02	20181123_CTCFgfpcf2_Prometa\MitoSys2\Calibration\pmEGFPC1\0002_pmEGFPC1_R1_P1_K1_Ch2.zen
2.496000e+01	1.646500e+02	20181123_CTCFgfpcf2_Prometa\MitoSys2\Calibration\pmEGFPC1\0002_pmEGFPC1_R1_P1_K1_Ch2.zen
2.502000e+01	1.725667e+02	20181123_CTCFgfpcf2_Prometa\MitoSys2\Calibration\pmEGFPC1\0002_pmEGFPC1_R1_P1_K1_Ch2.zen
2.508000e+01	1.723833e+02	20181123_CTCFgfpcf2_Prometa\MitoSys2\Calibration\pmEGFPC1\0002_pmEGFPC1_R1_P1_K1_Ch2.zen
2.514000e+01	1.777167e+02	20181123_CTCFgfpcf2_Prometa\MitoSys2\Calibration\pmEGFPC1\0002_pmEGFPC1_R1_P1_K1_Ch2.zen
2.520000e+01	1.835833e+02	20181123_CTCFgfpcf2_Prometa\MitoSys2\Calibration\pmEGFPC1\0002_pmEGFPC1_R1_P1_K1_Ch2.zen
2.526000e+01	1.712500e+02	20181123_CTCFgfpcf2_Prometa\MitoSys2\Calibration\pmEGFPC1\0002_pmEGFPC1_R1_P1_K1_Ch2.zen
2.532000e+01	1.768833e+02	20181123_CTCFgfpcf2_Prometa\MitoSys2\Calibration\pmEGFPC1\0002_pmEGFPC1_R1_P1_K1_Ch2.zen
2.538000e+01	1.663500e+02	20181123_CTCFgfpcf2_Prometa\MitoSys2\Calibration\pmEGFPC1\0002_pmEGFPC1_R1_P1_K1_Ch2.zen
2.544000e+01	1.653500e+02	20181123_CTCFgfpcf2_Prometa\MitoSys2\Calibration\pmEGFPC1\0002_pmEGFPC1_R1_P1_K1_Ch2.zen
2.550000e+01	1.756333e+02	20181123_CTCFgfpcf2_Prometa\MitoSys2\Calibration\pmEGFPC1\0002_pmEGFPC1_R1_P1_K1_Ch2.zen
2.556000e+01	1.772833e+02	20181123_CTCFgfpcf2_Prometa\MitoSys2\Calibration\pmEGFPC1\0002_pmEGFPC1_R1_P1_K1_Ch2.zen
2.562000e+01	1.724500e+02	20181123_CTCFgfpcf2_Prometa\MitoSys2\Calibration\pmEGFPC1\0002_pmEGFPC1_R1_P1_K1_Ch2.zen
2.568000e+01	1.674667e+02	20181123_CTCFgfpcf2_Prometa\MitoSys2\Calibration\pmEGFPC1\0002_pmEGFPC1_R1_P1_K1_Ch2.zen
2.574000e+01	1.824167e+02	20181123_CTCFgfpcf2_Prometa\MitoSys2\Calibration\pmEGFPC1\0002_pmEGFPC1_R1_P1_K1_Ch2.zen
2.580000e+01	1.732000e+02	20181123_CTCFgfpcf2_Prometa\MitoSys2\Calibration\pmEGFPC1\0002_pmEGFPC1_R1_P1_K1_Ch2.zen
2.586000e+01	1.685500e+02	20181123_CTCFgfpcf2_Prometa\MitoSys2\Calibration\pmEGFPC1\0002_pmEGFPC1_R1_P1_K1_Ch2.zen
2.592000e+01	1.773667e+02	20181123_CTCFgfpcf2_Prometa\MitoSys2\Calibration\pmEGFPC1\0002_pmEGFPC1_R1_P1_K1_Ch2.zen
2.598000e+01	1.749333e+02	20181123_CTCFgfpcf2_Prometa\MitoSys2\Calibration\pmEGFPC1\0002_pmEGFPC1_R1_P1_K1_Ch2.zen
2.604000e+01	1.689000e+02	20181123_CTCFgfpcf2_Prometa\MitoSys2\Calibration\pmEGFPC1\0002_pmEGFPC1_R1_P1_K1_Ch2.zen
2.610000e+01	1.729833e+02	20181123_CTCFgfpcf2_Prometa\MitoSys2\Calibration\pmEGFPC1\0002_pmEGFPC1_R1_P1_K1_Ch2.zen
2.616000e+01	1.709167e+02	20181123_CTCFgfpcf2_Prometa\MitoSys2\Calibration\pmEGFPC1\0002_pmEGFPC1_R1_P1_K1_Ch2.zen
2.622000e+01	1.726500e+02	20181123_CTCFgfpcf2_Prometa\MitoSys2\Calibration\pmEGFPC1\0002_pmEGFPC1_R1_P1_K1_Ch2.zen
2.628000e+01	1.763333e+02	20181123_CTCFgfpcf2_Prometa\MitoSys2\Calibration\pmEGFPC1\0002_pmEGFPC1_R1_P1_K1_Ch2.zen
2.634000e+01	1.800500e+02	20181123_CTCFgfpcf2_Prometa\MitoSys2\Calibration\pmEGFPC1\0002_pmEGFPC1_R1_P1_K1_Ch2.zen
2.640000e+01	1.783000e+02	20181123_CTCFgfpcf2_Prometa\MitoSys2\Calibration\pmEGFPC1\0002_pmEGFPC1_R1_P1_K1_Ch2.zen
2.646000e+01	1.689000e+02	20181123_CTCFgfpcf2_Prometa\MitoSys2\Calibration\pmEGFPC1\0002_pmEGFPC1_R1_P1_K1_Ch2.zen
2.652000e+01	1.809333e+02	20181123_CTCFgfpcf2_Prometa\MitoSys2\Calibration\pmEGFPC1\0002_pmEGFPC1_R1_P1_K1_Ch2.zen
2.658000e+01	1.844667e+02	20181123_CTCFgfpcf2_Prometa\MitoSys2\Calibration\pmEGFPC1\0002_pmEGFPC1_R1_P1_K1_Ch2.zen
2.664000e+01	1.819833e+02	20181123_CTCFgfpcf2_Prometa\MitoSys2\Calibration\pmEGFPC1\0002_pmEGFPC1_R1_P1_K1_Ch2.zen
2.670000e+01	1.752167e+02	20181123_CTCFgfpcf2_Prometa\MitoSys2\Calibration\pmEGFPC1\0002_pmEGFPC1_R1_P1_K1_Ch2.zen
2.676000e+01	1.754167e+02	20181123_CTCFgfpcf2_Prometa\MitoSys2\Calibration\pmEGFPC1\0002_pmEGFPC1_R1_P1_K1_Ch2.zen
2.682000e+01	1.767667e+02	20181123_CTCFgfpcf2_Prometa\MitoSys2\Calibration\pmEGFPC1\0002_pmEGFPC1_R1_P1_K1_Ch2.zen
2.688000e+01	1.798167e+02	20181123_CTCFgfpcf2_Prometa\MitoSys2\Calibration\pmEGFPC1\0002_pmEGFPC1_R1_P1_K1_Ch2.zen
2.694000e+01	1.708167e+02	20181123_CTCFgfpcf2_Prometa\MitoSys2\Calibration\pmEGFPC1\0002_pmEGFPC1_R1_P1_K1_Ch2.zen
27	1.733167e+02	20181123_CTCFgfpcf2_Prometa\MitoSys2\Calibration\pmEGFPC1\0002_pmEGFPC1_R1_P1_K1_Ch2.zen
2.706000e+01	1.731667e+02	20181123_CTCFgfpcf2_Prometa\MitoSys2\Calibration\pmEGFPC1\0002_pmEGFPC1_R1_P1_K1_Ch2.zen
2.712000e+01	1.687500e+02	20181123_CTCFgfpcf2_Prometa\MitoSys2\Calibration\pmEGFPC1\0002_pmEGFPC1_R1_P1_K1_Ch2.zen
2.718000e+01	1.702500e+02	20181123_CTCFgfpcf2_Prometa\MitoSys2\Calibration\pmEGFPC1\0002_pmEGFPC1_R1_P1_K1_Ch2.zen
2.724000e+01	1.786333e+02	20181123_CTCFgfpcf2_Prometa\MitoSys2\Calibration\pmEGFPC1\0002_pmEGFPC1_R1_P1_K1_Ch2.zen
2.730000e+01	1.850167e+02	20181123_CTCFgfpcf2_Prometa\MitoSys2\Calibration\pmEGFPC1\0002_pmEGFPC1_R1_P1_K1_Ch2.zen
2.736000e+01	1.773167e+02	20181123_CTCFgfpcf2_Prometa\MitoSys2\Calibration\pmEGFPC1\0002_pmEGFPC1_R1_P1_K1_Ch2.zen
2.742000e+01	1.757167e+02	20181123_CTCFgfpcf2_Prometa\MitoSys2\Calibration\pmEGFPC1\0002_pmEGFPC1_R1_P1_K1_Ch2.zen
2.748000e+01	1.801000e+02	20181123_CTCFgfpcf2_Prometa\MitoSys2\Calibration\pmEGFPC1\0002_pmEGFPC1_R1_P1_K1_Ch2.zen
2.754000e+01	1.695000e+02	20181123_CTCFgfpcf2_Prometa\MitoSys2\Calibration\pmEGFPC1\0002_pmEGFPC1_R1_P1_K1_Ch2.zen
2.760000e+01	1.778667e+02	20181123_CTCFgfpcf2_Prometa\MitoSys2\Calibration\pmEGFPC1\0002_pmEGFPC1_R1_P1_K1_Ch2.zen
2.766000e+01	1.726000e+02	20181123_CTCFgfpcf2_Prometa\MitoSys2\Calibration\pmEGFPC1\0002_pmEGFPC1_R1_P1_K1_Ch2.zen
2.772000e+01	1.751500e+02	20181123_CTCFgfpcf2_Prometa\MitoSys2\Calibration\pmEGFPC1\0002_pmEGFPC1_R1_P1_K1_Ch2.zen
2.778000e+01	1.723167e+02	20181123_CTCFgfpcf2_Prometa\MitoSys2\Calibration\pmEGFPC1\0002_pmEGFPC1_R1_P1_K1_Ch2.zen
2.784000e+01	1.711167e+02	20181123_CTCFgfpcf2_Prometa\MitoSys2\Calibration\pmEGFPC1\0002_pmEGFPC1_R1_P1_K1_Ch2.zen
2.790000e+01	1.719333e+02	20181123_CTCFgfpcf2_Prometa\MitoSys2\Calibration\pmEGFPC1\0002_pmEGFPC1_R1_P1_K1_Ch2.zen
2.796000e+01	1.746333e+02	20181123_CTCFgfpcf2_Prometa\MitoSys2\Calibration\pmEGFPC1\0002_pmEGFPC1_R1_P1_K1_Ch2.zen
2.802000e+01	1.681833e+02	20181123_CTCFgfpcf2_Prometa\MitoSys2\Calibration\pmEGFPC1\0002_pmEGFPC1_R1_P1_K1_Ch2.zen
2.808000e+01	1.792000e+02	20181123_CTCFgfpcf2_Prometa\MitoSys2\Calibration\pmEGFPC1\0002_pmEGFPC1_R1_P1_K1_Ch2.zen
2.814000e+01	1.794833e+02	20181123_CTCFgfpcf2_Prometa\MitoSys2\Calibration\pmEGFPC1\0002_pmEGFPC1_R1_P1_K1_Ch2.zen
2.820000e+01	1.739667e+02	20181123_CTCFgfpcf2_Prometa\MitoSys2\Calibration\pmEGFPC1\0002_pmEGFPC1_R1_P1_K1_Ch2.zen
2.826000e+01	1.724667e+02	20181123_CTCFgfpcf2_Prometa\MitoSys2\Calibration\pmEGFPC1\0002_pmEGFPC1_R1_P1_K1_Ch2.zen
2.832000e+01	1.745667e+02	20181123_CTCFgfpcf2_Prometa\MitoSys2\Calibration\pmEGFPC1\0002_pmEGFPC1_R1_P1_K1_Ch2.zen
2.838000e+01	1.714833e+02	20181123_CTCFgfpcf2_Prometa\MitoSys2\Calibration\pmEGFPC1\0002_pmEGFPC1_R1_P1_K1_Ch2.zen
2.844000e+01	1.665667e+02	20181123_CTCFgfpcf2_Prometa\MitoSys2\Calibration\pmEGFPC1\0002_pmEGFPC1_R1_P1_K1_Ch2.zen
2.850000e+01	1.751667e+02	20181123_CTCFgfpcf2_Prometa\MitoSys2\Calibration\pmEGFPC1\0002_pmEGFPC1_R1_P1_K1_Ch2.zen
2.856000e+01	1.651000e+02	20181123_CTCFgfpcf2_Prometa\MitoSys2\Calibration\pmEGFPC1\0002_pmEGFPC1_R1_P1_K1_Ch2.zen
2.862000e+01	1.632667e+02	20181123_CTCFgfpcf2_Prometa\MitoSys2\Calibration\pmEGFPC1\0002_pmEGFPC1_R1_P1_K1_Ch2.zen
2.868000e+01	1.715000e+02	20181123_CTCFgfpcf2_Prometa\MitoSys2\Calibration\pmEGFPC1\0002_pmEGFPC1_R1_P1_K1_Ch2.zen
2.874000e+01	1.701667e+02	20181123_CTCFgfpcf2_Prometa\MitoSys2\Calibration\pmEGFPC1\0002_pmEGFPC1_R1_P1_K1_Ch2.zen
2.880000e+01	1.738833e+02	20181123_CTCFgfpcf2_Prometa\MitoSys2\Calibration\pmEGFPC1\0002_pmEGFPC1_R1_P1_K1_Ch2.zen
2.886000e+01	1.727333e+02	20181123_CTCFgfpcf2_Prometa\MitoSys2\Calibration\pmEGFPC1\0002_pmEGFPC1_R1_P1_K1_Ch2.zen
2.892000e+01	1.765833e+02	20181123_CTCFgfpcf2_Prometa\MitoSys2\Calibration\pmEGFPC1\0002_pmEGFPC1_R1_P1_K1_Ch2.zen
2.898000e+01	1.768000e+02	20181123_CTCFgfpcf2_Prometa\MitoSys2\Calibration\pmEGFPC1\0002_pmEGFPC1_R1_P1_K1_Ch2.zen
2.904000e+01	1.835000e+02	20181123_CTCFgfpcf2_Prometa\MitoSys2\Calibration\pmEGFPC1\0002_pmEGFPC1_R1_P1_K1_Ch2.zen
2.910000e+01	1.774667e+02	20181123_CTCFgfpcf2_Prometa\MitoSys2\Calibration\pmEGFPC1\0002_pmEGFPC1_R1_P1_K1_Ch2.zen
2.916000e+01	1.749000e+02	20181123_CTCFgfpcf2_Prometa\MitoSys2\Calibration\pmEGFPC1\0002_pmEGFPC1_R1_P1_K1_Ch2.zen
2.922000e+01	1.728833e+02	20181123_CTCFgfpcf2_Prometa\MitoSys2\Calibration\pmEGFPC1\0002_pmEGFPC1_R1_P1_K1_Ch2.zen
2.928000e+01	1.743667e+02	20181123_CTCFgfpcf2_Prometa\MitoSys2\Calibration\pmEGFPC1\0002_pmEGFPC1_R1_P1_K1_Ch2.zen
2.934000e+01	1.742500e+02	20181123_CTCFgfpcf2_Prometa\MitoSys2\Calibration\pmEGFPC1\0002_pmEGFPC1_R1_P1_K1_Ch2.zen
2.940000e+01	1.688667e+02	20181123_CTCFgfpcf2_Prometa\MitoSys2\Calibration\pmEGFPC1\0002_pmEGFPC1_R1_P1_K1_Ch2.zen
2.946000e+01	1.740500e+02	20181123_CTCFgfpcf2_Prometa\MitoSys2\Calibration\pmEGFPC1\0002_pmEGFPC1_R1_P1_K1_Ch2.zen
2.952000e+01	1.821333e+02	20181123_CTCFgfpcf2_Prometa\MitoSys2\Calibration\pmEGFPC1\0002_pmEGFPC1_R1_P1_K1_Ch2.zen
2.958000e+01	1.797500e+02	20181123_CTCFgfpcf2_Prometa\MitoSys2\Calibration\pmEGFPC1\0002_pmEGFPC1_R1_P1_K1_Ch2.zen
2.964000e+01	1.688333e+02	20181123_CTCFgfpcf2_Prometa\MitoSys2\Calibration\pmEGFPC1\0002_pmEGFPC1_R1_P1_K1_Ch2.zen
2.970000e+01	1.803667e+02	20181123_CTCFgfpcf2_Prometa\MitoSys2\Calibration\pmEGFPC1\0002_pmEGFPC1_R1_P1_K1_Ch2.zen
2.976000e+01	1.821333e+02	20181123_CTCFgfpcf2_Prometa\MitoSys2\Calibration\pmEGFPC1\0002_pmEGFPC1_R1_P1_K1_Ch2.zen
2.982000e+01	1.691333e+02	20181123_CTCFgfpcf2_Prometa\MitoSys2\Calibration\pmEGFPC1\0002_pmEGFPC1_R1_P1_K1_Ch2.zen
2.988000e+01	1.701000e+02	20181123_CTCFgfpcf2_Prometa\MitoSys2\Calibration\pmEGFPC1\0002_pmEGFPC1_R1_P1_K1_Ch2.zen
2.994000e+01	1.768333e+02	20181123_CTCFgfpcf2_Prometa\MitoSys2\Calibration\pmEGFPC1\0002_pmEGFPC1_R1_P1_K1_Ch2.zen
0	1.303667e+02	20181123_CTCFgfpcf2_Prometa\MitoSys2\Calibration\pmEGFPC1\0002_pmEGFPC1_R1_P2_K1_Ch2.zen
6.000000e-02	1.292333e+02	20181123_CTCFgfpcf2_Prometa\MitoSys2\Calibration\pmEGFPC1\0002_pmEGFPC1_R1_P2_K1_Ch2.zen
1.200000e-01	1.308500e+02	20181123_CTCFgfpcf2_Prometa\MitoSys2\Calibration\pmEGFPC1\0002_pmEGFPC1_R1_P2_K1_Ch2.zen
1.800000e-01	1.386167e+02	20181123_CTCFgfpcf2_Prometa\MitoSys2\Calibration\pmEGFPC1\0002_pmEGFPC1_R1_P2_K1_Ch2.zen
2.400000e-01	1.292500e+02	20181123_CTCFgfpcf2_Prometa\MitoSys2\Calibration\pmEGFPC1\0002_pmEGFPC1_R1_P2_K1_Ch2.zen
3.000000e-01	1.373167e+02	20181123_CTCFgfpcf2_Prometa\MitoSys2\Calibration\pmEGFPC1\0002_pmEGFPC1_R1_P2_K1_Ch2.zen
3.600000e-01	1.286500e+02	20181123_CTCFgfpcf2_Prometa\MitoSys2\Calibration\pmEGFPC1\0002_pmEGFPC1_R1_P2_K1_Ch2.zen
4.200000e-01	1.341000e+02	20181123_CTCFgfpcf2_Prometa\MitoSys2\Calibration\pmEGFPC1\0002_pmEGFPC1_R1_P2_K1_Ch2.zen
4.800000e-01	1.334667e+02	20181123_CTCFgfpcf2_Prometa\MitoSys2\Calibration\pmEGFPC1\0002_pmEGFPC1_R1_P2_K1_Ch2.zen
5.400000e-01	1.327500e+02	20181123_CTCFgfpcf2_Prometa\MitoSys2\Calibration\pmEGFPC1\0002_pmEGFPC1_R1_P2_K1_Ch2.zen
6.000000e-01	1.294167e+02	20181123_CTCFgfpcf2_Prometa\MitoSys2\Calibration\pmEGFPC1\0002_pmEGFPC1_R1_P2_K1_Ch2.zen
6.600000e-01	1.263667e+02	20181123_CTCFgfpcf2_Prometa\MitoSys2\Calibration\pmEGFPC1\0002_pmEGFPC1_R1_P2_K1_Ch2.zen
7.200000e-01	1.273667e+02	20181123_CTCFgfpcf2_Prometa\MitoSys2\Calibration\pmEGFPC1\0002_pmEGFPC1_R1_P2_K1_Ch2.zen
7.800000e-01	1.316333e+02	20181123_CTCFgfpcf2_Prometa\MitoSys2\Calibration\pmEGFPC1\0002_pmEGFPC1_R1_P2_K1_Ch2.zen
8.400000e-01	1.340333e+02	20181123_CTCFgfpcf2_Prometa\MitoSys2\Calibration\pmEGFPC1\0002_pmEGFPC1_R1_P2_K1_Ch2.zen
9.000000e-01	1.333667e+02	20181123_CTCFgfpcf2_Prometa\MitoSys2\Calibration\pmEGFPC1\0002_pmEGFPC1_R1_P2_K1_Ch2.zen
9.600000e-01	1.313333e+02	20181123_CTCFgfpcf2_Prometa\MitoSys2\Calibration\pmEGFPC1\0002_pmEGFPC1_R1_P2_K1_Ch2.zen
1.020000e+00	1.345333e+02	20181123_CTCFgfpcf2_Prometa\MitoSys2\Calibration\pmEGFPC1\0002_pmEGFPC1_R1_P2_K1_Ch2.zen
1.080000e+00	1.351333e+02	20181123_CTCFgfpcf2_Prometa\MitoSys2\Calibration\pmEGFPC1\0002_pmEGFPC1_R1_P2_K1_Ch2.zen
1.140000e+00	1.290667e+02	20181123_CTCFgfpcf2_Prometa\MitoSys2\Calibration\pmEGFPC1\0002_pmEGFPC1_R1_P2_K1_Ch2.zen
1.200000e+00	1.347833e+02	20181123_CTCFgfpcf2_Prometa\MitoSys2\Calibration\pmEGFPC1\0002_pmEGFPC1_R1_P2_K1_Ch2.zen
1.260000e+00	1.268833e+02	20181123_CTCFgfpcf2_Prometa\MitoSys2\Calibration\pmEGFPC1\0002_pmEGFPC1_R1_P2_K1_Ch2.zen
1.320000e+00	1.354333e+02	20181123_CTCFgfpcf2_Prometa\MitoSys2\Calibration\pmEGFPC1\0002_pmEGFPC1_R1_P2_K1_Ch2.zen
1.380000e+00	1.338333e+02	20181123_CTCFgfpcf2_Prometa\MitoSys2\Calibration\pmEGFPC1\0002_pmEGFPC1_R1_P2_K1_Ch2.zen
1.440000e+00	1.291167e+02	20181123_CTCFgfpcf2_Prometa\MitoSys2\Calibration\pmEGFPC1\0002_pmEGFPC1_R1_P2_K1_Ch2.zen
1.500000e+00	1.327167e+02	20181123_CTCFgfpcf2_Prometa\MitoSys2\Calibration\pmEGFPC1\0002_pmEGFPC1_R1_P2_K1_Ch2.zen
1.560000e+00	1.321000e+02	20181123_CTCFgfpcf2_Prometa\MitoSys2\Calibration\pmEGFPC1\0002_pmEGFPC1_R1_P2_K1_Ch2.zen
1.620000e+00	1.312500e+02	20181123_CTCFgfpcf2_Prometa\MitoSys2\Calibration\pmEGFPC1\0002_pmEGFPC1_R1_P2_K1_Ch2.zen
1.680000e+00	1.322167e+02	20181123_CTCFgfpcf2_Prometa\MitoSys2\Calibration\pmEGFPC1\0002_pmEGFPC1_R1_P2_K1_Ch2.zen
1.740000e+00	1.286500e+02	20181123_CTCFgfpcf2_Prometa\MitoSys2\Calibration\pmEGFPC1\0002_pmEGFPC1_R1_P2_K1_Ch2.zen
1.800000e+00	1.321333e+02	20181123_CTCFgfpcf2_Prometa\MitoSys2\Calibration\pmEGFPC1\0002_pmEGFPC1_R1_P2_K1_Ch2.zen
1.860000e+00	1.359167e+02	20181123_CTCFgfpcf2_Prometa\MitoSys2\Calibration\pmEGFPC1\0002_pmEGFPC1_R1_P2_K1_Ch2.zen
1.920000e+00	1.352167e+02	20181123_CTCFgfpcf2_Prometa\MitoSys2\Calibration\pmEGFPC1\0002_pmEGFPC1_R1_P2_K1_Ch2.zen
1.980000e+00	1.304500e+02	20181123_CTCFgfpcf2_Prometa\MitoSys2\Calibration\pmEGFPC1\0002_pmEGFPC1_R1_P2_K1_Ch2.zen
2.040000e+00	1.355167e+02	20181123_CTCFgfpcf2_Prometa\MitoSys2\Calibration\pmEGFPC1\0002_pmEGFPC1_R1_P2_K1_Ch2.zen
2.100000e+00	1.338667e+02	20181123_CTCFgfpcf2_Prometa\MitoSys2\Calibration\pmEGFPC1\0002_pmEGFPC1_R1_P2_K1_Ch2.zen
2.160000e+00	1.271000e+02	20181123_CTCFgfpcf2_Prometa\MitoSys2\Calibration\pmEGFPC1\0002_pmEGFPC1_R1_P2_K1_Ch2.zen
2.220000e+00	1.356500e+02	20181123_CTCFgfpcf2_Prometa\MitoSys2\Calibration\pmEGFPC1\0002_pmEGFPC1_R1_P2_K1_Ch2.zen
2.280000e+00	1.345000e+02	20181123_CTCFgfpcf2_Prometa\MitoSys2\Calibration\pmEGFPC1\0002_pmEGFPC1_R1_P2_K1_Ch2.zen
2.340000e+00	1.378667e+02	20181123_CTCFgfpcf2_Prometa\MitoSys2\Calibration\pmEGFPC1\0002_pmEGFPC1_R1_P2_K1_Ch2.zen
2.400000e+00	1.262000e+02	20181123_CTCFgfpcf2_Prometa\MitoSys2\Calibration\pmEGFPC1\0002_pmEGFPC1_R1_P2_K1_Ch2.zen
2.460000e+00	1.358167e+02	20181123_CTCFgfpcf2_Prometa\MitoSys2\Calibration\pmEGFPC1\0002_pmEGFPC1_R1_P2_K1_Ch2.zen
2.520000e+00	1.360167e+02	20181123_CTCFgfpcf2_Prometa\MitoSys2\Calibration\pmEGFPC1\0002_pmEGFPC1_R1_P2_K1_Ch2.zen
2.580000e+00	1.374500e+02	20181123_CTCFgfpcf2_Prometa\MitoSys2\Calibration\pmEGFPC1\0002_pmEGFPC1_R1_P2_K1_Ch2.zen
2.640000e+00	1.319667e+02	20181123_CTCFgfpcf2_Prometa\MitoSys2\Calibration\pmEGFPC1\0002_pmEGFPC1_R1_P2_K1_Ch2.zen
2.700000e+00	1.358000e+02	20181123_CTCFgfpcf2_Prometa\MitoSys2\Calibration\pmEGFPC1\0002_pmEGFPC1_R1_P2_K1_Ch2.zen
2.760000e+00	1.313000e+02	20181123_CTCFgfpcf2_Prometa\MitoSys2\Calibration\pmEGFPC1\0002_pmEGFPC1_R1_P2_K1_Ch2.zen
2.820000e+00	1.362333e+02	20181123_CTCFgfpcf2_Prometa\MitoSys2\Calibration\pmEGFPC1\0002_pmEGFPC1_R1_P2_K1_Ch2.zen
2.880000e+00	1.391667e+02	20181123_CTCFgfpcf2_Prometa\MitoSys2\Calibration\pmEGFPC1\0002_pmEGFPC1_R1_P2_K1_Ch2.zen
2.940000e+00	1.348167e+02	20181123_CTCFgfpcf2_Prometa\MitoSys2\Calibration\pmEGFPC1\0002_pmEGFPC1_R1_P2_K1_Ch2.zen
3	1.336333e+02	20181123_CTCFgfpcf2_Prometa\MitoSys2\Calibration\pmEGFPC1\0002_pmEGFPC1_R1_P2_K1_Ch2.zen
3.060000e+00	1.446333e+02	20181123_CTCFgfpcf2_Prometa\MitoSys2\Calibration\pmEGFPC1\0002_pmEGFPC1_R1_P2_K1_Ch2.zen
3.120000e+00	1.398833e+02	20181123_CTCFgfpcf2_Prometa\MitoSys2\Calibration\pmEGFPC1\0002_pmEGFPC1_R1_P2_K1_Ch2.zen
3.180000e+00	1.364833e+02	20181123_CTCFgfpcf2_Prometa\MitoSys2\Calibration\pmEGFPC1\0002_pmEGFPC1_R1_P2_K1_Ch2.zen
3.240000e+00	1.337333e+02	20181123_CTCFgfpcf2_Prometa\MitoSys2\Calibration\pmEGFPC1\0002_pmEGFPC1_R1_P2_K1_Ch2.zen
3.300000e+00	1.305167e+02	20181123_CTCFgfpcf2_Prometa\MitoSys2\Calibration\pmEGFPC1\0002_pmEGFPC1_R1_P2_K1_Ch2.zen
3.360000e+00	1.361833e+02	20181123_CTCFgfpcf2_Prometa\MitoSys2\Calibration\pmEGFPC1\0002_pmEGFPC1_R1_P2_K1_Ch2.zen
3.420000e+00	1.317500e+02	20181123_CTCFgfpcf2_Prometa\MitoSys2\Calibration\pmEGFPC1\0002_pmEGFPC1_R1_P2_K1_Ch2.zen
3.480000e+00	1.361000e+02	20181123_CTCFgfpcf2_Prometa\MitoSys2\Calibration\pmEGFPC1\0002_pmEGFPC1_R1_P2_K1_Ch2.zen
3.540000e+00	1.395000e+02	20181123_CTCFgfpcf2_Prometa\MitoSys2\Calibration\pmEGFPC1\0002_pmEGFPC1_R1_P2_K1_Ch2.zen
3.600000e+00	1.423000e+02	20181123_CTCFgfpcf2_Prometa\MitoSys2\Calibration\pmEGFPC1\0002_pmEGFPC1_R1_P2_K1_Ch2.zen
3.660000e+00	1.457500e+02	20181123_CTCFgfpcf2_Prometa\MitoSys2\Calibration\pmEGFPC1\0002_pmEGFPC1_R1_P2_K1_Ch2.zen
3.720000e+00	1.336500e+02	20181123_CTCFgfpcf2_Prometa\MitoSys2\Calibration\pmEGFPC1\0002_pmEGFPC1_R1_P2_K1_Ch2.zen
3.780000e+00	1.330833e+02	20181123_CTCFgfpcf2_Prometa\MitoSys2\Calibration\pmEGFPC1\0002_pmEGFPC1_R1_P2_K1_Ch2.zen
3.840000e+00	1.425500e+02	20181123_CTCFgfpcf2_Prometa\MitoSys2\Calibration\pmEGFPC1\0002_pmEGFPC1_R1_P2_K1_Ch2.zen
3.900000e+00	1.400833e+02	20181123_CTCFgfpcf2_Prometa\MitoSys2\Calibration\pmEGFPC1\0002_pmEGFPC1_R1_P2_K1_Ch2.zen
3.960000e+00	1.406500e+02	20181123_CTCFgfpcf2_Prometa\MitoSys2\Calibration\pmEGFPC1\0002_pmEGFPC1_R1_P2_K1_Ch2.zen
4.020000e+00	1.452500e+02	20181123_CTCFgfpcf2_Prometa\MitoSys2\Calibration\pmEGFPC1\0002_pmEGFPC1_R1_P2_K1_Ch2.zen
4.080000e+00	1.445500e+02	20181123_CTCFgfpcf2_Prometa\MitoSys2\Calibration\pmEGFPC1\0002_pmEGFPC1_R1_P2_K1_Ch2.zen
4.140000e+00	1.433833e+02	20181123_CTCFgfpcf2_Prometa\MitoSys2\Calibration\pmEGFPC1\0002_pmEGFPC1_R1_P2_K1_Ch2.zen
4.200000e+00	1.414000e+02	20181123_CTCFgfpcf2_Prometa\MitoSys2\Calibration\pmEGFPC1\0002_pmEGFPC1_R1_P2_K1_Ch2.zen
4.260000e+00	1.412667e+02	20181123_CTCFgfpcf2_Prometa\MitoSys2\Calibration\pmEGFPC1\0002_pmEGFPC1_R1_P2_K1_Ch2.zen
4.320000e+00	1.433333e+02	20181123_CTCFgfpcf2_Prometa\MitoSys2\Calibration\pmEGFPC1\0002_pmEGFPC1_R1_P2_K1_Ch2.zen
4.380000e+00	1.425667e+02	20181123_CTCFgfpcf2_Prometa\MitoSys2\Calibration\pmEGFPC1\0002_pmEGFPC1_R1_P2_K1_Ch2.zen
4.440000e+00	1.431667e+02	20181123_CTCFgfpcf2_Prometa\MitoSys2\Calibration\pmEGFPC1\0002_pmEGFPC1_R1_P2_K1_Ch2.zen
4.500000e+00	1.413667e+02	20181123_CTCFgfpcf2_Prometa\MitoSys2\Calibration\pmEGFPC1\0002_pmEGFPC1_R1_P2_K1_Ch2.zen
4.560000e+00	1.451000e+02	20181123_CTCFgfpcf2_Prometa\MitoSys2\Calibration\pmEGFPC1\0002_pmEGFPC1_R1_P2_K1_Ch2.zen
4.620000e+00	1.429167e+02	20181123_CTCFgfpcf2_Prometa\MitoSys2\Calibration\pmEGFPC1\0002_pmEGFPC1_R1_P2_K1_Ch2.zen
4.680000e+00	1.453500e+02	20181123_CTCFgfpcf2_Prometa\MitoSys2\Calibration\pmEGFPC1\0002_pmEGFPC1_R1_P2_K1_Ch2.zen
4.740000e+00	1.393333e+02	20181123_CTCFgfpcf2_Prometa\MitoSys2\Calibration\pmEGFPC1\0002_pmEGFPC1_R1_P2_K1_Ch2.zen
4.800000e+00	1.398333e+02	20181123_CTCFgfpcf2_Prometa\MitoSys2\Calibration\pmEGFPC1\0002_pmEGFPC1_R1_P2_K1_Ch2.zen
4.860000e+00	1.350167e+02	20181123_CTCFgfpcf2_Prometa\MitoSys2\Calibration\pmEGFPC1\0002_pmEGFPC1_R1_P2_K1_Ch2.zen
4.920000e+00	1.405667e+02	20181123_CTCFgfpcf2_Prometa\MitoSys2\Calibration\pmEGFPC1\0002_pmEGFPC1_R1_P2_K1_Ch2.zen
4.980000e+00	1.409000e+02	20181123_CTCFgfpcf2_Prometa\MitoSys2\Calibration\pmEGFPC1\0002_pmEGFPC1_R1_P2_K1_Ch2.zen
5.040000e+00	1.399000e+02	20181123_CTCFgfpcf2_Prometa\MitoSys2\Calibration\pmEGFPC1\0002_pmEGFPC1_R1_P2_K1_Ch2.zen
5.100000e+00	1.375000e+02	20181123_CTCFgfpcf2_Prometa\MitoSys2\Calibration\pmEGFPC1\0002_pmEGFPC1_R1_P2_K1_Ch2.zen
5.160000e+00	1.467000e+02	20181123_CTCFgfpcf2_Prometa\MitoSys2\Calibration\pmEGFPC1\0002_pmEGFPC1_R1_P2_K1_Ch2.zen
5.220000e+00	1.403500e+02	20181123_CTCFgfpcf2_Prometa\MitoSys2\Calibration\pmEGFPC1\0002_pmEGFPC1_R1_P2_K1_Ch2.zen
5.280000e+00	1.406667e+02	20181123_CTCFgfpcf2_Prometa\MitoSys2\Calibration\pmEGFPC1\0002_pmEGFPC1_R1_P2_K1_Ch2.zen
5.340000e+00	1.380667e+02	20181123_CTCFgfpcf2_Prometa\MitoSys2\Calibration\pmEGFPC1\0002_pmEGFPC1_R1_P2_K1_Ch2.zen
5.400000e+00	1.411833e+02	20181123_CTCFgfpcf2_Prometa\MitoSys2\Calibration\pmEGFPC1\0002_pmEGFPC1_R1_P2_K1_Ch2.zen
5.460000e+00	1.341167e+02	20181123_CTCFgfpcf2_Prometa\MitoSys2\Calibration\pmEGFPC1\0002_pmEGFPC1_R1_P2_K1_Ch2.zen
5.520000e+00	1.393167e+02	20181123_CTCFgfpcf2_Prometa\MitoSys2\Calibration\pmEGFPC1\0002_pmEGFPC1_R1_P2_K1_Ch2.zen
5.580000e+00	1.375167e+02	20181123_CTCFgfpcf2_Prometa\MitoSys2\Calibration\pmEGFPC1\0002_pmEGFPC1_R1_P2_K1_Ch2.zen
5.640000e+00	1.373500e+02	20181123_CTCFgfpcf2_Prometa\MitoSys2\Calibration\pmEGFPC1\0002_pmEGFPC1_R1_P2_K1_Ch2.zen
5.700000e+00	1.389000e+02	20181123_CTCFgfpcf2_Prometa\MitoSys2\Calibration\pmEGFPC1\0002_pmEGFPC1_R1_P2_K1_Ch2.zen
5.760000e+00	1.408833e+02	20181123_CTCFgfpcf2_Prometa\MitoSys2\Calibration\pmEGFPC1\0002_pmEGFPC1_R1_P2_K1_Ch2.zen
5.820000e+00	1.358500e+02	20181123_CTCFgfpcf2_Prometa\MitoSys2\Calibration\pmEGFPC1\0002_pmEGFPC1_R1_P2_K1_Ch2.zen
5.880000e+00	1.353000e+02	20181123_CTCFgfpcf2_Prometa\MitoSys2\Calibration\pmEGFPC1\0002_pmEGFPC1_R1_P2_K1_Ch2.zen
5.940000e+00	1.404500e+02	20181123_CTCFgfpcf2_Prometa\MitoSys2\Calibration\pmEGFPC1\0002_pmEGFPC1_R1_P2_K1_Ch2.zen
6	1.347500e+02	20181123_CTCFgfpcf2_Prometa\MitoSys2\Calibration\pmEGFPC1\0002_pmEGFPC1_R1_P2_K1_Ch2.zen
6.060000e+00	1.356000e+02	20181123_CTCFgfpcf2_Prometa\MitoSys2\Calibration\pmEGFPC1\0002_pmEGFPC1_R1_P2_K1_Ch2.zen
6.120000e+00	1.386833e+02	20181123_CTCFgfpcf2_Prometa\MitoSys2\Calibration\pmEGFPC1\0002_pmEGFPC1_R1_P2_K1_Ch2.zen
6.180000e+00	1.292333e+02	20181123_CTCFgfpcf2_Prometa\MitoSys2\Calibration\pmEGFPC1\0002_pmEGFPC1_R1_P2_K1_Ch2.zen
6.240000e+00	1.322500e+02	20181123_CTCFgfpcf2_Prometa\MitoSys2\Calibration\pmEGFPC1\0002_pmEGFPC1_R1_P2_K1_Ch2.zen
6.300000e+00	1.335000e+02	20181123_CTCFgfpcf2_Prometa\MitoSys2\Calibration\pmEGFPC1\0002_pmEGFPC1_R1_P2_K1_Ch2.zen
6.360000e+00	1.399667e+02	20181123_CTCFgfpcf2_Prometa\MitoSys2\Calibration\pmEGFPC1\0002_pmEGFPC1_R1_P2_K1_Ch2.zen
6.420000e+00	1.454667e+02	20181123_CTCFgfpcf2_Prometa\MitoSys2\Calibration\pmEGFPC1\0002_pmEGFPC1_R1_P2_K1_Ch2.zen
6.480000e+00	1.390833e+02	20181123_CTCFgfpcf2_Prometa\MitoSys2\Calibration\pmEGFPC1\0002_pmEGFPC1_R1_P2_K1_Ch2.zen
6.540000e+00	1.321333e+02	20181123_CTCFgfpcf2_Prometa\MitoSys2\Calibration\pmEGFPC1\0002_pmEGFPC1_R1_P2_K1_Ch2.zen
6.600000e+00	1.390833e+02	20181123_CTCFgfpcf2_Prometa\MitoSys2\Calibration\pmEGFPC1\0002_pmEGFPC1_R1_P2_K1_Ch2.zen
6.660000e+00	1.457167e+02	20181123_CTCFgfpcf2_Prometa\MitoSys2\Calibration\pmEGFPC1\0002_pmEGFPC1_R1_P2_K1_Ch2.zen
6.720000e+00	1.364500e+02	20181123_CTCFgfpcf2_Prometa\MitoSys2\Calibration\pmEGFPC1\0002_pmEGFPC1_R1_P2_K1_Ch2.zen
6.780000e+00	1.471000e+02	20181123_CTCFgfpcf2_Prometa\MitoSys2\Calibration\pmEGFPC1\0002_pmEGFPC1_R1_P2_K1_Ch2.zen
6.840000e+00	1.347167e+02	20181123_CTCFgfpcf2_Prometa\MitoSys2\Calibration\pmEGFPC1\0002_pmEGFPC1_R1_P2_K1_Ch2.zen
6.900000e+00	1.374833e+02	20181123_CTCFgfpcf2_Prometa\MitoSys2\Calibration\pmEGFPC1\0002_pmEGFPC1_R1_P2_K1_Ch2.zen
6.960000e+00	1.398333e+02	20181123_CTCFgfpcf2_Prometa\MitoSys2\Calibration\pmEGFPC1\0002_pmEGFPC1_R1_P2_K1_Ch2.zen
7.020000e+00	1.367667e+02	20181123_CTCFgfpcf2_Prometa\MitoSys2\Calibration\pmEGFPC1\0002_pmEGFPC1_R1_P2_K1_Ch2.zen
7.080000e+00	1.361000e+02	20181123_CTCFgfpcf2_Prometa\MitoSys2\Calibration\pmEGFPC1\0002_pmEGFPC1_R1_P2_K1_Ch2.zen
7.140000e+00	1.366000e+02	20181123_CTCFgfpcf2_Prometa\MitoSys2\Calibration\pmEGFPC1\0002_pmEGFPC1_R1_P2_K1_Ch2.zen
7.200000e+00	1.301333e+02	20181123_CTCFgfpcf2_Prometa\MitoSys2\Calibration\pmEGFPC1\0002_pmEGFPC1_R1_P2_K1_Ch2.zen
7.260000e+00	1.433667e+02	20181123_CTCFgfpcf2_Prometa\MitoSys2\Calibration\pmEGFPC1\0002_pmEGFPC1_R1_P2_K1_Ch2.zen
7.320000e+00	1.420667e+02	20181123_CTCFgfpcf2_Prometa\MitoSys2\Calibration\pmEGFPC1\0002_pmEGFPC1_R1_P2_K1_Ch2.zen
7.380000e+00	1.387833e+02	20181123_CTCFgfpcf2_Prometa\MitoSys2\Calibration\pmEGFPC1\0002_pmEGFPC1_R1_P2_K1_Ch2.zen
7.440000e+00	1.388500e+02	20181123_CTCFgfpcf2_Prometa\MitoSys2\Calibration\pmEGFPC1\0002_pmEGFPC1_R1_P2_K1_Ch2.zen
7.500000e+00	1.365333e+02	20181123_CTCFgfpcf2_Prometa\MitoSys2\Calibration\pmEGFPC1\0002_pmEGFPC1_R1_P2_K1_Ch2.zen
7.560000e+00	1.432833e+02	20181123_CTCFgfpcf2_Prometa\MitoSys2\Calibration\pmEGFPC1\0002_pmEGFPC1_R1_P2_K1_Ch2.zen
7.620000e+00	1.337667e+02	20181123_CTCFgfpcf2_Prometa\MitoSys2\Calibration\pmEGFPC1\0002_pmEGFPC1_R1_P2_K1_Ch2.zen
7.680000e+00	1.350167e+02	20181123_CTCFgfpcf2_Prometa\MitoSys2\Calibration\pmEGFPC1\0002_pmEGFPC1_R1_P2_K1_Ch2.zen
7.740000e+00	1.347000e+02	20181123_CTCFgfpcf2_Prometa\MitoSys2\Calibration\pmEGFPC1\0002_pmEGFPC1_R1_P2_K1_Ch2.zen
7.800000e+00	1.383333e+02	20181123_CTCFgfpcf2_Prometa\MitoSys2\Calibration\pmEGFPC1\0002_pmEGFPC1_R1_P2_K1_Ch2.zen
7.860000e+00	1.353667e+02	20181123_CTCFgfpcf2_Prometa\MitoSys2\Calibration\pmEGFPC1\0002_pmEGFPC1_R1_P2_K1_Ch2.zen
7.920000e+00	1.319167e+02	20181123_CTCFgfpcf2_Prometa\MitoSys2\Calibration\pmEGFPC1\0002_pmEGFPC1_R1_P2_K1_Ch2.zen
7.980000e+00	1.394000e+02	20181123_CTCFgfpcf2_Prometa\MitoSys2\Calibration\pmEGFPC1\0002_pmEGFPC1_R1_P2_K1_Ch2.zen
8.040000e+00	1.330333e+02	20181123_CTCFgfpcf2_Prometa\MitoSys2\Calibration\pmEGFPC1\0002_pmEGFPC1_R1_P2_K1_Ch2.zen
8.100000e+00	1.369333e+02	20181123_CTCFgfpcf2_Prometa\MitoSys2\Calibration\pmEGFPC1\0002_pmEGFPC1_R1_P2_K1_Ch2.zen
8.160000e+00	1.373167e+02	20181123_CTCFgfpcf2_Prometa\MitoSys2\Calibration\pmEGFPC1\0002_pmEGFPC1_R1_P2_K1_Ch2.zen
8.220000e+00	1.327667e+02	20181123_CTCFgfpcf2_Prometa\MitoSys2\Calibration\pmEGFPC1\0002_pmEGFPC1_R1_P2_K1_Ch2.zen
8.280000e+00	1.312000e+02	20181123_CTCFgfpcf2_Prometa\MitoSys2\Calibration\pmEGFPC1\0002_pmEGFPC1_R1_P2_K1_Ch2.zen
8.340000e+00	1.379333e+02	20181123_CTCFgfpcf2_Prometa\MitoSys2\Calibration\pmEGFPC1\0002_pmEGFPC1_R1_P2_K1_Ch2.zen
8.400000e+00	1.271667e+02	20181123_CTCFgfpcf2_Prometa\MitoSys2\Calibration\pmEGFPC1\0002_pmEGFPC1_R1_P2_K1_Ch2.zen
8.460000e+00	1.254833e+02	20181123_CTCFgfpcf2_Prometa\MitoSys2\Calibration\pmEGFPC1\0002_pmEGFPC1_R1_P2_K1_Ch2.zen
8.520000e+00	1.284500e+02	20181123_CTCFgfpcf2_Prometa\MitoSys2\Calibration\pmEGFPC1\0002_pmEGFPC1_R1_P2_K1_Ch2.zen
8.580000e+00	1.282833e+02	20181123_CTCFgfpcf2_Prometa\MitoSys2\Calibration\pmEGFPC1\0002_pmEGFPC1_R1_P2_K1_Ch2.zen
8.640000e+00	1.255000e+02	20181123_CTCFgfpcf2_Prometa\MitoSys2\Calibration\pmEGFPC1\0002_pmEGFPC1_R1_P2_K1_Ch2.zen
8.700000e+00	1.310500e+02	20181123_CTCFgfpcf2_Prometa\MitoSys2\Calibration\pmEGFPC1\0002_pmEGFPC1_R1_P2_K1_Ch2.zen
8.760000e+00	1.363667e+02	20181123_CTCFgfpcf2_Prometa\MitoSys2\Calibration\pmEGFPC1\0002_pmEGFPC1_R1_P2_K1_Ch2.zen
8.820000e+00	1.338333e+02	20181123_CTCFgfpcf2_Prometa\MitoSys2\Calibration\pmEGFPC1\0002_pmEGFPC1_R1_P2_K1_Ch2.zen
8.880000e+00	1.335833e+02	20181123_CTCFgfpcf2_Prometa\MitoSys2\Calibration\pmEGFPC1\0002_pmEGFPC1_R1_P2_K1_Ch2.zen
8.940000e+00	1.392500e+02	20181123_CTCFgfpcf2_Prometa\MitoSys2\Calibration\pmEGFPC1\0002_pmEGFPC1_R1_P2_K1_Ch2.zen
9	1.308833e+02	20181123_CTCFgfpcf2_Prometa\MitoSys2\Calibration\pmEGFPC1\0002_pmEGFPC1_R1_P2_K1_Ch2.zen
9.060000e+00	1.288833e+02	20181123_CTCFgfpcf2_Prometa\MitoSys2\Calibration\pmEGFPC1\0002_pmEGFPC1_R1_P2_K1_Ch2.zen
9.120000e+00	1.364000e+02	20181123_CTCFgfpcf2_Prometa\MitoSys2\Calibration\pmEGFPC1\0002_pmEGFPC1_R1_P2_K1_Ch2.zen
9.180000e+00	1.316500e+02	20181123_CTCFgfpcf2_Prometa\MitoSys2\Calibration\pmEGFPC1\0002_pmEGFPC1_R1_P2_K1_Ch2.zen
9.240000e+00	1.244500e+02	20181123_CTCFgfpcf2_Prometa\MitoSys2\Calibration\pmEGFPC1\0002_pmEGFPC1_R1_P2_K1_Ch2.zen
9.300000e+00	1.324833e+02	20181123_CTCFgfpcf2_Prometa\MitoSys2\Calibration\pmEGFPC1\0002_pmEGFPC1_R1_P2_K1_Ch2.zen
9.360000e+00	1.384833e+02	20181123_CTCFgfpcf2_Prometa\MitoSys2\Calibration\pmEGFPC1\0002_pmEGFPC1_R1_P2_K1_Ch2.zen
9.420000e+00	1.324167e+02	20181123_CTCFgfpcf2_Prometa\MitoSys2\Calibration\pmEGFPC1\0002_pmEGFPC1_R1_P2_K1_Ch2.zen
9.480000e+00	1.327000e+02	20181123_CTCFgfpcf2_Prometa\MitoSys2\Calibration\pmEGFPC1\0002_pmEGFPC1_R1_P2_K1_Ch2.zen
9.540000e+00	1.352167e+02	20181123_CTCFgfpcf2_Prometa\MitoSys2\Calibration\pmEGFPC1\0002_pmEGFPC1_R1_P2_K1_Ch2.zen
9.600000e+00	1.417833e+02	20181123_CTCFgfpcf2_Prometa\MitoSys2\Calibration\pmEGFPC1\0002_pmEGFPC1_R1_P2_K1_Ch2.zen
9.660000e+00	1.354333e+02	20181123_CTCFgfpcf2_Prometa\MitoSys2\Calibration\pmEGFPC1\0002_pmEGFPC1_R1_P2_K1_Ch2.zen
9.720000e+00	1.323667e+02	20181123_CTCFgfpcf2_Prometa\MitoSys2\Calibration\pmEGFPC1\0002_pmEGFPC1_R1_P2_K1_Ch2.zen
9.780000e+00	1.310833e+02	20181123_CTCFgfpcf2_Prometa\MitoSys2\Calibration\pmEGFPC1\0002_pmEGFPC1_R1_P2_K1_Ch2.zen
9.840000e+00	1.386000e+02	20181123_CTCFgfpcf2_Prometa\MitoSys2\Calibration\pmEGFPC1\0002_pmEGFPC1_R1_P2_K1_Ch2.zen
9.900000e+00	1.440833e+02	20181123_CTCFgfpcf2_Prometa\MitoSys2\Calibration\pmEGFPC1\0002_pmEGFPC1_R1_P2_K1_Ch2.zen
9.960000e+00	1.424667e+02	20181123_CTCFgfpcf2_Prometa\MitoSys2\Calibration\pmEGFPC1\0002_pmEGFPC1_R1_P2_K1_Ch2.zen
1.002000e+01	1.399500e+02	20181123_CTCFgfpcf2_Prometa\MitoSys2\Calibration\pmEGFPC1\0002_pmEGFPC1_R1_P2_K1_Ch2.zen
1.008000e+01	1.341000e+02	20181123_CTCFgfpcf2_Prometa\MitoSys2\Calibration\pmEGFPC1\0002_pmEGFPC1_R1_P2_K1_Ch2.zen
1.014000e+01	1.420500e+02	20181123_CTCFgfpcf2_Prometa\MitoSys2\Calibration\pmEGFPC1\0002_pmEGFPC1_R1_P2_K1_Ch2.zen
1.020000e+01	1.328333e+02	20181123_CTCFgfpcf2_Prometa\MitoSys2\Calibration\pmEGFPC1\0002_pmEGFPC1_R1_P2_K1_Ch2.zen
1.026000e+01	1.361833e+02	20181123_CTCFgfpcf2_Prometa\MitoSys2\Calibration\pmEGFPC1\0002_pmEGFPC1_R1_P2_K1_Ch2.zen
1.032000e+01	1.342667e+02	20181123_CTCFgfpcf2_Prometa\MitoSys2\Calibration\pmEGFPC1\0002_pmEGFPC1_R1_P2_K1_Ch2.zen
1.038000e+01	1.401000e+02	20181123_CTCFgfpcf2_Prometa\MitoSys2\Calibration\pmEGFPC1\0002_pmEGFPC1_R1_P2_K1_Ch2.zen
1.044000e+01	1.442333e+02	20181123_CTCFgfpcf2_Prometa\MitoSys2\Calibration\pmEGFPC1\0002_pmEGFPC1_R1_P2_K1_Ch2.zen
1.050000e+01	1.298833e+02	20181123_CTCFgfpcf2_Prometa\MitoSys2\Calibration\pmEGFPC1\0002_pmEGFPC1_R1_P2_K1_Ch2.zen
1.056000e+01	1.381833e+02	20181123_CTCFgfpcf2_Prometa\MitoSys2\Calibration\pmEGFPC1\0002_pmEGFPC1_R1_P2_K1_Ch2.zen
1.062000e+01	1.357333e+02	20181123_CTCFgfpcf2_Prometa\MitoSys2\Calibration\pmEGFPC1\0002_pmEGFPC1_R1_P2_K1_Ch2.zen
1.068000e+01	1.336833e+02	20181123_CTCFgfpcf2_Prometa\MitoSys2\Calibration\pmEGFPC1\0002_pmEGFPC1_R1_P2_K1_Ch2.zen
1.074000e+01	1.400667e+02	20181123_CTCFgfpcf2_Prometa\MitoSys2\Calibration\pmEGFPC1\0002_pmEGFPC1_R1_P2_K1_Ch2.zen
1.080000e+01	1.306667e+02	20181123_CTCFgfpcf2_Prometa\MitoSys2\Calibration\pmEGFPC1\0002_pmEGFPC1_R1_P2_K1_Ch2.zen
1.086000e+01	1.344833e+02	20181123_CTCFgfpcf2_Prometa\MitoSys2\Calibration\pmEGFPC1\0002_pmEGFPC1_R1_P2_K1_Ch2.zen
1.092000e+01	1.389500e+02	20181123_CTCFgfpcf2_Prometa\MitoSys2\Calibration\pmEGFPC1\0002_pmEGFPC1_R1_P2_K1_Ch2.zen
1.098000e+01	1.330000e+02	20181123_CTCFgfpcf2_Prometa\MitoSys2\Calibration\pmEGFPC1\0002_pmEGFPC1_R1_P2_K1_Ch2.zen
1.104000e+01	1.342833e+02	20181123_CTCFgfpcf2_Prometa\MitoSys2\Calibration\pmEGFPC1\0002_pmEGFPC1_R1_P2_K1_Ch2.zen
1.110000e+01	1.348833e+02	20181123_CTCFgfpcf2_Prometa\MitoSys2\Calibration\pmEGFPC1\0002_pmEGFPC1_R1_P2_K1_Ch2.zen
1.116000e+01	1.303000e+02	20181123_CTCFgfpcf2_Prometa\MitoSys2\Calibration\pmEGFPC1\0002_pmEGFPC1_R1_P2_K1_Ch2.zen
1.122000e+01	1.325000e+02	20181123_CTCFgfpcf2_Prometa\MitoSys2\Calibration\pmEGFPC1\0002_pmEGFPC1_R1_P2_K1_Ch2.zen
1.128000e+01	1.269500e+02	20181123_CTCFgfpcf2_Prometa\MitoSys2\Calibration\pmEGFPC1\0002_pmEGFPC1_R1_P2_K1_Ch2.zen
1.134000e+01	1.369667e+02	20181123_CTCFgfpcf2_Prometa\MitoSys2\Calibration\pmEGFPC1\0002_pmEGFPC1_R1_P2_K1_Ch2.zen
1.140000e+01	1.297667e+02	20181123_CTCFgfpcf2_Prometa\MitoSys2\Calibration\pmEGFPC1\0002_pmEGFPC1_R1_P2_K1_Ch2.zen
1.146000e+01	1.313167e+02	20181123_CTCFgfpcf2_Prometa\MitoSys2\Calibration\pmEGFPC1\0002_pmEGFPC1_R1_P2_K1_Ch2.zen
1.152000e+01	1.336667e+02	20181123_CTCFgfpcf2_Prometa\MitoSys2\Calibration\pmEGFPC1\0002_pmEGFPC1_R1_P2_K1_Ch2.zen
1.158000e+01	1.295000e+02	20181123_CTCFgfpcf2_Prometa\MitoSys2\Calibration\pmEGFPC1\0002_pmEGFPC1_R1_P2_K1_Ch2.zen
1.164000e+01	1.328333e+02	20181123_CTCFgfpcf2_Prometa\MitoSys2\Calibration\pmEGFPC1\0002_pmEGFPC1_R1_P2_K1_Ch2.zen
1.170000e+01	1.310167e+02	20181123_CTCFgfpcf2_Prometa\MitoSys2\Calibration\pmEGFPC1\0002_pmEGFPC1_R1_P2_K1_Ch2.zen
1.176000e+01	1.359667e+02	20181123_CTCFgfpcf2_Prometa\MitoSys2\Calibration\pmEGFPC1\0002_pmEGFPC1_R1_P2_K1_Ch2.zen
1.182000e+01	1.331333e+02	20181123_CTCFgfpcf2_Prometa\MitoSys2\Calibration\pmEGFPC1\0002_pmEGFPC1_R1_P2_K1_Ch2.zen
1.188000e+01	1.342000e+02	20181123_CTCFgfpcf2_Prometa\MitoSys2\Calibration\pmEGFPC1\0002_pmEGFPC1_R1_P2_K1_Ch2.zen
1.194000e+01	1.307833e+02	20181123_CTCFgfpcf2_Prometa\MitoSys2\Calibration\pmEGFPC1\0002_pmEGFPC1_R1_P2_K1_Ch2.zen
12	1.315167e+02	20181123_CTCFgfpcf2_Prometa\MitoSys2\Calibration\pmEGFPC1\0002_pmEGFPC1_R1_P2_K1_Ch2.zen
1.206000e+01	1.367833e+02	20181123_CTCFgfpcf2_Prometa\MitoSys2\Calibration\pmEGFPC1\0002_pmEGFPC1_R1_P2_K1_Ch2.zen
1.212000e+01	1.282500e+02	20181123_CTCFgfpcf2_Prometa\MitoSys2\Calibration\pmEGFPC1\0002_pmEGFPC1_R1_P2_K1_Ch2.zen
1.218000e+01	1.329167e+02	20181123_CTCFgfpcf2_Prometa\MitoSys2\Calibration\pmEGFPC1\0002_pmEGFPC1_R1_P2_K1_Ch2.zen
1.224000e+01	1.332000e+02	20181123_CTCFgfpcf2_Prometa\MitoSys2\Calibration\pmEGFPC1\0002_pmEGFPC1_R1_P2_K1_Ch2.zen
1.230000e+01	1.347167e+02	20181123_CTCFgfpcf2_Prometa\MitoSys2\Calibration\pmEGFPC1\0002_pmEGFPC1_R1_P2_K1_Ch2.zen
1.236000e+01	1.381000e+02	20181123_CTCFgfpcf2_Prometa\MitoSys2\Calibration\pmEGFPC1\0002_pmEGFPC1_R1_P2_K1_Ch2.zen
1.242000e+01	1.416000e+02	20181123_CTCFgfpcf2_Prometa\MitoSys2\Calibration\pmEGFPC1\0002_pmEGFPC1_R1_P2_K1_Ch2.zen
1.248000e+01	1.370167e+02	20181123_CTCFgfpcf2_Prometa\MitoSys2\Calibration\pmEGFPC1\0002_pmEGFPC1_R1_P2_K1_Ch2.zen
1.254000e+01	1.318000e+02	20181123_CTCFgfpcf2_Prometa\MitoSys2\Calibration\pmEGFPC1\0002_pmEGFPC1_R1_P2_K1_Ch2.zen
1.260000e+01	1.380500e+02	20181123_CTCFgfpcf2_Prometa\MitoSys2\Calibration\pmEGFPC1\0002_pmEGFPC1_R1_P2_K1_Ch2.zen
1.266000e+01	1.361000e+02	20181123_CTCFgfpcf2_Prometa\MitoSys2\Calibration\pmEGFPC1\0002_pmEGFPC1_R1_P2_K1_Ch2.zen
1.272000e+01	1.356000e+02	20181123_CTCFgfpcf2_Prometa\MitoSys2\Calibration\pmEGFPC1\0002_pmEGFPC1_R1_P2_K1_Ch2.zen
1.278000e+01	1.420000e+02	20181123_CTCFgfpcf2_Prometa\MitoSys2\Calibration\pmEGFPC1\0002_pmEGFPC1_R1_P2_K1_Ch2.zen
1.284000e+01	1.385167e+02	20181123_CTCFgfpcf2_Prometa\MitoSys2\Calibration\pmEGFPC1\0002_pmEGFPC1_R1_P2_K1_Ch2.zen
1.290000e+01	1.387333e+02	20181123_CTCFgfpcf2_Prometa\MitoSys2\Calibration\pmEGFPC1\0002_pmEGFPC1_R1_P2_K1_Ch2.zen
1.296000e+01	1.435167e+02	20181123_CTCFgfpcf2_Prometa\MitoSys2\Calibration\pmEGFPC1\0002_pmEGFPC1_R1_P2_K1_Ch2.zen
1.302000e+01	1.450333e+02	20181123_CTCFgfpcf2_Prometa\MitoSys2\Calibration\pmEGFPC1\0002_pmEGFPC1_R1_P2_K1_Ch2.zen
1.308000e+01	1.330833e+02	20181123_CTCFgfpcf2_Prometa\MitoSys2\Calibration\pmEGFPC1\0002_pmEGFPC1_R1_P2_K1_Ch2.zen
1.314000e+01	1.405500e+02	20181123_CTCFgfpcf2_Prometa\MitoSys2\Calibration\pmEGFPC1\0002_pmEGFPC1_R1_P2_K1_Ch2.zen
1.320000e+01	1.375167e+02	20181123_CTCFgfpcf2_Prometa\MitoSys2\Calibration\pmEGFPC1\0002_pmEGFPC1_R1_P2_K1_Ch2.zen
1.326000e+01	1.381500e+02	20181123_CTCFgfpcf2_Prometa\MitoSys2\Calibration\pmEGFPC1\0002_pmEGFPC1_R1_P2_K1_Ch2.zen
1.332000e+01	1.376500e+02	20181123_CTCFgfpcf2_Prometa\MitoSys2\Calibration\pmEGFPC1\0002_pmEGFPC1_R1_P2_K1_Ch2.zen
1.338000e+01	1.345167e+02	20181123_CTCFgfpcf2_Prometa\MitoSys2\Calibration\pmEGFPC1\0002_pmEGFPC1_R1_P2_K1_Ch2.zen
1.344000e+01	1.331167e+02	20181123_CTCFgfpcf2_Prometa\MitoSys2\Calibration\pmEGFPC1\0002_pmEGFPC1_R1_P2_K1_Ch2.zen
1.350000e+01	1.409333e+02	20181123_CTCFgfpcf2_Prometa\MitoSys2\Calibration\pmEGFPC1\0002_pmEGFPC1_R1_P2_K1_Ch2.zen
1.356000e+01	1.427833e+02	20181123_CTCFgfpcf2_Prometa\MitoSys2\Calibration\pmEGFPC1\0002_pmEGFPC1_R1_P2_K1_Ch2.zen
1.362000e+01	1.407833e+02	20181123_CTCFgfpcf2_Prometa\MitoSys2\Calibration\pmEGFPC1\0002_pmEGFPC1_R1_P2_K1_Ch2.zen
1.368000e+01	1.481000e+02	20181123_CTCFgfpcf2_Prometa\MitoSys2\Calibration\pmEGFPC1\0002_pmEGFPC1_R1_P2_K1_Ch2.zen
1.374000e+01	1.366167e+02	20181123_CTCFgfpcf2_Prometa\MitoSys2\Calibration\pmEGFPC1\0002_pmEGFPC1_R1_P2_K1_Ch2.zen
1.380000e+01	1.411000e+02	20181123_CTCFgfpcf2_Prometa\MitoSys2\Calibration\pmEGFPC1\0002_pmEGFPC1_R1_P2_K1_Ch2.zen
1.386000e+01	1.308500e+02	20181123_CTCFgfpcf2_Prometa\MitoSys2\Calibration\pmEGFPC1\0002_pmEGFPC1_R1_P2_K1_Ch2.zen
1.392000e+01	1.411500e+02	20181123_CTCFgfpcf2_Prometa\MitoSys2\Calibration\pmEGFPC1\0002_pmEGFPC1_R1_P2_K1_Ch2.zen
1.398000e+01	1.360167e+02	20181123_CTCFgfpcf2_Prometa\MitoSys2\Calibration\pmEGFPC1\0002_pmEGFPC1_R1_P2_K1_Ch2.zen
1.404000e+01	1.323833e+02	20181123_CTCFgfpcf2_Prometa\MitoSys2\Calibration\pmEGFPC1\0002_pmEGFPC1_R1_P2_K1_Ch2.zen
1.410000e+01	1.301167e+02	20181123_CTCFgfpcf2_Prometa\MitoSys2\Calibration\pmEGFPC1\0002_pmEGFPC1_R1_P2_K1_Ch2.zen
1.416000e+01	1.316000e+02	20181123_CTCFgfpcf2_Prometa\MitoSys2\Calibration\pmEGFPC1\0002_pmEGFPC1_R1_P2_K1_Ch2.zen
1.422000e+01	1.358333e+02	20181123_CTCFgfpcf2_Prometa\MitoSys2\Calibration\pmEGFPC1\0002_pmEGFPC1_R1_P2_K1_Ch2.zen
1.428000e+01	1.348667e+02	20181123_CTCFgfpcf2_Prometa\MitoSys2\Calibration\pmEGFPC1\0002_pmEGFPC1_R1_P2_K1_Ch2.zen
1.434000e+01	1.312000e+02	20181123_CTCFgfpcf2_Prometa\MitoSys2\Calibration\pmEGFPC1\0002_pmEGFPC1_R1_P2_K1_Ch2.zen
1.440000e+01	1.311167e+02	20181123_CTCFgfpcf2_Prometa\MitoSys2\Calibration\pmEGFPC1\0002_pmEGFPC1_R1_P2_K1_Ch2.zen
1.446000e+01	1.333167e+02	20181123_CTCFgfpcf2_Prometa\MitoSys2\Calibration\pmEGFPC1\0002_pmEGFPC1_R1_P2_K1_Ch2.zen
1.452000e+01	1.330667e+02	20181123_CTCFgfpcf2_Prometa\MitoSys2\Calibration\pmEGFPC1\0002_pmEGFPC1_R1_P2_K1_Ch2.zen
1.458000e+01	1.358000e+02	20181123_CTCFgfpcf2_Prometa\MitoSys2\Calibration\pmEGFPC1\0002_pmEGFPC1_R1_P2_K1_Ch2.zen
1.464000e+01	1.329333e+02	20181123_CTCFgfpcf2_Prometa\MitoSys2\Calibration\pmEGFPC1\0002_pmEGFPC1_R1_P2_K1_Ch2.zen
1.470000e+01	1.332333e+02	20181123_CTCFgfpcf2_Prometa\MitoSys2\Calibration\pmEGFPC1\0002_pmEGFPC1_R1_P2_K1_Ch2.zen
1.476000e+01	1.322500e+02	20181123_CTCFgfpcf2_Prometa\MitoSys2\Calibration\pmEGFPC1\0002_pmEGFPC1_R1_P2_K1_Ch2.zen
1.482000e+01	1.304000e+02	20181123_CTCFgfpcf2_Prometa\MitoSys2\Calibration\pmEGFPC1\0002_pmEGFPC1_R1_P2_K1_Ch2.zen
1.488000e+01	1.359667e+02	20181123_CTCFgfpcf2_Prometa\MitoSys2\Calibration\pmEGFPC1\0002_pmEGFPC1_R1_P2_K1_Ch2.zen
1.494000e+01	1.364500e+02	20181123_CTCFgfpcf2_Prometa\MitoSys2\Calibration\pmEGFPC1\0002_pmEGFPC1_R1_P2_K1_Ch2.zen
15	1.405333e+02	20181123_CTCFgfpcf2_Prometa\MitoSys2\Calibration\pmEGFPC1\0002_pmEGFPC1_R1_P2_K1_Ch2.zen
1.506000e+01	1.370833e+02	20181123_CTCFgfpcf2_Prometa\MitoSys2\Calibration\pmEGFPC1\0002_pmEGFPC1_R1_P2_K1_Ch2.zen
1.512000e+01	1.376000e+02	20181123_CTCFgfpcf2_Prometa\MitoSys2\Calibration\pmEGFPC1\0002_pmEGFPC1_R1_P2_K1_Ch2.zen
1.518000e+01	1.394833e+02	20181123_CTCFgfpcf2_Prometa\MitoSys2\Calibration\pmEGFPC1\0002_pmEGFPC1_R1_P2_K1_Ch2.zen
1.524000e+01	1.343833e+02	20181123_CTCFgfpcf2_Prometa\MitoSys2\Calibration\pmEGFPC1\0002_pmEGFPC1_R1_P2_K1_Ch2.zen
1.530000e+01	1.445500e+02	20181123_CTCFgfpcf2_Prometa\MitoSys2\Calibration\pmEGFPC1\0002_pmEGFPC1_R1_P2_K1_Ch2.zen
1.536000e+01	1.394500e+02	20181123_CTCFgfpcf2_Prometa\MitoSys2\Calibration\pmEGFPC1\0002_pmEGFPC1_R1_P2_K1_Ch2.zen
1.542000e+01	1.489833e+02	20181123_CTCFgfpcf2_Prometa\MitoSys2\Calibration\pmEGFPC1\0002_pmEGFPC1_R1_P2_K1_Ch2.zen
1.548000e+01	1.502000e+02	20181123_CTCFgfpcf2_Prometa\MitoSys2\Calibration\pmEGFPC1\0002_pmEGFPC1_R1_P2_K1_Ch2.zen
1.554000e+01	1.499333e+02	20181123_CTCFgfpcf2_Prometa\MitoSys2\Calibration\pmEGFPC1\0002_pmEGFPC1_R1_P2_K1_Ch2.zen
1.560000e+01	1.555833e+02	20181123_CTCFgfpcf2_Prometa\MitoSys2\Calibration\pmEGFPC1\0002_pmEGFPC1_R1_P2_K1_Ch2.zen
1.566000e+01	1.529000e+02	20181123_CTCFgfpcf2_Prometa\MitoSys2\Calibration\pmEGFPC1\0002_pmEGFPC1_R1_P2_K1_Ch2.zen
1.572000e+01	1.384333e+02	20181123_CTCFgfpcf2_Prometa\MitoSys2\Calibration\pmEGFPC1\0002_pmEGFPC1_R1_P2_K1_Ch2.zen
1.578000e+01	1.457500e+02	20181123_CTCFgfpcf2_Prometa\MitoSys2\Calibration\pmEGFPC1\0002_pmEGFPC1_R1_P2_K1_Ch2.zen
1.584000e+01	1.486500e+02	20181123_CTCFgfpcf2_Prometa\MitoSys2\Calibration\pmEGFPC1\0002_pmEGFPC1_R1_P2_K1_Ch2.zen
1.590000e+01	1.451500e+02	20181123_CTCFgfpcf2_Prometa\MitoSys2\Calibration\pmEGFPC1\0002_pmEGFPC1_R1_P2_K1_Ch2.zen
1.596000e+01	1.502000e+02	20181123_CTCFgfpcf2_Prometa\MitoSys2\Calibration\pmEGFPC1\0002_pmEGFPC1_R1_P2_K1_Ch2.zen
1.602000e+01	1.462333e+02	20181123_CTCFgfpcf2_Prometa\MitoSys2\Calibration\pmEGFPC1\0002_pmEGFPC1_R1_P2_K1_Ch2.zen
1.608000e+01	1.400000e+02	20181123_CTCFgfpcf2_Prometa\MitoSys2\Calibration\pmEGFPC1\0002_pmEGFPC1_R1_P2_K1_Ch2.zen
1.614000e+01	1.402833e+02	20181123_CTCFgfpcf2_Prometa\MitoSys2\Calibration\pmEGFPC1\0002_pmEGFPC1_R1_P2_K1_Ch2.zen
1.620000e+01	1.470000e+02	20181123_CTCFgfpcf2_Prometa\MitoSys2\Calibration\pmEGFPC1\0002_pmEGFPC1_R1_P2_K1_Ch2.zen
1.626000e+01	1.504833e+02	20181123_CTCFgfpcf2_Prometa\MitoSys2\Calibration\pmEGFPC1\0002_pmEGFPC1_R1_P2_K1_Ch2.zen
1.632000e+01	1.495333e+02	20181123_CTCFgfpcf2_Prometa\MitoSys2\Calibration\pmEGFPC1\0002_pmEGFPC1_R1_P2_K1_Ch2.zen
1.638000e+01	1.483000e+02	20181123_CTCFgfpcf2_Prometa\MitoSys2\Calibration\pmEGFPC1\0002_pmEGFPC1_R1_P2_K1_Ch2.zen
1.644000e+01	1.408167e+02	20181123_CTCFgfpcf2_Prometa\MitoSys2\Calibration\pmEGFPC1\0002_pmEGFPC1_R1_P2_K1_Ch2.zen
1.650000e+01	1.409667e+02	20181123_CTCFgfpcf2_Prometa\MitoSys2\Calibration\pmEGFPC1\0002_pmEGFPC1_R1_P2_K1_Ch2.zen
1.656000e+01	1.461000e+02	20181123_CTCFgfpcf2_Prometa\MitoSys2\Calibration\pmEGFPC1\0002_pmEGFPC1_R1_P2_K1_Ch2.zen
1.662000e+01	1.445500e+02	20181123_CTCFgfpcf2_Prometa\MitoSys2\Calibration\pmEGFPC1\0002_pmEGFPC1_R1_P2_K1_Ch2.zen
1.668000e+01	1.434500e+02	20181123_CTCFgfpcf2_Prometa\MitoSys2\Calibration\pmEGFPC1\0002_pmEGFPC1_R1_P2_K1_Ch2.zen
1.674000e+01	1.402000e+02	20181123_CTCFgfpcf2_Prometa\MitoSys2\Calibration\pmEGFPC1\0002_pmEGFPC1_R1_P2_K1_Ch2.zen
1.680000e+01	1.368500e+02	20181123_CTCFgfpcf2_Prometa\MitoSys2\Calibration\pmEGFPC1\0002_pmEGFPC1_R1_P2_K1_Ch2.zen
1.686000e+01	1.380667e+02	20181123_CTCFgfpcf2_Prometa\MitoSys2\Calibration\pmEGFPC1\0002_pmEGFPC1_R1_P2_K1_Ch2.zen
1.692000e+01	1.453167e+02	20181123_CTCFgfpcf2_Prometa\MitoSys2\Calibration\pmEGFPC1\0002_pmEGFPC1_R1_P2_K1_Ch2.zen
1.698000e+01	1.328000e+02	20181123_CTCFgfpcf2_Prometa\MitoSys2\Calibration\pmEGFPC1\0002_pmEGFPC1_R1_P2_K1_Ch2.zen
1.704000e+01	1.430500e+02	20181123_CTCFgfpcf2_Prometa\MitoSys2\Calibration\pmEGFPC1\0002_pmEGFPC1_R1_P2_K1_Ch2.zen
1.710000e+01	1.408333e+02	20181123_CTCFgfpcf2_Prometa\MitoSys2\Calibration\pmEGFPC1\0002_pmEGFPC1_R1_P2_K1_Ch2.zen
1.716000e+01	1.348167e+02	20181123_CTCFgfpcf2_Prometa\MitoSys2\Calibration\pmEGFPC1\0002_pmEGFPC1_R1_P2_K1_Ch2.zen
1.722000e+01	1.387000e+02	20181123_CTCFgfpcf2_Prometa\MitoSys2\Calibration\pmEGFPC1\0002_pmEGFPC1_R1_P2_K1_Ch2.zen
1.728000e+01	1.291667e+02	20181123_CTCFgfpcf2_Prometa\MitoSys2\Calibration\pmEGFPC1\0002_pmEGFPC1_R1_P2_K1_Ch2.zen
1.734000e+01	1.397167e+02	20181123_CTCFgfpcf2_Prometa\MitoSys2\Calibration\pmEGFPC1\0002_pmEGFPC1_R1_P2_K1_Ch2.zen
1.740000e+01	1.386167e+02	20181123_CTCFgfpcf2_Prometa\MitoSys2\Calibration\pmEGFPC1\0002_pmEGFPC1_R1_P2_K1_Ch2.zen
1.746000e+01	1.396500e+02	20181123_CTCFgfpcf2_Prometa\MitoSys2\Calibration\pmEGFPC1\0002_pmEGFPC1_R1_P2_K1_Ch2.zen
1.752000e+01	1.455833e+02	20181123_CTCFgfpcf2_Prometa\MitoSys2\Calibration\pmEGFPC1\0002_pmEGFPC1_R1_P2_K1_Ch2.zen
1.758000e+01	1.383833e+02	20181123_CTCFgfpcf2_Prometa\MitoSys2\Calibration\pmEGFPC1\0002_pmEGFPC1_R1_P2_K1_Ch2.zen
1.764000e+01	1.456500e+02	20181123_CTCFgfpcf2_Prometa\MitoSys2\Calibration\pmEGFPC1\0002_pmEGFPC1_R1_P2_K1_Ch2.zen
1.770000e+01	1.413667e+02	20181123_CTCFgfpcf2_Prometa\MitoSys2\Calibration\pmEGFPC1\0002_pmEGFPC1_R1_P2_K1_Ch2.zen
1.776000e+01	1.396833e+02	20181123_CTCFgfpcf2_Prometa\MitoSys2\Calibration\pmEGFPC1\0002_pmEGFPC1_R1_P2_K1_Ch2.zen
1.782000e+01	1.366667e+02	20181123_CTCFgfpcf2_Prometa\MitoSys2\Calibration\pmEGFPC1\0002_pmEGFPC1_R1_P2_K1_Ch2.zen
1.788000e+01	1.471500e+02	20181123_CTCFgfpcf2_Prometa\MitoSys2\Calibration\pmEGFPC1\0002_pmEGFPC1_R1_P2_K1_Ch2.zen
1.794000e+01	1.382667e+02	20181123_CTCFgfpcf2_Prometa\MitoSys2\Calibration\pmEGFPC1\0002_pmEGFPC1_R1_P2_K1_Ch2.zen
18	1.425000e+02	20181123_CTCFgfpcf2_Prometa\MitoSys2\Calibration\pmEGFPC1\0002_pmEGFPC1_R1_P2_K1_Ch2.zen
1.806000e+01	1.349000e+02	20181123_CTCFgfpcf2_Prometa\MitoSys2\Calibration\pmEGFPC1\0002_pmEGFPC1_R1_P2_K1_Ch2.zen
1.812000e+01	1.342000e+02	20181123_CTCFgfpcf2_Prometa\MitoSys2\Calibration\pmEGFPC1\0002_pmEGFPC1_R1_P2_K1_Ch2.zen
1.818000e+01	1.410500e+02	20181123_CTCFgfpcf2_Prometa\MitoSys2\Calibration\pmEGFPC1\0002_pmEGFPC1_R1_P2_K1_Ch2.zen
1.824000e+01	1.436167e+02	20181123_CTCFgfpcf2_Prometa\MitoSys2\Calibration\pmEGFPC1\0002_pmEGFPC1_R1_P2_K1_Ch2.zen
1.830000e+01	1.417833e+02	20181123_CTCFgfpcf2_Prometa\MitoSys2\Calibration\pmEGFPC1\0002_pmEGFPC1_R1_P2_K1_Ch2.zen
1.836000e+01	1.467167e+02	20181123_CTCFgfpcf2_Prometa\MitoSys2\Calibration\pmEGFPC1\0002_pmEGFPC1_R1_P2_K1_Ch2.zen
1.842000e+01	1.544000e+02	20181123_CTCFgfpcf2_Prometa\MitoSys2\Calibration\pmEGFPC1\0002_pmEGFPC1_R1_P2_K1_Ch2.zen
1.848000e+01	1.457500e+02	20181123_CTCFgfpcf2_Prometa\MitoSys2\Calibration\pmEGFPC1\0002_pmEGFPC1_R1_P2_K1_Ch2.zen
1.854000e+01	1.506667e+02	20181123_CTCFgfpcf2_Prometa\MitoSys2\Calibration\pmEGFPC1\0002_pmEGFPC1_R1_P2_K1_Ch2.zen
1.860000e+01	1.497500e+02	20181123_CTCFgfpcf2_Prometa\MitoSys2\Calibration\pmEGFPC1\0002_pmEGFPC1_R1_P2_K1_Ch2.zen
1.866000e+01	1.420333e+02	20181123_CTCFgfpcf2_Prometa\MitoSys2\Calibration\pmEGFPC1\0002_pmEGFPC1_R1_P2_K1_Ch2.zen
1.872000e+01	1.446167e+02	20181123_CTCFgfpcf2_Prometa\MitoSys2\Calibration\pmEGFPC1\0002_pmEGFPC1_R1_P2_K1_Ch2.zen
1.878000e+01	1.318667e+02	20181123_CTCFgfpcf2_Prometa\MitoSys2\Calibration\pmEGFPC1\0002_pmEGFPC1_R1_P2_K1_Ch2.zen
1.884000e+01	1.442667e+02	20181123_CTCFgfpcf2_Prometa\MitoSys2\Calibration\pmEGFPC1\0002_pmEGFPC1_R1_P2_K1_Ch2.zen
1.890000e+01	1.413667e+02	20181123_CTCFgfpcf2_Prometa\MitoSys2\Calibration\pmEGFPC1\0002_pmEGFPC1_R1_P2_K1_Ch2.zen
1.896000e+01	1.500333e+02	20181123_CTCFgfpcf2_Prometa\MitoSys2\Calibration\pmEGFPC1\0002_pmEGFPC1_R1_P2_K1_Ch2.zen
1.902000e+01	1.571500e+02	20181123_CTCFgfpcf2_Prometa\MitoSys2\Calibration\pmEGFPC1\0002_pmEGFPC1_R1_P2_K1_Ch2.zen
1.908000e+01	1.489667e+02	20181123_CTCFgfpcf2_Prometa\MitoSys2\Calibration\pmEGFPC1\0002_pmEGFPC1_R1_P2_K1_Ch2.zen
1.914000e+01	1.512333e+02	20181123_CTCFgfpcf2_Prometa\MitoSys2\Calibration\pmEGFPC1\0002_pmEGFPC1_R1_P2_K1_Ch2.zen
1.920000e+01	1.551000e+02	20181123_CTCFgfpcf2_Prometa\MitoSys2\Calibration\pmEGFPC1\0002_pmEGFPC1_R1_P2_K1_Ch2.zen
1.926000e+01	1.521333e+02	20181123_CTCFgfpcf2_Prometa\MitoSys2\Calibration\pmEGFPC1\0002_pmEGFPC1_R1_P2_K1_Ch2.zen
1.932000e+01	1.532500e+02	20181123_CTCFgfpcf2_Prometa\MitoSys2\Calibration\pmEGFPC1\0002_pmEGFPC1_R1_P2_K1_Ch2.zen
1.938000e+01	1.463333e+02	20181123_CTCFgfpcf2_Prometa\MitoSys2\Calibration\pmEGFPC1\0002_pmEGFPC1_R1_P2_K1_Ch2.zen
1.944000e+01	1.559333e+02	20181123_CTCFgfpcf2_Prometa\MitoSys2\Calibration\pmEGFPC1\0002_pmEGFPC1_R1_P2_K1_Ch2.zen
1.950000e+01	1.578333e+02	20181123_CTCFgfpcf2_Prometa\MitoSys2\Calibration\pmEGFPC1\0002_pmEGFPC1_R1_P2_K1_Ch2.zen
1.956000e+01	1.458167e+02	20181123_CTCFgfpcf2_Prometa\MitoSys2\Calibration\pmEGFPC1\0002_pmEGFPC1_R1_P2_K1_Ch2.zen
1.962000e+01	1.520333e+02	20181123_CTCFgfpcf2_Prometa\MitoSys2\Calibration\pmEGFPC1\0002_pmEGFPC1_R1_P2_K1_Ch2.zen
1.968000e+01	1.552667e+02	20181123_CTCFgfpcf2_Prometa\MitoSys2\Calibration\pmEGFPC1\0002_pmEGFPC1_R1_P2_K1_Ch2.zen
1.974000e+01	1.473667e+02	20181123_CTCFgfpcf2_Prometa\MitoSys2\Calibration\pmEGFPC1\0002_pmEGFPC1_R1_P2_K1_Ch2.zen
1.980000e+01	1.544833e+02	20181123_CTCFgfpcf2_Prometa\MitoSys2\Calibration\pmEGFPC1\0002_pmEGFPC1_R1_P2_K1_Ch2.zen
1.986000e+01	1.422000e+02	20181123_CTCFgfpcf2_Prometa\MitoSys2\Calibration\pmEGFPC1\0002_pmEGFPC1_R1_P2_K1_Ch2.zen
1.992000e+01	1.492333e+02	20181123_CTCFgfpcf2_Prometa\MitoSys2\Calibration\pmEGFPC1\0002_pmEGFPC1_R1_P2_K1_Ch2.zen
1.998000e+01	1.493333e+02	20181123_CTCFgfpcf2_Prometa\MitoSys2\Calibration\pmEGFPC1\0002_pmEGFPC1_R1_P2_K1_Ch2.zen
2.004000e+01	1.547833e+02	20181123_CTCFgfpcf2_Prometa\MitoSys2\Calibration\pmEGFPC1\0002_pmEGFPC1_R1_P2_K1_Ch2.zen
2.010000e+01	1.465833e+02	20181123_CTCFgfpcf2_Prometa\MitoSys2\Calibration\pmEGFPC1\0002_pmEGFPC1_R1_P2_K1_Ch2.zen
2.016000e+01	1.531333e+02	20181123_CTCFgfpcf2_Prometa\MitoSys2\Calibration\pmEGFPC1\0002_pmEGFPC1_R1_P2_K1_Ch2.zen
2.022000e+01	1.467500e+02	20181123_CTCFgfpcf2_Prometa\MitoSys2\Calibration\pmEGFPC1\0002_pmEGFPC1_R1_P2_K1_Ch2.zen
2.028000e+01	1.575167e+02	20181123_CTCFgfpcf2_Prometa\MitoSys2\Calibration\pmEGFPC1\0002_pmEGFPC1_R1_P2_K1_Ch2.zen
2.034000e+01	1.494333e+02	20181123_CTCFgfpcf2_Prometa\MitoSys2\Calibration\pmEGFPC1\0002_pmEGFPC1_R1_P2_K1_Ch2.zen
2.040000e+01	1.469167e+02	20181123_CTCFgfpcf2_Prometa\MitoSys2\Calibration\pmEGFPC1\0002_pmEGFPC1_R1_P2_K1_Ch2.zen
2.046000e+01	1.394500e+02	20181123_CTCFgfpcf2_Prometa\MitoSys2\Calibration\pmEGFPC1\0002_pmEGFPC1_R1_P2_K1_Ch2.zen
2.052000e+01	1.394000e+02	20181123_CTCFgfpcf2_Prometa\MitoSys2\Calibration\pmEGFPC1\0002_pmEGFPC1_R1_P2_K1_Ch2.zen
2.058000e+01	1.461500e+02	20181123_CTCFgfpcf2_Prometa\MitoSys2\Calibration\pmEGFPC1\0002_pmEGFPC1_R1_P2_K1_Ch2.zen
2.064000e+01	1.463667e+02	20181123_CTCFgfpcf2_Prometa\MitoSys2\Calibration\pmEGFPC1\0002_pmEGFPC1_R1_P2_K1_Ch2.zen
2.070000e+01	1.495000e+02	20181123_CTCFgfpcf2_Prometa\MitoSys2\Calibration\pmEGFPC1\0002_pmEGFPC1_R1_P2_K1_Ch2.zen
2.076000e+01	1.457667e+02	20181123_CTCFgfpcf2_Prometa\MitoSys2\Calibration\pmEGFPC1\0002_pmEGFPC1_R1_P2_K1_Ch2.zen
2.082000e+01	1.403833e+02	20181123_CTCFgfpcf2_Prometa\MitoSys2\Calibration\pmEGFPC1\0002_pmEGFPC1_R1_P2_K1_Ch2.zen
2.088000e+01	1.527500e+02	20181123_CTCFgfpcf2_Prometa\MitoSys2\Calibration\pmEGFPC1\0002_pmEGFPC1_R1_P2_K1_Ch2.zen
2.094000e+01	1.455667e+02	20181123_CTCFgfpcf2_Prometa\MitoSys2\Calibration\pmEGFPC1\0002_pmEGFPC1_R1_P2_K1_Ch2.zen
21	1.393500e+02	20181123_CTCFgfpcf2_Prometa\MitoSys2\Calibration\pmEGFPC1\0002_pmEGFPC1_R1_P2_K1_Ch2.zen
2.106000e+01	1.404500e+02	20181123_CTCFgfpcf2_Prometa\MitoSys2\Calibration\pmEGFPC1\0002_pmEGFPC1_R1_P2_K1_Ch2.zen
2.112000e+01	1.468500e+02	20181123_CTCFgfpcf2_Prometa\MitoSys2\Calibration\pmEGFPC1\0002_pmEGFPC1_R1_P2_K1_Ch2.zen
2.118000e+01	1.374167e+02	20181123_CTCFgfpcf2_Prometa\MitoSys2\Calibration\pmEGFPC1\0002_pmEGFPC1_R1_P2_K1_Ch2.zen
2.124000e+01	1.434500e+02	20181123_CTCFgfpcf2_Prometa\MitoSys2\Calibration\pmEGFPC1\0002_pmEGFPC1_R1_P2_K1_Ch2.zen
2.130000e+01	1.441000e+02	20181123_CTCFgfpcf2_Prometa\MitoSys2\Calibration\pmEGFPC1\0002_pmEGFPC1_R1_P2_K1_Ch2.zen
2.136000e+01	1.448833e+02	20181123_CTCFgfpcf2_Prometa\MitoSys2\Calibration\pmEGFPC1\0002_pmEGFPC1_R1_P2_K1_Ch2.zen
2.142000e+01	1.488500e+02	20181123_CTCFgfpcf2_Prometa\MitoSys2\Calibration\pmEGFPC1\0002_pmEGFPC1_R1_P2_K1_Ch2.zen
2.148000e+01	1.423667e+02	20181123_CTCFgfpcf2_Prometa\MitoSys2\Calibration\pmEGFPC1\0002_pmEGFPC1_R1_P2_K1_Ch2.zen
2.154000e+01	1.511167e+02	20181123_CTCFgfpcf2_Prometa\MitoSys2\Calibration\pmEGFPC1\0002_pmEGFPC1_R1_P2_K1_Ch2.zen
2.160000e+01	1.441333e+02	20181123_CTCFgfpcf2_Prometa\MitoSys2\Calibration\pmEGFPC1\0002_pmEGFPC1_R1_P2_K1_Ch2.zen
2.166000e+01	1.455333e+02	20181123_CTCFgfpcf2_Prometa\MitoSys2\Calibration\pmEGFPC1\0002_pmEGFPC1_R1_P2_K1_Ch2.zen
2.172000e+01	1.460000e+02	20181123_CTCFgfpcf2_Prometa\MitoSys2\Calibration\pmEGFPC1\0002_pmEGFPC1_R1_P2_K1_Ch2.zen
2.178000e+01	1.408167e+02	20181123_CTCFgfpcf2_Prometa\MitoSys2\Calibration\pmEGFPC1\0002_pmEGFPC1_R1_P2_K1_Ch2.zen
2.184000e+01	1.511500e+02	20181123_CTCFgfpcf2_Prometa\MitoSys2\Calibration\pmEGFPC1\0002_pmEGFPC1_R1_P2_K1_Ch2.zen
2.190000e+01	1.455500e+02	20181123_CTCFgfpcf2_Prometa\MitoSys2\Calibration\pmEGFPC1\0002_pmEGFPC1_R1_P2_K1_Ch2.zen
2.196000e+01	1.502000e+02	20181123_CTCFgfpcf2_Prometa\MitoSys2\Calibration\pmEGFPC1\0002_pmEGFPC1_R1_P2_K1_Ch2.zen
2.202000e+01	1.426167e+02	20181123_CTCFgfpcf2_Prometa\MitoSys2\Calibration\pmEGFPC1\0002_pmEGFPC1_R1_P2_K1_Ch2.zen
2.208000e+01	1.521500e+02	20181123_CTCFgfpcf2_Prometa\MitoSys2\Calibration\pmEGFPC1\0002_pmEGFPC1_R1_P2_K1_Ch2.zen
2.214000e+01	1.497667e+02	20181123_CTCFgfpcf2_Prometa\MitoSys2\Calibration\pmEGFPC1\0002_pmEGFPC1_R1_P2_K1_Ch2.zen
2.220000e+01	1.469833e+02	20181123_CTCFgfpcf2_Prometa\MitoSys2\Calibration\pmEGFPC1\0002_pmEGFPC1_R1_P2_K1_Ch2.zen
2.226000e+01	1.454167e+02	20181123_CTCFgfpcf2_Prometa\MitoSys2\Calibration\pmEGFPC1\0002_pmEGFPC1_R1_P2_K1_Ch2.zen
2.232000e+01	1.522667e+02	20181123_CTCFgfpcf2_Prometa\MitoSys2\Calibration\pmEGFPC1\0002_pmEGFPC1_R1_P2_K1_Ch2.zen
2.238000e+01	1.464667e+02	20181123_CTCFgfpcf2_Prometa\MitoSys2\Calibration\pmEGFPC1\0002_pmEGFPC1_R1_P2_K1_Ch2.zen
2.244000e+01	1.551333e+02	20181123_CTCFgfpcf2_Prometa\MitoSys2\Calibration\pmEGFPC1\0002_pmEGFPC1_R1_P2_K1_Ch2.zen
2.250000e+01	1.481500e+02	20181123_CTCFgfpcf2_Prometa\MitoSys2\Calibration\pmEGFPC1\0002_pmEGFPC1_R1_P2_K1_Ch2.zen
2.256000e+01	1.555333e+02	20181123_CTCFgfpcf2_Prometa\MitoSys2\Calibration\pmEGFPC1\0002_pmEGFPC1_R1_P2_K1_Ch2.zen
2.262000e+01	1.519500e+02	20181123_CTCFgfpcf2_Prometa\MitoSys2\Calibration\pmEGFPC1\0002_pmEGFPC1_R1_P2_K1_Ch2.zen
2.268000e+01	1.465167e+02	20181123_CTCFgfpcf2_Prometa\MitoSys2\Calibration\pmEGFPC1\0002_pmEGFPC1_R1_P2_K1_Ch2.zen
2.274000e+01	1.425500e+02	20181123_CTCFgfpcf2_Prometa\MitoSys2\Calibration\pmEGFPC1\0002_pmEGFPC1_R1_P2_K1_Ch2.zen
2.280000e+01	1.533000e+02	20181123_CTCFgfpcf2_Prometa\MitoSys2\Calibration\pmEGFPC1\0002_pmEGFPC1_R1_P2_K1_Ch2.zen
2.286000e+01	1.467333e+02	20181123_CTCFgfpcf2_Prometa\MitoSys2\Calibration\pmEGFPC1\0002_pmEGFPC1_R1_P2_K1_Ch2.zen
2.292000e+01	1.604833e+02	20181123_CTCFgfpcf2_Prometa\MitoSys2\Calibration\pmEGFPC1\0002_pmEGFPC1_R1_P2_K1_Ch2.zen
2.298000e+01	1.493000e+02	20181123_CTCFgfpcf2_Prometa\MitoSys2\Calibration\pmEGFPC1\0002_pmEGFPC1_R1_P2_K1_Ch2.zen
2.304000e+01	1.487167e+02	20181123_CTCFgfpcf2_Prometa\MitoSys2\Calibration\pmEGFPC1\0002_pmEGFPC1_R1_P2_K1_Ch2.zen
2.310000e+01	1.496333e+02	20181123_CTCFgfpcf2_Prometa\MitoSys2\Calibration\pmEGFPC1\0002_pmEGFPC1_R1_P2_K1_Ch2.zen
2.316000e+01	1.492167e+02	20181123_CTCFgfpcf2_Prometa\MitoSys2\Calibration\pmEGFPC1\0002_pmEGFPC1_R1_P2_K1_Ch2.zen
2.322000e+01	1.458333e+02	20181123_CTCFgfpcf2_Prometa\MitoSys2\Calibration\pmEGFPC1\0002_pmEGFPC1_R1_P2_K1_Ch2.zen
2.328000e+01	1.468833e+02	20181123_CTCFgfpcf2_Prometa\MitoSys2\Calibration\pmEGFPC1\0002_pmEGFPC1_R1_P2_K1_Ch2.zen
2.334000e+01	1.532167e+02	20181123_CTCFgfpcf2_Prometa\MitoSys2\Calibration\pmEGFPC1\0002_pmEGFPC1_R1_P2_K1_Ch2.zen
2.340000e+01	1.437500e+02	20181123_CTCFgfpcf2_Prometa\MitoSys2\Calibration\pmEGFPC1\0002_pmEGFPC1_R1_P2_K1_Ch2.zen
2.346000e+01	1.436000e+02	20181123_CTCFgfpcf2_Prometa\MitoSys2\Calibration\pmEGFPC1\0002_pmEGFPC1_R1_P2_K1_Ch2.zen
2.352000e+01	1.516333e+02	20181123_CTCFgfpcf2_Prometa\MitoSys2\Calibration\pmEGFPC1\0002_pmEGFPC1_R1_P2_K1_Ch2.zen
2.358000e+01	1.469500e+02	20181123_CTCFgfpcf2_Prometa\MitoSys2\Calibration\pmEGFPC1\0002_pmEGFPC1_R1_P2_K1_Ch2.zen
2.364000e+01	1.535167e+02	20181123_CTCFgfpcf2_Prometa\MitoSys2\Calibration\pmEGFPC1\0002_pmEGFPC1_R1_P2_K1_Ch2.zen
2.370000e+01	1.500500e+02	20181123_CTCFgfpcf2_Prometa\MitoSys2\Calibration\pmEGFPC1\0002_pmEGFPC1_R1_P2_K1_Ch2.zen
2.376000e+01	1.566833e+02	20181123_CTCFgfpcf2_Prometa\MitoSys2\Calibration\pmEGFPC1\0002_pmEGFPC1_R1_P2_K1_Ch2.zen
2.382000e+01	1.544667e+02	20181123_CTCFgfpcf2_Prometa\MitoSys2\Calibration\pmEGFPC1\0002_pmEGFPC1_R1_P2_K1_Ch2.zen
2.388000e+01	1.526167e+02	20181123_CTCFgfpcf2_Prometa\MitoSys2\Calibration\pmEGFPC1\0002_pmEGFPC1_R1_P2_K1_Ch2.zen
2.394000e+01	1.492333e+02	20181123_CTCFgfpcf2_Prometa\MitoSys2\Calibration\pmEGFPC1\0002_pmEGFPC1_R1_P2_K1_Ch2.zen
24	1.491167e+02	20181123_CTCFgfpcf2_Prometa\MitoSys2\Calibration\pmEGFPC1\0002_pmEGFPC1_R1_P2_K1_Ch2.zen
2.406000e+01	1.396833e+02	20181123_CTCFgfpcf2_Prometa\MitoSys2\Calibration\pmEGFPC1\0002_pmEGFPC1_R1_P2_K1_Ch2.zen
2.412000e+01	1.441000e+02	20181123_CTCFgfpcf2_Prometa\MitoSys2\Calibration\pmEGFPC1\0002_pmEGFPC1_R1_P2_K1_Ch2.zen
2.418000e+01	1.486000e+02	20181123_CTCFgfpcf2_Prometa\MitoSys2\Calibration\pmEGFPC1\0002_pmEGFPC1_R1_P2_K1_Ch2.zen
2.424000e+01	1.521833e+02	20181123_CTCFgfpcf2_Prometa\MitoSys2\Calibration\pmEGFPC1\0002_pmEGFPC1_R1_P2_K1_Ch2.zen
2.430000e+01	1.484500e+02	20181123_CTCFgfpcf2_Prometa\MitoSys2\Calibration\pmEGFPC1\0002_pmEGFPC1_R1_P2_K1_Ch2.zen
2.436000e+01	1.570333e+02	20181123_CTCFgfpcf2_Prometa\MitoSys2\Calibration\pmEGFPC1\0002_pmEGFPC1_R1_P2_K1_Ch2.zen
2.442000e+01	1.468000e+02	20181123_CTCFgfpcf2_Prometa\MitoSys2\Calibration\pmEGFPC1\0002_pmEGFPC1_R1_P2_K1_Ch2.zen
2.448000e+01	1.499333e+02	20181123_CTCFgfpcf2_Prometa\MitoSys2\Calibration\pmEGFPC1\0002_pmEGFPC1_R1_P2_K1_Ch2.zen
2.454000e+01	1.496667e+02	20181123_CTCFgfpcf2_Prometa\MitoSys2\Calibration\pmEGFPC1\0002_pmEGFPC1_R1_P2_K1_Ch2.zen
2.460000e+01	1.486167e+02	20181123_CTCFgfpcf2_Prometa\MitoSys2\Calibration\pmEGFPC1\0002_pmEGFPC1_R1_P2_K1_Ch2.zen
2.466000e+01	1.454833e+02	20181123_CTCFgfpcf2_Prometa\MitoSys2\Calibration\pmEGFPC1\0002_pmEGFPC1_R1_P2_K1_Ch2.zen
2.472000e+01	1.576167e+02	20181123_CTCFgfpcf2_Prometa\MitoSys2\Calibration\pmEGFPC1\0002_pmEGFPC1_R1_P2_K1_Ch2.zen
2.478000e+01	1.521500e+02	20181123_CTCFgfpcf2_Prometa\MitoSys2\Calibration\pmEGFPC1\0002_pmEGFPC1_R1_P2_K1_Ch2.zen
2.484000e+01	1.458667e+02	20181123_CTCFgfpcf2_Prometa\MitoSys2\Calibration\pmEGFPC1\0002_pmEGFPC1_R1_P2_K1_Ch2.zen
2.490000e+01	1.518167e+02	20181123_CTCFgfpcf2_Prometa\MitoSys2\Calibration\pmEGFPC1\0002_pmEGFPC1_R1_P2_K1_Ch2.zen
2.496000e+01	1.517833e+02	20181123_CTCFgfpcf2_Prometa\MitoSys2\Calibration\pmEGFPC1\0002_pmEGFPC1_R1_P2_K1_Ch2.zen
2.502000e+01	1.548167e+02	20181123_CTCFgfpcf2_Prometa\MitoSys2\Calibration\pmEGFPC1\0002_pmEGFPC1_R1_P2_K1_Ch2.zen
2.508000e+01	1.614000e+02	20181123_CTCFgfpcf2_Prometa\MitoSys2\Calibration\pmEGFPC1\0002_pmEGFPC1_R1_P2_K1_Ch2.zen
2.514000e+01	1.567167e+02	20181123_CTCFgfpcf2_Prometa\MitoSys2\Calibration\pmEGFPC1\0002_pmEGFPC1_R1_P2_K1_Ch2.zen
2.520000e+01	1.573167e+02	20181123_CTCFgfpcf2_Prometa\MitoSys2\Calibration\pmEGFPC1\0002_pmEGFPC1_R1_P2_K1_Ch2.zen
2.526000e+01	1.563500e+02	20181123_CTCFgfpcf2_Prometa\MitoSys2\Calibration\pmEGFPC1\0002_pmEGFPC1_R1_P2_K1_Ch2.zen
2.532000e+01	1.611667e+02	20181123_CTCFgfpcf2_Prometa\MitoSys2\Calibration\pmEGFPC1\0002_pmEGFPC1_R1_P2_K1_Ch2.zen
2.538000e+01	1.504500e+02	20181123_CTCFgfpcf2_Prometa\MitoSys2\Calibration\pmEGFPC1\0002_pmEGFPC1_R1_P2_K1_Ch2.zen
2.544000e+01	1.541167e+02	20181123_CTCFgfpcf2_Prometa\MitoSys2\Calibration\pmEGFPC1\0002_pmEGFPC1_R1_P2_K1_Ch2.zen
2.550000e+01	1.550167e+02	20181123_CTCFgfpcf2_Prometa\MitoSys2\Calibration\pmEGFPC1\0002_pmEGFPC1_R1_P2_K1_Ch2.zen
2.556000e+01	1.575667e+02	20181123_CTCFgfpcf2_Prometa\MitoSys2\Calibration\pmEGFPC1\0002_pmEGFPC1_R1_P2_K1_Ch2.zen
2.562000e+01	1.524167e+02	20181123_CTCFgfpcf2_Prometa\MitoSys2\Calibration\pmEGFPC1\0002_pmEGFPC1_R1_P2_K1_Ch2.zen
2.568000e+01	1.517000e+02	20181123_CTCFgfpcf2_Prometa\MitoSys2\Calibration\pmEGFPC1\0002_pmEGFPC1_R1_P2_K1_Ch2.zen
2.574000e+01	1.580000e+02	20181123_CTCFgfpcf2_Prometa\MitoSys2\Calibration\pmEGFPC1\0002_pmEGFPC1_R1_P2_K1_Ch2.zen
2.580000e+01	1.476333e+02	20181123_CTCFgfpcf2_Prometa\MitoSys2\Calibration\pmEGFPC1\0002_pmEGFPC1_R1_P2_K1_Ch2.zen
2.586000e+01	1.459500e+02	20181123_CTCFgfpcf2_Prometa\MitoSys2\Calibration\pmEGFPC1\0002_pmEGFPC1_R1_P2_K1_Ch2.zen
2.592000e+01	1.489167e+02	20181123_CTCFgfpcf2_Prometa\MitoSys2\Calibration\pmEGFPC1\0002_pmEGFPC1_R1_P2_K1_Ch2.zen
2.598000e+01	1.572500e+02	20181123_CTCFgfpcf2_Prometa\MitoSys2\Calibration\pmEGFPC1\0002_pmEGFPC1_R1_P2_K1_Ch2.zen
2.604000e+01	1.497833e+02	20181123_CTCFgfpcf2_Prometa\MitoSys2\Calibration\pmEGFPC1\0002_pmEGFPC1_R1_P2_K1_Ch2.zen
2.610000e+01	1.538000e+02	20181123_CTCFgfpcf2_Prometa\MitoSys2\Calibration\pmEGFPC1\0002_pmEGFPC1_R1_P2_K1_Ch2.zen
2.616000e+01	1.496333e+02	20181123_CTCFgfpcf2_Prometa\MitoSys2\Calibration\pmEGFPC1\0002_pmEGFPC1_R1_P2_K1_Ch2.zen
2.622000e+01	1.526667e+02	20181123_CTCFgfpcf2_Prometa\MitoSys2\Calibration\pmEGFPC1\0002_pmEGFPC1_R1_P2_K1_Ch2.zen
2.628000e+01	1.555000e+02	20181123_CTCFgfpcf2_Prometa\MitoSys2\Calibration\pmEGFPC1\0002_pmEGFPC1_R1_P2_K1_Ch2.zen
2.634000e+01	1.558667e+02	20181123_CTCFgfpcf2_Prometa\MitoSys2\Calibration\pmEGFPC1\0002_pmEGFPC1_R1_P2_K1_Ch2.zen
2.640000e+01	1.547500e+02	20181123_CTCFgfpcf2_Prometa\MitoSys2\Calibration\pmEGFPC1\0002_pmEGFPC1_R1_P2_K1_Ch2.zen
2.646000e+01	1.448000e+02	20181123_CTCFgfpcf2_Prometa\MitoSys2\Calibration\pmEGFPC1\0002_pmEGFPC1_R1_P2_K1_Ch2.zen
2.652000e+01	1.443167e+02	20181123_CTCFgfpcf2_Prometa\MitoSys2\Calibration\pmEGFPC1\0002_pmEGFPC1_R1_P2_K1_Ch2.zen
2.658000e+01	1.535833e+02	20181123_CTCFgfpcf2_Prometa\MitoSys2\Calibration\pmEGFPC1\0002_pmEGFPC1_R1_P2_K1_Ch2.zen
2.664000e+01	1.445833e+02	20181123_CTCFgfpcf2_Prometa\MitoSys2\Calibration\pmEGFPC1\0002_pmEGFPC1_R1_P2_K1_Ch2.zen
2.670000e+01	1.590500e+02	20181123_CTCFgfpcf2_Prometa\MitoSys2\Calibration\pmEGFPC1\0002_pmEGFPC1_R1_P2_K1_Ch2.zen
2.676000e+01	1.584833e+02	20181123_CTCFgfpcf2_Prometa\MitoSys2\Calibration\pmEGFPC1\0002_pmEGFPC1_R1_P2_K1_Ch2.zen
2.682000e+01	1.590333e+02	20181123_CTCFgfpcf2_Prometa\MitoSys2\Calibration\pmEGFPC1\0002_pmEGFPC1_R1_P2_K1_Ch2.zen
2.688000e+01	1.516667e+02	20181123_CTCFgfpcf2_Prometa\MitoSys2\Calibration\pmEGFPC1\0002_pmEGFPC1_R1_P2_K1_Ch2.zen
2.694000e+01	1.584167e+02	20181123_CTCFgfpcf2_Prometa\MitoSys2\Calibration\pmEGFPC1\0002_pmEGFPC1_R1_P2_K1_Ch2.zen
27	1.531833e+02	20181123_CTCFgfpcf2_Prometa\MitoSys2\Calibration\pmEGFPC1\0002_pmEGFPC1_R1_P2_K1_Ch2.zen
2.706000e+01	1.555333e+02	20181123_CTCFgfpcf2_Prometa\MitoSys2\Calibration\pmEGFPC1\0002_pmEGFPC1_R1_P2_K1_Ch2.zen
2.712000e+01	1.569333e+02	20181123_CTCFgfpcf2_Prometa\MitoSys2\Calibration\pmEGFPC1\0002_pmEGFPC1_R1_P2_K1_Ch2.zen
2.718000e+01	1.534500e+02	20181123_CTCFgfpcf2_Prometa\MitoSys2\Calibration\pmEGFPC1\0002_pmEGFPC1_R1_P2_K1_Ch2.zen
2.724000e+01	1.523333e+02	20181123_CTCFgfpcf2_Prometa\MitoSys2\Calibration\pmEGFPC1\0002_pmEGFPC1_R1_P2_K1_Ch2.zen
2.730000e+01	1.419167e+02	20181123_CTCFgfpcf2_Prometa\MitoSys2\Calibration\pmEGFPC1\0002_pmEGFPC1_R1_P2_K1_Ch2.zen
2.736000e+01	1.375000e+02	20181123_CTCFgfpcf2_Prometa\MitoSys2\Calibration\pmEGFPC1\0002_pmEGFPC1_R1_P2_K1_Ch2.zen
2.742000e+01	1.466833e+02	20181123_CTCFgfpcf2_Prometa\MitoSys2\Calibration\pmEGFPC1\0002_pmEGFPC1_R1_P2_K1_Ch2.zen
2.748000e+01	1.433500e+02	20181123_CTCFgfpcf2_Prometa\MitoSys2\Calibration\pmEGFPC1\0002_pmEGFPC1_R1_P2_K1_Ch2.zen
2.754000e+01	1.455333e+02	20181123_CTCFgfpcf2_Prometa\MitoSys2\Calibration\pmEGFPC1\0002_pmEGFPC1_R1_P2_K1_Ch2.zen
2.760000e+01	1.420167e+02	20181123_CTCFgfpcf2_Prometa\MitoSys2\Calibration\pmEGFPC1\0002_pmEGFPC1_R1_P2_K1_Ch2.zen
2.766000e+01	1.411000e+02	20181123_CTCFgfpcf2_Prometa\MitoSys2\Calibration\pmEGFPC1\0002_pmEGFPC1_R1_P2_K1_Ch2.zen
2.772000e+01	1.421833e+02	20181123_CTCFgfpcf2_Prometa\MitoSys2\Calibration\pmEGFPC1\0002_pmEGFPC1_R1_P2_K1_Ch2.zen
2.778000e+01	1.348000e+02	20181123_CTCFgfpcf2_Prometa\MitoSys2\Calibration\pmEGFPC1\0002_pmEGFPC1_R1_P2_K1_Ch2.zen
2.784000e+01	1.347000e+02	20181123_CTCFgfpcf2_Prometa\MitoSys2\Calibration\pmEGFPC1\0002_pmEGFPC1_R1_P2_K1_Ch2.zen
2.790000e+01	1.442000e+02	20181123_CTCFgfpcf2_Prometa\MitoSys2\Calibration\pmEGFPC1\0002_pmEGFPC1_R1_P2_K1_Ch2.zen
2.796000e+01	1.417333e+02	20181123_CTCFgfpcf2_Prometa\MitoSys2\Calibration\pmEGFPC1\0002_pmEGFPC1_R1_P2_K1_Ch2.zen
2.802000e+01	1.347833e+02	20181123_CTCFgfpcf2_Prometa\MitoSys2\Calibration\pmEGFPC1\0002_pmEGFPC1_R1_P2_K1_Ch2.zen
2.808000e+01	1.427833e+02	20181123_CTCFgfpcf2_Prometa\MitoSys2\Calibration\pmEGFPC1\0002_pmEGFPC1_R1_P2_K1_Ch2.zen
2.814000e+01	1.405167e+02	20181123_CTCFgfpcf2_Prometa\MitoSys2\Calibration\pmEGFPC1\0002_pmEGFPC1_R1_P2_K1_Ch2.zen
2.820000e+01	1.395333e+02	20181123_CTCFgfpcf2_Prometa\MitoSys2\Calibration\pmEGFPC1\0002_pmEGFPC1_R1_P2_K1_Ch2.zen
2.826000e+01	1.349500e+02	20181123_CTCFgfpcf2_Prometa\MitoSys2\Calibration\pmEGFPC1\0002_pmEGFPC1_R1_P2_K1_Ch2.zen
2.832000e+01	1.413667e+02	20181123_CTCFgfpcf2_Prometa\MitoSys2\Calibration\pmEGFPC1\0002_pmEGFPC1_R1_P2_K1_Ch2.zen
2.838000e+01	1.451167e+02	20181123_CTCFgfpcf2_Prometa\MitoSys2\Calibration\pmEGFPC1\0002_pmEGFPC1_R1_P2_K1_Ch2.zen
2.844000e+01	1.389333e+02	20181123_CTCFgfpcf2_Prometa\MitoSys2\Calibration\pmEGFPC1\0002_pmEGFPC1_R1_P2_K1_Ch2.zen
2.850000e+01	1.450167e+02	20181123_CTCFgfpcf2_Prometa\MitoSys2\Calibration\pmEGFPC1\0002_pmEGFPC1_R1_P2_K1_Ch2.zen
2.856000e+01	1.410333e+02	20181123_CTCFgfpcf2_Prometa\MitoSys2\Calibration\pmEGFPC1\0002_pmEGFPC1_R1_P2_K1_Ch2.zen
2.862000e+01	1.499667e+02	20181123_CTCFgfpcf2_Prometa\MitoSys2\Calibration\pmEGFPC1\0002_pmEGFPC1_R1_P2_K1_Ch2.zen
2.868000e+01	1.453167e+02	20181123_CTCFgfpcf2_Prometa\MitoSys2\Calibration\pmEGFPC1\0002_pmEGFPC1_R1_P2_K1_Ch2.zen
2.874000e+01	1.480500e+02	20181123_CTCFgfpcf2_Prometa\MitoSys2\Calibration\pmEGFPC1\0002_pmEGFPC1_R1_P2_K1_Ch2.zen
2.880000e+01	1.459333e+02	20181123_CTCFgfpcf2_Prometa\MitoSys2\Calibration\pmEGFPC1\0002_pmEGFPC1_R1_P2_K1_Ch2.zen
2.886000e+01	1.517167e+02	20181123_CTCFgfpcf2_Prometa\MitoSys2\Calibration\pmEGFPC1\0002_pmEGFPC1_R1_P2_K1_Ch2.zen
2.892000e+01	1.488333e+02	20181123_CTCFgfpcf2_Prometa\MitoSys2\Calibration\pmEGFPC1\0002_pmEGFPC1_R1_P2_K1_Ch2.zen
2.898000e+01	1.526333e+02	20181123_CTCFgfpcf2_Prometa\MitoSys2\Calibration\pmEGFPC1\0002_pmEGFPC1_R1_P2_K1_Ch2.zen
2.904000e+01	1.490333e+02	20181123_CTCFgfpcf2_Prometa\MitoSys2\Calibration\pmEGFPC1\0002_pmEGFPC1_R1_P2_K1_Ch2.zen
2.910000e+01	1.538000e+02	20181123_CTCFgfpcf2_Prometa\MitoSys2\Calibration\pmEGFPC1\0002_pmEGFPC1_R1_P2_K1_Ch2.zen
2.916000e+01	1.462667e+02	20181123_CTCFgfpcf2_Prometa\MitoSys2\Calibration\pmEGFPC1\0002_pmEGFPC1_R1_P2_K1_Ch2.zen
2.922000e+01	1.539000e+02	20181123_CTCFgfpcf2_Prometa\MitoSys2\Calibration\pmEGFPC1\0002_pmEGFPC1_R1_P2_K1_Ch2.zen
2.928000e+01	1.569167e+02	20181123_CTCFgfpcf2_Prometa\MitoSys2\Calibration\pmEGFPC1\0002_pmEGFPC1_R1_P2_K1_Ch2.zen
2.934000e+01	1.472833e+02	20181123_CTCFgfpcf2_Prometa\MitoSys2\Calibration\pmEGFPC1\0002_pmEGFPC1_R1_P2_K1_Ch2.zen
2.940000e+01	1.498000e+02	20181123_CTCFgfpcf2_Prometa\MitoSys2\Calibration\pmEGFPC1\0002_pmEGFPC1_R1_P2_K1_Ch2.zen
2.946000e+01	1.542500e+02	20181123_CTCFgfpcf2_Prometa\MitoSys2\Calibration\pmEGFPC1\0002_pmEGFPC1_R1_P2_K1_Ch2.zen
2.952000e+01	1.607333e+02	20181123_CTCFgfpcf2_Prometa\MitoSys2\Calibration\pmEGFPC1\0002_pmEGFPC1_R1_P2_K1_Ch2.zen
2.958000e+01	1.597833e+02	20181123_CTCFgfpcf2_Prometa\MitoSys2\Calibration\pmEGFPC1\0002_pmEGFPC1_R1_P2_K1_Ch2.zen
2.964000e+01	1.607333e+02	20181123_CTCFgfpcf2_Prometa\MitoSys2\Calibration\pmEGFPC1\0002_pmEGFPC1_R1_P2_K1_Ch2.zen
2.970000e+01	1.557667e+02	20181123_CTCFgfpcf2_Prometa\MitoSys2\Calibration\pmEGFPC1\0002_pmEGFPC1_R1_P2_K1_Ch2.zen
2.976000e+01	1.499167e+02	20181123_CTCFgfpcf2_Prometa\MitoSys2\Calibration\pmEGFPC1\0002_pmEGFPC1_R1_P2_K1_Ch2.zen
2.982000e+01	1.501833e+02	20181123_CTCFgfpcf2_Prometa\MitoSys2\Calibration\pmEGFPC1\0002_pmEGFPC1_R1_P2_K1_Ch2.zen
2.988000e+01	1.508833e+02	20181123_CTCFgfpcf2_Prometa\MitoSys2\Calibration\pmEGFPC1\0002_pmEGFPC1_R1_P2_K1_Ch2.zen
[truncated: 71,501 more rows]
