# Supplementary material for: Absolute quantification of cohesin, CTCF and their regulators in human cells
Source: eLife. 2019 Jun 17;8:e46269. doi: 10.7554/eLife.46269 (PMC6606026; doi:10.7554/eLife.46269)
Supplement: Figure 2—source data 1. [file elife-46269-fig2-data1.zip › Figure 2 - source data 1/20181124_CTCFgfpcf2_Prometa/2c_opt_time_col_cf_Ch1.txt]

tau_us	Ch1	Ch1_std	Ch1_fit	path
10	1.500508e-02	1.901207e-03	1.452700e-02	20181124_CTCFgfpcf2_Prometa\MitoSys2\Calibration\pmEGFPC1\0001_pmEGFPC1_R1_P1_K1_Ch2.zen
20	1.386885e-02	1.575111e-03	1.391000e-02	20181124_CTCFgfpcf2_Prometa\MitoSys2\Calibration\pmEGFPC1\0001_pmEGFPC1_R1_P1_K1_Ch2.zen
30	1.329267e-02	1.661195e-03	1.334100e-02	20181124_CTCFgfpcf2_Prometa\MitoSys2\Calibration\pmEGFPC1\0001_pmEGFPC1_R1_P1_K1_Ch2.zen
40	1.264223e-02	2.272107e-03	1.281600e-02	20181124_CTCFgfpcf2_Prometa\MitoSys2\Calibration\pmEGFPC1\0001_pmEGFPC1_R1_P1_K1_Ch2.zen
50	1.178325e-02	1.364162e-03	1.233100e-02	20181124_CTCFgfpcf2_Prometa\MitoSys2\Calibration\pmEGFPC1\0001_pmEGFPC1_R1_P1_K1_Ch2.zen
60	1.179562e-02	1.112430e-03	1.188300e-02	20181124_CTCFgfpcf2_Prometa\MitoSys2\Calibration\pmEGFPC1\0001_pmEGFPC1_R1_P1_K1_Ch2.zen
70	1.162280e-02	1.890323e-03	1.146800e-02	20181124_CTCFgfpcf2_Prometa\MitoSys2\Calibration\pmEGFPC1\0001_pmEGFPC1_R1_P1_K1_Ch2.zen
80	1.127670e-02	1.670353e-03	1.108400e-02	20181124_CTCFgfpcf2_Prometa\MitoSys2\Calibration\pmEGFPC1\0001_pmEGFPC1_R1_P1_K1_Ch2.zen
90	1.016402e-02	1.917959e-03	1.072600e-02	20181124_CTCFgfpcf2_Prometa\MitoSys2\Calibration\pmEGFPC1\0001_pmEGFPC1_R1_P1_K1_Ch2.zen
100	1.040569e-02	1.074974e-03	1.039200e-02	20181124_CTCFgfpcf2_Prometa\MitoSys2\Calibration\pmEGFPC1\0001_pmEGFPC1_R1_P1_K1_Ch2.zen
120	1.011332e-02	1.289217e-03	9.789800e-03	20181124_CTCFgfpcf2_Prometa\MitoSys2\Calibration\pmEGFPC1\0001_pmEGFPC1_R1_P1_K1_Ch2.zen
140	9.649459e-03	1.267225e-03	9.260300e-03	20181124_CTCFgfpcf2_Prometa\MitoSys2\Calibration\pmEGFPC1\0001_pmEGFPC1_R1_P1_K1_Ch2.zen
160	8.505290e-03	1.137227e-03	8.791200e-03	20181124_CTCFgfpcf2_Prometa\MitoSys2\Calibration\pmEGFPC1\0001_pmEGFPC1_R1_P1_K1_Ch2.zen
180	8.414774e-03	1.197139e-03	8.372600e-03	20181124_CTCFgfpcf2_Prometa\MitoSys2\Calibration\pmEGFPC1\0001_pmEGFPC1_R1_P1_K1_Ch2.zen
200	8.364433e-03	1.112205e-03	7.996400e-03	20181124_CTCFgfpcf2_Prometa\MitoSys2\Calibration\pmEGFPC1\0001_pmEGFPC1_R1_P1_K1_Ch2.zen
220	7.366303e-03	1.381713e-03	7.656200e-03	20181124_CTCFgfpcf2_Prometa\MitoSys2\Calibration\pmEGFPC1\0001_pmEGFPC1_R1_P1_K1_Ch2.zen
240	7.740571e-03	1.340335e-03	7.346700e-03	20181124_CTCFgfpcf2_Prometa\MitoSys2\Calibration\pmEGFPC1\0001_pmEGFPC1_R1_P1_K1_Ch2.zen
260	7.062488e-03	1.138142e-03	7.063700e-03	20181124_CTCFgfpcf2_Prometa\MitoSys2\Calibration\pmEGFPC1\0001_pmEGFPC1_R1_P1_K1_Ch2.zen
280	6.754884e-03	1.348507e-03	6.803500e-03	20181124_CTCFgfpcf2_Prometa\MitoSys2\Calibration\pmEGFPC1\0001_pmEGFPC1_R1_P1_K1_Ch2.zen
300	6.466380e-03	9.979588e-04	6.563300e-03	20181124_CTCFgfpcf2_Prometa\MitoSys2\Calibration\pmEGFPC1\0001_pmEGFPC1_R1_P1_K1_Ch2.zen
340	5.879900e-03	8.031547e-04	6.133500e-03	20181124_CTCFgfpcf2_Prometa\MitoSys2\Calibration\pmEGFPC1\0001_pmEGFPC1_R1_P1_K1_Ch2.zen
380	5.528398e-03	1.133502e-03	5.759100e-03	20181124_CTCFgfpcf2_Prometa\MitoSys2\Calibration\pmEGFPC1\0001_pmEGFPC1_R1_P1_K1_Ch2.zen
420	5.569730e-03	8.770721e-04	5.429200e-03	20181124_CTCFgfpcf2_Prometa\MitoSys2\Calibration\pmEGFPC1\0001_pmEGFPC1_R1_P1_K1_Ch2.zen
460	5.194821e-03	7.193652e-04	5.135700e-03	20181124_CTCFgfpcf2_Prometa\MitoSys2\Calibration\pmEGFPC1\0001_pmEGFPC1_R1_P1_K1_Ch2.zen
500	5.107269e-03	9.084635e-04	4.872400e-03	20181124_CTCFgfpcf2_Prometa\MitoSys2\Calibration\pmEGFPC1\0001_pmEGFPC1_R1_P1_K1_Ch2.zen
540	4.342629e-03	1.005933e-03	4.634800e-03	20181124_CTCFgfpcf2_Prometa\MitoSys2\Calibration\pmEGFPC1\0001_pmEGFPC1_R1_P1_K1_Ch2.zen
580	4.392580e-03	7.695529e-04	4.419000e-03	20181124_CTCFgfpcf2_Prometa\MitoSys2\Calibration\pmEGFPC1\0001_pmEGFPC1_R1_P1_K1_Ch2.zen
620	4.481815e-03	1.032984e-03	4.222100e-03	20181124_CTCFgfpcf2_Prometa\MitoSys2\Calibration\pmEGFPC1\0001_pmEGFPC1_R1_P1_K1_Ch2.zen
660	3.817180e-03	6.462545e-04	4.041600e-03	20181124_CTCFgfpcf2_Prometa\MitoSys2\Calibration\pmEGFPC1\0001_pmEGFPC1_R1_P1_K1_Ch2.zen
700	3.953053e-03	8.108390e-04	3.875500e-03	20181124_CTCFgfpcf2_Prometa\MitoSys2\Calibration\pmEGFPC1\0001_pmEGFPC1_R1_P1_K1_Ch2.zen
780	3.692393e-03	7.385514e-04	3.580200e-03	20181124_CTCFgfpcf2_Prometa\MitoSys2\Calibration\pmEGFPC1\0001_pmEGFPC1_R1_P1_K1_Ch2.zen
860	3.290580e-03	7.403416e-04	3.325500e-03	20181124_CTCFgfpcf2_Prometa\MitoSys2\Calibration\pmEGFPC1\0001_pmEGFPC1_R1_P1_K1_Ch2.zen
940	2.918056e-03	7.138261e-04	3.103500e-03	20181124_CTCFgfpcf2_Prometa\MitoSys2\Calibration\pmEGFPC1\0001_pmEGFPC1_R1_P1_K1_Ch2.zen
1020	2.861657e-03	7.200182e-04	2.908500e-03	20181124_CTCFgfpcf2_Prometa\MitoSys2\Calibration\pmEGFPC1\0001_pmEGFPC1_R1_P1_K1_Ch2.zen
1100	2.747870e-03	6.109261e-04	2.735700e-03	20181124_CTCFgfpcf2_Prometa\MitoSys2\Calibration\pmEGFPC1\0001_pmEGFPC1_R1_P1_K1_Ch2.zen
1180	2.359350e-03	7.799879e-04	2.581700e-03	20181124_CTCFgfpcf2_Prometa\MitoSys2\Calibration\pmEGFPC1\0001_pmEGFPC1_R1_P1_K1_Ch2.zen
1260	2.597694e-03	8.411277e-04	2.443500e-03	20181124_CTCFgfpcf2_Prometa\MitoSys2\Calibration\pmEGFPC1\0001_pmEGFPC1_R1_P1_K1_Ch2.zen
1340	2.278581e-03	6.287987e-04	2.318900e-03	20181124_CTCFgfpcf2_Prometa\MitoSys2\Calibration\pmEGFPC1\0001_pmEGFPC1_R1_P1_K1_Ch2.zen
1420	2.209664e-03	5.849450e-04	2.205900e-03	20181124_CTCFgfpcf2_Prometa\MitoSys2\Calibration\pmEGFPC1\0001_pmEGFPC1_R1_P1_K1_Ch2.zen
1500	2.048852e-03	4.833275e-04	2.103100e-03	20181124_CTCFgfpcf2_Prometa\MitoSys2\Calibration\pmEGFPC1\0001_pmEGFPC1_R1_P1_K1_Ch2.zen
1660	1.908894e-03	6.091691e-04	1.922900e-03	20181124_CTCFgfpcf2_Prometa\MitoSys2\Calibration\pmEGFPC1\0001_pmEGFPC1_R1_P1_K1_Ch2.zen
1820	1.885686e-03	5.103321e-04	1.770100e-03	20181124_CTCFgfpcf2_Prometa\MitoSys2\Calibration\pmEGFPC1\0001_pmEGFPC1_R1_P1_K1_Ch2.zen
1980	1.661604e-03	5.864458e-04	1.639100e-03	20181124_CTCFgfpcf2_Prometa\MitoSys2\Calibration\pmEGFPC1\0001_pmEGFPC1_R1_P1_K1_Ch2.zen
2140	1.387815e-03	4.904756e-04	1.525600e-03	20181124_CTCFgfpcf2_Prometa\MitoSys2\Calibration\pmEGFPC1\0001_pmEGFPC1_R1_P1_K1_Ch2.zen
2300	1.342439e-03	5.353291e-04	1.426300e-03	20181124_CTCFgfpcf2_Prometa\MitoSys2\Calibration\pmEGFPC1\0001_pmEGFPC1_R1_P1_K1_Ch2.zen
2460	1.333013e-03	7.007644e-04	1.338600e-03	20181124_CTCFgfpcf2_Prometa\MitoSys2\Calibration\pmEGFPC1\0001_pmEGFPC1_R1_P1_K1_Ch2.zen
2620	1.287220e-03	5.350457e-04	1.260800e-03	20181124_CTCFgfpcf2_Prometa\MitoSys2\Calibration\pmEGFPC1\0001_pmEGFPC1_R1_P1_K1_Ch2.zen
2780	1.161773e-03	6.723517e-04	1.191200e-03	20181124_CTCFgfpcf2_Prometa\MitoSys2\Calibration\pmEGFPC1\0001_pmEGFPC1_R1_P1_K1_Ch2.zen
2940	1.120537e-03	4.900870e-04	1.128700e-03	20181124_CTCFgfpcf2_Prometa\MitoSys2\Calibration\pmEGFPC1\0001_pmEGFPC1_R1_P1_K1_Ch2.zen
3100	1.098561e-03	5.816856e-04	1.072100e-03	20181124_CTCFgfpcf2_Prometa\MitoSys2\Calibration\pmEGFPC1\0001_pmEGFPC1_R1_P1_K1_Ch2.zen
3420	1.006812e-03	6.491205e-04	9.739400e-04	20181124_CTCFgfpcf2_Prometa\MitoSys2\Calibration\pmEGFPC1\0001_pmEGFPC1_R1_P1_K1_Ch2.zen
3740	9.899855e-04	6.063801e-04	8.916600e-04	20181124_CTCFgfpcf2_Prometa\MitoSys2\Calibration\pmEGFPC1\0001_pmEGFPC1_R1_P1_K1_Ch2.zen
4060	7.540478e-04	6.814184e-04	8.217500e-04	20181124_CTCFgfpcf2_Prometa\MitoSys2\Calibration\pmEGFPC1\0001_pmEGFPC1_R1_P1_K1_Ch2.zen
4380	7.934825e-04	7.020021e-04	7.616300e-04	20181124_CTCFgfpcf2_Prometa\MitoSys2\Calibration\pmEGFPC1\0001_pmEGFPC1_R1_P1_K1_Ch2.zen
4700	6.504686e-04	6.328521e-04	7.093800e-04	20181124_CTCFgfpcf2_Prometa\MitoSys2\Calibration\pmEGFPC1\0001_pmEGFPC1_R1_P1_K1_Ch2.zen
5020	7.368185e-04	5.753164e-04	6.635700e-04	20181124_CTCFgfpcf2_Prometa\MitoSys2\Calibration\pmEGFPC1\0001_pmEGFPC1_R1_P1_K1_Ch2.zen
5340	6.720531e-04	6.930347e-04	6.230900e-04	20181124_CTCFgfpcf2_Prometa\MitoSys2\Calibration\pmEGFPC1\0001_pmEGFPC1_R1_P1_K1_Ch2.zen
5660	5.306468e-04	4.735834e-04	5.870500e-04	20181124_CTCFgfpcf2_Prometa\MitoSys2\Calibration\pmEGFPC1\0001_pmEGFPC1_R1_P1_K1_Ch2.zen
5980	8.189028e-04	4.746348e-04	5.547700e-04	20181124_CTCFgfpcf2_Prometa\MitoSys2\Calibration\pmEGFPC1\0001_pmEGFPC1_R1_P1_K1_Ch2.zen
6300	6.661233e-04	5.484370e-04	5.256800e-04	20181124_CTCFgfpcf2_Prometa\MitoSys2\Calibration\pmEGFPC1\0001_pmEGFPC1_R1_P1_K1_Ch2.zen
6940	5.120829e-04	4.871829e-04	4.753900e-04	20181124_CTCFgfpcf2_Prometa\MitoSys2\Calibration\pmEGFPC1\0001_pmEGFPC1_R1_P1_K1_Ch2.zen
7580	5.058950e-04	5.372480e-04	4.334100e-04	20181124_CTCFgfpcf2_Prometa\MitoSys2\Calibration\pmEGFPC1\0001_pmEGFPC1_R1_P1_K1_Ch2.zen
8220	4.757773e-04	5.043015e-04	3.978600e-04	20181124_CTCFgfpcf2_Prometa\MitoSys2\Calibration\pmEGFPC1\0001_pmEGFPC1_R1_P1_K1_Ch2.zen
8860	2.983023e-04	6.301548e-04	3.673500e-04	20181124_CTCFgfpcf2_Prometa\MitoSys2\Calibration\pmEGFPC1\0001_pmEGFPC1_R1_P1_K1_Ch2.zen
9500	3.494726e-04	4.975087e-04	3.408800e-04	20181124_CTCFgfpcf2_Prometa\MitoSys2\Calibration\pmEGFPC1\0001_pmEGFPC1_R1_P1_K1_Ch2.zen
10140	3.108132e-04	4.268557e-04	3.177000e-04	20181124_CTCFgfpcf2_Prometa\MitoSys2\Calibration\pmEGFPC1\0001_pmEGFPC1_R1_P1_K1_Ch2.zen
10780	2.079631e-04	4.159328e-04	2.972300e-04	20181124_CTCFgfpcf2_Prometa\MitoSys2\Calibration\pmEGFPC1\0001_pmEGFPC1_R1_P1_K1_Ch2.zen
11420	1.871811e-04	3.389545e-04	2.790200e-04	20181124_CTCFgfpcf2_Prometa\MitoSys2\Calibration\pmEGFPC1\0001_pmEGFPC1_R1_P1_K1_Ch2.zen
12060	1.164810e-04	4.228766e-04	2.627200e-04	20181124_CTCFgfpcf2_Prometa\MitoSys2\Calibration\pmEGFPC1\0001_pmEGFPC1_R1_P1_K1_Ch2.zen
12700	1.866225e-04	4.324938e-04	2.480500e-04	20181124_CTCFgfpcf2_Prometa\MitoSys2\Calibration\pmEGFPC1\0001_pmEGFPC1_R1_P1_K1_Ch2.zen
13980	2.248753e-04	3.377472e-04	2.226800e-04	20181124_CTCFgfpcf2_Prometa\MitoSys2\Calibration\pmEGFPC1\0001_pmEGFPC1_R1_P1_K1_Ch2.zen
15260	2.847572e-04	4.363219e-04	2.015400e-04	20181124_CTCFgfpcf2_Prometa\MitoSys2\Calibration\pmEGFPC1\0001_pmEGFPC1_R1_P1_K1_Ch2.zen
16540	2.997360e-04	4.554471e-04	1.836600e-04	20181124_CTCFgfpcf2_Prometa\MitoSys2\Calibration\pmEGFPC1\0001_pmEGFPC1_R1_P1_K1_Ch2.zen
17820	2.386467e-04	3.978132e-04	1.683500e-04	20181124_CTCFgfpcf2_Prometa\MitoSys2\Calibration\pmEGFPC1\0001_pmEGFPC1_R1_P1_K1_Ch2.zen
19100	2.064123e-04	4.719737e-04	1.551000e-04	20181124_CTCFgfpcf2_Prometa\MitoSys2\Calibration\pmEGFPC1\0001_pmEGFPC1_R1_P1_K1_Ch2.zen
20380	7.634206e-05	4.370965e-04	1.435300e-04	20181124_CTCFgfpcf2_Prometa\MitoSys2\Calibration\pmEGFPC1\0001_pmEGFPC1_R1_P1_K1_Ch2.zen
21660	3.920948e-05	5.272311e-04	1.333500e-04	20181124_CTCFgfpcf2_Prometa\MitoSys2\Calibration\pmEGFPC1\0001_pmEGFPC1_R1_P1_K1_Ch2.zen
22940	1.743729e-04	4.656164e-04	1.243200e-04	20181124_CTCFgfpcf2_Prometa\MitoSys2\Calibration\pmEGFPC1\0001_pmEGFPC1_R1_P1_K1_Ch2.zen
24220	2.938450e-04	3.865475e-04	1.162800e-04	20181124_CTCFgfpcf2_Prometa\MitoSys2\Calibration\pmEGFPC1\0001_pmEGFPC1_R1_P1_K1_Ch2.zen
25500	2.070588e-04	3.344438e-04	1.090600e-04	20181124_CTCFgfpcf2_Prometa\MitoSys2\Calibration\pmEGFPC1\0001_pmEGFPC1_R1_P1_K1_Ch2.zen
28060	7.129216e-05	4.047660e-04	9.668600e-05	20181124_CTCFgfpcf2_Prometa\MitoSys2\Calibration\pmEGFPC1\0001_pmEGFPC1_R1_P1_K1_Ch2.zen
30620	-7.374956e-05	3.420673e-04	8.646900e-05	20181124_CTCFgfpcf2_Prometa\MitoSys2\Calibration\pmEGFPC1\0001_pmEGFPC1_R1_P1_K1_Ch2.zen
33180	-5.471654e-05	3.226233e-04	7.791600e-05	20181124_CTCFgfpcf2_Prometa\MitoSys2\Calibration\pmEGFPC1\0001_pmEGFPC1_R1_P1_K1_Ch2.zen
35740	3.862024e-05	3.515983e-04	7.066600e-05	20181124_CTCFgfpcf2_Prometa\MitoSys2\Calibration\pmEGFPC1\0001_pmEGFPC1_R1_P1_K1_Ch2.zen
38300	4.906247e-06	2.815435e-04	6.445700e-05	20181124_CTCFgfpcf2_Prometa\MitoSys2\Calibration\pmEGFPC1\0001_pmEGFPC1_R1_P1_K1_Ch2.zen
40860	1.999113e-04	4.552908e-04	5.909000e-05	20181124_CTCFgfpcf2_Prometa\MitoSys2\Calibration\pmEGFPC1\0001_pmEGFPC1_R1_P1_K1_Ch2.zen
43420	6.111263e-05	2.907883e-04	5.441300e-05	20181124_CTCFgfpcf2_Prometa\MitoSys2\Calibration\pmEGFPC1\0001_pmEGFPC1_R1_P1_K1_Ch2.zen
45980	8.935575e-05	2.954599e-04	5.030800e-05	20181124_CTCFgfpcf2_Prometa\MitoSys2\Calibration\pmEGFPC1\0001_pmEGFPC1_R1_P1_K1_Ch2.zen
48540	1.672254e-05	2.903305e-04	4.668200e-05	20181124_CTCFgfpcf2_Prometa\MitoSys2\Calibration\pmEGFPC1\0001_pmEGFPC1_R1_P1_K1_Ch2.zen
51100	1.851718e-05	1.848204e-04	4.345900e-05	20181124_CTCFgfpcf2_Prometa\MitoSys2\Calibration\pmEGFPC1\0001_pmEGFPC1_R1_P1_K1_Ch2.zen
56220	-6.076719e-05	3.406217e-04	3.799700e-05	20181124_CTCFgfpcf2_Prometa\MitoSys2\Calibration\pmEGFPC1\0001_pmEGFPC1_R1_P1_K1_Ch2.zen
61340	-2.201548e-05	3.237098e-04	3.356000e-05	20181124_CTCFgfpcf2_Prometa\MitoSys2\Calibration\pmEGFPC1\0001_pmEGFPC1_R1_P1_K1_Ch2.zen
66460	-2.350474e-05	2.961131e-04	2.989800e-05	20181124_CTCFgfpcf2_Prometa\MitoSys2\Calibration\pmEGFPC1\0001_pmEGFPC1_R1_P1_K1_Ch2.zen
71580	-4.652797e-05	2.113025e-04	2.683600e-05	20181124_CTCFgfpcf2_Prometa\MitoSys2\Calibration\pmEGFPC1\0001_pmEGFPC1_R1_P1_K1_Ch2.zen
76700	-1.469196e-05	3.350335e-04	2.424500e-05	20181124_CTCFgfpcf2_Prometa\MitoSys2\Calibration\pmEGFPC1\0001_pmEGFPC1_R1_P1_K1_Ch2.zen
81820	7.041880e-05	2.531257e-04	2.203000e-05	20181124_CTCFgfpcf2_Prometa\MitoSys2\Calibration\pmEGFPC1\0001_pmEGFPC1_R1_P1_K1_Ch2.zen
86940	-4.044331e-05	2.956443e-04	2.012100e-05	20181124_CTCFgfpcf2_Prometa\MitoSys2\Calibration\pmEGFPC1\0001_pmEGFPC1_R1_P1_K1_Ch2.zen
92060	-4.472033e-06	3.251063e-04	1.846100e-05	20181124_CTCFgfpcf2_Prometa\MitoSys2\Calibration\pmEGFPC1\0001_pmEGFPC1_R1_P1_K1_Ch2.zen
97180	3.428059e-05	2.524953e-04	1.700800e-05	20181124_CTCFgfpcf2_Prometa\MitoSys2\Calibration\pmEGFPC1\0001_pmEGFPC1_R1_P1_K1_Ch2.zen
102300	6.968228e-05	2.314895e-04	1.572800e-05	20181124_CTCFgfpcf2_Prometa\MitoSys2\Calibration\pmEGFPC1\0001_pmEGFPC1_R1_P1_K1_Ch2.zen
112540	1.109001e-05	2.175208e-04	1.358300e-05	20181124_CTCFgfpcf2_Prometa\MitoSys2\Calibration\pmEGFPC1\0001_pmEGFPC1_R1_P1_K1_Ch2.zen
122780	4.640051e-05	2.437197e-04	1.186600e-05	20181124_CTCFgfpcf2_Prometa\MitoSys2\Calibration\pmEGFPC1\0001_pmEGFPC1_R1_P1_K1_Ch2.zen
133020	7.453451e-05	3.174664e-04	1.046700e-05	20181124_CTCFgfpcf2_Prometa\MitoSys2\Calibration\pmEGFPC1\0001_pmEGFPC1_R1_P1_K1_Ch2.zen
143260	4.992126e-05	2.652445e-04	9.311500e-06	20181124_CTCFgfpcf2_Prometa\MitoSys2\Calibration\pmEGFPC1\0001_pmEGFPC1_R1_P1_K1_Ch2.zen
153500	6.045524e-05	2.182462e-04	8.344100e-06	20181124_CTCFgfpcf2_Prometa\MitoSys2\Calibration\pmEGFPC1\0001_pmEGFPC1_R1_P1_K1_Ch2.zen
163740	6.834826e-05	2.373057e-04	7.525700e-06	20181124_CTCFgfpcf2_Prometa\MitoSys2\Calibration\pmEGFPC1\0001_pmEGFPC1_R1_P1_K1_Ch2.zen
173980	-2.125265e-05	2.047330e-04	6.826500e-06	20181124_CTCFgfpcf2_Prometa\MitoSys2\Calibration\pmEGFPC1\0001_pmEGFPC1_R1_P1_K1_Ch2.zen
184220	-1.042001e-04	2.147830e-04	6.224100e-06	20181124_CTCFgfpcf2_Prometa\MitoSys2\Calibration\pmEGFPC1\0001_pmEGFPC1_R1_P1_K1_Ch2.zen
194460	-7.157884e-05	3.398094e-04	5.701100e-06	20181124_CTCFgfpcf2_Prometa\MitoSys2\Calibration\pmEGFPC1\0001_pmEGFPC1_R1_P1_K1_Ch2.zen
204700	-3.925573e-05	2.072287e-04	5.243800e-06	20181124_CTCFgfpcf2_Prometa\MitoSys2\Calibration\pmEGFPC1\0001_pmEGFPC1_R1_P1_K1_Ch2.zen
225180	-2.476342e-05	2.111484e-04	4.485700e-06	20181124_CTCFgfpcf2_Prometa\MitoSys2\Calibration\pmEGFPC1\0001_pmEGFPC1_R1_P1_K1_Ch2.zen
245660	-6.719796e-06	2.206746e-04	3.886400e-06	20181124_CTCFgfpcf2_Prometa\MitoSys2\Calibration\pmEGFPC1\0001_pmEGFPC1_R1_P1_K1_Ch2.zen
266140	9.993402e-06	1.707994e-04	3.403900e-06	20181124_CTCFgfpcf2_Prometa\MitoSys2\Calibration\pmEGFPC1\0001_pmEGFPC1_R1_P1_K1_Ch2.zen
286620	4.156606e-05	1.575478e-04	3.009300e-06	20181124_CTCFgfpcf2_Prometa\MitoSys2\Calibration\pmEGFPC1\0001_pmEGFPC1_R1_P1_K1_Ch2.zen
307100	-3.452818e-05	2.078182e-04	2.682100e-06	20181124_CTCFgfpcf2_Prometa\MitoSys2\Calibration\pmEGFPC1\0001_pmEGFPC1_R1_P1_K1_Ch2.zen
327580	-3.605175e-06	2.368000e-04	2.407600e-06	20181124_CTCFgfpcf2_Prometa\MitoSys2\Calibration\pmEGFPC1\0001_pmEGFPC1_R1_P1_K1_Ch2.zen
348060	-3.665940e-05	1.681572e-04	2.174800e-06	20181124_CTCFgfpcf2_Prometa\MitoSys2\Calibration\pmEGFPC1\0001_pmEGFPC1_R1_P1_K1_Ch2.zen
368540	4.438459e-06	1.593158e-04	1.975700e-06	20181124_CTCFgfpcf2_Prometa\MitoSys2\Calibration\pmEGFPC1\0001_pmEGFPC1_R1_P1_K1_Ch2.zen
389020	-6.979532e-06	1.809599e-04	1.803900e-06	20181124_CTCFgfpcf2_Prometa\MitoSys2\Calibration\pmEGFPC1\0001_pmEGFPC1_R1_P1_K1_Ch2.zen
409500	-4.206225e-05	1.899863e-04	1.654500e-06	20181124_CTCFgfpcf2_Prometa\MitoSys2\Calibration\pmEGFPC1\0001_pmEGFPC1_R1_P1_K1_Ch2.zen
450460	-5.511180e-05	2.085634e-04	1.408800e-06	20181124_CTCFgfpcf2_Prometa\MitoSys2\Calibration\pmEGFPC1\0001_pmEGFPC1_R1_P1_K1_Ch2.zen
491420	-5.091122e-05	1.789627e-04	1.216100e-06	20181124_CTCFgfpcf2_Prometa\MitoSys2\Calibration\pmEGFPC1\0001_pmEGFPC1_R1_P1_K1_Ch2.zen
532380	9.527164e-07	1.708925e-04	1.062200e-06	20181124_CTCFgfpcf2_Prometa\MitoSys2\Calibration\pmEGFPC1\0001_pmEGFPC1_R1_P1_K1_Ch2.zen
573340	-6.253244e-05	1.599187e-04	9.370000e-07	20181124_CTCFgfpcf2_Prometa\MitoSys2\Calibration\pmEGFPC1\0001_pmEGFPC1_R1_P1_K1_Ch2.zen
614300	-1.985191e-05	1.580603e-04	8.337500e-07	20181124_CTCFgfpcf2_Prometa\MitoSys2\Calibration\pmEGFPC1\0001_pmEGFPC1_R1_P1_K1_Ch2.zen
655260	4.403414e-06	1.713773e-04	7.474900e-07	20181124_CTCFgfpcf2_Prometa\MitoSys2\Calibration\pmEGFPC1\0001_pmEGFPC1_R1_P1_K1_Ch2.zen
696220	-2.962634e-05	1.559303e-04	6.746300e-07	20181124_CTCFgfpcf2_Prometa\MitoSys2\Calibration\pmEGFPC1\0001_pmEGFPC1_R1_P1_K1_Ch2.zen
737180	1.655430e-05	2.120130e-04	6.124700e-07	20181124_CTCFgfpcf2_Prometa\MitoSys2\Calibration\pmEGFPC1\0001_pmEGFPC1_R1_P1_K1_Ch2.zen
778140	1.884025e-05	1.086964e-04	5.589800e-07	20181124_CTCFgfpcf2_Prometa\MitoSys2\Calibration\pmEGFPC1\0001_pmEGFPC1_R1_P1_K1_Ch2.zen
819100	-1.184388e-05	8.665331e-05	5.125800e-07	20181124_CTCFgfpcf2_Prometa\MitoSys2\Calibration\pmEGFPC1\0001_pmEGFPC1_R1_P1_K1_Ch2.zen
901020	-1.445221e-05	8.164539e-05	4.364100e-07	20181124_CTCFgfpcf2_Prometa\MitoSys2\Calibration\pmEGFPC1\0001_pmEGFPC1_R1_P1_K1_Ch2.zen
982940	-4.069418e-06	1.139247e-04	3.768700e-07	20181124_CTCFgfpcf2_Prometa\MitoSys2\Calibration\pmEGFPC1\0001_pmEGFPC1_R1_P1_K1_Ch2.zen
1064860	1.220756e-05	1.040708e-04	3.293700e-07	20181124_CTCFgfpcf2_Prometa\MitoSys2\Calibration\pmEGFPC1\0001_pmEGFPC1_R1_P1_K1_Ch2.zen
1146780	1.621893e-05	1.042017e-04	2.907900e-07	20181124_CTCFgfpcf2_Prometa\MitoSys2\Calibration\pmEGFPC1\0001_pmEGFPC1_R1_P1_K1_Ch2.zen
1228700	-1.896089e-05	1.337711e-04	2.589900e-07	20181124_CTCFgfpcf2_Prometa\MitoSys2\Calibration\pmEGFPC1\0001_pmEGFPC1_R1_P1_K1_Ch2.zen
1310620	-2.329461e-05	8.607475e-05	2.324300e-07	20181124_CTCFgfpcf2_Prometa\MitoSys2\Calibration\pmEGFPC1\0001_pmEGFPC1_R1_P1_K1_Ch2.zen
1392540	-5.551518e-06	1.430068e-04	2.099900e-07	20181124_CTCFgfpcf2_Prometa\MitoSys2\Calibration\pmEGFPC1\0001_pmEGFPC1_R1_P1_K1_Ch2.zen
1474460	1.140060e-05	1.035595e-04	1.908500e-07	20181124_CTCFgfpcf2_Prometa\MitoSys2\Calibration\pmEGFPC1\0001_pmEGFPC1_R1_P1_K1_Ch2.zen
1556380	-8.639043e-06	1.601267e-04	1.743800e-07	20181124_CTCFgfpcf2_Prometa\MitoSys2\Calibration\pmEGFPC1\0001_pmEGFPC1_R1_P1_K1_Ch2.zen
10	1.040365e-02	1.300479e-03	1.013300e-02	20181124_CTCFgfpcf2_Prometa\MitoSys2\Calibration\pmEGFPC1\0002_pmEGFPC1_R1_P1_K1_Ch2.zen
20	9.382950e-03	1.285150e-03	9.689800e-03	20181124_CTCFgfpcf2_Prometa\MitoSys2\Calibration\pmEGFPC1\0002_pmEGFPC1_R1_P1_K1_Ch2.zen
30	9.064303e-03	9.905335e-04	9.283600e-03	20181124_CTCFgfpcf2_Prometa\MitoSys2\Calibration\pmEGFPC1\0002_pmEGFPC1_R1_P1_K1_Ch2.zen
40	9.173688e-03	1.291010e-03	8.911000e-03	20181124_CTCFgfpcf2_Prometa\MitoSys2\Calibration\pmEGFPC1\0002_pmEGFPC1_R1_P1_K1_Ch2.zen
50	8.603453e-03	1.197042e-03	8.568600e-03	20181124_CTCFgfpcf2_Prometa\MitoSys2\Calibration\pmEGFPC1\0002_pmEGFPC1_R1_P1_K1_Ch2.zen
60	8.356605e-03	1.405998e-03	8.253300e-03	20181124_CTCFgfpcf2_Prometa\MitoSys2\Calibration\pmEGFPC1\0002_pmEGFPC1_R1_P1_K1_Ch2.zen
70	8.023802e-03	1.367476e-03	7.962100e-03	20181124_CTCFgfpcf2_Prometa\MitoSys2\Calibration\pmEGFPC1\0002_pmEGFPC1_R1_P1_K1_Ch2.zen
80	7.501281e-03	1.388893e-03	7.692700e-03	20181124_CTCFgfpcf2_Prometa\MitoSys2\Calibration\pmEGFPC1\0002_pmEGFPC1_R1_P1_K1_Ch2.zen
90	7.384575e-03	1.546846e-03	7.442800e-03	20181124_CTCFgfpcf2_Prometa\MitoSys2\Calibration\pmEGFPC1\0002_pmEGFPC1_R1_P1_K1_Ch2.zen
100	7.437364e-03	9.096049e-04	7.210500e-03	20181124_CTCFgfpcf2_Prometa\MitoSys2\Calibration\pmEGFPC1\0002_pmEGFPC1_R1_P1_K1_Ch2.zen
120	6.658187e-03	1.036814e-03	6.791800e-03	20181124_CTCFgfpcf2_Prometa\MitoSys2\Calibration\pmEGFPC1\0002_pmEGFPC1_R1_P1_K1_Ch2.zen
140	6.277952e-03	8.523906e-04	6.425000e-03	20181124_CTCFgfpcf2_Prometa\MitoSys2\Calibration\pmEGFPC1\0002_pmEGFPC1_R1_P1_K1_Ch2.zen
160	6.166738e-03	9.852873e-04	6.101000e-03	20181124_CTCFgfpcf2_Prometa\MitoSys2\Calibration\pmEGFPC1\0002_pmEGFPC1_R1_P1_K1_Ch2.zen
180	5.859793e-03	9.394911e-04	5.812600e-03	20181124_CTCFgfpcf2_Prometa\MitoSys2\Calibration\pmEGFPC1\0002_pmEGFPC1_R1_P1_K1_Ch2.zen
200	5.580647e-03	7.966345e-04	5.554000e-03	20181124_CTCFgfpcf2_Prometa\MitoSys2\Calibration\pmEGFPC1\0002_pmEGFPC1_R1_P1_K1_Ch2.zen
220	5.739645e-03	1.008704e-03	5.320500e-03	20181124_CTCFgfpcf2_Prometa\MitoSys2\Calibration\pmEGFPC1\0002_pmEGFPC1_R1_P1_K1_Ch2.zen
240	5.217678e-03	1.110872e-03	5.108400e-03	20181124_CTCFgfpcf2_Prometa\MitoSys2\Calibration\pmEGFPC1\0002_pmEGFPC1_R1_P1_K1_Ch2.zen
260	4.782429e-03	1.080100e-03	4.914600e-03	20181124_CTCFgfpcf2_Prometa\MitoSys2\Calibration\pmEGFPC1\0002_pmEGFPC1_R1_P1_K1_Ch2.zen
280	4.462814e-03	1.045406e-03	4.736700e-03	20181124_CTCFgfpcf2_Prometa\MitoSys2\Calibration\pmEGFPC1\0002_pmEGFPC1_R1_P1_K1_Ch2.zen
300	4.426275e-03	7.320734e-04	4.572600e-03	20181124_CTCFgfpcf2_Prometa\MitoSys2\Calibration\pmEGFPC1\0002_pmEGFPC1_R1_P1_K1_Ch2.zen
340	4.363815e-03	5.668052e-04	4.279200e-03	20181124_CTCFgfpcf2_Prometa\MitoSys2\Calibration\pmEGFPC1\0002_pmEGFPC1_R1_P1_K1_Ch2.zen
380	4.032737e-03	6.890203e-04	4.023700e-03	20181124_CTCFgfpcf2_Prometa\MitoSys2\Calibration\pmEGFPC1\0002_pmEGFPC1_R1_P1_K1_Ch2.zen
420	3.892509e-03	7.695466e-04	3.798700e-03	20181124_CTCFgfpcf2_Prometa\MitoSys2\Calibration\pmEGFPC1\0002_pmEGFPC1_R1_P1_K1_Ch2.zen
460	3.458980e-03	7.962469e-04	3.598500e-03	20181124_CTCFgfpcf2_Prometa\MitoSys2\Calibration\pmEGFPC1\0002_pmEGFPC1_R1_P1_K1_Ch2.zen
500	3.407986e-03	8.108937e-04	3.418800e-03	20181124_CTCFgfpcf2_Prometa\MitoSys2\Calibration\pmEGFPC1\0002_pmEGFPC1_R1_P1_K1_Ch2.zen
540	3.369693e-03	6.283997e-04	3.256500e-03	20181124_CTCFgfpcf2_Prometa\MitoSys2\Calibration\pmEGFPC1\0002_pmEGFPC1_R1_P1_K1_Ch2.zen
580	2.913638e-03	7.961878e-04	3.109000e-03	20181124_CTCFgfpcf2_Prometa\MitoSys2\Calibration\pmEGFPC1\0002_pmEGFPC1_R1_P1_K1_Ch2.zen
620	3.169042e-03	6.691605e-04	2.974300e-03	20181124_CTCFgfpcf2_Prometa\MitoSys2\Calibration\pmEGFPC1\0002_pmEGFPC1_R1_P1_K1_Ch2.zen
660	2.904172e-03	7.132175e-04	2.850800e-03	20181124_CTCFgfpcf2_Prometa\MitoSys2\Calibration\pmEGFPC1\0002_pmEGFPC1_R1_P1_K1_Ch2.zen
700	2.714908e-03	7.363995e-04	2.737000e-03	20181124_CTCFgfpcf2_Prometa\MitoSys2\Calibration\pmEGFPC1\0002_pmEGFPC1_R1_P1_K1_Ch2.zen
780	2.530090e-03	5.207319e-04	2.534200e-03	20181124_CTCFgfpcf2_Prometa\MitoSys2\Calibration\pmEGFPC1\0002_pmEGFPC1_R1_P1_K1_Ch2.zen
860	2.259323e-03	4.998257e-04	2.359000e-03	20181124_CTCFgfpcf2_Prometa\MitoSys2\Calibration\pmEGFPC1\0002_pmEGFPC1_R1_P1_K1_Ch2.zen
940	2.162087e-03	5.365990e-04	2.206000e-03	20181124_CTCFgfpcf2_Prometa\MitoSys2\Calibration\pmEGFPC1\0002_pmEGFPC1_R1_P1_K1_Ch2.zen
1020	2.022904e-03	5.273916e-04	2.071200e-03	20181124_CTCFgfpcf2_Prometa\MitoSys2\Calibration\pmEGFPC1\0002_pmEGFPC1_R1_P1_K1_Ch2.zen
1100	1.921807e-03	6.210851e-04	1.951600e-03	20181124_CTCFgfpcf2_Prometa\MitoSys2\Calibration\pmEGFPC1\0002_pmEGFPC1_R1_P1_K1_Ch2.zen
1180	1.727387e-03	5.976008e-04	1.844700e-03	20181124_CTCFgfpcf2_Prometa\MitoSys2\Calibration\pmEGFPC1\0002_pmEGFPC1_R1_P1_K1_Ch2.zen
1260	1.649804e-03	5.477753e-04	1.748600e-03	20181124_CTCFgfpcf2_Prometa\MitoSys2\Calibration\pmEGFPC1\0002_pmEGFPC1_R1_P1_K1_Ch2.zen
1340	1.595347e-03	6.435899e-04	1.661800e-03	20181124_CTCFgfpcf2_Prometa\MitoSys2\Calibration\pmEGFPC1\0002_pmEGFPC1_R1_P1_K1_Ch2.zen
1420	1.499349e-03	4.418971e-04	1.582900e-03	20181124_CTCFgfpcf2_Prometa\MitoSys2\Calibration\pmEGFPC1\0002_pmEGFPC1_R1_P1_K1_Ch2.zen
1500	1.443369e-03	3.794592e-04	1.511000e-03	20181124_CTCFgfpcf2_Prometa\MitoSys2\Calibration\pmEGFPC1\0002_pmEGFPC1_R1_P1_K1_Ch2.zen
1660	1.166432e-03	3.801748e-04	1.384600e-03	20181124_CTCFgfpcf2_Prometa\MitoSys2\Calibration\pmEGFPC1\0002_pmEGFPC1_R1_P1_K1_Ch2.zen
1820	1.252321e-03	3.420721e-04	1.277000e-03	20181124_CTCFgfpcf2_Prometa\MitoSys2\Calibration\pmEGFPC1\0002_pmEGFPC1_R1_P1_K1_Ch2.zen
1980	1.131245e-03	3.595256e-04	1.184500e-03	20181124_CTCFgfpcf2_Prometa\MitoSys2\Calibration\pmEGFPC1\0002_pmEGFPC1_R1_P1_K1_Ch2.zen
2140	1.037645e-03	4.969189e-04	1.104000e-03	20181124_CTCFgfpcf2_Prometa\MitoSys2\Calibration\pmEGFPC1\0002_pmEGFPC1_R1_P1_K1_Ch2.zen
2300	1.044628e-03	4.898004e-04	1.033400e-03	20181124_CTCFgfpcf2_Prometa\MitoSys2\Calibration\pmEGFPC1\0002_pmEGFPC1_R1_P1_K1_Ch2.zen
2460	1.002209e-03	4.764324e-04	9.708800e-04	20181124_CTCFgfpcf2_Prometa\MitoSys2\Calibration\pmEGFPC1\0002_pmEGFPC1_R1_P1_K1_Ch2.zen
2620	8.998760e-04	5.136014e-04	9.152300e-04	20181124_CTCFgfpcf2_Prometa\MitoSys2\Calibration\pmEGFPC1\0002_pmEGFPC1_R1_P1_K1_Ch2.zen
2780	8.575009e-04	4.893959e-04	8.653500e-04	20181124_CTCFgfpcf2_Prometa\MitoSys2\Calibration\pmEGFPC1\0002_pmEGFPC1_R1_P1_K1_Ch2.zen
2940	9.616616e-04	5.022816e-04	8.203900e-04	20181124_CTCFgfpcf2_Prometa\MitoSys2\Calibration\pmEGFPC1\0002_pmEGFPC1_R1_P1_K1_Ch2.zen
3100	8.775212e-04	4.384249e-04	7.796700e-04	20181124_CTCFgfpcf2_Prometa\MitoSys2\Calibration\pmEGFPC1\0002_pmEGFPC1_R1_P1_K1_Ch2.zen
3420	7.021938e-04	4.137025e-04	7.087400e-04	20181124_CTCFgfpcf2_Prometa\MitoSys2\Calibration\pmEGFPC1\0002_pmEGFPC1_R1_P1_K1_Ch2.zen
3740	5.546195e-04	4.754273e-04	6.490900e-04	20181124_CTCFgfpcf2_Prometa\MitoSys2\Calibration\pmEGFPC1\0002_pmEGFPC1_R1_P1_K1_Ch2.zen
4060	5.778237e-04	3.616976e-04	5.982400e-04	20181124_CTCFgfpcf2_Prometa\MitoSys2\Calibration\pmEGFPC1\0002_pmEGFPC1_R1_P1_K1_Ch2.zen
4380	5.674543e-04	3.425361e-04	5.544000e-04	20181124_CTCFgfpcf2_Prometa\MitoSys2\Calibration\pmEGFPC1\0002_pmEGFPC1_R1_P1_K1_Ch2.zen
4700	5.669882e-04	3.157044e-04	5.162100e-04	20181124_CTCFgfpcf2_Prometa\MitoSys2\Calibration\pmEGFPC1\0002_pmEGFPC1_R1_P1_K1_Ch2.zen
5020	5.688206e-04	3.274958e-04	4.826800e-04	20181124_CTCFgfpcf2_Prometa\MitoSys2\Calibration\pmEGFPC1\0002_pmEGFPC1_R1_P1_K1_Ch2.zen
5340	5.520170e-04	3.115643e-04	4.529900e-04	20181124_CTCFgfpcf2_Prometa\MitoSys2\Calibration\pmEGFPC1\0002_pmEGFPC1_R1_P1_K1_Ch2.zen
5660	6.200003e-04	3.572854e-04	4.265400e-04	20181124_CTCFgfpcf2_Prometa\MitoSys2\Calibration\pmEGFPC1\0002_pmEGFPC1_R1_P1_K1_Ch2.zen
5980	6.016097e-04	3.448658e-04	4.028400e-04	20181124_CTCFgfpcf2_Prometa\MitoSys2\Calibration\pmEGFPC1\0002_pmEGFPC1_R1_P1_K1_Ch2.zen
6300	4.973886e-04	2.799055e-04	3.814700e-04	20181124_CTCFgfpcf2_Prometa\MitoSys2\Calibration\pmEGFPC1\0002_pmEGFPC1_R1_P1_K1_Ch2.zen
6940	3.954605e-04	3.173526e-04	3.445200e-04	20181124_CTCFgfpcf2_Prometa\MitoSys2\Calibration\pmEGFPC1\0002_pmEGFPC1_R1_P1_K1_Ch2.zen
7580	3.810360e-04	2.909471e-04	3.137000e-04	20181124_CTCFgfpcf2_Prometa\MitoSys2\Calibration\pmEGFPC1\0002_pmEGFPC1_R1_P1_K1_Ch2.zen
8220	3.102209e-04	3.723979e-04	2.876300e-04	20181124_CTCFgfpcf2_Prometa\MitoSys2\Calibration\pmEGFPC1\0002_pmEGFPC1_R1_P1_K1_Ch2.zen
8860	3.363636e-04	3.854214e-04	2.653100e-04	20181124_CTCFgfpcf2_Prometa\MitoSys2\Calibration\pmEGFPC1\0002_pmEGFPC1_R1_P1_K1_Ch2.zen
9500	3.049289e-04	2.985918e-04	2.460000e-04	20181124_CTCFgfpcf2_Prometa\MitoSys2\Calibration\pmEGFPC1\0002_pmEGFPC1_R1_P1_K1_Ch2.zen
10140	1.786308e-04	3.926812e-04	2.291400e-04	20181124_CTCFgfpcf2_Prometa\MitoSys2\Calibration\pmEGFPC1\0002_pmEGFPC1_R1_P1_K1_Ch2.zen
10780	1.862494e-04	3.758675e-04	2.142900e-04	20181124_CTCFgfpcf2_Prometa\MitoSys2\Calibration\pmEGFPC1\0002_pmEGFPC1_R1_P1_K1_Ch2.zen
11420	2.594773e-04	4.305422e-04	2.011300e-04	20181124_CTCFgfpcf2_Prometa\MitoSys2\Calibration\pmEGFPC1\0002_pmEGFPC1_R1_P1_K1_Ch2.zen
12060	2.418566e-04	3.383960e-04	1.894000e-04	20181124_CTCFgfpcf2_Prometa\MitoSys2\Calibration\pmEGFPC1\0002_pmEGFPC1_R1_P1_K1_Ch2.zen
12700	2.316103e-04	3.445668e-04	1.788600e-04	20181124_CTCFgfpcf2_Prometa\MitoSys2\Calibration\pmEGFPC1\0002_pmEGFPC1_R1_P1_K1_Ch2.zen
13980	2.019750e-04	2.854274e-04	1.607500e-04	20181124_CTCFgfpcf2_Prometa\MitoSys2\Calibration\pmEGFPC1\0002_pmEGFPC1_R1_P1_K1_Ch2.zen
15260	1.013783e-04	2.512844e-04	1.457700e-04	20181124_CTCFgfpcf2_Prometa\MitoSys2\Calibration\pmEGFPC1\0002_pmEGFPC1_R1_P1_K1_Ch2.zen
16540	1.774362e-04	2.950450e-04	1.331700e-04	20181124_CTCFgfpcf2_Prometa\MitoSys2\Calibration\pmEGFPC1\0002_pmEGFPC1_R1_P1_K1_Ch2.zen
17820	2.141064e-04	3.444029e-04	1.224500e-04	20181124_CTCFgfpcf2_Prometa\MitoSys2\Calibration\pmEGFPC1\0002_pmEGFPC1_R1_P1_K1_Ch2.zen
19100	4.942795e-05	2.239037e-04	1.132200e-04	20181124_CTCFgfpcf2_Prometa\MitoSys2\Calibration\pmEGFPC1\0002_pmEGFPC1_R1_P1_K1_Ch2.zen
20380	1.399701e-04	2.847178e-04	1.052000e-04	20181124_CTCFgfpcf2_Prometa\MitoSys2\Calibration\pmEGFPC1\0002_pmEGFPC1_R1_P1_K1_Ch2.zen
21660	2.873524e-05	2.843700e-04	9.817300e-05	20181124_CTCFgfpcf2_Prometa\MitoSys2\Calibration\pmEGFPC1\0002_pmEGFPC1_R1_P1_K1_Ch2.zen
22940	1.664503e-05	1.584953e-04	9.196700e-05	20181124_CTCFgfpcf2_Prometa\MitoSys2\Calibration\pmEGFPC1\0002_pmEGFPC1_R1_P1_K1_Ch2.zen
24220	-2.685866e-05	2.693889e-04	8.644900e-05	20181124_CTCFgfpcf2_Prometa\MitoSys2\Calibration\pmEGFPC1\0002_pmEGFPC1_R1_P1_K1_Ch2.zen
25500	-1.394126e-05	2.036245e-04	8.151500e-05	20181124_CTCFgfpcf2_Prometa\MitoSys2\Calibration\pmEGFPC1\0002_pmEGFPC1_R1_P1_K1_Ch2.zen
28060	2.984575e-05	2.648629e-04	7.306800e-05	20181124_CTCFgfpcf2_Prometa\MitoSys2\Calibration\pmEGFPC1\0002_pmEGFPC1_R1_P1_K1_Ch2.zen
30620	-3.835965e-05	2.400895e-04	6.611200e-05	20181124_CTCFgfpcf2_Prometa\MitoSys2\Calibration\pmEGFPC1\0002_pmEGFPC1_R1_P1_K1_Ch2.zen
33180	-5.809370e-05	2.493600e-04	6.029000e-05	20181124_CTCFgfpcf2_Prometa\MitoSys2\Calibration\pmEGFPC1\0002_pmEGFPC1_R1_P1_K1_Ch2.zen
35740	3.347533e-06	1.963996e-04	5.535200e-05	20181124_CTCFgfpcf2_Prometa\MitoSys2\Calibration\pmEGFPC1\0002_pmEGFPC1_R1_P1_K1_Ch2.zen
38300	-9.633624e-06	2.486363e-04	5.111500e-05	20181124_CTCFgfpcf2_Prometa\MitoSys2\Calibration\pmEGFPC1\0002_pmEGFPC1_R1_P1_K1_Ch2.zen
40860	9.394884e-05	3.437701e-04	4.744200e-05	20181124_CTCFgfpcf2_Prometa\MitoSys2\Calibration\pmEGFPC1\0002_pmEGFPC1_R1_P1_K1_Ch2.zen
43420	-1.548313e-05	2.623946e-04	4.423100e-05	20181124_CTCFgfpcf2_Prometa\MitoSys2\Calibration\pmEGFPC1\0002_pmEGFPC1_R1_P1_K1_Ch2.zen
45980	2.916107e-05	2.236360e-04	4.140000e-05	20181124_CTCFgfpcf2_Prometa\MitoSys2\Calibration\pmEGFPC1\0002_pmEGFPC1_R1_P1_K1_Ch2.zen
48540	2.864031e-05	2.096084e-04	3.888800e-05	20181124_CTCFgfpcf2_Prometa\MitoSys2\Calibration\pmEGFPC1\0002_pmEGFPC1_R1_P1_K1_Ch2.zen
51100	9.998509e-06	2.262033e-04	3.664400e-05	20181124_CTCFgfpcf2_Prometa\MitoSys2\Calibration\pmEGFPC1\0002_pmEGFPC1_R1_P1_K1_Ch2.zen
56220	4.673940e-05	2.364969e-04	3.281100e-05	20181124_CTCFgfpcf2_Prometa\MitoSys2\Calibration\pmEGFPC1\0002_pmEGFPC1_R1_P1_K1_Ch2.zen
61340	-6.088467e-05	2.328557e-04	2.965900e-05	20181124_CTCFgfpcf2_Prometa\MitoSys2\Calibration\pmEGFPC1\0002_pmEGFPC1_R1_P1_K1_Ch2.zen
66460	1.353345e-05	2.015568e-04	2.702500e-05	20181124_CTCFgfpcf2_Prometa\MitoSys2\Calibration\pmEGFPC1\0002_pmEGFPC1_R1_P1_K1_Ch2.zen
71580	3.494684e-05	1.784090e-04	2.479400e-05	20181124_CTCFgfpcf2_Prometa\MitoSys2\Calibration\pmEGFPC1\0002_pmEGFPC1_R1_P1_K1_Ch2.zen
76700	1.994975e-05	2.247163e-04	2.288100e-05	20181124_CTCFgfpcf2_Prometa\MitoSys2\Calibration\pmEGFPC1\0002_pmEGFPC1_R1_P1_K1_Ch2.zen
81820	-2.331830e-05	1.932380e-04	2.122400e-05	20181124_CTCFgfpcf2_Prometa\MitoSys2\Calibration\pmEGFPC1\0002_pmEGFPC1_R1_P1_K1_Ch2.zen
86940	-5.863735e-05	2.675993e-04	1.977500e-05	20181124_CTCFgfpcf2_Prometa\MitoSys2\Calibration\pmEGFPC1\0002_pmEGFPC1_R1_P1_K1_Ch2.zen
92060	-3.183452e-05	2.501016e-04	1.849900e-05	20181124_CTCFgfpcf2_Prometa\MitoSys2\Calibration\pmEGFPC1\0002_pmEGFPC1_R1_P1_K1_Ch2.zen
97180	3.394928e-05	2.618150e-04	1.736700e-05	20181124_CTCFgfpcf2_Prometa\MitoSys2\Calibration\pmEGFPC1\0002_pmEGFPC1_R1_P1_K1_Ch2.zen
102300	2.351460e-05	1.659093e-04	1.635600e-05	20181124_CTCFgfpcf2_Prometa\MitoSys2\Calibration\pmEGFPC1\0002_pmEGFPC1_R1_P1_K1_Ch2.zen
112540	3.356656e-05	2.196005e-04	1.462900e-05	20181124_CTCFgfpcf2_Prometa\MitoSys2\Calibration\pmEGFPC1\0002_pmEGFPC1_R1_P1_K1_Ch2.zen
122780	1.188197e-04	2.936054e-04	1.321000e-05	20181124_CTCFgfpcf2_Prometa\MitoSys2\Calibration\pmEGFPC1\0002_pmEGFPC1_R1_P1_K1_Ch2.zen
133020	6.398959e-05	1.642392e-04	1.202400e-05	20181124_CTCFgfpcf2_Prometa\MitoSys2\Calibration\pmEGFPC1\0002_pmEGFPC1_R1_P1_K1_Ch2.zen
143260	2.224253e-06	1.458249e-04	1.102000e-05	20181124_CTCFgfpcf2_Prometa\MitoSys2\Calibration\pmEGFPC1\0002_pmEGFPC1_R1_P1_K1_Ch2.zen
153500	-3.880711e-05	1.791668e-04	1.015900e-05	20181124_CTCFgfpcf2_Prometa\MitoSys2\Calibration\pmEGFPC1\0002_pmEGFPC1_R1_P1_K1_Ch2.zen
163740	-2.497729e-05	2.235086e-04	9.412900e-06	20181124_CTCFgfpcf2_Prometa\MitoSys2\Calibration\pmEGFPC1\0002_pmEGFPC1_R1_P1_K1_Ch2.zen
173980	-2.524345e-05	1.825933e-04	8.761200e-06	20181124_CTCFgfpcf2_Prometa\MitoSys2\Calibration\pmEGFPC1\0002_pmEGFPC1_R1_P1_K1_Ch2.zen
184220	-2.076420e-05	2.041989e-04	8.187300e-06	20181124_CTCFgfpcf2_Prometa\MitoSys2\Calibration\pmEGFPC1\0002_pmEGFPC1_R1_P1_K1_Ch2.zen
194460	3.842608e-05	1.707820e-04	7.678300e-06	20181124_CTCFgfpcf2_Prometa\MitoSys2\Calibration\pmEGFPC1\0002_pmEGFPC1_R1_P1_K1_Ch2.zen
204700	1.435693e-05	1.025014e-04	7.223900e-06	20181124_CTCFgfpcf2_Prometa\MitoSys2\Calibration\pmEGFPC1\0002_pmEGFPC1_R1_P1_K1_Ch2.zen
225180	6.227331e-05	1.538180e-04	6.448200e-06	20181124_CTCFgfpcf2_Prometa\MitoSys2\Calibration\pmEGFPC1\0002_pmEGFPC1_R1_P1_K1_Ch2.zen
245660	2.978612e-05	1.321544e-04	5.811100e-06	20181124_CTCFgfpcf2_Prometa\MitoSys2\Calibration\pmEGFPC1\0002_pmEGFPC1_R1_P1_K1_Ch2.zen
266140	5.243489e-05	1.611378e-04	5.279400e-06	20181124_CTCFgfpcf2_Prometa\MitoSys2\Calibration\pmEGFPC1\0002_pmEGFPC1_R1_P1_K1_Ch2.zen
286620	-2.552636e-05	1.442731e-04	4.829500e-06	20181124_CTCFgfpcf2_Prometa\MitoSys2\Calibration\pmEGFPC1\0002_pmEGFPC1_R1_P1_K1_Ch2.zen
307100	-8.479000e-07	1.652989e-04	4.444200e-06	20181124_CTCFgfpcf2_Prometa\MitoSys2\Calibration\pmEGFPC1\0002_pmEGFPC1_R1_P1_K1_Ch2.zen
327580	3.496808e-05	1.198098e-04	4.110900e-06	20181124_CTCFgfpcf2_Prometa\MitoSys2\Calibration\pmEGFPC1\0002_pmEGFPC1_R1_P1_K1_Ch2.zen
348060	6.372910e-06	1.393851e-04	3.819900e-06	20181124_CTCFgfpcf2_Prometa\MitoSys2\Calibration\pmEGFPC1\0002_pmEGFPC1_R1_P1_K1_Ch2.zen
368540	-1.711054e-06	1.643586e-04	3.564000e-06	20181124_CTCFgfpcf2_Prometa\MitoSys2\Calibration\pmEGFPC1\0002_pmEGFPC1_R1_P1_K1_Ch2.zen
389020	-1.881291e-05	1.400661e-04	3.337300e-06	20181124_CTCFgfpcf2_Prometa\MitoSys2\Calibration\pmEGFPC1\0002_pmEGFPC1_R1_P1_K1_Ch2.zen
409500	-4.392086e-05	1.152436e-04	3.135100e-06	20181124_CTCFgfpcf2_Prometa\MitoSys2\Calibration\pmEGFPC1\0002_pmEGFPC1_R1_P1_K1_Ch2.zen
450460	-1.125774e-05	1.180870e-04	2.790600e-06	20181124_CTCFgfpcf2_Prometa\MitoSys2\Calibration\pmEGFPC1\0002_pmEGFPC1_R1_P1_K1_Ch2.zen
491420	2.052741e-05	1.531905e-04	2.508400e-06	20181124_CTCFgfpcf2_Prometa\MitoSys2\Calibration\pmEGFPC1\0002_pmEGFPC1_R1_P1_K1_Ch2.zen
532380	-4.092521e-05	1.417795e-04	2.273400e-06	20181124_CTCFgfpcf2_Prometa\MitoSys2\Calibration\pmEGFPC1\0002_pmEGFPC1_R1_P1_K1_Ch2.zen
573340	-1.464102e-05	8.212760e-05	2.074900e-06	20181124_CTCFgfpcf2_Prometa\MitoSys2\Calibration\pmEGFPC1\0002_pmEGFPC1_R1_P1_K1_Ch2.zen
614300	-3.755247e-05	1.109260e-04	1.905400e-06	20181124_CTCFgfpcf2_Prometa\MitoSys2\Calibration\pmEGFPC1\0002_pmEGFPC1_R1_P1_K1_Ch2.zen
655260	-4.592166e-05	1.247494e-04	1.759000e-06	20181124_CTCFgfpcf2_Prometa\MitoSys2\Calibration\pmEGFPC1\0002_pmEGFPC1_R1_P1_K1_Ch2.zen
696220	-1.465866e-05	1.171862e-04	1.631500e-06	20181124_CTCFgfpcf2_Prometa\MitoSys2\Calibration\pmEGFPC1\0002_pmEGFPC1_R1_P1_K1_Ch2.zen
737180	3.175906e-05	1.040760e-04	1.519500e-06	20181124_CTCFgfpcf2_Prometa\MitoSys2\Calibration\pmEGFPC1\0002_pmEGFPC1_R1_P1_K1_Ch2.zen
778140	-4.063742e-05	1.460830e-04	1.420600e-06	20181124_CTCFgfpcf2_Prometa\MitoSys2\Calibration\pmEGFPC1\0002_pmEGFPC1_R1_P1_K1_Ch2.zen
819100	-4.211401e-05	8.375179e-05	1.332500e-06	20181124_CTCFgfpcf2_Prometa\MitoSys2\Calibration\pmEGFPC1\0002_pmEGFPC1_R1_P1_K1_Ch2.zen
901020	4.126210e-05	5.565144e-05	1.182700e-06	20181124_CTCFgfpcf2_Prometa\MitoSys2\Calibration\pmEGFPC1\0002_pmEGFPC1_R1_P1_K1_Ch2.zen
982940	-2.874208e-05	7.650189e-05	1.060400e-06	20181124_CTCFgfpcf2_Prometa\MitoSys2\Calibration\pmEGFPC1\0002_pmEGFPC1_R1_P1_K1_Ch2.zen
1064860	-2.534490e-05	8.789985e-05	9.588600e-07	20181124_CTCFgfpcf2_Prometa\MitoSys2\Calibration\pmEGFPC1\0002_pmEGFPC1_R1_P1_K1_Ch2.zen
1146780	-2.135219e-05	1.029383e-04	8.733600e-07	20181124_CTCFgfpcf2_Prometa\MitoSys2\Calibration\pmEGFPC1\0002_pmEGFPC1_R1_P1_K1_Ch2.zen
1228700	-2.634094e-07	9.404695e-05	8.004900e-07	20181124_CTCFgfpcf2_Prometa\MitoSys2\Calibration\pmEGFPC1\0002_pmEGFPC1_R1_P1_K1_Ch2.zen
1310620	-6.351893e-06	9.027995e-05	7.377300e-07	20181124_CTCFgfpcf2_Prometa\MitoSys2\Calibration\pmEGFPC1\0002_pmEGFPC1_R1_P1_K1_Ch2.zen
1392540	-7.619776e-07	7.747035e-05	6.831800e-07	20181124_CTCFgfpcf2_Prometa\MitoSys2\Calibration\pmEGFPC1\0002_pmEGFPC1_R1_P1_K1_Ch2.zen
1474460	-1.643494e-05	6.974558e-05	6.353900e-07	20181124_CTCFgfpcf2_Prometa\MitoSys2\Calibration\pmEGFPC1\0002_pmEGFPC1_R1_P1_K1_Ch2.zen
1556380	9.508360e-07	8.327389e-05	5.932000e-07	20181124_CTCFgfpcf2_Prometa\MitoSys2\Calibration\pmEGFPC1\0002_pmEGFPC1_R1_P1_K1_Ch2.zen
10	4.058207e-03	5.264735e-04	4.125000e-03	20181124_CTCFgfpcf2_Prometa\MitoSys2\Calibration\pmEGFPC1\0003_pmEGFPC1_R1_P1_K1_Ch2.zen
20	4.046044e-03	4.675230e-04	3.957800e-03	20181124_CTCFgfpcf2_Prometa\MitoSys2\Calibration\pmEGFPC1\0003_pmEGFPC1_R1_P1_K1_Ch2.zen
30	3.776392e-03	5.201208e-04	3.803300e-03	20181124_CTCFgfpcf2_Prometa\MitoSys2\Calibration\pmEGFPC1\0003_pmEGFPC1_R1_P1_K1_Ch2.zen
40	3.730984e-03	5.634009e-04	3.660700e-03	20181124_CTCFgfpcf2_Prometa\MitoSys2\Calibration\pmEGFPC1\0003_pmEGFPC1_R1_P1_K1_Ch2.zen
50	3.498329e-03	4.119818e-04	3.529000e-03	20181124_CTCFgfpcf2_Prometa\MitoSys2\Calibration\pmEGFPC1\0003_pmEGFPC1_R1_P1_K1_Ch2.zen
60	3.333202e-03	4.986796e-04	3.407100e-03	20181124_CTCFgfpcf2_Prometa\MitoSys2\Calibration\pmEGFPC1\0003_pmEGFPC1_R1_P1_K1_Ch2.zen
70	3.202130e-03	5.246481e-04	3.294200e-03	20181124_CTCFgfpcf2_Prometa\MitoSys2\Calibration\pmEGFPC1\0003_pmEGFPC1_R1_P1_K1_Ch2.zen
80	3.159590e-03	5.186350e-04	3.189400e-03	20181124_CTCFgfpcf2_Prometa\MitoSys2\Calibration\pmEGFPC1\0003_pmEGFPC1_R1_P1_K1_Ch2.zen
90	3.212501e-03	4.230431e-04	3.091900e-03	20181124_CTCFgfpcf2_Prometa\MitoSys2\Calibration\pmEGFPC1\0003_pmEGFPC1_R1_P1_K1_Ch2.zen
100	3.099951e-03	3.745752e-04	3.001100e-03	20181124_CTCFgfpcf2_Prometa\MitoSys2\Calibration\pmEGFPC1\0003_pmEGFPC1_R1_P1_K1_Ch2.zen
120	2.838895e-03	4.297393e-04	2.836700e-03	20181124_CTCFgfpcf2_Prometa\MitoSys2\Calibration\pmEGFPC1\0003_pmEGFPC1_R1_P1_K1_Ch2.zen
140	2.715051e-03	2.752867e-04	2.692100e-03	20181124_CTCFgfpcf2_Prometa\MitoSys2\Calibration\pmEGFPC1\0003_pmEGFPC1_R1_P1_K1_Ch2.zen
160	2.519012e-03	3.409835e-04	2.564000e-03	20181124_CTCFgfpcf2_Prometa\MitoSys2\Calibration\pmEGFPC1\0003_pmEGFPC1_R1_P1_K1_Ch2.zen
180	2.600392e-03	2.904974e-04	2.449500e-03	20181124_CTCFgfpcf2_Prometa\MitoSys2\Calibration\pmEGFPC1\0003_pmEGFPC1_R1_P1_K1_Ch2.zen
200	2.396967e-03	3.098570e-04	2.346400e-03	20181124_CTCFgfpcf2_Prometa\MitoSys2\Calibration\pmEGFPC1\0003_pmEGFPC1_R1_P1_K1_Ch2.zen
220	2.097137e-03	4.564534e-04	2.253200e-03	20181124_CTCFgfpcf2_Prometa\MitoSys2\Calibration\pmEGFPC1\0003_pmEGFPC1_R1_P1_K1_Ch2.zen
240	2.120234e-03	3.565201e-04	2.168200e-03	20181124_CTCFgfpcf2_Prometa\MitoSys2\Calibration\pmEGFPC1\0003_pmEGFPC1_R1_P1_K1_Ch2.zen
260	2.068391e-03	3.809374e-04	2.090300e-03	20181124_CTCFgfpcf2_Prometa\MitoSys2\Calibration\pmEGFPC1\0003_pmEGFPC1_R1_P1_K1_Ch2.zen
280	1.965909e-03	3.403107e-04	2.018600e-03	20181124_CTCFgfpcf2_Prometa\MitoSys2\Calibration\pmEGFPC1\0003_pmEGFPC1_R1_P1_K1_Ch2.zen
300	1.901753e-03	2.947183e-04	1.952300e-03	20181124_CTCFgfpcf2_Prometa\MitoSys2\Calibration\pmEGFPC1\0003_pmEGFPC1_R1_P1_K1_Ch2.zen
340	1.884798e-03	2.593281e-04	1.833300e-03	20181124_CTCFgfpcf2_Prometa\MitoSys2\Calibration\pmEGFPC1\0003_pmEGFPC1_R1_P1_K1_Ch2.zen
380	1.757667e-03	3.207129e-04	1.729100e-03	20181124_CTCFgfpcf2_Prometa\MitoSys2\Calibration\pmEGFPC1\0003_pmEGFPC1_R1_P1_K1_Ch2.zen
420	1.650143e-03	2.936219e-04	1.636900e-03	20181124_CTCFgfpcf2_Prometa\MitoSys2\Calibration\pmEGFPC1\0003_pmEGFPC1_R1_P1_K1_Ch2.zen
460	1.555831e-03	3.420591e-04	1.554400e-03	20181124_CTCFgfpcf2_Prometa\MitoSys2\Calibration\pmEGFPC1\0003_pmEGFPC1_R1_P1_K1_Ch2.zen
500	1.505732e-03	3.371335e-04	1.480100e-03	20181124_CTCFgfpcf2_Prometa\MitoSys2\Calibration\pmEGFPC1\0003_pmEGFPC1_R1_P1_K1_Ch2.zen
540	1.327123e-03	2.880871e-04	1.412800e-03	20181124_CTCFgfpcf2_Prometa\MitoSys2\Calibration\pmEGFPC1\0003_pmEGFPC1_R1_P1_K1_Ch2.zen
580	1.331313e-03	3.128064e-04	1.351300e-03	20181124_CTCFgfpcf2_Prometa\MitoSys2\Calibration\pmEGFPC1\0003_pmEGFPC1_R1_P1_K1_Ch2.zen
620	1.293114e-03	2.510291e-04	1.295000e-03	20181124_CTCFgfpcf2_Prometa\MitoSys2\Calibration\pmEGFPC1\0003_pmEGFPC1_R1_P1_K1_Ch2.zen
660	1.243395e-03	2.817667e-04	1.243200e-03	20181124_CTCFgfpcf2_Prometa\MitoSys2\Calibration\pmEGFPC1\0003_pmEGFPC1_R1_P1_K1_Ch2.zen
700	1.175386e-03	2.332014e-04	1.195400e-03	20181124_CTCFgfpcf2_Prometa\MitoSys2\Calibration\pmEGFPC1\0003_pmEGFPC1_R1_P1_K1_Ch2.zen
780	1.135404e-03	2.392244e-04	1.109800e-03	20181124_CTCFgfpcf2_Prometa\MitoSys2\Calibration\pmEGFPC1\0003_pmEGFPC1_R1_P1_K1_Ch2.zen
860	1.087511e-03	1.784891e-04	1.035600e-03	20181124_CTCFgfpcf2_Prometa\MitoSys2\Calibration\pmEGFPC1\0003_pmEGFPC1_R1_P1_K1_Ch2.zen
940	9.742495e-04	1.790750e-04	9.705500e-04	20181124_CTCFgfpcf2_Prometa\MitoSys2\Calibration\pmEGFPC1\0003_pmEGFPC1_R1_P1_K1_Ch2.zen
1020	8.967185e-04	1.915031e-04	9.130800e-04	20181124_CTCFgfpcf2_Prometa\MitoSys2\Calibration\pmEGFPC1\0003_pmEGFPC1_R1_P1_K1_Ch2.zen
1100	8.825276e-04	2.035273e-04	8.619400e-04	20181124_CTCFgfpcf2_Prometa\MitoSys2\Calibration\pmEGFPC1\0003_pmEGFPC1_R1_P1_K1_Ch2.zen
1180	8.512644e-04	2.316574e-04	8.161400e-04	20181124_CTCFgfpcf2_Prometa\MitoSys2\Calibration\pmEGFPC1\0003_pmEGFPC1_R1_P1_K1_Ch2.zen
1260	7.932512e-04	2.576187e-04	7.748900e-04	20181124_CTCFgfpcf2_Prometa\MitoSys2\Calibration\pmEGFPC1\0003_pmEGFPC1_R1_P1_K1_Ch2.zen
1340	6.972200e-04	2.645248e-04	7.375500e-04	20181124_CTCFgfpcf2_Prometa\MitoSys2\Calibration\pmEGFPC1\0003_pmEGFPC1_R1_P1_K1_Ch2.zen
1420	7.008442e-04	2.254309e-04	7.035900e-04	20181124_CTCFgfpcf2_Prometa\MitoSys2\Calibration\pmEGFPC1\0003_pmEGFPC1_R1_P1_K1_Ch2.zen
1500	7.157711e-04	1.726399e-04	6.725700e-04	20181124_CTCFgfpcf2_Prometa\MitoSys2\Calibration\pmEGFPC1\0003_pmEGFPC1_R1_P1_K1_Ch2.zen
1660	6.259274e-04	1.968268e-04	6.179600e-04	20181124_CTCFgfpcf2_Prometa\MitoSys2\Calibration\pmEGFPC1\0003_pmEGFPC1_R1_P1_K1_Ch2.zen
1820	5.824603e-04	1.730679e-04	5.714300e-04	20181124_CTCFgfpcf2_Prometa\MitoSys2\Calibration\pmEGFPC1\0003_pmEGFPC1_R1_P1_K1_Ch2.zen
1980	5.431651e-04	1.744932e-04	5.313000e-04	20181124_CTCFgfpcf2_Prometa\MitoSys2\Calibration\pmEGFPC1\0003_pmEGFPC1_R1_P1_K1_Ch2.zen
2140	4.994032e-04	1.780951e-04	4.963400e-04	20181124_CTCFgfpcf2_Prometa\MitoSys2\Calibration\pmEGFPC1\0003_pmEGFPC1_R1_P1_K1_Ch2.zen
2300	4.268189e-04	1.381051e-04	4.656200e-04	20181124_CTCFgfpcf2_Prometa\MitoSys2\Calibration\pmEGFPC1\0003_pmEGFPC1_R1_P1_K1_Ch2.zen
2460	4.397613e-04	1.555170e-04	4.384000e-04	20181124_CTCFgfpcf2_Prometa\MitoSys2\Calibration\pmEGFPC1\0003_pmEGFPC1_R1_P1_K1_Ch2.zen
2620	3.957541e-04	1.471630e-04	4.141200e-04	20181124_CTCFgfpcf2_Prometa\MitoSys2\Calibration\pmEGFPC1\0003_pmEGFPC1_R1_P1_K1_Ch2.zen
2780	3.974416e-04	1.700994e-04	3.923300e-04	20181124_CTCFgfpcf2_Prometa\MitoSys2\Calibration\pmEGFPC1\0003_pmEGFPC1_R1_P1_K1_Ch2.zen
2940	3.691097e-04	1.823999e-04	3.726600e-04	20181124_CTCFgfpcf2_Prometa\MitoSys2\Calibration\pmEGFPC1\0003_pmEGFPC1_R1_P1_K1_Ch2.zen
3100	3.782612e-04	1.358316e-04	3.548100e-04	20181124_CTCFgfpcf2_Prometa\MitoSys2\Calibration\pmEGFPC1\0003_pmEGFPC1_R1_P1_K1_Ch2.zen
3420	3.179880e-04	1.139264e-04	3.236600e-04	20181124_CTCFgfpcf2_Prometa\MitoSys2\Calibration\pmEGFPC1\0003_pmEGFPC1_R1_P1_K1_Ch2.zen
3740	2.633398e-04	1.360678e-04	2.973800e-04	20181124_CTCFgfpcf2_Prometa\MitoSys2\Calibration\pmEGFPC1\0003_pmEGFPC1_R1_P1_K1_Ch2.zen
4060	2.863877e-04	1.348442e-04	2.749000e-04	20181124_CTCFgfpcf2_Prometa\MitoSys2\Calibration\pmEGFPC1\0003_pmEGFPC1_R1_P1_K1_Ch2.zen
4380	2.483163e-04	1.421657e-04	2.554600e-04	20181124_CTCFgfpcf2_Prometa\MitoSys2\Calibration\pmEGFPC1\0003_pmEGFPC1_R1_P1_K1_Ch2.zen
4700	2.753560e-04	1.012307e-04	2.384700e-04	20181124_CTCFgfpcf2_Prometa\MitoSys2\Calibration\pmEGFPC1\0003_pmEGFPC1_R1_P1_K1_Ch2.zen
5020	2.309462e-04	1.141107e-04	2.234900e-04	20181124_CTCFgfpcf2_Prometa\MitoSys2\Calibration\pmEGFPC1\0003_pmEGFPC1_R1_P1_K1_Ch2.zen
5340	2.478800e-04	1.592625e-04	2.101900e-04	20181124_CTCFgfpcf2_Prometa\MitoSys2\Calibration\pmEGFPC1\0003_pmEGFPC1_R1_P1_K1_Ch2.zen
5660	2.405183e-04	1.158713e-04	1.982900e-04	20181124_CTCFgfpcf2_Prometa\MitoSys2\Calibration\pmEGFPC1\0003_pmEGFPC1_R1_P1_K1_Ch2.zen
5980	2.376439e-04	1.223539e-04	1.875900e-04	20181124_CTCFgfpcf2_Prometa\MitoSys2\Calibration\pmEGFPC1\0003_pmEGFPC1_R1_P1_K1_Ch2.zen
6300	2.110134e-04	1.201655e-04	1.779200e-04	20181124_CTCFgfpcf2_Prometa\MitoSys2\Calibration\pmEGFPC1\0003_pmEGFPC1_R1_P1_K1_Ch2.zen
6940	1.564357e-04	1.124217e-04	1.610900e-04	20181124_CTCFgfpcf2_Prometa\MitoSys2\Calibration\pmEGFPC1\0003_pmEGFPC1_R1_P1_K1_Ch2.zen
7580	1.522573e-04	1.107203e-04	1.469700e-04	20181124_CTCFgfpcf2_Prometa\MitoSys2\Calibration\pmEGFPC1\0003_pmEGFPC1_R1_P1_K1_Ch2.zen
8220	1.517693e-04	1.262285e-04	1.349500e-04	20181124_CTCFgfpcf2_Prometa\MitoSys2\Calibration\pmEGFPC1\0003_pmEGFPC1_R1_P1_K1_Ch2.zen
8860	1.052529e-04	1.228986e-04	1.245900e-04	20181124_CTCFgfpcf2_Prometa\MitoSys2\Calibration\pmEGFPC1\0003_pmEGFPC1_R1_P1_K1_Ch2.zen
9500	8.711947e-05	1.503292e-04	1.155800e-04	20181124_CTCFgfpcf2_Prometa\MitoSys2\Calibration\pmEGFPC1\0003_pmEGFPC1_R1_P1_K1_Ch2.zen
10140	7.549503e-05	1.425150e-04	1.076700e-04	20181124_CTCFgfpcf2_Prometa\MitoSys2\Calibration\pmEGFPC1\0003_pmEGFPC1_R1_P1_K1_Ch2.zen
10780	9.744127e-05	1.098952e-04	1.006700e-04	20181124_CTCFgfpcf2_Prometa\MitoSys2\Calibration\pmEGFPC1\0003_pmEGFPC1_R1_P1_K1_Ch2.zen
11420	9.930560e-05	1.206154e-04	9.443200e-05	20181124_CTCFgfpcf2_Prometa\MitoSys2\Calibration\pmEGFPC1\0003_pmEGFPC1_R1_P1_K1_Ch2.zen
12060	4.585608e-05	1.130602e-04	8.884600e-05	20181124_CTCFgfpcf2_Prometa\MitoSys2\Calibration\pmEGFPC1\0003_pmEGFPC1_R1_P1_K1_Ch2.zen
12700	6.829337e-05	1.118957e-04	8.381500e-05	20181124_CTCFgfpcf2_Prometa\MitoSys2\Calibration\pmEGFPC1\0003_pmEGFPC1_R1_P1_K1_Ch2.zen
13980	6.397196e-05	1.024751e-04	7.512000e-05	20181124_CTCFgfpcf2_Prometa\MitoSys2\Calibration\pmEGFPC1\0003_pmEGFPC1_R1_P1_K1_Ch2.zen
15260	1.389714e-05	1.169165e-04	6.788000e-05	20181124_CTCFgfpcf2_Prometa\MitoSys2\Calibration\pmEGFPC1\0003_pmEGFPC1_R1_P1_K1_Ch2.zen
16540	1.397439e-05	9.539783e-05	6.176500e-05	20181124_CTCFgfpcf2_Prometa\MitoSys2\Calibration\pmEGFPC1\0003_pmEGFPC1_R1_P1_K1_Ch2.zen
17820	3.419947e-05	1.167624e-04	5.653900e-05	20181124_CTCFgfpcf2_Prometa\MitoSys2\Calibration\pmEGFPC1\0003_pmEGFPC1_R1_P1_K1_Ch2.zen
19100	4.603005e-05	9.448630e-05	5.202700e-05	20181124_CTCFgfpcf2_Prometa\MitoSys2\Calibration\pmEGFPC1\0003_pmEGFPC1_R1_P1_K1_Ch2.zen
20380	5.432538e-05	1.093829e-04	4.809700e-05	20181124_CTCFgfpcf2_Prometa\MitoSys2\Calibration\pmEGFPC1\0003_pmEGFPC1_R1_P1_K1_Ch2.zen
21660	6.057022e-05	8.342323e-05	4.464600e-05	20181124_CTCFgfpcf2_Prometa\MitoSys2\Calibration\pmEGFPC1\0003_pmEGFPC1_R1_P1_K1_Ch2.zen
22940	3.611157e-05	1.250691e-04	4.159500e-05	20181124_CTCFgfpcf2_Prometa\MitoSys2\Calibration\pmEGFPC1\0003_pmEGFPC1_R1_P1_K1_Ch2.zen
24220	1.820680e-05	1.313358e-04	3.888100e-05	20181124_CTCFgfpcf2_Prometa\MitoSys2\Calibration\pmEGFPC1\0003_pmEGFPC1_R1_P1_K1_Ch2.zen
25500	3.272065e-05	1.456246e-04	3.645300e-05	20181124_CTCFgfpcf2_Prometa\MitoSys2\Calibration\pmEGFPC1\0003_pmEGFPC1_R1_P1_K1_Ch2.zen
28060	3.932082e-05	1.344635e-04	3.229900e-05	20181124_CTCFgfpcf2_Prometa\MitoSys2\Calibration\pmEGFPC1\0003_pmEGFPC1_R1_P1_K1_Ch2.zen
30620	6.149799e-05	7.691543e-05	2.888200e-05	20181124_CTCFgfpcf2_Prometa\MitoSys2\Calibration\pmEGFPC1\0003_pmEGFPC1_R1_P1_K1_Ch2.zen
33180	3.798558e-05	1.124006e-04	2.603000e-05	20181124_CTCFgfpcf2_Prometa\MitoSys2\Calibration\pmEGFPC1\0003_pmEGFPC1_R1_P1_K1_Ch2.zen
35740	1.611307e-05	1.030934e-04	2.361900e-05	20181124_CTCFgfpcf2_Prometa\MitoSys2\Calibration\pmEGFPC1\0003_pmEGFPC1_R1_P1_K1_Ch2.zen
38300	2.601438e-05	9.220111e-05	2.155800e-05	20181124_CTCFgfpcf2_Prometa\MitoSys2\Calibration\pmEGFPC1\0003_pmEGFPC1_R1_P1_K1_Ch2.zen
40860	3.922558e-06	8.684163e-05	1.977900e-05	20181124_CTCFgfpcf2_Prometa\MitoSys2\Calibration\pmEGFPC1\0003_pmEGFPC1_R1_P1_K1_Ch2.zen
43420	2.075328e-05	9.466174e-05	1.823100e-05	20181124_CTCFgfpcf2_Prometa\MitoSys2\Calibration\pmEGFPC1\0003_pmEGFPC1_R1_P1_K1_Ch2.zen
45980	1.088487e-05	7.342915e-05	1.687400e-05	20181124_CTCFgfpcf2_Prometa\MitoSys2\Calibration\pmEGFPC1\0003_pmEGFPC1_R1_P1_K1_Ch2.zen
48540	1.036357e-05	9.569380e-05	1.567600e-05	20181124_CTCFgfpcf2_Prometa\MitoSys2\Calibration\pmEGFPC1\0003_pmEGFPC1_R1_P1_K1_Ch2.zen
51100	-4.677375e-06	5.935186e-05	1.461100e-05	20181124_CTCFgfpcf2_Prometa\MitoSys2\Calibration\pmEGFPC1\0003_pmEGFPC1_R1_P1_K1_Ch2.zen
56220	-1.328255e-05	9.307674e-05	1.280800e-05	20181124_CTCFgfpcf2_Prometa\MitoSys2\Calibration\pmEGFPC1\0003_pmEGFPC1_R1_P1_K1_Ch2.zen
61340	-1.378722e-05	8.131292e-05	1.134300e-05	20181124_CTCFgfpcf2_Prometa\MitoSys2\Calibration\pmEGFPC1\0003_pmEGFPC1_R1_P1_K1_Ch2.zen
66460	2.362769e-05	7.942572e-05	1.013300e-05	20181124_CTCFgfpcf2_Prometa\MitoSys2\Calibration\pmEGFPC1\0003_pmEGFPC1_R1_P1_K1_Ch2.zen
71580	1.909308e-05	6.475406e-05	9.120500e-06	20181124_CTCFgfpcf2_Prometa\MitoSys2\Calibration\pmEGFPC1\0003_pmEGFPC1_R1_P1_K1_Ch2.zen
76700	1.823591e-05	5.718162e-05	8.262800e-06	20181124_CTCFgfpcf2_Prometa\MitoSys2\Calibration\pmEGFPC1\0003_pmEGFPC1_R1_P1_K1_Ch2.zen
81820	-2.834261e-06	9.882621e-05	7.528800e-06	20181124_CTCFgfpcf2_Prometa\MitoSys2\Calibration\pmEGFPC1\0003_pmEGFPC1_R1_P1_K1_Ch2.zen
86940	-3.565785e-06	9.432892e-05	6.894900e-06	20181124_CTCFgfpcf2_Prometa\MitoSys2\Calibration\pmEGFPC1\0003_pmEGFPC1_R1_P1_K1_Ch2.zen
92060	3.230337e-05	8.688058e-05	6.343100e-06	20181124_CTCFgfpcf2_Prometa\MitoSys2\Calibration\pmEGFPC1\0003_pmEGFPC1_R1_P1_K1_Ch2.zen
97180	1.900637e-05	6.646372e-05	5.859300e-06	20181124_CTCFgfpcf2_Prometa\MitoSys2\Calibration\pmEGFPC1\0003_pmEGFPC1_R1_P1_K1_Ch2.zen
102300	1.190490e-05	6.704270e-05	5.432300e-06	20181124_CTCFgfpcf2_Prometa\MitoSys2\Calibration\pmEGFPC1\0003_pmEGFPC1_R1_P1_K1_Ch2.zen
112540	5.773038e-06	6.381614e-05	4.715200e-06	20181124_CTCFgfpcf2_Prometa\MitoSys2\Calibration\pmEGFPC1\0003_pmEGFPC1_R1_P1_K1_Ch2.zen
122780	9.694772e-06	7.989390e-05	4.138900e-06	20181124_CTCFgfpcf2_Prometa\MitoSys2\Calibration\pmEGFPC1\0003_pmEGFPC1_R1_P1_K1_Ch2.zen
133020	1.810877e-05	6.276796e-05	3.667800e-06	20181124_CTCFgfpcf2_Prometa\MitoSys2\Calibration\pmEGFPC1\0003_pmEGFPC1_R1_P1_K1_Ch2.zen
143260	1.700839e-05	6.295108e-05	3.277100e-06	20181124_CTCFgfpcf2_Prometa\MitoSys2\Calibration\pmEGFPC1\0003_pmEGFPC1_R1_P1_K1_Ch2.zen
153500	1.020330e-06	5.600762e-05	2.949000e-06	20181124_CTCFgfpcf2_Prometa\MitoSys2\Calibration\pmEGFPC1\0003_pmEGFPC1_R1_P1_K1_Ch2.zen
163740	-6.409256e-07	6.973433e-05	2.670400e-06	20181124_CTCFgfpcf2_Prometa\MitoSys2\Calibration\pmEGFPC1\0003_pmEGFPC1_R1_P1_K1_Ch2.zen
173980	-6.412278e-07	7.571223e-05	2.431700e-06	20181124_CTCFgfpcf2_Prometa\MitoSys2\Calibration\pmEGFPC1\0003_pmEGFPC1_R1_P1_K1_Ch2.zen
184220	-1.054912e-05	7.293483e-05	2.225200e-06	20181124_CTCFgfpcf2_Prometa\MitoSys2\Calibration\pmEGFPC1\0003_pmEGFPC1_R1_P1_K1_Ch2.zen
194460	2.157301e-06	6.635829e-05	2.045400e-06	20181124_CTCFgfpcf2_Prometa\MitoSys2\Calibration\pmEGFPC1\0003_pmEGFPC1_R1_P1_K1_Ch2.zen
204700	9.715294e-06	6.097851e-05	1.887700e-06	20181124_CTCFgfpcf2_Prometa\MitoSys2\Calibration\pmEGFPC1\0003_pmEGFPC1_R1_P1_K1_Ch2.zen
225180	-1.474803e-05	6.058965e-05	1.625000e-06	20181124_CTCFgfpcf2_Prometa\MitoSys2\Calibration\pmEGFPC1\0003_pmEGFPC1_R1_P1_K1_Ch2.zen
245660	-1.648607e-05	6.232472e-05	1.416100e-06	20181124_CTCFgfpcf2_Prometa\MitoSys2\Calibration\pmEGFPC1\0003_pmEGFPC1_R1_P1_K1_Ch2.zen
266140	-2.055582e-05	5.677521e-05	1.246900e-06	20181124_CTCFgfpcf2_Prometa\MitoSys2\Calibration\pmEGFPC1\0003_pmEGFPC1_R1_P1_K1_Ch2.zen
286620	-1.540329e-05	5.490229e-05	1.107800e-06	20181124_CTCFgfpcf2_Prometa\MitoSys2\Calibration\pmEGFPC1\0003_pmEGFPC1_R1_P1_K1_Ch2.zen
307100	-1.836417e-05	5.993582e-05	9.918800e-07	20181124_CTCFgfpcf2_Prometa\MitoSys2\Calibration\pmEGFPC1\0003_pmEGFPC1_R1_P1_K1_Ch2.zen
327580	-2.007616e-05	4.086694e-05	8.941300e-07	20181124_CTCFgfpcf2_Prometa\MitoSys2\Calibration\pmEGFPC1\0003_pmEGFPC1_R1_P1_K1_Ch2.zen
348060	-2.844937e-06	5.393644e-05	8.108800e-07	20181124_CTCFgfpcf2_Prometa\MitoSys2\Calibration\pmEGFPC1\0003_pmEGFPC1_R1_P1_K1_Ch2.zen
368540	-8.463355e-07	7.310775e-05	7.393300e-07	20181124_CTCFgfpcf2_Prometa\MitoSys2\Calibration\pmEGFPC1\0003_pmEGFPC1_R1_P1_K1_Ch2.zen
389020	-2.208128e-05	7.430121e-05	6.773400e-07	20181124_CTCFgfpcf2_Prometa\MitoSys2\Calibration\pmEGFPC1\0003_pmEGFPC1_R1_P1_K1_Ch2.zen
409500	8.983745e-07	4.363682e-05	6.232400e-07	20181124_CTCFgfpcf2_Prometa\MitoSys2\Calibration\pmEGFPC1\0003_pmEGFPC1_R1_P1_K1_Ch2.zen
450460	-3.604492e-06	4.976900e-05	5.337200e-07	20181124_CTCFgfpcf2_Prometa\MitoSys2\Calibration\pmEGFPC1\0003_pmEGFPC1_R1_P1_K1_Ch2.zen
491420	1.083094e-05	3.752470e-05	4.630800e-07	20181124_CTCFgfpcf2_Prometa\MitoSys2\Calibration\pmEGFPC1\0003_pmEGFPC1_R1_P1_K1_Ch2.zen
532380	-3.453466e-06	5.447640e-05	4.062600e-07	20181124_CTCFgfpcf2_Prometa\MitoSys2\Calibration\pmEGFPC1\0003_pmEGFPC1_R1_P1_K1_Ch2.zen
573340	8.070936e-07	3.852344e-05	3.598100e-07	20181124_CTCFgfpcf2_Prometa\MitoSys2\Calibration\pmEGFPC1\0003_pmEGFPC1_R1_P1_K1_Ch2.zen
614300	-1.268117e-05	4.512452e-05	3.213000e-07	20181124_CTCFgfpcf2_Prometa\MitoSys2\Calibration\pmEGFPC1\0003_pmEGFPC1_R1_P1_K1_Ch2.zen
655260	-1.912991e-05	5.854368e-05	2.889700e-07	20181124_CTCFgfpcf2_Prometa\MitoSys2\Calibration\pmEGFPC1\0003_pmEGFPC1_R1_P1_K1_Ch2.zen
696220	-1.535576e-05	4.915777e-05	2.615500e-07	20181124_CTCFgfpcf2_Prometa\MitoSys2\Calibration\pmEGFPC1\0003_pmEGFPC1_R1_P1_K1_Ch2.zen
737180	2.586909e-06	4.091362e-05	2.380600e-07	20181124_CTCFgfpcf2_Prometa\MitoSys2\Calibration\pmEGFPC1\0003_pmEGFPC1_R1_P1_K1_Ch2.zen
778140	-1.559720e-05	3.972271e-05	2.177700e-07	20181124_CTCFgfpcf2_Prometa\MitoSys2\Calibration\pmEGFPC1\0003_pmEGFPC1_R1_P1_K1_Ch2.zen
819100	-2.078205e-05	4.185653e-05	2.001100e-07	20181124_CTCFgfpcf2_Prometa\MitoSys2\Calibration\pmEGFPC1\0003_pmEGFPC1_R1_P1_K1_Ch2.zen
901020	-1.360942e-05	5.257426e-05	1.710000e-07	20181124_CTCFgfpcf2_Prometa\MitoSys2\Calibration\pmEGFPC1\0003_pmEGFPC1_R1_P1_K1_Ch2.zen
982940	-1.843729e-06	4.414642e-05	1.481200e-07	20181124_CTCFgfpcf2_Prometa\MitoSys2\Calibration\pmEGFPC1\0003_pmEGFPC1_R1_P1_K1_Ch2.zen
1064860	-2.381276e-07	4.156298e-05	1.297800e-07	20181124_CTCFgfpcf2_Prometa\MitoSys2\Calibration\pmEGFPC1\0003_pmEGFPC1_R1_P1_K1_Ch2.zen
1146780	-2.885110e-06	4.308112e-05	1.148200e-07	20181124_CTCFgfpcf2_Prometa\MitoSys2\Calibration\pmEGFPC1\0003_pmEGFPC1_R1_P1_K1_Ch2.zen
1228700	7.299533e-06	3.635434e-05	1.024500e-07	20181124_CTCFgfpcf2_Prometa\MitoSys2\Calibration\pmEGFPC1\0003_pmEGFPC1_R1_P1_K1_Ch2.zen
1310620	-1.846204e-05	2.877736e-05	9.208500e-08	20181124_CTCFgfpcf2_Prometa\MitoSys2\Calibration\pmEGFPC1\0003_pmEGFPC1_R1_P1_K1_Ch2.zen
1392540	-2.160364e-05	3.756763e-05	8.330600e-08	20181124_CTCFgfpcf2_Prometa\MitoSys2\Calibration\pmEGFPC1\0003_pmEGFPC1_R1_P1_K1_Ch2.zen
1474460	2.989560e-06	4.094972e-05	7.579700e-08	20181124_CTCFgfpcf2_Prometa\MitoSys2\Calibration\pmEGFPC1\0003_pmEGFPC1_R1_P1_K1_Ch2.zen
1556380	-4.673543e-06	4.181386e-05	6.931800e-08	20181124_CTCFgfpcf2_Prometa\MitoSys2\Calibration\pmEGFPC1\0003_pmEGFPC1_R1_P1_K1_Ch2.zen
10	5.231110e-03	5.589732e-04	5.029900e-03	20181124_CTCFgfpcf2_Prometa\MitoSys2\Calibration\pmEGFPC1\0003_pmEGFPC1_R1_P2_K1_Ch2.zen
20	4.705291e-03	6.470462e-04	4.811900e-03	20181124_CTCFgfpcf2_Prometa\MitoSys2\Calibration\pmEGFPC1\0003_pmEGFPC1_R1_P2_K1_Ch2.zen
30	4.688049e-03	6.010240e-04	4.612400e-03	20181124_CTCFgfpcf2_Prometa\MitoSys2\Calibration\pmEGFPC1\0003_pmEGFPC1_R1_P2_K1_Ch2.zen
40	4.274792e-03	6.172366e-04	4.429700e-03	20181124_CTCFgfpcf2_Prometa\MitoSys2\Calibration\pmEGFPC1\0003_pmEGFPC1_R1_P2_K1_Ch2.zen
50	4.243900e-03	6.781791e-04	4.261800e-03	20181124_CTCFgfpcf2_Prometa\MitoSys2\Calibration\pmEGFPC1\0003_pmEGFPC1_R1_P2_K1_Ch2.zen
60	4.089863e-03	5.493408e-04	4.107300e-03	20181124_CTCFgfpcf2_Prometa\MitoSys2\Calibration\pmEGFPC1\0003_pmEGFPC1_R1_P2_K1_Ch2.zen
70	3.797715e-03	6.036796e-04	3.964700e-03	20181124_CTCFgfpcf2_Prometa\MitoSys2\Calibration\pmEGFPC1\0003_pmEGFPC1_R1_P2_K1_Ch2.zen
80	3.861735e-03	5.880506e-04	3.832800e-03	20181124_CTCFgfpcf2_Prometa\MitoSys2\Calibration\pmEGFPC1\0003_pmEGFPC1_R1_P2_K1_Ch2.zen
90	3.652111e-03	4.621130e-04	3.710500e-03	20181124_CTCFgfpcf2_Prometa\MitoSys2\Calibration\pmEGFPC1\0003_pmEGFPC1_R1_P2_K1_Ch2.zen
100	3.597467e-03	5.005759e-04	3.596900e-03	20181124_CTCFgfpcf2_Prometa\MitoSys2\Calibration\pmEGFPC1\0003_pmEGFPC1_R1_P2_K1_Ch2.zen
120	3.464018e-03	4.675181e-04	3.392300e-03	20181124_CTCFgfpcf2_Prometa\MitoSys2\Calibration\pmEGFPC1\0003_pmEGFPC1_R1_P2_K1_Ch2.zen
140	3.296509e-03	4.317609e-04	3.213200e-03	20181124_CTCFgfpcf2_Prometa\MitoSys2\Calibration\pmEGFPC1\0003_pmEGFPC1_R1_P2_K1_Ch2.zen
160	3.052890e-03	4.640313e-04	3.055100e-03	20181124_CTCFgfpcf2_Prometa\MitoSys2\Calibration\pmEGFPC1\0003_pmEGFPC1_R1_P2_K1_Ch2.zen
180	2.928265e-03	5.296362e-04	2.914400e-03	20181124_CTCFgfpcf2_Prometa\MitoSys2\Calibration\pmEGFPC1\0003_pmEGFPC1_R1_P2_K1_Ch2.zen
200	2.731403e-03	3.120017e-04	2.788400e-03	20181124_CTCFgfpcf2_Prometa\MitoSys2\Calibration\pmEGFPC1\0003_pmEGFPC1_R1_P2_K1_Ch2.zen
220	2.741284e-03	5.088986e-04	2.674600e-03	20181124_CTCFgfpcf2_Prometa\MitoSys2\Calibration\pmEGFPC1\0003_pmEGFPC1_R1_P2_K1_Ch2.zen
240	2.608428e-03	4.789201e-04	2.571300e-03	20181124_CTCFgfpcf2_Prometa\MitoSys2\Calibration\pmEGFPC1\0003_pmEGFPC1_R1_P2_K1_Ch2.zen
260	2.515613e-03	4.041859e-04	2.476900e-03	20181124_CTCFgfpcf2_Prometa\MitoSys2\Calibration\pmEGFPC1\0003_pmEGFPC1_R1_P2_K1_Ch2.zen
280	2.491733e-03	3.192700e-04	2.390300e-03	20181124_CTCFgfpcf2_Prometa\MitoSys2\Calibration\pmEGFPC1\0003_pmEGFPC1_R1_P2_K1_Ch2.zen
300	2.331032e-03	3.107031e-04	2.310300e-03	20181124_CTCFgfpcf2_Prometa\MitoSys2\Calibration\pmEGFPC1\0003_pmEGFPC1_R1_P2_K1_Ch2.zen
340	2.165967e-03	3.734314e-04	2.167400e-03	20181124_CTCFgfpcf2_Prometa\MitoSys2\Calibration\pmEGFPC1\0003_pmEGFPC1_R1_P2_K1_Ch2.zen
380	2.048222e-03	3.449167e-04	2.042900e-03	20181124_CTCFgfpcf2_Prometa\MitoSys2\Calibration\pmEGFPC1\0003_pmEGFPC1_R1_P2_K1_Ch2.zen
420	1.964282e-03	2.961968e-04	1.933100e-03	20181124_CTCFgfpcf2_Prometa\MitoSys2\Calibration\pmEGFPC1\0003_pmEGFPC1_R1_P2_K1_Ch2.zen
460	1.775852e-03	3.415734e-04	1.835300e-03	20181124_CTCFgfpcf2_Prometa\MitoSys2\Calibration\pmEGFPC1\0003_pmEGFPC1_R1_P2_K1_Ch2.zen
500	1.617613e-03	3.495900e-04	1.747500e-03	20181124_CTCFgfpcf2_Prometa\MitoSys2\Calibration\pmEGFPC1\0003_pmEGFPC1_R1_P2_K1_Ch2.zen
540	1.774260e-03	3.231454e-04	1.668100e-03	20181124_CTCFgfpcf2_Prometa\MitoSys2\Calibration\pmEGFPC1\0003_pmEGFPC1_R1_P2_K1_Ch2.zen
580	1.651325e-03	2.781122e-04	1.595900e-03	20181124_CTCFgfpcf2_Prometa\MitoSys2\Calibration\pmEGFPC1\0003_pmEGFPC1_R1_P2_K1_Ch2.zen
620	1.492030e-03	3.596741e-04	1.529900e-03	20181124_CTCFgfpcf2_Prometa\MitoSys2\Calibration\pmEGFPC1\0003_pmEGFPC1_R1_P2_K1_Ch2.zen
660	1.492355e-03	3.485066e-04	1.469300e-03	20181124_CTCFgfpcf2_Prometa\MitoSys2\Calibration\pmEGFPC1\0003_pmEGFPC1_R1_P2_K1_Ch2.zen
700	1.464947e-03	2.798764e-04	1.413400e-03	20181124_CTCFgfpcf2_Prometa\MitoSys2\Calibration\pmEGFPC1\0003_pmEGFPC1_R1_P2_K1_Ch2.zen
780	1.305014e-03	2.824198e-04	1.313800e-03	20181124_CTCFgfpcf2_Prometa\MitoSys2\Calibration\pmEGFPC1\0003_pmEGFPC1_R1_P2_K1_Ch2.zen
860	1.188252e-03	2.402908e-04	1.227500e-03	20181124_CTCFgfpcf2_Prometa\MitoSys2\Calibration\pmEGFPC1\0003_pmEGFPC1_R1_P2_K1_Ch2.zen
940	1.100981e-03	2.764860e-04	1.152200e-03	20181124_CTCFgfpcf2_Prometa\MitoSys2\Calibration\pmEGFPC1\0003_pmEGFPC1_R1_P2_K1_Ch2.zen
1020	1.078421e-03	2.598589e-04	1.085700e-03	20181124_CTCFgfpcf2_Prometa\MitoSys2\Calibration\pmEGFPC1\0003_pmEGFPC1_R1_P2_K1_Ch2.zen
1100	9.728946e-04	2.353750e-04	1.026700e-03	20181124_CTCFgfpcf2_Prometa\MitoSys2\Calibration\pmEGFPC1\0003_pmEGFPC1_R1_P2_K1_Ch2.zen
1180	9.566583e-04	2.591868e-04	9.739300e-04	20181124_CTCFgfpcf2_Prometa\MitoSys2\Calibration\pmEGFPC1\0003_pmEGFPC1_R1_P2_K1_Ch2.zen
1260	8.488388e-04	2.482274e-04	9.264700e-04	20181124_CTCFgfpcf2_Prometa\MitoSys2\Calibration\pmEGFPC1\0003_pmEGFPC1_R1_P2_K1_Ch2.zen
1340	8.652150e-04	2.341242e-04	8.835600e-04	20181124_CTCFgfpcf2_Prometa\MitoSys2\Calibration\pmEGFPC1\0003_pmEGFPC1_R1_P2_K1_Ch2.zen
1420	7.277347e-04	2.537003e-04	8.445900e-04	20181124_CTCFgfpcf2_Prometa\MitoSys2\Calibration\pmEGFPC1\0003_pmEGFPC1_R1_P2_K1_Ch2.zen
1500	7.593422e-04	2.043245e-04	8.090300e-04	20181124_CTCFgfpcf2_Prometa\MitoSys2\Calibration\pmEGFPC1\0003_pmEGFPC1_R1_P2_K1_Ch2.zen
1660	7.616143e-04	2.366418e-04	7.465100e-04	20181124_CTCFgfpcf2_Prometa\MitoSys2\Calibration\pmEGFPC1\0003_pmEGFPC1_R1_P2_K1_Ch2.zen
1820	7.030620e-04	1.964920e-04	6.933400e-04	20181124_CTCFgfpcf2_Prometa\MitoSys2\Calibration\pmEGFPC1\0003_pmEGFPC1_R1_P2_K1_Ch2.zen
1980	6.892830e-04	2.417882e-04	6.475800e-04	20181124_CTCFgfpcf2_Prometa\MitoSys2\Calibration\pmEGFPC1\0003_pmEGFPC1_R1_P2_K1_Ch2.zen
2140	5.968618e-04	2.145690e-04	6.077700e-04	20181124_CTCFgfpcf2_Prometa\MitoSys2\Calibration\pmEGFPC1\0003_pmEGFPC1_R1_P2_K1_Ch2.zen
2300	5.863263e-04	2.147437e-04	5.728400e-04	20181124_CTCFgfpcf2_Prometa\MitoSys2\Calibration\pmEGFPC1\0003_pmEGFPC1_R1_P2_K1_Ch2.zen
2460	5.802634e-04	2.149384e-04	5.419400e-04	20181124_CTCFgfpcf2_Prometa\MitoSys2\Calibration\pmEGFPC1\0003_pmEGFPC1_R1_P2_K1_Ch2.zen
2620	5.728697e-04	2.036735e-04	5.144200e-04	20181124_CTCFgfpcf2_Prometa\MitoSys2\Calibration\pmEGFPC1\0003_pmEGFPC1_R1_P2_K1_Ch2.zen
2780	5.642894e-04	2.526025e-04	4.897400e-04	20181124_CTCFgfpcf2_Prometa\MitoSys2\Calibration\pmEGFPC1\0003_pmEGFPC1_R1_P2_K1_Ch2.zen
2940	5.452878e-04	2.520452e-04	4.675000e-04	20181124_CTCFgfpcf2_Prometa\MitoSys2\Calibration\pmEGFPC1\0003_pmEGFPC1_R1_P2_K1_Ch2.zen
3100	4.562539e-04	2.185506e-04	4.473500e-04	20181124_CTCFgfpcf2_Prometa\MitoSys2\Calibration\pmEGFPC1\0003_pmEGFPC1_R1_P2_K1_Ch2.zen
3420	4.386466e-04	1.726206e-04	4.122300e-04	20181124_CTCFgfpcf2_Prometa\MitoSys2\Calibration\pmEGFPC1\0003_pmEGFPC1_R1_P2_K1_Ch2.zen
3740	3.964204e-04	1.787625e-04	3.826600e-04	20181124_CTCFgfpcf2_Prometa\MitoSys2\Calibration\pmEGFPC1\0003_pmEGFPC1_R1_P2_K1_Ch2.zen
4060	3.360147e-04	1.726164e-04	3.574100e-04	20181124_CTCFgfpcf2_Prometa\MitoSys2\Calibration\pmEGFPC1\0003_pmEGFPC1_R1_P2_K1_Ch2.zen
4380	2.965090e-04	1.967658e-04	3.355900e-04	20181124_CTCFgfpcf2_Prometa\MitoSys2\Calibration\pmEGFPC1\0003_pmEGFPC1_R1_P2_K1_Ch2.zen
4700	3.463761e-04	1.588087e-04	3.165500e-04	20181124_CTCFgfpcf2_Prometa\MitoSys2\Calibration\pmEGFPC1\0003_pmEGFPC1_R1_P2_K1_Ch2.zen
5020	3.166709e-04	1.788394e-04	2.997600e-04	20181124_CTCFgfpcf2_Prometa\MitoSys2\Calibration\pmEGFPC1\0003_pmEGFPC1_R1_P2_K1_Ch2.zen
5340	2.851507e-04	1.789161e-04	2.848600e-04	20181124_CTCFgfpcf2_Prometa\MitoSys2\Calibration\pmEGFPC1\0003_pmEGFPC1_R1_P2_K1_Ch2.zen
5660	3.144326e-04	1.985878e-04	2.715200e-04	20181124_CTCFgfpcf2_Prometa\MitoSys2\Calibration\pmEGFPC1\0003_pmEGFPC1_R1_P2_K1_Ch2.zen
5980	2.987124e-04	2.019192e-04	2.595200e-04	20181124_CTCFgfpcf2_Prometa\MitoSys2\Calibration\pmEGFPC1\0003_pmEGFPC1_R1_P2_K1_Ch2.zen
6300	2.536665e-04	1.629022e-04	2.486400e-04	20181124_CTCFgfpcf2_Prometa\MitoSys2\Calibration\pmEGFPC1\0003_pmEGFPC1_R1_P2_K1_Ch2.zen
6940	2.027241e-04	1.761247e-04	2.296900e-04	20181124_CTCFgfpcf2_Prometa\MitoSys2\Calibration\pmEGFPC1\0003_pmEGFPC1_R1_P2_K1_Ch2.zen
7580	2.088986e-04	1.982978e-04	2.136800e-04	20181124_CTCFgfpcf2_Prometa\MitoSys2\Calibration\pmEGFPC1\0003_pmEGFPC1_R1_P2_K1_Ch2.zen
8220	1.898558e-04	1.593085e-04	1.999600e-04	20181124_CTCFgfpcf2_Prometa\MitoSys2\Calibration\pmEGFPC1\0003_pmEGFPC1_R1_P2_K1_Ch2.zen
8860	2.149261e-04	1.575776e-04	1.880400e-04	20181124_CTCFgfpcf2_Prometa\MitoSys2\Calibration\pmEGFPC1\0003_pmEGFPC1_R1_P2_K1_Ch2.zen
9500	1.326967e-04	1.739640e-04	1.775600e-04	20181124_CTCFgfpcf2_Prometa\MitoSys2\Calibration\pmEGFPC1\0003_pmEGFPC1_R1_P2_K1_Ch2.zen
10140	1.321147e-04	1.492659e-04	1.682600e-04	20181124_CTCFgfpcf2_Prometa\MitoSys2\Calibration\pmEGFPC1\0003_pmEGFPC1_R1_P2_K1_Ch2.zen
10780	1.487431e-04	1.519332e-04	1.599300e-04	20181124_CTCFgfpcf2_Prometa\MitoSys2\Calibration\pmEGFPC1\0003_pmEGFPC1_R1_P2_K1_Ch2.zen
11420	1.391781e-04	1.757430e-04	1.524100e-04	20181124_CTCFgfpcf2_Prometa\MitoSys2\Calibration\pmEGFPC1\0003_pmEGFPC1_R1_P2_K1_Ch2.zen
12060	9.303635e-05	1.769719e-04	1.455900e-04	20181124_CTCFgfpcf2_Prometa\MitoSys2\Calibration\pmEGFPC1\0003_pmEGFPC1_R1_P2_K1_Ch2.zen
12700	1.270832e-04	1.445232e-04	1.393500e-04	20181124_CTCFgfpcf2_Prometa\MitoSys2\Calibration\pmEGFPC1\0003_pmEGFPC1_R1_P2_K1_Ch2.zen
13980	1.275346e-04	1.227762e-04	1.283400e-04	20181124_CTCFgfpcf2_Prometa\MitoSys2\Calibration\pmEGFPC1\0003_pmEGFPC1_R1_P2_K1_Ch2.zen
15260	1.151303e-04	1.255558e-04	1.189000e-04	20181124_CTCFgfpcf2_Prometa\MitoSys2\Calibration\pmEGFPC1\0003_pmEGFPC1_R1_P2_K1_Ch2.zen
16540	1.296228e-04	1.746146e-04	1.106800e-04	20181124_CTCFgfpcf2_Prometa\MitoSys2\Calibration\pmEGFPC1\0003_pmEGFPC1_R1_P2_K1_Ch2.zen
17820	1.045700e-04	1.728447e-04	1.034400e-04	20181124_CTCFgfpcf2_Prometa\MitoSys2\Calibration\pmEGFPC1\0003_pmEGFPC1_R1_P2_K1_Ch2.zen
19100	1.319599e-04	1.602442e-04	9.700700e-05	20181124_CTCFgfpcf2_Prometa\MitoSys2\Calibration\pmEGFPC1\0003_pmEGFPC1_R1_P2_K1_Ch2.zen
20380	8.723930e-05	1.385879e-04	9.124500e-05	20181124_CTCFgfpcf2_Prometa\MitoSys2\Calibration\pmEGFPC1\0003_pmEGFPC1_R1_P2_K1_Ch2.zen
21660	1.304978e-04	1.667221e-04	8.604900e-05	20181124_CTCFgfpcf2_Prometa\MitoSys2\Calibration\pmEGFPC1\0003_pmEGFPC1_R1_P2_K1_Ch2.zen
22940	1.002577e-04	1.401340e-04	8.133600e-05	20181124_CTCFgfpcf2_Prometa\MitoSys2\Calibration\pmEGFPC1\0003_pmEGFPC1_R1_P2_K1_Ch2.zen
24220	9.273966e-05	1.325362e-04	7.704100e-05	20181124_CTCFgfpcf2_Prometa\MitoSys2\Calibration\pmEGFPC1\0003_pmEGFPC1_R1_P2_K1_Ch2.zen
25500	1.188247e-04	1.410919e-04	7.311000e-05	20181124_CTCFgfpcf2_Prometa\MitoSys2\Calibration\pmEGFPC1\0003_pmEGFPC1_R1_P2_K1_Ch2.zen
28060	1.085880e-04	1.568074e-04	6.617000e-05	20181124_CTCFgfpcf2_Prometa\MitoSys2\Calibration\pmEGFPC1\0003_pmEGFPC1_R1_P2_K1_Ch2.zen
30620	7.646940e-05	1.571635e-04	6.023900e-05	20181124_CTCFgfpcf2_Prometa\MitoSys2\Calibration\pmEGFPC1\0003_pmEGFPC1_R1_P2_K1_Ch2.zen
33180	8.622185e-05	1.203758e-04	5.511700e-05	20181124_CTCFgfpcf2_Prometa\MitoSys2\Calibration\pmEGFPC1\0003_pmEGFPC1_R1_P2_K1_Ch2.zen
35740	4.225241e-05	1.319688e-04	5.065500e-05	20181124_CTCFgfpcf2_Prometa\MitoSys2\Calibration\pmEGFPC1\0003_pmEGFPC1_R1_P2_K1_Ch2.zen
38300	-1.547663e-05	8.834629e-05	4.674000e-05	20181124_CTCFgfpcf2_Prometa\MitoSys2\Calibration\pmEGFPC1\0003_pmEGFPC1_R1_P2_K1_Ch2.zen
40860	-1.757979e-07	1.389702e-04	4.328100e-05	20181124_CTCFgfpcf2_Prometa\MitoSys2\Calibration\pmEGFPC1\0003_pmEGFPC1_R1_P2_K1_Ch2.zen
43420	-2.869614e-05	8.408400e-05	4.020900e-05	20181124_CTCFgfpcf2_Prometa\MitoSys2\Calibration\pmEGFPC1\0003_pmEGFPC1_R1_P2_K1_Ch2.zen
45980	1.515786e-05	9.817674e-05	3.746500e-05	20181124_CTCFgfpcf2_Prometa\MitoSys2\Calibration\pmEGFPC1\0003_pmEGFPC1_R1_P2_K1_Ch2.zen
48540	4.315252e-05	1.189339e-04	3.500300e-05	20181124_CTCFgfpcf2_Prometa\MitoSys2\Calibration\pmEGFPC1\0003_pmEGFPC1_R1_P2_K1_Ch2.zen
51100	6.861280e-05	1.188881e-04	3.278400e-05	20181124_CTCFgfpcf2_Prometa\MitoSys2\Calibration\pmEGFPC1\0003_pmEGFPC1_R1_P2_K1_Ch2.zen
56220	5.386633e-05	1.110325e-04	2.895600e-05	20181124_CTCFgfpcf2_Prometa\MitoSys2\Calibration\pmEGFPC1\0003_pmEGFPC1_R1_P2_K1_Ch2.zen
61340	2.122087e-05	1.186636e-04	2.578000e-05	20181124_CTCFgfpcf2_Prometa\MitoSys2\Calibration\pmEGFPC1\0003_pmEGFPC1_R1_P2_K1_Ch2.zen
66460	1.652095e-05	1.148640e-04	2.311400e-05	20181124_CTCFgfpcf2_Prometa\MitoSys2\Calibration\pmEGFPC1\0003_pmEGFPC1_R1_P2_K1_Ch2.zen
71580	3.857622e-06	9.578563e-05	2.085100e-05	20181124_CTCFgfpcf2_Prometa\MitoSys2\Calibration\pmEGFPC1\0003_pmEGFPC1_R1_P2_K1_Ch2.zen
76700	4.712144e-06	1.034340e-04	1.891400e-05	20181124_CTCFgfpcf2_Prometa\MitoSys2\Calibration\pmEGFPC1\0003_pmEGFPC1_R1_P2_K1_Ch2.zen
81820	2.316127e-05	1.049465e-04	1.724100e-05	20181124_CTCFgfpcf2_Prometa\MitoSys2\Calibration\pmEGFPC1\0003_pmEGFPC1_R1_P2_K1_Ch2.zen
86940	4.092245e-05	1.115526e-04	1.578500e-05	20181124_CTCFgfpcf2_Prometa\MitoSys2\Calibration\pmEGFPC1\0003_pmEGFPC1_R1_P2_K1_Ch2.zen
92060	5.101368e-05	1.202034e-04	1.451000e-05	20181124_CTCFgfpcf2_Prometa\MitoSys2\Calibration\pmEGFPC1\0003_pmEGFPC1_R1_P2_K1_Ch2.zen
97180	4.274376e-05	1.135839e-04	1.338600e-05	20181124_CTCFgfpcf2_Prometa\MitoSys2\Calibration\pmEGFPC1\0003_pmEGFPC1_R1_P2_K1_Ch2.zen
102300	8.855485e-06	7.213048e-05	1.239100e-05	20181124_CTCFgfpcf2_Prometa\MitoSys2\Calibration\pmEGFPC1\0003_pmEGFPC1_R1_P2_K1_Ch2.zen
112540	1.378609e-06	9.704017e-05	1.071100e-05	20181124_CTCFgfpcf2_Prometa\MitoSys2\Calibration\pmEGFPC1\0003_pmEGFPC1_R1_P2_K1_Ch2.zen
122780	6.827033e-06	6.730402e-05	9.355900e-06	20181124_CTCFgfpcf2_Prometa\MitoSys2\Calibration\pmEGFPC1\0003_pmEGFPC1_R1_P2_K1_Ch2.zen
133020	-1.763101e-05	8.105245e-05	8.245400e-06	20181124_CTCFgfpcf2_Prometa\MitoSys2\Calibration\pmEGFPC1\0003_pmEGFPC1_R1_P2_K1_Ch2.zen
143260	1.838361e-05	7.763121e-05	7.323500e-06	20181124_CTCFgfpcf2_Prometa\MitoSys2\Calibration\pmEGFPC1\0003_pmEGFPC1_R1_P2_K1_Ch2.zen
153500	1.690893e-05	7.114365e-05	6.549400e-06	20181124_CTCFgfpcf2_Prometa\MitoSys2\Calibration\pmEGFPC1\0003_pmEGFPC1_R1_P2_K1_Ch2.zen
163740	-4.202317e-05	8.088042e-05	5.892800e-06	20181124_CTCFgfpcf2_Prometa\MitoSys2\Calibration\pmEGFPC1\0003_pmEGFPC1_R1_P2_K1_Ch2.zen
173980	-2.962018e-05	9.795280e-05	5.331000e-06	20181124_CTCFgfpcf2_Prometa\MitoSys2\Calibration\pmEGFPC1\0003_pmEGFPC1_R1_P2_K1_Ch2.zen
184220	1.948037e-05	1.016158e-04	4.846300e-06	20181124_CTCFgfpcf2_Prometa\MitoSys2\Calibration\pmEGFPC1\0003_pmEGFPC1_R1_P2_K1_Ch2.zen
194460	-4.808868e-06	8.211057e-05	4.425300e-06	20181124_CTCFgfpcf2_Prometa\MitoSys2\Calibration\pmEGFPC1\0003_pmEGFPC1_R1_P2_K1_Ch2.zen
204700	-4.265717e-06	8.029657e-05	4.057100e-06	20181124_CTCFgfpcf2_Prometa\MitoSys2\Calibration\pmEGFPC1\0003_pmEGFPC1_R1_P2_K1_Ch2.zen
225180	-9.990567e-06	7.088780e-05	3.447000e-06	20181124_CTCFgfpcf2_Prometa\MitoSys2\Calibration\pmEGFPC1\0003_pmEGFPC1_R1_P2_K1_Ch2.zen
245660	-3.505207e-05	6.520367e-05	2.965400e-06	20181124_CTCFgfpcf2_Prometa\MitoSys2\Calibration\pmEGFPC1\0003_pmEGFPC1_R1_P2_K1_Ch2.zen
266140	-3.041047e-05	6.904843e-05	2.578700e-06	20181124_CTCFgfpcf2_Prometa\MitoSys2\Calibration\pmEGFPC1\0003_pmEGFPC1_R1_P2_K1_Ch2.zen
286620	-1.481487e-05	5.919562e-05	2.263300e-06	20181124_CTCFgfpcf2_Prometa\MitoSys2\Calibration\pmEGFPC1\0003_pmEGFPC1_R1_P2_K1_Ch2.zen
307100	-1.931071e-05	6.854109e-05	2.002800e-06	20181124_CTCFgfpcf2_Prometa\MitoSys2\Calibration\pmEGFPC1\0003_pmEGFPC1_R1_P2_K1_Ch2.zen
327580	-1.904671e-05	9.695248e-05	1.785200e-06	20181124_CTCFgfpcf2_Prometa\MitoSys2\Calibration\pmEGFPC1\0003_pmEGFPC1_R1_P2_K1_Ch2.zen
348060	1.877900e-06	7.120951e-05	1.601400e-06	20181124_CTCFgfpcf2_Prometa\MitoSys2\Calibration\pmEGFPC1\0003_pmEGFPC1_R1_P2_K1_Ch2.zen
368540	-1.029495e-05	7.822180e-05	1.444900e-06	20181124_CTCFgfpcf2_Prometa\MitoSys2\Calibration\pmEGFPC1\0003_pmEGFPC1_R1_P2_K1_Ch2.zen
389020	-2.142691e-05	6.423309e-05	1.310500e-06	20181124_CTCFgfpcf2_Prometa\MitoSys2\Calibration\pmEGFPC1\0003_pmEGFPC1_R1_P2_K1_Ch2.zen
409500	-2.693645e-05	4.467495e-05	1.194300e-06	20181124_CTCFgfpcf2_Prometa\MitoSys2\Calibration\pmEGFPC1\0003_pmEGFPC1_R1_P2_K1_Ch2.zen
450460	-2.031851e-05	6.585871e-05	1.004300e-06	20181124_CTCFgfpcf2_Prometa\MitoSys2\Calibration\pmEGFPC1\0003_pmEGFPC1_R1_P2_K1_Ch2.zen
491420	-3.237707e-05	7.090151e-05	8.568400e-07	20181124_CTCFgfpcf2_Prometa\MitoSys2\Calibration\pmEGFPC1\0003_pmEGFPC1_R1_P2_K1_Ch2.zen
532380	-7.141779e-06	6.243863e-05	7.401300e-07	20181124_CTCFgfpcf2_Prometa\MitoSys2\Calibration\pmEGFPC1\0003_pmEGFPC1_R1_P2_K1_Ch2.zen
573340	-2.722034e-05	6.943912e-05	6.461400e-07	20181124_CTCFgfpcf2_Prometa\MitoSys2\Calibration\pmEGFPC1\0003_pmEGFPC1_R1_P2_K1_Ch2.zen
614300	-1.587402e-05	8.073183e-05	5.693300e-07	20181124_CTCFgfpcf2_Prometa\MitoSys2\Calibration\pmEGFPC1\0003_pmEGFPC1_R1_P2_K1_Ch2.zen
655260	-1.679377e-05	7.891306e-05	5.057300e-07	20181124_CTCFgfpcf2_Prometa\MitoSys2\Calibration\pmEGFPC1\0003_pmEGFPC1_R1_P2_K1_Ch2.zen
696220	4.348905e-06	8.482386e-05	4.524700e-07	20181124_CTCFgfpcf2_Prometa\MitoSys2\Calibration\pmEGFPC1\0003_pmEGFPC1_R1_P2_K1_Ch2.zen
737180	3.525257e-05	8.493732e-05	4.074200e-07	20181124_CTCFgfpcf2_Prometa\MitoSys2\Calibration\pmEGFPC1\0003_pmEGFPC1_R1_P2_K1_Ch2.zen
778140	-1.538196e-05	8.072306e-05	3.689600e-07	20181124_CTCFgfpcf2_Prometa\MitoSys2\Calibration\pmEGFPC1\0003_pmEGFPC1_R1_P2_K1_Ch2.zen
819100	-1.231174e-05	4.241855e-05	3.358500e-07	20181124_CTCFgfpcf2_Prometa\MitoSys2\Calibration\pmEGFPC1\0003_pmEGFPC1_R1_P2_K1_Ch2.zen
901020	-1.577939e-05	4.221636e-05	2.820900e-07	20181124_CTCFgfpcf2_Prometa\MitoSys2\Calibration\pmEGFPC1\0003_pmEGFPC1_R1_P2_K1_Ch2.zen
982940	-1.318134e-05	5.814121e-05	2.406400e-07	20181124_CTCFgfpcf2_Prometa\MitoSys2\Calibration\pmEGFPC1\0003_pmEGFPC1_R1_P2_K1_Ch2.zen
1064860	-4.972696e-06	5.916345e-05	2.079900e-07	20181124_CTCFgfpcf2_Prometa\MitoSys2\Calibration\pmEGFPC1\0003_pmEGFPC1_R1_P2_K1_Ch2.zen
1146780	2.622765e-06	5.141588e-05	1.817900e-07	20181124_CTCFgfpcf2_Prometa\MitoSys2\Calibration\pmEGFPC1\0003_pmEGFPC1_R1_P2_K1_Ch2.zen
1228700	1.399009e-05	4.401955e-05	1.604200e-07	20181124_CTCFgfpcf2_Prometa\MitoSys2\Calibration\pmEGFPC1\0003_pmEGFPC1_R1_P2_K1_Ch2.zen
1310620	-1.881283e-06	4.887530e-05	1.427600e-07	20181124_CTCFgfpcf2_Prometa\MitoSys2\Calibration\pmEGFPC1\0003_pmEGFPC1_R1_P2_K1_Ch2.zen
1392540	1.552032e-05	3.313678e-05	1.279800e-07	20181124_CTCFgfpcf2_Prometa\MitoSys2\Calibration\pmEGFPC1\0003_pmEGFPC1_R1_P2_K1_Ch2.zen
1474460	-8.013525e-06	4.622284e-05	1.154800e-07	20181124_CTCFgfpcf2_Prometa\MitoSys2\Calibration\pmEGFPC1\0003_pmEGFPC1_R1_P2_K1_Ch2.zen
1556380	-5.234274e-06	4.907237e-05	1.048200e-07	20181124_CTCFgfpcf2_Prometa\MitoSys2\Calibration\pmEGFPC1\0003_pmEGFPC1_R1_P2_K1_Ch2.zen
10	3.696263e-02	3.917501e-03	3.696900e-02	20181124_CTCFgfpcf2_Prometa\MitoSys2\Calibration\pmEGFPC1\0004_pmEGFPC1_R1_P1_K1_Ch2.zen
20	3.445755e-02	4.994374e-03	3.576100e-02	20181124_CTCFgfpcf2_Prometa\MitoSys2\Calibration\pmEGFPC1\0004_pmEGFPC1_R1_P1_K1_Ch2.zen
30	3.564232e-02	5.681043e-03	3.461700e-02	20181124_CTCFgfpcf2_Prometa\MitoSys2\Calibration\pmEGFPC1\0004_pmEGFPC1_R1_P1_K1_Ch2.zen
40	3.494254e-02	3.917959e-03	3.354200e-02	20181124_CTCFgfpcf2_Prometa\MitoSys2\Calibration\pmEGFPC1\0004_pmEGFPC1_R1_P1_K1_Ch2.zen
50	3.378482e-02	4.108511e-03	3.253300e-02	20181124_CTCFgfpcf2_Prometa\MitoSys2\Calibration\pmEGFPC1\0004_pmEGFPC1_R1_P1_K1_Ch2.zen
60	3.075583e-02	4.563654e-03	3.158600e-02	20181124_CTCFgfpcf2_Prometa\MitoSys2\Calibration\pmEGFPC1\0004_pmEGFPC1_R1_P1_K1_Ch2.zen
70	2.923034e-02	5.434805e-03	3.069800e-02	20181124_CTCFgfpcf2_Prometa\MitoSys2\Calibration\pmEGFPC1\0004_pmEGFPC1_R1_P1_K1_Ch2.zen
80	2.890190e-02	4.465789e-03	2.986300e-02	20181124_CTCFgfpcf2_Prometa\MitoSys2\Calibration\pmEGFPC1\0004_pmEGFPC1_R1_P1_K1_Ch2.zen
90	2.915760e-02	3.942420e-03	2.907800e-02	20181124_CTCFgfpcf2_Prometa\MitoSys2\Calibration\pmEGFPC1\0004_pmEGFPC1_R1_P1_K1_Ch2.zen
100	2.845843e-02	4.169265e-03	2.833800e-02	20181124_CTCFgfpcf2_Prometa\MitoSys2\Calibration\pmEGFPC1\0004_pmEGFPC1_R1_P1_K1_Ch2.zen
120	2.691163e-02	4.743383e-03	2.698200e-02	20181124_CTCFgfpcf2_Prometa\MitoSys2\Calibration\pmEGFPC1\0004_pmEGFPC1_R1_P1_K1_Ch2.zen
140	2.543329e-02	3.903590e-03	2.576600e-02	20181124_CTCFgfpcf2_Prometa\MitoSys2\Calibration\pmEGFPC1\0004_pmEGFPC1_R1_P1_K1_Ch2.zen
160	2.541229e-02	3.773036e-03	2.467100e-02	20181124_CTCFgfpcf2_Prometa\MitoSys2\Calibration\pmEGFPC1\0004_pmEGFPC1_R1_P1_K1_Ch2.zen
180	2.464898e-02	4.017015e-03	2.367800e-02	20181124_CTCFgfpcf2_Prometa\MitoSys2\Calibration\pmEGFPC1\0004_pmEGFPC1_R1_P1_K1_Ch2.zen
200	2.359663e-02	4.252168e-03	2.277200e-02	20181124_CTCFgfpcf2_Prometa\MitoSys2\Calibration\pmEGFPC1\0004_pmEGFPC1_R1_P1_K1_Ch2.zen
220	2.193947e-02	2.765554e-03	2.194100e-02	20181124_CTCFgfpcf2_Prometa\MitoSys2\Calibration\pmEGFPC1\0004_pmEGFPC1_R1_P1_K1_Ch2.zen
240	2.051649e-02	3.768137e-03	2.117600e-02	20181124_CTCFgfpcf2_Prometa\MitoSys2\Calibration\pmEGFPC1\0004_pmEGFPC1_R1_P1_K1_Ch2.zen
260	2.005056e-02	4.290558e-03	2.046700e-02	20181124_CTCFgfpcf2_Prometa\MitoSys2\Calibration\pmEGFPC1\0004_pmEGFPC1_R1_P1_K1_Ch2.zen
280	2.041170e-02	4.394051e-03	1.980800e-02	20181124_CTCFgfpcf2_Prometa\MitoSys2\Calibration\pmEGFPC1\0004_pmEGFPC1_R1_P1_K1_Ch2.zen
300	1.968958e-02	2.547045e-03	1.919400e-02	20181124_CTCFgfpcf2_Prometa\MitoSys2\Calibration\pmEGFPC1\0004_pmEGFPC1_R1_P1_K1_Ch2.zen
340	1.837653e-02	2.862536e-03	1.807700e-02	20181124_CTCFgfpcf2_Prometa\MitoSys2\Calibration\pmEGFPC1\0004_pmEGFPC1_R1_P1_K1_Ch2.zen
380	1.620058e-02	2.828959e-03	1.708700e-02	20181124_CTCFgfpcf2_Prometa\MitoSys2\Calibration\pmEGFPC1\0004_pmEGFPC1_R1_P1_K1_Ch2.zen
420	1.585998e-02	3.160077e-03	1.620100e-02	20181124_CTCFgfpcf2_Prometa\MitoSys2\Calibration\pmEGFPC1\0004_pmEGFPC1_R1_P1_K1_Ch2.zen
460	1.461711e-02	2.216999e-03	1.540200e-02	20181124_CTCFgfpcf2_Prometa\MitoSys2\Calibration\pmEGFPC1\0004_pmEGFPC1_R1_P1_K1_Ch2.zen
500	1.403823e-02	3.193484e-03	1.467600e-02	20181124_CTCFgfpcf2_Prometa\MitoSys2\Calibration\pmEGFPC1\0004_pmEGFPC1_R1_P1_K1_Ch2.zen
540	1.403314e-02	2.064395e-03	1.401300e-02	20181124_CTCFgfpcf2_Prometa\MitoSys2\Calibration\pmEGFPC1\0004_pmEGFPC1_R1_P1_K1_Ch2.zen
580	1.358123e-02	2.622619e-03	1.340600e-02	20181124_CTCFgfpcf2_Prometa\MitoSys2\Calibration\pmEGFPC1\0004_pmEGFPC1_R1_P1_K1_Ch2.zen
620	1.270317e-02	2.470032e-03	1.284700e-02	20181124_CTCFgfpcf2_Prometa\MitoSys2\Calibration\pmEGFPC1\0004_pmEGFPC1_R1_P1_K1_Ch2.zen
660	1.321302e-02	2.200145e-03	1.233000e-02	20181124_CTCFgfpcf2_Prometa\MitoSys2\Calibration\pmEGFPC1\0004_pmEGFPC1_R1_P1_K1_Ch2.zen
700	1.107821e-02	2.053939e-03	1.185100e-02	20181124_CTCFgfpcf2_Prometa\MitoSys2\Calibration\pmEGFPC1\0004_pmEGFPC1_R1_P1_K1_Ch2.zen
780	1.074017e-02	2.293586e-03	1.099200e-02	20181124_CTCFgfpcf2_Prometa\MitoSys2\Calibration\pmEGFPC1\0004_pmEGFPC1_R1_P1_K1_Ch2.zen
860	1.024270e-02	1.928437e-03	1.024400e-02	20181124_CTCFgfpcf2_Prometa\MitoSys2\Calibration\pmEGFPC1\0004_pmEGFPC1_R1_P1_K1_Ch2.zen
940	9.465904e-03	2.365300e-03	9.585300e-03	20181124_CTCFgfpcf2_Prometa\MitoSys2\Calibration\pmEGFPC1\0004_pmEGFPC1_R1_P1_K1_Ch2.zen
1020	9.640138e-03	1.831072e-03	9.002400e-03	20181124_CTCFgfpcf2_Prometa\MitoSys2\Calibration\pmEGFPC1\0004_pmEGFPC1_R1_P1_K1_Ch2.zen
1100	8.625543e-03	1.747553e-03	8.482800e-03	20181124_CTCFgfpcf2_Prometa\MitoSys2\Calibration\pmEGFPC1\0004_pmEGFPC1_R1_P1_K1_Ch2.zen
1180	8.553934e-03	1.839429e-03	8.017000e-03	20181124_CTCFgfpcf2_Prometa\MitoSys2\Calibration\pmEGFPC1\0004_pmEGFPC1_R1_P1_K1_Ch2.zen
1260	7.292751e-03	1.402868e-03	7.597100e-03	20181124_CTCFgfpcf2_Prometa\MitoSys2\Calibration\pmEGFPC1\0004_pmEGFPC1_R1_P1_K1_Ch2.zen
1340	7.789383e-03	2.024241e-03	7.216800e-03	20181124_CTCFgfpcf2_Prometa\MitoSys2\Calibration\pmEGFPC1\0004_pmEGFPC1_R1_P1_K1_Ch2.zen
1420	7.002197e-03	1.687104e-03	6.870900e-03	20181124_CTCFgfpcf2_Prometa\MitoSys2\Calibration\pmEGFPC1\0004_pmEGFPC1_R1_P1_K1_Ch2.zen
1500	6.565057e-03	1.487004e-03	6.554900e-03	20181124_CTCFgfpcf2_Prometa\MitoSys2\Calibration\pmEGFPC1\0004_pmEGFPC1_R1_P1_K1_Ch2.zen
1660	6.312243e-03	1.658131e-03	5.998700e-03	20181124_CTCFgfpcf2_Prometa\MitoSys2\Calibration\pmEGFPC1\0004_pmEGFPC1_R1_P1_K1_Ch2.zen
1820	5.807219e-03	1.252788e-03	5.525200e-03	20181124_CTCFgfpcf2_Prometa\MitoSys2\Calibration\pmEGFPC1\0004_pmEGFPC1_R1_P1_K1_Ch2.zen
1980	5.366557e-03	1.272598e-03	5.117400e-03	20181124_CTCFgfpcf2_Prometa\MitoSys2\Calibration\pmEGFPC1\0004_pmEGFPC1_R1_P1_K1_Ch2.zen
2140	4.512324e-03	1.550406e-03	4.762700e-03	20181124_CTCFgfpcf2_Prometa\MitoSys2\Calibration\pmEGFPC1\0004_pmEGFPC1_R1_P1_K1_Ch2.zen
2300	4.042645e-03	1.688994e-03	4.451500e-03	20181124_CTCFgfpcf2_Prometa\MitoSys2\Calibration\pmEGFPC1\0004_pmEGFPC1_R1_P1_K1_Ch2.zen
2460	4.055550e-03	1.978628e-03	4.176300e-03	20181124_CTCFgfpcf2_Prometa\MitoSys2\Calibration\pmEGFPC1\0004_pmEGFPC1_R1_P1_K1_Ch2.zen
2620	4.099515e-03	1.934347e-03	3.931400e-03	20181124_CTCFgfpcf2_Prometa\MitoSys2\Calibration\pmEGFPC1\0004_pmEGFPC1_R1_P1_K1_Ch2.zen
2780	3.578683e-03	1.845962e-03	3.712000e-03	20181124_CTCFgfpcf2_Prometa\MitoSys2\Calibration\pmEGFPC1\0004_pmEGFPC1_R1_P1_K1_Ch2.zen
2940	3.576026e-03	1.928437e-03	3.514400e-03	20181124_CTCFgfpcf2_Prometa\MitoSys2\Calibration\pmEGFPC1\0004_pmEGFPC1_R1_P1_K1_Ch2.zen
3100	3.152170e-03	1.115050e-03	3.335600e-03	20181124_CTCFgfpcf2_Prometa\MitoSys2\Calibration\pmEGFPC1\0004_pmEGFPC1_R1_P1_K1_Ch2.zen
3420	3.008069e-03	1.722317e-03	3.024500e-03	20181124_CTCFgfpcf2_Prometa\MitoSys2\Calibration\pmEGFPC1\0004_pmEGFPC1_R1_P1_K1_Ch2.zen
3740	2.700536e-03	1.616676e-03	2.763400e-03	20181124_CTCFgfpcf2_Prometa\MitoSys2\Calibration\pmEGFPC1\0004_pmEGFPC1_R1_P1_K1_Ch2.zen
4060	2.095969e-03	1.674934e-03	2.541200e-03	20181124_CTCFgfpcf2_Prometa\MitoSys2\Calibration\pmEGFPC1\0004_pmEGFPC1_R1_P1_K1_Ch2.zen
4380	2.167278e-03	1.445196e-03	2.349900e-03	20181124_CTCFgfpcf2_Prometa\MitoSys2\Calibration\pmEGFPC1\0004_pmEGFPC1_R1_P1_K1_Ch2.zen
4700	1.719002e-03	1.521918e-03	2.183600e-03	20181124_CTCFgfpcf2_Prometa\MitoSys2\Calibration\pmEGFPC1\0004_pmEGFPC1_R1_P1_K1_Ch2.zen
5020	2.067827e-03	1.778228e-03	2.037700e-03	20181124_CTCFgfpcf2_Prometa\MitoSys2\Calibration\pmEGFPC1\0004_pmEGFPC1_R1_P1_K1_Ch2.zen
5340	1.684313e-03	1.107741e-03	1.908800e-03	20181124_CTCFgfpcf2_Prometa\MitoSys2\Calibration\pmEGFPC1\0004_pmEGFPC1_R1_P1_K1_Ch2.zen
5660	1.830597e-03	1.444331e-03	1.794100e-03	20181124_CTCFgfpcf2_Prometa\MitoSys2\Calibration\pmEGFPC1\0004_pmEGFPC1_R1_P1_K1_Ch2.zen
5980	1.805751e-03	1.484642e-03	1.691500e-03	20181124_CTCFgfpcf2_Prometa\MitoSys2\Calibration\pmEGFPC1\0004_pmEGFPC1_R1_P1_K1_Ch2.zen
6300	1.874246e-03	1.302947e-03	1.599100e-03	20181124_CTCFgfpcf2_Prometa\MitoSys2\Calibration\pmEGFPC1\0004_pmEGFPC1_R1_P1_K1_Ch2.zen
6940	1.466950e-03	1.387643e-03	1.439500e-03	20181124_CTCFgfpcf2_Prometa\MitoSys2\Calibration\pmEGFPC1\0004_pmEGFPC1_R1_P1_K1_Ch2.zen
7580	1.703949e-03	1.242239e-03	1.306800e-03	20181124_CTCFgfpcf2_Prometa\MitoSys2\Calibration\pmEGFPC1\0004_pmEGFPC1_R1_P1_K1_Ch2.zen
8220	1.230672e-03	1.299502e-03	1.194800e-03	20181124_CTCFgfpcf2_Prometa\MitoSys2\Calibration\pmEGFPC1\0004_pmEGFPC1_R1_P1_K1_Ch2.zen
8860	9.278453e-04	1.387269e-03	1.099000e-03	20181124_CTCFgfpcf2_Prometa\MitoSys2\Calibration\pmEGFPC1\0004_pmEGFPC1_R1_P1_K1_Ch2.zen
9500	8.700322e-04	1.323695e-03	1.016400e-03	20181124_CTCFgfpcf2_Prometa\MitoSys2\Calibration\pmEGFPC1\0004_pmEGFPC1_R1_P1_K1_Ch2.zen
10140	1.036324e-03	1.419374e-03	9.442800e-04	20181124_CTCFgfpcf2_Prometa\MitoSys2\Calibration\pmEGFPC1\0004_pmEGFPC1_R1_P1_K1_Ch2.zen
10780	1.215818e-03	1.709900e-03	8.809400e-04	20181124_CTCFgfpcf2_Prometa\MitoSys2\Calibration\pmEGFPC1\0004_pmEGFPC1_R1_P1_K1_Ch2.zen
11420	7.970696e-04	1.250493e-03	8.248800e-04	20181124_CTCFgfpcf2_Prometa\MitoSys2\Calibration\pmEGFPC1\0004_pmEGFPC1_R1_P1_K1_Ch2.zen
12060	7.367445e-04	1.272643e-03	7.749500e-04	20181124_CTCFgfpcf2_Prometa\MitoSys2\Calibration\pmEGFPC1\0004_pmEGFPC1_R1_P1_K1_Ch2.zen
12700	7.930032e-04	1.101973e-03	7.302000e-04	20181124_CTCFgfpcf2_Prometa\MitoSys2\Calibration\pmEGFPC1\0004_pmEGFPC1_R1_P1_K1_Ch2.zen
13980	6.994946e-04	1.096327e-03	6.534500e-04	20181124_CTCFgfpcf2_Prometa\MitoSys2\Calibration\pmEGFPC1\0004_pmEGFPC1_R1_P1_K1_Ch2.zen
15260	5.943515e-04	1.423898e-03	5.900900e-04	20181124_CTCFgfpcf2_Prometa\MitoSys2\Calibration\pmEGFPC1\0004_pmEGFPC1_R1_P1_K1_Ch2.zen
16540	7.163473e-04	8.251972e-04	5.369800e-04	20181124_CTCFgfpcf2_Prometa\MitoSys2\Calibration\pmEGFPC1\0004_pmEGFPC1_R1_P1_K1_Ch2.zen
17820	2.866132e-04	7.432729e-04	4.918700e-04	20181124_CTCFgfpcf2_Prometa\MitoSys2\Calibration\pmEGFPC1\0004_pmEGFPC1_R1_P1_K1_Ch2.zen
19100	2.903055e-04	8.173185e-04	4.531500e-04	20181124_CTCFgfpcf2_Prometa\MitoSys2\Calibration\pmEGFPC1\0004_pmEGFPC1_R1_P1_K1_Ch2.zen
20380	4.141690e-04	1.163821e-03	4.195700e-04	20181124_CTCFgfpcf2_Prometa\MitoSys2\Calibration\pmEGFPC1\0004_pmEGFPC1_R1_P1_K1_Ch2.zen
21660	2.672896e-04	1.186945e-03	3.902000e-04	20181124_CTCFgfpcf2_Prometa\MitoSys2\Calibration\pmEGFPC1\0004_pmEGFPC1_R1_P1_K1_Ch2.zen
22940	1.967873e-04	1.038460e-03	3.643200e-04	20181124_CTCFgfpcf2_Prometa\MitoSys2\Calibration\pmEGFPC1\0004_pmEGFPC1_R1_P1_K1_Ch2.zen
24220	3.118744e-04	1.130384e-03	3.413600e-04	20181124_CTCFgfpcf2_Prometa\MitoSys2\Calibration\pmEGFPC1\0004_pmEGFPC1_R1_P1_K1_Ch2.zen
25500	2.296921e-04	8.918683e-04	3.208700e-04	20181124_CTCFgfpcf2_Prometa\MitoSys2\Calibration\pmEGFPC1\0004_pmEGFPC1_R1_P1_K1_Ch2.zen
28060	1.943120e-04	1.216035e-03	2.858900e-04	20181124_CTCFgfpcf2_Prometa\MitoSys2\Calibration\pmEGFPC1\0004_pmEGFPC1_R1_P1_K1_Ch2.zen
30620	5.814086e-05	8.986123e-04	2.571800e-04	20181124_CTCFgfpcf2_Prometa\MitoSys2\Calibration\pmEGFPC1\0004_pmEGFPC1_R1_P1_K1_Ch2.zen
33180	3.519903e-04	9.069205e-04	2.332400e-04	20181124_CTCFgfpcf2_Prometa\MitoSys2\Calibration\pmEGFPC1\0004_pmEGFPC1_R1_P1_K1_Ch2.zen
35740	3.315801e-04	1.093309e-03	2.130100e-04	20181124_CTCFgfpcf2_Prometa\MitoSys2\Calibration\pmEGFPC1\0004_pmEGFPC1_R1_P1_K1_Ch2.zen
38300	6.099883e-04	9.330723e-04	1.957000e-04	20181124_CTCFgfpcf2_Prometa\MitoSys2\Calibration\pmEGFPC1\0004_pmEGFPC1_R1_P1_K1_Ch2.zen
40860	4.579262e-04	9.756214e-04	1.807500e-04	20181124_CTCFgfpcf2_Prometa\MitoSys2\Calibration\pmEGFPC1\0004_pmEGFPC1_R1_P1_K1_Ch2.zen
43420	4.258014e-04	1.093423e-03	1.677100e-04	20181124_CTCFgfpcf2_Prometa\MitoSys2\Calibration\pmEGFPC1\0004_pmEGFPC1_R1_P1_K1_Ch2.zen
45980	3.232425e-04	1.393236e-03	1.562500e-04	20181124_CTCFgfpcf2_Prometa\MitoSys2\Calibration\pmEGFPC1\0004_pmEGFPC1_R1_P1_K1_Ch2.zen
48540	-3.552264e-05	1.242209e-03	1.461100e-04	20181124_CTCFgfpcf2_Prometa\MitoSys2\Calibration\pmEGFPC1\0004_pmEGFPC1_R1_P1_K1_Ch2.zen
51100	8.542984e-05	1.015443e-03	1.370800e-04	20181124_CTCFgfpcf2_Prometa\MitoSys2\Calibration\pmEGFPC1\0004_pmEGFPC1_R1_P1_K1_Ch2.zen
56220	9.772668e-05	8.056928e-04	1.217200e-04	20181124_CTCFgfpcf2_Prometa\MitoSys2\Calibration\pmEGFPC1\0004_pmEGFPC1_R1_P1_K1_Ch2.zen
61340	2.137422e-04	7.581845e-04	1.091500e-04	20181124_CTCFgfpcf2_Prometa\MitoSys2\Calibration\pmEGFPC1\0004_pmEGFPC1_R1_P1_K1_Ch2.zen
66460	-6.056777e-05	6.988141e-04	9.870500e-05	20181124_CTCFgfpcf2_Prometa\MitoSys2\Calibration\pmEGFPC1\0004_pmEGFPC1_R1_P1_K1_Ch2.zen
71580	1.289859e-04	7.106146e-04	8.989600e-05	20181124_CTCFgfpcf2_Prometa\MitoSys2\Calibration\pmEGFPC1\0004_pmEGFPC1_R1_P1_K1_Ch2.zen
76700	-1.350650e-05	8.029688e-04	8.238000e-05	20181124_CTCFgfpcf2_Prometa\MitoSys2\Calibration\pmEGFPC1\0004_pmEGFPC1_R1_P1_K1_Ch2.zen
81820	1.567238e-04	8.717905e-04	7.589900e-05	20181124_CTCFgfpcf2_Prometa\MitoSys2\Calibration\pmEGFPC1\0004_pmEGFPC1_R1_P1_K1_Ch2.zen
86940	-2.574260e-04	8.608010e-04	7.026000e-05	20181124_CTCFgfpcf2_Prometa\MitoSys2\Calibration\pmEGFPC1\0004_pmEGFPC1_R1_P1_K1_Ch2.zen
92060	1.496957e-04	9.218164e-04	6.531400e-05	20181124_CTCFgfpcf2_Prometa\MitoSys2\Calibration\pmEGFPC1\0004_pmEGFPC1_R1_P1_K1_Ch2.zen
97180	-2.381416e-04	8.197508e-04	6.094400e-05	20181124_CTCFgfpcf2_Prometa\MitoSys2\Calibration\pmEGFPC1\0004_pmEGFPC1_R1_P1_K1_Ch2.zen
102300	-8.541107e-05	7.149702e-04	5.705900e-05	20181124_CTCFgfpcf2_Prometa\MitoSys2\Calibration\pmEGFPC1\0004_pmEGFPC1_R1_P1_K1_Ch2.zen
112540	1.509407e-05	9.254166e-04	5.046100e-05	20181124_CTCFgfpcf2_Prometa\MitoSys2\Calibration\pmEGFPC1\0004_pmEGFPC1_R1_P1_K1_Ch2.zen
122780	3.885941e-05	7.492535e-04	4.508100e-05	20181124_CTCFgfpcf2_Prometa\MitoSys2\Calibration\pmEGFPC1\0004_pmEGFPC1_R1_P1_K1_Ch2.zen
133020	3.299778e-05	6.777440e-04	4.062000e-05	20181124_CTCFgfpcf2_Prometa\MitoSys2\Calibration\pmEGFPC1\0004_pmEGFPC1_R1_P1_K1_Ch2.zen
143260	-1.844107e-04	8.360443e-04	3.686900e-05	20181124_CTCFgfpcf2_Prometa\MitoSys2\Calibration\pmEGFPC1\0004_pmEGFPC1_R1_P1_K1_Ch2.zen
153500	-9.804845e-07	5.501286e-04	3.367600e-05	20181124_CTCFgfpcf2_Prometa\MitoSys2\Calibration\pmEGFPC1\0004_pmEGFPC1_R1_P1_K1_Ch2.zen
163740	1.434661e-04	6.487859e-04	3.093000e-05	20181124_CTCFgfpcf2_Prometa\MitoSys2\Calibration\pmEGFPC1\0004_pmEGFPC1_R1_P1_K1_Ch2.zen
173980	1.824795e-05	6.768522e-04	2.854600e-05	20181124_CTCFgfpcf2_Prometa\MitoSys2\Calibration\pmEGFPC1\0004_pmEGFPC1_R1_P1_K1_Ch2.zen
184220	1.429884e-04	9.004374e-04	2.646000e-05	20181124_CTCFgfpcf2_Prometa\MitoSys2\Calibration\pmEGFPC1\0004_pmEGFPC1_R1_P1_K1_Ch2.zen
194460	6.851898e-05	6.395874e-04	2.462200e-05	20181124_CTCFgfpcf2_Prometa\MitoSys2\Calibration\pmEGFPC1\0004_pmEGFPC1_R1_P1_K1_Ch2.zen
204700	8.978742e-05	5.137520e-04	2.299100e-05	20181124_CTCFgfpcf2_Prometa\MitoSys2\Calibration\pmEGFPC1\0004_pmEGFPC1_R1_P1_K1_Ch2.zen
225180	1.437049e-04	5.985951e-04	2.023100e-05	20181124_CTCFgfpcf2_Prometa\MitoSys2\Calibration\pmEGFPC1\0004_pmEGFPC1_R1_P1_K1_Ch2.zen
245660	-3.522482e-05	5.243345e-04	1.799000e-05	20181124_CTCFgfpcf2_Prometa\MitoSys2\Calibration\pmEGFPC1\0004_pmEGFPC1_R1_P1_K1_Ch2.zen
266140	-1.349088e-04	6.377185e-04	1.613900e-05	20181124_CTCFgfpcf2_Prometa\MitoSys2\Calibration\pmEGFPC1\0004_pmEGFPC1_R1_P1_K1_Ch2.zen
286620	-4.707882e-05	6.263197e-04	1.459000e-05	20181124_CTCFgfpcf2_Prometa\MitoSys2\Calibration\pmEGFPC1\0004_pmEGFPC1_R1_P1_K1_Ch2.zen
307100	-8.011830e-05	4.591542e-04	1.327600e-05	20181124_CTCFgfpcf2_Prometa\MitoSys2\Calibration\pmEGFPC1\0004_pmEGFPC1_R1_P1_K1_Ch2.zen
327580	-8.075227e-05	5.479700e-04	1.215000e-05	20181124_CTCFgfpcf2_Prometa\MitoSys2\Calibration\pmEGFPC1\0004_pmEGFPC1_R1_P1_K1_Ch2.zen
348060	-8.640735e-06	5.415333e-04	1.117700e-05	20181124_CTCFgfpcf2_Prometa\MitoSys2\Calibration\pmEGFPC1\0004_pmEGFPC1_R1_P1_K1_Ch2.zen
368540	1.441639e-04	6.560641e-04	1.032800e-05	20181124_CTCFgfpcf2_Prometa\MitoSys2\Calibration\pmEGFPC1\0004_pmEGFPC1_R1_P1_K1_Ch2.zen
389020	6.768368e-05	5.797357e-04	9.581700e-06	20181124_CTCFgfpcf2_Prometa\MitoSys2\Calibration\pmEGFPC1\0004_pmEGFPC1_R1_P1_K1_Ch2.zen
409500	1.516967e-04	5.493230e-04	8.922200e-06	20181124_CTCFgfpcf2_Prometa\MitoSys2\Calibration\pmEGFPC1\0004_pmEGFPC1_R1_P1_K1_Ch2.zen
450460	4.399533e-05	5.500881e-04	7.810900e-06	20181124_CTCFgfpcf2_Prometa\MitoSys2\Calibration\pmEGFPC1\0004_pmEGFPC1_R1_P1_K1_Ch2.zen
491420	1.969395e-05	4.473647e-04	6.913800e-06	20181124_CTCFgfpcf2_Prometa\MitoSys2\Calibration\pmEGFPC1\0004_pmEGFPC1_R1_P1_K1_Ch2.zen
532380	-1.286614e-04	4.850087e-04	6.177100e-06	20181124_CTCFgfpcf2_Prometa\MitoSys2\Calibration\pmEGFPC1\0004_pmEGFPC1_R1_P1_K1_Ch2.zen
573340	2.363289e-05	4.592032e-04	5.563000e-06	20181124_CTCFgfpcf2_Prometa\MitoSys2\Calibration\pmEGFPC1\0004_pmEGFPC1_R1_P1_K1_Ch2.zen
614300	-6.048881e-05	5.085891e-04	5.044800e-06	20181124_CTCFgfpcf2_Prometa\MitoSys2\Calibration\pmEGFPC1\0004_pmEGFPC1_R1_P1_K1_Ch2.zen
655260	4.720706e-05	3.232209e-04	4.602600e-06	20181124_CTCFgfpcf2_Prometa\MitoSys2\Calibration\pmEGFPC1\0004_pmEGFPC1_R1_P1_K1_Ch2.zen
696220	-4.100584e-05	4.518375e-04	4.221600e-06	20181124_CTCFgfpcf2_Prometa\MitoSys2\Calibration\pmEGFPC1\0004_pmEGFPC1_R1_P1_K1_Ch2.zen
737180	9.825495e-07	3.840968e-04	3.890500e-06	20181124_CTCFgfpcf2_Prometa\MitoSys2\Calibration\pmEGFPC1\0004_pmEGFPC1_R1_P1_K1_Ch2.zen
778140	-6.078108e-05	4.898612e-04	3.600700e-06	20181124_CTCFgfpcf2_Prometa\MitoSys2\Calibration\pmEGFPC1\0004_pmEGFPC1_R1_P1_K1_Ch2.zen
819100	-3.303157e-05	4.164971e-04	3.345300e-06	20181124_CTCFgfpcf2_Prometa\MitoSys2\Calibration\pmEGFPC1\0004_pmEGFPC1_R1_P1_K1_Ch2.zen
901020	1.426643e-05	4.578764e-04	2.916700e-06	20181124_CTCFgfpcf2_Prometa\MitoSys2\Calibration\pmEGFPC1\0004_pmEGFPC1_R1_P1_K1_Ch2.zen
982940	-1.364754e-04	3.554888e-04	2.572600e-06	20181124_CTCFgfpcf2_Prometa\MitoSys2\Calibration\pmEGFPC1\0004_pmEGFPC1_R1_P1_K1_Ch2.zen
1064860	-2.261563e-05	4.240111e-04	2.291300e-06	20181124_CTCFgfpcf2_Prometa\MitoSys2\Calibration\pmEGFPC1\0004_pmEGFPC1_R1_P1_K1_Ch2.zen
1146780	-1.993036e-05	4.034263e-04	2.057800e-06	20181124_CTCFgfpcf2_Prometa\MitoSys2\Calibration\pmEGFPC1\0004_pmEGFPC1_R1_P1_K1_Ch2.zen
1228700	-7.239392e-05	3.372214e-04	1.861500e-06	20181124_CTCFgfpcf2_Prometa\MitoSys2\Calibration\pmEGFPC1\0004_pmEGFPC1_R1_P1_K1_Ch2.zen
1310620	1.061753e-04	3.805383e-04	1.694500e-06	20181124_CTCFgfpcf2_Prometa\MitoSys2\Calibration\pmEGFPC1\0004_pmEGFPC1_R1_P1_K1_Ch2.zen
1392540	-3.116734e-05	3.887821e-04	1.551100e-06	20181124_CTCFgfpcf2_Prometa\MitoSys2\Calibration\pmEGFPC1\0004_pmEGFPC1_R1_P1_K1_Ch2.zen
1474460	7.970805e-06	3.853327e-04	1.426900e-06	20181124_CTCFgfpcf2_Prometa\MitoSys2\Calibration\pmEGFPC1\0004_pmEGFPC1_R1_P1_K1_Ch2.zen
1556380	-5.231364e-05	4.330516e-04	1.318500e-06	20181124_CTCFgfpcf2_Prometa\MitoSys2\Calibration\pmEGFPC1\0004_pmEGFPC1_R1_P1_K1_Ch2.zen
10	3.655774e-02	5.020241e-03	3.474600e-02	20181124_CTCFgfpcf2_Prometa\MitoSys2\Calibration\pmEGFPC1\0005_pmEGFPC1_R1_P1_K1_Ch2.zen
20	3.220238e-02	4.164926e-03	3.345600e-02	20181124_CTCFgfpcf2_Prometa\MitoSys2\Calibration\pmEGFPC1\0005_pmEGFPC1_R1_P1_K1_Ch2.zen
30	3.236552e-02	4.393290e-03	3.224500e-02	20181124_CTCFgfpcf2_Prometa\MitoSys2\Calibration\pmEGFPC1\0005_pmEGFPC1_R1_P1_K1_Ch2.zen
40	3.177687e-02	4.037917e-03	3.111400e-02	20181124_CTCFgfpcf2_Prometa\MitoSys2\Calibration\pmEGFPC1\0005_pmEGFPC1_R1_P1_K1_Ch2.zen
50	2.824594e-02	3.568812e-03	3.005800e-02	20181124_CTCFgfpcf2_Prometa\MitoSys2\Calibration\pmEGFPC1\0005_pmEGFPC1_R1_P1_K1_Ch2.zen
60	2.936185e-02	5.192947e-03	2.907400e-02	20181124_CTCFgfpcf2_Prometa\MitoSys2\Calibration\pmEGFPC1\0005_pmEGFPC1_R1_P1_K1_Ch2.zen
70	2.687873e-02	3.021959e-03	2.815600e-02	20181124_CTCFgfpcf2_Prometa\MitoSys2\Calibration\pmEGFPC1\0005_pmEGFPC1_R1_P1_K1_Ch2.zen
80	2.747718e-02	3.416103e-03	2.729800e-02	20181124_CTCFgfpcf2_Prometa\MitoSys2\Calibration\pmEGFPC1\0005_pmEGFPC1_R1_P1_K1_Ch2.zen
90	2.718880e-02	2.608944e-03	2.649500e-02	20181124_CTCFgfpcf2_Prometa\MitoSys2\Calibration\pmEGFPC1\0005_pmEGFPC1_R1_P1_K1_Ch2.zen
100	2.567491e-02	2.497323e-03	2.574200e-02	20181124_CTCFgfpcf2_Prometa\MitoSys2\Calibration\pmEGFPC1\0005_pmEGFPC1_R1_P1_K1_Ch2.zen
120	2.504827e-02	2.843708e-03	2.437000e-02	20181124_CTCFgfpcf2_Prometa\MitoSys2\Calibration\pmEGFPC1\0005_pmEGFPC1_R1_P1_K1_Ch2.zen
140	2.309067e-02	2.161791e-03	2.315300e-02	20181124_CTCFgfpcf2_Prometa\MitoSys2\Calibration\pmEGFPC1\0005_pmEGFPC1_R1_P1_K1_Ch2.zen
160	2.242890e-02	2.645697e-03	2.206500e-02	20181124_CTCFgfpcf2_Prometa\MitoSys2\Calibration\pmEGFPC1\0005_pmEGFPC1_R1_P1_K1_Ch2.zen
180	2.194201e-02	2.600293e-03	2.108700e-02	20181124_CTCFgfpcf2_Prometa\MitoSys2\Calibration\pmEGFPC1\0005_pmEGFPC1_R1_P1_K1_Ch2.zen
200	2.032333e-02	2.699343e-03	2.020100e-02	20181124_CTCFgfpcf2_Prometa\MitoSys2\Calibration\pmEGFPC1\0005_pmEGFPC1_R1_P1_K1_Ch2.zen
220	1.965712e-02	3.629362e-03	1.939400e-02	20181124_CTCFgfpcf2_Prometa\MitoSys2\Calibration\pmEGFPC1\0005_pmEGFPC1_R1_P1_K1_Ch2.zen
240	1.859781e-02	3.030809e-03	1.865500e-02	20181124_CTCFgfpcf2_Prometa\MitoSys2\Calibration\pmEGFPC1\0005_pmEGFPC1_R1_P1_K1_Ch2.zen
260	1.800832e-02	3.346307e-03	1.797500e-02	20181124_CTCFgfpcf2_Prometa\MitoSys2\Calibration\pmEGFPC1\0005_pmEGFPC1_R1_P1_K1_Ch2.zen
280	1.773199e-02	2.806159e-03	1.734700e-02	20181124_CTCFgfpcf2_Prometa\MitoSys2\Calibration\pmEGFPC1\0005_pmEGFPC1_R1_P1_K1_Ch2.zen
300	1.607844e-02	2.702958e-03	1.676400e-02	20181124_CTCFgfpcf2_Prometa\MitoSys2\Calibration\pmEGFPC1\0005_pmEGFPC1_R1_P1_K1_Ch2.zen
340	1.602003e-02	2.205028e-03	1.571200e-02	20181124_CTCFgfpcf2_Prometa\MitoSys2\Calibration\pmEGFPC1\0005_pmEGFPC1_R1_P1_K1_Ch2.zen
380	1.430964e-02	2.629853e-03	1.478800e-02	20181124_CTCFgfpcf2_Prometa\MitoSys2\Calibration\pmEGFPC1\0005_pmEGFPC1_R1_P1_K1_Ch2.zen
420	1.403311e-02	1.848302e-03	1.396700e-02	20181124_CTCFgfpcf2_Prometa\MitoSys2\Calibration\pmEGFPC1\0005_pmEGFPC1_R1_P1_K1_Ch2.zen
460	1.321504e-02	2.016316e-03	1.323100e-02	20181124_CTCFgfpcf2_Prometa\MitoSys2\Calibration\pmEGFPC1\0005_pmEGFPC1_R1_P1_K1_Ch2.zen
500	1.275467e-02	2.590663e-03	1.256700e-02	20181124_CTCFgfpcf2_Prometa\MitoSys2\Calibration\pmEGFPC1\0005_pmEGFPC1_R1_P1_K1_Ch2.zen
540	1.147335e-02	1.702343e-03	1.196400e-02	20181124_CTCFgfpcf2_Prometa\MitoSys2\Calibration\pmEGFPC1\0005_pmEGFPC1_R1_P1_K1_Ch2.zen
580	1.141704e-02	2.739166e-03	1.141400e-02	20181124_CTCFgfpcf2_Prometa\MitoSys2\Calibration\pmEGFPC1\0005_pmEGFPC1_R1_P1_K1_Ch2.zen
620	1.150107e-02	2.802250e-03	1.091000e-02	20181124_CTCFgfpcf2_Prometa\MitoSys2\Calibration\pmEGFPC1\0005_pmEGFPC1_R1_P1_K1_Ch2.zen
660	1.022465e-02	1.804262e-03	1.044600e-02	20181124_CTCFgfpcf2_Prometa\MitoSys2\Calibration\pmEGFPC1\0005_pmEGFPC1_R1_P1_K1_Ch2.zen
700	9.637961e-03	1.652542e-03	1.001700e-02	20181124_CTCFgfpcf2_Prometa\MitoSys2\Calibration\pmEGFPC1\0005_pmEGFPC1_R1_P1_K1_Ch2.zen
780	8.587222e-03	1.975972e-03	9.252200e-03	20181124_CTCFgfpcf2_Prometa\MitoSys2\Calibration\pmEGFPC1\0005_pmEGFPC1_R1_P1_K1_Ch2.zen
860	8.228939e-03	1.709363e-03	8.589300e-03	20181124_CTCFgfpcf2_Prometa\MitoSys2\Calibration\pmEGFPC1\0005_pmEGFPC1_R1_P1_K1_Ch2.zen
940	8.180193e-03	1.538764e-03	8.009500e-03	20181124_CTCFgfpcf2_Prometa\MitoSys2\Calibration\pmEGFPC1\0005_pmEGFPC1_R1_P1_K1_Ch2.zen
1020	8.303674e-03	1.588420e-03	7.498600e-03	20181124_CTCFgfpcf2_Prometa\MitoSys2\Calibration\pmEGFPC1\0005_pmEGFPC1_R1_P1_K1_Ch2.zen
1100	7.076845e-03	2.108548e-03	7.045100e-03	20181124_CTCFgfpcf2_Prometa\MitoSys2\Calibration\pmEGFPC1\0005_pmEGFPC1_R1_P1_K1_Ch2.zen
1180	7.002182e-03	1.683083e-03	6.640000e-03	20181124_CTCFgfpcf2_Prometa\MitoSys2\Calibration\pmEGFPC1\0005_pmEGFPC1_R1_P1_K1_Ch2.zen
1260	6.607523e-03	1.887470e-03	6.276300e-03	20181124_CTCFgfpcf2_Prometa\MitoSys2\Calibration\pmEGFPC1\0005_pmEGFPC1_R1_P1_K1_Ch2.zen
1340	6.493912e-03	1.613320e-03	5.947900e-03	20181124_CTCFgfpcf2_Prometa\MitoSys2\Calibration\pmEGFPC1\0005_pmEGFPC1_R1_P1_K1_Ch2.zen
1420	5.737424e-03	1.750872e-03	5.650200e-03	20181124_CTCFgfpcf2_Prometa\MitoSys2\Calibration\pmEGFPC1\0005_pmEGFPC1_R1_P1_K1_Ch2.zen
1500	5.821735e-03	1.563133e-03	5.379100e-03	20181124_CTCFgfpcf2_Prometa\MitoSys2\Calibration\pmEGFPC1\0005_pmEGFPC1_R1_P1_K1_Ch2.zen
1660	4.823245e-03	1.367299e-03	4.903800e-03	20181124_CTCFgfpcf2_Prometa\MitoSys2\Calibration\pmEGFPC1\0005_pmEGFPC1_R1_P1_K1_Ch2.zen
1820	4.209365e-03	1.524959e-03	4.501400e-03	20181124_CTCFgfpcf2_Prometa\MitoSys2\Calibration\pmEGFPC1\0005_pmEGFPC1_R1_P1_K1_Ch2.zen
1980	3.772171e-03	1.327261e-03	4.156500e-03	20181124_CTCFgfpcf2_Prometa\MitoSys2\Calibration\pmEGFPC1\0005_pmEGFPC1_R1_P1_K1_Ch2.zen
2140	3.413448e-03	8.136918e-04	3.857900e-03	20181124_CTCFgfpcf2_Prometa\MitoSys2\Calibration\pmEGFPC1\0005_pmEGFPC1_R1_P1_K1_Ch2.zen
2300	3.654842e-03	1.816605e-03	3.597100e-03	20181124_CTCFgfpcf2_Prometa\MitoSys2\Calibration\pmEGFPC1\0005_pmEGFPC1_R1_P1_K1_Ch2.zen
2460	3.774736e-03	1.485080e-03	3.367600e-03	20181124_CTCFgfpcf2_Prometa\MitoSys2\Calibration\pmEGFPC1\0005_pmEGFPC1_R1_P1_K1_Ch2.zen
2620	3.272218e-03	1.398332e-03	3.164100e-03	20181124_CTCFgfpcf2_Prometa\MitoSys2\Calibration\pmEGFPC1\0005_pmEGFPC1_R1_P1_K1_Ch2.zen
2780	3.054803e-03	1.580969e-03	2.982600e-03	20181124_CTCFgfpcf2_Prometa\MitoSys2\Calibration\pmEGFPC1\0005_pmEGFPC1_R1_P1_K1_Ch2.zen
2940	2.653601e-03	1.690965e-03	2.819800e-03	20181124_CTCFgfpcf2_Prometa\MitoSys2\Calibration\pmEGFPC1\0005_pmEGFPC1_R1_P1_K1_Ch2.zen
3100	2.539620e-03	9.622862e-04	2.673000e-03	20181124_CTCFgfpcf2_Prometa\MitoSys2\Calibration\pmEGFPC1\0005_pmEGFPC1_R1_P1_K1_Ch2.zen
3420	2.430158e-03	1.376387e-03	2.419200e-03	20181124_CTCFgfpcf2_Prometa\MitoSys2\Calibration\pmEGFPC1\0005_pmEGFPC1_R1_P1_K1_Ch2.zen
3740	1.933297e-03	1.317608e-03	2.207600e-03	20181124_CTCFgfpcf2_Prometa\MitoSys2\Calibration\pmEGFPC1\0005_pmEGFPC1_R1_P1_K1_Ch2.zen
4060	1.822492e-03	1.544607e-03	2.028900e-03	20181124_CTCFgfpcf2_Prometa\MitoSys2\Calibration\pmEGFPC1\0005_pmEGFPC1_R1_P1_K1_Ch2.zen
4380	1.390959e-03	1.530694e-03	1.876200e-03	20181124_CTCFgfpcf2_Prometa\MitoSys2\Calibration\pmEGFPC1\0005_pmEGFPC1_R1_P1_K1_Ch2.zen
4700	1.448669e-03	1.136449e-03	1.744300e-03	20181124_CTCFgfpcf2_Prometa\MitoSys2\Calibration\pmEGFPC1\0005_pmEGFPC1_R1_P1_K1_Ch2.zen
5020	1.513169e-03	1.044789e-03	1.629500e-03	20181124_CTCFgfpcf2_Prometa\MitoSys2\Calibration\pmEGFPC1\0005_pmEGFPC1_R1_P1_K1_Ch2.zen
5340	1.024601e-03	1.299850e-03	1.528600e-03	20181124_CTCFgfpcf2_Prometa\MitoSys2\Calibration\pmEGFPC1\0005_pmEGFPC1_R1_P1_K1_Ch2.zen
5660	1.341574e-03	1.364824e-03	1.439500e-03	20181124_CTCFgfpcf2_Prometa\MitoSys2\Calibration\pmEGFPC1\0005_pmEGFPC1_R1_P1_K1_Ch2.zen
5980	1.166498e-03	1.102893e-03	1.360100e-03	20181124_CTCFgfpcf2_Prometa\MitoSys2\Calibration\pmEGFPC1\0005_pmEGFPC1_R1_P1_K1_Ch2.zen
6300	1.046877e-03	1.176862e-03	1.289200e-03	20181124_CTCFgfpcf2_Prometa\MitoSys2\Calibration\pmEGFPC1\0005_pmEGFPC1_R1_P1_K1_Ch2.zen
6940	1.171671e-03	1.379648e-03	1.167700e-03	20181124_CTCFgfpcf2_Prometa\MitoSys2\Calibration\pmEGFPC1\0005_pmEGFPC1_R1_P1_K1_Ch2.zen
7580	1.039209e-03	9.940790e-04	1.067700e-03	20181124_CTCFgfpcf2_Prometa\MitoSys2\Calibration\pmEGFPC1\0005_pmEGFPC1_R1_P1_K1_Ch2.zen
8220	5.213025e-04	1.068051e-03	9.842300e-04	20181124_CTCFgfpcf2_Prometa\MitoSys2\Calibration\pmEGFPC1\0005_pmEGFPC1_R1_P1_K1_Ch2.zen
8860	7.711687e-04	1.010967e-03	9.135500e-04	20181124_CTCFgfpcf2_Prometa\MitoSys2\Calibration\pmEGFPC1\0005_pmEGFPC1_R1_P1_K1_Ch2.zen
9500	1.129758e-03	1.252406e-03	8.530500e-04	20181124_CTCFgfpcf2_Prometa\MitoSys2\Calibration\pmEGFPC1\0005_pmEGFPC1_R1_P1_K1_Ch2.zen
10140	1.339360e-03	1.144330e-03	8.007500e-04	20181124_CTCFgfpcf2_Prometa\MitoSys2\Calibration\pmEGFPC1\0005_pmEGFPC1_R1_P1_K1_Ch2.zen
10780	9.081738e-04	1.236584e-03	7.551300e-04	20181124_CTCFgfpcf2_Prometa\MitoSys2\Calibration\pmEGFPC1\0005_pmEGFPC1_R1_P1_K1_Ch2.zen
11420	8.728807e-04	1.362994e-03	7.150300e-04	20181124_CTCFgfpcf2_Prometa\MitoSys2\Calibration\pmEGFPC1\0005_pmEGFPC1_R1_P1_K1_Ch2.zen
12060	1.085994e-03	1.294209e-03	6.795300e-04	20181124_CTCFgfpcf2_Prometa\MitoSys2\Calibration\pmEGFPC1\0005_pmEGFPC1_R1_P1_K1_Ch2.zen
12700	1.059645e-03	1.186781e-03	6.479000e-04	20181124_CTCFgfpcf2_Prometa\MitoSys2\Calibration\pmEGFPC1\0005_pmEGFPC1_R1_P1_K1_Ch2.zen
13980	3.833890e-04	1.107821e-03	5.940000e-04	20181124_CTCFgfpcf2_Prometa\MitoSys2\Calibration\pmEGFPC1\0005_pmEGFPC1_R1_P1_K1_Ch2.zen
15260	3.510727e-04	1.306669e-03	5.498000e-04	20181124_CTCFgfpcf2_Prometa\MitoSys2\Calibration\pmEGFPC1\0005_pmEGFPC1_R1_P1_K1_Ch2.zen
16540	3.712504e-04	1.058950e-03	5.129100e-04	20181124_CTCFgfpcf2_Prometa\MitoSys2\Calibration\pmEGFPC1\0005_pmEGFPC1_R1_P1_K1_Ch2.zen
17820	3.601758e-04	1.156865e-03	4.816200e-04	20181124_CTCFgfpcf2_Prometa\MitoSys2\Calibration\pmEGFPC1\0005_pmEGFPC1_R1_P1_K1_Ch2.zen
19100	4.921992e-04	1.403255e-03	4.547300e-04	20181124_CTCFgfpcf2_Prometa\MitoSys2\Calibration\pmEGFPC1\0005_pmEGFPC1_R1_P1_K1_Ch2.zen
20380	6.256190e-04	1.302341e-03	4.313300e-04	20181124_CTCFgfpcf2_Prometa\MitoSys2\Calibration\pmEGFPC1\0005_pmEGFPC1_R1_P1_K1_Ch2.zen
21660	6.766664e-04	1.120202e-03	4.107400e-04	20181124_CTCFgfpcf2_Prometa\MitoSys2\Calibration\pmEGFPC1\0005_pmEGFPC1_R1_P1_K1_Ch2.zen
22940	6.532321e-04	1.041106e-03	3.924400e-04	20181124_CTCFgfpcf2_Prometa\MitoSys2\Calibration\pmEGFPC1\0005_pmEGFPC1_R1_P1_K1_Ch2.zen
24220	6.677152e-04	9.817454e-04	3.760500e-04	20181124_CTCFgfpcf2_Prometa\MitoSys2\Calibration\pmEGFPC1\0005_pmEGFPC1_R1_P1_K1_Ch2.zen
25500	5.406542e-04	8.307350e-04	3.612300e-04	20181124_CTCFgfpcf2_Prometa\MitoSys2\Calibration\pmEGFPC1\0005_pmEGFPC1_R1_P1_K1_Ch2.zen
28060	5.505594e-04	1.269429e-03	3.354000e-04	20181124_CTCFgfpcf2_Prometa\MitoSys2\Calibration\pmEGFPC1\0005_pmEGFPC1_R1_P1_K1_Ch2.zen
30620	7.730558e-04	1.239343e-03	3.134800e-04	20181124_CTCFgfpcf2_Prometa\MitoSys2\Calibration\pmEGFPC1\0005_pmEGFPC1_R1_P1_K1_Ch2.zen
33180	2.770204e-04	1.136768e-03	2.944800e-04	20181124_CTCFgfpcf2_Prometa\MitoSys2\Calibration\pmEGFPC1\0005_pmEGFPC1_R1_P1_K1_Ch2.zen
35740	5.550682e-04	1.065417e-03	2.777500e-04	20181124_CTCFgfpcf2_Prometa\MitoSys2\Calibration\pmEGFPC1\0005_pmEGFPC1_R1_P1_K1_Ch2.zen
38300	-5.868531e-06	1.002266e-03	2.628000e-04	20181124_CTCFgfpcf2_Prometa\MitoSys2\Calibration\pmEGFPC1\0005_pmEGFPC1_R1_P1_K1_Ch2.zen
40860	2.508674e-04	9.019564e-04	2.493000e-04	20181124_CTCFgfpcf2_Prometa\MitoSys2\Calibration\pmEGFPC1\0005_pmEGFPC1_R1_P1_K1_Ch2.zen
43420	1.795785e-04	8.606102e-04	2.369900e-04	20181124_CTCFgfpcf2_Prometa\MitoSys2\Calibration\pmEGFPC1\0005_pmEGFPC1_R1_P1_K1_Ch2.zen
45980	2.351351e-04	9.352975e-04	2.256900e-04	20181124_CTCFgfpcf2_Prometa\MitoSys2\Calibration\pmEGFPC1\0005_pmEGFPC1_R1_P1_K1_Ch2.zen
48540	-2.736060e-04	8.847864e-04	2.152500e-04	20181124_CTCFgfpcf2_Prometa\MitoSys2\Calibration\pmEGFPC1\0005_pmEGFPC1_R1_P1_K1_Ch2.zen
51100	-2.413805e-04	8.026962e-04	2.055500e-04	20181124_CTCFgfpcf2_Prometa\MitoSys2\Calibration\pmEGFPC1\0005_pmEGFPC1_R1_P1_K1_Ch2.zen
56220	1.628075e-04	9.311918e-04	1.880600e-04	20181124_CTCFgfpcf2_Prometa\MitoSys2\Calibration\pmEGFPC1\0005_pmEGFPC1_R1_P1_K1_Ch2.zen
61340	1.434875e-04	1.055142e-03	1.726800e-04	20181124_CTCFgfpcf2_Prometa\MitoSys2\Calibration\pmEGFPC1\0005_pmEGFPC1_R1_P1_K1_Ch2.zen
66460	7.088904e-05	8.818284e-04	1.590300e-04	20181124_CTCFgfpcf2_Prometa\MitoSys2\Calibration\pmEGFPC1\0005_pmEGFPC1_R1_P1_K1_Ch2.zen
71580	-9.312982e-05	8.815933e-04	1.468500e-04	20181124_CTCFgfpcf2_Prometa\MitoSys2\Calibration\pmEGFPC1\0005_pmEGFPC1_R1_P1_K1_Ch2.zen
76700	7.318053e-05	8.835213e-04	1.359200e-04	20181124_CTCFgfpcf2_Prometa\MitoSys2\Calibration\pmEGFPC1\0005_pmEGFPC1_R1_P1_K1_Ch2.zen
81820	2.291645e-04	6.742554e-04	1.260800e-04	20181124_CTCFgfpcf2_Prometa\MitoSys2\Calibration\pmEGFPC1\0005_pmEGFPC1_R1_P1_K1_Ch2.zen
86940	7.616457e-05	6.914099e-04	1.171900e-04	20181124_CTCFgfpcf2_Prometa\MitoSys2\Calibration\pmEGFPC1\0005_pmEGFPC1_R1_P1_K1_Ch2.zen
92060	1.024184e-04	7.106380e-04	1.091400e-04	20181124_CTCFgfpcf2_Prometa\MitoSys2\Calibration\pmEGFPC1\0005_pmEGFPC1_R1_P1_K1_Ch2.zen
97180	1.569727e-04	6.037523e-04	1.018300e-04	20181124_CTCFgfpcf2_Prometa\MitoSys2\Calibration\pmEGFPC1\0005_pmEGFPC1_R1_P1_K1_Ch2.zen
102300	3.092336e-04	6.332888e-04	9.517800e-05	20181124_CTCFgfpcf2_Prometa\MitoSys2\Calibration\pmEGFPC1\0005_pmEGFPC1_R1_P1_K1_Ch2.zen
112540	1.222781e-04	6.840265e-04	8.356300e-05	20181124_CTCFgfpcf2_Prometa\MitoSys2\Calibration\pmEGFPC1\0005_pmEGFPC1_R1_P1_K1_Ch2.zen
122780	1.400844e-04	6.805222e-04	7.382300e-05	20181124_CTCFgfpcf2_Prometa\MitoSys2\Calibration\pmEGFPC1\0005_pmEGFPC1_R1_P1_K1_Ch2.zen
133020	-2.021804e-04	6.454308e-04	6.559200e-05	20181124_CTCFgfpcf2_Prometa\MitoSys2\Calibration\pmEGFPC1\0005_pmEGFPC1_R1_P1_K1_Ch2.zen
143260	-2.350905e-04	6.611407e-04	5.858700e-05	20181124_CTCFgfpcf2_Prometa\MitoSys2\Calibration\pmEGFPC1\0005_pmEGFPC1_R1_P1_K1_Ch2.zen
153500	1.542419e-04	5.600517e-04	5.258600e-05	20181124_CTCFgfpcf2_Prometa\MitoSys2\Calibration\pmEGFPC1\0005_pmEGFPC1_R1_P1_K1_Ch2.zen
163740	-4.686423e-05	5.382726e-04	4.741300e-05	20181124_CTCFgfpcf2_Prometa\MitoSys2\Calibration\pmEGFPC1\0005_pmEGFPC1_R1_P1_K1_Ch2.zen
173980	7.812619e-05	5.838912e-04	4.292700e-05	20181124_CTCFgfpcf2_Prometa\MitoSys2\Calibration\pmEGFPC1\0005_pmEGFPC1_R1_P1_K1_Ch2.zen
184220	3.581582e-05	6.352438e-04	3.901600e-05	20181124_CTCFgfpcf2_Prometa\MitoSys2\Calibration\pmEGFPC1\0005_pmEGFPC1_R1_P1_K1_Ch2.zen
194460	2.387951e-04	5.781509e-04	3.558800e-05	20181124_CTCFgfpcf2_Prometa\MitoSys2\Calibration\pmEGFPC1\0005_pmEGFPC1_R1_P1_K1_Ch2.zen
204700	1.424760e-04	4.693408e-04	3.256900e-05	20181124_CTCFgfpcf2_Prometa\MitoSys2\Calibration\pmEGFPC1\0005_pmEGFPC1_R1_P1_K1_Ch2.zen
225180	-5.401139e-05	5.925480e-04	2.752600e-05	20181124_CTCFgfpcf2_Prometa\MitoSys2\Calibration\pmEGFPC1\0005_pmEGFPC1_R1_P1_K1_Ch2.zen
245660	1.593311e-05	4.671339e-04	2.351500e-05	20181124_CTCFgfpcf2_Prometa\MitoSys2\Calibration\pmEGFPC1\0005_pmEGFPC1_R1_P1_K1_Ch2.zen
266140	1.472735e-05	4.624337e-04	2.028000e-05	20181124_CTCFgfpcf2_Prometa\MitoSys2\Calibration\pmEGFPC1\0005_pmEGFPC1_R1_P1_K1_Ch2.zen
286620	-1.032411e-04	3.986034e-04	1.763800e-05	20181124_CTCFgfpcf2_Prometa\MitoSys2\Calibration\pmEGFPC1\0005_pmEGFPC1_R1_P1_K1_Ch2.zen
307100	-7.473763e-05	6.438236e-04	1.545400e-05	20181124_CTCFgfpcf2_Prometa\MitoSys2\Calibration\pmEGFPC1\0005_pmEGFPC1_R1_P1_K1_Ch2.zen
327580	-1.648976e-04	5.754921e-04	1.363100e-05	20181124_CTCFgfpcf2_Prometa\MitoSys2\Calibration\pmEGFPC1\0005_pmEGFPC1_R1_P1_K1_Ch2.zen
348060	-4.148756e-05	5.031657e-04	1.209700e-05	20181124_CTCFgfpcf2_Prometa\MitoSys2\Calibration\pmEGFPC1\0005_pmEGFPC1_R1_P1_K1_Ch2.zen
368540	-3.672801e-05	5.235972e-04	1.079400e-05	20181124_CTCFgfpcf2_Prometa\MitoSys2\Calibration\pmEGFPC1\0005_pmEGFPC1_R1_P1_K1_Ch2.zen
389020	-1.510292e-04	4.191808e-04	9.680000e-06	20181124_CTCFgfpcf2_Prometa\MitoSys2\Calibration\pmEGFPC1\0005_pmEGFPC1_R1_P1_K1_Ch2.zen
409500	-1.690158e-04	4.433933e-04	8.720800e-06	20181124_CTCFgfpcf2_Prometa\MitoSys2\Calibration\pmEGFPC1\0005_pmEGFPC1_R1_P1_K1_Ch2.zen
450460	-1.145870e-04	5.087926e-04	7.166400e-06	20181124_CTCFgfpcf2_Prometa\MitoSys2\Calibration\pmEGFPC1\0005_pmEGFPC1_R1_P1_K1_Ch2.zen
491420	-9.610266e-05	5.058361e-04	5.975200e-06	20181124_CTCFgfpcf2_Prometa\MitoSys2\Calibration\pmEGFPC1\0005_pmEGFPC1_R1_P1_K1_Ch2.zen
532380	-8.941161e-05	4.240074e-04	5.045400e-06	20181124_CTCFgfpcf2_Prometa\MitoSys2\Calibration\pmEGFPC1\0005_pmEGFPC1_R1_P1_K1_Ch2.zen
573340	7.593323e-05	4.776136e-04	4.307700e-06	20181124_CTCFgfpcf2_Prometa\MitoSys2\Calibration\pmEGFPC1\0005_pmEGFPC1_R1_P1_K1_Ch2.zen
614300	-3.531039e-05	4.549253e-04	3.714100e-06	20181124_CTCFgfpcf2_Prometa\MitoSys2\Calibration\pmEGFPC1\0005_pmEGFPC1_R1_P1_K1_Ch2.zen
655260	-8.896077e-06	4.620284e-04	3.230400e-06	20181124_CTCFgfpcf2_Prometa\MitoSys2\Calibration\pmEGFPC1\0005_pmEGFPC1_R1_P1_K1_Ch2.zen
696220	6.991106e-06	2.701767e-04	2.831800e-06	20181124_CTCFgfpcf2_Prometa\MitoSys2\Calibration\pmEGFPC1\0005_pmEGFPC1_R1_P1_K1_Ch2.zen
737180	-2.562191e-05	5.791805e-04	2.500000e-06	20181124_CTCFgfpcf2_Prometa\MitoSys2\Calibration\pmEGFPC1\0005_pmEGFPC1_R1_P1_K1_Ch2.zen
778140	-2.841183e-05	5.423520e-04	2.221300e-06	20181124_CTCFgfpcf2_Prometa\MitoSys2\Calibration\pmEGFPC1\0005_pmEGFPC1_R1_P1_K1_Ch2.zen
819100	-3.143905e-05	4.823841e-04	1.985300e-06	20181124_CTCFgfpcf2_Prometa\MitoSys2\Calibration\pmEGFPC1\0005_pmEGFPC1_R1_P1_K1_Ch2.zen
901020	6.791713e-05	4.410348e-04	1.610600e-06	20181124_CTCFgfpcf2_Prometa\MitoSys2\Calibration\pmEGFPC1\0005_pmEGFPC1_R1_P1_K1_Ch2.zen
982940	-1.365157e-05	4.240248e-04	1.330500e-06	20181124_CTCFgfpcf2_Prometa\MitoSys2\Calibration\pmEGFPC1\0005_pmEGFPC1_R1_P1_K1_Ch2.zen
1064860	-3.703269e-05	3.348802e-04	1.116300e-06	20181124_CTCFgfpcf2_Prometa\MitoSys2\Calibration\pmEGFPC1\0005_pmEGFPC1_R1_P1_K1_Ch2.zen
1146780	-4.546360e-05	2.852383e-04	9.490700e-07	20181124_CTCFgfpcf2_Prometa\MitoSys2\Calibration\pmEGFPC1\0005_pmEGFPC1_R1_P1_K1_Ch2.zen
1228700	4.224503e-05	4.097345e-04	8.163400e-07	20181124_CTCFgfpcf2_Prometa\MitoSys2\Calibration\pmEGFPC1\0005_pmEGFPC1_R1_P1_K1_Ch2.zen
1310620	-9.350193e-05	4.093487e-04	7.093600e-07	20181124_CTCFgfpcf2_Prometa\MitoSys2\Calibration\pmEGFPC1\0005_pmEGFPC1_R1_P1_K1_Ch2.zen
1392540	3.941710e-05	3.420168e-04	6.219800e-07	20181124_CTCFgfpcf2_Prometa\MitoSys2\Calibration\pmEGFPC1\0005_pmEGFPC1_R1_P1_K1_Ch2.zen
1474460	-2.945748e-05	3.798960e-04	5.497400e-07	20181124_CTCFgfpcf2_Prometa\MitoSys2\Calibration\pmEGFPC1\0005_pmEGFPC1_R1_P1_K1_Ch2.zen
1556380	-1.260246e-04	4.063744e-04	4.893900e-07	20181124_CTCFgfpcf2_Prometa\MitoSys2\Calibration\pmEGFPC1\0005_pmEGFPC1_R1_P1_K1_Ch2.zen
10	2.685715e-02	3.722165e-03	2.568100e-02	20181124_CTCFgfpcf2_Prometa\MitoSys2\Calibration\pmEGFPC1\0006_pmEGFPC1_R1_P1_K1_Ch2.zen
20	2.439106e-02	4.124996e-03	2.462700e-02	20181124_CTCFgfpcf2_Prometa\MitoSys2\Calibration\pmEGFPC1\0006_pmEGFPC1_R1_P1_K1_Ch2.zen
30	2.304447e-02	4.018544e-03	2.364700e-02	20181124_CTCFgfpcf2_Prometa\MitoSys2\Calibration\pmEGFPC1\0006_pmEGFPC1_R1_P1_K1_Ch2.zen
40	2.302440e-02	3.980226e-03	2.273900e-02	20181124_CTCFgfpcf2_Prometa\MitoSys2\Calibration\pmEGFPC1\0006_pmEGFPC1_R1_P1_K1_Ch2.zen
50	2.045961e-02	2.967337e-03	2.189800e-02	20181124_CTCFgfpcf2_Prometa\MitoSys2\Calibration\pmEGFPC1\0006_pmEGFPC1_R1_P1_K1_Ch2.zen
60	2.165704e-02	4.038352e-03	2.111900e-02	20181124_CTCFgfpcf2_Prometa\MitoSys2\Calibration\pmEGFPC1\0006_pmEGFPC1_R1_P1_K1_Ch2.zen
70	2.035198e-02	4.892236e-03	2.039700e-02	20181124_CTCFgfpcf2_Prometa\MitoSys2\Calibration\pmEGFPC1\0006_pmEGFPC1_R1_P1_K1_Ch2.zen
80	2.009900e-02	3.774513e-03	1.972500e-02	20181124_CTCFgfpcf2_Prometa\MitoSys2\Calibration\pmEGFPC1\0006_pmEGFPC1_R1_P1_K1_Ch2.zen
90	1.801274e-02	3.748029e-03	1.909900e-02	20181124_CTCFgfpcf2_Prometa\MitoSys2\Calibration\pmEGFPC1\0006_pmEGFPC1_R1_P1_K1_Ch2.zen
100	1.874979e-02	2.738960e-03	1.851500e-02	20181124_CTCFgfpcf2_Prometa\MitoSys2\Calibration\pmEGFPC1\0006_pmEGFPC1_R1_P1_K1_Ch2.zen
120	1.764227e-02	2.961034e-03	1.745900e-02	20181124_CTCFgfpcf2_Prometa\MitoSys2\Calibration\pmEGFPC1\0006_pmEGFPC1_R1_P1_K1_Ch2.zen
140	1.696781e-02	2.811086e-03	1.652900e-02	20181124_CTCFgfpcf2_Prometa\MitoSys2\Calibration\pmEGFPC1\0006_pmEGFPC1_R1_P1_K1_Ch2.zen
160	1.537124e-02	2.411079e-03	1.570500e-02	20181124_CTCFgfpcf2_Prometa\MitoSys2\Calibration\pmEGFPC1\0006_pmEGFPC1_R1_P1_K1_Ch2.zen
180	1.472584e-02	2.748485e-03	1.496800e-02	20181124_CTCFgfpcf2_Prometa\MitoSys2\Calibration\pmEGFPC1\0006_pmEGFPC1_R1_P1_K1_Ch2.zen
200	1.504467e-02	2.999719e-03	1.430500e-02	20181124_CTCFgfpcf2_Prometa\MitoSys2\Calibration\pmEGFPC1\0006_pmEGFPC1_R1_P1_K1_Ch2.zen
220	1.375125e-02	1.741536e-03	1.370500e-02	20181124_CTCFgfpcf2_Prometa\MitoSys2\Calibration\pmEGFPC1\0006_pmEGFPC1_R1_P1_K1_Ch2.zen
240	1.338207e-02	2.947895e-03	1.315900e-02	20181124_CTCFgfpcf2_Prometa\MitoSys2\Calibration\pmEGFPC1\0006_pmEGFPC1_R1_P1_K1_Ch2.zen
260	1.317417e-02	2.002845e-03	1.265900e-02	20181124_CTCFgfpcf2_Prometa\MitoSys2\Calibration\pmEGFPC1\0006_pmEGFPC1_R1_P1_K1_Ch2.zen
280	1.225625e-02	1.734996e-03	1.219900e-02	20181124_CTCFgfpcf2_Prometa\MitoSys2\Calibration\pmEGFPC1\0006_pmEGFPC1_R1_P1_K1_Ch2.zen
300	1.184323e-02	1.890604e-03	1.177500e-02	20181124_CTCFgfpcf2_Prometa\MitoSys2\Calibration\pmEGFPC1\0006_pmEGFPC1_R1_P1_K1_Ch2.zen
340	1.053282e-02	2.167716e-03	1.101300e-02	20181124_CTCFgfpcf2_Prometa\MitoSys2\Calibration\pmEGFPC1\0006_pmEGFPC1_R1_P1_K1_Ch2.zen
380	1.034832e-02	2.236534e-03	1.034900e-02	20181124_CTCFgfpcf2_Prometa\MitoSys2\Calibration\pmEGFPC1\0006_pmEGFPC1_R1_P1_K1_Ch2.zen
420	9.801002e-03	2.346892e-03	9.762400e-03	20181124_CTCFgfpcf2_Prometa\MitoSys2\Calibration\pmEGFPC1\0006_pmEGFPC1_R1_P1_K1_Ch2.zen
460	9.183610e-03	1.749664e-03	9.239900e-03	20181124_CTCFgfpcf2_Prometa\MitoSys2\Calibration\pmEGFPC1\0006_pmEGFPC1_R1_P1_K1_Ch2.zen
500	8.587980e-03	1.857200e-03	8.770700e-03	20181124_CTCFgfpcf2_Prometa\MitoSys2\Calibration\pmEGFPC1\0006_pmEGFPC1_R1_P1_K1_Ch2.zen
540	8.962315e-03	1.714772e-03	8.346500e-03	20181124_CTCFgfpcf2_Prometa\MitoSys2\Calibration\pmEGFPC1\0006_pmEGFPC1_R1_P1_K1_Ch2.zen
580	8.174243e-03	1.492671e-03	7.960800e-03	20181124_CTCFgfpcf2_Prometa\MitoSys2\Calibration\pmEGFPC1\0006_pmEGFPC1_R1_P1_K1_Ch2.zen
620	7.399289e-03	2.091538e-03	7.608500e-03	20181124_CTCFgfpcf2_Prometa\MitoSys2\Calibration\pmEGFPC1\0006_pmEGFPC1_R1_P1_K1_Ch2.zen
660	7.410708e-03	1.918843e-03	7.285300e-03	20181124_CTCFgfpcf2_Prometa\MitoSys2\Calibration\pmEGFPC1\0006_pmEGFPC1_R1_P1_K1_Ch2.zen
700	6.676172e-03	1.589256e-03	6.987700e-03	20181124_CTCFgfpcf2_Prometa\MitoSys2\Calibration\pmEGFPC1\0006_pmEGFPC1_R1_P1_K1_Ch2.zen
780	6.643999e-03	2.060316e-03	6.457900e-03	20181124_CTCFgfpcf2_Prometa\MitoSys2\Calibration\pmEGFPC1\0006_pmEGFPC1_R1_P1_K1_Ch2.zen
860	6.282187e-03	1.836181e-03	6.000500e-03	20181124_CTCFgfpcf2_Prometa\MitoSys2\Calibration\pmEGFPC1\0006_pmEGFPC1_R1_P1_K1_Ch2.zen
940	5.829964e-03	1.617685e-03	5.601600e-03	20181124_CTCFgfpcf2_Prometa\MitoSys2\Calibration\pmEGFPC1\0006_pmEGFPC1_R1_P1_K1_Ch2.zen
1020	5.351074e-03	1.352847e-03	5.250800e-03	20181124_CTCFgfpcf2_Prometa\MitoSys2\Calibration\pmEGFPC1\0006_pmEGFPC1_R1_P1_K1_Ch2.zen
1100	4.415433e-03	1.160134e-03	4.940100e-03	20181124_CTCFgfpcf2_Prometa\MitoSys2\Calibration\pmEGFPC1\0006_pmEGFPC1_R1_P1_K1_Ch2.zen
1180	4.215044e-03	1.145832e-03	4.663000e-03	20181124_CTCFgfpcf2_Prometa\MitoSys2\Calibration\pmEGFPC1\0006_pmEGFPC1_R1_P1_K1_Ch2.zen
1260	4.213589e-03	1.919769e-03	4.414400e-03	20181124_CTCFgfpcf2_Prometa\MitoSys2\Calibration\pmEGFPC1\0006_pmEGFPC1_R1_P1_K1_Ch2.zen
1340	4.299817e-03	1.407181e-03	4.190200e-03	20181124_CTCFgfpcf2_Prometa\MitoSys2\Calibration\pmEGFPC1\0006_pmEGFPC1_R1_P1_K1_Ch2.zen
1420	3.383442e-03	1.282860e-03	3.987000e-03	20181124_CTCFgfpcf2_Prometa\MitoSys2\Calibration\pmEGFPC1\0006_pmEGFPC1_R1_P1_K1_Ch2.zen
1500	3.372337e-03	1.135552e-03	3.802100e-03	20181124_CTCFgfpcf2_Prometa\MitoSys2\Calibration\pmEGFPC1\0006_pmEGFPC1_R1_P1_K1_Ch2.zen
1660	3.402754e-03	1.035210e-03	3.478100e-03	20181124_CTCFgfpcf2_Prometa\MitoSys2\Calibration\pmEGFPC1\0006_pmEGFPC1_R1_P1_K1_Ch2.zen
1820	3.133261e-03	1.140199e-03	3.203700e-03	20181124_CTCFgfpcf2_Prometa\MitoSys2\Calibration\pmEGFPC1\0006_pmEGFPC1_R1_P1_K1_Ch2.zen
1980	2.903359e-03	1.199455e-03	2.968600e-03	20181124_CTCFgfpcf2_Prometa\MitoSys2\Calibration\pmEGFPC1\0006_pmEGFPC1_R1_P1_K1_Ch2.zen
2140	2.861204e-03	1.252310e-03	2.764900e-03	20181124_CTCFgfpcf2_Prometa\MitoSys2\Calibration\pmEGFPC1\0006_pmEGFPC1_R1_P1_K1_Ch2.zen
2300	2.587962e-03	1.203167e-03	2.586900e-03	20181124_CTCFgfpcf2_Prometa\MitoSys2\Calibration\pmEGFPC1\0006_pmEGFPC1_R1_P1_K1_Ch2.zen
2460	2.263757e-03	1.432602e-03	2.430100e-03	20181124_CTCFgfpcf2_Prometa\MitoSys2\Calibration\pmEGFPC1\0006_pmEGFPC1_R1_P1_K1_Ch2.zen
2620	2.562832e-03	1.328540e-03	2.290900e-03	20181124_CTCFgfpcf2_Prometa\MitoSys2\Calibration\pmEGFPC1\0006_pmEGFPC1_R1_P1_K1_Ch2.zen
2780	2.068213e-03	1.346409e-03	2.166500e-03	20181124_CTCFgfpcf2_Prometa\MitoSys2\Calibration\pmEGFPC1\0006_pmEGFPC1_R1_P1_K1_Ch2.zen
2940	2.627597e-03	1.489685e-03	2.054900e-03	20181124_CTCFgfpcf2_Prometa\MitoSys2\Calibration\pmEGFPC1\0006_pmEGFPC1_R1_P1_K1_Ch2.zen
3100	2.098159e-03	1.124000e-03	1.954000e-03	20181124_CTCFgfpcf2_Prometa\MitoSys2\Calibration\pmEGFPC1\0006_pmEGFPC1_R1_P1_K1_Ch2.zen
3420	1.886436e-03	9.811210e-04	1.779200e-03	20181124_CTCFgfpcf2_Prometa\MitoSys2\Calibration\pmEGFPC1\0006_pmEGFPC1_R1_P1_K1_Ch2.zen
3740	1.965841e-03	1.112955e-03	1.633000e-03	20181124_CTCFgfpcf2_Prometa\MitoSys2\Calibration\pmEGFPC1\0006_pmEGFPC1_R1_P1_K1_Ch2.zen
4060	1.461345e-03	1.001089e-03	1.509100e-03	20181124_CTCFgfpcf2_Prometa\MitoSys2\Calibration\pmEGFPC1\0006_pmEGFPC1_R1_P1_K1_Ch2.zen
4380	1.376596e-03	9.009632e-04	1.402700e-03	20181124_CTCFgfpcf2_Prometa\MitoSys2\Calibration\pmEGFPC1\0006_pmEGFPC1_R1_P1_K1_Ch2.zen
4700	1.304714e-03	6.993394e-04	1.310400e-03	20181124_CTCFgfpcf2_Prometa\MitoSys2\Calibration\pmEGFPC1\0006_pmEGFPC1_R1_P1_K1_Ch2.zen
5020	1.351992e-03	9.377984e-04	1.229600e-03	20181124_CTCFgfpcf2_Prometa\MitoSys2\Calibration\pmEGFPC1\0006_pmEGFPC1_R1_P1_K1_Ch2.zen
5340	1.586564e-03	9.185927e-04	1.158400e-03	20181124_CTCFgfpcf2_Prometa\MitoSys2\Calibration\pmEGFPC1\0006_pmEGFPC1_R1_P1_K1_Ch2.zen
5660	1.286146e-03	1.187684e-03	1.095100e-03	20181124_CTCFgfpcf2_Prometa\MitoSys2\Calibration\pmEGFPC1\0006_pmEGFPC1_R1_P1_K1_Ch2.zen
5980	1.130377e-03	1.175284e-03	1.038500e-03	20181124_CTCFgfpcf2_Prometa\MitoSys2\Calibration\pmEGFPC1\0006_pmEGFPC1_R1_P1_K1_Ch2.zen
6300	1.007797e-03	8.476653e-04	9.875600e-04	20181124_CTCFgfpcf2_Prometa\MitoSys2\Calibration\pmEGFPC1\0006_pmEGFPC1_R1_P1_K1_Ch2.zen
6940	5.787842e-04	9.365619e-04	8.997200e-04	20181124_CTCFgfpcf2_Prometa\MitoSys2\Calibration\pmEGFPC1\0006_pmEGFPC1_R1_P1_K1_Ch2.zen
7580	6.296661e-04	1.093503e-03	8.266200e-04	20181124_CTCFgfpcf2_Prometa\MitoSys2\Calibration\pmEGFPC1\0006_pmEGFPC1_R1_P1_K1_Ch2.zen
8220	8.037673e-04	9.537136e-04	7.648400e-04	20181124_CTCFgfpcf2_Prometa\MitoSys2\Calibration\pmEGFPC1\0006_pmEGFPC1_R1_P1_K1_Ch2.zen
8860	3.525644e-04	9.807331e-04	7.119300e-04	20181124_CTCFgfpcf2_Prometa\MitoSys2\Calibration\pmEGFPC1\0006_pmEGFPC1_R1_P1_K1_Ch2.zen
9500	4.716613e-04	1.169482e-03	6.661000e-04	20181124_CTCFgfpcf2_Prometa\MitoSys2\Calibration\pmEGFPC1\0006_pmEGFPC1_R1_P1_K1_Ch2.zen
10140	3.476018e-04	1.010745e-03	6.260000e-04	20181124_CTCFgfpcf2_Prometa\MitoSys2\Calibration\pmEGFPC1\0006_pmEGFPC1_R1_P1_K1_Ch2.zen
10780	7.199271e-04	8.884319e-04	5.906100e-04	20181124_CTCFgfpcf2_Prometa\MitoSys2\Calibration\pmEGFPC1\0006_pmEGFPC1_R1_P1_K1_Ch2.zen
11420	7.012106e-04	7.786219e-04	5.591400e-04	20181124_CTCFgfpcf2_Prometa\MitoSys2\Calibration\pmEGFPC1\0006_pmEGFPC1_R1_P1_K1_Ch2.zen
12060	6.188591e-04	1.107169e-03	5.309500e-04	20181124_CTCFgfpcf2_Prometa\MitoSys2\Calibration\pmEGFPC1\0006_pmEGFPC1_R1_P1_K1_Ch2.zen
12700	5.550429e-04	7.312193e-04	5.055400e-04	20181124_CTCFgfpcf2_Prometa\MitoSys2\Calibration\pmEGFPC1\0006_pmEGFPC1_R1_P1_K1_Ch2.zen
13980	6.235769e-04	7.129502e-04	4.615500e-04	20181124_CTCFgfpcf2_Prometa\MitoSys2\Calibration\pmEGFPC1\0006_pmEGFPC1_R1_P1_K1_Ch2.zen
15260	4.604364e-04	7.761994e-04	4.247400e-04	20181124_CTCFgfpcf2_Prometa\MitoSys2\Calibration\pmEGFPC1\0006_pmEGFPC1_R1_P1_K1_Ch2.zen
16540	6.114107e-04	8.555337e-04	3.934300e-04	20181124_CTCFgfpcf2_Prometa\MitoSys2\Calibration\pmEGFPC1\0006_pmEGFPC1_R1_P1_K1_Ch2.zen
17820	2.501887e-04	9.166932e-04	3.664500e-04	20181124_CTCFgfpcf2_Prometa\MitoSys2\Calibration\pmEGFPC1\0006_pmEGFPC1_R1_P1_K1_Ch2.zen
19100	4.066992e-04	8.843717e-04	3.429300e-04	20181124_CTCFgfpcf2_Prometa\MitoSys2\Calibration\pmEGFPC1\0006_pmEGFPC1_R1_P1_K1_Ch2.zen
20380	2.880247e-04	8.254651e-04	3.222100e-04	20181124_CTCFgfpcf2_Prometa\MitoSys2\Calibration\pmEGFPC1\0006_pmEGFPC1_R1_P1_K1_Ch2.zen
21660	2.302473e-05	6.974017e-04	3.038200e-04	20181124_CTCFgfpcf2_Prometa\MitoSys2\Calibration\pmEGFPC1\0006_pmEGFPC1_R1_P1_K1_Ch2.zen
22940	2.866415e-04	5.956822e-04	2.873700e-04	20181124_CTCFgfpcf2_Prometa\MitoSys2\Calibration\pmEGFPC1\0006_pmEGFPC1_R1_P1_K1_Ch2.zen
24220	2.379853e-04	8.149839e-04	2.725500e-04	20181124_CTCFgfpcf2_Prometa\MitoSys2\Calibration\pmEGFPC1\0006_pmEGFPC1_R1_P1_K1_Ch2.zen
25500	3.042830e-04	8.719914e-04	2.591300e-04	20181124_CTCFgfpcf2_Prometa\MitoSys2\Calibration\pmEGFPC1\0006_pmEGFPC1_R1_P1_K1_Ch2.zen
28060	1.590291e-04	6.765458e-04	2.357500e-04	20181124_CTCFgfpcf2_Prometa\MitoSys2\Calibration\pmEGFPC1\0006_pmEGFPC1_R1_P1_K1_Ch2.zen
30620	1.115354e-04	6.122657e-04	2.160300e-04	20181124_CTCFgfpcf2_Prometa\MitoSys2\Calibration\pmEGFPC1\0006_pmEGFPC1_R1_P1_K1_Ch2.zen
33180	3.006041e-04	5.338290e-04	1.991800e-04	20181124_CTCFgfpcf2_Prometa\MitoSys2\Calibration\pmEGFPC1\0006_pmEGFPC1_R1_P1_K1_Ch2.zen
35740	8.164720e-05	6.472254e-04	1.845900e-04	20181124_CTCFgfpcf2_Prometa\MitoSys2\Calibration\pmEGFPC1\0006_pmEGFPC1_R1_P1_K1_Ch2.zen
38300	-1.216706e-04	6.366014e-04	1.718400e-04	20181124_CTCFgfpcf2_Prometa\MitoSys2\Calibration\pmEGFPC1\0006_pmEGFPC1_R1_P1_K1_Ch2.zen
40860	5.969292e-05	5.239609e-04	1.605900e-04	20181124_CTCFgfpcf2_Prometa\MitoSys2\Calibration\pmEGFPC1\0006_pmEGFPC1_R1_P1_K1_Ch2.zen
43420	3.056228e-04	7.381038e-04	1.506000e-04	20181124_CTCFgfpcf2_Prometa\MitoSys2\Calibration\pmEGFPC1\0006_pmEGFPC1_R1_P1_K1_Ch2.zen
45980	2.760239e-04	6.677060e-04	1.416700e-04	20181124_CTCFgfpcf2_Prometa\MitoSys2\Calibration\pmEGFPC1\0006_pmEGFPC1_R1_P1_K1_Ch2.zen
48540	2.693909e-04	7.193630e-04	1.336400e-04	20181124_CTCFgfpcf2_Prometa\MitoSys2\Calibration\pmEGFPC1\0006_pmEGFPC1_R1_P1_K1_Ch2.zen
51100	3.876615e-05	6.557261e-04	1.263800e-04	20181124_CTCFgfpcf2_Prometa\MitoSys2\Calibration\pmEGFPC1\0006_pmEGFPC1_R1_P1_K1_Ch2.zen
56220	-8.362865e-05	6.442687e-04	1.137700e-04	20181124_CTCFgfpcf2_Prometa\MitoSys2\Calibration\pmEGFPC1\0006_pmEGFPC1_R1_P1_K1_Ch2.zen
61340	1.236299e-05	5.066672e-04	1.032000e-04	20181124_CTCFgfpcf2_Prometa\MitoSys2\Calibration\pmEGFPC1\0006_pmEGFPC1_R1_P1_K1_Ch2.zen
66460	1.101886e-04	3.576458e-04	9.422400e-05	20181124_CTCFgfpcf2_Prometa\MitoSys2\Calibration\pmEGFPC1\0006_pmEGFPC1_R1_P1_K1_Ch2.zen
71580	2.436839e-04	6.258196e-04	8.651600e-05	20181124_CTCFgfpcf2_Prometa\MitoSys2\Calibration\pmEGFPC1\0006_pmEGFPC1_R1_P1_K1_Ch2.zen
76700	1.395154e-04	5.668626e-04	7.983000e-05	20181124_CTCFgfpcf2_Prometa\MitoSys2\Calibration\pmEGFPC1\0006_pmEGFPC1_R1_P1_K1_Ch2.zen
81820	7.568490e-05	5.853026e-04	7.398200e-05	20181124_CTCFgfpcf2_Prometa\MitoSys2\Calibration\pmEGFPC1\0006_pmEGFPC1_R1_P1_K1_Ch2.zen
86940	-1.395930e-04	5.957069e-04	6.882700e-05	20181124_CTCFgfpcf2_Prometa\MitoSys2\Calibration\pmEGFPC1\0006_pmEGFPC1_R1_P1_K1_Ch2.zen
92060	-4.065505e-05	5.187420e-04	6.425400e-05	20181124_CTCFgfpcf2_Prometa\MitoSys2\Calibration\pmEGFPC1\0006_pmEGFPC1_R1_P1_K1_Ch2.zen
97180	1.683319e-04	5.644505e-04	6.017200e-05	20181124_CTCFgfpcf2_Prometa\MitoSys2\Calibration\pmEGFPC1\0006_pmEGFPC1_R1_P1_K1_Ch2.zen
102300	1.487301e-04	5.056433e-04	5.650900e-05	20181124_CTCFgfpcf2_Prometa\MitoSys2\Calibration\pmEGFPC1\0006_pmEGFPC1_R1_P1_K1_Ch2.zen
112540	1.341945e-04	3.656829e-04	5.021500e-05	20181124_CTCFgfpcf2_Prometa\MitoSys2\Calibration\pmEGFPC1\0006_pmEGFPC1_R1_P1_K1_Ch2.zen
122780	1.926157e-04	4.110820e-04	4.501300e-05	20181124_CTCFgfpcf2_Prometa\MitoSys2\Calibration\pmEGFPC1\0006_pmEGFPC1_R1_P1_K1_Ch2.zen
133020	8.489879e-05	4.708174e-04	4.065000e-05	20181124_CTCFgfpcf2_Prometa\MitoSys2\Calibration\pmEGFPC1\0006_pmEGFPC1_R1_P1_K1_Ch2.zen
143260	5.945929e-05	5.322659e-04	3.694700e-05	20181124_CTCFgfpcf2_Prometa\MitoSys2\Calibration\pmEGFPC1\0006_pmEGFPC1_R1_P1_K1_Ch2.zen
153500	1.289292e-05	6.799351e-04	3.377000e-05	20181124_CTCFgfpcf2_Prometa\MitoSys2\Calibration\pmEGFPC1\0006_pmEGFPC1_R1_P1_K1_Ch2.zen
163740	-9.137617e-05	4.880513e-04	3.101900e-05	20181124_CTCFgfpcf2_Prometa\MitoSys2\Calibration\pmEGFPC1\0006_pmEGFPC1_R1_P1_K1_Ch2.zen
173980	7.277576e-05	5.679966e-04	2.861800e-05	20181124_CTCFgfpcf2_Prometa\MitoSys2\Calibration\pmEGFPC1\0006_pmEGFPC1_R1_P1_K1_Ch2.zen
184220	-7.081343e-05	5.584287e-04	2.650700e-05	20181124_CTCFgfpcf2_Prometa\MitoSys2\Calibration\pmEGFPC1\0006_pmEGFPC1_R1_P1_K1_Ch2.zen
194460	-2.820278e-06	5.063186e-04	2.463900e-05	20181124_CTCFgfpcf2_Prometa\MitoSys2\Calibration\pmEGFPC1\0006_pmEGFPC1_R1_P1_K1_Ch2.zen
204700	1.209823e-05	4.142718e-04	2.297600e-05	20181124_CTCFgfpcf2_Prometa\MitoSys2\Calibration\pmEGFPC1\0006_pmEGFPC1_R1_P1_K1_Ch2.zen
225180	5.306878e-05	4.147749e-04	2.015000e-05	20181124_CTCFgfpcf2_Prometa\MitoSys2\Calibration\pmEGFPC1\0006_pmEGFPC1_R1_P1_K1_Ch2.zen
245660	-7.179570e-05	3.576100e-04	1.784700e-05	20181124_CTCFgfpcf2_Prometa\MitoSys2\Calibration\pmEGFPC1\0006_pmEGFPC1_R1_P1_K1_Ch2.zen
266140	-1.255310e-04	3.671440e-04	1.594000e-05	20181124_CTCFgfpcf2_Prometa\MitoSys2\Calibration\pmEGFPC1\0006_pmEGFPC1_R1_P1_K1_Ch2.zen
286620	8.832888e-05	3.722468e-04	1.434100e-05	20181124_CTCFgfpcf2_Prometa\MitoSys2\Calibration\pmEGFPC1\0006_pmEGFPC1_R1_P1_K1_Ch2.zen
307100	1.479889e-05	3.401775e-04	1.298300e-05	20181124_CTCFgfpcf2_Prometa\MitoSys2\Calibration\pmEGFPC1\0006_pmEGFPC1_R1_P1_K1_Ch2.zen
327580	-7.002233e-06	2.903317e-04	1.182100e-05	20181124_CTCFgfpcf2_Prometa\MitoSys2\Calibration\pmEGFPC1\0006_pmEGFPC1_R1_P1_K1_Ch2.zen
348060	1.314656e-04	2.885441e-04	1.081500e-05	20181124_CTCFgfpcf2_Prometa\MitoSys2\Calibration\pmEGFPC1\0006_pmEGFPC1_R1_P1_K1_Ch2.zen
368540	1.891645e-05	3.257382e-04	9.939500e-06	20181124_CTCFgfpcf2_Prometa\MitoSys2\Calibration\pmEGFPC1\0006_pmEGFPC1_R1_P1_K1_Ch2.zen
389020	-1.911403e-05	3.736708e-04	9.171300e-06	20181124_CTCFgfpcf2_Prometa\MitoSys2\Calibration\pmEGFPC1\0006_pmEGFPC1_R1_P1_K1_Ch2.zen
409500	-6.801030e-05	3.117998e-04	8.493100e-06	20181124_CTCFgfpcf2_Prometa\MitoSys2\Calibration\pmEGFPC1\0006_pmEGFPC1_R1_P1_K1_Ch2.zen
450460	-1.477485e-05	3.764592e-04	7.353800e-06	20181124_CTCFgfpcf2_Prometa\MitoSys2\Calibration\pmEGFPC1\0006_pmEGFPC1_R1_P1_K1_Ch2.zen
491420	-9.270641e-05	3.424846e-04	6.438500e-06	20181124_CTCFgfpcf2_Prometa\MitoSys2\Calibration\pmEGFPC1\0006_pmEGFPC1_R1_P1_K1_Ch2.zen
532380	-7.929171e-05	3.339391e-04	5.690800e-06	20181124_CTCFgfpcf2_Prometa\MitoSys2\Calibration\pmEGFPC1\0006_pmEGFPC1_R1_P1_K1_Ch2.zen
573340	-6.409491e-05	2.469863e-04	5.071300e-06	20181124_CTCFgfpcf2_Prometa\MitoSys2\Calibration\pmEGFPC1\0006_pmEGFPC1_R1_P1_K1_Ch2.zen
614300	-6.628438e-05	3.504768e-04	4.551600e-06	20181124_CTCFgfpcf2_Prometa\MitoSys2\Calibration\pmEGFPC1\0006_pmEGFPC1_R1_P1_K1_Ch2.zen
655260	-1.243365e-04	3.019355e-04	4.111000e-06	20181124_CTCFgfpcf2_Prometa\MitoSys2\Calibration\pmEGFPC1\0006_pmEGFPC1_R1_P1_K1_Ch2.zen
696220	-1.100852e-04	3.465606e-04	3.733800e-06	20181124_CTCFgfpcf2_Prometa\MitoSys2\Calibration\pmEGFPC1\0006_pmEGFPC1_R1_P1_K1_Ch2.zen
737180	5.814879e-05	2.910742e-04	3.408200e-06	20181124_CTCFgfpcf2_Prometa\MitoSys2\Calibration\pmEGFPC1\0006_pmEGFPC1_R1_P1_K1_Ch2.zen
778140	1.423588e-05	2.474379e-04	3.125100e-06	20181124_CTCFgfpcf2_Prometa\MitoSys2\Calibration\pmEGFPC1\0006_pmEGFPC1_R1_P1_K1_Ch2.zen
819100	-1.744834e-05	2.210137e-04	2.877100e-06	20181124_CTCFgfpcf2_Prometa\MitoSys2\Calibration\pmEGFPC1\0006_pmEGFPC1_R1_P1_K1_Ch2.zen
901020	-4.612100e-05	2.368949e-04	2.465200e-06	20181124_CTCFgfpcf2_Prometa\MitoSys2\Calibration\pmEGFPC1\0006_pmEGFPC1_R1_P1_K1_Ch2.zen
982940	-5.540428e-05	2.530389e-04	2.138700e-06	20181124_CTCFgfpcf2_Prometa\MitoSys2\Calibration\pmEGFPC1\0006_pmEGFPC1_R1_P1_K1_Ch2.zen
1064860	4.170867e-05	2.396754e-04	1.875100e-06	20181124_CTCFgfpcf2_Prometa\MitoSys2\Calibration\pmEGFPC1\0006_pmEGFPC1_R1_P1_K1_Ch2.zen
1146780	-5.015786e-05	2.715221e-04	1.659100e-06	20181124_CTCFgfpcf2_Prometa\MitoSys2\Calibration\pmEGFPC1\0006_pmEGFPC1_R1_P1_K1_Ch2.zen
1228700	-4.289962e-05	2.092114e-04	1.479700e-06	20181124_CTCFgfpcf2_Prometa\MitoSys2\Calibration\pmEGFPC1\0006_pmEGFPC1_R1_P1_K1_Ch2.zen
1310620	-4.487175e-05	2.207933e-04	1.328900e-06	20181124_CTCFgfpcf2_Prometa\MitoSys2\Calibration\pmEGFPC1\0006_pmEGFPC1_R1_P1_K1_Ch2.zen
1392540	-1.533439e-05	2.053147e-04	1.200800e-06	20181124_CTCFgfpcf2_Prometa\MitoSys2\Calibration\pmEGFPC1\0006_pmEGFPC1_R1_P1_K1_Ch2.zen
1474460	-1.813371e-05	2.785640e-04	1.091100e-06	20181124_CTCFgfpcf2_Prometa\MitoSys2\Calibration\pmEGFPC1\0006_pmEGFPC1_R1_P1_K1_Ch2.zen
1556380	5.111987e-05	2.807147e-04	9.962500e-07	20181124_CTCFgfpcf2_Prometa\MitoSys2\Calibration\pmEGFPC1\0006_pmEGFPC1_R1_P1_K1_Ch2.zen
10	2.359081e-02	3.450891e-03	2.365500e-02	20181124_CTCFgfpcf2_Prometa\MitoSys2\Calibration\pmEGFPC1\0006_pmEGFPC1_R1_P2_K1_Ch2.zen
20	2.268112e-02	3.586864e-03	2.279500e-02	20181124_CTCFgfpcf2_Prometa\MitoSys2\Calibration\pmEGFPC1\0006_pmEGFPC1_R1_P2_K1_Ch2.zen
30	2.116531e-02	3.395272e-03	2.197800e-02	20181124_CTCFgfpcf2_Prometa\MitoSys2\Calibration\pmEGFPC1\0006_pmEGFPC1_R1_P2_K1_Ch2.zen
40	2.017181e-02	3.356742e-03	2.121000e-02	20181124_CTCFgfpcf2_Prometa\MitoSys2\Calibration\pmEGFPC1\0006_pmEGFPC1_R1_P2_K1_Ch2.zen
50	2.214696e-02	3.349411e-03	2.049000e-02	20181124_CTCFgfpcf2_Prometa\MitoSys2\Calibration\pmEGFPC1\0006_pmEGFPC1_R1_P2_K1_Ch2.zen
60	1.961027e-02	4.083400e-03	1.981600e-02	20181124_CTCFgfpcf2_Prometa\MitoSys2\Calibration\pmEGFPC1\0006_pmEGFPC1_R1_P2_K1_Ch2.zen
70	1.947886e-02	3.497826e-03	1.918500e-02	20181124_CTCFgfpcf2_Prometa\MitoSys2\Calibration\pmEGFPC1\0006_pmEGFPC1_R1_P2_K1_Ch2.zen
80	1.926084e-02	3.179293e-03	1.859400e-02	20181124_CTCFgfpcf2_Prometa\MitoSys2\Calibration\pmEGFPC1\0006_pmEGFPC1_R1_P2_K1_Ch2.zen
90	1.851351e-02	3.150294e-03	1.804000e-02	20181124_CTCFgfpcf2_Prometa\MitoSys2\Calibration\pmEGFPC1\0006_pmEGFPC1_R1_P2_K1_Ch2.zen
100	1.762030e-02	2.651539e-03	1.752000e-02	20181124_CTCFgfpcf2_Prometa\MitoSys2\Calibration\pmEGFPC1\0006_pmEGFPC1_R1_P2_K1_Ch2.zen
120	1.678690e-02	2.404576e-03	1.657300e-02	20181124_CTCFgfpcf2_Prometa\MitoSys2\Calibration\pmEGFPC1\0006_pmEGFPC1_R1_P2_K1_Ch2.zen
140	1.528668e-02	1.682417e-03	1.573100e-02	20181124_CTCFgfpcf2_Prometa\MitoSys2\Calibration\pmEGFPC1\0006_pmEGFPC1_R1_P2_K1_Ch2.zen
160	1.535569e-02	2.313384e-03	1.498000e-02	20181124_CTCFgfpcf2_Prometa\MitoSys2\Calibration\pmEGFPC1\0006_pmEGFPC1_R1_P2_K1_Ch2.zen
180	1.344552e-02	2.201149e-03	1.430400e-02	20181124_CTCFgfpcf2_Prometa\MitoSys2\Calibration\pmEGFPC1\0006_pmEGFPC1_R1_P2_K1_Ch2.zen
200	1.381452e-02	2.223805e-03	1.369400e-02	20181124_CTCFgfpcf2_Prometa\MitoSys2\Calibration\pmEGFPC1\0006_pmEGFPC1_R1_P2_K1_Ch2.zen
220	1.367491e-02	2.646782e-03	1.313800e-02	20181124_CTCFgfpcf2_Prometa\MitoSys2\Calibration\pmEGFPC1\0006_pmEGFPC1_R1_P2_K1_Ch2.zen
240	1.295920e-02	2.542568e-03	1.263100e-02	20181124_CTCFgfpcf2_Prometa\MitoSys2\Calibration\pmEGFPC1\0006_pmEGFPC1_R1_P2_K1_Ch2.zen
260	1.222724e-02	2.354795e-03	1.216500e-02	20181124_CTCFgfpcf2_Prometa\MitoSys2\Calibration\pmEGFPC1\0006_pmEGFPC1_R1_P2_K1_Ch2.zen
280	1.104054e-02	2.614252e-03	1.173500e-02	20181124_CTCFgfpcf2_Prometa\MitoSys2\Calibration\pmEGFPC1\0006_pmEGFPC1_R1_P2_K1_Ch2.zen
300	1.094096e-02	2.284696e-03	1.133600e-02	20181124_CTCFgfpcf2_Prometa\MitoSys2\Calibration\pmEGFPC1\0006_pmEGFPC1_R1_P2_K1_Ch2.zen
340	1.013901e-02	2.238076e-03	1.062000e-02	20181124_CTCFgfpcf2_Prometa\MitoSys2\Calibration\pmEGFPC1\0006_pmEGFPC1_R1_P2_K1_Ch2.zen
380	9.867559e-03	1.868175e-03	9.992300e-03	20181124_CTCFgfpcf2_Prometa\MitoSys2\Calibration\pmEGFPC1\0006_pmEGFPC1_R1_P2_K1_Ch2.zen
420	9.473855e-03	2.051733e-03	9.436900e-03	20181124_CTCFgfpcf2_Prometa\MitoSys2\Calibration\pmEGFPC1\0006_pmEGFPC1_R1_P2_K1_Ch2.zen
460	8.341651e-03	1.722909e-03	8.941100e-03	20181124_CTCFgfpcf2_Prometa\MitoSys2\Calibration\pmEGFPC1\0006_pmEGFPC1_R1_P2_K1_Ch2.zen
500	8.522155e-03	1.793262e-03	8.495100e-03	20181124_CTCFgfpcf2_Prometa\MitoSys2\Calibration\pmEGFPC1\0006_pmEGFPC1_R1_P2_K1_Ch2.zen
540	7.494175e-03	1.928523e-03	8.091500e-03	20181124_CTCFgfpcf2_Prometa\MitoSys2\Calibration\pmEGFPC1\0006_pmEGFPC1_R1_P2_K1_Ch2.zen
580	8.319565e-03	1.863077e-03	7.724400e-03	20181124_CTCFgfpcf2_Prometa\MitoSys2\Calibration\pmEGFPC1\0006_pmEGFPC1_R1_P2_K1_Ch2.zen
620	7.078826e-03	1.854730e-03	7.389000e-03	20181124_CTCFgfpcf2_Prometa\MitoSys2\Calibration\pmEGFPC1\0006_pmEGFPC1_R1_P2_K1_Ch2.zen
660	7.231269e-03	1.891074e-03	7.081300e-03	20181124_CTCFgfpcf2_Prometa\MitoSys2\Calibration\pmEGFPC1\0006_pmEGFPC1_R1_P2_K1_Ch2.zen
700	6.699660e-03	1.503503e-03	6.798000e-03	20181124_CTCFgfpcf2_Prometa\MitoSys2\Calibration\pmEGFPC1\0006_pmEGFPC1_R1_P2_K1_Ch2.zen
780	6.235570e-03	1.906559e-03	6.294000e-03	20181124_CTCFgfpcf2_Prometa\MitoSys2\Calibration\pmEGFPC1\0006_pmEGFPC1_R1_P2_K1_Ch2.zen
860	6.158649e-03	1.885240e-03	5.859400e-03	20181124_CTCFgfpcf2_Prometa\MitoSys2\Calibration\pmEGFPC1\0006_pmEGFPC1_R1_P2_K1_Ch2.zen
940	5.556181e-03	1.874058e-03	5.481100e-03	20181124_CTCFgfpcf2_Prometa\MitoSys2\Calibration\pmEGFPC1\0006_pmEGFPC1_R1_P2_K1_Ch2.zen
1020	5.630608e-03	1.895832e-03	5.149100e-03	20181124_CTCFgfpcf2_Prometa\MitoSys2\Calibration\pmEGFPC1\0006_pmEGFPC1_R1_P2_K1_Ch2.zen
1100	4.936223e-03	1.345765e-03	4.855500e-03	20181124_CTCFgfpcf2_Prometa\MitoSys2\Calibration\pmEGFPC1\0006_pmEGFPC1_R1_P2_K1_Ch2.zen
1180	4.908835e-03	1.391323e-03	4.594200e-03	20181124_CTCFgfpcf2_Prometa\MitoSys2\Calibration\pmEGFPC1\0006_pmEGFPC1_R1_P2_K1_Ch2.zen
1260	4.894341e-03	1.532835e-03	4.360200e-03	20181124_CTCFgfpcf2_Prometa\MitoSys2\Calibration\pmEGFPC1\0006_pmEGFPC1_R1_P2_K1_Ch2.zen
1340	4.296633e-03	1.187145e-03	4.149600e-03	20181124_CTCFgfpcf2_Prometa\MitoSys2\Calibration\pmEGFPC1\0006_pmEGFPC1_R1_P2_K1_Ch2.zen
1420	3.976359e-03	1.536080e-03	3.959200e-03	20181124_CTCFgfpcf2_Prometa\MitoSys2\Calibration\pmEGFPC1\0006_pmEGFPC1_R1_P2_K1_Ch2.zen
1500	3.871305e-03	1.559936e-03	3.786100e-03	20181124_CTCFgfpcf2_Prometa\MitoSys2\Calibration\pmEGFPC1\0006_pmEGFPC1_R1_P2_K1_Ch2.zen
1660	3.745097e-03	1.579148e-03	3.483600e-03	20181124_CTCFgfpcf2_Prometa\MitoSys2\Calibration\pmEGFPC1\0006_pmEGFPC1_R1_P2_K1_Ch2.zen
1820	3.435366e-03	1.915492e-03	3.228200e-03	20181124_CTCFgfpcf2_Prometa\MitoSys2\Calibration\pmEGFPC1\0006_pmEGFPC1_R1_P2_K1_Ch2.zen
1980	2.658238e-03	1.732709e-03	3.009900e-03	20181124_CTCFgfpcf2_Prometa\MitoSys2\Calibration\pmEGFPC1\0006_pmEGFPC1_R1_P2_K1_Ch2.zen
2140	2.457566e-03	1.656201e-03	2.821200e-03	20181124_CTCFgfpcf2_Prometa\MitoSys2\Calibration\pmEGFPC1\0006_pmEGFPC1_R1_P2_K1_Ch2.zen
2300	2.169900e-03	1.575564e-03	2.656500e-03	20181124_CTCFgfpcf2_Prometa\MitoSys2\Calibration\pmEGFPC1\0006_pmEGFPC1_R1_P2_K1_Ch2.zen
2460	2.487306e-03	1.487789e-03	2.511700e-03	20181124_CTCFgfpcf2_Prometa\MitoSys2\Calibration\pmEGFPC1\0006_pmEGFPC1_R1_P2_K1_Ch2.zen
2620	2.269818e-03	1.462460e-03	2.383300e-03	20181124_CTCFgfpcf2_Prometa\MitoSys2\Calibration\pmEGFPC1\0006_pmEGFPC1_R1_P2_K1_Ch2.zen
2780	2.682182e-03	1.482499e-03	2.268800e-03	20181124_CTCFgfpcf2_Prometa\MitoSys2\Calibration\pmEGFPC1\0006_pmEGFPC1_R1_P2_K1_Ch2.zen
2940	1.960060e-03	1.461188e-03	2.166000e-03	20181124_CTCFgfpcf2_Prometa\MitoSys2\Calibration\pmEGFPC1\0006_pmEGFPC1_R1_P2_K1_Ch2.zen
3100	2.029654e-03	1.293638e-03	2.073200e-03	20181124_CTCFgfpcf2_Prometa\MitoSys2\Calibration\pmEGFPC1\0006_pmEGFPC1_R1_P2_K1_Ch2.zen
3420	2.044428e-03	1.265041e-03	1.912400e-03	20181124_CTCFgfpcf2_Prometa\MitoSys2\Calibration\pmEGFPC1\0006_pmEGFPC1_R1_P2_K1_Ch2.zen
3740	1.887213e-03	1.260763e-03	1.777800e-03	20181124_CTCFgfpcf2_Prometa\MitoSys2\Calibration\pmEGFPC1\0006_pmEGFPC1_R1_P2_K1_Ch2.zen
4060	1.673214e-03	1.041983e-03	1.663700e-03	20181124_CTCFgfpcf2_Prometa\MitoSys2\Calibration\pmEGFPC1\0006_pmEGFPC1_R1_P2_K1_Ch2.zen
4380	1.496985e-03	1.032617e-03	1.565600e-03	20181124_CTCFgfpcf2_Prometa\MitoSys2\Calibration\pmEGFPC1\0006_pmEGFPC1_R1_P2_K1_Ch2.zen
4700	1.260824e-03	1.385952e-03	1.480400e-03	20181124_CTCFgfpcf2_Prometa\MitoSys2\Calibration\pmEGFPC1\0006_pmEGFPC1_R1_P2_K1_Ch2.zen
5020	1.344206e-03	1.372742e-03	1.405700e-03	20181124_CTCFgfpcf2_Prometa\MitoSys2\Calibration\pmEGFPC1\0006_pmEGFPC1_R1_P2_K1_Ch2.zen
5340	1.259418e-03	1.257837e-03	1.339700e-03	20181124_CTCFgfpcf2_Prometa\MitoSys2\Calibration\pmEGFPC1\0006_pmEGFPC1_R1_P2_K1_Ch2.zen
5660	1.370293e-03	1.379237e-03	1.280800e-03	20181124_CTCFgfpcf2_Prometa\MitoSys2\Calibration\pmEGFPC1\0006_pmEGFPC1_R1_P2_K1_Ch2.zen
5980	1.280492e-03	1.150657e-03	1.228100e-03	20181124_CTCFgfpcf2_Prometa\MitoSys2\Calibration\pmEGFPC1\0006_pmEGFPC1_R1_P2_K1_Ch2.zen
6300	1.395108e-03	6.898589e-04	1.180500e-03	20181124_CTCFgfpcf2_Prometa\MitoSys2\Calibration\pmEGFPC1\0006_pmEGFPC1_R1_P2_K1_Ch2.zen
6940	1.167419e-03	8.600542e-04	1.098100e-03	20181124_CTCFgfpcf2_Prometa\MitoSys2\Calibration\pmEGFPC1\0006_pmEGFPC1_R1_P2_K1_Ch2.zen
7580	1.362733e-03	1.002957e-03	1.029100e-03	20181124_CTCFgfpcf2_Prometa\MitoSys2\Calibration\pmEGFPC1\0006_pmEGFPC1_R1_P2_K1_Ch2.zen
8220	9.562372e-04	9.250780e-04	9.704200e-04	20181124_CTCFgfpcf2_Prometa\MitoSys2\Calibration\pmEGFPC1\0006_pmEGFPC1_R1_P2_K1_Ch2.zen
8860	7.286608e-04	1.036697e-03	9.198300e-04	20181124_CTCFgfpcf2_Prometa\MitoSys2\Calibration\pmEGFPC1\0006_pmEGFPC1_R1_P2_K1_Ch2.zen
9500	8.313289e-04	9.773053e-04	8.757300e-04	20181124_CTCFgfpcf2_Prometa\MitoSys2\Calibration\pmEGFPC1\0006_pmEGFPC1_R1_P2_K1_Ch2.zen
10140	4.483416e-04	1.405518e-03	8.368800e-04	20181124_CTCFgfpcf2_Prometa\MitoSys2\Calibration\pmEGFPC1\0006_pmEGFPC1_R1_P2_K1_Ch2.zen
10780	5.629058e-04	1.143440e-03	8.023800e-04	20181124_CTCFgfpcf2_Prometa\MitoSys2\Calibration\pmEGFPC1\0006_pmEGFPC1_R1_P2_K1_Ch2.zen
11420	6.582149e-04	8.935740e-04	7.714900e-04	20181124_CTCFgfpcf2_Prometa\MitoSys2\Calibration\pmEGFPC1\0006_pmEGFPC1_R1_P2_K1_Ch2.zen
12060	6.313290e-04	8.901872e-04	7.436600e-04	20181124_CTCFgfpcf2_Prometa\MitoSys2\Calibration\pmEGFPC1\0006_pmEGFPC1_R1_P2_K1_Ch2.zen
12700	8.154917e-04	1.039838e-03	7.184100e-04	20181124_CTCFgfpcf2_Prometa\MitoSys2\Calibration\pmEGFPC1\0006_pmEGFPC1_R1_P2_K1_Ch2.zen
13980	1.020330e-03	1.054114e-03	6.743000e-04	20181124_CTCFgfpcf2_Prometa\MitoSys2\Calibration\pmEGFPC1\0006_pmEGFPC1_R1_P2_K1_Ch2.zen
15260	9.739673e-04	1.200661e-03	6.369400e-04	20181124_CTCFgfpcf2_Prometa\MitoSys2\Calibration\pmEGFPC1\0006_pmEGFPC1_R1_P2_K1_Ch2.zen
16540	9.404833e-04	1.232200e-03	6.047900e-04	20181124_CTCFgfpcf2_Prometa\MitoSys2\Calibration\pmEGFPC1\0006_pmEGFPC1_R1_P2_K1_Ch2.zen
17820	7.392274e-04	1.217320e-03	5.767700e-04	20181124_CTCFgfpcf2_Prometa\MitoSys2\Calibration\pmEGFPC1\0006_pmEGFPC1_R1_P2_K1_Ch2.zen
19100	5.879032e-04	1.294775e-03	5.520600e-04	20181124_CTCFgfpcf2_Prometa\MitoSys2\Calibration\pmEGFPC1\0006_pmEGFPC1_R1_P2_K1_Ch2.zen
20380	3.261331e-04	1.187213e-03	5.300800e-04	20181124_CTCFgfpcf2_Prometa\MitoSys2\Calibration\pmEGFPC1\0006_pmEGFPC1_R1_P2_K1_Ch2.zen
21660	4.659821e-04	1.195603e-03	5.103400e-04	20181124_CTCFgfpcf2_Prometa\MitoSys2\Calibration\pmEGFPC1\0006_pmEGFPC1_R1_P2_K1_Ch2.zen
22940	3.497184e-04	1.248331e-03	4.925000e-04	20181124_CTCFgfpcf2_Prometa\MitoSys2\Calibration\pmEGFPC1\0006_pmEGFPC1_R1_P2_K1_Ch2.zen
24220	3.824961e-04	8.800968e-04	4.762700e-04	20181124_CTCFgfpcf2_Prometa\MitoSys2\Calibration\pmEGFPC1\0006_pmEGFPC1_R1_P2_K1_Ch2.zen
25500	4.075160e-04	8.267790e-04	4.614200e-04	20181124_CTCFgfpcf2_Prometa\MitoSys2\Calibration\pmEGFPC1\0006_pmEGFPC1_R1_P2_K1_Ch2.zen
28060	3.518859e-04	9.731027e-04	4.351500e-04	20181124_CTCFgfpcf2_Prometa\MitoSys2\Calibration\pmEGFPC1\0006_pmEGFPC1_R1_P2_K1_Ch2.zen
30620	3.566701e-04	1.013721e-03	4.125600e-04	20181124_CTCFgfpcf2_Prometa\MitoSys2\Calibration\pmEGFPC1\0006_pmEGFPC1_R1_P2_K1_Ch2.zen
33180	3.402669e-04	1.052223e-03	3.928600e-04	20181124_CTCFgfpcf2_Prometa\MitoSys2\Calibration\pmEGFPC1\0006_pmEGFPC1_R1_P2_K1_Ch2.zen
35740	2.424673e-04	1.085031e-03	3.754800e-04	20181124_CTCFgfpcf2_Prometa\MitoSys2\Calibration\pmEGFPC1\0006_pmEGFPC1_R1_P2_K1_Ch2.zen
38300	1.658176e-04	8.344449e-04	3.599900e-04	20181124_CTCFgfpcf2_Prometa\MitoSys2\Calibration\pmEGFPC1\0006_pmEGFPC1_R1_P2_K1_Ch2.zen
40860	2.528954e-04	6.233141e-04	3.460700e-04	20181124_CTCFgfpcf2_Prometa\MitoSys2\Calibration\pmEGFPC1\0006_pmEGFPC1_R1_P2_K1_Ch2.zen
43420	4.142852e-05	9.353523e-04	3.334800e-04	20181124_CTCFgfpcf2_Prometa\MitoSys2\Calibration\pmEGFPC1\0006_pmEGFPC1_R1_P2_K1_Ch2.zen
45980	1.931365e-04	8.978604e-04	3.220000e-04	20181124_CTCFgfpcf2_Prometa\MitoSys2\Calibration\pmEGFPC1\0006_pmEGFPC1_R1_P2_K1_Ch2.zen
48540	3.982275e-04	8.317148e-04	3.115000e-04	20181124_CTCFgfpcf2_Prometa\MitoSys2\Calibration\pmEGFPC1\0006_pmEGFPC1_R1_P2_K1_Ch2.zen
51100	4.299833e-04	8.889527e-04	3.018300e-04	20181124_CTCFgfpcf2_Prometa\MitoSys2\Calibration\pmEGFPC1\0006_pmEGFPC1_R1_P2_K1_Ch2.zen
56220	4.695272e-04	5.710159e-04	2.845900e-04	20181124_CTCFgfpcf2_Prometa\MitoSys2\Calibration\pmEGFPC1\0006_pmEGFPC1_R1_P2_K1_Ch2.zen
61340	5.386071e-04	8.428046e-04	2.696400e-04	20181124_CTCFgfpcf2_Prometa\MitoSys2\Calibration\pmEGFPC1\0006_pmEGFPC1_R1_P2_K1_Ch2.zen
66460	3.348302e-04	7.432564e-04	2.565200e-04	20181124_CTCFgfpcf2_Prometa\MitoSys2\Calibration\pmEGFPC1\0006_pmEGFPC1_R1_P2_K1_Ch2.zen
71580	1.315214e-04	6.495932e-04	2.448800e-04	20181124_CTCFgfpcf2_Prometa\MitoSys2\Calibration\pmEGFPC1\0006_pmEGFPC1_R1_P2_K1_Ch2.zen
76700	2.366374e-04	8.170099e-04	2.344700e-04	20181124_CTCFgfpcf2_Prometa\MitoSys2\Calibration\pmEGFPC1\0006_pmEGFPC1_R1_P2_K1_Ch2.zen
81820	4.466845e-04	7.296383e-04	2.250800e-04	20181124_CTCFgfpcf2_Prometa\MitoSys2\Calibration\pmEGFPC1\0006_pmEGFPC1_R1_P2_K1_Ch2.zen
86940	3.136579e-04	7.432607e-04	2.165700e-04	20181124_CTCFgfpcf2_Prometa\MitoSys2\Calibration\pmEGFPC1\0006_pmEGFPC1_R1_P2_K1_Ch2.zen
92060	3.367253e-04	8.472053e-04	2.087900e-04	20181124_CTCFgfpcf2_Prometa\MitoSys2\Calibration\pmEGFPC1\0006_pmEGFPC1_R1_P2_K1_Ch2.zen
97180	1.339767e-04	7.001932e-04	2.016600e-04	20181124_CTCFgfpcf2_Prometa\MitoSys2\Calibration\pmEGFPC1\0006_pmEGFPC1_R1_P2_K1_Ch2.zen
102300	2.130956e-04	6.025319e-04	1.950900e-04	20181124_CTCFgfpcf2_Prometa\MitoSys2\Calibration\pmEGFPC1\0006_pmEGFPC1_R1_P2_K1_Ch2.zen
112540	2.371397e-04	7.330131e-04	1.833700e-04	20181124_CTCFgfpcf2_Prometa\MitoSys2\Calibration\pmEGFPC1\0006_pmEGFPC1_R1_P2_K1_Ch2.zen
122780	2.611279e-04	8.439533e-04	1.732100e-04	20181124_CTCFgfpcf2_Prometa\MitoSys2\Calibration\pmEGFPC1\0006_pmEGFPC1_R1_P2_K1_Ch2.zen
133020	1.747246e-04	5.555416e-04	1.642800e-04	20181124_CTCFgfpcf2_Prometa\MitoSys2\Calibration\pmEGFPC1\0006_pmEGFPC1_R1_P2_K1_Ch2.zen
143260	2.069662e-04	5.453568e-04	1.563700e-04	20181124_CTCFgfpcf2_Prometa\MitoSys2\Calibration\pmEGFPC1\0006_pmEGFPC1_R1_P2_K1_Ch2.zen
153500	3.662146e-04	7.707392e-04	1.493000e-04	20181124_CTCFgfpcf2_Prometa\MitoSys2\Calibration\pmEGFPC1\0006_pmEGFPC1_R1_P2_K1_Ch2.zen
163740	3.594379e-04	6.818506e-04	1.429300e-04	20181124_CTCFgfpcf2_Prometa\MitoSys2\Calibration\pmEGFPC1\0006_pmEGFPC1_R1_P2_K1_Ch2.zen
173980	3.139220e-04	5.537191e-04	1.371700e-04	20181124_CTCFgfpcf2_Prometa\MitoSys2\Calibration\pmEGFPC1\0006_pmEGFPC1_R1_P2_K1_Ch2.zen
184220	2.570847e-04	5.973418e-04	1.319100e-04	20181124_CTCFgfpcf2_Prometa\MitoSys2\Calibration\pmEGFPC1\0006_pmEGFPC1_R1_P2_K1_Ch2.zen
194460	1.887778e-04	5.206845e-04	1.271000e-04	20181124_CTCFgfpcf2_Prometa\MitoSys2\Calibration\pmEGFPC1\0006_pmEGFPC1_R1_P2_K1_Ch2.zen
204700	2.295603e-04	4.126612e-04	1.226700e-04	20181124_CTCFgfpcf2_Prometa\MitoSys2\Calibration\pmEGFPC1\0006_pmEGFPC1_R1_P2_K1_Ch2.zen
225180	2.828580e-04	5.439896e-04	1.148000e-04	20181124_CTCFgfpcf2_Prometa\MitoSys2\Calibration\pmEGFPC1\0006_pmEGFPC1_R1_P2_K1_Ch2.zen
245660	1.962616e-04	7.173959e-04	1.079900e-04	20181124_CTCFgfpcf2_Prometa\MitoSys2\Calibration\pmEGFPC1\0006_pmEGFPC1_R1_P2_K1_Ch2.zen
266140	1.793543e-04	6.658874e-04	1.020300e-04	20181124_CTCFgfpcf2_Prometa\MitoSys2\Calibration\pmEGFPC1\0006_pmEGFPC1_R1_P2_K1_Ch2.zen
286620	1.490250e-05	6.004143e-04	9.676600e-05	20181124_CTCFgfpcf2_Prometa\MitoSys2\Calibration\pmEGFPC1\0006_pmEGFPC1_R1_P2_K1_Ch2.zen
307100	1.419674e-04	5.658354e-04	9.207800e-05	20181124_CTCFgfpcf2_Prometa\MitoSys2\Calibration\pmEGFPC1\0006_pmEGFPC1_R1_P2_K1_Ch2.zen
327580	1.788315e-04	6.575653e-04	8.787000e-05	20181124_CTCFgfpcf2_Prometa\MitoSys2\Calibration\pmEGFPC1\0006_pmEGFPC1_R1_P2_K1_Ch2.zen
348060	4.212595e-06	4.865708e-04	8.406900e-05	20181124_CTCFgfpcf2_Prometa\MitoSys2\Calibration\pmEGFPC1\0006_pmEGFPC1_R1_P2_K1_Ch2.zen
368540	-1.382508e-05	4.162127e-04	8.061500e-05	20181124_CTCFgfpcf2_Prometa\MitoSys2\Calibration\pmEGFPC1\0006_pmEGFPC1_R1_P2_K1_Ch2.zen
389020	1.277607e-04	6.088358e-04	7.746200e-05	20181124_CTCFgfpcf2_Prometa\MitoSys2\Calibration\pmEGFPC1\0006_pmEGFPC1_R1_P2_K1_Ch2.zen
409500	1.299416e-04	4.118848e-04	7.456900e-05	20181124_CTCFgfpcf2_Prometa\MitoSys2\Calibration\pmEGFPC1\0006_pmEGFPC1_R1_P2_K1_Ch2.zen
450460	1.152372e-06	5.938512e-04	6.944200e-05	20181124_CTCFgfpcf2_Prometa\MitoSys2\Calibration\pmEGFPC1\0006_pmEGFPC1_R1_P2_K1_Ch2.zen
491420	4.711234e-05	6.166888e-04	6.503100e-05	20181124_CTCFgfpcf2_Prometa\MitoSys2\Calibration\pmEGFPC1\0006_pmEGFPC1_R1_P2_K1_Ch2.zen
532380	-1.406012e-04	5.244716e-04	6.119000e-05	20181124_CTCFgfpcf2_Prometa\MitoSys2\Calibration\pmEGFPC1\0006_pmEGFPC1_R1_P2_K1_Ch2.zen
573340	8.555938e-06	4.518032e-04	5.781100e-05	20181124_CTCFgfpcf2_Prometa\MitoSys2\Calibration\pmEGFPC1\0006_pmEGFPC1_R1_P2_K1_Ch2.zen
614300	7.016655e-05	3.971818e-04	5.481300e-05	20181124_CTCFgfpcf2_Prometa\MitoSys2\Calibration\pmEGFPC1\0006_pmEGFPC1_R1_P2_K1_Ch2.zen
655260	-5.492484e-05	3.402052e-04	5.213200e-05	20181124_CTCFgfpcf2_Prometa\MitoSys2\Calibration\pmEGFPC1\0006_pmEGFPC1_R1_P2_K1_Ch2.zen
696220	2.263562e-05	3.828580e-04	4.972000e-05	20181124_CTCFgfpcf2_Prometa\MitoSys2\Calibration\pmEGFPC1\0006_pmEGFPC1_R1_P2_K1_Ch2.zen
737180	-6.890043e-05	4.269374e-04	4.753500e-05	20181124_CTCFgfpcf2_Prometa\MitoSys2\Calibration\pmEGFPC1\0006_pmEGFPC1_R1_P2_K1_Ch2.zen
778140	-1.372946e-04	4.195259e-04	4.554700e-05	20181124_CTCFgfpcf2_Prometa\MitoSys2\Calibration\pmEGFPC1\0006_pmEGFPC1_R1_P2_K1_Ch2.zen
819100	-3.616317e-05	3.659234e-04	4.372900e-05	20181124_CTCFgfpcf2_Prometa\MitoSys2\Calibration\pmEGFPC1\0006_pmEGFPC1_R1_P2_K1_Ch2.zen
901020	-3.711826e-05	3.118999e-04	4.052000e-05	20181124_CTCFgfpcf2_Prometa\MitoSys2\Calibration\pmEGFPC1\0006_pmEGFPC1_R1_P2_K1_Ch2.zen
982940	-6.544362e-05	3.030439e-04	3.777400e-05	20181124_CTCFgfpcf2_Prometa\MitoSys2\Calibration\pmEGFPC1\0006_pmEGFPC1_R1_P2_K1_Ch2.zen
1064860	-1.185219e-04	4.349036e-04	3.539500e-05	20181124_CTCFgfpcf2_Prometa\MitoSys2\Calibration\pmEGFPC1\0006_pmEGFPC1_R1_P2_K1_Ch2.zen
1146780	-9.198768e-05	3.281208e-04	3.331200e-05	20181124_CTCFgfpcf2_Prometa\MitoSys2\Calibration\pmEGFPC1\0006_pmEGFPC1_R1_P2_K1_Ch2.zen
1228700	-8.843069e-05	3.860101e-04	3.147200e-05	20181124_CTCFgfpcf2_Prometa\MitoSys2\Calibration\pmEGFPC1\0006_pmEGFPC1_R1_P2_K1_Ch2.zen
1310620	-6.831982e-05	3.695045e-04	2.983300e-05	20181124_CTCFgfpcf2_Prometa\MitoSys2\Calibration\pmEGFPC1\0006_pmEGFPC1_R1_P2_K1_Ch2.zen
1392540	-3.233826e-05	3.397633e-04	2.836400e-05	20181124_CTCFgfpcf2_Prometa\MitoSys2\Calibration\pmEGFPC1\0006_pmEGFPC1_R1_P2_K1_Ch2.zen
1474460	-2.466922e-05	3.181422e-04	2.703800e-05	20181124_CTCFgfpcf2_Prometa\MitoSys2\Calibration\pmEGFPC1\0006_pmEGFPC1_R1_P2_K1_Ch2.zen
1556380	-1.155330e-04	3.105778e-04	2.583600e-05	20181124_CTCFgfpcf2_Prometa\MitoSys2\Calibration\pmEGFPC1\0006_pmEGFPC1_R1_P2_K1_Ch2.zen
10	1.745058e-02	2.327958e-03	1.710200e-02	20181124_CTCFgfpcf2_Prometa\MitoSys2\Calibration\pmEGFPC1\0008_pmEGFPC1_R1_P1_K1_Ch2.zen
20	1.639483e-02	2.160829e-03	1.634200e-02	20181124_CTCFgfpcf2_Prometa\MitoSys2\Calibration\pmEGFPC1\0008_pmEGFPC1_R1_P1_K1_Ch2.zen
30	1.567782e-02	2.136330e-03	1.564700e-02	20181124_CTCFgfpcf2_Prometa\MitoSys2\Calibration\pmEGFPC1\0008_pmEGFPC1_R1_P1_K1_Ch2.zen
40	1.457027e-02	2.492707e-03	1.501100e-02	20181124_CTCFgfpcf2_Prometa\MitoSys2\Calibration\pmEGFPC1\0008_pmEGFPC1_R1_P1_K1_Ch2.zen
50	1.459128e-02	2.171289e-03	1.442600e-02	20181124_CTCFgfpcf2_Prometa\MitoSys2\Calibration\pmEGFPC1\0008_pmEGFPC1_R1_P1_K1_Ch2.zen
60	1.372811e-02	2.152764e-03	1.388900e-02	20181124_CTCFgfpcf2_Prometa\MitoSys2\Calibration\pmEGFPC1\0008_pmEGFPC1_R1_P1_K1_Ch2.zen
70	1.309545e-02	1.992892e-03	1.339300e-02	20181124_CTCFgfpcf2_Prometa\MitoSys2\Calibration\pmEGFPC1\0008_pmEGFPC1_R1_P1_K1_Ch2.zen
80	1.293799e-02	2.201926e-03	1.293500e-02	20181124_CTCFgfpcf2_Prometa\MitoSys2\Calibration\pmEGFPC1\0008_pmEGFPC1_R1_P1_K1_Ch2.zen
90	1.255528e-02	2.040681e-03	1.251000e-02	20181124_CTCFgfpcf2_Prometa\MitoSys2\Calibration\pmEGFPC1\0008_pmEGFPC1_R1_P1_K1_Ch2.zen
100	1.205071e-02	1.455824e-03	1.211500e-02	20181124_CTCFgfpcf2_Prometa\MitoSys2\Calibration\pmEGFPC1\0008_pmEGFPC1_R1_P1_K1_Ch2.zen
120	1.147578e-02	1.837810e-03	1.140400e-02	20181124_CTCFgfpcf2_Prometa\MitoSys2\Calibration\pmEGFPC1\0008_pmEGFPC1_R1_P1_K1_Ch2.zen
140	1.075262e-02	1.669788e-03	1.078300e-02	20181124_CTCFgfpcf2_Prometa\MitoSys2\Calibration\pmEGFPC1\0008_pmEGFPC1_R1_P1_K1_Ch2.zen
160	1.061036e-02	1.443666e-03	1.023400e-02	20181124_CTCFgfpcf2_Prometa\MitoSys2\Calibration\pmEGFPC1\0008_pmEGFPC1_R1_P1_K1_Ch2.zen
180	9.546859e-03	2.017798e-03	9.746000e-03	20181124_CTCFgfpcf2_Prometa\MitoSys2\Calibration\pmEGFPC1\0008_pmEGFPC1_R1_P1_K1_Ch2.zen
200	9.000763e-03	1.697938e-03	9.308800e-03	20181124_CTCFgfpcf2_Prometa\MitoSys2\Calibration\pmEGFPC1\0008_pmEGFPC1_R1_P1_K1_Ch2.zen
220	8.608707e-03	1.859440e-03	8.914300e-03	20181124_CTCFgfpcf2_Prometa\MitoSys2\Calibration\pmEGFPC1\0008_pmEGFPC1_R1_P1_K1_Ch2.zen
240	8.602315e-03	1.561775e-03	8.556300e-03	20181124_CTCFgfpcf2_Prometa\MitoSys2\Calibration\pmEGFPC1\0008_pmEGFPC1_R1_P1_K1_Ch2.zen
260	7.916079e-03	1.153480e-03	8.229300e-03	20181124_CTCFgfpcf2_Prometa\MitoSys2\Calibration\pmEGFPC1\0008_pmEGFPC1_R1_P1_K1_Ch2.zen
280	8.414858e-03	1.505430e-03	7.929300e-03	20181124_CTCFgfpcf2_Prometa\MitoSys2\Calibration\pmEGFPC1\0008_pmEGFPC1_R1_P1_K1_Ch2.zen
300	8.291897e-03	1.640263e-03	7.652600e-03	20181124_CTCFgfpcf2_Prometa\MitoSys2\Calibration\pmEGFPC1\0008_pmEGFPC1_R1_P1_K1_Ch2.zen
340	7.187456e-03	1.217206e-03	7.158100e-03	20181124_CTCFgfpcf2_Prometa\MitoSys2\Calibration\pmEGFPC1\0008_pmEGFPC1_R1_P1_K1_Ch2.zen
380	6.617533e-03	7.949459e-04	6.727900e-03	20181124_CTCFgfpcf2_Prometa\MitoSys2\Calibration\pmEGFPC1\0008_pmEGFPC1_R1_P1_K1_Ch2.zen
420	6.673608e-03	9.618172e-04	6.348900e-03	20181124_CTCFgfpcf2_Prometa\MitoSys2\Calibration\pmEGFPC1\0008_pmEGFPC1_R1_P1_K1_Ch2.zen
460	6.023221e-03	1.221418e-03	6.011800e-03	20181124_CTCFgfpcf2_Prometa\MitoSys2\Calibration\pmEGFPC1\0008_pmEGFPC1_R1_P1_K1_Ch2.zen
500	5.610851e-03	1.372066e-03	5.709300e-03	20181124_CTCFgfpcf2_Prometa\MitoSys2\Calibration\pmEGFPC1\0008_pmEGFPC1_R1_P1_K1_Ch2.zen
540	5.433412e-03	1.113372e-03	5.436100e-03	20181124_CTCFgfpcf2_Prometa\MitoSys2\Calibration\pmEGFPC1\0008_pmEGFPC1_R1_P1_K1_Ch2.zen
580	5.117267e-03	8.863498e-04	5.187900e-03	20181124_CTCFgfpcf2_Prometa\MitoSys2\Calibration\pmEGFPC1\0008_pmEGFPC1_R1_P1_K1_Ch2.zen
620	5.348493e-03	1.308350e-03	4.961200e-03	20181124_CTCFgfpcf2_Prometa\MitoSys2\Calibration\pmEGFPC1\0008_pmEGFPC1_R1_P1_K1_Ch2.zen
660	4.793078e-03	1.250711e-03	4.753200e-03	20181124_CTCFgfpcf2_Prometa\MitoSys2\Calibration\pmEGFPC1\0008_pmEGFPC1_R1_P1_K1_Ch2.zen
700	4.553232e-03	8.729816e-04	4.561700e-03	20181124_CTCFgfpcf2_Prometa\MitoSys2\Calibration\pmEGFPC1\0008_pmEGFPC1_R1_P1_K1_Ch2.zen
780	4.416841e-03	1.202351e-03	4.220600e-03	20181124_CTCFgfpcf2_Prometa\MitoSys2\Calibration\pmEGFPC1\0008_pmEGFPC1_R1_P1_K1_Ch2.zen
860	4.083475e-03	1.222941e-03	3.925800e-03	20181124_CTCFgfpcf2_Prometa\MitoSys2\Calibration\pmEGFPC1\0008_pmEGFPC1_R1_P1_K1_Ch2.zen
940	3.575565e-03	7.195452e-04	3.668400e-03	20181124_CTCFgfpcf2_Prometa\MitoSys2\Calibration\pmEGFPC1\0008_pmEGFPC1_R1_P1_K1_Ch2.zen
1020	3.403945e-03	8.817065e-04	3.441700e-03	20181124_CTCFgfpcf2_Prometa\MitoSys2\Calibration\pmEGFPC1\0008_pmEGFPC1_R1_P1_K1_Ch2.zen
1100	2.907480e-03	7.468126e-04	3.240600e-03	20181124_CTCFgfpcf2_Prometa\MitoSys2\Calibration\pmEGFPC1\0008_pmEGFPC1_R1_P1_K1_Ch2.zen
1180	2.878705e-03	7.531429e-04	3.061000e-03	20181124_CTCFgfpcf2_Prometa\MitoSys2\Calibration\pmEGFPC1\0008_pmEGFPC1_R1_P1_K1_Ch2.zen
1260	2.589369e-03	1.340067e-03	2.899600e-03	20181124_CTCFgfpcf2_Prometa\MitoSys2\Calibration\pmEGFPC1\0008_pmEGFPC1_R1_P1_K1_Ch2.zen
1340	2.721429e-03	8.940534e-04	2.753700e-03	20181124_CTCFgfpcf2_Prometa\MitoSys2\Calibration\pmEGFPC1\0008_pmEGFPC1_R1_P1_K1_Ch2.zen
1420	2.443898e-03	9.085726e-04	2.621400e-03	20181124_CTCFgfpcf2_Prometa\MitoSys2\Calibration\pmEGFPC1\0008_pmEGFPC1_R1_P1_K1_Ch2.zen
1500	2.322856e-03	7.045445e-04	2.500700e-03	20181124_CTCFgfpcf2_Prometa\MitoSys2\Calibration\pmEGFPC1\0008_pmEGFPC1_R1_P1_K1_Ch2.zen
1660	2.168087e-03	7.969742e-04	2.288700e-03	20181124_CTCFgfpcf2_Prometa\MitoSys2\Calibration\pmEGFPC1\0008_pmEGFPC1_R1_P1_K1_Ch2.zen
1820	1.764681e-03	7.554847e-04	2.108600e-03	20181124_CTCFgfpcf2_Prometa\MitoSys2\Calibration\pmEGFPC1\0008_pmEGFPC1_R1_P1_K1_Ch2.zen
1980	2.003300e-03	7.317577e-04	1.953800e-03	20181124_CTCFgfpcf2_Prometa\MitoSys2\Calibration\pmEGFPC1\0008_pmEGFPC1_R1_P1_K1_Ch2.zen
2140	1.853920e-03	5.969715e-04	1.819300e-03	20181124_CTCFgfpcf2_Prometa\MitoSys2\Calibration\pmEGFPC1\0008_pmEGFPC1_R1_P1_K1_Ch2.zen
2300	1.605262e-03	5.510606e-04	1.701400e-03	20181124_CTCFgfpcf2_Prometa\MitoSys2\Calibration\pmEGFPC1\0008_pmEGFPC1_R1_P1_K1_Ch2.zen
2460	1.494482e-03	6.256019e-04	1.597200e-03	20181124_CTCFgfpcf2_Prometa\MitoSys2\Calibration\pmEGFPC1\0008_pmEGFPC1_R1_P1_K1_Ch2.zen
2620	1.245659e-03	6.430704e-04	1.504500e-03	20181124_CTCFgfpcf2_Prometa\MitoSys2\Calibration\pmEGFPC1\0008_pmEGFPC1_R1_P1_K1_Ch2.zen
2780	1.481916e-03	9.594389e-04	1.421600e-03	20181124_CTCFgfpcf2_Prometa\MitoSys2\Calibration\pmEGFPC1\0008_pmEGFPC1_R1_P1_K1_Ch2.zen
2940	1.400423e-03	8.612107e-04	1.346900e-03	20181124_CTCFgfpcf2_Prometa\MitoSys2\Calibration\pmEGFPC1\0008_pmEGFPC1_R1_P1_K1_Ch2.zen
3100	1.449974e-03	7.018667e-04	1.279300e-03	20181124_CTCFgfpcf2_Prometa\MitoSys2\Calibration\pmEGFPC1\0008_pmEGFPC1_R1_P1_K1_Ch2.zen
3420	1.363257e-03	7.401484e-04	1.161800e-03	20181124_CTCFgfpcf2_Prometa\MitoSys2\Calibration\pmEGFPC1\0008_pmEGFPC1_R1_P1_K1_Ch2.zen
3740	1.380809e-03	6.556389e-04	1.063200e-03	20181124_CTCFgfpcf2_Prometa\MitoSys2\Calibration\pmEGFPC1\0008_pmEGFPC1_R1_P1_K1_Ch2.zen
4060	1.355770e-03	8.201949e-04	9.793500e-04	20181124_CTCFgfpcf2_Prometa\MitoSys2\Calibration\pmEGFPC1\0008_pmEGFPC1_R1_P1_K1_Ch2.zen
4380	9.840895e-04	6.552155e-04	9.072100e-04	20181124_CTCFgfpcf2_Prometa\MitoSys2\Calibration\pmEGFPC1\0008_pmEGFPC1_R1_P1_K1_Ch2.zen
4700	7.423098e-04	6.355588e-04	8.445200e-04	20181124_CTCFgfpcf2_Prometa\MitoSys2\Calibration\pmEGFPC1\0008_pmEGFPC1_R1_P1_K1_Ch2.zen
5020	7.478529e-04	4.995395e-04	7.895700e-04	20181124_CTCFgfpcf2_Prometa\MitoSys2\Calibration\pmEGFPC1\0008_pmEGFPC1_R1_P1_K1_Ch2.zen
5340	6.343801e-04	5.727989e-04	7.410400e-04	20181124_CTCFgfpcf2_Prometa\MitoSys2\Calibration\pmEGFPC1\0008_pmEGFPC1_R1_P1_K1_Ch2.zen
5660	7.097184e-04	8.287739e-04	6.978800e-04	20181124_CTCFgfpcf2_Prometa\MitoSys2\Calibration\pmEGFPC1\0008_pmEGFPC1_R1_P1_K1_Ch2.zen
5980	8.031651e-04	7.950373e-04	6.592700e-04	20181124_CTCFgfpcf2_Prometa\MitoSys2\Calibration\pmEGFPC1\0008_pmEGFPC1_R1_P1_K1_Ch2.zen
6300	8.187494e-04	5.847469e-04	6.245400e-04	20181124_CTCFgfpcf2_Prometa\MitoSys2\Calibration\pmEGFPC1\0008_pmEGFPC1_R1_P1_K1_Ch2.zen
6940	5.305284e-04	6.501528e-04	5.646300e-04	20181124_CTCFgfpcf2_Prometa\MitoSys2\Calibration\pmEGFPC1\0008_pmEGFPC1_R1_P1_K1_Ch2.zen
7580	5.409057e-04	6.086831e-04	5.148400e-04	20181124_CTCFgfpcf2_Prometa\MitoSys2\Calibration\pmEGFPC1\0008_pmEGFPC1_R1_P1_K1_Ch2.zen
8220	4.977130e-04	5.892747e-04	4.728600e-04	20181124_CTCFgfpcf2_Prometa\MitoSys2\Calibration\pmEGFPC1\0008_pmEGFPC1_R1_P1_K1_Ch2.zen
8860	1.473354e-04	6.100994e-04	4.370100e-04	20181124_CTCFgfpcf2_Prometa\MitoSys2\Calibration\pmEGFPC1\0008_pmEGFPC1_R1_P1_K1_Ch2.zen
9500	4.200671e-04	5.514651e-04	4.060900e-04	20181124_CTCFgfpcf2_Prometa\MitoSys2\Calibration\pmEGFPC1\0008_pmEGFPC1_R1_P1_K1_Ch2.zen
10140	3.762684e-04	4.288675e-04	3.791500e-04	20181124_CTCFgfpcf2_Prometa\MitoSys2\Calibration\pmEGFPC1\0008_pmEGFPC1_R1_P1_K1_Ch2.zen
10780	2.829049e-04	5.184595e-04	3.555000e-04	20181124_CTCFgfpcf2_Prometa\MitoSys2\Calibration\pmEGFPC1\0008_pmEGFPC1_R1_P1_K1_Ch2.zen
11420	5.575296e-06	6.439960e-04	3.345800e-04	20181124_CTCFgfpcf2_Prometa\MitoSys2\Calibration\pmEGFPC1\0008_pmEGFPC1_R1_P1_K1_Ch2.zen
12060	1.337466e-04	4.410461e-04	3.159500e-04	20181124_CTCFgfpcf2_Prometa\MitoSys2\Calibration\pmEGFPC1\0008_pmEGFPC1_R1_P1_K1_Ch2.zen
12700	3.110197e-04	3.647591e-04	2.992700e-04	20181124_CTCFgfpcf2_Prometa\MitoSys2\Calibration\pmEGFPC1\0008_pmEGFPC1_R1_P1_K1_Ch2.zen
13980	4.019118e-04	4.245809e-04	2.706700e-04	20181124_CTCFgfpcf2_Prometa\MitoSys2\Calibration\pmEGFPC1\0008_pmEGFPC1_R1_P1_K1_Ch2.zen
15260	2.736288e-04	6.009992e-04	2.470700e-04	20181124_CTCFgfpcf2_Prometa\MitoSys2\Calibration\pmEGFPC1\0008_pmEGFPC1_R1_P1_K1_Ch2.zen
16540	2.956109e-04	5.898238e-04	2.273000e-04	20181124_CTCFgfpcf2_Prometa\MitoSys2\Calibration\pmEGFPC1\0008_pmEGFPC1_R1_P1_K1_Ch2.zen
17820	3.925636e-04	4.542677e-04	2.105000e-04	20181124_CTCFgfpcf2_Prometa\MitoSys2\Calibration\pmEGFPC1\0008_pmEGFPC1_R1_P1_K1_Ch2.zen
19100	8.562728e-05	4.228004e-04	1.960600e-04	20181124_CTCFgfpcf2_Prometa\MitoSys2\Calibration\pmEGFPC1\0008_pmEGFPC1_R1_P1_K1_Ch2.zen
20380	3.241852e-04	5.445208e-04	1.835400e-04	20181124_CTCFgfpcf2_Prometa\MitoSys2\Calibration\pmEGFPC1\0008_pmEGFPC1_R1_P1_K1_Ch2.zen
21660	2.854423e-04	4.792405e-04	1.725800e-04	20181124_CTCFgfpcf2_Prometa\MitoSys2\Calibration\pmEGFPC1\0008_pmEGFPC1_R1_P1_K1_Ch2.zen
22940	2.230909e-04	5.199585e-04	1.629100e-04	20181124_CTCFgfpcf2_Prometa\MitoSys2\Calibration\pmEGFPC1\0008_pmEGFPC1_R1_P1_K1_Ch2.zen
24220	2.830696e-04	3.898933e-04	1.543200e-04	20181124_CTCFgfpcf2_Prometa\MitoSys2\Calibration\pmEGFPC1\0008_pmEGFPC1_R1_P1_K1_Ch2.zen
25500	2.953826e-04	3.969229e-04	1.466400e-04	20181124_CTCFgfpcf2_Prometa\MitoSys2\Calibration\pmEGFPC1\0008_pmEGFPC1_R1_P1_K1_Ch2.zen
28060	2.269233e-04	3.304183e-04	1.335000e-04	20181124_CTCFgfpcf2_Prometa\MitoSys2\Calibration\pmEGFPC1\0008_pmEGFPC1_R1_P1_K1_Ch2.zen
30620	1.140052e-04	3.176667e-04	1.226700e-04	20181124_CTCFgfpcf2_Prometa\MitoSys2\Calibration\pmEGFPC1\0008_pmEGFPC1_R1_P1_K1_Ch2.zen
33180	2.264282e-04	2.969656e-04	1.136000e-04	20181124_CTCFgfpcf2_Prometa\MitoSys2\Calibration\pmEGFPC1\0008_pmEGFPC1_R1_P1_K1_Ch2.zen
35740	2.192019e-04	3.063547e-04	1.059000e-04	20181124_CTCFgfpcf2_Prometa\MitoSys2\Calibration\pmEGFPC1\0008_pmEGFPC1_R1_P1_K1_Ch2.zen
38300	2.174917e-04	3.825711e-04	9.927400e-05	20181124_CTCFgfpcf2_Prometa\MitoSys2\Calibration\pmEGFPC1\0008_pmEGFPC1_R1_P1_K1_Ch2.zen
40860	8.514846e-05	5.013274e-04	9.351900e-05	20181124_CTCFgfpcf2_Prometa\MitoSys2\Calibration\pmEGFPC1\0008_pmEGFPC1_R1_P1_K1_Ch2.zen
43420	1.409401e-04	3.484792e-04	8.847300e-05	20181124_CTCFgfpcf2_Prometa\MitoSys2\Calibration\pmEGFPC1\0008_pmEGFPC1_R1_P1_K1_Ch2.zen
45980	2.493838e-04	5.073578e-04	8.401200e-05	20181124_CTCFgfpcf2_Prometa\MitoSys2\Calibration\pmEGFPC1\0008_pmEGFPC1_R1_P1_K1_Ch2.zen
48540	1.841907e-04	3.364707e-04	8.004000e-05	20181124_CTCFgfpcf2_Prometa\MitoSys2\Calibration\pmEGFPC1\0008_pmEGFPC1_R1_P1_K1_Ch2.zen
51100	1.563583e-04	3.057739e-04	7.648000e-05	20181124_CTCFgfpcf2_Prometa\MitoSys2\Calibration\pmEGFPC1\0008_pmEGFPC1_R1_P1_K1_Ch2.zen
56220	3.802871e-05	3.374843e-04	7.036100e-05	20181124_CTCFgfpcf2_Prometa\MitoSys2\Calibration\pmEGFPC1\0008_pmEGFPC1_R1_P1_K1_Ch2.zen
61340	8.485251e-05	4.206681e-04	6.528900e-05	20181124_CTCFgfpcf2_Prometa\MitoSys2\Calibration\pmEGFPC1\0008_pmEGFPC1_R1_P1_K1_Ch2.zen
66460	5.406106e-05	3.520998e-04	6.101400e-05	20181124_CTCFgfpcf2_Prometa\MitoSys2\Calibration\pmEGFPC1\0008_pmEGFPC1_R1_P1_K1_Ch2.zen
71580	-6.480001e-06	3.644670e-04	5.735700e-05	20181124_CTCFgfpcf2_Prometa\MitoSys2\Calibration\pmEGFPC1\0008_pmEGFPC1_R1_P1_K1_Ch2.zen
76700	-3.854016e-05	4.129330e-04	5.419200e-05	20181124_CTCFgfpcf2_Prometa\MitoSys2\Calibration\pmEGFPC1\0008_pmEGFPC1_R1_P1_K1_Ch2.zen
81820	7.998247e-06	3.133741e-04	5.142300e-05	20181124_CTCFgfpcf2_Prometa\MitoSys2\Calibration\pmEGFPC1\0008_pmEGFPC1_R1_P1_K1_Ch2.zen
86940	4.393041e-05	3.424180e-04	4.897900e-05	20181124_CTCFgfpcf2_Prometa\MitoSys2\Calibration\pmEGFPC1\0008_pmEGFPC1_R1_P1_K1_Ch2.zen
92060	7.214446e-05	4.780899e-04	4.680400e-05	20181124_CTCFgfpcf2_Prometa\MitoSys2\Calibration\pmEGFPC1\0008_pmEGFPC1_R1_P1_K1_Ch2.zen
97180	3.799126e-05	4.763154e-04	4.485400e-05	20181124_CTCFgfpcf2_Prometa\MitoSys2\Calibration\pmEGFPC1\0008_pmEGFPC1_R1_P1_K1_Ch2.zen
102300	5.062941e-05	2.534338e-04	4.309500e-05	20181124_CTCFgfpcf2_Prometa\MitoSys2\Calibration\pmEGFPC1\0008_pmEGFPC1_R1_P1_K1_Ch2.zen
112540	5.375679e-05	2.589742e-04	4.004400e-05	20181124_CTCFgfpcf2_Prometa\MitoSys2\Calibration\pmEGFPC1\0008_pmEGFPC1_R1_P1_K1_Ch2.zen
122780	6.675230e-05	3.051305e-04	3.748500e-05	20181124_CTCFgfpcf2_Prometa\MitoSys2\Calibration\pmEGFPC1\0008_pmEGFPC1_R1_P1_K1_Ch2.zen
133020	7.558890e-05	2.574989e-04	3.530300e-05	20181124_CTCFgfpcf2_Prometa\MitoSys2\Calibration\pmEGFPC1\0008_pmEGFPC1_R1_P1_K1_Ch2.zen
143260	5.371007e-05	3.373474e-04	3.341700e-05	20181124_CTCFgfpcf2_Prometa\MitoSys2\Calibration\pmEGFPC1\0008_pmEGFPC1_R1_P1_K1_Ch2.zen
153500	1.654283e-05	3.455831e-04	3.176800e-05	20181124_CTCFgfpcf2_Prometa\MitoSys2\Calibration\pmEGFPC1\0008_pmEGFPC1_R1_P1_K1_Ch2.zen
163740	1.257672e-04	2.898493e-04	3.031200e-05	20181124_CTCFgfpcf2_Prometa\MitoSys2\Calibration\pmEGFPC1\0008_pmEGFPC1_R1_P1_K1_Ch2.zen
173980	6.826177e-05	3.538875e-04	2.901600e-05	20181124_CTCFgfpcf2_Prometa\MitoSys2\Calibration\pmEGFPC1\0008_pmEGFPC1_R1_P1_K1_Ch2.zen
184220	4.178855e-06	2.705456e-04	2.785200e-05	20181124_CTCFgfpcf2_Prometa\MitoSys2\Calibration\pmEGFPC1\0008_pmEGFPC1_R1_P1_K1_Ch2.zen
194460	-7.460981e-06	3.588242e-04	2.680000e-05	20181124_CTCFgfpcf2_Prometa\MitoSys2\Calibration\pmEGFPC1\0008_pmEGFPC1_R1_P1_K1_Ch2.zen
204700	5.159014e-05	2.218548e-04	2.584500e-05	20181124_CTCFgfpcf2_Prometa\MitoSys2\Calibration\pmEGFPC1\0008_pmEGFPC1_R1_P1_K1_Ch2.zen
225180	-2.537399e-05	3.324173e-04	2.417100e-05	20181124_CTCFgfpcf2_Prometa\MitoSys2\Calibration\pmEGFPC1\0008_pmEGFPC1_R1_P1_K1_Ch2.zen
245660	-5.125592e-05	2.692127e-04	2.274900e-05	20181124_CTCFgfpcf2_Prometa\MitoSys2\Calibration\pmEGFPC1\0008_pmEGFPC1_R1_P1_K1_Ch2.zen
266140	-4.671298e-05	1.717636e-04	2.152300e-05	20181124_CTCFgfpcf2_Prometa\MitoSys2\Calibration\pmEGFPC1\0008_pmEGFPC1_R1_P1_K1_Ch2.zen
286620	5.259471e-05	2.663745e-04	2.045400e-05	20181124_CTCFgfpcf2_Prometa\MitoSys2\Calibration\pmEGFPC1\0008_pmEGFPC1_R1_P1_K1_Ch2.zen
307100	6.812484e-05	2.618344e-04	1.951000e-05	20181124_CTCFgfpcf2_Prometa\MitoSys2\Calibration\pmEGFPC1\0008_pmEGFPC1_R1_P1_K1_Ch2.zen
327580	3.382952e-05	2.386902e-04	1.866900e-05	20181124_CTCFgfpcf2_Prometa\MitoSys2\Calibration\pmEGFPC1\0008_pmEGFPC1_R1_P1_K1_Ch2.zen
348060	1.199142e-05	1.946919e-04	1.791600e-05	20181124_CTCFgfpcf2_Prometa\MitoSys2\Calibration\pmEGFPC1\0008_pmEGFPC1_R1_P1_K1_Ch2.zen
368540	1.020991e-04	2.248184e-04	1.723500e-05	20181124_CTCFgfpcf2_Prometa\MitoSys2\Calibration\pmEGFPC1\0008_pmEGFPC1_R1_P1_K1_Ch2.zen
389020	1.205612e-04	3.093230e-04	1.661600e-05	20181124_CTCFgfpcf2_Prometa\MitoSys2\Calibration\pmEGFPC1\0008_pmEGFPC1_R1_P1_K1_Ch2.zen
409500	5.496458e-06	1.755362e-04	1.605000e-05	20181124_CTCFgfpcf2_Prometa\MitoSys2\Calibration\pmEGFPC1\0008_pmEGFPC1_R1_P1_K1_Ch2.zen
450460	-1.703509e-06	1.853121e-04	1.505200e-05	20181124_CTCFgfpcf2_Prometa\MitoSys2\Calibration\pmEGFPC1\0008_pmEGFPC1_R1_P1_K1_Ch2.zen
491420	1.207446e-05	2.679906e-04	1.419700e-05	20181124_CTCFgfpcf2_Prometa\MitoSys2\Calibration\pmEGFPC1\0008_pmEGFPC1_R1_P1_K1_Ch2.zen
532380	3.764760e-05	1.748428e-04	1.345500e-05	20181124_CTCFgfpcf2_Prometa\MitoSys2\Calibration\pmEGFPC1\0008_pmEGFPC1_R1_P1_K1_Ch2.zen
573340	-2.929453e-05	1.768318e-04	1.280200e-05	20181124_CTCFgfpcf2_Prometa\MitoSys2\Calibration\pmEGFPC1\0008_pmEGFPC1_R1_P1_K1_Ch2.zen
614300	-6.185544e-05	2.013034e-04	1.222400e-05	20181124_CTCFgfpcf2_Prometa\MitoSys2\Calibration\pmEGFPC1\0008_pmEGFPC1_R1_P1_K1_Ch2.zen
655260	-9.823235e-05	1.802738e-04	1.170700e-05	20181124_CTCFgfpcf2_Prometa\MitoSys2\Calibration\pmEGFPC1\0008_pmEGFPC1_R1_P1_K1_Ch2.zen
696220	1.492725e-05	2.590001e-04	1.124100e-05	20181124_CTCFgfpcf2_Prometa\MitoSys2\Calibration\pmEGFPC1\0008_pmEGFPC1_R1_P1_K1_Ch2.zen
737180	-9.677566e-05	1.585880e-04	1.081800e-05	20181124_CTCFgfpcf2_Prometa\MitoSys2\Calibration\pmEGFPC1\0008_pmEGFPC1_R1_P1_K1_Ch2.zen
778140	-2.131337e-05	1.514934e-04	1.043300e-05	20181124_CTCFgfpcf2_Prometa\MitoSys2\Calibration\pmEGFPC1\0008_pmEGFPC1_R1_P1_K1_Ch2.zen
819100	-9.145774e-06	1.549855e-04	1.008000e-05	20181124_CTCFgfpcf2_Prometa\MitoSys2\Calibration\pmEGFPC1\0008_pmEGFPC1_R1_P1_K1_Ch2.zen
901020	2.256674e-05	1.371119e-04	9.454700e-06	20181124_CTCFgfpcf2_Prometa\MitoSys2\Calibration\pmEGFPC1\0008_pmEGFPC1_R1_P1_K1_Ch2.zen
982940	-1.756127e-05	1.896034e-04	8.917000e-06	20181124_CTCFgfpcf2_Prometa\MitoSys2\Calibration\pmEGFPC1\0008_pmEGFPC1_R1_P1_K1_Ch2.zen
1064860	2.961033e-06	2.072835e-04	8.448600e-06	20181124_CTCFgfpcf2_Prometa\MitoSys2\Calibration\pmEGFPC1\0008_pmEGFPC1_R1_P1_K1_Ch2.zen
1146780	-3.237237e-05	1.662945e-04	8.036100e-06	20181124_CTCFgfpcf2_Prometa\MitoSys2\Calibration\pmEGFPC1\0008_pmEGFPC1_R1_P1_K1_Ch2.zen
1228700	1.482853e-05	1.706777e-04	7.669500e-06	20181124_CTCFgfpcf2_Prometa\MitoSys2\Calibration\pmEGFPC1\0008_pmEGFPC1_R1_P1_K1_Ch2.zen
1310620	-7.044934e-05	2.141287e-04	7.341100e-06	20181124_CTCFgfpcf2_Prometa\MitoSys2\Calibration\pmEGFPC1\0008_pmEGFPC1_R1_P1_K1_Ch2.zen
1392540	1.741321e-06	1.817591e-04	7.044900e-06	20181124_CTCFgfpcf2_Prometa\MitoSys2\Calibration\pmEGFPC1\0008_pmEGFPC1_R1_P1_K1_Ch2.zen
1474460	-8.111044e-05	1.585794e-04	6.776000e-06	20181124_CTCFgfpcf2_Prometa\MitoSys2\Calibration\pmEGFPC1\0008_pmEGFPC1_R1_P1_K1_Ch2.zen
1556380	-7.943840e-05	1.765040e-04	6.530700e-06	20181124_CTCFgfpcf2_Prometa\MitoSys2\Calibration\pmEGFPC1\0008_pmEGFPC1_R1_P1_K1_Ch2.zen
10	2.095913e-02	2.301623e-03	2.087500e-02	20181124_CTCFgfpcf2_Prometa\MitoSys2\Calibration\pmEGFPC1\0008_pmEGFPC1_R1_P2_K1_Ch2.zen
20	1.985725e-02	3.006874e-03	1.999500e-02	20181124_CTCFgfpcf2_Prometa\MitoSys2\Calibration\pmEGFPC1\0008_pmEGFPC1_R1_P2_K1_Ch2.zen
30	1.911146e-02	2.489283e-03	1.917100e-02	20181124_CTCFgfpcf2_Prometa\MitoSys2\Calibration\pmEGFPC1\0008_pmEGFPC1_R1_P2_K1_Ch2.zen
40	1.807891e-02	2.379926e-03	1.840400e-02	20181124_CTCFgfpcf2_Prometa\MitoSys2\Calibration\pmEGFPC1\0008_pmEGFPC1_R1_P2_K1_Ch2.zen
50	1.780937e-02	2.431469e-03	1.769200e-02	20181124_CTCFgfpcf2_Prometa\MitoSys2\Calibration\pmEGFPC1\0008_pmEGFPC1_R1_P2_K1_Ch2.zen
60	1.732450e-02	2.721632e-03	1.703100e-02	20181124_CTCFgfpcf2_Prometa\MitoSys2\Calibration\pmEGFPC1\0008_pmEGFPC1_R1_P2_K1_Ch2.zen
70	1.702856e-02	1.514878e-03	1.641700e-02	20181124_CTCFgfpcf2_Prometa\MitoSys2\Calibration\pmEGFPC1\0008_pmEGFPC1_R1_P2_K1_Ch2.zen
80	1.602480e-02	2.307335e-03	1.584700e-02	20181124_CTCFgfpcf2_Prometa\MitoSys2\Calibration\pmEGFPC1\0008_pmEGFPC1_R1_P2_K1_Ch2.zen
90	1.460634e-02	2.034707e-03	1.531500e-02	20181124_CTCFgfpcf2_Prometa\MitoSys2\Calibration\pmEGFPC1\0008_pmEGFPC1_R1_P2_K1_Ch2.zen
100	1.462204e-02	1.662671e-03	1.482000e-02	20181124_CTCFgfpcf2_Prometa\MitoSys2\Calibration\pmEGFPC1\0008_pmEGFPC1_R1_P2_K1_Ch2.zen
120	1.407032e-02	1.838449e-03	1.392300e-02	20181124_CTCFgfpcf2_Prometa\MitoSys2\Calibration\pmEGFPC1\0008_pmEGFPC1_R1_P2_K1_Ch2.zen
140	1.372760e-02	1.651845e-03	1.313600e-02	20181124_CTCFgfpcf2_Prometa\MitoSys2\Calibration\pmEGFPC1\0008_pmEGFPC1_R1_P2_K1_Ch2.zen
160	1.269096e-02	1.587626e-03	1.244000e-02	20181124_CTCFgfpcf2_Prometa\MitoSys2\Calibration\pmEGFPC1\0008_pmEGFPC1_R1_P2_K1_Ch2.zen
180	1.180528e-02	2.217145e-03	1.181900e-02	20181124_CTCFgfpcf2_Prometa\MitoSys2\Calibration\pmEGFPC1\0008_pmEGFPC1_R1_P2_K1_Ch2.zen
200	1.102988e-02	1.924655e-03	1.126300e-02	20181124_CTCFgfpcf2_Prometa\MitoSys2\Calibration\pmEGFPC1\0008_pmEGFPC1_R1_P2_K1_Ch2.zen
220	1.057764e-02	1.566302e-03	1.076200e-02	20181124_CTCFgfpcf2_Prometa\MitoSys2\Calibration\pmEGFPC1\0008_pmEGFPC1_R1_P2_K1_Ch2.zen
240	9.993160e-03	2.307587e-03	1.030700e-02	20181124_CTCFgfpcf2_Prometa\MitoSys2\Calibration\pmEGFPC1\0008_pmEGFPC1_R1_P2_K1_Ch2.zen
260	9.359089e-03	1.163259e-03	9.892000e-03	20181124_CTCFgfpcf2_Prometa\MitoSys2\Calibration\pmEGFPC1\0008_pmEGFPC1_R1_P2_K1_Ch2.zen
280	9.773902e-03	1.439527e-03	9.511900e-03	20181124_CTCFgfpcf2_Prometa\MitoSys2\Calibration\pmEGFPC1\0008_pmEGFPC1_R1_P2_K1_Ch2.zen
300	9.358455e-03	1.255535e-03	9.162200e-03	20181124_CTCFgfpcf2_Prometa\MitoSys2\Calibration\pmEGFPC1\0008_pmEGFPC1_R1_P2_K1_Ch2.zen
340	8.636223e-03	1.335852e-03	8.539500e-03	20181124_CTCFgfpcf2_Prometa\MitoSys2\Calibration\pmEGFPC1\0008_pmEGFPC1_R1_P2_K1_Ch2.zen
380	8.068635e-03	1.429944e-03	8.000500e-03	20181124_CTCFgfpcf2_Prometa\MitoSys2\Calibration\pmEGFPC1\0008_pmEGFPC1_R1_P2_K1_Ch2.zen
420	7.483829e-03	1.473047e-03	7.528700e-03	20181124_CTCFgfpcf2_Prometa\MitoSys2\Calibration\pmEGFPC1\0008_pmEGFPC1_R1_P2_K1_Ch2.zen
460	7.151361e-03	1.164937e-03	7.111500e-03	20181124_CTCFgfpcf2_Prometa\MitoSys2\Calibration\pmEGFPC1\0008_pmEGFPC1_R1_P2_K1_Ch2.zen
500	6.435466e-03	1.548467e-03	6.739500e-03	20181124_CTCFgfpcf2_Prometa\MitoSys2\Calibration\pmEGFPC1\0008_pmEGFPC1_R1_P2_K1_Ch2.zen
540	6.141710e-03	1.115308e-03	6.405700e-03	20181124_CTCFgfpcf2_Prometa\MitoSys2\Calibration\pmEGFPC1\0008_pmEGFPC1_R1_P2_K1_Ch2.zen
580	6.145986e-03	1.276148e-03	6.104100e-03	20181124_CTCFgfpcf2_Prometa\MitoSys2\Calibration\pmEGFPC1\0008_pmEGFPC1_R1_P2_K1_Ch2.zen
620	5.666196e-03	1.154237e-03	5.830300e-03	20181124_CTCFgfpcf2_Prometa\MitoSys2\Calibration\pmEGFPC1\0008_pmEGFPC1_R1_P2_K1_Ch2.zen
660	5.380369e-03	1.532312e-03	5.580600e-03	20181124_CTCFgfpcf2_Prometa\MitoSys2\Calibration\pmEGFPC1\0008_pmEGFPC1_R1_P2_K1_Ch2.zen
700	5.061270e-03	1.270953e-03	5.351800e-03	20181124_CTCFgfpcf2_Prometa\MitoSys2\Calibration\pmEGFPC1\0008_pmEGFPC1_R1_P2_K1_Ch2.zen
780	4.797311e-03	1.169413e-03	4.947600e-03	20181124_CTCFgfpcf2_Prometa\MitoSys2\Calibration\pmEGFPC1\0008_pmEGFPC1_R1_P2_K1_Ch2.zen
860	4.717643e-03	1.100657e-03	4.601500e-03	20181124_CTCFgfpcf2_Prometa\MitoSys2\Calibration\pmEGFPC1\0008_pmEGFPC1_R1_P2_K1_Ch2.zen
940	4.376360e-03	8.708241e-04	4.302100e-03	20181124_CTCFgfpcf2_Prometa\MitoSys2\Calibration\pmEGFPC1\0008_pmEGFPC1_R1_P2_K1_Ch2.zen
1020	4.239851e-03	7.677402e-04	4.040400e-03	20181124_CTCFgfpcf2_Prometa\MitoSys2\Calibration\pmEGFPC1\0008_pmEGFPC1_R1_P2_K1_Ch2.zen
1100	3.606700e-03	1.000406e-03	3.809900e-03	20181124_CTCFgfpcf2_Prometa\MitoSys2\Calibration\pmEGFPC1\0008_pmEGFPC1_R1_P2_K1_Ch2.zen
1180	3.850472e-03	8.941366e-04	3.605300e-03	20181124_CTCFgfpcf2_Prometa\MitoSys2\Calibration\pmEGFPC1\0008_pmEGFPC1_R1_P2_K1_Ch2.zen
1260	4.056696e-03	9.993513e-04	3.422600e-03	20181124_CTCFgfpcf2_Prometa\MitoSys2\Calibration\pmEGFPC1\0008_pmEGFPC1_R1_P2_K1_Ch2.zen
1340	3.914511e-03	9.478030e-04	3.258300e-03	20181124_CTCFgfpcf2_Prometa\MitoSys2\Calibration\pmEGFPC1\0008_pmEGFPC1_R1_P2_K1_Ch2.zen
1420	3.282161e-03	1.217133e-03	3.109900e-03	20181124_CTCFgfpcf2_Prometa\MitoSys2\Calibration\pmEGFPC1\0008_pmEGFPC1_R1_P2_K1_Ch2.zen
1500	2.963692e-03	9.121361e-04	2.975100e-03	20181124_CTCFgfpcf2_Prometa\MitoSys2\Calibration\pmEGFPC1\0008_pmEGFPC1_R1_P2_K1_Ch2.zen
1660	2.717735e-03	8.352548e-04	2.739700e-03	20181124_CTCFgfpcf2_Prometa\MitoSys2\Calibration\pmEGFPC1\0008_pmEGFPC1_R1_P2_K1_Ch2.zen
1820	2.610160e-03	9.232094e-04	2.540700e-03	20181124_CTCFgfpcf2_Prometa\MitoSys2\Calibration\pmEGFPC1\0008_pmEGFPC1_R1_P2_K1_Ch2.zen
1980	2.331840e-03	9.120074e-04	2.370400e-03	20181124_CTCFgfpcf2_Prometa\MitoSys2\Calibration\pmEGFPC1\0008_pmEGFPC1_R1_P2_K1_Ch2.zen
2140	2.259906e-03	9.542733e-04	2.222800e-03	20181124_CTCFgfpcf2_Prometa\MitoSys2\Calibration\pmEGFPC1\0008_pmEGFPC1_R1_P2_K1_Ch2.zen
2300	2.448016e-03	8.610371e-04	2.093600e-03	20181124_CTCFgfpcf2_Prometa\MitoSys2\Calibration\pmEGFPC1\0008_pmEGFPC1_R1_P2_K1_Ch2.zen
2460	1.837245e-03	7.511318e-04	1.979600e-03	20181124_CTCFgfpcf2_Prometa\MitoSys2\Calibration\pmEGFPC1\0008_pmEGFPC1_R1_P2_K1_Ch2.zen
2620	1.775548e-03	8.230351e-04	1.878000e-03	20181124_CTCFgfpcf2_Prometa\MitoSys2\Calibration\pmEGFPC1\0008_pmEGFPC1_R1_P2_K1_Ch2.zen
2780	1.460460e-03	9.467458e-04	1.786900e-03	20181124_CTCFgfpcf2_Prometa\MitoSys2\Calibration\pmEGFPC1\0008_pmEGFPC1_R1_P2_K1_Ch2.zen
2940	1.581087e-03	8.598395e-04	1.704800e-03	20181124_CTCFgfpcf2_Prometa\MitoSys2\Calibration\pmEGFPC1\0008_pmEGFPC1_R1_P2_K1_Ch2.zen
3100	1.530094e-03	8.606810e-04	1.630200e-03	20181124_CTCFgfpcf2_Prometa\MitoSys2\Calibration\pmEGFPC1\0008_pmEGFPC1_R1_P2_K1_Ch2.zen
3420	1.533796e-03	7.874253e-04	1.499900e-03	20181124_CTCFgfpcf2_Prometa\MitoSys2\Calibration\pmEGFPC1\0008_pmEGFPC1_R1_P2_K1_Ch2.zen
3740	1.336410e-03	7.559336e-04	1.389600e-03	20181124_CTCFgfpcf2_Prometa\MitoSys2\Calibration\pmEGFPC1\0008_pmEGFPC1_R1_P2_K1_Ch2.zen
4060	1.373782e-03	8.164357e-04	1.294700e-03	20181124_CTCFgfpcf2_Prometa\MitoSys2\Calibration\pmEGFPC1\0008_pmEGFPC1_R1_P2_K1_Ch2.zen
4380	1.041038e-03	5.603185e-04	1.212100e-03	20181124_CTCFgfpcf2_Prometa\MitoSys2\Calibration\pmEGFPC1\0008_pmEGFPC1_R1_P2_K1_Ch2.zen
4700	1.198896e-03	6.814200e-04	1.139400e-03	20181124_CTCFgfpcf2_Prometa\MitoSys2\Calibration\pmEGFPC1\0008_pmEGFPC1_R1_P2_K1_Ch2.zen
5020	8.892038e-04	8.758919e-04	1.074900e-03	20181124_CTCFgfpcf2_Prometa\MitoSys2\Calibration\pmEGFPC1\0008_pmEGFPC1_R1_P2_K1_Ch2.zen
5340	9.169553e-04	7.552575e-04	1.017000e-03	20181124_CTCFgfpcf2_Prometa\MitoSys2\Calibration\pmEGFPC1\0008_pmEGFPC1_R1_P2_K1_Ch2.zen
5660	9.231128e-04	8.111895e-04	9.648800e-04	20181124_CTCFgfpcf2_Prometa\MitoSys2\Calibration\pmEGFPC1\0008_pmEGFPC1_R1_P2_K1_Ch2.zen
5980	6.487804e-04	6.554206e-04	9.175600e-04	20181124_CTCFgfpcf2_Prometa\MitoSys2\Calibration\pmEGFPC1\0008_pmEGFPC1_R1_P2_K1_Ch2.zen
6300	6.275276e-04	4.845913e-04	8.743800e-04	20181124_CTCFgfpcf2_Prometa\MitoSys2\Calibration\pmEGFPC1\0008_pmEGFPC1_R1_P2_K1_Ch2.zen
6940	6.990874e-04	5.835986e-04	7.983800e-04	20181124_CTCFgfpcf2_Prometa\MitoSys2\Calibration\pmEGFPC1\0008_pmEGFPC1_R1_P2_K1_Ch2.zen
7580	5.970998e-04	7.194536e-04	7.335000e-04	20181124_CTCFgfpcf2_Prometa\MitoSys2\Calibration\pmEGFPC1\0008_pmEGFPC1_R1_P2_K1_Ch2.zen
8220	5.803202e-04	5.937948e-04	6.773900e-04	20181124_CTCFgfpcf2_Prometa\MitoSys2\Calibration\pmEGFPC1\0008_pmEGFPC1_R1_P2_K1_Ch2.zen
8860	4.843969e-04	5.786082e-04	6.283500e-04	20181124_CTCFgfpcf2_Prometa\MitoSys2\Calibration\pmEGFPC1\0008_pmEGFPC1_R1_P2_K1_Ch2.zen
9500	4.816524e-04	4.850410e-04	5.850900e-04	20181124_CTCFgfpcf2_Prometa\MitoSys2\Calibration\pmEGFPC1\0008_pmEGFPC1_R1_P2_K1_Ch2.zen
10140	4.483042e-04	6.946967e-04	5.466500e-04	20181124_CTCFgfpcf2_Prometa\MitoSys2\Calibration\pmEGFPC1\0008_pmEGFPC1_R1_P2_K1_Ch2.zen
10780	5.016821e-04	6.954916e-04	5.122700e-04	20181124_CTCFgfpcf2_Prometa\MitoSys2\Calibration\pmEGFPC1\0008_pmEGFPC1_R1_P2_K1_Ch2.zen
11420	3.618636e-04	6.361723e-04	4.813400e-04	20181124_CTCFgfpcf2_Prometa\MitoSys2\Calibration\pmEGFPC1\0008_pmEGFPC1_R1_P2_K1_Ch2.zen
12060	4.869596e-04	6.757946e-04	4.533700e-04	20181124_CTCFgfpcf2_Prometa\MitoSys2\Calibration\pmEGFPC1\0008_pmEGFPC1_R1_P2_K1_Ch2.zen
12700	5.651039e-04	6.083917e-04	4.279800e-04	20181124_CTCFgfpcf2_Prometa\MitoSys2\Calibration\pmEGFPC1\0008_pmEGFPC1_R1_P2_K1_Ch2.zen
13980	5.455138e-04	6.101491e-04	3.836600e-04	20181124_CTCFgfpcf2_Prometa\MitoSys2\Calibration\pmEGFPC1\0008_pmEGFPC1_R1_P2_K1_Ch2.zen
15260	4.692481e-04	6.536667e-04	3.463200e-04	20181124_CTCFgfpcf2_Prometa\MitoSys2\Calibration\pmEGFPC1\0008_pmEGFPC1_R1_P2_K1_Ch2.zen
16540	4.078202e-04	5.862816e-04	3.145100e-04	20181124_CTCFgfpcf2_Prometa\MitoSys2\Calibration\pmEGFPC1\0008_pmEGFPC1_R1_P2_K1_Ch2.zen
17820	4.721368e-04	5.812881e-04	2.871300e-04	20181124_CTCFgfpcf2_Prometa\MitoSys2\Calibration\pmEGFPC1\0008_pmEGFPC1_R1_P2_K1_Ch2.zen
19100	2.332745e-04	6.597582e-04	2.633700e-04	20181124_CTCFgfpcf2_Prometa\MitoSys2\Calibration\pmEGFPC1\0008_pmEGFPC1_R1_P2_K1_Ch2.zen
20380	2.127686e-04	6.530732e-04	2.425900e-04	20181124_CTCFgfpcf2_Prometa\MitoSys2\Calibration\pmEGFPC1\0008_pmEGFPC1_R1_P2_K1_Ch2.zen
21660	1.197756e-04	5.492341e-04	2.243000e-04	20181124_CTCFgfpcf2_Prometa\MitoSys2\Calibration\pmEGFPC1\0008_pmEGFPC1_R1_P2_K1_Ch2.zen
22940	2.001997e-04	4.956794e-04	2.080900e-04	20181124_CTCFgfpcf2_Prometa\MitoSys2\Calibration\pmEGFPC1\0008_pmEGFPC1_R1_P2_K1_Ch2.zen
24220	1.564793e-04	5.369920e-04	1.936700e-04	20181124_CTCFgfpcf2_Prometa\MitoSys2\Calibration\pmEGFPC1\0008_pmEGFPC1_R1_P2_K1_Ch2.zen
25500	1.671639e-04	4.323403e-04	1.807500e-04	20181124_CTCFgfpcf2_Prometa\MitoSys2\Calibration\pmEGFPC1\0008_pmEGFPC1_R1_P2_K1_Ch2.zen
28060	1.587481e-04	4.211481e-04	1.586700e-04	20181124_CTCFgfpcf2_Prometa\MitoSys2\Calibration\pmEGFPC1\0008_pmEGFPC1_R1_P2_K1_Ch2.zen
30620	2.443736e-04	4.321502e-04	1.405400e-04	20181124_CTCFgfpcf2_Prometa\MitoSys2\Calibration\pmEGFPC1\0008_pmEGFPC1_R1_P2_K1_Ch2.zen
33180	1.957209e-04	3.046824e-04	1.254500e-04	20181124_CTCFgfpcf2_Prometa\MitoSys2\Calibration\pmEGFPC1\0008_pmEGFPC1_R1_P2_K1_Ch2.zen
35740	1.338801e-04	3.458835e-04	1.127400e-04	20181124_CTCFgfpcf2_Prometa\MitoSys2\Calibration\pmEGFPC1\0008_pmEGFPC1_R1_P2_K1_Ch2.zen
38300	-5.265633e-06	3.866319e-04	1.019300e-04	20181124_CTCFgfpcf2_Prometa\MitoSys2\Calibration\pmEGFPC1\0008_pmEGFPC1_R1_P2_K1_Ch2.zen
40860	1.240192e-04	4.230700e-04	9.264300e-05	20181124_CTCFgfpcf2_Prometa\MitoSys2\Calibration\pmEGFPC1\0008_pmEGFPC1_R1_P2_K1_Ch2.zen
43420	1.792335e-04	5.544550e-04	8.460300e-05	20181124_CTCFgfpcf2_Prometa\MitoSys2\Calibration\pmEGFPC1\0008_pmEGFPC1_R1_P2_K1_Ch2.zen
45980	9.288512e-05	5.888077e-04	7.759100e-05	20181124_CTCFgfpcf2_Prometa\MitoSys2\Calibration\pmEGFPC1\0008_pmEGFPC1_R1_P2_K1_Ch2.zen
48540	3.220174e-05	4.928981e-04	7.143600e-05	20181124_CTCFgfpcf2_Prometa\MitoSys2\Calibration\pmEGFPC1\0008_pmEGFPC1_R1_P2_K1_Ch2.zen
51100	3.457956e-05	3.385950e-04	6.600100e-05	20181124_CTCFgfpcf2_Prometa\MitoSys2\Calibration\pmEGFPC1\0008_pmEGFPC1_R1_P2_K1_Ch2.zen
56220	-9.846745e-05	4.698425e-04	5.686900e-05	20181124_CTCFgfpcf2_Prometa\MitoSys2\Calibration\pmEGFPC1\0008_pmEGFPC1_R1_P2_K1_Ch2.zen
61340	-2.052121e-05	3.903346e-04	4.953800e-05	20181124_CTCFgfpcf2_Prometa\MitoSys2\Calibration\pmEGFPC1\0008_pmEGFPC1_R1_P2_K1_Ch2.zen
66460	-1.205327e-04	4.204832e-04	4.355600e-05	20181124_CTCFgfpcf2_Prometa\MitoSys2\Calibration\pmEGFPC1\0008_pmEGFPC1_R1_P2_K1_Ch2.zen
71580	-1.004263e-04	4.044089e-04	3.860800e-05	20181124_CTCFgfpcf2_Prometa\MitoSys2\Calibration\pmEGFPC1\0008_pmEGFPC1_R1_P2_K1_Ch2.zen
76700	1.470504e-04	4.471982e-04	3.446600e-05	20181124_CTCFgfpcf2_Prometa\MitoSys2\Calibration\pmEGFPC1\0008_pmEGFPC1_R1_P2_K1_Ch2.zen
81820	9.762851e-05	3.643400e-04	3.096200e-05	20181124_CTCFgfpcf2_Prometa\MitoSys2\Calibration\pmEGFPC1\0008_pmEGFPC1_R1_P2_K1_Ch2.zen
86940	-3.653819e-05	3.666747e-04	2.797100e-05	20181124_CTCFgfpcf2_Prometa\MitoSys2\Calibration\pmEGFPC1\0008_pmEGFPC1_R1_P2_K1_Ch2.zen
92060	-8.863287e-05	3.549544e-04	2.539600e-05	20181124_CTCFgfpcf2_Prometa\MitoSys2\Calibration\pmEGFPC1\0008_pmEGFPC1_R1_P2_K1_Ch2.zen
97180	-6.632489e-05	2.659902e-04	2.316400e-05	20181124_CTCFgfpcf2_Prometa\MitoSys2\Calibration\pmEGFPC1\0008_pmEGFPC1_R1_P2_K1_Ch2.zen
102300	2.466146e-05	2.463631e-04	2.121500e-05	20181124_CTCFgfpcf2_Prometa\MitoSys2\Calibration\pmEGFPC1\0008_pmEGFPC1_R1_P2_K1_Ch2.zen
112540	-1.027462e-04	2.500330e-04	1.799200e-05	20181124_CTCFgfpcf2_Prometa\MitoSys2\Calibration\pmEGFPC1\0008_pmEGFPC1_R1_P2_K1_Ch2.zen
122780	-4.593581e-05	2.705858e-04	1.545400e-05	20181124_CTCFgfpcf2_Prometa\MitoSys2\Calibration\pmEGFPC1\0008_pmEGFPC1_R1_P2_K1_Ch2.zen
133020	4.549773e-05	3.527353e-04	1.342000e-05	20181124_CTCFgfpcf2_Prometa\MitoSys2\Calibration\pmEGFPC1\0008_pmEGFPC1_R1_P2_K1_Ch2.zen
143260	6.248635e-05	3.194668e-04	1.176400e-05	20181124_CTCFgfpcf2_Prometa\MitoSys2\Calibration\pmEGFPC1\0008_pmEGFPC1_R1_P2_K1_Ch2.zen
153500	2.138752e-05	3.620488e-04	1.039900e-05	20181124_CTCFgfpcf2_Prometa\MitoSys2\Calibration\pmEGFPC1\0008_pmEGFPC1_R1_P2_K1_Ch2.zen
163740	-9.832292e-05	3.413780e-04	9.258700e-06	20181124_CTCFgfpcf2_Prometa\MitoSys2\Calibration\pmEGFPC1\0008_pmEGFPC1_R1_P2_K1_Ch2.zen
173980	3.526242e-05	4.616664e-04	8.297400e-06	20181124_CTCFgfpcf2_Prometa\MitoSys2\Calibration\pmEGFPC1\0008_pmEGFPC1_R1_P2_K1_Ch2.zen
184220	6.573869e-06	3.958501e-04	7.479300e-06	20181124_CTCFgfpcf2_Prometa\MitoSys2\Calibration\pmEGFPC1\0008_pmEGFPC1_R1_P2_K1_Ch2.zen
194460	-7.113444e-05	2.457539e-04	6.777200e-06	20181124_CTCFgfpcf2_Prometa\MitoSys2\Calibration\pmEGFPC1\0008_pmEGFPC1_R1_P2_K1_Ch2.zen
204700	-3.863147e-05	2.477038e-04	6.170300e-06	20181124_CTCFgfpcf2_Prometa\MitoSys2\Calibration\pmEGFPC1\0008_pmEGFPC1_R1_P2_K1_Ch2.zen
225180	-7.951708e-05	2.609203e-04	5.179200e-06	20181124_CTCFgfpcf2_Prometa\MitoSys2\Calibration\pmEGFPC1\0008_pmEGFPC1_R1_P2_K1_Ch2.zen
245660	-1.100285e-04	2.683499e-04	4.410900e-06	20181124_CTCFgfpcf2_Prometa\MitoSys2\Calibration\pmEGFPC1\0008_pmEGFPC1_R1_P2_K1_Ch2.zen
266140	2.658884e-05	2.343247e-04	3.803100e-06	20181124_CTCFgfpcf2_Prometa\MitoSys2\Calibration\pmEGFPC1\0008_pmEGFPC1_R1_P2_K1_Ch2.zen
286620	-5.356170e-05	2.776044e-04	3.314000e-06	20181124_CTCFgfpcf2_Prometa\MitoSys2\Calibration\pmEGFPC1\0008_pmEGFPC1_R1_P2_K1_Ch2.zen
307100	-7.047981e-05	2.596219e-04	2.914500e-06	20181124_CTCFgfpcf2_Prometa\MitoSys2\Calibration\pmEGFPC1\0008_pmEGFPC1_R1_P2_K1_Ch2.zen
327580	-6.516328e-05	2.414921e-04	2.584000e-06	20181124_CTCFgfpcf2_Prometa\MitoSys2\Calibration\pmEGFPC1\0008_pmEGFPC1_R1_P2_K1_Ch2.zen
348060	-2.721046e-05	2.739438e-04	2.307400e-06	20181124_CTCFgfpcf2_Prometa\MitoSys2\Calibration\pmEGFPC1\0008_pmEGFPC1_R1_P2_K1_Ch2.zen
368540	-3.492058e-05	2.320050e-04	2.073500e-06	20181124_CTCFgfpcf2_Prometa\MitoSys2\Calibration\pmEGFPC1\0008_pmEGFPC1_R1_P2_K1_Ch2.zen
389020	-1.132997e-04	1.924460e-04	1.874100e-06	20181124_CTCFgfpcf2_Prometa\MitoSys2\Calibration\pmEGFPC1\0008_pmEGFPC1_R1_P2_K1_Ch2.zen
409500	-5.097825e-05	2.015657e-04	1.702500e-06	20181124_CTCFgfpcf2_Prometa\MitoSys2\Calibration\pmEGFPC1\0008_pmEGFPC1_R1_P2_K1_Ch2.zen
450460	-7.386179e-05	3.282534e-04	1.424200e-06	20181124_CTCFgfpcf2_Prometa\MitoSys2\Calibration\pmEGFPC1\0008_pmEGFPC1_R1_P2_K1_Ch2.zen
491420	-6.061111e-05	2.261130e-04	1.209900e-06	20181124_CTCFgfpcf2_Prometa\MitoSys2\Calibration\pmEGFPC1\0008_pmEGFPC1_R1_P2_K1_Ch2.zen
532380	1.722458e-05	2.514922e-04	1.041500e-06	20181124_CTCFgfpcf2_Prometa\MitoSys2\Calibration\pmEGFPC1\0008_pmEGFPC1_R1_P2_K1_Ch2.zen
573340	-4.863064e-05	2.061065e-04	9.065300e-07	20181124_CTCFgfpcf2_Prometa\MitoSys2\Calibration\pmEGFPC1\0008_pmEGFPC1_R1_P2_K1_Ch2.zen
614300	-1.063953e-04	1.821696e-04	7.967200e-07	20181124_CTCFgfpcf2_Prometa\MitoSys2\Calibration\pmEGFPC1\0008_pmEGFPC1_R1_P2_K1_Ch2.zen
655260	-1.054168e-04	2.684108e-04	7.061400e-07	20181124_CTCFgfpcf2_Prometa\MitoSys2\Calibration\pmEGFPC1\0008_pmEGFPC1_R1_P2_K1_Ch2.zen
696220	-6.696982e-05	2.007387e-04	6.305000e-07	20181124_CTCFgfpcf2_Prometa\MitoSys2\Calibration\pmEGFPC1\0008_pmEGFPC1_R1_P2_K1_Ch2.zen
737180	-1.188007e-06	2.010871e-04	5.666800e-07	20181124_CTCFgfpcf2_Prometa\MitoSys2\Calibration\pmEGFPC1\0008_pmEGFPC1_R1_P2_K1_Ch2.zen
778140	3.812615e-05	1.932132e-04	5.123100e-07	20181124_CTCFgfpcf2_Prometa\MitoSys2\Calibration\pmEGFPC1\0008_pmEGFPC1_R1_P2_K1_Ch2.zen
819100	1.866324e-05	1.594779e-04	4.656100e-07	20181124_CTCFgfpcf2_Prometa\MitoSys2\Calibration\pmEGFPC1\0008_pmEGFPC1_R1_P2_K1_Ch2.zen
901020	-9.786761e-06	1.561527e-04	3.899300e-07	20181124_CTCFgfpcf2_Prometa\MitoSys2\Calibration\pmEGFPC1\0008_pmEGFPC1_R1_P2_K1_Ch2.zen
982940	7.926889e-06	1.635150e-04	3.317300e-07	20181124_CTCFgfpcf2_Prometa\MitoSys2\Calibration\pmEGFPC1\0008_pmEGFPC1_R1_P2_K1_Ch2.zen
1064860	-1.320808e-05	1.805730e-04	2.859800e-07	20181124_CTCFgfpcf2_Prometa\MitoSys2\Calibration\pmEGFPC1\0008_pmEGFPC1_R1_P2_K1_Ch2.zen
1146780	-3.997789e-05	1.984795e-04	2.493300e-07	20181124_CTCFgfpcf2_Prometa\MitoSys2\Calibration\pmEGFPC1\0008_pmEGFPC1_R1_P2_K1_Ch2.zen
1228700	3.325402e-05	1.725685e-04	2.194900e-07	20181124_CTCFgfpcf2_Prometa\MitoSys2\Calibration\pmEGFPC1\0008_pmEGFPC1_R1_P2_K1_Ch2.zen
1310620	-3.026535e-05	1.741099e-04	1.948600e-07	20181124_CTCFgfpcf2_Prometa\MitoSys2\Calibration\pmEGFPC1\0008_pmEGFPC1_R1_P2_K1_Ch2.zen
1392540	-1.473924e-05	1.709255e-04	1.742800e-07	20181124_CTCFgfpcf2_Prometa\MitoSys2\Calibration\pmEGFPC1\0008_pmEGFPC1_R1_P2_K1_Ch2.zen
1474460	7.087740e-05	1.797646e-04	1.569000e-07	20181124_CTCFgfpcf2_Prometa\MitoSys2\Calibration\pmEGFPC1\0008_pmEGFPC1_R1_P2_K1_Ch2.zen
1556380	5.459512e-05	1.653394e-04	1.420800e-07	20181124_CTCFgfpcf2_Prometa\MitoSys2\Calibration\pmEGFPC1\0008_pmEGFPC1_R1_P2_K1_Ch2.zen
10	1.513056e-02	2.188118e-03	1.506500e-02	20181124_CTCFgfpcf2_Prometa\MitoSys2\Calibration\pmEGFPC1\0009_pmEGFPC1_R1_P1_K1_Ch2.zen
20	1.443021e-02	1.886151e-03	1.446500e-02	20181124_CTCFgfpcf2_Prometa\MitoSys2\Calibration\pmEGFPC1\0009_pmEGFPC1_R1_P1_K1_Ch2.zen
30	1.399188e-02	2.027328e-03	1.390900e-02	20181124_CTCFgfpcf2_Prometa\MitoSys2\Calibration\pmEGFPC1\0009_pmEGFPC1_R1_P1_K1_Ch2.zen
40	1.366102e-02	1.537696e-03	1.339400e-02	20181124_CTCFgfpcf2_Prometa\MitoSys2\Calibration\pmEGFPC1\0009_pmEGFPC1_R1_P1_K1_Ch2.zen
50	1.252761e-02	1.711062e-03	1.291800e-02	20181124_CTCFgfpcf2_Prometa\MitoSys2\Calibration\pmEGFPC1\0009_pmEGFPC1_R1_P1_K1_Ch2.zen
60	1.273983e-02	1.541354e-03	1.247600e-02	20181124_CTCFgfpcf2_Prometa\MitoSys2\Calibration\pmEGFPC1\0009_pmEGFPC1_R1_P1_K1_Ch2.zen
70	1.162599e-02	1.111867e-03	1.206600e-02	20181124_CTCFgfpcf2_Prometa\MitoSys2\Calibration\pmEGFPC1\0009_pmEGFPC1_R1_P1_K1_Ch2.zen
80	1.212896e-02	1.667334e-03	1.168500e-02	20181124_CTCFgfpcf2_Prometa\MitoSys2\Calibration\pmEGFPC1\0009_pmEGFPC1_R1_P1_K1_Ch2.zen
90	1.090362e-02	1.682198e-03	1.133000e-02	20181124_CTCFgfpcf2_Prometa\MitoSys2\Calibration\pmEGFPC1\0009_pmEGFPC1_R1_P1_K1_Ch2.zen
100	1.081817e-02	1.077433e-03	1.099900e-02	20181124_CTCFgfpcf2_Prometa\MitoSys2\Calibration\pmEGFPC1\0009_pmEGFPC1_R1_P1_K1_Ch2.zen
120	1.041611e-02	1.449474e-03	1.039800e-02	20181124_CTCFgfpcf2_Prometa\MitoSys2\Calibration\pmEGFPC1\0009_pmEGFPC1_R1_P1_K1_Ch2.zen
140	9.937374e-03	1.075271e-03	9.869300e-03	20181124_CTCFgfpcf2_Prometa\MitoSys2\Calibration\pmEGFPC1\0009_pmEGFPC1_R1_P1_K1_Ch2.zen
160	9.414951e-03	1.425481e-03	9.399200e-03	20181124_CTCFgfpcf2_Prometa\MitoSys2\Calibration\pmEGFPC1\0009_pmEGFPC1_R1_P1_K1_Ch2.zen
180	9.046262e-03	1.331068e-03	8.978600e-03	20181124_CTCFgfpcf2_Prometa\MitoSys2\Calibration\pmEGFPC1\0009_pmEGFPC1_R1_P1_K1_Ch2.zen
200	9.012206e-03	9.007934e-04	8.599700e-03	20181124_CTCFgfpcf2_Prometa\MitoSys2\Calibration\pmEGFPC1\0009_pmEGFPC1_R1_P1_K1_Ch2.zen
220	8.552487e-03	1.251035e-03	8.256200e-03	20181124_CTCFgfpcf2_Prometa\MitoSys2\Calibration\pmEGFPC1\0009_pmEGFPC1_R1_P1_K1_Ch2.zen
240	7.858337e-03	1.182307e-03	7.943000e-03	20181124_CTCFgfpcf2_Prometa\MitoSys2\Calibration\pmEGFPC1\0009_pmEGFPC1_R1_P1_K1_Ch2.zen
260	7.642313e-03	1.526225e-03	7.655900e-03	20181124_CTCFgfpcf2_Prometa\MitoSys2\Calibration\pmEGFPC1\0009_pmEGFPC1_R1_P1_K1_Ch2.zen
280	7.278903e-03	1.324191e-03	7.391400e-03	20181124_CTCFgfpcf2_Prometa\MitoSys2\Calibration\pmEGFPC1\0009_pmEGFPC1_R1_P1_K1_Ch2.zen
300	6.833999e-03	1.182903e-03	7.146700e-03	20181124_CTCFgfpcf2_Prometa\MitoSys2\Calibration\pmEGFPC1\0009_pmEGFPC1_R1_P1_K1_Ch2.zen
340	6.912199e-03	8.053648e-04	6.707300e-03	20181124_CTCFgfpcf2_Prometa\MitoSys2\Calibration\pmEGFPC1\0009_pmEGFPC1_R1_P1_K1_Ch2.zen
380	6.327284e-03	1.008726e-03	6.323000e-03	20181124_CTCFgfpcf2_Prometa\MitoSys2\Calibration\pmEGFPC1\0009_pmEGFPC1_R1_P1_K1_Ch2.zen
420	6.226208e-03	8.265103e-04	5.982800e-03	20181124_CTCFgfpcf2_Prometa\MitoSys2\Calibration\pmEGFPC1\0009_pmEGFPC1_R1_P1_K1_Ch2.zen
460	5.848481e-03	7.040865e-04	5.679000e-03	20181124_CTCFgfpcf2_Prometa\MitoSys2\Calibration\pmEGFPC1\0009_pmEGFPC1_R1_P1_K1_Ch2.zen
500	5.721379e-03	8.495668e-04	5.405600e-03	20181124_CTCFgfpcf2_Prometa\MitoSys2\Calibration\pmEGFPC1\0009_pmEGFPC1_R1_P1_K1_Ch2.zen
540	4.849847e-03	9.894506e-04	5.157900e-03	20181124_CTCFgfpcf2_Prometa\MitoSys2\Calibration\pmEGFPC1\0009_pmEGFPC1_R1_P1_K1_Ch2.zen
580	4.991281e-03	7.844316e-04	4.932200e-03	20181124_CTCFgfpcf2_Prometa\MitoSys2\Calibration\pmEGFPC1\0009_pmEGFPC1_R1_P1_K1_Ch2.zen
620	4.825908e-03	9.565068e-04	4.725700e-03	20181124_CTCFgfpcf2_Prometa\MitoSys2\Calibration\pmEGFPC1\0009_pmEGFPC1_R1_P1_K1_Ch2.zen
660	4.552810e-03	1.067176e-03	4.535900e-03	20181124_CTCFgfpcf2_Prometa\MitoSys2\Calibration\pmEGFPC1\0009_pmEGFPC1_R1_P1_K1_Ch2.zen
700	4.275107e-03	7.260778e-04	4.360800e-03	20181124_CTCFgfpcf2_Prometa\MitoSys2\Calibration\pmEGFPC1\0009_pmEGFPC1_R1_P1_K1_Ch2.zen
780	3.904313e-03	7.757030e-04	4.048400e-03	20181124_CTCFgfpcf2_Prometa\MitoSys2\Calibration\pmEGFPC1\0009_pmEGFPC1_R1_P1_K1_Ch2.zen
860	3.479651e-03	5.989186e-04	3.777800e-03	20181124_CTCFgfpcf2_Prometa\MitoSys2\Calibration\pmEGFPC1\0009_pmEGFPC1_R1_P1_K1_Ch2.zen
940	3.682645e-03	6.043941e-04	3.541300e-03	20181124_CTCFgfpcf2_Prometa\MitoSys2\Calibration\pmEGFPC1\0009_pmEGFPC1_R1_P1_K1_Ch2.zen
1020	3.244926e-03	1.012259e-03	3.332800e-03	20181124_CTCFgfpcf2_Prometa\MitoSys2\Calibration\pmEGFPC1\0009_pmEGFPC1_R1_P1_K1_Ch2.zen
1100	3.080365e-03	1.079345e-03	3.147600e-03	20181124_CTCFgfpcf2_Prometa\MitoSys2\Calibration\pmEGFPC1\0009_pmEGFPC1_R1_P1_K1_Ch2.zen
1180	2.833358e-03	6.003515e-04	2.982100e-03	20181124_CTCFgfpcf2_Prometa\MitoSys2\Calibration\pmEGFPC1\0009_pmEGFPC1_R1_P1_K1_Ch2.zen
1260	2.847734e-03	7.362823e-04	2.833400e-03	20181124_CTCFgfpcf2_Prometa\MitoSys2\Calibration\pmEGFPC1\0009_pmEGFPC1_R1_P1_K1_Ch2.zen
1340	2.619349e-03	7.626597e-04	2.699000e-03	20181124_CTCFgfpcf2_Prometa\MitoSys2\Calibration\pmEGFPC1\0009_pmEGFPC1_R1_P1_K1_Ch2.zen
1420	2.411074e-03	7.563960e-04	2.577000e-03	20181124_CTCFgfpcf2_Prometa\MitoSys2\Calibration\pmEGFPC1\0009_pmEGFPC1_R1_P1_K1_Ch2.zen
1500	2.394122e-03	7.742931e-04	2.465800e-03	20181124_CTCFgfpcf2_Prometa\MitoSys2\Calibration\pmEGFPC1\0009_pmEGFPC1_R1_P1_K1_Ch2.zen
1660	2.265604e-03	6.744813e-04	2.270600e-03	20181124_CTCFgfpcf2_Prometa\MitoSys2\Calibration\pmEGFPC1\0009_pmEGFPC1_R1_P1_K1_Ch2.zen
1820	2.072806e-03	7.087979e-04	2.104800e-03	20181124_CTCFgfpcf2_Prometa\MitoSys2\Calibration\pmEGFPC1\0009_pmEGFPC1_R1_P1_K1_Ch2.zen
1980	2.015357e-03	6.647907e-04	1.962300e-03	20181124_CTCFgfpcf2_Prometa\MitoSys2\Calibration\pmEGFPC1\0009_pmEGFPC1_R1_P1_K1_Ch2.zen
2140	1.852977e-03	7.956932e-04	1.838600e-03	20181124_CTCFgfpcf2_Prometa\MitoSys2\Calibration\pmEGFPC1\0009_pmEGFPC1_R1_P1_K1_Ch2.zen
2300	1.614965e-03	6.327699e-04	1.730300e-03	20181124_CTCFgfpcf2_Prometa\MitoSys2\Calibration\pmEGFPC1\0009_pmEGFPC1_R1_P1_K1_Ch2.zen
2460	1.507781e-03	6.657266e-04	1.634600e-03	20181124_CTCFgfpcf2_Prometa\MitoSys2\Calibration\pmEGFPC1\0009_pmEGFPC1_R1_P1_K1_Ch2.zen
2620	1.607615e-03	4.835876e-04	1.549600e-03	20181124_CTCFgfpcf2_Prometa\MitoSys2\Calibration\pmEGFPC1\0009_pmEGFPC1_R1_P1_K1_Ch2.zen
2780	1.625614e-03	4.549643e-04	1.473500e-03	20181124_CTCFgfpcf2_Prometa\MitoSys2\Calibration\pmEGFPC1\0009_pmEGFPC1_R1_P1_K1_Ch2.zen
2940	1.577399e-03	5.089490e-04	1.405000e-03	20181124_CTCFgfpcf2_Prometa\MitoSys2\Calibration\pmEGFPC1\0009_pmEGFPC1_R1_P1_K1_Ch2.zen
3100	1.504297e-03	5.165716e-04	1.343100e-03	20181124_CTCFgfpcf2_Prometa\MitoSys2\Calibration\pmEGFPC1\0009_pmEGFPC1_R1_P1_K1_Ch2.zen
3420	1.184112e-03	4.390819e-04	1.235500e-03	20181124_CTCFgfpcf2_Prometa\MitoSys2\Calibration\pmEGFPC1\0009_pmEGFPC1_R1_P1_K1_Ch2.zen
3740	1.341919e-03	6.128720e-04	1.145200e-03	20181124_CTCFgfpcf2_Prometa\MitoSys2\Calibration\pmEGFPC1\0009_pmEGFPC1_R1_P1_K1_Ch2.zen
4060	1.033886e-03	4.933371e-04	1.068400e-03	20181124_CTCFgfpcf2_Prometa\MitoSys2\Calibration\pmEGFPC1\0009_pmEGFPC1_R1_P1_K1_Ch2.zen
4380	1.081133e-03	5.485029e-04	1.002300e-03	20181124_CTCFgfpcf2_Prometa\MitoSys2\Calibration\pmEGFPC1\0009_pmEGFPC1_R1_P1_K1_Ch2.zen
4700	1.065471e-03	6.854263e-04	9.448600e-04	20181124_CTCFgfpcf2_Prometa\MitoSys2\Calibration\pmEGFPC1\0009_pmEGFPC1_R1_P1_K1_Ch2.zen
5020	8.369156e-04	6.405608e-04	8.944200e-04	20181124_CTCFgfpcf2_Prometa\MitoSys2\Calibration\pmEGFPC1\0009_pmEGFPC1_R1_P1_K1_Ch2.zen
5340	8.807644e-04	7.401437e-04	8.498000e-04	20181124_CTCFgfpcf2_Prometa\MitoSys2\Calibration\pmEGFPC1\0009_pmEGFPC1_R1_P1_K1_Ch2.zen
5660	7.565683e-04	6.551339e-04	8.100400e-04	20181124_CTCFgfpcf2_Prometa\MitoSys2\Calibration\pmEGFPC1\0009_pmEGFPC1_R1_P1_K1_Ch2.zen
5980	7.297044e-04	5.842062e-04	7.743900e-04	20181124_CTCFgfpcf2_Prometa\MitoSys2\Calibration\pmEGFPC1\0009_pmEGFPC1_R1_P1_K1_Ch2.zen
6300	7.319388e-04	6.292545e-04	7.422400e-04	20181124_CTCFgfpcf2_Prometa\MitoSys2\Calibration\pmEGFPC1\0009_pmEGFPC1_R1_P1_K1_Ch2.zen
6940	7.187553e-04	5.204445e-04	6.865200e-04	20181124_CTCFgfpcf2_Prometa\MitoSys2\Calibration\pmEGFPC1\0009_pmEGFPC1_R1_P1_K1_Ch2.zen
7580	6.739737e-04	4.784466e-04	6.398800e-04	20181124_CTCFgfpcf2_Prometa\MitoSys2\Calibration\pmEGFPC1\0009_pmEGFPC1_R1_P1_K1_Ch2.zen
8220	7.478045e-04	5.391001e-04	6.002200e-04	20181124_CTCFgfpcf2_Prometa\MitoSys2\Calibration\pmEGFPC1\0009_pmEGFPC1_R1_P1_K1_Ch2.zen
8860	6.620006e-04	4.389160e-04	5.660500e-04	20181124_CTCFgfpcf2_Prometa\MitoSys2\Calibration\pmEGFPC1\0009_pmEGFPC1_R1_P1_K1_Ch2.zen
9500	4.459578e-04	5.097460e-04	5.362600e-04	20181124_CTCFgfpcf2_Prometa\MitoSys2\Calibration\pmEGFPC1\0009_pmEGFPC1_R1_P1_K1_Ch2.zen
10140	4.773941e-04	4.820032e-04	5.100200e-04	20181124_CTCFgfpcf2_Prometa\MitoSys2\Calibration\pmEGFPC1\0009_pmEGFPC1_R1_P1_K1_Ch2.zen
10780	6.165468e-04	5.126942e-04	4.867100e-04	20181124_CTCFgfpcf2_Prometa\MitoSys2\Calibration\pmEGFPC1\0009_pmEGFPC1_R1_P1_K1_Ch2.zen
11420	4.971501e-04	5.884039e-04	4.658300e-04	20181124_CTCFgfpcf2_Prometa\MitoSys2\Calibration\pmEGFPC1\0009_pmEGFPC1_R1_P1_K1_Ch2.zen
12060	5.761073e-04	6.196293e-04	4.469900e-04	20181124_CTCFgfpcf2_Prometa\MitoSys2\Calibration\pmEGFPC1\0009_pmEGFPC1_R1_P1_K1_Ch2.zen
12700	5.526292e-04	3.859561e-04	4.298900e-04	20181124_CTCFgfpcf2_Prometa\MitoSys2\Calibration\pmEGFPC1\0009_pmEGFPC1_R1_P1_K1_Ch2.zen
13980	4.318458e-04	3.675672e-04	3.999600e-04	20181124_CTCFgfpcf2_Prometa\MitoSys2\Calibration\pmEGFPC1\0009_pmEGFPC1_R1_P1_K1_Ch2.zen
15260	4.601858e-04	3.615930e-04	3.745300e-04	20181124_CTCFgfpcf2_Prometa\MitoSys2\Calibration\pmEGFPC1\0009_pmEGFPC1_R1_P1_K1_Ch2.zen
16540	3.224896e-04	4.122135e-04	3.525800e-04	20181124_CTCFgfpcf2_Prometa\MitoSys2\Calibration\pmEGFPC1\0009_pmEGFPC1_R1_P1_K1_Ch2.zen
17820	3.711868e-04	4.458944e-04	3.333700e-04	20181124_CTCFgfpcf2_Prometa\MitoSys2\Calibration\pmEGFPC1\0009_pmEGFPC1_R1_P1_K1_Ch2.zen
19100	1.363840e-04	4.979737e-04	3.163600e-04	20181124_CTCFgfpcf2_Prometa\MitoSys2\Calibration\pmEGFPC1\0009_pmEGFPC1_R1_P1_K1_Ch2.zen
20380	2.082693e-04	4.143742e-04	3.011500e-04	20181124_CTCFgfpcf2_Prometa\MitoSys2\Calibration\pmEGFPC1\0009_pmEGFPC1_R1_P1_K1_Ch2.zen
21660	2.143683e-04	4.252261e-04	2.874500e-04	20181124_CTCFgfpcf2_Prometa\MitoSys2\Calibration\pmEGFPC1\0009_pmEGFPC1_R1_P1_K1_Ch2.zen
22940	2.399196e-04	4.560576e-04	2.750100e-04	20181124_CTCFgfpcf2_Prometa\MitoSys2\Calibration\pmEGFPC1\0009_pmEGFPC1_R1_P1_K1_Ch2.zen
24220	2.381927e-04	4.207762e-04	2.636500e-04	20181124_CTCFgfpcf2_Prometa\MitoSys2\Calibration\pmEGFPC1\0009_pmEGFPC1_R1_P1_K1_Ch2.zen
25500	1.978886e-04	3.737213e-04	2.532200e-04	20181124_CTCFgfpcf2_Prometa\MitoSys2\Calibration\pmEGFPC1\0009_pmEGFPC1_R1_P1_K1_Ch2.zen
28060	2.297580e-04	4.202433e-04	2.346800e-04	20181124_CTCFgfpcf2_Prometa\MitoSys2\Calibration\pmEGFPC1\0009_pmEGFPC1_R1_P1_K1_Ch2.zen
30620	2.715181e-04	4.168907e-04	2.186500e-04	20181124_CTCFgfpcf2_Prometa\MitoSys2\Calibration\pmEGFPC1\0009_pmEGFPC1_R1_P1_K1_Ch2.zen
33180	2.445519e-04	3.887531e-04	2.046100e-04	20181124_CTCFgfpcf2_Prometa\MitoSys2\Calibration\pmEGFPC1\0009_pmEGFPC1_R1_P1_K1_Ch2.zen
35740	2.245051e-04	3.577997e-04	1.921900e-04	20181124_CTCFgfpcf2_Prometa\MitoSys2\Calibration\pmEGFPC1\0009_pmEGFPC1_R1_P1_K1_Ch2.zen
38300	3.172862e-04	3.327595e-04	1.811200e-04	20181124_CTCFgfpcf2_Prometa\MitoSys2\Calibration\pmEGFPC1\0009_pmEGFPC1_R1_P1_K1_Ch2.zen
40860	2.378330e-04	3.695921e-04	1.711600e-04	20181124_CTCFgfpcf2_Prometa\MitoSys2\Calibration\pmEGFPC1\0009_pmEGFPC1_R1_P1_K1_Ch2.zen
43420	2.325321e-04	3.635810e-04	1.621600e-04	20181124_CTCFgfpcf2_Prometa\MitoSys2\Calibration\pmEGFPC1\0009_pmEGFPC1_R1_P1_K1_Ch2.zen
45980	1.762371e-04	3.713727e-04	1.539800e-04	20181124_CTCFgfpcf2_Prometa\MitoSys2\Calibration\pmEGFPC1\0009_pmEGFPC1_R1_P1_K1_Ch2.zen
48540	1.951420e-04	3.845187e-04	1.465100e-04	20181124_CTCFgfpcf2_Prometa\MitoSys2\Calibration\pmEGFPC1\0009_pmEGFPC1_R1_P1_K1_Ch2.zen
51100	2.321385e-04	2.212272e-04	1.396600e-04	20181124_CTCFgfpcf2_Prometa\MitoSys2\Calibration\pmEGFPC1\0009_pmEGFPC1_R1_P1_K1_Ch2.zen
56220	2.024189e-04	2.934561e-04	1.275300e-04	20181124_CTCFgfpcf2_Prometa\MitoSys2\Calibration\pmEGFPC1\0009_pmEGFPC1_R1_P1_K1_Ch2.zen
61340	1.456974e-04	3.330001e-04	1.171300e-04	20181124_CTCFgfpcf2_Prometa\MitoSys2\Calibration\pmEGFPC1\0009_pmEGFPC1_R1_P1_K1_Ch2.zen
66460	1.227090e-04	3.734489e-04	1.081100e-04	20181124_CTCFgfpcf2_Prometa\MitoSys2\Calibration\pmEGFPC1\0009_pmEGFPC1_R1_P1_K1_Ch2.zen
71580	1.628696e-04	2.957874e-04	1.002300e-04	20181124_CTCFgfpcf2_Prometa\MitoSys2\Calibration\pmEGFPC1\0009_pmEGFPC1_R1_P1_K1_Ch2.zen
76700	5.352582e-05	2.623202e-04	9.328200e-05	20181124_CTCFgfpcf2_Prometa\MitoSys2\Calibration\pmEGFPC1\0009_pmEGFPC1_R1_P1_K1_Ch2.zen
81820	6.192690e-05	2.670384e-04	8.711700e-05	20181124_CTCFgfpcf2_Prometa\MitoSys2\Calibration\pmEGFPC1\0009_pmEGFPC1_R1_P1_K1_Ch2.zen
86940	8.782734e-05	2.883886e-04	8.161300e-05	20181124_CTCFgfpcf2_Prometa\MitoSys2\Calibration\pmEGFPC1\0009_pmEGFPC1_R1_P1_K1_Ch2.zen
92060	1.718463e-04	3.126568e-04	7.667300e-05	20181124_CTCFgfpcf2_Prometa\MitoSys2\Calibration\pmEGFPC1\0009_pmEGFPC1_R1_P1_K1_Ch2.zen
97180	8.942967e-05	2.944005e-04	7.221600e-05	20181124_CTCFgfpcf2_Prometa\MitoSys2\Calibration\pmEGFPC1\0009_pmEGFPC1_R1_P1_K1_Ch2.zen
102300	1.441227e-04	2.339235e-04	6.817900e-05	20181124_CTCFgfpcf2_Prometa\MitoSys2\Calibration\pmEGFPC1\0009_pmEGFPC1_R1_P1_K1_Ch2.zen
112540	1.292267e-04	3.221279e-04	6.115400e-05	20181124_CTCFgfpcf2_Prometa\MitoSys2\Calibration\pmEGFPC1\0009_pmEGFPC1_R1_P1_K1_Ch2.zen
122780	9.428590e-05	2.678279e-04	5.525900e-05	20181124_CTCFgfpcf2_Prometa\MitoSys2\Calibration\pmEGFPC1\0009_pmEGFPC1_R1_P1_K1_Ch2.zen
133020	1.184862e-04	2.719858e-04	5.025300e-05	20181124_CTCFgfpcf2_Prometa\MitoSys2\Calibration\pmEGFPC1\0009_pmEGFPC1_R1_P1_K1_Ch2.zen
143260	1.060585e-04	2.868996e-04	4.595500e-05	20181124_CTCFgfpcf2_Prometa\MitoSys2\Calibration\pmEGFPC1\0009_pmEGFPC1_R1_P1_K1_Ch2.zen
153500	6.372406e-05	2.498092e-04	4.223300e-05	20181124_CTCFgfpcf2_Prometa\MitoSys2\Calibration\pmEGFPC1\0009_pmEGFPC1_R1_P1_K1_Ch2.zen
163740	-4.605106e-05	2.244181e-04	3.898200e-05	20181124_CTCFgfpcf2_Prometa\MitoSys2\Calibration\pmEGFPC1\0009_pmEGFPC1_R1_P1_K1_Ch2.zen
173980	-4.122898e-05	2.863996e-04	3.612200e-05	20181124_CTCFgfpcf2_Prometa\MitoSys2\Calibration\pmEGFPC1\0009_pmEGFPC1_R1_P1_K1_Ch2.zen
184220	4.022692e-05	3.294406e-04	3.359000e-05	20181124_CTCFgfpcf2_Prometa\MitoSys2\Calibration\pmEGFPC1\0009_pmEGFPC1_R1_P1_K1_Ch2.zen
194460	2.334048e-05	2.479282e-04	3.133500e-05	20181124_CTCFgfpcf2_Prometa\MitoSys2\Calibration\pmEGFPC1\0009_pmEGFPC1_R1_P1_K1_Ch2.zen
204700	2.043268e-05	2.126268e-04	2.931700e-05	20181124_CTCFgfpcf2_Prometa\MitoSys2\Calibration\pmEGFPC1\0009_pmEGFPC1_R1_P1_K1_Ch2.zen
225180	8.253437e-05	2.068739e-04	2.586100e-05	20181124_CTCFgfpcf2_Prometa\MitoSys2\Calibration\pmEGFPC1\0009_pmEGFPC1_R1_P1_K1_Ch2.zen
245660	4.527011e-05	1.863352e-04	2.301900e-05	20181124_CTCFgfpcf2_Prometa\MitoSys2\Calibration\pmEGFPC1\0009_pmEGFPC1_R1_P1_K1_Ch2.zen
266140	-6.595564e-05	2.143050e-04	2.064800e-05	20181124_CTCFgfpcf2_Prometa\MitoSys2\Calibration\pmEGFPC1\0009_pmEGFPC1_R1_P1_K1_Ch2.zen
286620	-4.298738e-05	1.821353e-04	1.864600e-05	20181124_CTCFgfpcf2_Prometa\MitoSys2\Calibration\pmEGFPC1\0009_pmEGFPC1_R1_P1_K1_Ch2.zen
307100	-2.805301e-06	1.762598e-04	1.693700e-05	20181124_CTCFgfpcf2_Prometa\MitoSys2\Calibration\pmEGFPC1\0009_pmEGFPC1_R1_P1_K1_Ch2.zen
327580	-4.369480e-05	2.097257e-04	1.546500e-05	20181124_CTCFgfpcf2_Prometa\MitoSys2\Calibration\pmEGFPC1\0009_pmEGFPC1_R1_P1_K1_Ch2.zen
348060	8.211541e-05	2.692170e-04	1.418600e-05	20181124_CTCFgfpcf2_Prometa\MitoSys2\Calibration\pmEGFPC1\0009_pmEGFPC1_R1_P1_K1_Ch2.zen
368540	-4.147502e-05	1.823453e-04	1.306700e-05	20181124_CTCFgfpcf2_Prometa\MitoSys2\Calibration\pmEGFPC1\0009_pmEGFPC1_R1_P1_K1_Ch2.zen
389020	-8.874615e-06	1.665851e-04	1.208100e-05	20181124_CTCFgfpcf2_Prometa\MitoSys2\Calibration\pmEGFPC1\0009_pmEGFPC1_R1_P1_K1_Ch2.zen
409500	-5.665972e-05	1.575165e-04	1.120800e-05	20181124_CTCFgfpcf2_Prometa\MitoSys2\Calibration\pmEGFPC1\0009_pmEGFPC1_R1_P1_K1_Ch2.zen
450460	-5.250329e-05	1.851118e-04	9.734500e-06	20181124_CTCFgfpcf2_Prometa\MitoSys2\Calibration\pmEGFPC1\0009_pmEGFPC1_R1_P1_K1_Ch2.zen
491420	-9.224018e-05	2.249765e-04	8.544000e-06	20181124_CTCFgfpcf2_Prometa\MitoSys2\Calibration\pmEGFPC1\0009_pmEGFPC1_R1_P1_K1_Ch2.zen
532380	-1.000009e-04	2.029735e-04	7.566800e-06	20181124_CTCFgfpcf2_Prometa\MitoSys2\Calibration\pmEGFPC1\0009_pmEGFPC1_R1_P1_K1_Ch2.zen
573340	-8.436000e-05	1.787205e-04	6.753700e-06	20181124_CTCFgfpcf2_Prometa\MitoSys2\Calibration\pmEGFPC1\0009_pmEGFPC1_R1_P1_K1_Ch2.zen
614300	-6.565713e-05	2.387021e-04	6.069300e-06	20181124_CTCFgfpcf2_Prometa\MitoSys2\Calibration\pmEGFPC1\0009_pmEGFPC1_R1_P1_K1_Ch2.zen
655260	-1.457282e-04	2.087533e-04	5.487100e-06	20181124_CTCFgfpcf2_Prometa\MitoSys2\Calibration\pmEGFPC1\0009_pmEGFPC1_R1_P1_K1_Ch2.zen
696220	-1.143633e-04	2.255632e-04	4.987500e-06	20181124_CTCFgfpcf2_Prometa\MitoSys2\Calibration\pmEGFPC1\0009_pmEGFPC1_R1_P1_K1_Ch2.zen
737180	-7.394221e-05	2.322348e-04	4.555200e-06	20181124_CTCFgfpcf2_Prometa\MitoSys2\Calibration\pmEGFPC1\0009_pmEGFPC1_R1_P1_K1_Ch2.zen
778140	-1.379641e-04	2.483306e-04	4.178500e-06	20181124_CTCFgfpcf2_Prometa\MitoSys2\Calibration\pmEGFPC1\0009_pmEGFPC1_R1_P1_K1_Ch2.zen
819100	-5.628872e-05	1.500552e-04	3.848000e-06	20181124_CTCFgfpcf2_Prometa\MitoSys2\Calibration\pmEGFPC1\0009_pmEGFPC1_R1_P1_K1_Ch2.zen
901020	-5.388194e-05	2.290071e-04	3.297700e-06	20181124_CTCFgfpcf2_Prometa\MitoSys2\Calibration\pmEGFPC1\0009_pmEGFPC1_R1_P1_K1_Ch2.zen
982940	1.972737e-05	2.065984e-04	2.860500e-06	20181124_CTCFgfpcf2_Prometa\MitoSys2\Calibration\pmEGFPC1\0009_pmEGFPC1_R1_P1_K1_Ch2.zen
1064860	1.554284e-05	2.087220e-04	2.507000e-06	20181124_CTCFgfpcf2_Prometa\MitoSys2\Calibration\pmEGFPC1\0009_pmEGFPC1_R1_P1_K1_Ch2.zen
1146780	6.143803e-05	1.713170e-04	2.216800e-06	20181124_CTCFgfpcf2_Prometa\MitoSys2\Calibration\pmEGFPC1\0009_pmEGFPC1_R1_P1_K1_Ch2.zen
1228700	5.236852e-05	1.863750e-04	1.975600e-06	20181124_CTCFgfpcf2_Prometa\MitoSys2\Calibration\pmEGFPC1\0009_pmEGFPC1_R1_P1_K1_Ch2.zen
1310620	-5.231562e-06	1.870906e-04	1.772700e-06	20181124_CTCFgfpcf2_Prometa\MitoSys2\Calibration\pmEGFPC1\0009_pmEGFPC1_R1_P1_K1_Ch2.zen
1392540	5.827879e-06	1.770435e-04	1.600300e-06	20181124_CTCFgfpcf2_Prometa\MitoSys2\Calibration\pmEGFPC1\0009_pmEGFPC1_R1_P1_K1_Ch2.zen
1474460	-8.574815e-06	1.796853e-04	1.452500e-06	20181124_CTCFgfpcf2_Prometa\MitoSys2\Calibration\pmEGFPC1\0009_pmEGFPC1_R1_P1_K1_Ch2.zen
1556380	4.127780e-05	1.686011e-04	1.324900e-06	20181124_CTCFgfpcf2_Prometa\MitoSys2\Calibration\pmEGFPC1\0009_pmEGFPC1_R1_P1_K1_Ch2.zen
10	1.398275e-02	1.571353e-03	1.413700e-02	20181124_CTCFgfpcf2_Prometa\MitoSys2\Calibration\pmEGFPC1\0009_pmEGFPC1_R1_P2_K1_Ch2.zen
20	1.351995e-02	1.352339e-03	1.347300e-02	20181124_CTCFgfpcf2_Prometa\MitoSys2\Calibration\pmEGFPC1\0009_pmEGFPC1_R1_P2_K1_Ch2.zen
30	1.299976e-02	1.204184e-03	1.286900e-02	20181124_CTCFgfpcf2_Prometa\MitoSys2\Calibration\pmEGFPC1\0009_pmEGFPC1_R1_P2_K1_Ch2.zen
40	1.233203e-02	1.747264e-03	1.232000e-02	20181124_CTCFgfpcf2_Prometa\MitoSys2\Calibration\pmEGFPC1\0009_pmEGFPC1_R1_P2_K1_Ch2.zen
50	1.167375e-02	1.726137e-03	1.181800e-02	20181124_CTCFgfpcf2_Prometa\MitoSys2\Calibration\pmEGFPC1\0009_pmEGFPC1_R1_P2_K1_Ch2.zen
60	1.146011e-02	1.506587e-03	1.135900e-02	20181124_CTCFgfpcf2_Prometa\MitoSys2\Calibration\pmEGFPC1\0009_pmEGFPC1_R1_P2_K1_Ch2.zen
70	1.118720e-02	1.462642e-03	1.093700e-02	20181124_CTCFgfpcf2_Prometa\MitoSys2\Calibration\pmEGFPC1\0009_pmEGFPC1_R1_P2_K1_Ch2.zen
80	1.086513e-02	1.321588e-03	1.054800e-02	20181124_CTCFgfpcf2_Prometa\MitoSys2\Calibration\pmEGFPC1\0009_pmEGFPC1_R1_P2_K1_Ch2.zen
90	1.053811e-02	1.050683e-03	1.019000e-02	20181124_CTCFgfpcf2_Prometa\MitoSys2\Calibration\pmEGFPC1\0009_pmEGFPC1_R1_P2_K1_Ch2.zen
100	9.669474e-03	1.152085e-03	9.857500e-03	20181124_CTCFgfpcf2_Prometa\MitoSys2\Calibration\pmEGFPC1\0009_pmEGFPC1_R1_P2_K1_Ch2.zen
120	9.292401e-03	1.479374e-03	9.262500e-03	20181124_CTCFgfpcf2_Prometa\MitoSys2\Calibration\pmEGFPC1\0009_pmEGFPC1_R1_P2_K1_Ch2.zen
140	8.633683e-03	1.015635e-03	8.745000e-03	20181124_CTCFgfpcf2_Prometa\MitoSys2\Calibration\pmEGFPC1\0009_pmEGFPC1_R1_P2_K1_Ch2.zen
160	8.109290e-03	1.675619e-03	8.291000e-03	20181124_CTCFgfpcf2_Prometa\MitoSys2\Calibration\pmEGFPC1\0009_pmEGFPC1_R1_P2_K1_Ch2.zen
180	7.989010e-03	1.140088e-03	7.889100e-03	20181124_CTCFgfpcf2_Prometa\MitoSys2\Calibration\pmEGFPC1\0009_pmEGFPC1_R1_P2_K1_Ch2.zen
200	7.418129e-03	1.173851e-03	7.530700e-03	20181124_CTCFgfpcf2_Prometa\MitoSys2\Calibration\pmEGFPC1\0009_pmEGFPC1_R1_P2_K1_Ch2.zen
220	7.597254e-03	1.326563e-03	7.208600e-03	20181124_CTCFgfpcf2_Prometa\MitoSys2\Calibration\pmEGFPC1\0009_pmEGFPC1_R1_P2_K1_Ch2.zen
240	6.846015e-03	9.311839e-04	6.917200e-03	20181124_CTCFgfpcf2_Prometa\MitoSys2\Calibration\pmEGFPC1\0009_pmEGFPC1_R1_P2_K1_Ch2.zen
260	6.673972e-03	1.124496e-03	6.651900e-03	20181124_CTCFgfpcf2_Prometa\MitoSys2\Calibration\pmEGFPC1\0009_pmEGFPC1_R1_P2_K1_Ch2.zen
280	6.415545e-03	1.174091e-03	6.409100e-03	20181124_CTCFgfpcf2_Prometa\MitoSys2\Calibration\pmEGFPC1\0009_pmEGFPC1_R1_P2_K1_Ch2.zen
300	6.109578e-03	8.668791e-04	6.185700e-03	20181124_CTCFgfpcf2_Prometa\MitoSys2\Calibration\pmEGFPC1\0009_pmEGFPC1_R1_P2_K1_Ch2.zen
340	5.598960e-03	1.106992e-03	5.787600e-03	20181124_CTCFgfpcf2_Prometa\MitoSys2\Calibration\pmEGFPC1\0009_pmEGFPC1_R1_P2_K1_Ch2.zen
380	5.433601e-03	1.046299e-03	5.442000e-03	20181124_CTCFgfpcf2_Prometa\MitoSys2\Calibration\pmEGFPC1\0009_pmEGFPC1_R1_P2_K1_Ch2.zen
420	5.258321e-03	5.779567e-04	5.138100e-03	20181124_CTCFgfpcf2_Prometa\MitoSys2\Calibration\pmEGFPC1\0009_pmEGFPC1_R1_P2_K1_Ch2.zen
460	4.779924e-03	9.966471e-04	4.868000e-03	20181124_CTCFgfpcf2_Prometa\MitoSys2\Calibration\pmEGFPC1\0009_pmEGFPC1_R1_P2_K1_Ch2.zen
500	4.726035e-03	7.807178e-04	4.625700e-03	20181124_CTCFgfpcf2_Prometa\MitoSys2\Calibration\pmEGFPC1\0009_pmEGFPC1_R1_P2_K1_Ch2.zen
540	4.500785e-03	7.043438e-04	4.406900e-03	20181124_CTCFgfpcf2_Prometa\MitoSys2\Calibration\pmEGFPC1\0009_pmEGFPC1_R1_P2_K1_Ch2.zen
580	4.391111e-03	7.774572e-04	4.207900e-03	20181124_CTCFgfpcf2_Prometa\MitoSys2\Calibration\pmEGFPC1\0009_pmEGFPC1_R1_P2_K1_Ch2.zen
620	4.053712e-03	1.187380e-03	4.026100e-03	20181124_CTCFgfpcf2_Prometa\MitoSys2\Calibration\pmEGFPC1\0009_pmEGFPC1_R1_P2_K1_Ch2.zen
660	4.027290e-03	6.716715e-04	3.859100e-03	20181124_CTCFgfpcf2_Prometa\MitoSys2\Calibration\pmEGFPC1\0009_pmEGFPC1_R1_P2_K1_Ch2.zen
700	3.663191e-03	7.269306e-04	3.705100e-03	20181124_CTCFgfpcf2_Prometa\MitoSys2\Calibration\pmEGFPC1\0009_pmEGFPC1_R1_P2_K1_Ch2.zen
780	3.311556e-03	6.649587e-04	3.430400e-03	20181124_CTCFgfpcf2_Prometa\MitoSys2\Calibration\pmEGFPC1\0009_pmEGFPC1_R1_P2_K1_Ch2.zen
860	3.168178e-03	7.097937e-04	3.192300e-03	20181124_CTCFgfpcf2_Prometa\MitoSys2\Calibration\pmEGFPC1\0009_pmEGFPC1_R1_P2_K1_Ch2.zen
940	2.937168e-03	7.310995e-04	2.983900e-03	20181124_CTCFgfpcf2_Prometa\MitoSys2\Calibration\pmEGFPC1\0009_pmEGFPC1_R1_P2_K1_Ch2.zen
1020	2.859404e-03	8.253731e-04	2.799700e-03	20181124_CTCFgfpcf2_Prometa\MitoSys2\Calibration\pmEGFPC1\0009_pmEGFPC1_R1_P2_K1_Ch2.zen
1100	2.641631e-03	8.522989e-04	2.635800e-03	20181124_CTCFgfpcf2_Prometa\MitoSys2\Calibration\pmEGFPC1\0009_pmEGFPC1_R1_P2_K1_Ch2.zen
1180	2.357483e-03	7.500670e-04	2.489000e-03	20181124_CTCFgfpcf2_Prometa\MitoSys2\Calibration\pmEGFPC1\0009_pmEGFPC1_R1_P2_K1_Ch2.zen
1260	2.416973e-03	6.503427e-04	2.356700e-03	20181124_CTCFgfpcf2_Prometa\MitoSys2\Calibration\pmEGFPC1\0009_pmEGFPC1_R1_P2_K1_Ch2.zen
1340	2.108327e-03	6.945028e-04	2.236800e-03	20181124_CTCFgfpcf2_Prometa\MitoSys2\Calibration\pmEGFPC1\0009_pmEGFPC1_R1_P2_K1_Ch2.zen
1420	1.926675e-03	7.186454e-04	2.127600e-03	20181124_CTCFgfpcf2_Prometa\MitoSys2\Calibration\pmEGFPC1\0009_pmEGFPC1_R1_P2_K1_Ch2.zen
1500	2.043711e-03	6.151141e-04	2.027900e-03	20181124_CTCFgfpcf2_Prometa\MitoSys2\Calibration\pmEGFPC1\0009_pmEGFPC1_R1_P2_K1_Ch2.zen
1660	1.769741e-03	5.839023e-04	1.852000e-03	20181124_CTCFgfpcf2_Prometa\MitoSys2\Calibration\pmEGFPC1\0009_pmEGFPC1_R1_P2_K1_Ch2.zen
1820	1.550364e-03	4.172428e-04	1.702000e-03	20181124_CTCFgfpcf2_Prometa\MitoSys2\Calibration\pmEGFPC1\0009_pmEGFPC1_R1_P2_K1_Ch2.zen
1980	1.471790e-03	6.199470e-04	1.572500e-03	20181124_CTCFgfpcf2_Prometa\MitoSys2\Calibration\pmEGFPC1\0009_pmEGFPC1_R1_P2_K1_Ch2.zen
2140	1.429746e-03	5.808716e-04	1.459700e-03	20181124_CTCFgfpcf2_Prometa\MitoSys2\Calibration\pmEGFPC1\0009_pmEGFPC1_R1_P2_K1_Ch2.zen
2300	1.400604e-03	6.401784e-04	1.360600e-03	20181124_CTCFgfpcf2_Prometa\MitoSys2\Calibration\pmEGFPC1\0009_pmEGFPC1_R1_P2_K1_Ch2.zen
2460	1.164215e-03	5.131286e-04	1.273000e-03	20181124_CTCFgfpcf2_Prometa\MitoSys2\Calibration\pmEGFPC1\0009_pmEGFPC1_R1_P2_K1_Ch2.zen
2620	1.199549e-03	5.769366e-04	1.194800e-03	20181124_CTCFgfpcf2_Prometa\MitoSys2\Calibration\pmEGFPC1\0009_pmEGFPC1_R1_P2_K1_Ch2.zen
2780	9.046484e-04	5.554323e-04	1.124800e-03	20181124_CTCFgfpcf2_Prometa\MitoSys2\Calibration\pmEGFPC1\0009_pmEGFPC1_R1_P2_K1_Ch2.zen
2940	1.008523e-03	5.405408e-04	1.061800e-03	20181124_CTCFgfpcf2_Prometa\MitoSys2\Calibration\pmEGFPC1\0009_pmEGFPC1_R1_P2_K1_Ch2.zen
3100	9.724700e-04	5.436983e-04	1.004800e-03	20181124_CTCFgfpcf2_Prometa\MitoSys2\Calibration\pmEGFPC1\0009_pmEGFPC1_R1_P2_K1_Ch2.zen
3420	9.284851e-04	6.376827e-04	9.056200e-04	20181124_CTCFgfpcf2_Prometa\MitoSys2\Calibration\pmEGFPC1\0009_pmEGFPC1_R1_P2_K1_Ch2.zen
3740	6.994710e-04	4.909551e-04	8.225200e-04	20181124_CTCFgfpcf2_Prometa\MitoSys2\Calibration\pmEGFPC1\0009_pmEGFPC1_R1_P2_K1_Ch2.zen
4060	7.795502e-04	5.997065e-04	7.519500e-04	20181124_CTCFgfpcf2_Prometa\MitoSys2\Calibration\pmEGFPC1\0009_pmEGFPC1_R1_P2_K1_Ch2.zen
4380	7.149852e-04	5.419265e-04	6.913700e-04	20181124_CTCFgfpcf2_Prometa\MitoSys2\Calibration\pmEGFPC1\0009_pmEGFPC1_R1_P2_K1_Ch2.zen
4700	6.673405e-04	5.223751e-04	6.388400e-04	20181124_CTCFgfpcf2_Prometa\MitoSys2\Calibration\pmEGFPC1\0009_pmEGFPC1_R1_P2_K1_Ch2.zen
5020	6.442784e-04	5.053440e-04	5.929100e-04	20181124_CTCFgfpcf2_Prometa\MitoSys2\Calibration\pmEGFPC1\0009_pmEGFPC1_R1_P2_K1_Ch2.zen
5340	5.944963e-04	4.712346e-04	5.524500e-04	20181124_CTCFgfpcf2_Prometa\MitoSys2\Calibration\pmEGFPC1\0009_pmEGFPC1_R1_P2_K1_Ch2.zen
5660	5.689225e-04	5.213634e-04	5.165700e-04	20181124_CTCFgfpcf2_Prometa\MitoSys2\Calibration\pmEGFPC1\0009_pmEGFPC1_R1_P2_K1_Ch2.zen
5980	4.454339e-04	4.829488e-04	4.845500e-04	20181124_CTCFgfpcf2_Prometa\MitoSys2\Calibration\pmEGFPC1\0009_pmEGFPC1_R1_P2_K1_Ch2.zen
6300	4.251447e-04	4.235117e-04	4.558200e-04	20181124_CTCFgfpcf2_Prometa\MitoSys2\Calibration\pmEGFPC1\0009_pmEGFPC1_R1_P2_K1_Ch2.zen
6940	3.825612e-04	4.180328e-04	4.064700e-04	20181124_CTCFgfpcf2_Prometa\MitoSys2\Calibration\pmEGFPC1\0009_pmEGFPC1_R1_P2_K1_Ch2.zen
7580	4.287486e-04	4.160378e-04	3.656700e-04	20181124_CTCFgfpcf2_Prometa\MitoSys2\Calibration\pmEGFPC1\0009_pmEGFPC1_R1_P2_K1_Ch2.zen
8220	3.140356e-04	3.295439e-04	3.314500e-04	20181124_CTCFgfpcf2_Prometa\MitoSys2\Calibration\pmEGFPC1\0009_pmEGFPC1_R1_P2_K1_Ch2.zen
8860	2.599899e-04	3.906694e-04	3.023900e-04	20181124_CTCFgfpcf2_Prometa\MitoSys2\Calibration\pmEGFPC1\0009_pmEGFPC1_R1_P2_K1_Ch2.zen
9500	2.446574e-04	4.278920e-04	2.774300e-04	20181124_CTCFgfpcf2_Prometa\MitoSys2\Calibration\pmEGFPC1\0009_pmEGFPC1_R1_P2_K1_Ch2.zen
10140	1.814554e-04	3.900378e-04	2.558100e-04	20181124_CTCFgfpcf2_Prometa\MitoSys2\Calibration\pmEGFPC1\0009_pmEGFPC1_R1_P2_K1_Ch2.zen
10780	1.707766e-04	4.200918e-04	2.369200e-04	20181124_CTCFgfpcf2_Prometa\MitoSys2\Calibration\pmEGFPC1\0009_pmEGFPC1_R1_P2_K1_Ch2.zen
11420	1.224259e-04	4.256849e-04	2.202900e-04	20181124_CTCFgfpcf2_Prometa\MitoSys2\Calibration\pmEGFPC1\0009_pmEGFPC1_R1_P2_K1_Ch2.zen
12060	1.675123e-04	4.267516e-04	2.055500e-04	20181124_CTCFgfpcf2_Prometa\MitoSys2\Calibration\pmEGFPC1\0009_pmEGFPC1_R1_P2_K1_Ch2.zen
12700	1.158764e-04	3.026958e-04	1.924200e-04	20181124_CTCFgfpcf2_Prometa\MitoSys2\Calibration\pmEGFPC1\0009_pmEGFPC1_R1_P2_K1_Ch2.zen
13980	1.036758e-04	4.103040e-04	1.700600e-04	20181124_CTCFgfpcf2_Prometa\MitoSys2\Calibration\pmEGFPC1\0009_pmEGFPC1_R1_P2_K1_Ch2.zen
15260	1.707915e-04	3.812543e-04	1.517800e-04	20181124_CTCFgfpcf2_Prometa\MitoSys2\Calibration\pmEGFPC1\0009_pmEGFPC1_R1_P2_K1_Ch2.zen
16540	1.841291e-04	3.789082e-04	1.365900e-04	20181124_CTCFgfpcf2_Prometa\MitoSys2\Calibration\pmEGFPC1\0009_pmEGFPC1_R1_P2_K1_Ch2.zen
17820	1.726701e-04	3.771682e-04	1.238100e-04	20181124_CTCFgfpcf2_Prometa\MitoSys2\Calibration\pmEGFPC1\0009_pmEGFPC1_R1_P2_K1_Ch2.zen
19100	1.012575e-04	3.447737e-04	1.129300e-04	20181124_CTCFgfpcf2_Prometa\MitoSys2\Calibration\pmEGFPC1\0009_pmEGFPC1_R1_P2_K1_Ch2.zen
20380	6.381762e-05	3.414762e-04	1.035700e-04	20181124_CTCFgfpcf2_Prometa\MitoSys2\Calibration\pmEGFPC1\0009_pmEGFPC1_R1_P2_K1_Ch2.zen
21660	1.501460e-04	3.492036e-04	9.544500e-05	20181124_CTCFgfpcf2_Prometa\MitoSys2\Calibration\pmEGFPC1\0009_pmEGFPC1_R1_P2_K1_Ch2.zen
22940	1.264678e-04	4.126689e-04	8.834000e-05	20181124_CTCFgfpcf2_Prometa\MitoSys2\Calibration\pmEGFPC1\0009_pmEGFPC1_R1_P2_K1_Ch2.zen
24220	1.597076e-04	3.807800e-04	8.208300e-05	20181124_CTCFgfpcf2_Prometa\MitoSys2\Calibration\pmEGFPC1\0009_pmEGFPC1_R1_P2_K1_Ch2.zen
25500	2.102124e-04	3.742126e-04	7.653700e-05	20181124_CTCFgfpcf2_Prometa\MitoSys2\Calibration\pmEGFPC1\0009_pmEGFPC1_R1_P2_K1_Ch2.zen
28060	1.059188e-04	3.405418e-04	6.716300e-05	20181124_CTCFgfpcf2_Prometa\MitoSys2\Calibration\pmEGFPC1\0009_pmEGFPC1_R1_P2_K1_Ch2.zen
30620	1.695164e-04	2.603831e-04	5.956900e-05	20181124_CTCFgfpcf2_Prometa\MitoSys2\Calibration\pmEGFPC1\0009_pmEGFPC1_R1_P2_K1_Ch2.zen
33180	1.582293e-04	2.904144e-04	5.331400e-05	20181124_CTCFgfpcf2_Prometa\MitoSys2\Calibration\pmEGFPC1\0009_pmEGFPC1_R1_P2_K1_Ch2.zen
35740	1.133320e-04	2.527125e-04	4.808700e-05	20181124_CTCFgfpcf2_Prometa\MitoSys2\Calibration\pmEGFPC1\0009_pmEGFPC1_R1_P2_K1_Ch2.zen
38300	9.126382e-05	3.107751e-04	4.366500e-05	20181124_CTCFgfpcf2_Prometa\MitoSys2\Calibration\pmEGFPC1\0009_pmEGFPC1_R1_P2_K1_Ch2.zen
40860	7.900262e-06	3.195923e-04	3.988500e-05	20181124_CTCFgfpcf2_Prometa\MitoSys2\Calibration\pmEGFPC1\0009_pmEGFPC1_R1_P2_K1_Ch2.zen
43420	6.780101e-05	2.571480e-04	3.662200e-05	20181124_CTCFgfpcf2_Prometa\MitoSys2\Calibration\pmEGFPC1\0009_pmEGFPC1_R1_P2_K1_Ch2.zen
45980	9.464042e-05	2.826993e-04	3.378300e-05	20181124_CTCFgfpcf2_Prometa\MitoSys2\Calibration\pmEGFPC1\0009_pmEGFPC1_R1_P2_K1_Ch2.zen
48540	9.766299e-05	4.116587e-04	3.129400e-05	20181124_CTCFgfpcf2_Prometa\MitoSys2\Calibration\pmEGFPC1\0009_pmEGFPC1_R1_P2_K1_Ch2.zen
51100	7.753393e-05	2.705471e-04	2.909700e-05	20181124_CTCFgfpcf2_Prometa\MitoSys2\Calibration\pmEGFPC1\0009_pmEGFPC1_R1_P2_K1_Ch2.zen
56220	1.954009e-05	2.285880e-04	2.540600e-05	20181124_CTCFgfpcf2_Prometa\MitoSys2\Calibration\pmEGFPC1\0009_pmEGFPC1_R1_P2_K1_Ch2.zen
61340	2.132916e-05	2.399727e-04	2.243600e-05	20181124_CTCFgfpcf2_Prometa\MitoSys2\Calibration\pmEGFPC1\0009_pmEGFPC1_R1_P2_K1_Ch2.zen
66460	1.728182e-05	2.488994e-04	2.000400e-05	20181124_CTCFgfpcf2_Prometa\MitoSys2\Calibration\pmEGFPC1\0009_pmEGFPC1_R1_P2_K1_Ch2.zen
71580	-3.945099e-06	2.736407e-04	1.798200e-05	20181124_CTCFgfpcf2_Prometa\MitoSys2\Calibration\pmEGFPC1\0009_pmEGFPC1_R1_P2_K1_Ch2.zen
76700	-6.347010e-06	3.104573e-04	1.628100e-05	20181124_CTCFgfpcf2_Prometa\MitoSys2\Calibration\pmEGFPC1\0009_pmEGFPC1_R1_P2_K1_Ch2.zen
81820	2.639490e-05	2.836627e-04	1.483200e-05	20181124_CTCFgfpcf2_Prometa\MitoSys2\Calibration\pmEGFPC1\0009_pmEGFPC1_R1_P2_K1_Ch2.zen
86940	-2.477248e-05	2.342589e-04	1.358700e-05	20181124_CTCFgfpcf2_Prometa\MitoSys2\Calibration\pmEGFPC1\0009_pmEGFPC1_R1_P2_K1_Ch2.zen
92060	6.760320e-05	2.003660e-04	1.250600e-05	20181124_CTCFgfpcf2_Prometa\MitoSys2\Calibration\pmEGFPC1\0009_pmEGFPC1_R1_P2_K1_Ch2.zen
97180	-5.159956e-06	2.210921e-04	1.156200e-05	20181124_CTCFgfpcf2_Prometa\MitoSys2\Calibration\pmEGFPC1\0009_pmEGFPC1_R1_P2_K1_Ch2.zen
102300	3.672637e-05	2.203035e-04	1.073200e-05	20181124_CTCFgfpcf2_Prometa\MitoSys2\Calibration\pmEGFPC1\0009_pmEGFPC1_R1_P2_K1_Ch2.zen
112540	8.293719e-05	2.261440e-04	9.341100e-06	20181124_CTCFgfpcf2_Prometa\MitoSys2\Calibration\pmEGFPC1\0009_pmEGFPC1_R1_P2_K1_Ch2.zen
122780	1.900848e-05	1.751734e-04	8.227200e-06	20181124_CTCFgfpcf2_Prometa\MitoSys2\Calibration\pmEGFPC1\0009_pmEGFPC1_R1_P2_K1_Ch2.zen
133020	-3.596314e-05	2.225295e-04	7.318700e-06	20181124_CTCFgfpcf2_Prometa\MitoSys2\Calibration\pmEGFPC1\0009_pmEGFPC1_R1_P2_K1_Ch2.zen
143260	-1.798491e-06	2.563669e-04	6.566100e-06	20181124_CTCFgfpcf2_Prometa\MitoSys2\Calibration\pmEGFPC1\0009_pmEGFPC1_R1_P2_K1_Ch2.zen
153500	3.193007e-05	1.519175e-04	5.934400e-06	20181124_CTCFgfpcf2_Prometa\MitoSys2\Calibration\pmEGFPC1\0009_pmEGFPC1_R1_P2_K1_Ch2.zen
163740	-1.104030e-05	1.870307e-04	5.398000e-06	20181124_CTCFgfpcf2_Prometa\MitoSys2\Calibration\pmEGFPC1\0009_pmEGFPC1_R1_P2_K1_Ch2.zen
173980	-1.025153e-04	2.272077e-04	4.937900e-06	20181124_CTCFgfpcf2_Prometa\MitoSys2\Calibration\pmEGFPC1\0009_pmEGFPC1_R1_P2_K1_Ch2.zen
184220	-3.068888e-05	2.392629e-04	4.539700e-06	20181124_CTCFgfpcf2_Prometa\MitoSys2\Calibration\pmEGFPC1\0009_pmEGFPC1_R1_P2_K1_Ch2.zen
194460	-5.340248e-05	1.902426e-04	4.192400e-06	20181124_CTCFgfpcf2_Prometa\MitoSys2\Calibration\pmEGFPC1\0009_pmEGFPC1_R1_P2_K1_Ch2.zen
204700	-7.086452e-05	1.793327e-04	3.887200e-06	20181124_CTCFgfpcf2_Prometa\MitoSys2\Calibration\pmEGFPC1\0009_pmEGFPC1_R1_P2_K1_Ch2.zen
225180	2.511260e-06	1.610517e-04	3.377500e-06	20181124_CTCFgfpcf2_Prometa\MitoSys2\Calibration\pmEGFPC1\0009_pmEGFPC1_R1_P2_K1_Ch2.zen
245660	-5.736640e-05	1.246511e-04	2.970400e-06	20181124_CTCFgfpcf2_Prometa\MitoSys2\Calibration\pmEGFPC1\0009_pmEGFPC1_R1_P2_K1_Ch2.zen
266140	-5.305288e-06	1.867189e-04	2.639000e-06	20181124_CTCFgfpcf2_Prometa\MitoSys2\Calibration\pmEGFPC1\0009_pmEGFPC1_R1_P2_K1_Ch2.zen
286620	-2.572931e-05	1.827484e-04	2.365000e-06	20181124_CTCFgfpcf2_Prometa\MitoSys2\Calibration\pmEGFPC1\0009_pmEGFPC1_R1_P2_K1_Ch2.zen
307100	-7.261881e-05	1.875313e-04	2.135500e-06	20181124_CTCFgfpcf2_Prometa\MitoSys2\Calibration\pmEGFPC1\0009_pmEGFPC1_R1_P2_K1_Ch2.zen
327580	-3.070248e-05	1.541357e-04	1.940800e-06	20181124_CTCFgfpcf2_Prometa\MitoSys2\Calibration\pmEGFPC1\0009_pmEGFPC1_R1_P2_K1_Ch2.zen
348060	6.812138e-05	1.631219e-04	1.774000e-06	20181124_CTCFgfpcf2_Prometa\MitoSys2\Calibration\pmEGFPC1\0009_pmEGFPC1_R1_P2_K1_Ch2.zen
368540	5.122815e-05	1.567306e-04	1.629900e-06	20181124_CTCFgfpcf2_Prometa\MitoSys2\Calibration\pmEGFPC1\0009_pmEGFPC1_R1_P2_K1_Ch2.zen
389020	-6.485842e-06	1.352054e-04	1.504300e-06	20181124_CTCFgfpcf2_Prometa\MitoSys2\Calibration\pmEGFPC1\0009_pmEGFPC1_R1_P2_K1_Ch2.zen
409500	-5.072836e-05	1.443084e-04	1.394100e-06	20181124_CTCFgfpcf2_Prometa\MitoSys2\Calibration\pmEGFPC1\0009_pmEGFPC1_R1_P2_K1_Ch2.zen
450460	-5.591995e-05	1.629752e-04	1.210100e-06	20181124_CTCFgfpcf2_Prometa\MitoSys2\Calibration\pmEGFPC1\0009_pmEGFPC1_R1_P2_K1_Ch2.zen
491420	-2.106225e-05	1.085990e-04	1.063400e-06	20181124_CTCFgfpcf2_Prometa\MitoSys2\Calibration\pmEGFPC1\0009_pmEGFPC1_R1_P2_K1_Ch2.zen
532380	2.280271e-05	1.542032e-04	9.441400e-07	20181124_CTCFgfpcf2_Prometa\MitoSys2\Calibration\pmEGFPC1\0009_pmEGFPC1_R1_P2_K1_Ch2.zen
573340	-4.259266e-05	1.105131e-04	8.456400e-07	20181124_CTCFgfpcf2_Prometa\MitoSys2\Calibration\pmEGFPC1\0009_pmEGFPC1_R1_P2_K1_Ch2.zen
614300	-4.856929e-05	1.474570e-04	7.631600e-07	20181124_CTCFgfpcf2_Prometa\MitoSys2\Calibration\pmEGFPC1\0009_pmEGFPC1_R1_P2_K1_Ch2.zen
655260	1.379882e-06	1.920044e-04	6.932900e-07	20181124_CTCFgfpcf2_Prometa\MitoSys2\Calibration\pmEGFPC1\0009_pmEGFPC1_R1_P2_K1_Ch2.zen
696220	-3.243907e-05	1.894548e-04	6.334800e-07	20181124_CTCFgfpcf2_Prometa\MitoSys2\Calibration\pmEGFPC1\0009_pmEGFPC1_R1_P2_K1_Ch2.zen
737180	-4.612659e-05	1.603492e-04	5.818100e-07	20181124_CTCFgfpcf2_Prometa\MitoSys2\Calibration\pmEGFPC1\0009_pmEGFPC1_R1_P2_K1_Ch2.zen
778140	-8.442608e-05	1.501564e-04	5.368000e-07	20181124_CTCFgfpcf2_Prometa\MitoSys2\Calibration\pmEGFPC1\0009_pmEGFPC1_R1_P2_K1_Ch2.zen
819100	-6.043862e-05	1.108672e-04	4.973200e-07	20181124_CTCFgfpcf2_Prometa\MitoSys2\Calibration\pmEGFPC1\0009_pmEGFPC1_R1_P2_K1_Ch2.zen
901020	-4.642133e-06	1.213595e-04	4.315000e-07	20181124_CTCFgfpcf2_Prometa\MitoSys2\Calibration\pmEGFPC1\0009_pmEGFPC1_R1_P2_K1_Ch2.zen
982940	-2.549702e-05	1.300894e-04	3.790200e-07	20181124_CTCFgfpcf2_Prometa\MitoSys2\Calibration\pmEGFPC1\0009_pmEGFPC1_R1_P2_K1_Ch2.zen
1064860	-2.064951e-06	1.254526e-04	3.364000e-07	20181124_CTCFgfpcf2_Prometa\MitoSys2\Calibration\pmEGFPC1\0009_pmEGFPC1_R1_P2_K1_Ch2.zen
1146780	-2.169636e-05	1.400125e-04	3.012100e-07	20181124_CTCFgfpcf2_Prometa\MitoSys2\Calibration\pmEGFPC1\0009_pmEGFPC1_R1_P2_K1_Ch2.zen
1228700	1.772344e-05	1.303393e-04	2.717700e-07	20181124_CTCFgfpcf2_Prometa\MitoSys2\Calibration\pmEGFPC1\0009_pmEGFPC1_R1_P2_K1_Ch2.zen
1310620	2.599140e-05	1.462368e-04	2.468300e-07	20181124_CTCFgfpcf2_Prometa\MitoSys2\Calibration\pmEGFPC1\0009_pmEGFPC1_R1_P2_K1_Ch2.zen
1392540	4.174993e-05	1.274786e-04	2.254900e-07	20181124_CTCFgfpcf2_Prometa\MitoSys2\Calibration\pmEGFPC1\0009_pmEGFPC1_R1_P2_K1_Ch2.zen
1474460	2.055627e-05	7.252872e-05	2.070600e-07	20181124_CTCFgfpcf2_Prometa\MitoSys2\Calibration\pmEGFPC1\0009_pmEGFPC1_R1_P2_K1_Ch2.zen
1556380	6.522034e-06	1.068573e-04	1.910100e-07	20181124_CTCFgfpcf2_Prometa\MitoSys2\Calibration\pmEGFPC1\0009_pmEGFPC1_R1_P2_K1_Ch2.zen
10	6.791964e-03	8.027435e-04	6.687200e-03	20181124_CTCFgfpcf2_Prometa\MitoSys2\Calibration\pmEGFPC1\0011_pmEGFPC1_R1_P2_K1_Ch2.zen
20	6.347874e-03	7.997289e-04	6.427100e-03	20181124_CTCFgfpcf2_Prometa\MitoSys2\Calibration\pmEGFPC1\0011_pmEGFPC1_R1_P2_K1_Ch2.zen
30	6.235290e-03	7.382317e-04	6.186400e-03	20181124_CTCFgfpcf2_Prometa\MitoSys2\Calibration\pmEGFPC1\0011_pmEGFPC1_R1_P2_K1_Ch2.zen
40	5.868408e-03	9.085760e-04	5.963700e-03	20181124_CTCFgfpcf2_Prometa\MitoSys2\Calibration\pmEGFPC1\0011_pmEGFPC1_R1_P2_K1_Ch2.zen
50	5.720639e-03	1.073662e-03	5.757500e-03	20181124_CTCFgfpcf2_Prometa\MitoSys2\Calibration\pmEGFPC1\0011_pmEGFPC1_R1_P2_K1_Ch2.zen
60	5.695967e-03	8.848208e-04	5.566400e-03	20181124_CTCFgfpcf2_Prometa\MitoSys2\Calibration\pmEGFPC1\0011_pmEGFPC1_R1_P2_K1_Ch2.zen
70	5.727827e-03	8.572439e-04	5.388900e-03	20181124_CTCFgfpcf2_Prometa\MitoSys2\Calibration\pmEGFPC1\0011_pmEGFPC1_R1_P2_K1_Ch2.zen
80	4.886314e-03	9.251539e-04	5.223800e-03	20181124_CTCFgfpcf2_Prometa\MitoSys2\Calibration\pmEGFPC1\0011_pmEGFPC1_R1_P2_K1_Ch2.zen
90	4.908807e-03	8.288734e-04	5.069800e-03	20181124_CTCFgfpcf2_Prometa\MitoSys2\Calibration\pmEGFPC1\0011_pmEGFPC1_R1_P2_K1_Ch2.zen
100	4.775827e-03	6.446136e-04	4.926000e-03	20181124_CTCFgfpcf2_Prometa\MitoSys2\Calibration\pmEGFPC1\0011_pmEGFPC1_R1_P2_K1_Ch2.zen
120	4.822730e-03	7.654051e-04	4.665100e-03	20181124_CTCFgfpcf2_Prometa\MitoSys2\Calibration\pmEGFPC1\0011_pmEGFPC1_R1_P2_K1_Ch2.zen
140	4.570368e-03	5.294858e-04	4.434700e-03	20181124_CTCFgfpcf2_Prometa\MitoSys2\Calibration\pmEGFPC1\0011_pmEGFPC1_R1_P2_K1_Ch2.zen
160	4.126836e-03	6.377646e-04	4.229700e-03	20181124_CTCFgfpcf2_Prometa\MitoSys2\Calibration\pmEGFPC1\0011_pmEGFPC1_R1_P2_K1_Ch2.zen
180	3.979467e-03	8.017405e-04	4.046000e-03	20181124_CTCFgfpcf2_Prometa\MitoSys2\Calibration\pmEGFPC1\0011_pmEGFPC1_R1_P2_K1_Ch2.zen
200	4.048073e-03	8.015258e-04	3.880100e-03	20181124_CTCFgfpcf2_Prometa\MitoSys2\Calibration\pmEGFPC1\0011_pmEGFPC1_R1_P2_K1_Ch2.zen
220	3.787525e-03	6.783302e-04	3.729600e-03	20181124_CTCFgfpcf2_Prometa\MitoSys2\Calibration\pmEGFPC1\0011_pmEGFPC1_R1_P2_K1_Ch2.zen
240	3.623829e-03	5.214858e-04	3.592100e-03	20181124_CTCFgfpcf2_Prometa\MitoSys2\Calibration\pmEGFPC1\0011_pmEGFPC1_R1_P2_K1_Ch2.zen
260	3.749376e-03	6.531569e-04	3.465900e-03	20181124_CTCFgfpcf2_Prometa\MitoSys2\Calibration\pmEGFPC1\0011_pmEGFPC1_R1_P2_K1_Ch2.zen
280	3.303508e-03	6.376089e-04	3.349400e-03	20181124_CTCFgfpcf2_Prometa\MitoSys2\Calibration\pmEGFPC1\0011_pmEGFPC1_R1_P2_K1_Ch2.zen
300	3.331364e-03	5.654536e-04	3.241500e-03	20181124_CTCFgfpcf2_Prometa\MitoSys2\Calibration\pmEGFPC1\0011_pmEGFPC1_R1_P2_K1_Ch2.zen
340	2.940089e-03	5.572754e-04	3.047500e-03	20181124_CTCFgfpcf2_Prometa\MitoSys2\Calibration\pmEGFPC1\0011_pmEGFPC1_R1_P2_K1_Ch2.zen
380	2.958492e-03	4.958053e-04	2.877400e-03	20181124_CTCFgfpcf2_Prometa\MitoSys2\Calibration\pmEGFPC1\0011_pmEGFPC1_R1_P2_K1_Ch2.zen
420	2.652467e-03	5.143417e-04	2.726600e-03	20181124_CTCFgfpcf2_Prometa\MitoSys2\Calibration\pmEGFPC1\0011_pmEGFPC1_R1_P2_K1_Ch2.zen
460	2.462727e-03	4.856085e-04	2.591600e-03	20181124_CTCFgfpcf2_Prometa\MitoSys2\Calibration\pmEGFPC1\0011_pmEGFPC1_R1_P2_K1_Ch2.zen
500	2.503607e-03	5.987327e-04	2.470000e-03	20181124_CTCFgfpcf2_Prometa\MitoSys2\Calibration\pmEGFPC1\0011_pmEGFPC1_R1_P2_K1_Ch2.zen
540	2.336191e-03	4.729785e-04	2.359700e-03	20181124_CTCFgfpcf2_Prometa\MitoSys2\Calibration\pmEGFPC1\0011_pmEGFPC1_R1_P2_K1_Ch2.zen
580	2.076146e-03	7.463599e-04	2.259000e-03	20181124_CTCFgfpcf2_Prometa\MitoSys2\Calibration\pmEGFPC1\0011_pmEGFPC1_R1_P2_K1_Ch2.zen
620	2.119100e-03	4.867261e-04	2.166800e-03	20181124_CTCFgfpcf2_Prometa\MitoSys2\Calibration\pmEGFPC1\0011_pmEGFPC1_R1_P2_K1_Ch2.zen
660	2.161983e-03	5.174516e-04	2.082000e-03	20181124_CTCFgfpcf2_Prometa\MitoSys2\Calibration\pmEGFPC1\0011_pmEGFPC1_R1_P2_K1_Ch2.zen
700	1.935746e-03	3.563864e-04	2.003600e-03	20181124_CTCFgfpcf2_Prometa\MitoSys2\Calibration\pmEGFPC1\0011_pmEGFPC1_R1_P2_K1_Ch2.zen
780	1.821936e-03	3.610189e-04	1.863600e-03	20181124_CTCFgfpcf2_Prometa\MitoSys2\Calibration\pmEGFPC1\0011_pmEGFPC1_R1_P2_K1_Ch2.zen
860	1.692052e-03	4.376958e-04	1.742200e-03	20181124_CTCFgfpcf2_Prometa\MitoSys2\Calibration\pmEGFPC1\0011_pmEGFPC1_R1_P2_K1_Ch2.zen
940	1.558240e-03	4.634286e-04	1.635900e-03	20181124_CTCFgfpcf2_Prometa\MitoSys2\Calibration\pmEGFPC1\0011_pmEGFPC1_R1_P2_K1_Ch2.zen
1020	1.485563e-03	4.174608e-04	1.542000e-03	20181124_CTCFgfpcf2_Prometa\MitoSys2\Calibration\pmEGFPC1\0011_pmEGFPC1_R1_P2_K1_Ch2.zen
1100	1.473072e-03	4.684622e-04	1.458500e-03	20181124_CTCFgfpcf2_Prometa\MitoSys2\Calibration\pmEGFPC1\0011_pmEGFPC1_R1_P2_K1_Ch2.zen
1180	1.407577e-03	3.946504e-04	1.383900e-03	20181124_CTCFgfpcf2_Prometa\MitoSys2\Calibration\pmEGFPC1\0011_pmEGFPC1_R1_P2_K1_Ch2.zen
1260	1.244144e-03	3.626873e-04	1.316700e-03	20181124_CTCFgfpcf2_Prometa\MitoSys2\Calibration\pmEGFPC1\0011_pmEGFPC1_R1_P2_K1_Ch2.zen
1340	1.196606e-03	3.956857e-04	1.255900e-03	20181124_CTCFgfpcf2_Prometa\MitoSys2\Calibration\pmEGFPC1\0011_pmEGFPC1_R1_P2_K1_Ch2.zen
1420	1.163018e-03	3.530900e-04	1.200700e-03	20181124_CTCFgfpcf2_Prometa\MitoSys2\Calibration\pmEGFPC1\0011_pmEGFPC1_R1_P2_K1_Ch2.zen
1500	1.114745e-03	4.713024e-04	1.150300e-03	20181124_CTCFgfpcf2_Prometa\MitoSys2\Calibration\pmEGFPC1\0011_pmEGFPC1_R1_P2_K1_Ch2.zen
1660	1.035417e-03	4.196426e-04	1.061800e-03	20181124_CTCFgfpcf2_Prometa\MitoSys2\Calibration\pmEGFPC1\0011_pmEGFPC1_R1_P2_K1_Ch2.zen
1820	9.043374e-04	4.169228e-04	9.865500e-04	20181124_CTCFgfpcf2_Prometa\MitoSys2\Calibration\pmEGFPC1\0011_pmEGFPC1_R1_P2_K1_Ch2.zen
1980	9.144630e-04	4.529032e-04	9.218200e-04	20181124_CTCFgfpcf2_Prometa\MitoSys2\Calibration\pmEGFPC1\0011_pmEGFPC1_R1_P2_K1_Ch2.zen
2140	8.696457e-04	4.000760e-04	8.655900e-04	20181124_CTCFgfpcf2_Prometa\MitoSys2\Calibration\pmEGFPC1\0011_pmEGFPC1_R1_P2_K1_Ch2.zen
2300	7.950104e-04	2.885801e-04	8.163000e-04	20181124_CTCFgfpcf2_Prometa\MitoSys2\Calibration\pmEGFPC1\0011_pmEGFPC1_R1_P2_K1_Ch2.zen
2460	7.606271e-04	3.104120e-04	7.727700e-04	20181124_CTCFgfpcf2_Prometa\MitoSys2\Calibration\pmEGFPC1\0011_pmEGFPC1_R1_P2_K1_Ch2.zen
2620	7.485651e-04	3.908872e-04	7.340600e-04	20181124_CTCFgfpcf2_Prometa\MitoSys2\Calibration\pmEGFPC1\0011_pmEGFPC1_R1_P2_K1_Ch2.zen
2780	6.131875e-04	3.501562e-04	6.994200e-04	20181124_CTCFgfpcf2_Prometa\MitoSys2\Calibration\pmEGFPC1\0011_pmEGFPC1_R1_P2_K1_Ch2.zen
2940	5.214509e-04	3.493302e-04	6.682500e-04	20181124_CTCFgfpcf2_Prometa\MitoSys2\Calibration\pmEGFPC1\0011_pmEGFPC1_R1_P2_K1_Ch2.zen
3100	6.142264e-04	3.145161e-04	6.400700e-04	20181124_CTCFgfpcf2_Prometa\MitoSys2\Calibration\pmEGFPC1\0011_pmEGFPC1_R1_P2_K1_Ch2.zen
3420	5.999356e-04	1.916925e-04	5.911300e-04	20181124_CTCFgfpcf2_Prometa\MitoSys2\Calibration\pmEGFPC1\0011_pmEGFPC1_R1_P2_K1_Ch2.zen
3740	6.080227e-04	2.534340e-04	5.501200e-04	20181124_CTCFgfpcf2_Prometa\MitoSys2\Calibration\pmEGFPC1\0011_pmEGFPC1_R1_P2_K1_Ch2.zen
4060	5.534333e-04	2.094495e-04	5.152900e-04	20181124_CTCFgfpcf2_Prometa\MitoSys2\Calibration\pmEGFPC1\0011_pmEGFPC1_R1_P2_K1_Ch2.zen
4380	4.607580e-04	2.132517e-04	4.853800e-04	20181124_CTCFgfpcf2_Prometa\MitoSys2\Calibration\pmEGFPC1\0011_pmEGFPC1_R1_P2_K1_Ch2.zen
4700	5.285256e-04	3.029449e-04	4.594200e-04	20181124_CTCFgfpcf2_Prometa\MitoSys2\Calibration\pmEGFPC1\0011_pmEGFPC1_R1_P2_K1_Ch2.zen
5020	4.696387e-04	3.385266e-04	4.367100e-04	20181124_CTCFgfpcf2_Prometa\MitoSys2\Calibration\pmEGFPC1\0011_pmEGFPC1_R1_P2_K1_Ch2.zen
5340	4.792722e-04	2.562114e-04	4.166800e-04	20181124_CTCFgfpcf2_Prometa\MitoSys2\Calibration\pmEGFPC1\0011_pmEGFPC1_R1_P2_K1_Ch2.zen
5660	3.989332e-04	2.800162e-04	3.989000e-04	20181124_CTCFgfpcf2_Prometa\MitoSys2\Calibration\pmEGFPC1\0011_pmEGFPC1_R1_P2_K1_Ch2.zen
5980	4.370774e-04	2.045074e-04	3.830100e-04	20181124_CTCFgfpcf2_Prometa\MitoSys2\Calibration\pmEGFPC1\0011_pmEGFPC1_R1_P2_K1_Ch2.zen
6300	4.004914e-04	2.987104e-04	3.687300e-04	20181124_CTCFgfpcf2_Prometa\MitoSys2\Calibration\pmEGFPC1\0011_pmEGFPC1_R1_P2_K1_Ch2.zen
6940	4.070532e-04	3.368948e-04	3.441600e-04	20181124_CTCFgfpcf2_Prometa\MitoSys2\Calibration\pmEGFPC1\0011_pmEGFPC1_R1_P2_K1_Ch2.zen
7580	3.776718e-04	3.879582e-04	3.237900e-04	20181124_CTCFgfpcf2_Prometa\MitoSys2\Calibration\pmEGFPC1\0011_pmEGFPC1_R1_P2_K1_Ch2.zen
8220	3.933691e-04	3.689552e-04	3.066600e-04	20181124_CTCFgfpcf2_Prometa\MitoSys2\Calibration\pmEGFPC1\0011_pmEGFPC1_R1_P2_K1_Ch2.zen
8860	4.154146e-04	2.736442e-04	2.920600e-04	20181124_CTCFgfpcf2_Prometa\MitoSys2\Calibration\pmEGFPC1\0011_pmEGFPC1_R1_P2_K1_Ch2.zen
9500	3.245728e-04	3.318643e-04	2.794800e-04	20181124_CTCFgfpcf2_Prometa\MitoSys2\Calibration\pmEGFPC1\0011_pmEGFPC1_R1_P2_K1_Ch2.zen
10140	2.646989e-04	3.363640e-04	2.685400e-04	20181124_CTCFgfpcf2_Prometa\MitoSys2\Calibration\pmEGFPC1\0011_pmEGFPC1_R1_P2_K1_Ch2.zen
10780	3.135255e-04	3.128199e-04	2.589500e-04	20181124_CTCFgfpcf2_Prometa\MitoSys2\Calibration\pmEGFPC1\0011_pmEGFPC1_R1_P2_K1_Ch2.zen
11420	1.980852e-04	3.405760e-04	2.504700e-04	20181124_CTCFgfpcf2_Prometa\MitoSys2\Calibration\pmEGFPC1\0011_pmEGFPC1_R1_P2_K1_Ch2.zen
12060	2.618703e-04	3.506978e-04	2.429300e-04	20181124_CTCFgfpcf2_Prometa\MitoSys2\Calibration\pmEGFPC1\0011_pmEGFPC1_R1_P2_K1_Ch2.zen
12700	2.119224e-04	2.955264e-04	2.361700e-04	20181124_CTCFgfpcf2_Prometa\MitoSys2\Calibration\pmEGFPC1\0011_pmEGFPC1_R1_P2_K1_Ch2.zen
13980	2.582515e-04	2.795751e-04	2.246000e-04	20181124_CTCFgfpcf2_Prometa\MitoSys2\Calibration\pmEGFPC1\0011_pmEGFPC1_R1_P2_K1_Ch2.zen
15260	2.179828e-04	2.858354e-04	2.150400e-04	20181124_CTCFgfpcf2_Prometa\MitoSys2\Calibration\pmEGFPC1\0011_pmEGFPC1_R1_P2_K1_Ch2.zen
16540	1.615168e-04	2.676037e-04	2.070100e-04	20181124_CTCFgfpcf2_Prometa\MitoSys2\Calibration\pmEGFPC1\0011_pmEGFPC1_R1_P2_K1_Ch2.zen
17820	1.313345e-04	3.108322e-04	2.001700e-04	20181124_CTCFgfpcf2_Prometa\MitoSys2\Calibration\pmEGFPC1\0011_pmEGFPC1_R1_P2_K1_Ch2.zen
19100	2.476588e-04	2.881427e-04	1.942700e-04	20181124_CTCFgfpcf2_Prometa\MitoSys2\Calibration\pmEGFPC1\0011_pmEGFPC1_R1_P2_K1_Ch2.zen
20380	1.820354e-04	3.356867e-04	1.891200e-04	20181124_CTCFgfpcf2_Prometa\MitoSys2\Calibration\pmEGFPC1\0011_pmEGFPC1_R1_P2_K1_Ch2.zen
21660	1.600547e-04	3.034520e-04	1.845900e-04	20181124_CTCFgfpcf2_Prometa\MitoSys2\Calibration\pmEGFPC1\0011_pmEGFPC1_R1_P2_K1_Ch2.zen
22940	1.757400e-04	2.969982e-04	1.805700e-04	20181124_CTCFgfpcf2_Prometa\MitoSys2\Calibration\pmEGFPC1\0011_pmEGFPC1_R1_P2_K1_Ch2.zen
24220	1.496876e-04	2.423069e-04	1.769700e-04	20181124_CTCFgfpcf2_Prometa\MitoSys2\Calibration\pmEGFPC1\0011_pmEGFPC1_R1_P2_K1_Ch2.zen
25500	2.230293e-04	2.304946e-04	1.737200e-04	20181124_CTCFgfpcf2_Prometa\MitoSys2\Calibration\pmEGFPC1\0011_pmEGFPC1_R1_P2_K1_Ch2.zen
28060	1.687707e-04	2.863350e-04	1.680800e-04	20181124_CTCFgfpcf2_Prometa\MitoSys2\Calibration\pmEGFPC1\0011_pmEGFPC1_R1_P2_K1_Ch2.zen
30620	1.824507e-04	2.035219e-04	1.633400e-04	20181124_CTCFgfpcf2_Prometa\MitoSys2\Calibration\pmEGFPC1\0011_pmEGFPC1_R1_P2_K1_Ch2.zen
33180	2.041744e-04	2.020436e-04	1.592600e-04	20181124_CTCFgfpcf2_Prometa\MitoSys2\Calibration\pmEGFPC1\0011_pmEGFPC1_R1_P2_K1_Ch2.zen
35740	1.711045e-04	2.683188e-04	1.557100e-04	20181124_CTCFgfpcf2_Prometa\MitoSys2\Calibration\pmEGFPC1\0011_pmEGFPC1_R1_P2_K1_Ch2.zen
38300	1.784948e-04	2.894484e-04	1.525700e-04	20181124_CTCFgfpcf2_Prometa\MitoSys2\Calibration\pmEGFPC1\0011_pmEGFPC1_R1_P2_K1_Ch2.zen
40860	1.291020e-04	3.031875e-04	1.497600e-04	20181124_CTCFgfpcf2_Prometa\MitoSys2\Calibration\pmEGFPC1\0011_pmEGFPC1_R1_P2_K1_Ch2.zen
43420	1.120620e-04	1.891569e-04	1.472200e-04	20181124_CTCFgfpcf2_Prometa\MitoSys2\Calibration\pmEGFPC1\0011_pmEGFPC1_R1_P2_K1_Ch2.zen
45980	1.481197e-04	2.551698e-04	1.449000e-04	20181124_CTCFgfpcf2_Prometa\MitoSys2\Calibration\pmEGFPC1\0011_pmEGFPC1_R1_P2_K1_Ch2.zen
48540	1.189305e-04	2.104973e-04	1.427700e-04	20181124_CTCFgfpcf2_Prometa\MitoSys2\Calibration\pmEGFPC1\0011_pmEGFPC1_R1_P2_K1_Ch2.zen
51100	1.136186e-04	2.007017e-04	1.407900e-04	20181124_CTCFgfpcf2_Prometa\MitoSys2\Calibration\pmEGFPC1\0011_pmEGFPC1_R1_P2_K1_Ch2.zen
56220	1.334497e-04	2.343128e-04	1.372300e-04	20181124_CTCFgfpcf2_Prometa\MitoSys2\Calibration\pmEGFPC1\0011_pmEGFPC1_R1_P2_K1_Ch2.zen
61340	1.187097e-04	2.632131e-04	1.340700e-04	20181124_CTCFgfpcf2_Prometa\MitoSys2\Calibration\pmEGFPC1\0011_pmEGFPC1_R1_P2_K1_Ch2.zen
66460	1.188234e-04	2.202796e-04	1.312200e-04	20181124_CTCFgfpcf2_Prometa\MitoSys2\Calibration\pmEGFPC1\0011_pmEGFPC1_R1_P2_K1_Ch2.zen
71580	9.625043e-05	1.934238e-04	1.286200e-04	20181124_CTCFgfpcf2_Prometa\MitoSys2\Calibration\pmEGFPC1\0011_pmEGFPC1_R1_P2_K1_Ch2.zen
76700	1.074094e-04	1.936874e-04	1.262200e-04	20181124_CTCFgfpcf2_Prometa\MitoSys2\Calibration\pmEGFPC1\0011_pmEGFPC1_R1_P2_K1_Ch2.zen
81820	3.998943e-05	1.997237e-04	1.239900e-04	20181124_CTCFgfpcf2_Prometa\MitoSys2\Calibration\pmEGFPC1\0011_pmEGFPC1_R1_P2_K1_Ch2.zen
86940	1.381766e-05	1.935551e-04	1.219100e-04	20181124_CTCFgfpcf2_Prometa\MitoSys2\Calibration\pmEGFPC1\0011_pmEGFPC1_R1_P2_K1_Ch2.zen
92060	7.320814e-05	1.916546e-04	1.199400e-04	20181124_CTCFgfpcf2_Prometa\MitoSys2\Calibration\pmEGFPC1\0011_pmEGFPC1_R1_P2_K1_Ch2.zen
97180	1.496817e-04	2.002619e-04	1.180800e-04	20181124_CTCFgfpcf2_Prometa\MitoSys2\Calibration\pmEGFPC1\0011_pmEGFPC1_R1_P2_K1_Ch2.zen
102300	1.232036e-04	1.505238e-04	1.163100e-04	20181124_CTCFgfpcf2_Prometa\MitoSys2\Calibration\pmEGFPC1\0011_pmEGFPC1_R1_P2_K1_Ch2.zen
112540	1.498808e-04	1.523650e-04	1.130100e-04	20181124_CTCFgfpcf2_Prometa\MitoSys2\Calibration\pmEGFPC1\0011_pmEGFPC1_R1_P2_K1_Ch2.zen
122780	1.269458e-04	1.760034e-04	1.099800e-04	20181124_CTCFgfpcf2_Prometa\MitoSys2\Calibration\pmEGFPC1\0011_pmEGFPC1_R1_P2_K1_Ch2.zen
133020	1.076953e-04	1.652230e-04	1.071700e-04	20181124_CTCFgfpcf2_Prometa\MitoSys2\Calibration\pmEGFPC1\0011_pmEGFPC1_R1_P2_K1_Ch2.zen
143260	1.026153e-04	2.161275e-04	1.045500e-04	20181124_CTCFgfpcf2_Prometa\MitoSys2\Calibration\pmEGFPC1\0011_pmEGFPC1_R1_P2_K1_Ch2.zen
153500	6.794212e-05	1.890342e-04	1.020800e-04	20181124_CTCFgfpcf2_Prometa\MitoSys2\Calibration\pmEGFPC1\0011_pmEGFPC1_R1_P2_K1_Ch2.zen
163740	1.104858e-04	2.039584e-04	9.976400e-05	20181124_CTCFgfpcf2_Prometa\MitoSys2\Calibration\pmEGFPC1\0011_pmEGFPC1_R1_P2_K1_Ch2.zen
173980	1.408871e-04	1.810448e-04	9.757200e-05	20181124_CTCFgfpcf2_Prometa\MitoSys2\Calibration\pmEGFPC1\0011_pmEGFPC1_R1_P2_K1_Ch2.zen
184220	1.048538e-04	1.715311e-04	9.549200e-05	20181124_CTCFgfpcf2_Prometa\MitoSys2\Calibration\pmEGFPC1\0011_pmEGFPC1_R1_P2_K1_Ch2.zen
194460	3.876846e-05	1.529708e-04	9.351600e-05	20181124_CTCFgfpcf2_Prometa\MitoSys2\Calibration\pmEGFPC1\0011_pmEGFPC1_R1_P2_K1_Ch2.zen
204700	3.659731e-05	1.788530e-04	9.163300e-05	20181124_CTCFgfpcf2_Prometa\MitoSys2\Calibration\pmEGFPC1\0011_pmEGFPC1_R1_P2_K1_Ch2.zen
225180	5.131372e-05	1.517179e-04	8.811700e-05	20181124_CTCFgfpcf2_Prometa\MitoSys2\Calibration\pmEGFPC1\0011_pmEGFPC1_R1_P2_K1_Ch2.zen
245660	4.556097e-05	1.393110e-04	8.489300e-05	20181124_CTCFgfpcf2_Prometa\MitoSys2\Calibration\pmEGFPC1\0011_pmEGFPC1_R1_P2_K1_Ch2.zen
266140	7.013539e-06	1.620898e-04	8.192000e-05	20181124_CTCFgfpcf2_Prometa\MitoSys2\Calibration\pmEGFPC1\0011_pmEGFPC1_R1_P2_K1_Ch2.zen
286620	4.905617e-05	1.704375e-04	7.916700e-05	20181124_CTCFgfpcf2_Prometa\MitoSys2\Calibration\pmEGFPC1\0011_pmEGFPC1_R1_P2_K1_Ch2.zen
307100	3.500791e-05	1.849253e-04	7.660800e-05	20181124_CTCFgfpcf2_Prometa\MitoSys2\Calibration\pmEGFPC1\0011_pmEGFPC1_R1_P2_K1_Ch2.zen
327580	8.853146e-05	1.779763e-04	7.422000e-05	20181124_CTCFgfpcf2_Prometa\MitoSys2\Calibration\pmEGFPC1\0011_pmEGFPC1_R1_P2_K1_Ch2.zen
348060	6.230896e-05	1.486295e-04	7.198700e-05	20181124_CTCFgfpcf2_Prometa\MitoSys2\Calibration\pmEGFPC1\0011_pmEGFPC1_R1_P2_K1_Ch2.zen
368540	5.610644e-05	1.819276e-04	6.989100e-05	20181124_CTCFgfpcf2_Prometa\MitoSys2\Calibration\pmEGFPC1\0011_pmEGFPC1_R1_P2_K1_Ch2.zen
389020	7.936679e-05	1.852004e-04	6.792100e-05	20181124_CTCFgfpcf2_Prometa\MitoSys2\Calibration\pmEGFPC1\0011_pmEGFPC1_R1_P2_K1_Ch2.zen
409500	6.695471e-05	1.666945e-04	6.606300e-05	20181124_CTCFgfpcf2_Prometa\MitoSys2\Calibration\pmEGFPC1\0011_pmEGFPC1_R1_P2_K1_Ch2.zen
450460	8.221692e-05	1.294966e-04	6.265000e-05	20181124_CTCFgfpcf2_Prometa\MitoSys2\Calibration\pmEGFPC1\0011_pmEGFPC1_R1_P2_K1_Ch2.zen
491420	6.859024e-05	1.441908e-04	5.958400e-05	20181124_CTCFgfpcf2_Prometa\MitoSys2\Calibration\pmEGFPC1\0011_pmEGFPC1_R1_P2_K1_Ch2.zen
532380	6.152283e-05	1.525514e-04	5.681200e-05	20181124_CTCFgfpcf2_Prometa\MitoSys2\Calibration\pmEGFPC1\0011_pmEGFPC1_R1_P2_K1_Ch2.zen
573340	2.728037e-05	1.070390e-04	5.429400e-05	20181124_CTCFgfpcf2_Prometa\MitoSys2\Calibration\pmEGFPC1\0011_pmEGFPC1_R1_P2_K1_Ch2.zen
614300	3.766851e-05	1.320453e-04	5.199400e-05	20181124_CTCFgfpcf2_Prometa\MitoSys2\Calibration\pmEGFPC1\0011_pmEGFPC1_R1_P2_K1_Ch2.zen
655260	4.649124e-05	1.434164e-04	4.988400e-05	20181124_CTCFgfpcf2_Prometa\MitoSys2\Calibration\pmEGFPC1\0011_pmEGFPC1_R1_P2_K1_Ch2.zen
696220	6.073382e-05	1.123984e-04	4.794200e-05	20181124_CTCFgfpcf2_Prometa\MitoSys2\Calibration\pmEGFPC1\0011_pmEGFPC1_R1_P2_K1_Ch2.zen
737180	5.891267e-05	1.003575e-04	4.614700e-05	20181124_CTCFgfpcf2_Prometa\MitoSys2\Calibration\pmEGFPC1\0011_pmEGFPC1_R1_P2_K1_Ch2.zen
778140	6.691009e-05	1.139264e-04	4.448200e-05	20181124_CTCFgfpcf2_Prometa\MitoSys2\Calibration\pmEGFPC1\0011_pmEGFPC1_R1_P2_K1_Ch2.zen
819100	7.745440e-05	9.146932e-05	4.293500e-05	20181124_CTCFgfpcf2_Prometa\MitoSys2\Calibration\pmEGFPC1\0011_pmEGFPC1_R1_P2_K1_Ch2.zen
901020	6.544029e-05	1.031918e-04	4.014300e-05	20181124_CTCFgfpcf2_Prometa\MitoSys2\Calibration\pmEGFPC1\0011_pmEGFPC1_R1_P2_K1_Ch2.zen
982940	7.003428e-05	1.290700e-04	3.769200e-05	20181124_CTCFgfpcf2_Prometa\MitoSys2\Calibration\pmEGFPC1\0011_pmEGFPC1_R1_P2_K1_Ch2.zen
1064860	2.548045e-05	1.249801e-04	3.552200e-05	20181124_CTCFgfpcf2_Prometa\MitoSys2\Calibration\pmEGFPC1\0011_pmEGFPC1_R1_P2_K1_Ch2.zen
1146780	2.497827e-05	1.446216e-04	3.358700e-05	20181124_CTCFgfpcf2_Prometa\MitoSys2\Calibration\pmEGFPC1\0011_pmEGFPC1_R1_P2_K1_Ch2.zen
1228700	2.677139e-05	1.303481e-04	3.185000e-05	20181124_CTCFgfpcf2_Prometa\MitoSys2\Calibration\pmEGFPC1\0011_pmEGFPC1_R1_P2_K1_Ch2.zen
1310620	4.059165e-05	1.227440e-04	3.028200e-05	20181124_CTCFgfpcf2_Prometa\MitoSys2\Calibration\pmEGFPC1\0011_pmEGFPC1_R1_P2_K1_Ch2.zen
1392540	3.102650e-05	1.354857e-04	2.885900e-05	20181124_CTCFgfpcf2_Prometa\MitoSys2\Calibration\pmEGFPC1\0011_pmEGFPC1_R1_P2_K1_Ch2.zen
1474460	3.874594e-05	1.171423e-04	2.756100e-05	20181124_CTCFgfpcf2_Prometa\MitoSys2\Calibration\pmEGFPC1\0011_pmEGFPC1_R1_P2_K1_Ch2.zen
1556380	-5.842503e-06	1.170863e-04	2.637300e-05	20181124_CTCFgfpcf2_Prometa\MitoSys2\Calibration\pmEGFPC1\0011_pmEGFPC1_R1_P2_K1_Ch2.zen
10	1.514330e-02	1.621129e-03	1.502300e-02	20181124_CTCFgfpcf2_Prometa\MitoSys2\Calibration\pmEGFPC1\0012_pmEGFPC1_R1_P1_K1_Ch2.zen
20	1.398510e-02	1.572973e-03	1.444900e-02	20181124_CTCFgfpcf2_Prometa\MitoSys2\Calibration\pmEGFPC1\0012_pmEGFPC1_R1_P1_K1_Ch2.zen
30	1.407280e-02	1.508351e-03	1.391400e-02	20181124_CTCFgfpcf2_Prometa\MitoSys2\Calibration\pmEGFPC1\0012_pmEGFPC1_R1_P1_K1_Ch2.zen
40	1.360351e-02	1.934773e-03	1.341600e-02	20181124_CTCFgfpcf2_Prometa\MitoSys2\Calibration\pmEGFPC1\0012_pmEGFPC1_R1_P1_K1_Ch2.zen
50	1.290797e-02	2.292621e-03	1.295500e-02	20181124_CTCFgfpcf2_Prometa\MitoSys2\Calibration\pmEGFPC1\0012_pmEGFPC1_R1_P1_K1_Ch2.zen
60	1.211652e-02	1.504780e-03	1.252600e-02	20181124_CTCFgfpcf2_Prometa\MitoSys2\Calibration\pmEGFPC1\0012_pmEGFPC1_R1_P1_K1_Ch2.zen
70	1.216153e-02	1.220506e-03	1.212700e-02	20181124_CTCFgfpcf2_Prometa\MitoSys2\Calibration\pmEGFPC1\0012_pmEGFPC1_R1_P1_K1_Ch2.zen
80	1.193027e-02	1.729043e-03	1.175500e-02	20181124_CTCFgfpcf2_Prometa\MitoSys2\Calibration\pmEGFPC1\0012_pmEGFPC1_R1_P1_K1_Ch2.zen
90	1.145464e-02	1.040544e-03	1.140800e-02	20181124_CTCFgfpcf2_Prometa\MitoSys2\Calibration\pmEGFPC1\0012_pmEGFPC1_R1_P1_K1_Ch2.zen
100	1.111483e-02	1.136540e-03	1.108300e-02	20181124_CTCFgfpcf2_Prometa\MitoSys2\Calibration\pmEGFPC1\0012_pmEGFPC1_R1_P1_K1_Ch2.zen
120	1.119933e-02	1.330153e-03	1.049400e-02	20181124_CTCFgfpcf2_Prometa\MitoSys2\Calibration\pmEGFPC1\0012_pmEGFPC1_R1_P1_K1_Ch2.zen
140	9.735281e-03	1.300330e-03	9.973800e-03	20181124_CTCFgfpcf2_Prometa\MitoSys2\Calibration\pmEGFPC1\0012_pmEGFPC1_R1_P1_K1_Ch2.zen
160	9.863826e-03	1.432350e-03	9.510200e-03	20181124_CTCFgfpcf2_Prometa\MitoSys2\Calibration\pmEGFPC1\0012_pmEGFPC1_R1_P1_K1_Ch2.zen
180	9.156898e-03	1.547808e-03	9.094600e-03	20181124_CTCFgfpcf2_Prometa\MitoSys2\Calibration\pmEGFPC1\0012_pmEGFPC1_R1_P1_K1_Ch2.zen
200	8.622775e-03	1.595315e-03	8.719400e-03	20181124_CTCFgfpcf2_Prometa\MitoSys2\Calibration\pmEGFPC1\0012_pmEGFPC1_R1_P1_K1_Ch2.zen
220	8.322824e-03	1.002184e-03	8.378500e-03	20181124_CTCFgfpcf2_Prometa\MitoSys2\Calibration\pmEGFPC1\0012_pmEGFPC1_R1_P1_K1_Ch2.zen
240	7.933565e-03	1.330345e-03	8.067100e-03	20181124_CTCFgfpcf2_Prometa\MitoSys2\Calibration\pmEGFPC1\0012_pmEGFPC1_R1_P1_K1_Ch2.zen
260	7.337858e-03	7.877569e-04	7.781100e-03	20181124_CTCFgfpcf2_Prometa\MitoSys2\Calibration\pmEGFPC1\0012_pmEGFPC1_R1_P1_K1_Ch2.zen
280	7.643934e-03	1.052992e-03	7.517100e-03	20181124_CTCFgfpcf2_Prometa\MitoSys2\Calibration\pmEGFPC1\0012_pmEGFPC1_R1_P1_K1_Ch2.zen
300	7.385737e-03	1.023101e-03	7.272400e-03	20181124_CTCFgfpcf2_Prometa\MitoSys2\Calibration\pmEGFPC1\0012_pmEGFPC1_R1_P1_K1_Ch2.zen
340	6.549152e-03	1.110424e-03	6.832000e-03	20181124_CTCFgfpcf2_Prometa\MitoSys2\Calibration\pmEGFPC1\0012_pmEGFPC1_R1_P1_K1_Ch2.zen
380	6.511098e-03	7.885521e-04	6.445300e-03	20181124_CTCFgfpcf2_Prometa\MitoSys2\Calibration\pmEGFPC1\0012_pmEGFPC1_R1_P1_K1_Ch2.zen
420	6.033626e-03	1.122719e-03	6.102200e-03	20181124_CTCFgfpcf2_Prometa\MitoSys2\Calibration\pmEGFPC1\0012_pmEGFPC1_R1_P1_K1_Ch2.zen
460	5.635699e-03	1.031133e-03	5.794700e-03	20181124_CTCFgfpcf2_Prometa\MitoSys2\Calibration\pmEGFPC1\0012_pmEGFPC1_R1_P1_K1_Ch2.zen
500	5.450108e-03	1.189413e-03	5.517300e-03	20181124_CTCFgfpcf2_Prometa\MitoSys2\Calibration\pmEGFPC1\0012_pmEGFPC1_R1_P1_K1_Ch2.zen
540	5.195298e-03	1.080562e-03	5.265300e-03	20181124_CTCFgfpcf2_Prometa\MitoSys2\Calibration\pmEGFPC1\0012_pmEGFPC1_R1_P1_K1_Ch2.zen
580	5.309882e-03	1.099937e-03	5.035300e-03	20181124_CTCFgfpcf2_Prometa\MitoSys2\Calibration\pmEGFPC1\0012_pmEGFPC1_R1_P1_K1_Ch2.zen
620	4.950430e-03	1.135547e-03	4.824300e-03	20181124_CTCFgfpcf2_Prometa\MitoSys2\Calibration\pmEGFPC1\0012_pmEGFPC1_R1_P1_K1_Ch2.zen
660	4.423623e-03	1.112036e-03	4.630000e-03	20181124_CTCFgfpcf2_Prometa\MitoSys2\Calibration\pmEGFPC1\0012_pmEGFPC1_R1_P1_K1_Ch2.zen
700	4.516171e-03	9.770216e-04	4.450500e-03	20181124_CTCFgfpcf2_Prometa\MitoSys2\Calibration\pmEGFPC1\0012_pmEGFPC1_R1_P1_K1_Ch2.zen
780	4.026159e-03	1.058601e-03	4.129500e-03	20181124_CTCFgfpcf2_Prometa\MitoSys2\Calibration\pmEGFPC1\0012_pmEGFPC1_R1_P1_K1_Ch2.zen
860	3.818921e-03	7.480462e-04	3.850700e-03	20181124_CTCFgfpcf2_Prometa\MitoSys2\Calibration\pmEGFPC1\0012_pmEGFPC1_R1_P1_K1_Ch2.zen
940	3.770810e-03	7.666859e-04	3.606300e-03	20181124_CTCFgfpcf2_Prometa\MitoSys2\Calibration\pmEGFPC1\0012_pmEGFPC1_R1_P1_K1_Ch2.zen
1020	3.274518e-03	7.804386e-04	3.390500e-03	20181124_CTCFgfpcf2_Prometa\MitoSys2\Calibration\pmEGFPC1\0012_pmEGFPC1_R1_P1_K1_Ch2.zen
1100	3.372944e-03	8.150978e-04	3.198500e-03	20181124_CTCFgfpcf2_Prometa\MitoSys2\Calibration\pmEGFPC1\0012_pmEGFPC1_R1_P1_K1_Ch2.zen
1180	3.034815e-03	8.878986e-04	3.026600e-03	20181124_CTCFgfpcf2_Prometa\MitoSys2\Calibration\pmEGFPC1\0012_pmEGFPC1_R1_P1_K1_Ch2.zen
1260	2.993139e-03	1.014947e-03	2.871800e-03	20181124_CTCFgfpcf2_Prometa\MitoSys2\Calibration\pmEGFPC1\0012_pmEGFPC1_R1_P1_K1_Ch2.zen
1340	2.707329e-03	8.533059e-04	2.731800e-03	20181124_CTCFgfpcf2_Prometa\MitoSys2\Calibration\pmEGFPC1\0012_pmEGFPC1_R1_P1_K1_Ch2.zen
1420	2.796805e-03	8.182879e-04	2.604500e-03	20181124_CTCFgfpcf2_Prometa\MitoSys2\Calibration\pmEGFPC1\0012_pmEGFPC1_R1_P1_K1_Ch2.zen
1500	2.574477e-03	7.926681e-04	2.488400e-03	20181124_CTCFgfpcf2_Prometa\MitoSys2\Calibration\pmEGFPC1\0012_pmEGFPC1_R1_P1_K1_Ch2.zen
1660	2.368800e-03	8.566173e-04	2.284000e-03	20181124_CTCFgfpcf2_Prometa\MitoSys2\Calibration\pmEGFPC1\0012_pmEGFPC1_R1_P1_K1_Ch2.zen
1820	2.233635e-03	7.743919e-04	2.110100e-03	20181124_CTCFgfpcf2_Prometa\MitoSys2\Calibration\pmEGFPC1\0012_pmEGFPC1_R1_P1_K1_Ch2.zen
1980	1.810984e-03	6.923717e-04	1.960300e-03	20181124_CTCFgfpcf2_Prometa\MitoSys2\Calibration\pmEGFPC1\0012_pmEGFPC1_R1_P1_K1_Ch2.zen
2140	1.856442e-03	5.864525e-04	1.830100e-03	20181124_CTCFgfpcf2_Prometa\MitoSys2\Calibration\pmEGFPC1\0012_pmEGFPC1_R1_P1_K1_Ch2.zen
2300	1.648228e-03	7.368249e-04	1.715700e-03	20181124_CTCFgfpcf2_Prometa\MitoSys2\Calibration\pmEGFPC1\0012_pmEGFPC1_R1_P1_K1_Ch2.zen
2460	1.504722e-03	6.949341e-04	1.614500e-03	20181124_CTCFgfpcf2_Prometa\MitoSys2\Calibration\pmEGFPC1\0012_pmEGFPC1_R1_P1_K1_Ch2.zen
2620	1.383056e-03	8.236167e-04	1.524400e-03	20181124_CTCFgfpcf2_Prometa\MitoSys2\Calibration\pmEGFPC1\0012_pmEGFPC1_R1_P1_K1_Ch2.zen
2780	1.464345e-03	6.529253e-04	1.443600e-03	20181124_CTCFgfpcf2_Prometa\MitoSys2\Calibration\pmEGFPC1\0012_pmEGFPC1_R1_P1_K1_Ch2.zen
2940	1.442288e-03	5.612692e-04	1.370700e-03	20181124_CTCFgfpcf2_Prometa\MitoSys2\Calibration\pmEGFPC1\0012_pmEGFPC1_R1_P1_K1_Ch2.zen
3100	1.310002e-03	6.004112e-04	1.304700e-03	20181124_CTCFgfpcf2_Prometa\MitoSys2\Calibration\pmEGFPC1\0012_pmEGFPC1_R1_P1_K1_Ch2.zen
3420	1.103934e-03	4.936454e-04	1.189700e-03	20181124_CTCFgfpcf2_Prometa\MitoSys2\Calibration\pmEGFPC1\0012_pmEGFPC1_R1_P1_K1_Ch2.zen
3740	1.204834e-03	5.320033e-04	1.092800e-03	20181124_CTCFgfpcf2_Prometa\MitoSys2\Calibration\pmEGFPC1\0012_pmEGFPC1_R1_P1_K1_Ch2.zen
4060	9.489771e-04	4.784162e-04	1.010100e-03	20181124_CTCFgfpcf2_Prometa\MitoSys2\Calibration\pmEGFPC1\0012_pmEGFPC1_R1_P1_K1_Ch2.zen
4380	8.782455e-04	5.358438e-04	9.387400e-04	20181124_CTCFgfpcf2_Prometa\MitoSys2\Calibration\pmEGFPC1\0012_pmEGFPC1_R1_P1_K1_Ch2.zen
4700	7.106054e-04	5.675714e-04	8.764600e-04	20181124_CTCFgfpcf2_Prometa\MitoSys2\Calibration\pmEGFPC1\0012_pmEGFPC1_R1_P1_K1_Ch2.zen
5020	7.377144e-04	6.361167e-04	8.216500e-04	20181124_CTCFgfpcf2_Prometa\MitoSys2\Calibration\pmEGFPC1\0012_pmEGFPC1_R1_P1_K1_Ch2.zen
5340	6.788450e-04	6.504305e-04	7.730300e-04	20181124_CTCFgfpcf2_Prometa\MitoSys2\Calibration\pmEGFPC1\0012_pmEGFPC1_R1_P1_K1_Ch2.zen
5660	6.056830e-04	6.026982e-04	7.296200e-04	20181124_CTCFgfpcf2_Prometa\MitoSys2\Calibration\pmEGFPC1\0012_pmEGFPC1_R1_P1_K1_Ch2.zen
5980	6.162031e-04	5.858941e-04	6.906100e-04	20181124_CTCFgfpcf2_Prometa\MitoSys2\Calibration\pmEGFPC1\0012_pmEGFPC1_R1_P1_K1_Ch2.zen
6300	6.526535e-04	6.184980e-04	6.553700e-04	20181124_CTCFgfpcf2_Prometa\MitoSys2\Calibration\pmEGFPC1\0012_pmEGFPC1_R1_P1_K1_Ch2.zen
6940	5.679581e-04	6.508728e-04	5.942000e-04	20181124_CTCFgfpcf2_Prometa\MitoSys2\Calibration\pmEGFPC1\0012_pmEGFPC1_R1_P1_K1_Ch2.zen
7580	6.087779e-04	6.537548e-04	5.429200e-04	20181124_CTCFgfpcf2_Prometa\MitoSys2\Calibration\pmEGFPC1\0012_pmEGFPC1_R1_P1_K1_Ch2.zen
8220	5.793096e-04	7.052950e-04	4.993100e-04	20181124_CTCFgfpcf2_Prometa\MitoSys2\Calibration\pmEGFPC1\0012_pmEGFPC1_R1_P1_K1_Ch2.zen
8860	5.437924e-04	5.625537e-04	4.617700e-04	20181124_CTCFgfpcf2_Prometa\MitoSys2\Calibration\pmEGFPC1\0012_pmEGFPC1_R1_P1_K1_Ch2.zen
9500	4.327452e-04	6.184046e-04	4.291200e-04	20181124_CTCFgfpcf2_Prometa\MitoSys2\Calibration\pmEGFPC1\0012_pmEGFPC1_R1_P1_K1_Ch2.zen
10140	3.943468e-04	5.819133e-04	4.004700e-04	20181124_CTCFgfpcf2_Prometa\MitoSys2\Calibration\pmEGFPC1\0012_pmEGFPC1_R1_P1_K1_Ch2.zen
10780	4.112984e-04	5.007130e-04	3.751300e-04	20181124_CTCFgfpcf2_Prometa\MitoSys2\Calibration\pmEGFPC1\0012_pmEGFPC1_R1_P1_K1_Ch2.zen
11420	3.952768e-04	4.969763e-04	3.525500e-04	20181124_CTCFgfpcf2_Prometa\MitoSys2\Calibration\pmEGFPC1\0012_pmEGFPC1_R1_P1_K1_Ch2.zen
12060	2.143449e-04	3.938617e-04	3.323200e-04	20181124_CTCFgfpcf2_Prometa\MitoSys2\Calibration\pmEGFPC1\0012_pmEGFPC1_R1_P1_K1_Ch2.zen
12700	2.232889e-04	3.511242e-04	3.140900e-04	20181124_CTCFgfpcf2_Prometa\MitoSys2\Calibration\pmEGFPC1\0012_pmEGFPC1_R1_P1_K1_Ch2.zen
13980	2.602472e-04	4.522163e-04	2.825700e-04	20181124_CTCFgfpcf2_Prometa\MitoSys2\Calibration\pmEGFPC1\0012_pmEGFPC1_R1_P1_K1_Ch2.zen
15260	2.297454e-04	3.303150e-04	2.562800e-04	20181124_CTCFgfpcf2_Prometa\MitoSys2\Calibration\pmEGFPC1\0012_pmEGFPC1_R1_P1_K1_Ch2.zen
16540	1.687634e-04	4.069951e-04	2.340400e-04	20181124_CTCFgfpcf2_Prometa\MitoSys2\Calibration\pmEGFPC1\0012_pmEGFPC1_R1_P1_K1_Ch2.zen
17820	2.631299e-04	4.302706e-04	2.150000e-04	20181124_CTCFgfpcf2_Prometa\MitoSys2\Calibration\pmEGFPC1\0012_pmEGFPC1_R1_P1_K1_Ch2.zen
19100	3.341107e-04	4.672010e-04	1.985200e-04	20181124_CTCFgfpcf2_Prometa\MitoSys2\Calibration\pmEGFPC1\0012_pmEGFPC1_R1_P1_K1_Ch2.zen
20380	2.145174e-04	4.389151e-04	1.841400e-04	20181124_CTCFgfpcf2_Prometa\MitoSys2\Calibration\pmEGFPC1\0012_pmEGFPC1_R1_P1_K1_Ch2.zen
21660	2.138425e-04	4.134361e-04	1.714800e-04	20181124_CTCFgfpcf2_Prometa\MitoSys2\Calibration\pmEGFPC1\0012_pmEGFPC1_R1_P1_K1_Ch2.zen
22940	2.132390e-04	4.550470e-04	1.602700e-04	20181124_CTCFgfpcf2_Prometa\MitoSys2\Calibration\pmEGFPC1\0012_pmEGFPC1_R1_P1_K1_Ch2.zen
24220	6.478794e-05	4.735788e-04	1.502700e-04	20181124_CTCFgfpcf2_Prometa\MitoSys2\Calibration\pmEGFPC1\0012_pmEGFPC1_R1_P1_K1_Ch2.zen
25500	1.249603e-04	4.067344e-04	1.413100e-04	20181124_CTCFgfpcf2_Prometa\MitoSys2\Calibration\pmEGFPC1\0012_pmEGFPC1_R1_P1_K1_Ch2.zen
28060	2.125065e-04	3.475469e-04	1.259200e-04	20181124_CTCFgfpcf2_Prometa\MitoSys2\Calibration\pmEGFPC1\0012_pmEGFPC1_R1_P1_K1_Ch2.zen
30620	1.813368e-04	3.833659e-04	1.132100e-04	20181124_CTCFgfpcf2_Prometa\MitoSys2\Calibration\pmEGFPC1\0012_pmEGFPC1_R1_P1_K1_Ch2.zen
33180	1.083542e-04	3.635729e-04	1.025400e-04	20181124_CTCFgfpcf2_Prometa\MitoSys2\Calibration\pmEGFPC1\0012_pmEGFPC1_R1_P1_K1_Ch2.zen
35740	8.778214e-05	4.553110e-04	9.349400e-05	20181124_CTCFgfpcf2_Prometa\MitoSys2\Calibration\pmEGFPC1\0012_pmEGFPC1_R1_P1_K1_Ch2.zen
38300	1.572324e-04	4.445344e-04	8.572500e-05	20181124_CTCFgfpcf2_Prometa\MitoSys2\Calibration\pmEGFPC1\0012_pmEGFPC1_R1_P1_K1_Ch2.zen
40860	9.476705e-05	3.262608e-04	7.899300e-05	20181124_CTCFgfpcf2_Prometa\MitoSys2\Calibration\pmEGFPC1\0012_pmEGFPC1_R1_P1_K1_Ch2.zen
43420	1.376000e-04	5.122557e-04	7.311200e-05	20181124_CTCFgfpcf2_Prometa\MitoSys2\Calibration\pmEGFPC1\0012_pmEGFPC1_R1_P1_K1_Ch2.zen
45980	1.229136e-04	4.955649e-04	6.793500e-05	20181124_CTCFgfpcf2_Prometa\MitoSys2\Calibration\pmEGFPC1\0012_pmEGFPC1_R1_P1_K1_Ch2.zen
48540	4.592039e-05	4.355327e-04	6.334800e-05	20181124_CTCFgfpcf2_Prometa\MitoSys2\Calibration\pmEGFPC1\0012_pmEGFPC1_R1_P1_K1_Ch2.zen
51100	1.196684e-04	3.326681e-04	5.926000e-05	20181124_CTCFgfpcf2_Prometa\MitoSys2\Calibration\pmEGFPC1\0012_pmEGFPC1_R1_P1_K1_Ch2.zen
56220	4.361698e-05	3.400227e-04	5.229900e-05	20181124_CTCFgfpcf2_Prometa\MitoSys2\Calibration\pmEGFPC1\0012_pmEGFPC1_R1_P1_K1_Ch2.zen
61340	7.945104e-06	3.922288e-04	4.660600e-05	20181124_CTCFgfpcf2_Prometa\MitoSys2\Calibration\pmEGFPC1\0012_pmEGFPC1_R1_P1_K1_Ch2.zen
66460	-1.092772e-05	4.130759e-04	4.187800e-05	20181124_CTCFgfpcf2_Prometa\MitoSys2\Calibration\pmEGFPC1\0012_pmEGFPC1_R1_P1_K1_Ch2.zen
71580	7.591830e-05	2.630637e-04	3.789700e-05	20181124_CTCFgfpcf2_Prometa\MitoSys2\Calibration\pmEGFPC1\0012_pmEGFPC1_R1_P1_K1_Ch2.zen
76700	-1.244752e-05	3.438179e-04	3.450700e-05	20181124_CTCFgfpcf2_Prometa\MitoSys2\Calibration\pmEGFPC1\0012_pmEGFPC1_R1_P1_K1_Ch2.zen
81820	6.888801e-05	2.546595e-04	3.159100e-05	20181124_CTCFgfpcf2_Prometa\MitoSys2\Calibration\pmEGFPC1\0012_pmEGFPC1_R1_P1_K1_Ch2.zen
86940	4.889064e-05	3.971160e-04	2.906000e-05	20181124_CTCFgfpcf2_Prometa\MitoSys2\Calibration\pmEGFPC1\0012_pmEGFPC1_R1_P1_K1_Ch2.zen
92060	8.969347e-05	2.813877e-04	2.684700e-05	20181124_CTCFgfpcf2_Prometa\MitoSys2\Calibration\pmEGFPC1\0012_pmEGFPC1_R1_P1_K1_Ch2.zen
97180	-1.030360e-04	2.446747e-04	2.489800e-05	20181124_CTCFgfpcf2_Prometa\MitoSys2\Calibration\pmEGFPC1\0012_pmEGFPC1_R1_P1_K1_Ch2.zen
102300	-4.606880e-05	1.955221e-04	2.317000e-05	20181124_CTCFgfpcf2_Prometa\MitoSys2\Calibration\pmEGFPC1\0012_pmEGFPC1_R1_P1_K1_Ch2.zen
112540	2.555769e-05	2.041260e-04	2.025100e-05	20181124_CTCFgfpcf2_Prometa\MitoSys2\Calibration\pmEGFPC1\0012_pmEGFPC1_R1_P1_K1_Ch2.zen
122780	-2.541604e-05	2.570044e-04	1.788800e-05	20181124_CTCFgfpcf2_Prometa\MitoSys2\Calibration\pmEGFPC1\0012_pmEGFPC1_R1_P1_K1_Ch2.zen
133020	8.985015e-06	3.004977e-04	1.594200e-05	20181124_CTCFgfpcf2_Prometa\MitoSys2\Calibration\pmEGFPC1\0012_pmEGFPC1_R1_P1_K1_Ch2.zen
143260	-4.217329e-05	2.579565e-04	1.431800e-05	20181124_CTCFgfpcf2_Prometa\MitoSys2\Calibration\pmEGFPC1\0012_pmEGFPC1_R1_P1_K1_Ch2.zen
153500	-5.834207e-05	1.818001e-04	1.294600e-05	20181124_CTCFgfpcf2_Prometa\MitoSys2\Calibration\pmEGFPC1\0012_pmEGFPC1_R1_P1_K1_Ch2.zen
163740	-3.809601e-05	1.937672e-04	1.177400e-05	20181124_CTCFgfpcf2_Prometa\MitoSys2\Calibration\pmEGFPC1\0012_pmEGFPC1_R1_P1_K1_Ch2.zen
173980	-2.378555e-05	2.524225e-04	1.076500e-05	20181124_CTCFgfpcf2_Prometa\MitoSys2\Calibration\pmEGFPC1\0012_pmEGFPC1_R1_P1_K1_Ch2.zen
184220	-1.011668e-04	3.213692e-04	9.887600e-06	20181124_CTCFgfpcf2_Prometa\MitoSys2\Calibration\pmEGFPC1\0012_pmEGFPC1_R1_P1_K1_Ch2.zen
194460	-6.012283e-05	3.016664e-04	9.119900e-06	20181124_CTCFgfpcf2_Prometa\MitoSys2\Calibration\pmEGFPC1\0012_pmEGFPC1_R1_P1_K1_Ch2.zen
204700	-1.384299e-04	2.548742e-04	8.443600e-06	20181124_CTCFgfpcf2_Prometa\MitoSys2\Calibration\pmEGFPC1\0012_pmEGFPC1_R1_P1_K1_Ch2.zen
225180	-6.697148e-05	1.961521e-04	7.310400e-06	20181124_CTCFgfpcf2_Prometa\MitoSys2\Calibration\pmEGFPC1\0012_pmEGFPC1_R1_P1_K1_Ch2.zen
245660	-3.489819e-05	2.251159e-04	6.402500e-06	20181124_CTCFgfpcf2_Prometa\MitoSys2\Calibration\pmEGFPC1\0012_pmEGFPC1_R1_P1_K1_Ch2.zen
266140	-3.209621e-05	1.855949e-04	5.662300e-06	20181124_CTCFgfpcf2_Prometa\MitoSys2\Calibration\pmEGFPC1\0012_pmEGFPC1_R1_P1_K1_Ch2.zen
286620	-8.438721e-05	2.145767e-04	5.050000e-06	20181124_CTCFgfpcf2_Prometa\MitoSys2\Calibration\pmEGFPC1\0012_pmEGFPC1_R1_P1_K1_Ch2.zen
307100	-3.006146e-05	2.105974e-04	4.536900e-06	20181124_CTCFgfpcf2_Prometa\MitoSys2\Calibration\pmEGFPC1\0012_pmEGFPC1_R1_P1_K1_Ch2.zen
327580	-9.187429e-05	2.003332e-04	4.102200e-06	20181124_CTCFgfpcf2_Prometa\MitoSys2\Calibration\pmEGFPC1\0012_pmEGFPC1_R1_P1_K1_Ch2.zen
348060	-4.403178e-05	2.469558e-04	3.730300e-06	20181124_CTCFgfpcf2_Prometa\MitoSys2\Calibration\pmEGFPC1\0012_pmEGFPC1_R1_P1_K1_Ch2.zen
368540	1.086446e-05	2.232979e-04	3.409400e-06	20181124_CTCFgfpcf2_Prometa\MitoSys2\Calibration\pmEGFPC1\0012_pmEGFPC1_R1_P1_K1_Ch2.zen
389020	-4.147864e-05	2.374193e-04	3.130200e-06	20181124_CTCFgfpcf2_Prometa\MitoSys2\Calibration\pmEGFPC1\0012_pmEGFPC1_R1_P1_K1_Ch2.zen
409500	-3.585448e-05	1.520008e-04	2.885800e-06	20181124_CTCFgfpcf2_Prometa\MitoSys2\Calibration\pmEGFPC1\0012_pmEGFPC1_R1_P1_K1_Ch2.zen
450460	-5.840959e-05	1.701702e-04	2.479500e-06	20181124_CTCFgfpcf2_Prometa\MitoSys2\Calibration\pmEGFPC1\0012_pmEGFPC1_R1_P1_K1_Ch2.zen
491420	-5.740835e-05	1.671937e-04	2.157200e-06	20181124_CTCFgfpcf2_Prometa\MitoSys2\Calibration\pmEGFPC1\0012_pmEGFPC1_R1_P1_K1_Ch2.zen
532380	-6.902088e-05	2.289021e-04	1.896700e-06	20181124_CTCFgfpcf2_Prometa\MitoSys2\Calibration\pmEGFPC1\0012_pmEGFPC1_R1_P1_K1_Ch2.zen
573340	-6.913932e-07	2.154147e-04	1.682900e-06	20181124_CTCFgfpcf2_Prometa\MitoSys2\Calibration\pmEGFPC1\0012_pmEGFPC1_R1_P1_K1_Ch2.zen
614300	7.692730e-06	2.004482e-04	1.505000e-06	20181124_CTCFgfpcf2_Prometa\MitoSys2\Calibration\pmEGFPC1\0012_pmEGFPC1_R1_P1_K1_Ch2.zen
655260	1.485053e-05	2.141442e-04	1.355300e-06	20181124_CTCFgfpcf2_Prometa\MitoSys2\Calibration\pmEGFPC1\0012_pmEGFPC1_R1_P1_K1_Ch2.zen
696220	5.785685e-05	1.785259e-04	1.227900e-06	20181124_CTCFgfpcf2_Prometa\MitoSys2\Calibration\pmEGFPC1\0012_pmEGFPC1_R1_P1_K1_Ch2.zen
737180	2.081698e-05	2.037529e-04	1.118600e-06	20181124_CTCFgfpcf2_Prometa\MitoSys2\Calibration\pmEGFPC1\0012_pmEGFPC1_R1_P1_K1_Ch2.zen
778140	-8.368066e-05	1.611766e-04	1.023900e-06	20181124_CTCFgfpcf2_Prometa\MitoSys2\Calibration\pmEGFPC1\0012_pmEGFPC1_R1_P1_K1_Ch2.zen
819100	-5.827434e-05	1.208800e-04	9.414000e-07	20181124_CTCFgfpcf2_Prometa\MitoSys2\Calibration\pmEGFPC1\0012_pmEGFPC1_R1_P1_K1_Ch2.zen
901020	-3.255150e-06	1.877533e-04	8.050200e-07	20181124_CTCFgfpcf2_Prometa\MitoSys2\Calibration\pmEGFPC1\0012_pmEGFPC1_R1_P1_K1_Ch2.zen
982940	-9.564266e-06	1.635331e-04	6.975700e-07	20181124_CTCFgfpcf2_Prometa\MitoSys2\Calibration\pmEGFPC1\0012_pmEGFPC1_R1_P1_K1_Ch2.zen
1064860	5.867698e-05	1.282830e-04	6.112600e-07	20181124_CTCFgfpcf2_Prometa\MitoSys2\Calibration\pmEGFPC1\0012_pmEGFPC1_R1_P1_K1_Ch2.zen
1146780	-4.165032e-05	1.931675e-04	5.407700e-07	20181124_CTCFgfpcf2_Prometa\MitoSys2\Calibration\pmEGFPC1\0012_pmEGFPC1_R1_P1_K1_Ch2.zen
1228700	-2.257956e-05	1.496977e-04	4.823900e-07	20181124_CTCFgfpcf2_Prometa\MitoSys2\Calibration\pmEGFPC1\0012_pmEGFPC1_R1_P1_K1_Ch2.zen
1310620	3.848141e-05	1.511219e-04	4.334300e-07	20181124_CTCFgfpcf2_Prometa\MitoSys2\Calibration\pmEGFPC1\0012_pmEGFPC1_R1_P1_K1_Ch2.zen
1392540	-1.850595e-06	1.562017e-04	3.919300e-07	20181124_CTCFgfpcf2_Prometa\MitoSys2\Calibration\pmEGFPC1\0012_pmEGFPC1_R1_P1_K1_Ch2.zen
1474460	-2.720230e-05	1.350678e-04	3.564100e-07	20181124_CTCFgfpcf2_Prometa\MitoSys2\Calibration\pmEGFPC1\0012_pmEGFPC1_R1_P1_K1_Ch2.zen
1556380	-2.578534e-05	1.216536e-04	3.257600e-07	20181124_CTCFgfpcf2_Prometa\MitoSys2\Calibration\pmEGFPC1\0012_pmEGFPC1_R1_P1_K1_Ch2.zen
10	1.345460e-02	2.675024e-03	1.346500e-02	20181124_CTCFgfpcf2_Prometa\MitoSys2\Calibration\pmEGFPC1\0012_pmEGFPC1_R1_P2_K1_Ch2.zen
20	1.278084e-02	1.546825e-03	1.301200e-02	20181124_CTCFgfpcf2_Prometa\MitoSys2\Calibration\pmEGFPC1\0012_pmEGFPC1_R1_P2_K1_Ch2.zen
30	1.222059e-02	1.754789e-03	1.258100e-02	20181124_CTCFgfpcf2_Prometa\MitoSys2\Calibration\pmEGFPC1\0012_pmEGFPC1_R1_P2_K1_Ch2.zen
40	1.258594e-02	2.065566e-03	1.217600e-02	20181124_CTCFgfpcf2_Prometa\MitoSys2\Calibration\pmEGFPC1\0012_pmEGFPC1_R1_P2_K1_Ch2.zen
50	1.178873e-02	1.760497e-03	1.179500e-02	20181124_CTCFgfpcf2_Prometa\MitoSys2\Calibration\pmEGFPC1\0012_pmEGFPC1_R1_P2_K1_Ch2.zen
60	1.234801e-02	1.687670e-03	1.143800e-02	20181124_CTCFgfpcf2_Prometa\MitoSys2\Calibration\pmEGFPC1\0012_pmEGFPC1_R1_P2_K1_Ch2.zen
70	1.091315e-02	1.590644e-03	1.110200e-02	20181124_CTCFgfpcf2_Prometa\MitoSys2\Calibration\pmEGFPC1\0012_pmEGFPC1_R1_P2_K1_Ch2.zen
80	1.062770e-02	2.116414e-03	1.078700e-02	20181124_CTCFgfpcf2_Prometa\MitoSys2\Calibration\pmEGFPC1\0012_pmEGFPC1_R1_P2_K1_Ch2.zen
90	1.021665e-02	2.397361e-03	1.049100e-02	20181124_CTCFgfpcf2_Prometa\MitoSys2\Calibration\pmEGFPC1\0012_pmEGFPC1_R1_P2_K1_Ch2.zen
100	1.021099e-02	1.539374e-03	1.021200e-02	20181124_CTCFgfpcf2_Prometa\MitoSys2\Calibration\pmEGFPC1\0012_pmEGFPC1_R1_P2_K1_Ch2.zen
120	9.825100e-03	1.426625e-03	9.701600e-03	20181124_CTCFgfpcf2_Prometa\MitoSys2\Calibration\pmEGFPC1\0012_pmEGFPC1_R1_P2_K1_Ch2.zen
140	9.294936e-03	1.154269e-03	9.245200e-03	20181124_CTCFgfpcf2_Prometa\MitoSys2\Calibration\pmEGFPC1\0012_pmEGFPC1_R1_P2_K1_Ch2.zen
160	9.083186e-03	1.385227e-03	8.835000e-03	20181124_CTCFgfpcf2_Prometa\MitoSys2\Calibration\pmEGFPC1\0012_pmEGFPC1_R1_P2_K1_Ch2.zen
180	7.955875e-03	1.399566e-03	8.463900e-03	20181124_CTCFgfpcf2_Prometa\MitoSys2\Calibration\pmEGFPC1\0012_pmEGFPC1_R1_P2_K1_Ch2.zen
200	7.795507e-03	1.361214e-03	8.126300e-03	20181124_CTCFgfpcf2_Prometa\MitoSys2\Calibration\pmEGFPC1\0012_pmEGFPC1_R1_P2_K1_Ch2.zen
220	7.789049e-03	1.561523e-03	7.817600e-03	20181124_CTCFgfpcf2_Prometa\MitoSys2\Calibration\pmEGFPC1\0012_pmEGFPC1_R1_P2_K1_Ch2.zen
240	7.914545e-03	1.113096e-03	7.533900e-03	20181124_CTCFgfpcf2_Prometa\MitoSys2\Calibration\pmEGFPC1\0012_pmEGFPC1_R1_P2_K1_Ch2.zen
260	7.773138e-03	1.142054e-03	7.271900e-03	20181124_CTCFgfpcf2_Prometa\MitoSys2\Calibration\pmEGFPC1\0012_pmEGFPC1_R1_P2_K1_Ch2.zen
280	6.971749e-03	1.435966e-03	7.029000e-03	20181124_CTCFgfpcf2_Prometa\MitoSys2\Calibration\pmEGFPC1\0012_pmEGFPC1_R1_P2_K1_Ch2.zen
300	6.703633e-03	1.396291e-03	6.802800e-03	20181124_CTCFgfpcf2_Prometa\MitoSys2\Calibration\pmEGFPC1\0012_pmEGFPC1_R1_P2_K1_Ch2.zen
340	6.677456e-03	1.072448e-03	6.393800e-03	20181124_CTCFgfpcf2_Prometa\MitoSys2\Calibration\pmEGFPC1\0012_pmEGFPC1_R1_P2_K1_Ch2.zen
380	5.831637e-03	1.162420e-03	6.032700e-03	20181124_CTCFgfpcf2_Prometa\MitoSys2\Calibration\pmEGFPC1\0012_pmEGFPC1_R1_P2_K1_Ch2.zen
420	5.722343e-03	9.547010e-04	5.711000e-03	20181124_CTCFgfpcf2_Prometa\MitoSys2\Calibration\pmEGFPC1\0012_pmEGFPC1_R1_P2_K1_Ch2.zen
460	5.298254e-03	1.058150e-03	5.421900e-03	20181124_CTCFgfpcf2_Prometa\MitoSys2\Calibration\pmEGFPC1\0012_pmEGFPC1_R1_P2_K1_Ch2.zen
500	4.806543e-03	1.137484e-03	5.160500e-03	20181124_CTCFgfpcf2_Prometa\MitoSys2\Calibration\pmEGFPC1\0012_pmEGFPC1_R1_P2_K1_Ch2.zen
540	4.893377e-03	1.028653e-03	4.922800e-03	20181124_CTCFgfpcf2_Prometa\MitoSys2\Calibration\pmEGFPC1\0012_pmEGFPC1_R1_P2_K1_Ch2.zen
580	4.550179e-03	1.114397e-03	4.705700e-03	20181124_CTCFgfpcf2_Prometa\MitoSys2\Calibration\pmEGFPC1\0012_pmEGFPC1_R1_P2_K1_Ch2.zen
620	4.278882e-03	9.017620e-04	4.506400e-03	20181124_CTCFgfpcf2_Prometa\MitoSys2\Calibration\pmEGFPC1\0012_pmEGFPC1_R1_P2_K1_Ch2.zen
660	4.327429e-03	1.103403e-03	4.323000e-03	20181124_CTCFgfpcf2_Prometa\MitoSys2\Calibration\pmEGFPC1\0012_pmEGFPC1_R1_P2_K1_Ch2.zen
700	4.374900e-03	8.457664e-04	4.153500e-03	20181124_CTCFgfpcf2_Prometa\MitoSys2\Calibration\pmEGFPC1\0012_pmEGFPC1_R1_P2_K1_Ch2.zen
780	3.728108e-03	7.706734e-04	3.850600e-03	20181124_CTCFgfpcf2_Prometa\MitoSys2\Calibration\pmEGFPC1\0012_pmEGFPC1_R1_P2_K1_Ch2.zen
860	3.609638e-03	7.765476e-04	3.588000e-03	20181124_CTCFgfpcf2_Prometa\MitoSys2\Calibration\pmEGFPC1\0012_pmEGFPC1_R1_P2_K1_Ch2.zen
940	3.450480e-03	8.163021e-04	3.358300e-03	20181124_CTCFgfpcf2_Prometa\MitoSys2\Calibration\pmEGFPC1\0012_pmEGFPC1_R1_P2_K1_Ch2.zen
1020	3.392331e-03	8.238558e-04	3.155800e-03	20181124_CTCFgfpcf2_Prometa\MitoSys2\Calibration\pmEGFPC1\0012_pmEGFPC1_R1_P2_K1_Ch2.zen
1100	3.150044e-03	9.520235e-04	2.976100e-03	20181124_CTCFgfpcf2_Prometa\MitoSys2\Calibration\pmEGFPC1\0012_pmEGFPC1_R1_P2_K1_Ch2.zen
1180	3.074715e-03	9.380307e-04	2.815700e-03	20181124_CTCFgfpcf2_Prometa\MitoSys2\Calibration\pmEGFPC1\0012_pmEGFPC1_R1_P2_K1_Ch2.zen
1260	2.857916e-03	1.054928e-03	2.671500e-03	20181124_CTCFgfpcf2_Prometa\MitoSys2\Calibration\pmEGFPC1\0012_pmEGFPC1_R1_P2_K1_Ch2.zen
1340	2.616273e-03	1.106790e-03	2.541500e-03	20181124_CTCFgfpcf2_Prometa\MitoSys2\Calibration\pmEGFPC1\0012_pmEGFPC1_R1_P2_K1_Ch2.zen
1420	2.313577e-03	8.879872e-04	2.423600e-03	20181124_CTCFgfpcf2_Prometa\MitoSys2\Calibration\pmEGFPC1\0012_pmEGFPC1_R1_P2_K1_Ch2.zen
1500	2.254741e-03	8.049373e-04	2.316200e-03	20181124_CTCFgfpcf2_Prometa\MitoSys2\Calibration\pmEGFPC1\0012_pmEGFPC1_R1_P2_K1_Ch2.zen
1660	2.159266e-03	6.885270e-04	2.128000e-03	20181124_CTCFgfpcf2_Prometa\MitoSys2\Calibration\pmEGFPC1\0012_pmEGFPC1_R1_P2_K1_Ch2.zen
1820	2.039613e-03	7.317961e-04	1.968600e-03	20181124_CTCFgfpcf2_Prometa\MitoSys2\Calibration\pmEGFPC1\0012_pmEGFPC1_R1_P2_K1_Ch2.zen
1980	1.826662e-03	6.593518e-04	1.832100e-03	20181124_CTCFgfpcf2_Prometa\MitoSys2\Calibration\pmEGFPC1\0012_pmEGFPC1_R1_P2_K1_Ch2.zen
2140	1.590302e-03	6.229089e-04	1.713800e-03	20181124_CTCFgfpcf2_Prometa\MitoSys2\Calibration\pmEGFPC1\0012_pmEGFPC1_R1_P2_K1_Ch2.zen
2300	1.575586e-03	4.785741e-04	1.610500e-03	20181124_CTCFgfpcf2_Prometa\MitoSys2\Calibration\pmEGFPC1\0012_pmEGFPC1_R1_P2_K1_Ch2.zen
2460	1.447313e-03	6.248715e-04	1.519400e-03	20181124_CTCFgfpcf2_Prometa\MitoSys2\Calibration\pmEGFPC1\0012_pmEGFPC1_R1_P2_K1_Ch2.zen
2620	1.460084e-03	4.120506e-04	1.438700e-03	20181124_CTCFgfpcf2_Prometa\MitoSys2\Calibration\pmEGFPC1\0012_pmEGFPC1_R1_P2_K1_Ch2.zen
2780	1.416896e-03	8.831452e-04	1.366600e-03	20181124_CTCFgfpcf2_Prometa\MitoSys2\Calibration\pmEGFPC1\0012_pmEGFPC1_R1_P2_K1_Ch2.zen
2940	1.385737e-03	6.220741e-04	1.301800e-03	20181124_CTCFgfpcf2_Prometa\MitoSys2\Calibration\pmEGFPC1\0012_pmEGFPC1_R1_P2_K1_Ch2.zen
3100	1.225021e-03	6.310902e-04	1.243400e-03	20181124_CTCFgfpcf2_Prometa\MitoSys2\Calibration\pmEGFPC1\0012_pmEGFPC1_R1_P2_K1_Ch2.zen
3420	1.046412e-03	5.337413e-04	1.142100e-03	20181124_CTCFgfpcf2_Prometa\MitoSys2\Calibration\pmEGFPC1\0012_pmEGFPC1_R1_P2_K1_Ch2.zen
3740	9.871117e-04	6.418007e-04	1.057300e-03	20181124_CTCFgfpcf2_Prometa\MitoSys2\Calibration\pmEGFPC1\0012_pmEGFPC1_R1_P2_K1_Ch2.zen
4060	8.367071e-04	5.537426e-04	9.855200e-04	20181124_CTCFgfpcf2_Prometa\MitoSys2\Calibration\pmEGFPC1\0012_pmEGFPC1_R1_P2_K1_Ch2.zen
[truncated: 14,125 more rows]
