# Supplementary material for: Absolute quantification of cohesin, CTCF and their regulators in human cells
Source: eLife. 2019 Jun 17;8:e46269. doi: 10.7554/eLife.46269 (PMC6606026; doi:10.7554/eLife.46269)
Supplement: Figure 2—source data 1. [file elife-46269-fig2-data1.zip › Figure 2 - source data 1/FCS_conc_Nprot_G1.txt]

POI	location	time_after_release_or_noctreat_h	Conc_nM	N_prot	CPM_kHz	Vol_nuc_um3	Vol_cyt_um3	cellline	UUID	experiment	filename
SCC1	nuc	14.1694444444444	222.504327428691	254657.767972041	0.580887492925756	1900.49888346057	3878.69692217357	SCC1gfpc	SCC1201512031	20151203	TR1_2_W0001_P0081_T0001_R1_P1_K1_Ch2-Ch1.zen
SCC1	nuc	14.1694444444444	228.269079256047	261255.566991198	0.704416067620995	1900.49888346057	3878.69692217357	SCC1gfpc	SCC1201512031	20151203	TR1_2_W0001_P0081_T0001_R1_P2_K1_Ch2-Ch1.zen
SCC1	nuc	14.3130555555556	239.923088927522	160416.24239725	0.667116706896483	1110.26192734384	2265.9153119594	SCC1gfpc	SCC1201512027	20151202	TR1_2_W0001_P0079_T0001_R1_P1_K1_Ch2-Ch1.zen
SCC1	nuc	14.3130555555556	169.550492353137	113364.049293773	0.977263069336743	1110.26192734384	2265.9153119594	SCC1gfpc	SCC1201512027	20151202	TR1_2_W0001_P0079_T0001_R1_P2_K1_Ch2-Ch1.zen
SCC1	nuc	14.3783333333333	425.464208042207	327191.402051645	0.705477391709022	1276.99149269689	2606.19094042632	SCC1gfpc	SCC1201512032	20151203	TR1_2_W0001_P0085_T0001_R1_P1_K1_Ch2-Ch1.zen
SCC1	nuc	14.3783333333333	419.301188065971	322451.903149551	0.638197292040521	1276.99149269689	2606.19094042632	SCC1gfpc	SCC1201512032	20151203	TR1_2_W0001_P0085_T0001_R1_P2_K1_Ch2-Ch1.zen
SCC1	nuc	14.5058333333333	258.384395364274	157559.111015876	0.977513371650486	1012.57311565019	2066.54382242871	SCC1gfpc	SCC1201512026	20151202	TR1_2_W0001_P0082_T0001_R1_P1_K1_Ch2-Ch1.zen
SCC1	nuc	14.5058333333333	386.712479224957	235811.742266903	0.667674265955841	1012.57311565019	2066.54382242871	SCC1gfpc	SCC1201512026	20151202	TR1_2_W0001_P0082_T0001_R1_P3_K1_Ch2-Ch1.zen
SCC1	nuc	14.7241666666667	378.722439094354	279266.966984075	0.448842435710358	1224.46868604034	2498.99800793075	SCC1gfpc	SCC1201512033	20151203	TR1_2_W0001_P0091_T0001_R1_P1_K1_Ch2-Ch1.zen
SCC1	nuc	14.7241666666667	350.338056035689	258336.544732193	0.733913022642409	1224.46868604034	2498.99800793075	SCC1gfpc	SCC1201512033	20151203	TR1_2_W0001_P0091_T0001_R1_P2_K1_Ch2-Ch1.zen
SCC1	nuc	14.7241666666667	332.569013746703	245233.791808117	0.704823279300335	1224.46868604034	2498.99800793075	SCC1gfpc	SCC1201512033	20151203	TR1_2_W0001_P0091_T0001_R1_P3_K1_Ch2-Ch1.zen
SCC1	nuc	14.9205555555556	272.927531262584	188168.096922846	0.904325918191964	1144.84791667405	2336.50128890097	SCC1gfpc	SCC1201512034	20151203	TR1_2_W0001_P0094_T0001_R1_P1_K1_Ch2-Ch1.zen
SCC1	nuc	14.9205555555556	244.191488279161	168356.22050177	0.862805668147505	1144.84791667405	2336.50128890097	SCC1gfpc	SCC1201512034	20151203	TR1_2_W0001_P0094_T0001_R1_P2_K1_Ch2-Ch1.zen
SCC1	nuc	14.9205555555556	280.645946534523	193489.507724689	0.821772145301543	1144.84791667405	2336.50128890097	SCC1gfpc	SCC1201512034	20151203	TR1_2_W0001_P0094_T0001_R1_P3_K1_Ch2-Ch1.zen
SCC1	nuc	14.9930555555556	227.108668420228	150637.998413061	0.699060206686166	1101.41244133784	2247.85454147803	SCC1gfpc	SCC1201512025	20151202	TR1_2_W0001_P0091_T0001_R1_P1_K1_Ch2-Ch1.zen
SCC1	nuc	14.9930555555556	327.946205019053	217522.123901587	0.624886090006124	1101.41244133784	2247.85454147803	SCC1gfpc	SCC1201512025	20151202	TR1_2_W0001_P0091_T0001_R1_P2_K1_Ch2-Ch1.zen
SCC1	nuc	15.0941666666667	208.566222968338	129083.349018229	0.405097026346644	1027.72140170495	2097.45971036115	SCC1gfpc	SCC1201512024	20151202	TR1_2_W0001_P0094_T0001_R1_P3_K1_Ch2-Ch1.zen
SCC1	nuc	15.1702777777778	273.788772651882	202202.075508591	0.868133847589208	1226.36324699251	2502.86458622659	SCC1gfpc	SCC1201512023	20151202	TR1_2_W0001_P0095_T0001_R1_P1_K1_Ch2-Ch1.zen
SCC1	nuc	15.1702777777778	331.421445825572	244765.713235423	0.840135147698322	1226.36324699251	2502.86458622659	SCC1gfpc	SCC1201512023	20151202	TR1_2_W0001_P0095_T0001_R1_P2_K1_Ch2-Ch1.zen
SCC1	nuc	15.3633333333333	444.418771927446	300951.356616336	0.513654920491081	1124.48343682892	2294.93975682937	SCC1gfpc	SCC1201512022	20151202	TR1_2_W0001_P0098_T0001_R1_P2_K1_Ch2-Ch1.zen
SCC1	nuc	15.3633333333333	464.412557704518	314490.741839444	0.462083309954315	1124.48343682892	2294.93975682937	SCC1gfpc	SCC1201512022	20151202	TR1_2_W0001_P0098_T0001_R1_P3_K1_Ch2-Ch1.zen
SCC1	nuc	15.4302777777778	288.759565730255	333562.265543389	0.977063577436251	1918.18145234744	3914.78498626796	SCC1gfpc	SCC12015120313	20151203	TR1_2_W0001_P0102_T0001_R1_P1_K1_Ch2-Ch1.zen
SCC1	nuc	15.4302777777778	374.258593766941	432326.95727421	0.499648876359319	1918.18145234744	3914.78498626796	SCC1gfpc	SCC12015120313	20151203	TR1_2_W0001_P0102_T0001_R1_P3_K1_Ch2-Ch1.zen
SCC1	nuc	15.4980555555556	216.627945210251	128348.603120521	0.779394097240236	983.84304199031	2007.90908749243	SCC1gfpc	SCC1201512021	20151202	TR1_2_W0001_P0100_T0001_R1_P1_K1_Ch2-Ch1.zen
SCC1	nuc	15.4980555555556	229.167760486775	135778.243708069	0.699222772533219	983.84304199031	2007.90908749243	SCC1gfpc	SCC1201512021	20151202	TR1_2_W0001_P0100_T0001_R1_P2_K1_Ch2-Ch1.zen
SCC1	nuc	15.4980555555556	277.697426815769	164531.297138854	0.654111062180851	983.84304199031	2007.90908749243	SCC1gfpc	SCC1201512021	20151202	TR1_2_W0001_P0100_T0001_R1_P3_K1_Ch2-Ch1.zen
SCC1	nuc	15.6261111111111	333.115995159889	360453.820714818	0.90675965610662	1796.81472953301	3667.08963725651	SCC1gfpc	SCC12015120312	20151203	TR1_2_W0001_P0105_T0001_R1_P1_K1_Ch2-Ch1.zen
SCC1	nuc	15.6261111111111	233.485140866529	252646.562543724	0.739000247637607	1796.81472953301	3667.08963725651	SCC1gfpc	SCC12015120312	20151203	TR1_2_W0001_P0105_T0001_R1_P2_K1_Ch2-Ch1.zen
SCC1	nuc	15.6261111111111	299.968823686426	324586.360799649	0.83395134756595	1796.81472953301	3667.08963725651	SCC1gfpc	SCC12015120312	20151203	TR1_2_W0001_P0105_T0001_R1_P3_K1_Ch2-Ch1.zen
SCC1	nuc	15.7636111111111	303.803764996633	197074.757141756	1.03956293329265	1077.17682396275	2198.39246847298	SCC1gfpc	SCC12015120311	20151203	TR1_2_W0001_P0107_T0001_R1_P2_K1_Ch2-Ch1.zen
SCC1	nuc	15.7636111111111	219.009773042864	142069.660771228	0.863067177075342	1077.17682396275	2198.39246847298	SCC1gfpc	SCC12015120311	20151203	TR1_2_W0001_P0107_T0001_R1_P3_K1_Ch2-Ch1.zen
SCC1	nuc	15.9058333333333	234.324304016657	139303.297696888	0.703346596530785	987.172876391085	2014.70489176995	SCC1gfpc	SCC1201512028	20151202	TR1_2_W0001_P0110_T0001_R1_P1_K1_Ch2-Ch1.zen
SCC1	nuc	15.9058333333333	244.743508007065	145497.403260677	0.807100738103685	987.172876391085	2014.70489176995	SCC1gfpc	SCC1201512028	20151202	TR1_2_W0001_P0110_T0001_R1_P2_K1_Ch2-Ch1.zen
SCC1	nuc	15.9058333333333	409.082257026038	243195.035496455	0.505336728209019	987.172876391085	2014.70489176995	SCC1gfpc	SCC1201512028	20151202	TR1_2_W0001_P0110_T0001_R1_P3_K1_Ch2-Ch1.zen
SCC1	nuc	15.9725	267.385820188751	161209.714510169	0.805034642618036	1001.15654056182	2043.24392204866	SCC1gfpc	SCC12015120310	20151203	TR1_2_W0001_P0111_T0001_R1_P1_K1_Ch2-Ch1.zen
SCC1	nuc	15.9725	382.623621265366	230687.793038143	0.852121405405405	1001.15654056182	2043.24392204866	SCC1gfpc	SCC12015120310	20151203	TR1_2_W0001_P0111_T0001_R1_P2_K1_Ch2-Ch1.zen
SCC1	nuc	15.9725	447.673649613786	269907.137173612	0.658707924259457	1001.15654056182	2043.24392204866	SCC1gfpc	SCC12015120310	20151203	TR1_2_W0001_P0111_T0001_R1_P3_K1_Ch2-Ch1.zen
SCC1	nuc	16.1683333333333	160.973940586877	126480.643831289	0.754546222540749	1304.72097572402	2662.78358639249	SCC1gfpc	SCC1201512039	20151203	TR1_2_W0001_P0114_T0001_R1_P1_K1_Ch2-Ch1.zen
SCC1	nuc	16.1683333333333	33.4321278243707	26268.3328522622	0.86251025	1304.72097572402	2662.78358639249	SCC1gfpc	SCC1201512039	20151203	TR1_2_W0001_P0114_T0001_R1_P2_K1_Ch2-Ch1.zen
SCC1	nuc	16.1683333333333	270.504805646539	212541.370689543	0.682802083783784	1304.72097572402	2662.78358639249	SCC1gfpc	SCC1201512039	20151203	TR1_2_W0001_P0114_T0001_R1_P3_K1_Ch2-Ch1.zen
SCC1	nuc	16.2888888888889	553.881713891041	385697.325110267	0.498339431703192	1156.32190270036	2359.91835832027	SCC1gfpc	SCC1201512029	20151202	TR1_2_W0001_P0118_T0001_R1_P1_K1_Ch2-Ch1.zen
SCC1	nuc	16.3775	290.711254148952	260802.183863371	0.632476939316794	1489.69901778082	3040.30223091228	SCC1gfpc	SCC1201512038	20151203	TR1_2_W0001_P0118_T0001_R1_P1_K1_Ch2-Ch1.zen
SCC1	nuc	16.4480555555556	200.062961261768	95856.5277698259	0.870960270003865	795.617181158372	1623.76202303695	SCC1gfpc	SCC12015120210	20151202	TR1_2_W0001_P0122_T0001_R1_P1_K1_Ch2-Ch1.zen
SCC1	nuc	16.4813888888889	353.924812640998	175852.200474105	0.896036534570452	825.060790761277	1683.85300174698	SCC1gfpc	SCC1201512037	20151203	TR1_2_W0001_P0121_T0001_R1_P1_K1_Ch2-Ch1.zen
SCC1	nuc	16.4813888888889	451.137490796246	224153.598841791	0.738009920487243	825.060790761277	1683.85300174698	SCC1gfpc	SCC1201512037	20151203	TR1_2_W0001_P0121_T0001_R1_P2_K1_Ch2-Ch1.zen
SCC1	nuc	16.6188888888889	318.088670346852	250741.267159761	0.698553449518011	1308.96118356935	2671.43735686412	SCC1gfpc	SCC1201512036	20151203	TR1_2_W0001_P0123_T0001_R1_P1_K1_Ch2-Ch1.zen
SCC1	nuc	16.6188888888889	312.888786903483	246642.33033736	0.794319317670519	1308.96118356935	2671.43735686412	SCC1gfpc	SCC1201512036	20151203	TR1_2_W0001_P0123_T0001_R1_P3_K1_Ch2-Ch1.zen
SCC1	nuc	16.6411111111111	396.865805775307	335618.29274297	0.509760460148041	1404.27154211958	2865.95470048229	SCC1gfpc	SCC12015120211	20151202	TR1_2_W0001_P0125_T0001_R1_P1_K1_Ch2-Ch1.zen
SCC1	nuc	16.7755555555556	240.388971312861	185946.078793016	0.645977097996335	1284.46311619222	2621.43965396526	SCC1gfpc	SCC12015120212	20151202	TR1_2_W0001_P0127_T0001_R1_P2_K1_Ch2-Ch1.zen
SCC1	nuc	16.7755555555556	325.579533381867	251842.824722712	0.647486865460155	1284.46311619222	2621.43965396526	SCC1gfpc	SCC12015120212	20151202	TR1_2_W0001_P0127_T0001_R1_P3_K1_Ch2-Ch1.zen
SCC1	nuc	16.8152777777778	548.778801013107	357383.741979364	0.684601647349975	1081.40062868294	2207.01276207622	SCC1gfpc	SCC1201512035	20151203	TR1_2_W0001_P0126_T0001_R1_P1_K1_Ch2-Ch1.zen
SCC1	nuc	16.8152777777778	619.498296887065	403438.724459865	0.625450268171176	1081.40062868294	2207.01276207622	SCC1gfpc	SCC1201512035	20151203	TR1_2_W0001_P0126_T0001_R1_P2_K1_Ch2-Ch1.zen
SCC1	nuc	16.8152777777778	463.881903924093	302095.945315031	0.613704433504458	1081.40062868294	2207.01276207622	SCC1gfpc	SCC1201512035	20151203	TR1_2_W0001_P0126_T0001_R1_P3_K1_Ch2-Ch1.zen
SCC1	nuc	16.9652777777778	566.12179893207	450861.949284672	0.492347041430366	1322.46095554884	2698.98881952615	SCC1gfpc	SCC12015120314	20151203	TR1_2_W0001_P0129_T0001_R1_P2_K1_Ch2-Ch1.zen
SCC1	nuc	16.9652777777778	658.345420187838	524309.256432893	0.548349127101976	1322.46095554884	2698.98881952615	SCC1gfpc	SCC12015120314	20151203	TR1_2_W0001_P0129_T0001_R1_P3_K1_Ch2-Ch1.zen
SCC1	nuc	16.9686111111111	371.678436771001	250767.859849684	0.731118075253885	1120.34984929692	2286.50358600211	SCC1gfpc	SCC12015120213	20151202	TR1_2_W0001_P0130_T0001_R1_P1_K1_Ch2-Ch1.zen
SCC1	nuc	16.9686111111111	375.825824752758	253566.062557344	0.435233548844941	1120.34984929692	2286.50358600211	SCC1gfpc	SCC12015120213	20151202	TR1_2_W0001_P0130_T0001_R1_P3_K1_Ch2-Ch1.zen
SCC1	nuc	17.1158333333333	310.258891045675	287140.809368824	0.695176172992099	1536.80879314547	3136.44779684833	SCC1gfpc	SCC12015120218	20151202	TR1_2_W0001_P0133_T0001_R1_P1_K1_Ch2-Ch1.zen
SCC1	nuc	17.1744444444444	335.208655855081	228075.955662206	0.713732869021677	1129.83085562031	2305.85321591543	SCC1gfpc	SCC12015120315	20151203	TR1_2_W0001_P0133_T0001_R1_P1_K1_Ch2-Ch1.zen
SCC1	nuc	17.1744444444444	385.66583150949	262407.015902997	0.563941565791553	1129.83085562031	2305.85321591543	SCC1gfpc	SCC12015120315	20151203	TR1_2_W0001_P0133_T0001_R1_P3_K1_Ch2-Ch1.zen
SCC1	nuc	17.5736111111111	469.897470244546	495356.914904304	0.551192068006504	1750.50870729959	3572.58443787022	SCC1gfpc	SCC12015120217	20151202	TR1_2_W0001_P0141_T0001_R1_P1_K1_Ch2-Ch1.zen
SCC1	nuc	17.5736111111111	668.794329568439	705030.175259514	0.598009063333333	1750.50870729959	3572.58443787022	SCC1gfpc	SCC12015120217	20151202	TR1_2_W0001_P0141_T0001_R1_P2_K1_Ch2-Ch1.zen
SCC1	nuc	17.5736111111111	598.667793631372	631104.123951697	0.454046856799089	1750.50870729959	3572.58443787022	SCC1gfpc	SCC12015120217	20151202	TR1_2_W0001_P0141_T0001_R1_P3_K1_Ch2-Ch1.zen
SCC1	nuc	17.6380555555556	349.67959615	249813.073393144	0.610612545936489	1186.29861386989	2421.09733525207	SCC1gfpc	SCC12015120316	20151203	TR1_2_W0001_P0141_T0001_R1_P1_K1_Ch2-Ch1.zen
SCC1	nuc	17.6380555555556	286.479135073619	204662.307963348	0.771000023700646	1186.29861386989	2421.09733525207	SCC1gfpc	SCC12015120316	20151203	TR1_2_W0001_P0141_T0001_R1_P2_K1_Ch2-Ch1.zen
SCC1	nuc	18.0436111111111	454.386019168397	453579.863108911	0.783556680809061	1657.59320501789	3382.95471703291	SCC1gfpc	SCC12015120318	20151203	TR1_2_W0001_P0148_T0001_R1_P2_K1_Ch2-Ch1.zen
SCC1	nuc	18.0436111111111	410.036119634144	409308.647642255	0.783879134260698	1657.59320501789	3382.95471703291	SCC1gfpc	SCC12015120318	20151203	TR1_2_W0001_P0148_T0001_R1_P3_K1_Ch2-Ch1.zen
SCC1	nuc	18.1655555555556	240.58787818602	114142.055546298	0.751876799509912	787.809293597936	1607.82703369657	SCC1gfpc	SCC12015120216	20151202	TR1_2_W0001_P0151_T0001_R1_P1_K1_Ch2-Ch1.zen
SCC1	nuc	18.1655555555556	191.98852904569	91085.0767370813	0.840183795353902	787.809293597936	1607.82703369657	SCC1gfpc	SCC12015120216	20151202	TR1_2_W0001_P0151_T0001_R1_P2_K1_Ch2-Ch1.zen
SCC1	nuc	18.39	447.845564644457	279413.79512209	0.580647629042824	1036.02138301919	2114.39900575238	SCC1gfpc	SCC12015120320	20151203	TR1_2_W0001_P0154_T0001_R1_P1_K1_Ch2-Ch1.zen
SCC1	nuc	18.39	313.642854761764	195683.841217642	0.57327465436028	1036.02138301919	2114.39900575238	SCC1gfpc	SCC12015120320	20151203	TR1_2_W0001_P0154_T0001_R1_P2_K1_Ch2-Ch1.zen
SCC1	nuc	18.39	410.198199914268	255925.356503838	0.550466879676494	1036.02138301919	2114.39900575238	SCC1gfpc	SCC12015120320	20151203	TR1_2_W0001_P0154_T0001_R1_P3_K1_Ch2-Ch1.zen
SCC1	nuc	18.6452777777778	494.625992121598	401011.967846555	0.690448957682872	1346.26189010807	2747.56375551961	SCC1gfpc	SCC12015120321	20151203	TR1_2_W0001_P0158_T0001_R1_P1_K1_Ch2-Ch1.zen
SCC1	nuc	18.6686111111111	249.195324942211	241367.182867892	0.63354485336733	1608.37562807442	3282.50737351232	SCC1gfpc	SCC12015120215	20151202	TR1_2_W0001_P0159_T0001_R1_P1_K1_Ch2-Ch1.zen
SCC1	nuc	19.0213888888889	326.772151683952	205744.260450332	0.864535890968929	1045.5187924677	2133.78211253405	SCC1gfpc	SCC12015120214	20151202	TR1_2_W0001_P0166_T0001_R1_P2_K1_Ch2-Ch1.zen
SCC1	nuc	19.0213888888889	374.381385298408	235720.274349115	0.673048872147431	1045.5187924677	2133.78211253405	SCC1gfpc	SCC12015120214	20151202	TR1_2_W0001_P0166_T0001_R1_P3_K1_Ch2-Ch1.zen
SCC1	nuc	19.05	489.546497802826	410813.778468365	0.907119879274509	1393.47828578604	2843.92692110001	SCC1gfpc	SCC12015120326	20151203	TR1_2_W0001_P0165_T0001_R1_P1_K1_Ch2-Ch1.zen
SCC1	nuc	19.05	433.29969301039	363613.027350215	0.869524548730286	1393.47828578604	2843.92692110001	SCC1gfpc	SCC12015120326	20151203	TR1_2_W0001_P0165_T0001_R1_P2_K1_Ch2-Ch1.zen
SCC1	nuc	19.05	402.027905130776	337370.614431432	0.786861717391304	1393.47828578604	2843.92692110001	SCC1gfpc	SCC12015120326	20151203	TR1_2_W0001_P0165_T0001_R1_P3_K1_Ch2-Ch1.zen
SCC1	nuc	19.1688888888889	380.429837516783	323986.783032036	0.504490230756185	1414.17082813371	2886.15799053884	SCC1gfpc	SCC12015120219	20151202	TR1_2_W0001_P0169_T0001_R1_P1_K1_Ch2-Ch1.zen
SCC1	nuc	19.1688888888889	474.13151902466	403786.271301906	0.514618439231	1414.17082813371	2886.15799053884	SCC1gfpc	SCC12015120219	20151202	TR1_2_W0001_P0169_T0001_R1_P2_K1_Ch2-Ch1.zen
SCC1	nuc	19.1688888888889	271.025347273319	230814.257252756	0.502087521870351	1414.17082813371	2886.15799053884	SCC1gfpc	SCC12015120219	20151202	TR1_2_W0001_P0169_T0001_R1_P3_K1_Ch2-Ch1.zen
SCC1	nuc	19.3055555555556	430.040027626124	336581.069268912	0.589133149381661	1299.66061162236	2652.45597250279	SCC1gfpc	SCC12015120325	20151203	TR1_2_W0001_P0169_T0001_R1_P1_K1_Ch2-Ch1.zen
SCC1	nuc	19.3055555555556	422.569039199647	330733.722251101	0.529279540869967	1299.66061162236	2652.45597250279	SCC1gfpc	SCC12015120325	20151203	TR1_2_W0001_P0169_T0001_R1_P2_K1_Ch2-Ch1.zen
SCC1	nuc	19.5341666666667	301.279678549866	289681.512739057	0.617157959266061	1596.61458735839	3258.50445889668	SCC1gfpc	SCC12015120220	20151202	TR1_2_W0001_P0177_T0001_R1_P1_K1_Ch2-Ch1.zen
SCC1	nuc	19.5608333333333	214.226827334896	204391.689613125	0.79469598701689	1584.3040419506	3233.38006919089	SCC1gfpc	SCC12015120324	20151203	TR1_2_W0001_P0173_T0001_R1_P3_K1_Ch2-Ch1.zen
SCC1	nuc	19.7275	607.125299450931	442813.646385449	0.484851729720381	1211.13294531212	2471.78131395235	SCC1gfpc	SCC12015120221	20151202	TR1_2_W0001_P0180_T0001_R1_P1_K1_Ch2-Ch1.zen
SCC1	nuc	19.7275	533.128841502169	388843.49987116	0.501593815383638	1211.13294531212	2471.78131395235	SCC1gfpc	SCC12015120221	20151202	TR1_2_W0001_P0180_T0001_R1_P3_K1_Ch2-Ch1.zen
SCC1	nuc	19.8166666666667	240.499227508885	173433.040784151	0.605021596060949	1197.47734364392	2443.91182104087	SCC1gfpc	SCC12015120323	20151203	TR1_2_W0001_P0177_T0001_R1_P1_K1_Ch2-Ch1.zen
SCC1	nuc	19.8166666666667	241.822380899684	174387.216472643	0.624042647344355	1197.47734364392	2443.91182104087	SCC1gfpc	SCC12015120323	20151203	TR1_2_W0001_P0177_T0001_R1_P2_K1_Ch2-Ch1.zen
SCC1	nuc	19.8166666666667	236.999529989164	170909.277240471	0.665895818354861	1197.47734364392	2443.91182104087	SCC1gfpc	SCC12015120323	20151203	TR1_2_W0001_P0177_T0001_R1_P3_K1_Ch2-Ch1.zen
SCC1	nuc	19.875	544.168677938184	390794.446600371	0.451276339730942	1192.51539829301	2433.78506836132	SCC1gfpc	SCC12015120222	20151202	TR1_2_W0001_P0183_T0001_R1_P3_K1_Ch2-Ch1.zen
SCC1	cyt	14.1694444444444	5.45296949957631	12737.0766298844	0.895584007537688	1900.49888346057	3878.69692217357	SCC1gfpc	SCC1201512031	20151203	TR1_2_W0001_P0081_T0001_R1_P5_K1_Ch2-Ch1.zen
SCC1	cyt	14.3783333333333	14.5249641561004	22796.7085897935	0.556540562216625	1276.99149269689	2606.19094042632	SCC1gfpc	SCC1201512032	20151203	TR1_2_W0001_P0085_T0001_R1_P4_K1_Ch2-Ch1.zen
SCC1	cyt	14.5058333333333	3.0729778535107	3824.32592146645	1.37397028295107	1012.57311565019	2066.54382242871	SCC1gfpc	SCC1201512026	20151202	TR1_2_W0001_P0082_T0001_R1_P5_K1_Ch2-Ch1.zen
SCC1	cyt	14.9205555555556	11.9663191361858	16837.4939857275	0.778479268191268	1144.84791667405	2336.50128890097	SCC1gfpc	SCC1201512034	20151203	TR1_2_W0001_P0094_T0001_R1_P4_K1_Ch2-Ch1.zen
SCC1	cyt	14.9930555555556	1.79065169649869	2423.98635465761	1.23210669374202	1101.41244133784	2247.85454147803	SCC1gfpc	SCC1201512025	20151202	TR1_2_W0001_P0091_T0001_R1_P4_K1_Ch2-Ch1.zen
SCC1	cyt	15.1702777777778	9.87868930355586	14889.7541675815	1.24025698695768	1226.36324699251	2502.86458622659	SCC1gfpc	SCC1201512023	20151202	TR1_2_W0001_P0095_T0001_R1_P4_K1_Ch2-Ch1.zen
SCC1	cyt	15.1702777777778	19.3756167259771	29204.0938863453	0.658624102472989	1226.36324699251	2502.86458622659	SCC1gfpc	SCC1201512023	20151202	TR1_2_W0001_P0095_T0001_R1_P5_K1_Ch2-Ch1.zen
SCC1	cyt	15.4980555555556	0.769034890692445	929.91004022247	2.206209625	983.84304199031	2007.90908749243	SCC1gfpc	SCC1201512021	20151202	TR1_2_W0001_P0100_T0001_R1_P4_K1_Ch2-Ch1.zen
SCC1	cyt	15.7636111111111	5.64805412234679	7477.474226629	0.842349361155698	1077.17682396275	2198.39246847298	SCC1gfpc	SCC12015120311	20151203	TR1_2_W0001_P0107_T0001_R1_P4_K1_Ch2-Ch1.zen
SCC1	cyt	15.9058333333333	6.05683399310242	7348.65669575222	1.15439515510522	987.172876391085	2014.70489176995	SCC1gfpc	SCC1201512028	20151202	TR1_2_W0001_P0110_T0001_R1_P4_K1_Ch2-Ch1.zen
SCC1	cyt	15.9725	3.25207598670327	4001.58224919255	1.33327837594458	1001.15654056182	2043.24392204866	SCC1gfpc	SCC12015120310	20151203	TR1_2_W0001_P0111_T0001_R1_P4_K1_Ch2-Ch1.zen
SCC1	cyt	16.1683333333333	1.55595109558028	2495.06958166368	1.53283019607843	1304.72097572402	2662.78358639249	SCC1gfpc	SCC1201512039	20151203	TR1_2_W0001_P0114_T0001_R1_P4_K1_Ch2-Ch1.zen
SCC1	cyt	16.2888888888889	0.617317203097423	877.316315793819	1.78570028419753	1156.32190270036	2359.91835832027	SCC1gfpc	SCC1201512029	20151202	TR1_2_W0001_P0118_T0001_R1_P4_K1_Ch2-Ch1.zen
SCC1	cyt	16.2888888888889	0.387187435311168	550.261441872118	4.73644678431372	1156.32190270036	2359.91835832027	SCC1gfpc	SCC1201512029	20151202	TR1_2_W0001_P0118_T0001_R1_P5_K1_Ch2-Ch1.zen
SCC1	cyt	16.3775	17.5945147893712	32214.0182502076	0.72302523443681	1489.69901778082	3040.30223091228	SCC1gfpc	SCC1201512038	20151203	TR1_2_W0001_P0118_T0001_R1_P5_K1_Ch2-Ch1.zen
SCC1	cyt	16.4480555555556	2.5521114759858	2495.58787998639	1.46061883253138	795.617181158372	1623.76202303695	SCC1gfpc	SCC12015120210	20151202	TR1_2_W0001_P0122_T0001_R1_P5_K1_Ch2-Ch1.zen
SCC1	cyt	16.6188888888889	4.07445138094151	6554.88357322814	1.1873638222638	1308.96118356935	2671.43735686412	SCC1gfpc	SCC1201512036	20151203	TR1_2_W0001_P0123_T0001_R1_P5_K1_Ch2-Ch1.zen
SCC1	cyt	16.8152777777778	14.197108114863	18869.2909785772	0.601298009867407	1081.40062868294	2207.01276207622	SCC1gfpc	SCC1201512035	20151203	TR1_2_W0001_P0126_T0001_R1_P5_K1_Ch2-Ch1.zen
SCC1	cyt	16.9652777777778	8.60217691300435	13981.7104220671	0.657786872839506	1322.46095554884	2698.98881952615	SCC1gfpc	SCC12015120314	20151203	TR1_2_W0001_P0129_T0001_R1_P5_K1_Ch2-Ch1.zen
SCC1	cyt	17.1158333333333	23.8691690408864	45084.3913780022	0.596580689707649	1536.80879314547	3136.44779684833	SCC1gfpc	SCC12015120218	20151202	TR1_2_W0001_P0133_T0001_R1_P4_K1_Ch2-Ch1.zen
SCC1	cyt	17.6380555555556	12.7156143633333	18539.6036591687	0.621037977125193	1186.29861386989	2421.09733525207	SCC1gfpc	SCC12015120316	20151203	TR1_2_W0001_P0141_T0001_R1_P4_K1_Ch2-Ch1.zen
SCC1	cyt	18.0436111111111	46.4668498985479	94665.1797113685	0.287487424749164	1657.59320501789	3382.95471703291	SCC1gfpc	SCC12015120318	20151203	TR1_2_W0001_P0148_T0001_R1_P4_K1_Ch2-Ch1.zen
SCC1	cyt	18.0436111111111	21.6313024029642	44068.6453641342	0.518228320920502	1657.59320501789	3382.95471703291	SCC1gfpc	SCC12015120318	20151203	TR1_2_W0001_P0148_T0001_R1_P5_K1_Ch2-Ch1.zen
SCC1	cyt	18.1655555555556	0.806801739969079	781.190584606889	1.3437506960733	787.809293597936	1607.82703369657	SCC1gfpc	SCC12015120216	20151202	TR1_2_W0001_P0151_T0001_R1_P4_K1_Ch2-Ch1.zen
SCC1	cyt	18.1655555555556	1.34453407914484	1301.85312112899	1.7655344424307	787.809293597936	1607.82703369657	SCC1gfpc	SCC12015120216	20151202	TR1_2_W0001_P0151_T0001_R1_P5_K1_Ch2-Ch1.zen
SCC1	cyt	18.2527777777778	3.42673733567181	5124.01771953559	1.29719273615635	1216.63619379222	2483.01280328785	SCC1gfpc	SCC12015120319	20151203	TR1_2_W0001_P0152_T0001_R1_P4_K1_Ch2-Ch1.zen
SCC1	cyt	18.2527777777778	410.871442486792	614378.152021602	0.754521152051012	1216.63619379222	2483.01280328785	SCC1gfpc	SCC12015120319	20151203	TR1_2_W0001_P0152_T0001_R1_P5_K1_Ch2-Ch1.zen
SCC1	cyt	18.39	3.81783311518515	4861.32586923553	0.972267254324151	1036.02138301919	2114.39900575238	SCC1gfpc	SCC12015120320	20151203	TR1_2_W0001_P0154_T0001_R1_P4_K1_Ch2-Ch1.zen
SCC1	cyt	18.39	5.09139535084949	6482.97900480383	0.806949382847533	1036.02138301919	2114.39900575238	SCC1gfpc	SCC12015120320	20151203	TR1_2_W0001_P0154_T0001_R1_P5_K1_Ch2-Ch1.zen
SCC1	cyt	18.6452777777778	2.16483629092626	3581.98436671479	1.2082214112719	1346.26189010807	2747.56375551961	SCC1gfpc	SCC12015120321	20151203	TR1_2_W0001_P0158_T0001_R1_P4_K1_Ch2-Ch1.zen
SCC1	cyt	18.6686111111111	12.3823371333997	24477.0560450728	0.476083353093883	1608.37562807442	3282.50737351232	SCC1gfpc	SCC12015120215	20151202	TR1_2_W0001_P0159_T0001_R1_P4_K1_Ch2-Ch1.zen
SCC1	cyt	19.3055555555556	4.56293713148825	7288.58992746277	1.05409710014154	1299.66061162236	2652.45597250279	SCC1gfpc	SCC12015120325	20151203	TR1_2_W0001_P0169_T0001_R1_P4_K1_Ch2-Ch1.zen
SCC1	cyt	19.3055555555556	8.28707122038624	13237.3210685402	0.514923683409437	1299.66061162236	2652.45597250279	SCC1gfpc	SCC12015120325	20151203	TR1_2_W0001_P0169_T0001_R1_P5_K1_Ch2-Ch1.zen
SCC1	cyt	19.5341666666667	6.30675305437339	12375.8487599503	0.707689683796975	1596.61458735839	3258.50445889668	SCC1gfpc	SCC12015120220	20151202	TR1_2_W0001_P0177_T0001_R1_P4_K1_Ch2-Ch1.zen
SCC1	cyt	19.5608333333333	5.4900425102966	10690.1380054687	0.531556230215827	1584.3040419506	3233.38006919089	SCC1gfpc	SCC12015120324	20151203	TR1_2_W0001_P0173_T0001_R1_P4_K1_Ch2-Ch1.zen
SCC1	cyt	19.5608333333333	14.5681283806706	28366.8664821213	0.584728276966292	1584.3040419506	3233.38006919089	SCC1gfpc	SCC12015120324	20151203	TR1_2_W0001_P0173_T0001_R1_P5_K1_Ch2-Ch1.zen
SCC1	cyt	19.8166666666667	7.69334971329623	11322.7483210689	0.622896666442502	1197.47734364392	2443.91182104087	SCC1gfpc	SCC12015120323	20151203	TR1_2_W0001_P0177_T0001_R1_P4_K1_Ch2-Ch1.zen
SCC1	cyt	19.8166666666667	11.3776479096913	16745.1433469251	0.633083497536946	1197.47734364392	2443.91182104087	SCC1gfpc	SCC12015120323	20151203	TR1_2_W0001_P0177_T0001_R1_P5_K1_Ch2-Ch1.zen
SCC1	cyt	19.875	0.539079953973244	790.107624079982	3.50855446583851	1192.51539829301	2433.78506836132	SCC1gfpc	SCC12015120222	20151202	TR1_2_W0001_P0183_T0001_R1_P4_K1_Ch2-Ch1.zen
STAG1	nuc	14.0941666666667	192.38224003415	214058.824702891	2.66371773532138	1847.63981273892	3770.8177138766	STAG1gfpch8	STAG12015033142	20150331	TR1_2_W0001_P0042_T0001_R1_P2_K1_Ch2-Ch1.zen
STAG1	nuc	14.0941666666667	198.562644627207	220935.603677619	2.30800278711567	1847.63981273892	3770.8177138766	STAG1gfpch8	STAG12015033142	20150331	TR1_2_W0001_P0042_T0001_R1_P3_K1_Ch2-Ch1.zen
STAG1	nuc	14.2933333333333	81.1396106696261	69079.5674370219	3.16752730576896	1413.72794375528	2885.25411509306	STAG1gfpch8	STAG12015033150	20150331	TR1_2_W0001_P0045_T0001_R1_P1_K1_Ch2-Ch1.zen
STAG1	nuc	14.2933333333333	67.5214041935006	57485.4791135127	2.75923646514588	1413.72794375528	2885.25411509306	STAG1gfpch8	STAG12015033150	20150331	TR1_2_W0001_P0045_T0001_R1_P2_K1_Ch2-Ch1.zen
STAG1	nuc	14.2941666666667	52.0280629254318	27176.8010929279	3.41452360259233	867.38085358885	1770.22332212128	STAG1gfpch8	STAG1201504173	20150417	TR1_2_W0001_P0056_T0001_R1_P2_K1_Ch2-Ch1.zen
STAG1	nuc	14.2941666666667	52.3626964271954	27351.5965322564	3.66616190738415	867.38085358885	1770.22332212128	STAG1gfpch8	STAG1201504173	20150417	TR1_2_W0001_P0056_T0001_R1_P3_K1_Ch2-Ch1.zen
STAG1	nuc	14.3513888888889	114.721741764379	63076.3245985542	0.613142767692875	912.997944566943	1863.32249303638	STAG1gfpch8	STAG1201504176	20150417	TR1_2_W0001_P0057_T0001_R1_P1_K1_Ch2-Ch1.zen
STAG1	nuc	14.3513888888889	38.672354563759	21262.839562391	3.96132789797728	912.997944566943	1863.32249303638	STAG1gfpch8	STAG1201504176	20150417	TR1_2_W0001_P0057_T0001_R1_P2_K1_Ch2-Ch1.zen
STAG1	nuc	14.3513888888889	34.4586046524338	18946.034978568	3.24029053090357	912.997944566943	1863.32249303638	STAG1gfpch8	STAG1201504176	20150417	TR1_2_W0001_P0057_T0001_R1_P3_K1_Ch2-Ch1.zen
STAG1	nuc	14.3591666666667	94.2179803180116	67123.7152594965	2.31493132568972	1183.0179888445	2414.40196157965	STAG1gfpch8	STAG12015033154	20150331	TR1_2_W0001_P0046_T0001_R1_P1_K1_Ch2-Ch1.zen
STAG1	nuc	14.3591666666667	102.824315495474	73255.1265880976	3.37923288593072	1183.0179888445	2414.40196157965	STAG1gfpch8	STAG12015033154	20150331	TR1_2_W0001_P0046_T0001_R1_P3_K1_Ch2-Ch1.zen
STAG1	nuc	14.425	76.5678538510994	51842.6303637117	2.17492354230656	1124.31940557765	2294.60498814575	STAG1gfpch8	STAG12015033157	20150331	TR1_2_W0001_P0047_T0001_R1_P1_K1_Ch2-Ch1.zen
STAG1	nuc	14.425	62.5866060673885	42376.1947197933	2.33637712666925	1124.31940557765	2294.60498814575	STAG1gfpch8	STAG12015033157	20150331	TR1_2_W0001_P0047_T0001_R1_P2_K1_Ch2-Ch1.zen
STAG1	nuc	14.425	97.1874428310548	65803.7599497429	2.61515416523058	1124.31940557765	2294.60498814575	STAG1gfpch8	STAG12015033157	20150331	TR1_2_W0001_P0047_T0001_R1_P3_K1_Ch2-Ch1.zen
STAG1	nuc	14.4663888888889	50.3572796139433	51769.4566466236	3.058697223391	1707.10603821363	3484.004644184	STAG1gfpch8	STAG12015041717	20150417	TR1_2_W0001_P0059_T0001_R1_P1_K1_Ch2-Ch1.zen
STAG1	nuc	14.4663888888889	56.820287815137	58413.7079930729	2.94853157382451	1707.10603821363	3484.004644184	STAG1gfpch8	STAG12015041717	20150417	TR1_2_W0001_P0059_T0001_R1_P2_K1_Ch2-Ch1.zen
STAG1	nuc	14.4663888888889	124.575229697481	128068.71225985	2.08899182437319	1707.10603821363	3484.004644184	STAG1gfpch8	STAG12015041717	20150417	TR1_2_W0001_P0059_T0001_R1_P3_K1_Ch2-Ch1.zen
STAG1	nuc	14.4911111111111	128.580140668577	87799.6468229454	2.7218192792335	1133.88242752667	2314.12200240087	STAG1gfpch8	STAG12015033161	20150331	TR1_2_W0001_P0048_T0001_R1_P2_K1_Ch2-Ch1.zen
STAG1	nuc	14.4911111111111	86.9783248847198	59392.2682493695	2.71315545826645	1133.88242752667	2314.12200240087	STAG1gfpch8	STAG12015033161	20150331	TR1_2_W0001_P0048_T0001_R1_P3_K1_Ch2-Ch1.zen
STAG1	nuc	14.5236111111111	75.2908631133313	46967.0276214241	0.903941940781269	1035.85735176792	2114.06423706876	STAG1gfpch8	STAG12015041722	20150417	TR1_2_W0001_P0060_T0001_R1_P2_K1_Ch2-Ch1.zen
STAG1	nuc	14.5236111111111	19.8926549914303	12409.1933311963	1.47818428879804	1035.85735176792	2114.06423706876	STAG1gfpch8	STAG12015041722	20150417	TR1_2_W0001_P0060_T0001_R1_P3_K1_Ch2-Ch1.zen
STAG1	nuc	14.5847222222222	58.8067520817896	32882.9628895957	2.83038709567962	928.523502499617	1895.00834894114	STAG1gfpch8	STAG12015041730	20150417	TR1_2_W0001_P0061_T0001_R1_P1_K1_Ch2-Ch1.zen
STAG1	nuc	14.6244444444444	57.247801203845	52988.6432099499	3.20933496911124	1536.99742908443	3136.8327808345	STAG1gfpch8	STAG12015033168	20150331	TR1_2_W0001_P0050_T0001_R1_P1_K1_Ch2-Ch1.zen
STAG1	nuc	14.6244444444444	69.2021520661452	64053.6067426704	2.84632603422443	1536.99742908443	3136.8327808345	STAG1gfpch8	STAG12015033168	20150331	TR1_2_W0001_P0050_T0001_R1_P3_K1_Ch2-Ch1.zen
STAG1	nuc	14.6505555555556	94.9594674172981	96728.9590551521	1.37743779652361	1691.4820615302	3452.11792706908	STAG1gfpch8	STAG12015041741	20150417	TR1_2_W0001_P0062_T0001_R1_P1_K1_Ch2-Ch1.zen
STAG1	nuc	14.6505555555556	128.348965874819	130740.643377018	0.966225090859756	1691.4820615302	3452.11792706908	STAG1gfpch8	STAG12015041741	20150417	TR1_2_W0001_P0062_T0001_R1_P3_K1_Ch2-Ch1.zen
STAG1	nuc	14.6905555555556	115.702385235114	64129.8207812509	2.90611345343375	920.379350874078	1878.38708379934	STAG1gfpch8	STAG1201503311	20150331	TR1_2_W0001_P0051_T0001_R1_P1_K1_Ch2-Ch1.zen
STAG1	nuc	14.6905555555556	60.7470206793263	33669.9674880848	3.71058534109928	920.379350874078	1878.38708379934	STAG1gfpch8	STAG1201503311	20150331	TR1_2_W0001_P0051_T0001_R1_P2_K1_Ch2-Ch1.zen
STAG1	nuc	14.6905555555556	158.584863632155	87898.0918386699	2.39862477306263	920.379350874078	1878.38708379934	STAG1gfpch8	STAG1201503311	20150331	TR1_2_W0001_P0051_T0001_R1_P3_K1_Ch2-Ch1.zen
STAG1	nuc	14.7563888888889	44.6514062493423	30645.2395262613	3.75621129768029	1139.66452913393	2325.92259849853	STAG1gfpch8	STAG1201503313	20150331	TR1_2_W0001_P0052_T0001_R1_P1_K1_Ch2-Ch1.zen
STAG1	nuc	14.7563888888889	133.731472100833	91782.8426689231	1.51969286385525	1139.66452913393	2325.92259849853	STAG1gfpch8	STAG1201503313	20150331	TR1_2_W0001_P0052_T0001_R1_P2_K1_Ch2-Ch1.zen
STAG1	nuc	14.7563888888889	90.0738655221164	61819.6696553575	2.65956042558086	1139.66452913393	2325.92259849853	STAG1gfpch8	STAG1201503313	20150331	TR1_2_W0001_P0052_T0001_R1_P3_K1_Ch2-Ch1.zen
STAG1	nuc	14.7652777777778	50.3002249793575	32511.5419879993	3.14708415496689	1073.28928330766	2190.45845067116	STAG1gfpch8	STAG12015041750	20150417	TR1_2_W0001_P0064_T0001_R1_P2_K1_Ch2-Ch1.zen
STAG1	nuc	14.7652777777778	74.7788216205698	48333.2788258499	1.33453647912279	1073.28928330766	2190.45845067116	STAG1gfpch8	STAG12015041750	20150417	TR1_2_W0001_P0064_T0001_R1_P3_K1_Ch2-Ch1.zen
STAG1	nuc	14.8227777777778	48.8931202111011	25818.9101130284	3.25433218339653	876.878263037363	1789.60642890296	STAG1gfpch8	STAG12015041754	20150417	TR1_2_W0001_P0065_T0001_R1_P2_K1_Ch2-Ch1.zen
STAG1	nuc	14.8227777777778	85.1230924919531	44950.8123863556	2.47965828546099	876.878263037363	1789.60642890296	STAG1gfpch8	STAG12015041754	20150417	TR1_2_W0001_P0065_T0001_R1_P3_K1_Ch2-Ch1.zen
STAG1	nuc	14.9411111111111	71.4833186626625	82643.9182083492	3.24043677647059	1919.79716017244	3918.08245780161	STAG1gfpch8	STAG12015041766	20150417	TR1_2_W0001_P0067_T0001_R1_P2_K1_Ch2-Ch1.zen
STAG1	nuc	14.9411111111111	62.5660728157045	72334.4341188162	3.61285336626084	1919.79716017244	3918.08245780161	STAG1gfpch8	STAG12015041766	20150417	TR1_2_W0001_P0067_T0001_R1_P3_K1_Ch2-Ch1.zen
STAG1	nuc	14.9675	77.4614814441293	53650.9330622757	2.76684235342692	1150.1133198398	2347.2473636452	STAG1gfpch8	STAG12015033114	20150331	TR1_2_W0001_P0056_T0001_R1_P1_K1_Ch2-Ch1.zen
STAG1	nuc	14.9675	107.080581246482	74165.5464060323	2.93837484879791	1150.1133198398	2347.2473636452	STAG1gfpch8	STAG12015033114	20150331	TR1_2_W0001_P0056_T0001_R1_P2_K1_Ch2-Ch1.zen
STAG1	nuc	15.0333333333333	50.2573544698573	26823.041259578	3.28880204529079	886.252649047425	1808.73845917192	STAG1gfpch8	STAG12015033118	20150331	TR1_2_W0001_P0057_T0001_R1_P1_K1_Ch2-Ch1.zen
STAG1	nuc	15.0333333333333	64.1233190218771	34223.4972367374	3.29152853197254	886.252649047425	1808.73845917192	STAG1gfpch8	STAG12015033118	20150331	TR1_2_W0001_P0057_T0001_R1_P2_K1_Ch2-Ch1.zen
STAG1	nuc	15.0333333333333	76.574647403253	40868.9424344251	2.8649881729552	886.252649047425	1808.73845917192	STAG1gfpch8	STAG12015033118	20150331	TR1_2_W0001_P0057_T0001_R1_P3_K1_Ch2-Ch1.zen
STAG1	nuc	15.0994444444444	106.589847728674	52416.7378994014	3.39012015414918	816.588576633199	1666.56219923794	STAG1gfpch8	STAG12015033121	20150331	TR1_2_W0001_P0058_T0001_R1_P2_K1_Ch2-Ch1.zen
STAG1	nuc	15.0994444444444	184.951298775956	90951.8491551916	2.28205126503191	816.588576633199	1666.56219923794	STAG1gfpch8	STAG12015033121	20150331	TR1_2_W0001_P0058_T0001_R1_P3_K1_Ch2-Ch1.zen
STAG1	nuc	15.1652777777778	60.6453534970431	44045.1604861142	3.2186294075775	1206.00696870994	2461.31979258917	STAG1gfpch8	STAG12015033124	20150331	TR1_2_W0001_P0059_T0001_R1_P1_K1_Ch2-Ch1.zen
STAG1	nuc	15.1652777777778	66.0367118127648	47960.7653686167	3.45008053737374	1206.00696870994	2461.31979258917	STAG1gfpch8	STAG12015033124	20150331	TR1_2_W0001_P0059_T0001_R1_P2_K1_Ch2-Ch1.zen
STAG1	nuc	15.1652777777778	59.9304496293568	43525.9441938731	3.26572419463711	1206.00696870994	2461.31979258917	STAG1gfpch8	STAG12015033124	20150331	TR1_2_W0001_P0059_T0001_R1_P3_K1_Ch2-Ch1.zen
STAG1	nuc	15.2305555555556	40.5739469315163	26189.0924500087	3.81228861701754	1071.82120360879	2187.46227095273	STAG1gfpch8	STAG1201504171	20150417	TR1_2_W0001_P0072_T0001_R1_P1_K1_Ch2-Ch1.zen
STAG1	nuc	15.2305555555556	38.0022986416332	24529.1815981921	3.79254618932596	1071.82120360879	2187.46227095273	STAG1gfpch8	STAG1201504171	20150417	TR1_2_W0001_P0072_T0001_R1_P2_K1_Ch2-Ch1.zen
STAG1	nuc	15.2305555555556	47.6881187917406	30781.0466137764	3.49189053867561	1071.82120360879	2187.46227095273	STAG1gfpch8	STAG1201504171	20150417	TR1_2_W0001_P0072_T0001_R1_P3_K1_Ch2-Ch1.zen
STAG1	nuc	15.2311111111111	31.9425228462934	26219.1699360243	2.75944133509934	1363.0094808627	2781.74363811734	STAG1gfpch8	STAG12015033126	20150331	TR1_2_W0001_P0060_T0001_R1_P1_K1_Ch2-Ch1.zen
STAG1	nuc	15.2311111111111	47.6555550525299	39116.7943224257	3.82855488304892	1363.0094808627	2781.74363811734	STAG1gfpch8	STAG12015033126	20150331	TR1_2_W0001_P0060_T0001_R1_P2_K1_Ch2-Ch1.zen
STAG1	nuc	15.2311111111111	57.8234460658021	47462.837108426	1.3819377559611	1363.0094808627	2781.74363811734	STAG1gfpch8	STAG12015033126	20150331	TR1_2_W0001_P0060_T0001_R1_P3_K1_Ch2-Ch1.zen
STAG1	nuc	15.2986111111111	65.2768930160439	56779.096286075	3.22091981083105	1444.36898149245	2947.78890519352	STAG1gfpch8	STAG12015033129	20150331	TR1_2_W0001_P0061_T0001_R1_P1_K1_Ch2-Ch1.zen
STAG1	nuc	15.2986111111111	155.564694307104	135313.161344948	2.41203337771016	1444.36898149245	2947.78890519352	STAG1gfpch8	STAG12015033129	20150331	TR1_2_W0001_P0061_T0001_R1_P2_K1_Ch2-Ch1.zen
STAG1	nuc	15.2986111111111	73.1159392788485	63597.6494062026	2.15040915262366	1444.36898149245	2947.78890519352	STAG1gfpch8	STAG12015033129	20150331	TR1_2_W0001_P0061_T0001_R1_P3_K1_Ch2-Ch1.zen
STAG1	nuc	15.3455555555556	69.0958407369636	43298.7551581487	3.74163021264324	1040.57325024192	2123.68883672287	STAG1gfpch8	STAG1201504179	20150417	TR1_2_W0001_P0074_T0001_R1_P1_K1_Ch2-Ch1.zen
STAG1	nuc	15.3455555555556	79.1141639181812	49576.7151321807	3.74580279162445	1040.57325024192	2123.68883672287	STAG1gfpch8	STAG1201504179	20150417	TR1_2_W0001_P0074_T0001_R1_P2_K1_Ch2-Ch1.zen
STAG1	nuc	15.3455555555556	74.6082536525724	46753.0964704164	3.67540271036348	1040.57325024192	2123.68883672287	STAG1gfpch8	STAG1201504179	20150417	TR1_2_W0001_P0074_T0001_R1_P3_K1_Ch2-Ch1.zen
STAG1	nuc	15.4305555555556	134.083637142631	150174.89636853	2.7833594226689	1859.81913314569	3795.67428863548	STAG1gfpch8	STAG12015033131	20150331	TR1_2_W0001_P0063_T0001_R1_P1_K1_Ch2-Ch1.zen
STAG1	nuc	15.4305555555556	96.3719870653854	107937.504372575	1.46993746981335	1859.81913314569	3795.67428863548	STAG1gfpch8	STAG12015033131	20150331	TR1_2_W0001_P0063_T0001_R1_P2_K1_Ch2-Ch1.zen
STAG1	nuc	15.4305555555556	153.934818513023	172408.400535189	2.58360042432703	1859.81913314569	3795.67428863548	STAG1gfpch8	STAG12015033131	20150331	TR1_2_W0001_P0063_T0001_R1_P3_K1_Ch2-Ch1.zen
STAG1	nuc	15.4966666666667	115.555772236923	85440.5027889816	2.42114482113422	1227.78211731599	2505.76033533991	STAG1gfpch8	STAG12015033134	20150331	TR1_2_W0001_P0064_T0001_R1_P2_K1_Ch2-Ch1.zen
STAG1	nuc	15.4966666666667	64.2060168145569	47473.1313937832	2.44240584333333	1227.78211731599	2505.76033533991	STAG1gfpch8	STAG12015033134	20150331	TR1_2_W0001_P0064_T0001_R1_P3_K1_Ch2-Ch1.zen
STAG1	nuc	15.5177777777778	35.1532272783039	23103.4315325107	3.05815093449275	1091.34092250988	2227.29974430367	STAG1gfpch8	STAG12015041725	20150417	TR1_2_W0001_P0077_T0001_R1_P2_K1_Ch2-Ch1.zen
STAG1	nuc	15.5177777777778	31.5670874570948	20746.5459137484	4.37589019730403	1091.34092250988	2227.29974430367	STAG1gfpch8	STAG12015041725	20150417	TR1_2_W0001_P0077_T0001_R1_P3_K1_Ch2-Ch1.zen
STAG1	nuc	15.5627777777778	59.0239998402303	37310.8513869559	3.28531362339744	1049.67698468739	2142.26849866386	STAG1gfpch8	STAG12015033137	20150331	TR1_2_W0001_P0065_T0001_R1_P1_K1_Ch2-Ch1.zen
STAG1	nuc	15.5627777777778	55.2859303543273	34947.9048662157	3.71021828673447	1049.67698468739	2142.26849866386	STAG1gfpch8	STAG12015033137	20150331	TR1_2_W0001_P0065_T0001_R1_P2_K1_Ch2-Ch1.zen
STAG1	nuc	15.5627777777778	82.0359671507862	51857.41032518	2.63176723045478	1049.67698468739	2142.26849866386	STAG1gfpch8	STAG12015033137	20150331	TR1_2_W0001_P0065_T0001_R1_P3_K1_Ch2-Ch1.zen
STAG1	nuc	15.5761111111111	64.9371334037117	48878.7206784636	2.29584158807829	1249.9017315497	2550.90389232624	STAG1gfpch8	STAG12015041728	20150417	TR1_2_W0001_P0078_T0001_R1_P1_K1_Ch2-Ch1.zen
STAG1	nuc	15.5761111111111	50.1989998072796	37785.2048790627	2.49533316913496	1249.9017315497	2550.90389232624	STAG1gfpch8	STAG12015041728	20150417	TR1_2_W0001_P0078_T0001_R1_P3_K1_Ch2-Ch1.zen
STAG1	nuc	15.6288888888889	172.733638306859	116213.259354238	3.1944588360722	1117.19224770998	2280.0592888424	STAG1gfpch8	STAG12015033140	20150331	TR1_2_W0001_P0066_T0001_R1_P1_K1_Ch2-Ch1.zen
STAG1	nuc	15.6288888888889	105.360523165405	70885.3812397998	3.00699185155863	1117.19224770998	2280.0592888424	STAG1gfpch8	STAG12015033140	20150331	TR1_2_W0001_P0066_T0001_R1_P2_K1_Ch2-Ch1.zen
STAG1	nuc	15.6288888888889	70.4219692385279	47379.1130411697	2.29039518151596	1117.19224770998	2280.0592888424	STAG1gfpch8	STAG12015033140	20150331	TR1_2_W0001_P0066_T0001_R1_P3_K1_Ch2-Ch1.zen
STAG1	nuc	15.6336111111111	51.249498260582	33440.7529625912	2.72963612405118	1083.51663182432	2211.33127809494	STAG1gfpch8	STAG12015041733	20150417	TR1_2_W0001_P0079_T0001_R1_P1_K1_Ch2-Ch1.zen
STAG1	nuc	15.6336111111111	102.598261406506	66946.2771448283	0.713480124260035	1083.51663182432	2211.33127809494	STAG1gfpch8	STAG12015041733	20150417	TR1_2_W0001_P0079_T0001_R1_P2_K1_Ch2-Ch1.zen
STAG1	nuc	15.6336111111111	43.2300814427295	28208.012237086	3.67238250582449	1083.51663182432	2211.33127809494	STAG1gfpch8	STAG12015041733	20150417	TR1_2_W0001_P0079_T0001_R1_P3_K1_Ch2-Ch1.zen
STAG1	nuc	15.6908333333333	59.5208465465764	39454.0615351981	2.76416400561172	1100.70710695738	2246.41503613845	STAG1gfpch8	STAG12015041736	20150417	TR1_2_W0001_P0080_T0001_R1_P1_K1_Ch2-Ch1.zen
STAG1	nuc	15.6908333333333	44.2766677189817	29349.2864116312	2.87577111670282	1100.70710695738	2246.41503613845	STAG1gfpch8	STAG12015041736	20150417	TR1_2_W0001_P0080_T0001_R1_P3_K1_Ch2-Ch1.zen
STAG1	nuc	15.6963888888889	96.4214524007407	67437.7037225159	3.54563688355604	1161.39046836459	2370.26271064417	STAG1gfpch8	STAG12015033143	20150331	TR1_2_W0001_P0067_T0001_R1_P1_K1_Ch2-Ch1.zen
STAG1	nuc	15.7483333333333	41.3347406716724	38103.5172139435	2.57727862629758	1530.73143528593	3124.04461712016	STAG1gfpch8	STAG12015041739	20150417	TR1_2_W0001_P0081_T0001_R1_P1_K1_Ch2-Ch1.zen
STAG1	nuc	15.7483333333333	90.1052056451998	83061.4925502779	2.22458141801502	1530.73143528593	3124.04461712016	STAG1gfpch8	STAG12015041739	20150417	TR1_2_W0001_P0081_T0001_R1_P2_K1_Ch2-Ch1.zen
STAG1	nuc	15.7483333333333	73.2248721393964	67500.7301537138	2.22813320845018	1530.73143528593	3124.04461712016	STAG1gfpch8	STAG12015041739	20150417	TR1_2_W0001_P0081_T0001_R1_P3_K1_Ch2-Ch1.zen
STAG1	nuc	15.7622222222222	115.916092888196	86766.6551954653	2.25273580580208	1242.963209621	2536.74317700907	STAG1gfpch8	STAG12015033145	20150331	TR1_2_W0001_P0068_T0001_R1_P2_K1_Ch2-Ch1.zen
STAG1	nuc	15.7622222222222	101.510143795764	75983.3723352326	2.49616338551931	1242.963209621	2536.74317700907	STAG1gfpch8	STAG12015033145	20150331	TR1_2_W0001_P0068_T0001_R1_P3_K1_Ch2-Ch1.zen
STAG1	nuc	15.8055555555556	46.8764522299504	46778.0048383681	2.04518113180857	1657.0519018887	3381.84998037696	STAG1gfpch8	STAG12015041743	20150417	TR1_2_W0001_P0082_T0001_R1_P1_K1_Ch2-Ch1.zen
STAG1	nuc	15.8055555555556	29.0995263893651	29038.413136697	2.24315722983093	1657.0519018887	3381.84998037696	STAG1gfpch8	STAG12015041743	20150417	TR1_2_W0001_P0082_T0001_R1_P3_K1_Ch2-Ch1.zen
STAG1	nuc	15.8280555555556	74.1824090377548	42103.4365643296	2.95824092898926	942.466158857538	1923.46368704895	STAG1gfpch8	STAG12015033149	20150331	TR1_2_W0001_P0069_T0001_R1_P1_K1_Ch2-Ch1.zen
STAG1	nuc	15.8280555555556	65.736717300266	37309.9464239614	2.55129354841341	942.466158857538	1923.46368704895	STAG1gfpch8	STAG12015033149	20150331	TR1_2_W0001_P0069_T0001_R1_P2_K1_Ch2-Ch1.zen
STAG1	nuc	15.8280555555556	24.970388194394	14172.351221356	2.2474204759943	942.466158857538	1923.46368704895	STAG1gfpch8	STAG12015033149	20150331	TR1_2_W0001_P0069_T0001_R1_P3_K1_Ch2-Ch1.zen
STAG1	nuc	15.8630555555556	56.0825320815408	31979.026482483	3.2301084160107	946.862196391565	1932.43548777	STAG1gfpch8	STAG12015041747	20150417	TR1_2_W0001_P0083_T0001_R1_P1_K1_Ch2-Ch1.zen
STAG1	nuc	15.8630555555556	89.8384779785537	51227.1283016436	1.41389363263804	946.862196391565	1932.43548777	STAG1gfpch8	STAG12015041747	20150417	TR1_2_W0001_P0083_T0001_R1_P2_K1_Ch2-Ch1.zen
STAG1	nuc	15.8630555555556	60.3971802562533	34439.2978561278	2.63590951749704	946.862196391565	1932.43548777	STAG1gfpch8	STAG12015041747	20150417	TR1_2_W0001_P0083_T0001_R1_P3_K1_Ch2-Ch1.zen
STAG1	nuc	15.8941666666667	97.9833730309029	87743.8735148764	1.9388665972087	1487.00890526	3034.81202450089	STAG1gfpch8	STAG12015033151	20150331	TR1_2_W0001_P0070_T0001_R1_P1_K1_Ch2-Ch1.zen
STAG1	nuc	15.8941666666667	75.7089266792809	67797.1606917303	2.35831580728145	1487.00890526	3034.81202450089	STAG1gfpch8	STAG12015033151	20150331	TR1_2_W0001_P0070_T0001_R1_P2_K1_Ch2-Ch1.zen
STAG1	nuc	15.8941666666667	85.3703389383455	76448.9319975321	2.58167027459244	1487.00890526	3034.81202450089	STAG1gfpch8	STAG12015033151	20150331	TR1_2_W0001_P0070_T0001_R1_P3_K1_Ch2-Ch1.zen
STAG1	nuc	15.9213888888889	50.1881910726734	31309.7680950279	3.56683306269353	1035.92296426843	2114.19814454221	STAG1gfpch8	STAG12015041752	20150417	TR1_2_W0001_P0084_T0001_R1_P2_K1_Ch2-Ch1.zen
STAG1	nuc	15.9213888888889	21.6171254468559	13485.7856032732	4.42343868339302	1035.92296426843	2114.19814454221	STAG1gfpch8	STAG12015041752	20150417	TR1_2_W0001_P0084_T0001_R1_P3_K1_Ch2-Ch1.zen
STAG1	nuc	15.9602777777778	73.1527618330994	59607.9534742921	3.50629314913475	1353.07738859832	2761.47339432407	STAG1gfpch8	STAG12015033155	20150331	TR1_2_W0001_P0071_T0001_R1_P1_K1_Ch2-Ch1.zen
STAG1	nuc	15.9602777777778	110.497703805316	90038.1861517523	3.05161960334029	1353.07738859832	2761.47339432407	STAG1gfpch8	STAG12015033155	20150331	TR1_2_W0001_P0071_T0001_R1_P3_K1_Ch2-Ch1.zen
STAG1	nuc	15.9786111111111	81.3638371832305	57941.926301354	3.73993274992543	1182.52589509069	2413.39765552878	STAG1gfpch8	STAG12015041757	20150417	TR1_2_W0001_P0085_T0001_R1_P1_K1_Ch2-Ch1.zen
STAG1	nuc	15.9786111111111	56.4415700134298	40193.9412307474	3.4440456742485	1182.52589509069	2413.39765552878	STAG1gfpch8	STAG12015041757	20150417	TR1_2_W0001_P0085_T0001_R1_P2_K1_Ch2-Ch1.zen
STAG1	nuc	15.9786111111111	40.4151842712823	28781.0126657218	4.85120815684634	1182.52589509069	2413.39765552878	STAG1gfpch8	STAG12015041757	20150417	TR1_2_W0001_P0085_T0001_R1_P3_K1_Ch2-Ch1.zen
STAG1	nuc	16.0272222222222	91.7875814166473	66592.6907794737	2.37956764508164	1204.7357265126	2458.72533529111	STAG1gfpch8	STAG12015033158	20150331	TR1_2_W0001_P0072_T0001_R1_P1_K1_Ch2-Ch1.zen
STAG1	nuc	16.0272222222222	55.4675348999041	40242.1802914948	2.85598011628849	1204.7357265126	2458.72533529111	STAG1gfpch8	STAG12015033158	20150331	TR1_2_W0001_P0072_T0001_R1_P2_K1_Ch2-Ch1.zen
STAG1	nuc	16.0272222222222	86.5195544811591	62770.6912963359	2.38955956373108	1204.7357265126	2458.72533529111	STAG1gfpch8	STAG12015033158	20150331	TR1_2_W0001_P0072_T0001_R1_P3_K1_Ch2-Ch1.zen
STAG1	nuc	16.0358333333333	75.937607498171	48632.5592051206	0.570562327881645	1063.45560979404	2170.38906808805	STAG1gfpch8	STAG12015041760	20150417	TR1_2_W0001_P0086_T0001_R1_P1_K1_Ch2-Ch1.zen
STAG1	nuc	16.0358333333333	305.87084554227	195888.210005998	0.45018300540244	1063.45560979404	2170.38906808805	STAG1gfpch8	STAG12015041760	20150417	TR1_2_W0001_P0086_T0001_R1_P3_K1_Ch2-Ch1.zen
STAG1	nuc	16.0930555555556	52.6912558975362	36344.8172099723	3.60959082159283	1145.38921980324	2337.60602555692	STAG1gfpch8	STAG12015041764	20150417	TR1_2_W0001_P0087_T0001_R1_P2_K1_Ch2-Ch1.zen
STAG1	nuc	16.0930555555556	72.1362723678352	49757.3950128667	3.14026593225411	1145.38921980324	2337.60602555692	STAG1gfpch8	STAG12015041764	20150417	TR1_2_W0001_P0087_T0001_R1_P3_K1_Ch2-Ch1.zen
STAG1	nuc	16.1588888888889	163.870604542584	137766.550161497	2.28415401426854	1396.02077018072	2849.11583569614	STAG1gfpch8	STAG12015033165	20150331	TR1_2_W0001_P0074_T0001_R1_P1_K1_Ch2-Ch1.zen
STAG1	nuc	16.1588888888889	86.8516451812214	73016.4605535333	3.06394308109111	1396.02077018072	2849.11583569614	STAG1gfpch8	STAG12015033165	20150331	TR1_2_W0001_P0074_T0001_R1_P2_K1_Ch2-Ch1.zen
STAG1	nuc	16.1588888888889	80.1565923879236	67387.9078972695	2.60823855851304	1396.02077018072	2849.11583569614	STAG1gfpch8	STAG12015033165	20150331	TR1_2_W0001_P0074_T0001_R1_P3_K1_Ch2-Ch1.zen
STAG1	nuc	16.3566666666667	74.9640051234844	49490.4249882339	2.42748814101926	1096.27006161054	2237.35954324651	STAG1gfpch8	STAG1201503314	20150331	TR1_2_W0001_P0077_T0001_R1_P1_K1_Ch2-Ch1.zen
STAG1	nuc	16.3566666666667	61.7663050824196	40777.4462349828	2.65862877348066	1096.27006161054	2237.35954324651	STAG1gfpch8	STAG1201503314	20150331	TR1_2_W0001_P0077_T0001_R1_P2_K1_Ch2-Ch1.zen
STAG1	nuc	16.3566666666667	113.147115306185	74698.5011469397	2.17865208245515	1096.27006161054	2237.35954324651	STAG1gfpch8	STAG1201503314	20150331	TR1_2_W0001_P0077_T0001_R1_P3_K1_Ch2-Ch1.zen
STAG1	nuc	16.3825	29.6154096629535	22261.9255314295	4.10276915451402	1248.22861278675	2547.4892517533	STAG1gfpch8	STAG1201504172	20150417	TR1_2_W0001_P0092_T0001_R1_P1_K1_Ch2-Ch1.zen
STAG1	nuc	16.3825	25.805080828389	19397.698504665	3.82747425997629	1248.22861278675	2547.4892517533	STAG1gfpch8	STAG1201504172	20150417	TR1_2_W0001_P0092_T0001_R1_P2_K1_Ch2-Ch1.zen
STAG1	nuc	16.3825	43.6338716010542	32799.6138255597	3.03056411965215	1248.22861278675	2547.4892517533	STAG1gfpch8	STAG1201504172	20150417	TR1_2_W0001_P0092_T0001_R1_P3_K1_Ch2-Ch1.zen
STAG1	nuc	16.4241666666667	67.0004145756045	44100.9110185096	2.99809690983813	1092.99763814771	2230.68090800826	STAG1gfpch8	STAG1201503317	20150331	TR1_2_W0001_P0078_T0001_R1_P1_K1_Ch2-Ch1.zen
STAG1	nuc	16.4241666666667	76.0280680821977	50043.079384512	2.77708714854916	1092.99763814771	2230.68090800826	STAG1gfpch8	STAG1201503317	20150331	TR1_2_W0001_P0078_T0001_R1_P2_K1_Ch2-Ch1.zen
STAG1	nuc	16.4241666666667	57.9712917813306	38157.7755402038	2.37297400378881	1092.99763814771	2230.68090800826	STAG1gfpch8	STAG1201503317	20150331	TR1_2_W0001_P0078_T0001_R1_P3_K1_Ch2-Ch1.zen
STAG1	nuc	16.4397222222222	139.680395314896	92524.5583833276	1.28721641486077	1099.94436163898	2244.85836175962	STAG1gfpch8	STAG1201504175	20150417	TR1_2_W0001_P0093_T0001_R1_P1_K1_Ch2-Ch1.zen
STAG1	nuc	16.4397222222222	140.824780116244	93282.6010429766	1.414783629189	1099.94436163898	2244.85836175962	STAG1gfpch8	STAG1201504175	20150417	TR1_2_W0001_P0093_T0001_R1_P2_K1_Ch2-Ch1.zen
STAG1	nuc	16.4397222222222	100.577830844113	66622.945625442	1.10402876849689	1099.94436163898	2244.85836175962	STAG1gfpch8	STAG1201504175	20150417	TR1_2_W0001_P0093_T0001_R1_P3_K1_Ch2-Ch1.zen
STAG1	nuc	16.49	83.162245173402	50721.8278115961	1.78089393149171	1012.78635627684	2066.97902171742	STAG1gfpch8	STAG12015033110	20150331	TR1_2_W0001_P0079_T0001_R1_P1_K1_Ch2-Ch1.zen
STAG1	nuc	16.49	87.5901529853389	53422.4713203709	2.53921674548119	1012.78635627684	2066.97902171742	STAG1gfpch8	STAG12015033110	20150331	TR1_2_W0001_P0079_T0001_R1_P2_K1_Ch2-Ch1.zen
STAG1	nuc	16.49	82.2218089781053	50148.242494531	2.02116888505747	1012.78635627684	2066.97902171742	STAG1gfpch8	STAG12015033110	20150331	TR1_2_W0001_P0079_T0001_R1_P3_K1_Ch2-Ch1.zen
STAG1	nuc	16.4969444444444	57.0709877519998	35091.6899008949	3.60951282317323	1021.02892665314	2083.80114806939	STAG1gfpch8	STAG12015041711	20150417	TR1_2_W0001_P0094_T0001_R1_P1_K1_Ch2-Ch1.zen
STAG1	nuc	16.4969444444444	34.3013110732791	21091.1186014204	4.32221916156764	1021.02892665314	2083.80114806939	STAG1gfpch8	STAG12015041711	20150417	TR1_2_W0001_P0094_T0001_R1_P2_K1_Ch2-Ch1.zen
STAG1	nuc	16.4969444444444	38.92290949217	23932.8373967378	4.12111692346723	1021.02892665314	2083.80114806939	STAG1gfpch8	STAG12015041711	20150417	TR1_2_W0001_P0094_T0001_R1_P3_K1_Ch2-Ch1.zen
STAG1	nuc	16.5541666666667	52.3268542205896	23720.038948602	3.46984159832815	752.731210513919	1536.23675070415	STAG1gfpch8	STAG12015041716	20150417	TR1_2_W0001_P0095_T0001_R1_P1_K1_Ch2-Ch1.zen
STAG1	nuc	16.5541666666667	38.5586813445167	17478.8535814329	2.70045017459103	752.731210513919	1536.23675070415	STAG1gfpch8	STAG12015041716	20150417	TR1_2_W0001_P0095_T0001_R1_P2_K1_Ch2-Ch1.zen
STAG1	nuc	16.5541666666667	70.6569564207997	32029.1709344067	3.28257217367959	752.731210513919	1536.23675070415	STAG1gfpch8	STAG12015041716	20150417	TR1_2_W0001_P0095_T0001_R1_P3_K1_Ch2-Ch1.zen
STAG1	nuc	16.5561111111111	137.927181372434	72103.3343417889	2.74646622430523	868.069784844182	1771.62935059249	STAG1gfpch8	STAG12015033112	20150331	TR1_2_W0001_P0080_T0001_R1_P1_K1_Ch2-Ch1.zen
STAG1	nuc	16.5561111111111	158.725059683757	82975.7117699328	2.81669332971113	868.069784844182	1771.62935059249	STAG1gfpch8	STAG12015033112	20150331	TR1_2_W0001_P0080_T0001_R1_P2_K1_Ch2-Ch1.zen
STAG1	nuc	16.5561111111111	127.857751767539	66839.4012851682	2.61951983158122	868.069784844182	1771.62935059249	STAG1gfpch8	STAG12015033112	20150331	TR1_2_W0001_P0080_T0001_R1_P3_K1_Ch2-Ch1.zen
STAG1	nuc	16.6116666666667	36.8789604923404	16220.5255567702	2.98184872238211	730.357347840737	1490.5743022582	STAG1gfpch8	STAG12015041721	20150417	TR1_2_W0001_P0096_T0001_R1_P2_K1_Ch2-Ch1.zen
STAG1	nuc	16.6116666666667	46.0825717931106	20268.5629831431	3.01772514453724	730.357347840737	1490.5743022582	STAG1gfpch8	STAG12015041721	20150417	TR1_2_W0001_P0096_T0001_R1_P3_K1_Ch2-Ch1.zen
STAG1	nuc	16.6222222222222	143.535582605304	104831.783135115	2.58142444810883	1212.78145938738	2475.14573922274	STAG1gfpch8	STAG12015033115	20150331	TR1_2_W0001_P0081_T0001_R1_P1_K1_Ch2-Ch1.zen
STAG1	nuc	16.6222222222222	67.7464835351667	49478.9134597683	2.3401936228678	1212.78145938738	2475.14573922274	STAG1gfpch8	STAG12015033115	20150331	TR1_2_W0001_P0081_T0001_R1_P2_K1_Ch2-Ch1.zen
STAG1	nuc	16.6222222222222	149.976357343143	109535.82855914	2.25416572657073	1212.78145938738	2475.14573922274	STAG1gfpch8	STAG12015033115	20150331	TR1_2_W0001_P0081_T0001_R1_P3_K1_Ch2-Ch1.zen
STAG1	nuc	16.6691666666667	45.9661592883312	25732.8586376953	3.36336642329288	929.606108757996	1897.21782225304	STAG1gfpch8	STAG12015041727	20150417	TR1_2_W0001_P0097_T0001_R1_P1_K1_Ch2-Ch1.zen
STAG1	nuc	16.6691666666667	49.501880126391	27712.2322881548	3.26679844450805	929.606108757996	1897.21782225304	STAG1gfpch8	STAG12015041727	20150417	TR1_2_W0001_P0097_T0001_R1_P2_K1_Ch2-Ch1.zen
STAG1	nuc	16.6691666666667	38.1837089227254	21376.0731630417	3.23967999247059	929.606108757996	1897.21782225304	STAG1gfpch8	STAG12015041727	20150417	TR1_2_W0001_P0097_T0001_R1_P3_K1_Ch2-Ch1.zen
STAG1	nuc	16.6883333333333	93.2136669670692	59412.5675518194	3.03938743239707	1058.39524569237	2160.06145419833	STAG1gfpch8	STAG12015033119	20150331	TR1_2_W0001_P0082_T0001_R1_P1_K1_Ch2-Ch1.zen
STAG1	nuc	16.785	14.5700309956151	12374.935341347	3.03256102672013	1410.36530310425	2878.39135707882	STAG1gfpch8	STAG12015041735	20150417	TR1_2_W0001_P0099_T0001_R1_P2_K1_Ch2-Ch1.zen
STAG1	nuc	16.8422222222222	45.4143179425837	41710.0873716366	1.48538812059646	1525.09696180482	3112.54531283778	STAG1gfpch8	STAG12015041738	20150417	TR1_2_W0001_P0100_T0001_R1_P3_K1_Ch2-Ch1.zen
STAG1	nuc	16.8877777777778	102.055473551218	92359.236383644	2.40758515841364	1502.77230850702	3066.98329499691	STAG1gfpch8	STAG12015033127	20150331	TR1_2_W0001_P0085_T0001_R1_P1_K1_Ch2-Ch1.zen
STAG1	nuc	16.8877777777778	200.592439386248	181534.256629053	1.78738921466377	1502.77230850702	3066.98329499691	STAG1gfpch8	STAG12015033127	20150331	TR1_2_W0001_P0085_T0001_R1_P2_K1_Ch2-Ch1.zen
STAG1	nuc	16.8877777777778	85.7479312993031	77601.0651923168	2.46674769289827	1502.77230850702	3066.98329499691	STAG1gfpch8	STAG12015033127	20150331	TR1_2_W0001_P0085_T0001_R1_P3_K1_Ch2-Ch1.zen
STAG1	nuc	16.9602777777778	42.9014233417609	23934.0900611922	3.56150688817485	926.391096233111	1890.65635605406	STAG1gfpch8	STAG12015041749	20150417	TR1_2_W0001_P0102_T0001_R1_P1_K1_Ch2-Ch1.zen
STAG1	nuc	16.9602777777778	53.3769414523965	29778.2316855924	2.95872842014862	926.391096233111	1890.65635605406	STAG1gfpch8	STAG12015041749	20150417	TR1_2_W0001_P0102_T0001_R1_P2_K1_Ch2-Ch1.zen
STAG1	nuc	16.9602777777778	64.1264910473303	35775.2515530418	3.29448305482217	926.391096233111	1890.65635605406	STAG1gfpch8	STAG12015041749	20150417	TR1_2_W0001_P0102_T0001_R1_P3_K1_Ch2-Ch1.zen
STAG1	nuc	17.02	239.838765669244	251157.243918838	2.2013497944776	1738.90349627226	3548.89955350401	STAG1gfpch8	STAG12015033130	20150331	TR1_2_W0001_P0087_T0001_R1_P1_K1_Ch2-Ch1.zen
STAG1	nuc	17.02	133.489895441416	139789.554605681	2.35584129884137	1738.90349627226	3548.89955350401	STAG1gfpch8	STAG12015033130	20150331	TR1_2_W0001_P0087_T0001_R1_P2_K1_Ch2-Ch1.zen
STAG1	nuc	17.02	128.958578006201	135044.395101652	1.0407580938076	1738.90349627226	3548.89955350401	STAG1gfpch8	STAG12015033130	20150331	TR1_2_W0001_P0087_T0001_R1_P3_K1_Ch2-Ch1.zen
STAG1	nuc	17.0213888888889	42.8740516513098	26532.3499614223	3.47845849038987	1027.61478139162	2097.24211071679	STAG1gfpch8	STAG12015041759	20150417	TR1_2_W0001_P0103_T0001_R1_P1_K1_Ch2-Ch1.zen
STAG1	nuc	17.0213888888889	41.6187913801148	25755.5396641619	3.35790023090556	1027.61478139162	2097.24211071679	STAG1gfpch8	STAG12015041759	20150417	TR1_2_W0001_P0103_T0001_R1_P3_K1_Ch2-Ch1.zen
STAG1	nuc	17.0797222222222	38.612813165903	21507.2075952864	2.13090186015831	924.914814971684	1887.64343790147	STAG1gfpch8	STAG12015041761	20150417	TR1_2_W0001_P0104_T0001_R1_P2_K1_Ch2-Ch1.zen
STAG1	nuc	17.0797222222222	27.1596870286217	15127.8547004026	2.95299138870385	924.914814971684	1887.64343790147	STAG1gfpch8	STAG12015041761	20150417	TR1_2_W0001_P0104_T0001_R1_P3_K1_Ch2-Ch1.zen
STAG1	nuc	17.0858333333333	134.49351374555	85785.9762039061	2.32626542472743	1059.16619257334	2161.63486701135	STAG1gfpch8	STAG12015033132	20150331	TR1_2_W0001_P0088_T0001_R1_P1_K1_Ch2-Ch1.zen
STAG1	nuc	17.0858333333333	93.987713054225	59949.5655291115	1.33972630034572	1059.16619257334	2161.63486701135	STAG1gfpch8	STAG12015033132	20150331	TR1_2_W0001_P0088_T0001_R1_P2_K1_Ch2-Ch1.zen
STAG1	nuc	17.1372222222222	29.2075510253421	21291.7469837206	3.5485917618041	1210.50142499473	2470.4924545204	STAG1gfpch8	STAG12015041765	20150417	TR1_2_W0001_P0105_T0001_R1_P1_K1_Ch2-Ch1.zen
STAG1	nuc	17.1372222222222	49.0440255632461	35752.158147382	3.02118275121951	1210.50142499473	2470.4924545204	STAG1gfpch8	STAG12015041765	20150417	TR1_2_W0001_P0105_T0001_R1_P2_K1_Ch2-Ch1.zen
STAG1	nuc	17.1372222222222	53.1049195817266	38712.4723446994	2.39131991958698	1210.50142499473	2470.4924545204	STAG1gfpch8	STAG12015041765	20150417	TR1_2_W0001_P0105_T0001_R1_P3_K1_Ch2-Ch1.zen
STAG1	nuc	17.1530555555556	112.734407627407	87452.5132847932	2.08667942156577	1288.14561778323	2628.95521091257	STAG1gfpch8	STAG12015033135	20150331	TR1_2_W0001_P0089_T0001_R1_P1_K1_Ch2-Ch1.zen
STAG1	nuc	17.1530555555556	96.7964726568637	75088.8303677705	1.76624933333333	1288.14561778323	2628.95521091257	STAG1gfpch8	STAG12015033135	20150331	TR1_2_W0001_P0089_T0001_R1_P2_K1_Ch2-Ch1.zen
STAG1	nuc	17.1530555555556	61.6345699226661	47812.3596726476	2.22419471419657	1288.14561778323	2628.95521091257	STAG1gfpch8	STAG12015033135	20150331	TR1_2_W0001_P0089_T0001_R1_P3_K1_Ch2-Ch1.zen
STAG1	nuc	17.2188888888889	51.5262073410003	53641.7535192994	2.64126439466158	1728.71715556841	3528.11041825112	STAG1gfpch8	STAG12015033138	20150331	TR1_2_W0001_P0090_T0001_R1_P1_K1_Ch2-Ch1.zen
STAG1	nuc	17.2188888888889	68.8000561635962	71624.8263804378	3.16875331057671	1728.71715556841	3528.11041825112	STAG1gfpch8	STAG12015033138	20150331	TR1_2_W0001_P0090_T0001_R1_P2_K1_Ch2-Ch1.zen
STAG1	nuc	17.2188888888889	101.25594087246	105413.274194611	2.88247481082282	1728.71715556841	3528.11041825112	STAG1gfpch8	STAG12015033138	20150331	TR1_2_W0001_P0090_T0001_R1_P3_K1_Ch2-Ch1.zen
STAG1	nuc	17.3630555555556	76.7488074470399	54637.9711265278	3.15404291377771	1182.14862321277	2412.62768755646	STAG1gfpch8	STAG12015033146	20150331	TR1_2_W0001_P0093_T0001_R1_P1_K1_Ch2-Ch1.zen
STAG1	nuc	17.3630555555556	86.0267627244848	61243.0073404397	3.24167552000268	1182.14862321277	2412.62768755646	STAG1gfpch8	STAG12015033146	20150331	TR1_2_W0001_P0093_T0001_R1_P2_K1_Ch2-Ch1.zen
STAG1	nuc	17.3630555555556	28.1989769612204	20075.0336097138	3.1368895405885	1182.14862321277	2412.62768755646	STAG1gfpch8	STAG12015033146	20150331	TR1_2_W0001_P0093_T0001_R1_P3_K1_Ch2-Ch1.zen
STAG1	nuc	17.43	77.5316496569646	36761.1136477145	3.42839617915878	787.333602969254	1606.85620451407	STAG1gfpch8	STAG1201504178	20150417	TR1_2_W0001_P0110_T0001_R1_P1_K1_Ch2-Ch1.zen
STAG1	nuc	17.43	57.8151891909921	27412.6856556993	3.93491023704415	787.333602969254	1606.85620451407	STAG1gfpch8	STAG1201504178	20150417	TR1_2_W0001_P0110_T0001_R1_P2_K1_Ch2-Ch1.zen
STAG1	nuc	17.43	49.0972860965635	23279.1501532045	4.1559657074484	787.333602969254	1606.85620451407	STAG1gfpch8	STAG1201504178	20150417	TR1_2_W0001_P0110_T0001_R1_P3_K1_Ch2-Ch1.zen
STAG1	nuc	17.4872222222222	59.9026223741331	37740.5126677133	3.87988120149211	1046.19132059791	2135.15466413691	STAG1gfpch8	STAG12015041714	20150417	TR1_2_W0001_P0111_T0001_R1_P1_K1_Ch2-Ch1.zen
STAG1	nuc	17.4872222222222	50.5120638988876	31824.169158102	3.77547254125246	1046.19132059791	2135.15466413691	STAG1gfpch8	STAG12015041714	20150417	TR1_2_W0001_P0111_T0001_R1_P2_K1_Ch2-Ch1.zen
STAG1	nuc	17.4872222222222	74.1391870076388	46709.9905737016	3.22777137661923	1046.19132059791	2135.15466413691	STAG1gfpch8	STAG12015041714	20150417	TR1_2_W0001_P0111_T0001_R1_P3_K1_Ch2-Ch1.zen
STAG1	nuc	17.4961111111111	105.551061947873	98095.4585449838	2.27351782788022	1543.2470197578	3149.58746768046	STAG1gfpch8	STAG12015033152	20150331	TR1_2_W0001_P0095_T0001_R1_P1_K1_Ch2-Ch1.zen
STAG1	nuc	17.4961111111111	136.699407278708	127043.639281003	1.25076583684847	1543.2470197578	3149.58746768046	STAG1gfpch8	STAG12015033152	20150331	TR1_2_W0001_P0095_T0001_R1_P2_K1_Ch2-Ch1.zen
STAG1	nuc	17.4961111111111	95.0850114839952	88368.6779663473	1.68082645219251	1543.2470197578	3149.58746768046	STAG1gfpch8	STAG12015033152	20150331	TR1_2_W0001_P0095_T0001_R1_P3_K1_Ch2-Ch1.zen
STAG1	nuc	17.5447222222222	32.6302213243407	26388.7976500162	3.50738480502158	1342.91565258217	2740.73447437374	STAG1gfpch8	STAG12015041719	20150417	TR1_2_W0001_P0112_T0001_R1_P1_K1_Ch2-Ch1.zen
STAG1	nuc	17.5447222222222	31.9925632548269	25873.1091537893	3.55346621766209	1342.91565258217	2740.73447437374	STAG1gfpch8	STAG12015041719	20150417	TR1_2_W0001_P0112_T0001_R1_P2_K1_Ch2-Ch1.zen
STAG1	nuc	17.5447222222222	28.9340805421713	23399.6450415451	3.44722959058672	1342.91565258217	2740.73447437374	STAG1gfpch8	STAG12015041719	20150417	TR1_2_W0001_P0112_T0001_R1_P3_K1_Ch2-Ch1.zen
STAG1	nuc	17.5619444444444	122.360165196314	95873.8583687745	2.43335913935063	1301.09588507097	2655.38519848448	STAG1gfpch8	STAG12015033156	20150331	TR1_2_W0001_P0096_T0001_R1_P1_K1_Ch2-Ch1.zen
STAG1	nuc	17.5619444444444	157.91966492851	123736.083264592	2.28042522251868	1301.09588507097	2655.38519848448	STAG1gfpch8	STAG12015033156	20150331	TR1_2_W0001_P0096_T0001_R1_P3_K1_Ch2-Ch1.zen
STAG1	nuc	17.6019444444444	29.919374388113	22339.8336672579	3.01104102746455	1239.87122053456	2530.4327873228	STAG1gfpch8	STAG12015041724	20150417	TR1_2_W0001_P0113_T0001_R1_P1_K1_Ch2-Ch1.zen
STAG1	nuc	17.6019444444444	34.2356823409487	25562.6818616146	3.21995567052806	1239.87122053456	2530.4327873228	STAG1gfpch8	STAG12015041724	20150417	TR1_2_W0001_P0113_T0001_R1_P3_K1_Ch2-Ch1.zen
STAG1	nuc	17.6277777777778	62.6691532045951	44478.0721762774	2.49509364726593	1178.53173412227	2405.2460380826	STAG1gfpch8	STAG12015033159	20150331	TR1_2_W0001_P0097_T0001_R1_P1_K1_Ch2-Ch1.zen
STAG1	nuc	17.6277777777778	77.0132906108681	54658.5125722053	2.36531834240562	1178.53173412227	2405.2460380826	STAG1gfpch8	STAG12015033159	20150331	TR1_2_W0001_P0097_T0001_R1_P2_K1_Ch2-Ch1.zen
STAG1	nuc	17.6277777777778	50.1304303415742	35578.9855924987	1.61419456720147	1178.53173412227	2405.2460380826	STAG1gfpch8	STAG12015033159	20150331	TR1_2_W0001_P0097_T0001_R1_P3_K1_Ch2-Ch1.zen
STAG1	nuc	17.6938888888889	53.9608394267668	38142.6885423183	2.19790467145422	1173.76662627289	2395.5210078234	STAG1gfpch8	STAG12015033163	20150331	TR1_2_W0001_P0098_T0001_R1_P2_K1_Ch2-Ch1.zen
STAG1	nuc	17.6938888888889	55.2592004248243	39060.4463031406	1.42719331640625	1173.76662627289	2395.5210078234	STAG1gfpch8	STAG12015033163	20150331	TR1_2_W0001_P0098_T0001_R1_P3_K1_Ch2-Ch1.zen
STAG1	nuc	17.7177777777778	66.9353279639957	47232.8215797213	3.26071679405813	1171.75724344484	2391.42009144905	STAG1gfpch8	STAG12015041732	20150417	TR1_2_W0001_P0115_T0001_R1_P1_K1_Ch2-Ch1.zen
STAG1	nuc	17.7177777777778	106.815166099912	75373.9741907181	0.899723068802817	1171.75724344484	2391.42009144905	STAG1gfpch8	STAG12015041732	20150417	TR1_2_W0001_P0115_T0001_R1_P2_K1_Ch2-Ch1.zen
STAG1	nuc	17.7177777777778	69.2502358720361	48866.3331425954	3.2127109213658	1171.75724344484	2391.42009144905	STAG1gfpch8	STAG12015041732	20150417	TR1_2_W0001_P0115_T0001_R1_P3_K1_Ch2-Ch1.zen
STAG1	nuc	17.7597222222222	125.458408350795	126493.716082127	1.94516827557893	1674.24237702176	3416.93373842048	STAG1gfpch8	STAG12015033166	20150331	TR1_2_W0001_P0099_T0001_R1_P1_K1_Ch2-Ch1.zen
STAG1	nuc	17.7597222222222	149.151325496284	150382.1518909	2.00979938377851	1674.24237702176	3416.93373842048	STAG1gfpch8	STAG12015033166	20150331	TR1_2_W0001_P0099_T0001_R1_P2_K1_Ch2-Ch1.zen
STAG1	nuc	17.7597222222222	94.4584025367391	95237.8920561826	2.42692619597782	1674.24237702176	3416.93373842048	STAG1gfpch8	STAG12015033166	20150331	TR1_2_W0001_P0099_T0001_R1_P3_K1_Ch2-Ch1.zen
STAG1	nuc	17.8269444444444	63.3563231190085	57359.4024468747	2.69700919177147	1503.36282101159	3068.18846225795	STAG1gfpch8	STAG12015033169	20150331	TR1_2_W0001_P0100_T0001_R1_P1_K1_Ch2-Ch1.zen
STAG1	nuc	17.8269444444444	78.4296609159456	71005.9906064833	2.09745792716344	1503.36282101159	3068.18846225795	STAG1gfpch8	STAG12015033169	20150331	TR1_2_W0001_P0100_T0001_R1_P2_K1_Ch2-Ch1.zen
STAG1	nuc	17.8269444444444	46.730493647765	42307.2719458221	2.8092563481511	1503.36282101159	3068.18846225795	STAG1gfpch8	STAG12015033169	20150331	TR1_2_W0001_P0100_T0001_R1_P3_K1_Ch2-Ch1.zen
STAG1	nuc	17.8394444444444	65.9305559904015	43559.2033557877	3.27994986482153	1097.09021786689	2239.03338666462	STAG1gfpch8	STAG12015041746	20150417	TR1_2_W0001_P0117_T0001_R1_P3_K1_Ch2-Ch1.zen
STAG1	nuc	17.9005555555556	50.0869149792117	28786.8474555265	1.83378258903592	954.374827699716	1947.76789347986	STAG1gfpch8	STAG12015041756	20150417	TR1_2_W0001_P0118_T0001_R1_P2_K1_Ch2-Ch1.zen
STAG1	nuc	17.9005555555556	120.652394201785	69343.5015606842	0.772846270303149	954.374827699716	1947.76789347986	STAG1gfpch8	STAG12015041756	20150417	TR1_2_W0001_P0118_T0001_R1_P3_K1_Ch2-Ch1.zen
STAG1	nuc	17.9594444444444	38.9924183483672	39347.1239641878	3.28070159411953	1675.64484422011	3419.79601066543	STAG1gfpch8	STAG1201503315	20150331	TR1_2_W0001_P0102_T0001_R1_P1_K1_Ch2-Ch1.zen
STAG1	nuc	17.9594444444444	93.615002128086	94466.597601935	2.06303417600303	1675.64484422011	3419.79601066543	STAG1gfpch8	STAG1201503315	20150331	TR1_2_W0001_P0102_T0001_R1_P2_K1_Ch2-Ch1.zen
STAG1	nuc	17.9613888888889	39.5244128584809	24864.5169031598	3.14726102642962	1044.63302371085	2131.97436164251	STAG1gfpch8	STAG12015041763	20150417	TR1_2_W0001_P0119_T0001_R1_P1_K1_Ch2-Ch1.zen
STAG1	nuc	17.9613888888889	38.7325126198923	24366.3382979898	3.29531970702422	1044.63302371085	2131.97436164251	STAG1gfpch8	STAG12015041763	20150417	TR1_2_W0001_P0119_T0001_R1_P3_K1_Ch2-Ch1.zen
STAG1	nuc	18.0186111111111	33.882437729434	19057.1571829229	2.81151699556597	933.969340041769	1906.12266923737	STAG1gfpch8	STAG12015041768	20150417	TR1_2_W0001_P0120_T0001_R1_P1_K1_Ch2-Ch1.zen
STAG1	nuc	18.0186111111111	20.7856576675899	11690.8809361606	3.07378243209015	933.969340041769	1906.12266923737	STAG1gfpch8	STAG12015041768	20150417	TR1_2_W0001_P0120_T0001_R1_P2_K1_Ch2-Ch1.zen
STAG1	nuc	18.0186111111111	55.5637079066755	31251.7748486458	1.15433017506607	933.969340041769	1906.12266923737	STAG1gfpch8	STAG12015041768	20150417	TR1_2_W0001_P0120_T0001_R1_P3_K1_Ch2-Ch1.zen
STAG1	nuc	18.0255555555556	187.152370987753	165156.024589904	2.02823278442105	1465.37318321753	2990.65603513124	STAG1gfpch8	STAG1201503318	20150331	TR1_2_W0001_P0103_T0001_R1_P1_K1_Ch2-Ch1.zen
STAG1	nuc	18.0255555555556	228.990756354379	202077.07114648	1.61644578768476	1465.37318321753	2990.65603513124	STAG1gfpch8	STAG1201503318	20150331	TR1_2_W0001_P0103_T0001_R1_P3_K1_Ch2-Ch1.zen
STAG1	nuc	18.0916666666667	136.123710120167	118576.480243551	2.05656202212433	1446.48498463383	2952.10742121224	STAG1gfpch8	STAG12015033111	20150331	TR1_2_W0001_P0104_T0001_R1_P1_K1_Ch2-Ch1.zen
STAG1	nuc	18.0916666666667	224.163968423717	195267.777741631	1.78269961642213	1446.48498463383	2952.10742121224	STAG1gfpch8	STAG12015033111	20150331	TR1_2_W0001_P0104_T0001_R1_P2_K1_Ch2-Ch1.zen
STAG1	nuc	18.0916666666667	169.906766773592	148004.681592863	1.29360445548365	1446.48498463383	2952.10742121224	STAG1gfpch8	STAG12015033111	20150331	TR1_2_W0001_P0104_T0001_R1_P3_K1_Ch2-Ch1.zen
STAG1	nuc	18.1577777777778	170.328640243794	102091.415412855	1.05824516183523	995.292423328933	2031.2759416092	STAG1gfpch8	STAG12015033113	20150331	TR1_2_W0001_P0105_T0001_R1_P2_K1_Ch2-Ch1.zen
STAG1	nuc	18.1577777777778	93.269221754809	55903.6157969381	2.15989804031318	995.292423328933	2031.2759416092	STAG1gfpch8	STAG12015033113	20150331	TR1_2_W0001_P0105_T0001_R1_P3_K1_Ch2-Ch1.zen
STAG1	nuc	18.225	151.236444522434	100121.790474103	2.31849898547169	1099.31284132159	2243.56950232768	STAG1gfpch8	STAG12015033116	20150331	TR1_2_W0001_P0106_T0001_R1_P1_K1_Ch2-Ch1.zen
STAG1	nuc	18.225	236.411097327521	156509.248991686	1.67736641325308	1099.31284132159	2243.56950232768	STAG1gfpch8	STAG12015033116	20150331	TR1_2_W0001_P0106_T0001_R1_P2_K1_Ch2-Ch1.zen
STAG1	nuc	18.225	161.745336514234	107078.903790543	2.1632269229203	1099.31284132159	2243.56950232768	STAG1gfpch8	STAG12015033116	20150331	TR1_2_W0001_P0106_T0001_R1_P3_K1_Ch2-Ch1.zen
STAG1	nuc	18.2908333333333	52.037028183034	31985.6246753672	2.67113243830455	1020.68446102548	2083.09813383379	STAG1gfpch8	STAG12015033120	20150331	TR1_2_W0001_P0107_T0001_R1_P1_K1_Ch2-Ch1.zen
STAG1	nuc	18.2908333333333	94.5437642484844	58113.260196407	2.42359929389427	1020.68446102548	2083.09813383379	STAG1gfpch8	STAG12015033120	20150331	TR1_2_W0001_P0107_T0001_R1_P2_K1_Ch2-Ch1.zen
STAG1	nuc	18.2908333333333	63.7743734121637	39200.2242075241	2.7484166327828	1020.68446102548	2083.09813383379	STAG1gfpch8	STAG12015033120	20150331	TR1_2_W0001_P0107_T0001_R1_P3_K1_Ch2-Ch1.zen
STAG1	nuc	18.3094444444444	51.2165810921972	28753.3606076346	2.08782237501057	932.238810340875	1902.59085962516	STAG1gfpch8	STAG1201504174	20150417	TR1_2_W0001_P0125_T0001_R1_P1_K1_Ch2-Ch1.zen
STAG1	nuc	18.3094444444444	92.6152337714922	51994.8648973329	2.50291190945306	932.238810340875	1902.59085962516	STAG1gfpch8	STAG1201504174	20150417	TR1_2_W0001_P0125_T0001_R1_P2_K1_Ch2-Ch1.zen
STAG1	nuc	18.3569444444444	114.787355400599	74080.5326740093	2.56065621346485	1071.66537392009	2187.1442407033	STAG1gfpch8	STAG12015033122	20150331	TR1_2_W0001_P0108_T0001_R1_P1_K1_Ch2-Ch1.zen
STAG1	nuc	18.3569444444444	123.864295228803	79938.5344998779	2.75020356891122	1071.66537392009	2187.1442407033	STAG1gfpch8	STAG12015033122	20150331	TR1_2_W0001_P0108_T0001_R1_P2_K1_Ch2-Ch1.zen
STAG1	nuc	18.3569444444444	135.857400411517	87678.5474764833	2.36073806715157	1071.66537392009	2187.1442407033	STAG1gfpch8	STAG12015033122	20150331	TR1_2_W0001_P0108_T0001_R1_P3_K1_Ch2-Ch1.zen
STAG1	nuc	18.3669444444444	105.784780594767	72954.5675900812	0.966411612726146	1145.19238230171	2337.20430313656	STAG1gfpch8	STAG1201504177	20150417	TR1_2_W0001_P0126_T0001_R1_P1_K1_Ch2-Ch1.zen
STAG1	nuc	18.3669444444444	49.1778230110498	33915.5291774566	3.3967475121641	1145.19238230171	2337.20430313656	STAG1gfpch8	STAG1201504177	20150417	TR1_2_W0001_P0126_T0001_R1_P3_K1_Ch2-Ch1.zen
STAG1	nuc	18.4230555555556	28.7804635329142	27604.857794211	2.92171459292162	1592.71064357817	3250.53696422648	STAG1gfpch8	STAG12015033125	20150331	TR1_2_W0001_P0109_T0001_R1_P1_K1_Ch2-Ch1.zen
STAG1	nuc	18.4230555555556	70.0664776058573	67204.4474974832	2.46024033055225	1592.71064357817	3250.53696422648	STAG1gfpch8	STAG12015033125	20150331	TR1_2_W0001_P0109_T0001_R1_P2_K1_Ch2-Ch1.zen
STAG1	nuc	18.4230555555556	101.150489565343	97018.7598637121	2.04456587996064	1592.71064357817	3250.53696422648	STAG1gfpch8	STAG12015033125	20150331	TR1_2_W0001_P0109_T0001_R1_P3_K1_Ch2-Ch1.zen
STAG1	nuc	18.4241666666667	53.929242076305	26274.1837500516	4.21117300682132	809.01033282454	1651.09588605463	STAG1gfpch8	STAG12015041713	20150417	TR1_2_W0001_P0127_T0001_R1_P1_K1_Ch2-Ch1.zen
STAG1	nuc	18.4241666666667	44.3089233549906	21587.1899766135	4.16017199342678	809.01033282454	1651.09588605463	STAG1gfpch8	STAG12015041713	20150417	TR1_2_W0001_P0127_T0001_R1_P3_K1_Ch2-Ch1.zen
STAG1	nuc	18.4813888888889	61.6957687819258	33256.9793053848	4.1101804619685	895.110336615986	1826.81596808747	STAG1gfpch8	STAG12015041718	20150417	TR1_2_W0001_P0128_T0001_R1_P2_K1_Ch2-Ch1.zen
STAG1	nuc	18.4813888888889	60.5663993795642	32648.1950145977	3.6047003037466	895.110336615986	1826.81596808747	STAG1gfpch8	STAG12015041718	20150417	TR1_2_W0001_P0128_T0001_R1_P3_K1_Ch2-Ch1.zen
STAG1	nuc	18.4888888888889	112.201275606185	91277.2557583482	2.20921526770556	1350.87116826874	2756.97075552935	STAG1gfpch8	STAG12015033128	20150331	TR1_2_W0001_P0110_T0001_R1_P1_K1_Ch2-Ch1.zen
STAG1	nuc	18.4888888888889	92.0963755726969	74921.647567281	2.33878463444084	1350.87116826874	2756.97075552935	STAG1gfpch8	STAG12015033128	20150331	TR1_2_W0001_P0110_T0001_R1_P2_K1_Ch2-Ch1.zen
STAG1	nuc	18.4888888888889	107.660051450204	87582.9084659311	2.2170463820908	1350.87116826874	2756.97075552935	STAG1gfpch8	STAG12015033128	20150331	TR1_2_W0001_P0110_T0001_R1_P3_K1_Ch2-Ch1.zen
STAG1	nuc	18.5386111111111	156.668743858496	147198.794378493	0.57446401019323	1560.16684332627	3184.11885739601	STAG1gfpch8	STAG12015041723	20150417	TR1_2_W0001_P0129_T0001_R1_P1_K1_Ch2-Ch1.zen
STAG1	nuc	18.5386111111111	117.949868430511	110820.307883202	0.464265547801614	1560.16684332627	3184.11885739601	STAG1gfpch8	STAG12015041723	20150417	TR1_2_W0001_P0129_T0001_R1_P2_K1_Ch2-Ch1.zen
STAG1	nuc	18.5386111111111	68.0919458301469	63976.0815478046	0.416131597709894	1560.16684332627	3184.11885739601	STAG1gfpch8	STAG12015041723	20150417	TR1_2_W0001_P0129_T0001_R1_P3_K1_Ch2-Ch1.zen
STAG1	nuc	18.5994444444444	27.8973489962296	25605.3599995353	2.3207040854636	1524.1127742972	3110.53670073605	STAG1gfpch8	STAG12015041731	20150417	TR1_2_W0001_P0130_T0001_R1_P1_K1_Ch2-Ch1.zen
STAG1	nuc	18.5994444444444	45.7519316191404	41993.0467206952	2.45363914179588	1524.1127742972	3110.53670073605	STAG1gfpch8	STAG12015041731	20150417	TR1_2_W0001_P0130_T0001_R1_P2_K1_Ch2-Ch1.zen
STAG1	nuc	18.6655555555556	71.1450258420644	43245.1227359942	3.52353664476826	1009.34990156274	2059.96561779555	STAG1gfpch8	STAG12015041742	20150417	TR1_2_W0001_P0131_T0001_R1_P2_K1_Ch2-Ch1.zen
STAG1	nuc	18.6655555555556	38.4183033244679	23352.3598158983	4.1184058805561	1009.34990156274	2059.96561779555	STAG1gfpch8	STAG12015041742	20150417	TR1_2_W0001_P0131_T0001_R1_P3_K1_Ch2-Ch1.zen
STAG1	nuc	18.6883333333333	48.4340345527188	34277.6427996731	2.74983656669563	1175.19369815894	2398.43349537092	STAG1gfpch8	STAG12015033133	20150331	TR1_2_W0001_P0113_T0001_R1_P1_K1_Ch2-Ch1.zen
STAG1	nuc	18.6883333333333	116.073409240549	82147.2523862762	1.8284336189972	1175.19369815894	2398.43349537092	STAG1gfpch8	STAG12015033133	20150331	TR1_2_W0001_P0113_T0001_R1_P2_K1_Ch2-Ch1.zen
STAG1	nuc	18.6883333333333	64.4168994418382	45589.0055354855	1.9198557413929	1175.19369815894	2398.43349537092	STAG1gfpch8	STAG12015033133	20150331	TR1_2_W0001_P0113_T0001_R1_P3_K1_Ch2-Ch1.zen
STAG1	nuc	18.7227777777778	154.99863130432	96135.0946427021	0.404117363148977	1029.91942047196	2101.94561072167	STAG1gfpch8	STAG12015041745	20150417	TR1_2_W0001_P0132_T0001_R1_P1_K1_Ch2-Ch1.zen
STAG1	nuc	18.7544444444444	92.1105492497246	62623.7899828965	2.32857947695116	1128.96148998858	2304.07894189223	STAG1gfpch8	STAG12015033136	20150331	TR1_2_W0001_P0114_T0001_R1_P1_K1_Ch2-Ch1.zen
STAG1	nuc	18.7544444444444	117.178911769329	79667.1784159265	1.05787684360426	1128.96148998858	2304.07894189223	STAG1gfpch8	STAG12015033136	20150331	TR1_2_W0001_P0114_T0001_R1_P2_K1_Ch2-Ch1.zen
STAG1	nuc	18.7802777777778	130.745186158692	140703.362675006	1.98314737310105	1787.01386226965	3647.08720841014	STAG1gfpch8	STAG12015041751	20150417	TR1_2_W0001_P0133_T0001_R1_P1_K1_Ch2-Ch1.zen
STAG1	nuc	18.7802777777778	67.1914505042874	72309.0716126984	2.45744117598046	1787.01386226965	3647.08720841014	STAG1gfpch8	STAG12015041751	20150417	TR1_2_W0001_P0133_T0001_R1_P2_K1_Ch2-Ch1.zen
STAG1	nuc	18.7802777777778	66.9314627437592	72029.281945213	2.08887554026349	1787.01386226965	3647.08720841014	STAG1gfpch8	STAG12015041751	20150417	TR1_2_W0001_P0133_T0001_R1_P3_K1_Ch2-Ch1.zen
STAG1	nuc	18.8205555555556	51.1960321922433	39645.9969657278	2.67760634764176	1285.91479276596	2624.40235681532	STAG1gfpch8	STAG12015033139	20150331	TR1_2_W0001_P0115_T0001_R1_P1_K1_Ch2-Ch1.zen
STAG1	nuc	18.8205555555556	53.7702343522357	41639.4485410569	1.85655266521739	1285.91479276596	2624.40235681532	STAG1gfpch8	STAG12015033139	20150331	TR1_2_W0001_P0115_T0001_R1_P2_K1_Ch2-Ch1.zen
STAG1	nuc	18.8205555555556	47.7815737364872	37001.8543675633	1.67969507459433	1285.91479276596	2624.40235681532	STAG1gfpch8	STAG12015033139	20150331	TR1_2_W0001_P0115_T0001_R1_P3_K1_Ch2-Ch1.zen
STAG1	nuc	18.8372222222222	54.9234494073843	32681.5156635858	3.68030857462778	988.083249835631	2016.56285796405	STAG1gfpch8	STAG12015041755	20150417	TR1_2_W0001_P0134_T0001_R1_P2_K1_Ch2-Ch1.zen
STAG1	nuc	18.8372222222222	69.4568590583723	41329.4403711373	3.0234286997263	988.083249835631	2016.56285796405	STAG1gfpch8	STAG12015041755	20150417	TR1_2_W0001_P0134_T0001_R1_P3_K1_Ch2-Ch1.zen
STAG1	nuc	18.8863888888889	86.0403231826364	70687.2291296373	2.70371159905591	1364.23151368466	2784.23766481033	STAG1gfpch8	STAG12015033141	20150331	TR1_2_W0001_P0116_T0001_R1_P1_K1_Ch2-Ch1.zen
STAG1	nuc	18.8863888888889	138.611936964297	113877.928230231	2.44956976684007	1364.23151368466	2784.23766481033	STAG1gfpch8	STAG12015033141	20150331	TR1_2_W0001_P0116_T0001_R1_P2_K1_Ch2-Ch1.zen
STAG1	nuc	18.8863888888889	129.176413585971	106126.086090052	2.5097335077791	1364.23151368466	2784.23766481033	STAG1gfpch8	STAG12015033141	20150331	TR1_2_W0001_P0116_T0001_R1_P3_K1_Ch2-Ch1.zen
STAG1	nuc	18.9519444444444	16.3586306402048	10187.674040998	2.48621135794047	1034.13502362959	2110.54916589074	STAG1gfpch8	STAG12015041762	20150417	TR1_2_W0001_P0136_T0001_R1_P1_K1_Ch2-Ch1.zen
STAG1	nuc	18.9519444444444	29.7357117916051	18518.5267503625	3.693405569431	1034.13502362959	2110.54916589074	STAG1gfpch8	STAG12015041762	20150417	TR1_2_W0001_P0136_T0001_R1_P2_K1_Ch2-Ch1.zen
STAG1	nuc	18.9519444444444	31.596267535076	19677.2261468146	2.92447341559028	1034.13502362959	2110.54916589074	STAG1gfpch8	STAG12015041762	20150417	TR1_2_W0001_P0136_T0001_R1_P3_K1_Ch2-Ch1.zen
STAG1	nuc	18.9536111111111	150.109961203803	115762.622294945	2.64190184893904	1280.58377709969	2613.52237459761	STAG1gfpch8	STAG12015033144	20150331	TR1_2_W0001_P0117_T0001_R1_P1_K1_Ch2-Ch1.zen
STAG1	nuc	18.9536111111111	178.17062074114	137402.595454071	2.10770747294545	1280.58377709969	2613.52237459761	STAG1gfpch8	STAG12015033144	20150331	TR1_2_W0001_P0117_T0001_R1_P2_K1_Ch2-Ch1.zen
STAG1	nuc	18.9536111111111	228.650583409791	176332.009631589	1.98064088462201	1280.58377709969	2613.52237459761	STAG1gfpch8	STAG12015033144	20150331	TR1_2_W0001_P0117_T0001_R1_P3_K1_Ch2-Ch1.zen
STAG1	nuc	19.0102777777778	153.102237613915	76826.291869877	0.627074442076449	833.254151762197	1700.57469749386	STAG1gfpch8	STAG12015041767	20150417	TR1_2_W0001_P0137_T0001_R1_P1_K1_Ch2-Ch1.zen
STAG1	nuc	19.0102777777778	52.4001375263678	26294.2483556266	2.37836248046601	833.254151762197	1700.57469749386	STAG1gfpch8	STAG12015041767	20150417	TR1_2_W0001_P0137_T0001_R1_P2_K1_Ch2-Ch1.zen
STAG1	nuc	19.0102777777778	52.8214203410674	26505.6469412141	3.00372539395864	833.254151762197	1700.57469749386	STAG1gfpch8	STAG12015041767	20150417	TR1_2_W0001_P0137_T0001_R1_P3_K1_Ch2-Ch1.zen
STAG1	nuc	19.0197222222222	160.598391230207	123536.24252294	2.19579101053849	1277.32775676199	2606.87721622773	STAG1gfpch8	STAG12015033147	20150331	TR1_2_W0001_P0118_T0001_R1_P1_K1_Ch2-Ch1.zen
STAG1	nuc	19.0197222222222	123.737413240512	95181.8693459358	2.30637535551759	1277.32775676199	2606.87721622773	STAG1gfpch8	STAG12015033147	20150331	TR1_2_W0001_P0118_T0001_R1_P2_K1_Ch2-Ch1.zen
STAG1	nuc	19.0197222222222	186.641467202976	143569.218723825	1.74721375915788	1277.32775676199	2606.87721622773	STAG1gfpch8	STAG12015033147	20150331	TR1_2_W0001_P0118_T0001_R1_P3_K1_Ch2-Ch1.zen
STAG1	nuc	19.1516666666667	97.0765904825081	92872.0129532459	1.16974721839401	1588.61806385899	3242.18448557013	STAG1gfpch8	STAG12015033153	20150331	TR1_2_W0001_P0120_T0001_R1_P1_K1_Ch2-Ch1.zen
STAG1	nuc	19.1516666666667	78.0432902419796	74663.0822759794	2.61577199882422	1588.61806385899	3242.18448557013	STAG1gfpch8	STAG12015033153	20150331	TR1_2_W0001_P0120_T0001_R1_P2_K1_Ch2-Ch1.zen
STAG1	nuc	19.1516666666667	70.6330518268596	67573.7958202538	2.36865265904796	1588.61806385899	3242.18448557013	STAG1gfpch8	STAG12015033153	20150331	TR1_2_W0001_P0120_T0001_R1_P3_K1_Ch2-Ch1.zen
STAG1	nuc	19.2847222222222	113.799449570052	81458.5947095128	2.09569270710592	1188.62785763792	2425.85105055949	STAG1gfpch8	STAG12015033160	20150331	TR1_2_W0001_P0122_T0001_R1_P1_K1_Ch2-Ch1.zen
STAG1	nuc	19.2847222222222	124.20902510488	88909.8556584299	1.72648873021583	1188.62785763792	2425.85105055949	STAG1gfpch8	STAG12015033160	20150331	TR1_2_W0001_P0122_T0001_R1_P2_K1_Ch2-Ch1.zen
STAG1	nuc	19.3680555555556	80.2099296469074	58131.5646867492	1.66755560698247	1203.46379563444	2456.12947247567	STAG1gfpch8	STAG12015041710	20150417	TR1_2_W0001_P0144_T0001_R1_P1_K1_Ch2-Ch1.zen
STAG1	nuc	19.3680555555556	26.4536177781132	19172.067596075	3.13033845575039	1203.46379563444	2456.12947247567	STAG1gfpch8	STAG12015041710	20150417	TR1_2_W0001_P0144_T0001_R1_P2_K1_Ch2-Ch1.zen
STAG1	nuc	19.3680555555556	62.9625637183426	45631.6613385475	1.33471460513289	1203.46379563444	2456.12947247567	STAG1gfpch8	STAG12015041710	20150417	TR1_2_W0001_P0144_T0001_R1_P3_K1_Ch2-Ch1.zen
STAG1	nuc	19.4169444444444	156.875265301299	121093.050580895	1.84445520018611	1281.78120523396	2615.96618598805	STAG1gfpch8	STAG12015033167	20150331	TR1_2_W0001_P0124_T0001_R1_P1_K1_Ch2-Ch1.zen
STAG1	nuc	19.4169444444444	52.5371318541279	40553.7581260389	2.76621530242672	1281.78120523396	2615.96618598805	STAG1gfpch8	STAG12015033167	20150331	TR1_2_W0001_P0124_T0001_R1_P2_K1_Ch2-Ch1.zen
STAG1	nuc	19.4169444444444	191.546750869389	147856.198662575	1.73828820525363	1281.78120523396	2615.96618598805	STAG1gfpch8	STAG12015033167	20150331	TR1_2_W0001_P0124_T0001_R1_P3_K1_Ch2-Ch1.zen
STAG1	nuc	19.4252777777778	24.9388607741964	22649.8662058034	2.47734513458738	1508.12792886097	3077.91349251714	STAG1gfpch8	STAG12015041715	20150417	TR1_2_W0001_P0145_T0001_R1_P1_K1_Ch2-Ch1.zen
STAG1	nuc	19.4252777777778	34.1955409806403	31056.9289856235	2.77758129099138	1508.12792886097	3077.91349251714	STAG1gfpch8	STAG12015041715	20150417	TR1_2_W0001_P0145_T0001_R1_P2_K1_Ch2-Ch1.zen
STAG1	nuc	19.4252777777778	41.6027131987756	37784.2394759928	2.7993952597273	1508.12792886097	3077.91349251714	STAG1gfpch8	STAG12015041715	20150417	TR1_2_W0001_P0145_T0001_R1_P3_K1_Ch2-Ch1.zen
STAG1	nuc	19.4827777777778	37.8434876074725	22157.9292498415	2.96680655605199	972.270637213236	1984.29115686295	STAG1gfpch8	STAG12015041720	20150417	TR1_2_W0001_P0146_T0001_R1_P1_K1_Ch2-Ch1.zen
STAG1	nuc	19.4827777777778	42.2916158342037	24762.375001894	3.24448572555767	972.270637213236	1984.29115686295	STAG1gfpch8	STAG12015041720	20150417	TR1_2_W0001_P0146_T0001_R1_P2_K1_Ch2-Ch1.zen
STAG1	nuc	19.4827777777778	64.2751026210896	37634.0360375027	1.55071877331529	972.270637213236	1984.29115686295	STAG1gfpch8	STAG12015041720	20150417	TR1_2_W0001_P0146_T0001_R1_P3_K1_Ch2-Ch1.zen
STAG1	nuc	19.4830555555556	63.7197231137809	68896.7655510335	2.04933885946804	1795.45327014747	3664.31105718245	STAG1gfpch8	STAG12015033170	20150331	TR1_2_W0001_P0125_T0001_R1_P1_K1_Ch2-Ch1.zen
STAG1	nuc	19.4830555555556	59.9209110279101	64789.3110163469	2.17040257574898	1795.45327014747	3664.31105718245	STAG1gfpch8	STAG12015033170	20150331	TR1_2_W0001_P0125_T0001_R1_P2_K1_Ch2-Ch1.zen
STAG1	nuc	19.4830555555556	106.19760647151	114825.853560029	1.79420278846542	1795.45327014747	3664.31105718245	STAG1gfpch8	STAG12015033170	20150331	TR1_2_W0001_P0125_T0001_R1_P3_K1_Ch2-Ch1.zen
STAG1	nuc	19.54	82.0483730939279	45214.7804977983	3.86174020703536	915.081141458068	1867.57405531837	STAG1gfpch8	STAG12015041726	20150417	TR1_2_W0001_P0147_T0001_R1_P1_K1_Ch2-Ch1.zen
STAG1	nuc	19.54	50.040455274188	27576.0276031573	4.71990074920663	915.081141458068	1867.57405531837	STAG1gfpch8	STAG12015041726	20150417	TR1_2_W0001_P0147_T0001_R1_P2_K1_Ch2-Ch1.zen
STAG1	nuc	19.54	97.8451493338612	53919.9838227169	3.86776601802648	915.081141458068	1867.57405531837	STAG1gfpch8	STAG12015041726	20150417	TR1_2_W0001_P0147_T0001_R1_P3_K1_Ch2-Ch1.zen
STAG1	nuc	19.5494444444444	185.312254547266	126554.155888724	2.09410393238163	1134.02185409025	2314.40655578195	STAG1gfpch8	STAG1201503312	20150331	TR1_2_W0001_P0126_T0001_R1_P1_K1_Ch2-Ch1.zen
STAG1	nuc	19.5494444444444	204.120520198097	139398.768831279	1.8217681500718	1134.02185409025	2314.40655578195	STAG1gfpch8	STAG1201503312	20150331	TR1_2_W0001_P0126_T0001_R1_P3_K1_Ch2-Ch1.zen
STAG1	nuc	19.5975	147.896584724131	109761.233617697	0.388061157704474	1232.36679078898	2515.11712004713	STAG1gfpch8	STAG12015041729	20150417	TR1_2_W0001_P0148_T0001_R1_P1_K1_Ch2-Ch1.zen
STAG1	nuc	19.5975	91.8741334170151	68184.2534783231	0.656234885932545	1232.36679078898	2515.11712004713	STAG1gfpch8	STAG12015041729	20150417	TR1_2_W0001_P0148_T0001_R1_P2_K1_Ch2-Ch1.zen
STAG1	nuc	19.5975	32.9030954796796	24418.9840923436	2.18326534763435	1232.36679078898	2515.11712004713	STAG1gfpch8	STAG12015041729	20150417	TR1_2_W0001_P0148_T0001_R1_P3_K1_Ch2-Ch1.zen
STAG1	nuc	19.6152777777778	91.2253288567251	53307.9133693663	2.31007232942067	970.343270010817	1980.3576248304	STAG1gfpch8	STAG1201503316	20150331	TR1_2_W0001_P0127_T0001_R1_P1_K1_Ch2-Ch1.zen
STAG1	nuc	19.6152777777778	86.9906653822945	50833.3695505338	2.39079039170241	970.343270010817	1980.3576248304	STAG1gfpch8	STAG1201503316	20150331	TR1_2_W0001_P0127_T0001_R1_P2_K1_Ch2-Ch1.zen
STAG1	nuc	19.6152777777778	87.5607782265756	51166.5174437185	2.63472005848632	970.343270010817	1980.3576248304	STAG1gfpch8	STAG1201503316	20150331	TR1_2_W0001_P0127_T0001_R1_P3_K1_Ch2-Ch1.zen
STAG1	nuc	19.6561111111111	70.962972632439	45608.9426826298	1.57741579281767	1067.25293326093	2178.13896311388	STAG1gfpch8	STAG12015041734	20150417	TR1_2_W0001_P0149_T0001_R1_P1_K1_Ch2-Ch1.zen
STAG1	nuc	19.6561111111111	30.8317377253745	19816.0097661928	4.19127183853211	1067.25293326093	2178.13896311388	STAG1gfpch8	STAG12015041734	20150417	TR1_2_W0001_P0149_T0001_R1_P2_K1_Ch2-Ch1.zen
STAG1	nuc	19.6561111111111	42.0646170465162	27035.5459568829	3.92263786015852	1067.25293326093	2178.13896311388	STAG1gfpch8	STAG12015041734	20150417	TR1_2_W0001_P0149_T0001_R1_P3_K1_Ch2-Ch1.zen
STAG1	nuc	19.6825	88.6299535237422	61576.7990581913	1.97101493987267	1153.68099955492	2354.52858251397	STAG1gfpch8	STAG1201503319	20150331	TR1_2_W0001_P0128_T0001_R1_P2_K1_Ch2-Ch1.zen
STAG1	nuc	19.6825	39.5846773657851	27501.9632418438	2.72940672806202	1153.68099955492	2354.52858251397	STAG1gfpch8	STAG1201503319	20150331	TR1_2_W0001_P0128_T0001_R1_P3_K1_Ch2-Ch1.zen
STAG1	nuc	19.7133333333333	32.3942087361018	26562.8846010535	2.94779613761037	1361.62341678947	2778.91484274074	STAG1gfpch8	STAG12015041737	20150417	TR1_2_W0001_P0150_T0001_R1_P1_K1_Ch2-Ch1.zen
STAG1	nuc	19.7133333333333	82.5375832689192	67679.8843115059	1.51970508893199	1361.62341678947	2778.91484274074	STAG1gfpch8	STAG12015041737	20150417	TR1_2_W0001_P0150_T0001_R1_P2_K1_Ch2-Ch1.zen
STAG1	nuc	19.7133333333333	66.2662968043695	54337.6135312711	1.62923440148876	1361.62341678947	2778.91484274074	STAG1gfpch8	STAG12015041737	20150417	TR1_2_W0001_P0150_T0001_R1_P3_K1_Ch2-Ch1.zen
STAG1	nuc	19.7705555555556	44.6248058731448	42881.567332934	2.91214004789331	1595.67140766359	3256.57953896585	STAG1gfpch8	STAG12015041740	20150417	TR1_2_W0001_P0151_T0001_R1_P1_K1_Ch2-Ch1.zen
STAG1	nuc	19.7705555555556	47.1769315930207	45333.9959487598	2.17356535167576	1595.67140766359	3256.57953896585	STAG1gfpch8	STAG12015041740	20150417	TR1_2_W0001_P0151_T0001_R1_P2_K1_Ch2-Ch1.zen
STAG1	nuc	19.7705555555556	39.0458088885342	37520.5101772818	3.32498118537135	1595.67140766359	3256.57953896585	STAG1gfpch8	STAG12015041740	20150417	TR1_2_W0001_P0151_T0001_R1_P3_K1_Ch2-Ch1.zen
STAG1	nuc	19.8805555555556	117.699831419239	75697.9826661015	2.56620918206455	1067.96646920396	2179.59520688765	STAG1gfpch8	STAG12015033117	20150331	TR1_2_W0001_P0131_T0001_R1_P1_K1_Ch2-Ch1.zen
STAG1	nuc	19.8805555555556	77.8691593634723	50081.110606897	3.4765353697245	1067.96646920396	2179.59520688765	STAG1gfpch8	STAG12015033117	20150331	TR1_2_W0001_P0131_T0001_R1_P2_K1_Ch2-Ch1.zen
STAG1	nuc	19.8805555555556	66.2617050812267	42615.84185961	2.73978946104799	1067.96646920396	2179.59520688765	STAG1gfpch8	STAG12015033117	20150331	TR1_2_W0001_P0131_T0001_R1_P3_K1_Ch2-Ch1.zen
STAG1	nuc	19.8855555555556	39.41764677352	25338.1931139389	1.6617898818519	1067.4169645122	2178.4737317975	STAG1gfpch8	STAG12015041748	20150417	TR1_2_W0001_P0153_T0001_R1_P2_K1_Ch2-Ch1.zen
STAG1	nuc	19.8855555555556	96.8363286266018	62247.6935085329	2.1894561568788	1067.4169645122	2178.4737317975	STAG1gfpch8	STAG12015041748	20150417	TR1_2_W0001_P0153_T0001_R1_P3_K1_Ch2-Ch1.zen
STAG1	nuc	19.9430555555556	151.761186659914	77518.3103953896	0.759942310047364	848.189197190299	1731.05538613759	STAG1gfpch8	STAG12015041753	20150417	TR1_2_W0001_P0154_T0001_R1_P1_K1_Ch2-Ch1.zen
STAG1	nuc	19.9430555555556	63.0568737688034	32208.9094119092	2.40060466964567	848.189197190299	1731.05538613759	STAG1gfpch8	STAG12015041753	20150417	TR1_2_W0001_P0154_T0001_R1_P2_K1_Ch2-Ch1.zen
STAG1	nuc	19.9430555555556	17.4549831227548	8915.85542677758	2.70058480060575	848.189197190299	1731.05538613759	STAG1gfpch8	STAG12015041753	20150417	TR1_2_W0001_P0154_T0001_R1_P3_K1_Ch2-Ch1.zen
STAG1	cyt	14.0941666666667	0.279413528084823	634.503197822778	3.11325557446807	1847.63981273892	3770.8177138766	STAG1gfpch8	STAG12015033142	20150331	TR1_2_W0001_P0042_T0001_R1_P4_K1_Ch2-Ch1.zen
STAG1	cyt	14.0941666666667	2.08769645896414	4740.82299584974	2.61069461555075	1847.63981273892	3770.8177138766	STAG1gfpch8	STAG12015033142	20150331	TR1_2_W0001_P0042_T0001_R1_P5_K1_Ch2-Ch1.zen
STAG1	cyt	14.2933333333333	0.596005627501964	1035.58386932546	13.973531	1413.72794375528	2885.25411509306	STAG1gfpch8	STAG12015033150	20150331	TR1_2_W0001_P0045_T0001_R1_P6_K1_Ch2-Ch1.zen
STAG1	cyt	14.3513888888889	1.91329222321527	2146.94134924484	2.68936963978495	912.997944566943	1863.32249303638	STAG1gfpch8	STAG1201504176	20150417	TR1_2_W0001_P0057_T0001_R1_P4_K1_Ch2-Ch1.zen
STAG1	cyt	14.3513888888889	1.51636523369371	1701.5420756289	2.43969597198538	912.997944566943	1863.32249303638	STAG1gfpch8	STAG1201504176	20150417	TR1_2_W0001_P0057_T0001_R1_P5_K1_Ch2-Ch1.zen
STAG1	cyt	14.3591666666667	3.69819369266133	5377.12430591619	2.71324922956327	1183.0179888445	2414.40196157965	STAG1gfpch8	STAG12015033154	20150331	TR1_2_W0001_P0046_T0001_R1_P6_K1_Ch2-Ch1.zen
STAG1	cyt	14.425	2.47035793519295	3413.6474337078	1.11035444111028	1124.31940557765	2294.60498814575	STAG1gfpch8	STAG12015033157	20150331	TR1_2_W0001_P0047_T0001_R1_P6_K1_Ch2-Ch1.zen
STAG1	cyt	14.4911111111111	0.801557957782089	1117.04849881638	3.77290133333333	1133.88242752667	2314.12200240087	STAG1gfpch8	STAG12015033161	20150331	TR1_2_W0001_P0048_T0001_R1_P6_K1_Ch2-Ch1.zen
STAG1	cyt	14.6905555555556	94.2881934591024	106657.955779604	2.87918520731707	920.379350874078	1878.38708379934	STAG1gfpch8	STAG1201503311	20150331	TR1_2_W0001_P0051_T0001_R1_P6_K1_Ch2-Ch1.zen
STAG1	cyt	14.7652777777778	0.879543465918373	1160.22755055878	2.78765497721519	1073.28928330766	2190.45845067116	STAG1gfpch8	STAG12015041750	20150417	TR1_2_W0001_P0064_T0001_R1_P4_K1_Ch2-Ch1.zen
STAG1	cyt	14.9411111111111	2.10517662893465	4967.21501018525	1.77132634241645	1919.79716017244	3918.08245780161	STAG1gfpch8	STAG12015041766	20150417	TR1_2_W0001_P0067_T0001_R1_P4_K1_Ch2-Ch1.zen
STAG1	cyt	14.9411111111111	2.54193642730397	5997.76028438556	2.06020409307317	1919.79716017244	3918.08245780161	STAG1gfpch8	STAG12015041766	20150417	TR1_2_W0001_P0067_T0001_R1_P5_K1_Ch2-Ch1.zen
STAG1	cyt	14.9675	0.229245660463159	324.04910843609	9.35932983333332	1150.1133198398	2347.2473636452	STAG1gfpch8	STAG12015033114	20150331	TR1_2_W0001_P0056_T0001_R1_P5_K1_Ch2-Ch1.zen
STAG1	cyt	14.9675	2.90457091734463	4105.74234754679	1.33832788535646	1150.1133198398	2347.2473636452	STAG1gfpch8	STAG12015033114	20150331	TR1_2_W0001_P0056_T0001_R1_P6_K1_Ch2-Ch1.zen
STAG1	cyt	15.0994444444444	3.47465551797694	3487.25840018551	1.78299583383234	816.588576633199	1666.56219923794	STAG1gfpch8	STAG12015033121	20150331	TR1_2_W0001_P0058_T0001_R1_P4_K1_Ch2-Ch1.zen
STAG1	cyt	15.2305555555556	0.239563562918864	315.581969497427	5.30503920677966	1071.82120360879	2187.46227095273	STAG1gfpch8	STAG1201504171	20150417	TR1_2_W0001_P0072_T0001_R1_P4_K1_Ch2-Ch1.zen
STAG1	cyt	15.2305555555556	0.0796612018608102	104.939326621557	5.45912337777779	1071.82120360879	2187.46227095273	STAG1gfpch8	STAG1201504171	20150417	TR1_2_W0001_P0072_T0001_R1_P5_K1_Ch2-Ch1.zen
STAG1	cyt	15.2986111111111	0.773372440277354	1372.89056089887	7.61842322222223	1444.36898149245	2947.78890519352	STAG1gfpch8	STAG12015033129	20150331	TR1_2_W0001_P0061_T0001_R1_P5_K1_Ch2-Ch1.zen
STAG1	cyt	15.3455555555556	3.38254909255959	4325.99327711057	2.25767023584071	1040.57325024192	2123.68883672287	STAG1gfpch8	STAG1201504179	20150417	TR1_2_W0001_P0074_T0001_R1_P4_K1_Ch2-Ch1.zen
STAG1	cyt	15.3455555555556	1.18116389338555	1510.60839684224	2.7289978821374	1040.57325024192	2123.68883672287	STAG1gfpch8	STAG1201504179	20150417	TR1_2_W0001_P0074_T0001_R1_P5_K1_Ch2-Ch1.zen
STAG1	cyt	15.4305555555556	1.23854985739507	2831.08741525804	2.93908921682848	1859.81913314569	3795.67428863548	STAG1gfpch8	STAG12015033131	20150331	TR1_2_W0001_P0063_T0001_R1_P4_K1_Ch2-Ch1.zen
STAG1	cyt	15.5627777777778	0.924618453381018	1192.85404067979	4.44770749218752	1049.67698468739	2142.26849866386	STAG1gfpch8	STAG12015033137	20150331	TR1_2_W0001_P0065_T0001_R1_P5_K1_Ch2-Ch1.zen
STAG1	cyt	15.6288888888889	8.22499328248341	11293.6035883839	1.03772151609803	1117.19224770998	2280.0592888424	STAG1gfpch8	STAG12015033140	20150331	TR1_2_W0001_P0066_T0001_R1_P4_K1_Ch2-Ch1.zen
STAG1	cyt	15.6288888888889	0.647502507569012	889.075090011628	5.78367292329545	1117.19224770998	2280.0592888424	STAG1gfpch8	STAG12015033140	20150331	TR1_2_W0001_P0066_T0001_R1_P5_K1_Ch2-Ch1.zen
STAG1	cyt	15.6336111111111	0.64411720622099	857.767440271437	3.2130993527027	1083.51663182432	2211.33127809494	STAG1gfpch8	STAG12015041733	20150417	TR1_2_W0001_P0079_T0001_R1_P5_K1_Ch2-Ch1.zen
STAG1	cyt	15.7622222222222	0.833035109927952	1272.59629502598	2.4871944950495	1242.963209621	2536.74317700907	STAG1gfpch8	STAG12015033145	20150331	TR1_2_W0001_P0068_T0001_R1_P6_K1_Ch2-Ch1.zen
STAG1	cyt	15.8055555555556	3.76821786684829	7674.3427256414	1.27624695991333	1657.0519018887	3381.84998037696	STAG1gfpch8	STAG12015041743	20150417	TR1_2_W0001_P0082_T0001_R1_P4_K1_Ch2-Ch1.zen
STAG1	cyt	15.8280555555556	1.32195749910997	1531.27196747728	2.4857150955414	942.466158857538	1923.46368704895	STAG1gfpch8	STAG12015033149	20150331	TR1_2_W0001_P0069_T0001_R1_P4_K1_Ch2-Ch1.zen
STAG1	cyt	15.9602777777778	4.50823314888767	7497.18243373175	1.25820679821201	1353.07738859832	2761.47339432407	STAG1gfpch8	STAG12015033155	20150331	TR1_2_W0001_P0071_T0001_R1_P4_K1_Ch2-Ch1.zen
STAG1	cyt	15.9602777777778	1.23365133413722	2051.55962573172	2.78994623120301	1353.07738859832	2761.47339432407	STAG1gfpch8	STAG12015033155	20150331	TR1_2_W0001_P0071_T0001_R1_P5_K1_Ch2-Ch1.zen
STAG1	cyt	15.9602777777778	1.50670480970724	2505.64699275665	2.99645216387337	1353.07738859832	2761.47339432407	STAG1gfpch8	STAG12015033155	20150331	TR1_2_W0001_P0071_T0001_R1_P6_K1_Ch2-Ch1.zen
STAG1	cyt	15.9786111111111	0.88417956395102	1285.05053545068	6.6316975875	1182.52589509069	2413.39765552878	STAG1gfpch8	STAG12015041757	20150417	TR1_2_W0001_P0085_T0001_R1_P4_K1_Ch2-Ch1.zen
STAG1	cyt	16.0930555555556	0.115382182070013	151.154405860991	4.03415547619047	1065.8914738754	2175.36038303984	STAG1gfpch8	STAG12015033162	20150331	TR1_2_W0001_P0073_T0001_R1_P5_K1_Ch2-Ch1.zen
STAG1	cyt	16.1588888888889	0.599039196561761	1027.81794145942	6.21397398809524	1396.02077018072	2849.11583569614	STAG1gfpch8	STAG12015033165	20150331	TR1_2_W0001_P0074_T0001_R1_P6_K1_Ch2-Ch1.zen
STAG1	cyt	16.4241666666667	0.712029151689694	956.502418745558	4.38613619318182	1092.99763814771	2230.68090800826	STAG1gfpch8	STAG1201503317	20150331	TR1_2_W0001_P0078_T0001_R1_P5_K1_Ch2-Ch1.zen
STAG1	cyt	16.4397222222222	0.274388295716105	370.941457776419	6.35527835504587	1099.94436163898	2244.85836175962	STAG1gfpch8	STAG1201504175	20150417	TR1_2_W0001_P0093_T0001_R1_P4_K1_Ch2-Ch1.zen
STAG1	cyt	16.49	2.19661511953271	2734.26677373593	1.31750740881459	1012.78635627684	2066.97902171742	STAG1gfpch8	STAG12015033110	20150331	TR1_2_W0001_P0079_T0001_R1_P4_K1_Ch2-Ch1.zen
STAG1	cyt	16.4969444444444	0.678168772335667	851.030075696882	2.45202259694989	1021.02892665314	2083.80114806939	STAG1gfpch8	STAG12015041711	20150417	TR1_2_W0001_P0094_T0001_R1_P5_K1_Ch2-Ch1.zen
STAG1	cyt	16.5541666666667	1.44323010326349	1335.19462949087	2.89627954213836	752.731210513919	1536.23675070415	STAG1gfpch8	STAG12015041716	20150417	TR1_2_W0001_P0095_T0001_R1_P5_K1_Ch2-Ch1.zen
STAG1	cyt	16.6116666666667	1.2285824021848	1102.83049763417	2.83371453182552	730.357347840737	1490.5743022582	STAG1gfpch8	STAG12015041721	20150417	TR1_2_W0001_P0096_T0001_R1_P4_K1_Ch2-Ch1.zen
STAG1	cyt	16.6691666666667	1.21748611668884	1391.01579305529	2.53369014821664	929.606108757996	1897.21782225304	STAG1gfpch8	STAG12015041727	20150417	TR1_2_W0001_P0097_T0001_R1_P4_K1_Ch2-Ch1.zen
STAG1	cyt	16.6883333333333	0.947908349231992	1233.05742656933	2.36840038071066	1058.39524569237	2160.06145419833	STAG1gfpch8	STAG12015033119	20150331	TR1_2_W0001_P0082_T0001_R1_P4_K1_Ch2-Ch1.zen
STAG1	cyt	16.6883333333333	4.56025709868001	5932.07021243013	1.39827554078374	1058.39524569237	2160.06145419833	STAG1gfpch8	STAG12015033119	20150331	TR1_2_W0001_P0082_T0001_R1_P6_K1_Ch2-Ch1.zen
STAG1	cyt	16.8877777777778	7.17169552023126	13245.9801857833	1.1230196821192	1502.77230850702	3066.98329499691	STAG1gfpch8	STAG12015033127	20150331	TR1_2_W0001_P0085_T0001_R1_P6_K1_Ch2-Ch1.zen
STAG1	cyt	17.02	4.41811743179319	9442.38730193945	1.64420386170952	1738.90349627226	3548.89955350401	STAG1gfpch8	STAG12015033130	20150331	TR1_2_W0001_P0087_T0001_R1_P4_K1_Ch2-Ch1.zen
STAG1	cyt	17.02	0.122152653310331	261.064283673316	4.21663628571435	1738.90349627226	3548.89955350401	STAG1gfpch8	STAG12015033130	20150331	TR1_2_W0001_P0087_T0001_R1_P5_K1_Ch2-Ch1.zen
STAG1	cyt	17.0858333333333	1.57443378878049	2049.54560323284	6.46176173469386	1059.16619257334	2161.63486701135	STAG1gfpch8	STAG12015033132	20150331	TR1_2_W0001_P0088_T0001_R1_P5_K1_Ch2-Ch1.zen
STAG1	cyt	17.1372222222222	0.551706247338133	820.809323968624	4.03692302636816	1210.50142499473	2470.4924545204	STAG1gfpch8	STAG12015041765	20150417	TR1_2_W0001_P0105_T0001_R1_P5_K1_Ch2-Ch1.zen
STAG1	cyt	17.1530555555556	6.894296121138	10915.0057256532	1.48650005975395	1288.14561778323	2628.95521091257	STAG1gfpch8	STAG12015033135	20150331	TR1_2_W0001_P0089_T0001_R1_P5_K1_Ch2-Ch1.zen
STAG1	cyt	17.2188888888889	3.41059567277604	7246.415844628	1.24442680497925	1728.71715556841	3528.11041825112	STAG1gfpch8	STAG12015033138	20150331	TR1_2_W0001_P0090_T0001_R1_P4_K1_Ch2-Ch1.zen
STAG1	cyt	17.43	0.480644120235285	465.105521792658	2.59141205714285	787.333602969254	1606.85620451407	STAG1gfpch8	STAG1201504178	20150417	TR1_2_W0001_P0110_T0001_R1_P4_K1_Ch2-Ch1.zen
STAG1	cyt	17.4872222222222	0.318926184280646	410.081676129284	3.58593093563217	1046.19132059791	2135.15466413691	STAG1gfpch8	STAG12015041714	20150417	TR1_2_W0001_P0111_T0001_R1_P4_K1_Ch2-Ch1.zen
STAG1	cyt	17.4961111111111	2.89919374024794	5498.97518149279	0.984879952662721	1543.2470197578	3149.58746768046	STAG1gfpch8	STAG12015033152	20150331	TR1_2_W0001_P0095_T0001_R1_P6_K1_Ch2-Ch1.zen
STAG1	cyt	17.5619444444444	0.0218544196160281	34.9476240537687	13.7567194285714	1301.09588507097	2655.38519848448	STAG1gfpch8	STAG12015033156	20150331	TR1_2_W0001_P0096_T0001_R1_P6_K1_Ch2-Ch1.zen
STAG1	cyt	17.6019444444444	1.47608472344854	2249.34949351121	1.88306709671897	1239.87122053456	2530.4327873228	STAG1gfpch8	STAG12015041724	20150417	TR1_2_W0001_P0113_T0001_R1_P4_K1_Ch2-Ch1.zen
STAG1	cyt	17.6019444444444	1.03464683700145	1576.65905066412	9.05579708151448	1239.87122053456	2530.4327873228	STAG1gfpch8	STAG12015041724	20150417	TR1_2_W0001_P0113_T0001_R1_P5_K1_Ch2-Ch1.zen
STAG1	cyt	17.6277777777778	3.82540745560565	5540.99879211267	2.24707509449929	1178.53173412227	2405.2460380826	STAG1gfpch8	STAG12015033159	20150331	TR1_2_W0001_P0097_T0001_R1_P6_K1_Ch2-Ch1.zen
STAG1	cyt	17.7597222222222	1.28193830814306	2637.87693373866	3.05824612450593	1674.24237702176	3416.93373842048	STAG1gfpch8	STAG12015033166	20150331	TR1_2_W0001_P0099_T0001_R1_P4_K1_Ch2-Ch1.zen
STAG1	cyt	17.7597222222222	5.66473299309088	11656.4645922066	1.61160922704339	1674.24237702176	3416.93373842048	STAG1gfpch8	STAG12015033166	20150331	TR1_2_W0001_P0099_T0001_R1_P5_K1_Ch2-Ch1.zen
STAG1	cyt	17.7597222222222	3.04692596551016	6269.7367511165	1.46756193767705	1674.24237702176	3416.93373842048	STAG1gfpch8	STAG12015033166	20150331	TR1_2_W0001_P0099_T0001_R1_P6_K1_Ch2-Ch1.zen
STAG1	cyt	17.8269444444444	0.87675621375456	1619.98775755737	8.61113937894737	1503.36282101159	3068.18846225795	STAG1gfpch8	STAG12015033169	20150331	TR1_2_W0001_P0100_T0001_R1_P4_K1_Ch2-Ch1.zen
STAG1	cyt	17.8269444444444	7.94162960446575	14673.79704011	1.35639232324622	1503.36282101159	3068.18846225795	STAG1gfpch8	STAG12015033169	20150331	TR1_2_W0001_P0100_T0001_R1_P5_K1_Ch2-Ch1.zen
STAG1	cyt	17.9594444444444	1.93093354757279	3976.65923074775	1.70470829481641	1675.64484422011	3419.79601066543	STAG1gfpch8	STAG1201503315	20150331	TR1_2_W0001_P0102_T0001_R1_P4_K1_Ch2-Ch1.zen
STAG1	cyt	17.9613888888889	3.30728908829519	4246.24436264294	1.07003654188412	1044.63302371085	2131.97436164251	STAG1gfpch8	STAG12015041763	20150417	TR1_2_W0001_P0119_T0001_R1_P5_K1_Ch2-Ch1.zen
STAG1	cyt	18.0916666666667	0.304570916359508	541.4663025845	11.10849	1446.48498463383	2952.10742121224	STAG1gfpch8	STAG12015033111	20150331	TR1_2_W0001_P0104_T0001_R1_P6_K1_Ch2-Ch1.zen
STAG1	cyt	18.1577777777778	1.18713355548263	1452.17632880655	1.96849727741935	995.292423328933	2031.2759416092	STAG1gfpch8	STAG12015033113	20150331	TR1_2_W0001_P0105_T0001_R1_P4_K1_Ch2-Ch1.zen
STAG1	cyt	18.225	2.31589057084161	3129.02051054349	2.32919410029499	1099.31284132159	2243.56950232768	STAG1gfpch8	STAG12015033116	20150331	TR1_2_W0001_P0106_T0001_R1_P4_K1_Ch2-Ch1.zen
STAG1	cyt	18.225	3.75955338388518	5079.56627863678	1.9697425203252	1099.31284132159	2243.56950232768	STAG1gfpch8	STAG12015033116	20150331	TR1_2_W0001_P0106_T0001_R1_P6_K1_Ch2-Ch1.zen
STAG1	cyt	18.2908333333333	0.475288660054505	596.235773921776	0.697992533333333	1020.68446102548	2083.09813383379	STAG1gfpch8	STAG12015033120	20150331	TR1_2_W0001_P0107_T0001_R1_P5_K1_Ch2-Ch1.zen
STAG1	cyt	18.3094444444444	2.42809284356833	2782.02829358922	0.818967133220338	932.238810340875	1902.59085962516	STAG1gfpch8	STAG1201504174	20150417	TR1_2_W0001_P0125_T0001_R1_P4_K1_Ch2-Ch1.zen
STAG1	cyt	18.3569444444444	2.34679562838724	3091.03230176252	3.23519557281553	1071.66537392009	2187.1442407033	STAG1gfpch8	STAG12015033122	20150331	TR1_2_W0001_P0108_T0001_R1_P5_K1_Ch2-Ch1.zen
STAG1	cyt	18.3669444444444	0.280660253233358	395.02850716423	4.93750982506963	1145.19238230171	2337.20430313656	STAG1gfpch8	STAG1201504177	20150417	TR1_2_W0001_P0126_T0001_R1_P4_K1_Ch2-Ch1.zen
STAG1	cyt	18.3669444444444	3.01973426599142	4250.2673798111	0.85753785174538	1145.19238230171	2337.20430313656	STAG1gfpch8	STAG1201504177	20150417	TR1_2_W0001_P0126_T0001_R1_P5_K1_Ch2-Ch1.zen
STAG1	cyt	18.4888888888889	10.4457020224271	17342.8568660061	1.25575413003534	1350.87116826874	2756.97075552935	STAG1gfpch8	STAG12015033128	20150331	TR1_2_W0001_P0110_T0001_R1_P5_K1_Ch2-Ch1.zen
STAG1	cyt	18.4888888888889	0.111421258807522	184.991199172661	13.0432407111111	1350.87116826874	2756.97075552935	STAG1gfpch8	STAG12015033128	20150331	TR1_2_W0001_P0110_T0001_R1_P6_K1_Ch2-Ch1.zen
STAG1	cyt	18.5386111111111	0.828187208727717	1588.06632622886	4.49831938518519	1560.16684332627	3184.11885739601	STAG1gfpch8	STAG12015041723	20150417	TR1_2_W0001_P0129_T0001_R1_P4_K1_Ch2-Ch1.zen
STAG1	cyt	18.7802777777778	0.129802623966069	285.089004588553	3.02409069999999	1787.01386226965	3647.08720841014	STAG1gfpch8	STAG12015041751	20150417	TR1_2_W0001_P0133_T0001_R1_P4_K1_Ch2-Ch1.zen
STAG1	cyt	18.8205555555556	0.270566467340979	427.617271396802	6.06581653846153	1285.91479276596	2624.40235681532	STAG1gfpch8	STAG12015033139	20150331	TR1_2_W0001_P0115_T0001_R1_P5_K1_Ch2-Ch1.zen
STAG1	cyt	18.8863888888889	10.6487439594214	17854.8224845541	0.798868370152091	1364.23151368466	2784.23766481033	STAG1gfpch8	STAG12015033141	20150331	TR1_2_W0001_P0116_T0001_R1_P4_K1_Ch2-Ch1.zen
STAG1	cyt	18.8863888888889	6.59725889335218	11061.6695146692	0.786364114122137	1364.23151368466	2784.23766481033	STAG1gfpch8	STAG12015033141	20150331	TR1_2_W0001_P0116_T0001_R1_P6_K1_Ch2-Ch1.zen
STAG1	cyt	18.9536111111111	0.0752355970023471	118.413288313422	10.0486022972973	1280.58377709969	2613.52237459761	STAG1gfpch8	STAG12015033144	20150331	TR1_2_W0001_P0117_T0001_R1_P4_K1_Ch2-Ch1.zen
STAG1	cyt	18.9536111111111	0.0646532719140093	101.757769361766	12.6749284791667	1280.58377709969	2613.52237459761	STAG1gfpch8	STAG12015033144	20150331	TR1_2_W0001_P0117_T0001_R1_P5_K1_Ch2-Ch1.zen
STAG1	cyt	18.9536111111111	0.539548189413229	849.194767604227	18.9999972121212	1280.58377709969	2613.52237459761	STAG1gfpch8	STAG12015033144	20150331	TR1_2_W0001_P0117_T0001_R1_P6_K1_Ch2-Ch1.zen
STAG1	cyt	19.0197222222222	11.8209992372251	18557.7625391367	1.20072993051031	1277.32775676199	2606.87721622773	STAG1gfpch8	STAG12015033147	20150331	TR1_2_W0001_P0118_T0001_R1_P6_K1_Ch2-Ch1.zen
STAG1	cyt	19.1516666666667	0.163240947313833	318.726135663082	13.5366323529412	1588.61806385899	3242.18448557013	STAG1gfpch8	STAG12015033153	20150331	TR1_2_W0001_P0120_T0001_R1_P6_K1_Ch2-Ch1.zen
STAG1	cyt	19.2847222222222	0.0886963667026616	129.57487808988	1.14277400000005	1188.62785763792	2425.85105055949	STAG1gfpch8	STAG12015033160	20150331	TR1_2_W0001_P0122_T0001_R1_P6_K1_Ch2-Ch1.zen
STAG1	cyt	19.4169444444444	9.44625018731658	14881.3529560008	1.15120715679896	1281.78120523396	2615.96618598805	STAG1gfpch8	STAG12015033167	20150331	TR1_2_W0001_P0124_T0001_R1_P5_K1_Ch2-Ch1.zen
STAG1	cyt	19.4252777777778	2.86852017232964	5316.98169725212	1.8503683635605	1508.12792886097	3077.91349251714	STAG1gfpch8	STAG12015041715	20150417	TR1_2_W0001_P0145_T0001_R1_P4_K1_Ch2-Ch1.zen
STAG1	cyt	19.4252777777778	0.484009510800063	897.14192531889	4.440591584	1508.12792886097	3077.91349251714	STAG1gfpch8	STAG12015041715	20150417	TR1_2_W0001_P0145_T0001_R1_P5_K1_Ch2-Ch1.zen
STAG1	cyt	19.4830555555556	0.059597929857711	131.514717190022	10.2408551428572	1795.45327014747	3664.31105718245	STAG1gfpch8	STAG12015033170	20150331	TR1_2_W0001_P0125_T0001_R1_P4_K1_Ch2-Ch1.zen
STAG1	cyt	19.4830555555556	1.97174629770676	4351.05140954533	1.65278805555555	1795.45327014747	3664.31105718245	STAG1gfpch8	STAG12015033170	20150331	TR1_2_W0001_P0125_T0001_R1_P5_K1_Ch2-Ch1.zen
STAG1	cyt	19.5494444444444	2.08815875097354	2910.4089078023	2.01030502578797	1134.02185409025	2314.40655578195	STAG1gfpch8	STAG1201503312	20150331	TR1_2_W0001_P0126_T0001_R1_P4_K1_Ch2-Ch1.zen
STAG1	cyt	19.5494444444444	1.00548593366522	1401.41414853867	3.12517434257749	1134.02185409025	2314.40655578195	STAG1gfpch8	STAG1201503312	20150331	TR1_2_W0001_P0126_T0001_R1_P6_K1_Ch2-Ch1.zen
STAG1	cyt	19.6152777777778	1.7168729303052	2047.54108862694	1.38437784345794	970.343270010817	1980.3576248304	STAG1gfpch8	STAG1201503316	20150331	TR1_2_W0001_P0127_T0001_R1_P5_K1_Ch2-Ch1.zen
STAG1	cyt	19.6561111111111	1.3246861313802	1737.5984519488	1.71952841624365	1067.25293326093	2178.13896311388	STAG1gfpch8	STAG12015041734	20150417	TR1_2_W0001_P0149_T0001_R1_P4_K1_Ch2-Ch1.zen
STAG1	cyt	19.7133333333333	0.288182007517801	482.272999694663	5.57777309615384	1361.62341678947	2778.91484274074	STAG1gfpch8	STAG12015041737	20150417	TR1_2_W0001_P0150_T0001_R1_P5_K1_Ch2-Ch1.zen
STAG1	cyt	19.8805555555556	3.36326961035694	4414.56966716028	1.49377527214377	1067.96646920396	2179.59520688765	STAG1gfpch8	STAG12015033117	20150331	TR1_2_W0001_P0131_T0001_R1_P5_K1_Ch2-Ch1.zen
STAG1	cyt	19.8805555555556	6.59219958788022	8652.80744990111	1.30431742485207	1067.96646920396	2179.59520688765	STAG1gfpch8	STAG12015033117	20150331	TR1_2_W0001_P0131_T0001_R1_P6_K1_Ch2-Ch1.zen
STAG1	cyt	19.8855555555556	1.70082105803285	2231.31969795782	1.39991372090284	1067.4169645122	2178.4737317975	STAG1gfpch8	STAG12015041748	20150417	TR1_2_W0001_P0153_T0001_R1_P4_K1_Ch2-Ch1.zen
STAG2	nuc	14.0883333333333	346.157583726599	271811.276685083	6.98064426797957	1303.89545690754	2661.09879861358	STAG2gfpcf2	STAG22015012098	20150120	TR1_2_W0001_P0092_T0001_R1_P1_K1_Ch2-Ch1.zen
STAG2	nuc	14.0883333333333	316.068184511147	248184.355306123	7.03675890913416	1303.89545690754	2661.09879861358	STAG2gfpcf2	STAG22015012098	20150120	TR1_2_W0001_P0092_T0001_R1_P2_K1_Ch2-Ch1.zen
STAG2	nuc	14.0883333333333	254.661828799221	199966.604988627	6.71565264533315	1303.89545690754	2661.09879861358	STAG2gfpcf2	STAG22015012098	20150120	TR1_2_W0001_P0092_T0001_R1_P3_K1_Ch2-Ch1.zen
STAG2	nuc	14.1419444444444	213.915776387186	167971.822708369	8.83867313376842	1303.89545690754	2661.09879861358	STAG2gfpcf2	STAG22015012096	20150120	TR1_2_W0001_P0093_T0001_R1_P1_K1_Ch2-Ch1.zen
STAG2	nuc	14.1419444444444	165.62809634445	130055.172669168	9.92355864616563	1303.89545690754	2661.09879861358	STAG2gfpcf2	STAG22015012096	20150120	TR1_2_W0001_P0093_T0001_R1_P2_K1_Ch2-Ch1.zen
STAG2	nuc	14.1952777777778	160.477327770603	126010.665058228	7.0124933556427	1303.89545690754	2661.09879861358	STAG2gfpcf2	STAG22015012095	20150120	TR1_2_W0001_P0094_T0001_R1_P1_K1_Ch2-Ch1.zen
STAG2	nuc	14.1952777777778	129.955280305745	102044.01784758	6.80363825332718	1303.89545690754	2661.09879861358	STAG2gfpcf2	STAG22015012095	20150120	TR1_2_W0001_P0094_T0001_R1_P2_K1_Ch2-Ch1.zen
STAG2	nuc	14.1952777777778	131.076932899049	102924.766494197	8.10374474749023	1303.89545690754	2661.09879861358	STAG2gfpcf2	STAG22015012095	20150120	TR1_2_W0001_P0094_T0001_R1_P3_K1_Ch2-Ch1.zen
STAG2	nuc	14.2466666666667	299.508188698646	235181.047520006	6.43962882548831	1303.89545690754	2661.09879861358	STAG2gfpcf2	STAG2201502127	20150212	TR1_2_W0001_P0111_T0001_R1_P1_K1_Ch2-Ch1.zen
STAG2	nuc	14.2466666666667	317.278586396624	249134.792035694	1.59845869773443	1303.89545690754	2661.09879861358	STAG2gfpcf2	STAG2201502127	20150212	TR1_2_W0001_P0111_T0001_R1_P2_K1_Ch2-Ch1.zen
STAG2	nuc	14.2466666666667	401.692675746185	315418.769261613	2.25194060919136	1303.89545690754	2661.09879861358	STAG2gfpcf2	STAG2201502127	20150212	TR1_2_W0001_P0111_T0001_R1_P3_K1_Ch2-Ch1.zen
STAG2	nuc	14.2488888888889	110.081504047603	86438.6497977911	9.30212060740376	1303.89545690754	2661.09879861358	STAG2gfpcf2	STAG22015012093	20150120	TR1_2_W0001_P0095_T0001_R1_P1_K1_Ch2-Ch1.zen
STAG2	nuc	14.2488888888889	169.368071785321	132991.891513834	7.37347871163683	1303.89545690754	2661.09879861358	STAG2gfpcf2	STAG22015012093	20150120	TR1_2_W0001_P0095_T0001_R1_P2_K1_Ch2-Ch1.zen
STAG2	nuc	14.2488888888889	235.119258581803	184621.307903644	1.36416725670035	1303.89545690754	2661.09879861358	STAG2gfpcf2	STAG22015012093	20150120	TR1_2_W0001_P0095_T0001_R1_P3_K1_Ch2-Ch1.zen
STAG2	nuc	14.2994444444444	272.151621622057	213700.011794145	6.36096143145161	1303.89545690754	2661.09879861358	STAG2gfpcf2	STAG22015021213	20150212	TR1_2_W0001_P0112_T0001_R1_P1_K1_Ch2-Ch1.zen
STAG2	nuc	14.2994444444444	99.1149301209051	77827.4316705251	2.48034074800532	1303.89545690754	2661.09879861358	STAG2gfpcf2	STAG22015021213	20150212	TR1_2_W0001_P0112_T0001_R1_P2_K1_Ch2-Ch1.zen
STAG2	nuc	14.2994444444444	293.198781668939	230226.74907186	5.1310415930282	1303.89545690754	2661.09879861358	STAG2gfpcf2	STAG22015021213	20150212	TR1_2_W0001_P0112_T0001_R1_P3_K1_Ch2-Ch1.zen
STAG2	nuc	14.3025	228.710551541292	179589.036694015	3.12973758029418	1303.89545690754	2661.09879861358	STAG2gfpcf2	STAG22015012091	20150120	TR1_2_W0001_P0096_T0001_R1_P1_K1_Ch2-Ch1.zen
STAG2	nuc	14.3025	257.261731074254	202008.110909211	8.12870172900262	1303.89545690754	2661.09879861358	STAG2gfpcf2	STAG22015012091	20150120	TR1_2_W0001_P0096_T0001_R1_P2_K1_Ch2-Ch1.zen
STAG2	nuc	14.3522222222222	139.186156689999	109292.324436489	6.66315010410288	1303.89545690754	2661.09879861358	STAG2gfpcf2	STAG22015021219	20150212	TR1_2_W0001_P0113_T0001_R1_P1_K1_Ch2-Ch1.zen
STAG2	nuc	14.3522222222222	164.954730010677	129526.429196645	5.72841945439118	1303.89545690754	2661.09879861358	STAG2gfpcf2	STAG22015021219	20150212	TR1_2_W0001_P0113_T0001_R1_P2_K1_Ch2-Ch1.zen
STAG2	nuc	14.3522222222222	151.472730918122	118940.038610707	6.12480580998363	1303.89545690754	2661.09879861358	STAG2gfpcf2	STAG22015021219	20150212	TR1_2_W0001_P0113_T0001_R1_P3_K1_Ch2-Ch1.zen
STAG2	nuc	14.3561111111111	343.991843050729	270110.684914885	8.26017142601913	1303.89545690754	2661.09879861358	STAG2gfpcf2	STAG22015012089	20150120	TR1_2_W0001_P0097_T0001_R1_P2_K1_Ch2-Ch1.zen
STAG2	nuc	14.3561111111111	284.104258906562	223085.510632792	6.02365881808777	1303.89545690754	2661.09879861358	STAG2gfpcf2	STAG22015012089	20150120	TR1_2_W0001_P0097_T0001_R1_P3_K1_Ch2-Ch1.zen
STAG2	nuc	14.3794444444444	380.074434169448	355446.74041238	0.821919297291143	1552.94126670784	3169.37229688249	STAG2gfpcf2	STAG2201512024	20151202	TR1_2_W0001_P0080_T0001_R1_P3_K1_Ch2-Ch1.zen
STAG2	nuc	14.4097222222222	180.908760342659	142053.918284487	6.95437286956522	1303.89545690754	2661.09879861358	STAG2gfpcf2	STAG22015012087	20150120	TR1_2_W0001_P0098_T0001_R1_P2_K1_Ch2-Ch1.zen
STAG2	nuc	14.4097222222222	216.40334008	169925.117666983	7.30440393883738	1303.89545690754	2661.09879861358	STAG2gfpcf2	STAG22015012087	20150120	TR1_2_W0001_P0098_T0001_R1_P3_K1_Ch2-Ch1.zen
STAG2	nuc	14.4580555555556	246.932899363693	193897.663338805	7.18767203036221	1303.89545690754	2661.09879861358	STAG2gfpcf2	STAG22015021226	20150212	TR1_2_W0001_P0115_T0001_R1_P1_K1_Ch2-Ch1.zen
STAG2	nuc	14.4580555555556	246.490845349827	193550.551874197	6.86883728569169	1303.89545690754	2661.09879861358	STAG2gfpcf2	STAG22015021226	20150212	TR1_2_W0001_P0115_T0001_R1_P2_K1_Ch2-Ch1.zen
STAG2	nuc	14.4580555555556	578.185294289812	454005.026582285	5.16701386154692	1303.89545690754	2661.09879861358	STAG2gfpcf2	STAG22015021226	20150212	TR1_2_W0001_P0115_T0001_R1_P3_K1_Ch2-Ch1.zen
STAG2	nuc	14.4633333333333	217.273438822237	170608.340167624	3.92467802692092	1303.89545690754	2661.09879861358	STAG2gfpcf2	STAG22015012085	20150120	TR1_2_W0001_P0099_T0001_R1_P1_K1_Ch2-Ch1.zen
STAG2	nuc	14.4633333333333	364.639714130485	286323.890873273	6.58124640912305	1303.89545690754	2661.09879861358	STAG2gfpcf2	STAG22015012085	20150120	TR1_2_W0001_P0099_T0001_R1_P3_K1_Ch2-Ch1.zen
STAG2	nuc	14.5108333333333	557.875443252514	438057.242107073	1.16073861424332	1303.89545690754	2661.09879861358	STAG2gfpcf2	STAG22015021232	20150212	TR1_2_W0001_P0116_T0001_R1_P1_K1_Ch2-Ch1.zen
STAG2	nuc	14.5108333333333	317.349572616049	249190.532125862	6.56877367010627	1303.89545690754	2661.09879861358	STAG2gfpcf2	STAG22015021232	20150212	TR1_2_W0001_P0116_T0001_R1_P2_K1_Ch2-Ch1.zen
STAG2	nuc	14.5108333333333	264.318209235278	207549.027613099	5.75744563565954	1303.89545690754	2661.09879861358	STAG2gfpcf2	STAG22015021232	20150212	TR1_2_W0001_P0116_T0001_R1_P3_K1_Ch2-Ch1.zen
STAG2	nuc	14.5169444444444	267.38289449091	209955.49233071	7.95936190675407	1303.89545690754	2661.09879861358	STAG2gfpcf2	STAG22015012083	20150120	TR1_2_W0001_P0100_T0001_R1_P2_K1_Ch2-Ch1.zen
STAG2	nuc	14.5638888888889	274.828164639875	215801.697872905	8.0754536757605	1303.89545690754	2661.09879861358	STAG2gfpcf2	STAG22015021237	20150212	TR1_2_W0001_P0117_T0001_R1_P1_K1_Ch2-Ch1.zen
STAG2	nuc	14.5638888888889	350.169894060846	274961.83945094	5.31755965863454	1303.89545690754	2661.09879861358	STAG2gfpcf2	STAG22015021237	20150212	TR1_2_W0001_P0117_T0001_R1_P2_K1_Ch2-Ch1.zen
STAG2	nuc	14.5638888888889	427.491040128755	335676.266681492	6.49074872637647	1303.89545690754	2661.09879861358	STAG2gfpcf2	STAG22015021237	20150212	TR1_2_W0001_P0117_T0001_R1_P3_K1_Ch2-Ch1.zen
STAG2	nuc	14.5705555555556	275.467952388848	216304.074631444	7.73874734207921	1303.89545690754	2661.09879861358	STAG2gfpcf2	STAG2201501201	20150120	TR1_2_W0001_P0101_T0001_R1_P1_K1_Ch2-Ch1.zen
STAG2	nuc	14.5705555555556	289.326230133612	227185.928282917	8.26378823756692	1303.89545690754	2661.09879861358	STAG2gfpcf2	STAG2201501201	20150120	TR1_2_W0001_P0101_T0001_R1_P2_K1_Ch2-Ch1.zen
STAG2	nuc	14.5705555555556	217.736623721242	170972.04411247	5.62226238796415	1303.89545690754	2661.09879861358	STAG2gfpcf2	STAG2201501201	20150120	TR1_2_W0001_P0101_T0001_R1_P3_K1_Ch2-Ch1.zen
STAG2	nuc	14.6163888888889	368.717583716345	289525.932343389	6.56148960281349	1303.89545690754	2661.09879861358	STAG2gfpcf2	STAG22015021242	20150212	TR1_2_W0001_P0118_T0001_R1_P1_K1_Ch2-Ch1.zen
STAG2	nuc	14.6163888888889	282.247271667854	221627.359502006	6.67880727474365	1303.89545690754	2661.09879861358	STAG2gfpcf2	STAG22015021242	20150212	TR1_2_W0001_P0118_T0001_R1_P2_K1_Ch2-Ch1.zen
STAG2	nuc	14.6252777777778	170.835313982185	134144.005445421	8.89204243266932	1303.89545690754	2661.09879861358	STAG2gfpcf2	STAG2201501203	20150120	TR1_2_W0001_P0102_T0001_R1_P1_K1_Ch2-Ch1.zen
STAG2	nuc	14.6252777777778	525.770887081103	412847.970923659	1.7122901724681	1303.89545690754	2661.09879861358	STAG2gfpcf2	STAG2201501203	20150120	TR1_2_W0001_P0102_T0001_R1_P2_K1_Ch2-Ch1.zen
STAG2	nuc	14.6547222222222	118.571922139151	75604.1195173289	0.781282145225668	1058.79712225798	2160.8816374732	STAG2gfpcf2	STAG2201512031	20151203	TR1_2_W0001_P0090_T0001_R1_P2_K1_Ch2-Ch1.zen
STAG2	nuc	14.6691666666667	343.039858320529	269363.163563151	6.65186653311582	1303.89545690754	2661.09879861358	STAG2gfpcf2	STAG22015021247	20150212	TR1_2_W0001_P0119_T0001_R1_P1_K1_Ch2-Ch1.zen
STAG2	nuc	14.6691666666667	317.502792453827	249310.844034881	7.45447544744745	1303.89545690754	2661.09879861358	STAG2gfpcf2	STAG22015021247	20150212	TR1_2_W0001_P0119_T0001_R1_P2_K1_Ch2-Ch1.zen
STAG2	nuc	14.6691666666667	382.596181966236	300423.742145188	5.97532699578305	1303.89545690754	2661.09879861358	STAG2gfpcf2	STAG22015021247	20150212	TR1_2_W0001_P0119_T0001_R1_P3_K1_Ch2-Ch1.zen
STAG2	nuc	14.6786111111111	202.818111870875	159257.669091028	6.97438154647705	1303.89545690754	2661.09879861358	STAG2gfpcf2	STAG2201501205	20150120	TR1_2_W0001_P0103_T0001_R1_P1_K1_Ch2-Ch1.zen
STAG2	nuc	14.6786111111111	182.444720987178	143259.991597197	7.14566767678584	1303.89545690754	2661.09879861358	STAG2gfpcf2	STAG2201501205	20150120	TR1_2_W0001_P0103_T0001_R1_P3_K1_Ch2-Ch1.zen
STAG2	nuc	14.7322222222222	263.168863951441	206646.53399852	9.38333635679338	1303.89545690754	2661.09879861358	STAG2gfpcf2	STAG2201501207	20150120	TR1_2_W0001_P0104_T0001_R1_P1_K1_Ch2-Ch1.zen
STAG2	nuc	14.7322222222222	145.66520486563	114379.829200543	3.15870681477408	1303.89545690754	2661.09879861358	STAG2gfpcf2	STAG2201501207	20150120	TR1_2_W0001_P0104_T0001_R1_P2_K1_Ch2-Ch1.zen
STAG2	nuc	14.7855555555556	164.424060370125	129109.734606443	4.72952739241223	1303.89545690754	2661.09879861358	STAG2gfpcf2	STAG2201501208	20150120	TR1_2_W0001_P0105_T0001_R1_P1_K1_Ch2-Ch1.zen
STAG2	nuc	14.7855555555556	279.576229705904	219529.992984881	6.93365959565728	1303.89545690754	2661.09879861358	STAG2gfpcf2	STAG2201501208	20150120	TR1_2_W0001_P0105_T0001_R1_P2_K1_Ch2-Ch1.zen
STAG2	nuc	14.7855555555556	168.664753774168	132439.629262437	7.08325636437989	1303.89545690754	2661.09879861358	STAG2gfpcf2	STAG2201501208	20150120	TR1_2_W0001_P0105_T0001_R1_P3_K1_Ch2-Ch1.zen
STAG2	nuc	14.8294444444444	254.793516657865	200070.009468738	7.00010089020071	1303.89545690754	2661.09879861358	STAG2gfpcf2	STAG2201502122	20150212	TR1_2_W0001_P0122_T0001_R1_P1_K1_Ch2-Ch1.zen
STAG2	nuc	14.8294444444444	317.825409003935	249564.170324661	2.28963260405895	1303.89545690754	2661.09879861358	STAG2gfpcf2	STAG2201502122	20150212	TR1_2_W0001_P0122_T0001_R1_P2_K1_Ch2-Ch1.zen
STAG2	nuc	14.8294444444444	341.148729685397	267878.203785129	5.23142950459506	1303.89545690754	2661.09879861358	STAG2gfpcf2	STAG2201502122	20150212	TR1_2_W0001_P0122_T0001_R1_P3_K1_Ch2-Ch1.zen
STAG2	nuc	14.8391666666667	190.912195658563	149908.856764182	7.56455775674929	1303.89545690754	2661.09879861358	STAG2gfpcf2	STAG2201501209	20150120	TR1_2_W0001_P0106_T0001_R1_P1_K1_Ch2-Ch1.zen
STAG2	nuc	14.8391666666667	208.442442192893	163674.028798848	9.49391843992223	1303.89545690754	2661.09879861358	STAG2gfpcf2	STAG2201501209	20150120	TR1_2_W0001_P0106_T0001_R1_P2_K1_Ch2-Ch1.zen
STAG2	nuc	14.8391666666667	294.227360801014	231034.414193771	7.62213142066806	1303.89545690754	2661.09879861358	STAG2gfpcf2	STAG2201501209	20150120	TR1_2_W0001_P0106_T0001_R1_P3_K1_Ch2-Ch1.zen
STAG2	nuc	14.8825	580.013099728209	455440.263460223	0.789726104988248	1303.89545690754	2661.09879861358	STAG2gfpcf2	STAG2201502128	20150212	TR1_2_W0001_P0123_T0001_R1_P1_K1_Ch2-Ch1.zen
STAG2	nuc	14.8825	201.133349273214	157934.752898779	2.12063462640801	1303.89545690754	2661.09879861358	STAG2gfpcf2	STAG2201502128	20150212	TR1_2_W0001_P0123_T0001_R1_P2_K1_Ch2-Ch1.zen
STAG2	nuc	14.8825	336.4279678152	264171.347800492	5.95421180636441	1303.89545690754	2661.09879861358	STAG2gfpcf2	STAG2201502128	20150212	TR1_2_W0001_P0123_T0001_R1_P3_K1_Ch2-Ch1.zen
STAG2	nuc	14.8927777777778	177.074468570643	139043.139983706	8.66310519989921	1303.89545690754	2661.09879861358	STAG2gfpcf2	STAG22015012010	20150120	TR1_2_W0001_P0107_T0001_R1_P1_K1_Ch2-Ch1.zen
STAG2	nuc	14.8927777777778	127.47987061488	100100.266504192	2.64998272687083	1303.89545690754	2661.09879861358	STAG2gfpcf2	STAG22015012010	20150120	TR1_2_W0001_P0107_T0001_R1_P2_K1_Ch2-Ch1.zen
STAG2	nuc	14.8927777777778	220.118246662647	172842.151840046	8.1952863455029	1303.89545690754	2661.09879861358	STAG2gfpcf2	STAG22015012010	20150120	TR1_2_W0001_P0107_T0001_R1_P3_K1_Ch2-Ch1.zen
STAG2	nuc	14.9352777777778	331.188849215901	260057.465620448	6.0049142690199	1303.89545690754	2661.09879861358	STAG2gfpcf2	STAG22015021214	20150212	TR1_2_W0001_P0124_T0001_R1_P1_K1_Ch2-Ch1.zen
STAG2	nuc	14.9352777777778	393.311254295877	308837.475157586	6.12119248238709	1303.89545690754	2661.09879861358	STAG2gfpcf2	STAG22015021214	20150212	TR1_2_W0001_P0124_T0001_R1_P2_K1_Ch2-Ch1.zen
STAG2	nuc	14.9352777777778	377.441417542591	296376.096896691	5.98444955671819	1303.89545690754	2661.09879861358	STAG2gfpcf2	STAG22015021214	20150212	TR1_2_W0001_P0124_T0001_R1_P3_K1_Ch2-Ch1.zen
STAG2	nuc	14.9461111111111	316.298093843035	248364.885654034	7.8646547369416	1303.89545690754	2661.09879861358	STAG2gfpcf2	STAG22015012011	20150120	TR1_2_W0001_P0108_T0001_R1_P1_K1_Ch2-Ch1.zen
STAG2	nuc	14.9461111111111	227.675884811321	178776.591443534	7.13021574657534	1303.89545690754	2661.09879861358	STAG2gfpcf2	STAG22015012011	20150120	TR1_2_W0001_P0108_T0001_R1_P2_K1_Ch2-Ch1.zen
STAG2	nuc	14.9461111111111	437.050256361476	343182.393631977	1.12674180209125	1303.89545690754	2661.09879861358	STAG2gfpcf2	STAG22015012011	20150120	TR1_2_W0001_P0108_T0001_R1_P3_K1_Ch2-Ch1.zen
STAG2	nuc	14.9997222222222	260.400650556039	204472.866130144	8.23360864552164	1303.89545690754	2661.09879861358	STAG2gfpcf2	STAG22015012012	20150120	TR1_2_W0001_P0109_T0001_R1_P2_K1_Ch2-Ch1.zen
STAG2	nuc	14.9997222222222	240.536671492737	188875.191073843	8.3525381749325	1303.89545690754	2661.09879861358	STAG2gfpcf2	STAG22015012012	20150120	TR1_2_W0001_P0109_T0001_R1_P3_K1_Ch2-Ch1.zen
STAG2	nuc	15.0405555555556	144.84028631741	113732.083277028	6.28328946510111	1303.89545690754	2661.09879861358	STAG2gfpcf2	STAG22015021222	20150212	TR1_2_W0001_P0126_T0001_R1_P1_K1_Ch2-Ch1.zen
STAG2	nuc	15.0405555555556	166.839811998995	131006.641001872	6.71509859601237	1303.89545690754	2661.09879861358	STAG2gfpcf2	STAG22015021222	20150212	TR1_2_W0001_P0126_T0001_R1_P3_K1_Ch2-Ch1.zen
STAG2	nuc	15.0472222222222	368.68582839093	221874.832286763	0.603665743305209	999.31118898504	2039.47777435793	STAG2gfpcf2	STAG2201512032	20151203	TR1_2_W0001_P0096_T0001_R1_P1_K1_Ch2-Ch1.zen
STAG2	nuc	15.0530555555556	731.395537087113	574309.401392276	1.52342721509476	1303.89545690754	2661.09879861358	STAG2gfpcf2	STAG22015012013	20150120	TR1_2_W0001_P0110_T0001_R1_P1_K1_Ch2-Ch1.zen
STAG2	nuc	15.0530555555556	173.980516341276	136613.694133024	8.17065773932419	1303.89545690754	2661.09879861358	STAG2gfpcf2	STAG22015012013	20150120	TR1_2_W0001_P0110_T0001_R1_P2_K1_Ch2-Ch1.zen
STAG2	nuc	15.0530555555556	279.986213609743	219851.922226249	7.22119866109189	1303.89545690754	2661.09879861358	STAG2gfpcf2	STAG22015012013	20150120	TR1_2_W0001_P0110_T0001_R1_P3_K1_Ch2-Ch1.zen
STAG2	nuc	15.0936111111111	244.478027956518	191970.039150716	5.92714898749198	1303.89545690754	2661.09879861358	STAG2gfpcf2	STAG22015021227	20150212	TR1_2_W0001_P0127_T0001_R1_P1_K1_Ch2-Ch1.zen
STAG2	nuc	15.0936111111111	203.062490672231	159449.561215061	7.19018688790341	1303.89545690754	2661.09879861358	STAG2gfpcf2	STAG22015021227	20150212	TR1_2_W0001_P0127_T0001_R1_P2_K1_Ch2-Ch1.zen
STAG2	nuc	15.1066666666667	375.875634802952	295146.60655622	7.8341912376127	1303.89545690754	2661.09879861358	STAG2gfpcf2	STAG22015012022	20150120	TR1_2_W0001_P0111_T0001_R1_P1_K1_Ch2-Ch1.zen
STAG2	nuc	15.1066666666667	331.182487967651	260052.470615024	7.48579270401324	1303.89545690754	2661.09879861358	STAG2gfpcf2	STAG22015012022	20150120	TR1_2_W0001_P0111_T0001_R1_P2_K1_Ch2-Ch1.zen
STAG2	nuc	15.1066666666667	309.958287998453	243386.717323877	8.02501105452642	1303.89545690754	2661.09879861358	STAG2gfpcf2	STAG22015012022	20150120	TR1_2_W0001_P0111_T0001_R1_P3_K1_Ch2-Ch1.zen
STAG2	nuc	15.1463888888889	177.432278332901	139324.100831777	7.92897022787352	1303.89545690754	2661.09879861358	STAG2gfpcf2	STAG22015021233	20150212	TR1_2_W0001_P0128_T0001_R1_P1_K1_Ch2-Ch1.zen
STAG2	nuc	15.1463888888889	197.51401231445	155092.762297493	4.88938881564339	1303.89545690754	2661.09879861358	STAG2gfpcf2	STAG22015021233	20150212	TR1_2_W0001_P0128_T0001_R1_P2_K1_Ch2-Ch1.zen
STAG2	nuc	15.1463888888889	247.819738777198	194594.031017954	5.77471812743823	1303.89545690754	2661.09879861358	STAG2gfpcf2	STAG22015021233	20150212	TR1_2_W0001_P0128_T0001_R1_P3_K1_Ch2-Ch1.zen
STAG2	nuc	15.1613888888889	322.18160511005	252984.760485785	5.6253276240149	1303.89545690754	2661.09879861358	STAG2gfpcf2	STAG22015012021	20150120	TR1_2_W0001_P0112_T0001_R1_P1_K1_Ch2-Ch1.zen
STAG2	nuc	15.1613888888889	258.107820665126	202672.480845612	8.16229201060808	1303.89545690754	2661.09879861358	STAG2gfpcf2	STAG22015012021	20150120	TR1_2_W0001_P0112_T0001_R1_P2_K1_Ch2-Ch1.zen
STAG2	nuc	15.1613888888889	285.961388570831	224543.773599561	9.07769322762069	1303.89545690754	2661.09879861358	STAG2gfpcf2	STAG22015012021	20150120	TR1_2_W0001_P0112_T0001_R1_P3_K1_Ch2-Ch1.zen
STAG2	nuc	15.215	271.199874462656	212952.676988727	7.61288118403962	1303.89545690754	2661.09879861358	STAG2gfpcf2	STAG22015012020	20150120	TR1_2_W0001_P0113_T0001_R1_P1_K1_Ch2-Ch1.zen
STAG2	nuc	15.215	236.217653197675	185483.793825894	8.52383133557734	1303.89545690754	2661.09879861358	STAG2gfpcf2	STAG22015012020	20150120	TR1_2_W0001_P0113_T0001_R1_P2_K1_Ch2-Ch1.zen
STAG2	nuc	15.215	288.052363214138	226185.657279227	2.77454505331018	1303.89545690754	2661.09879861358	STAG2gfpcf2	STAG22015012020	20150120	TR1_2_W0001_P0113_T0001_R1_P3_K1_Ch2-Ch1.zen
STAG2	nuc	15.2366666666667	209.392379914353	168496.436765926	1.09827034147753	1336.22317753036	2727.07591208197	STAG2gfpcf2	STAG2201512023	20151202	TR1_2_W0001_P0096_T0001_R1_P1_K1_Ch2-Ch1.zen
STAG2	nuc	15.2366666666667	414.963961196733	333918.306275149	0.979398520672007	1336.22317753036	2727.07591208197	STAG2gfpcf2	STAG2201512023	20151202	TR1_2_W0001_P0096_T0001_R1_P2_K1_Ch2-Ch1.zen
STAG2	nuc	15.2366666666667	391.444079523595	314992.03848689	0.891139554077892	1336.22317753036	2727.07591208197	STAG2gfpcf2	STAG2201512023	20151202	TR1_2_W0001_P0096_T0001_R1_P3_K1_Ch2-Ch1.zen
STAG2	nuc	15.2536111111111	205.027104638469	160992.223445966	5.54904682642663	1303.89545690754	2661.09879861358	STAG2gfpcf2	STAG22015021243	20150212	TR1_2_W0001_P0130_T0001_R1_P1_K1_Ch2-Ch1.zen
STAG2	nuc	15.2536111111111	148.975325101665	116979.015379426	5.81736592944234	1303.89545690754	2661.09879861358	STAG2gfpcf2	STAG22015021243	20150212	TR1_2_W0001_P0130_T0001_R1_P2_K1_Ch2-Ch1.zen
STAG2	nuc	15.2536111111111	142.382257575541	111801.979873649	2.01467937332348	1303.89545690754	2661.09879861358	STAG2gfpcf2	STAG22015021243	20150212	TR1_2_W0001_P0130_T0001_R1_P3_K1_Ch2-Ch1.zen
STAG2	nuc	15.2686111111111	287.243444305702	225550.47465844	9.05712168256017	1303.89545690754	2661.09879861358	STAG2gfpcf2	STAG22015012019	20150120	TR1_2_W0001_P0114_T0001_R1_P1_K1_Ch2-Ch1.zen
STAG2	nuc	15.2686111111111	209.951088375636	164858.654137928	6.25033850671087	1303.89545690754	2661.09879861358	STAG2gfpcf2	STAG22015012019	20150120	TR1_2_W0001_P0114_T0001_R1_P2_K1_Ch2-Ch1.zen
STAG2	nuc	15.2686111111111	270.493901706626	212398.330167676	8.29002351311587	1303.89545690754	2661.09879861358	STAG2gfpcf2	STAG22015012019	20150120	TR1_2_W0001_P0114_T0001_R1_P3_K1_Ch2-Ch1.zen
STAG2	nuc	15.3063888888889	227.05751483007	178291.032432351	4.38568860837494	1303.89545690754	2661.09879861358	STAG2gfpcf2	STAG22015021248	20150212	TR1_2_W0001_P0131_T0001_R1_P1_K1_Ch2-Ch1.zen
STAG2	nuc	15.3063888888889	374.982128859104	294445.004156791	5.48594010651853	1303.89545690754	2661.09879861358	STAG2gfpcf2	STAG22015021248	20150212	TR1_2_W0001_P0131_T0001_R1_P2_K1_Ch2-Ch1.zen
STAG2	nuc	15.3063888888889	258.153293388285	202708.187123668	5.90890298784141	1303.89545690754	2661.09879861358	STAG2gfpcf2	STAG22015021248	20150212	TR1_2_W0001_P0131_T0001_R1_P3_K1_Ch2-Ch1.zen
STAG2	nuc	15.3222222222222	290.153009776168	227835.135582556	8.46688860087336	1303.89545690754	2661.09879861358	STAG2gfpcf2	STAG22015012018	20150120	TR1_2_W0001_P0115_T0001_R1_P1_K1_Ch2-Ch1.zen
STAG2	nuc	15.3222222222222	466.516883716014	366320.299537763	3.27136980479674	1303.89545690754	2661.09879861358	STAG2gfpcf2	STAG22015012018	20150120	TR1_2_W0001_P0115_T0001_R1_P2_K1_Ch2-Ch1.zen
STAG2	nuc	15.3222222222222	268.152640735573	210559.915631892	6.72307150879205	1303.89545690754	2661.09879861358	STAG2gfpcf2	STAG22015012018	20150120	TR1_2_W0001_P0115_T0001_R1_P3_K1_Ch2-Ch1.zen
STAG2	nuc	15.3758333333333	237.1408983791	186208.748191345	8.61883577156441	1303.89545690754	2661.09879861358	STAG2gfpcf2	STAG22015012017	20150120	TR1_2_W0001_P0116_T0001_R1_P1_K1_Ch2-Ch1.zen
STAG2	nuc	15.4294444444444	236.345116253799	185583.880889255	8.60607040294169	1303.89545690754	2661.09879861358	STAG2gfpcf2	STAG22015012016	20150120	TR1_2_W0001_P0117_T0001_R1_P1_K1_Ch2-Ch1.zen
STAG2	nuc	15.4294444444444	269.035410399695	211253.08764575	8.94002135557601	1303.89545690754	2661.09879861358	STAG2gfpcf2	STAG22015012016	20150120	TR1_2_W0001_P0117_T0001_R1_P2_K1_Ch2-Ch1.zen
STAG2	nuc	15.43	269.776980904558	146801.825851768	0.956232747188098	903.598953869191	1844.14024746487	STAG2gfpcf2	STAG2201512022	20151202	TR1_2_W0001_P0099_T0001_R1_P1_K1_Ch2-Ch1.zen
STAG2	nuc	15.43	399.361226930564	217316.381446755	0.941798778684943	903.598953869191	1844.14024746487	STAG2gfpcf2	STAG2201512022	20151202	TR1_2_W0001_P0099_T0001_R1_P2_K1_Ch2-Ch1.zen
STAG2	nuc	15.43	540.544486476423	294142.655547468	0.713121127100955	903.598953869191	1844.14024746487	STAG2gfpcf2	STAG2201512022	20151202	TR1_2_W0001_P0099_T0001_R1_P3_K1_Ch2-Ch1.zen
STAG2	nuc	15.4658333333333	310.730341510103	243992.9523467	5.84609792836879	1303.89545690754	2661.09879861358	STAG2gfpcf2	STAG2201502123	20150212	TR1_2_W0001_P0134_T0001_R1_P1_K1_Ch2-Ch1.zen
STAG2	nuc	15.4658333333333	292.717228624453	229848.622016534	6.02483889700897	1303.89545690754	2661.09879861358	STAG2gfpcf2	STAG2201502123	20150212	TR1_2_W0001_P0134_T0001_R1_P2_K1_Ch2-Ch1.zen
STAG2	nuc	15.5188888888889	303.389172963431	238228.489891336	6.44296730010747	1303.89545690754	2661.09879861358	STAG2gfpcf2	STAG2201502129	20150212	TR1_2_W0001_P0135_T0001_R1_P1_K1_Ch2-Ch1.zen
STAG2	nuc	15.5188888888889	306.239161422054	240466.369510024	6.27293033178191	1303.89545690754	2661.09879861358	STAG2gfpcf2	STAG2201502129	20150212	TR1_2_W0001_P0135_T0001_R1_P2_K1_Ch2-Ch1.zen
STAG2	nuc	15.5188888888889	364.540197350271	286245.747899226	5.73797576798633	1303.89545690754	2661.09879861358	STAG2gfpcf2	STAG2201502129	20150212	TR1_2_W0001_P0135_T0001_R1_P3_K1_Ch2-Ch1.zen
STAG2	nuc	15.5366666666667	118.238226541973	92843.5048666656	2.97714690671351	1303.89545690754	2661.09879861358	STAG2gfpcf2	STAG22015012015	20150120	TR1_2_W0001_P0119_T0001_R1_P1_K1_Ch2-Ch1.zen
STAG2	nuc	15.5366666666667	133.780019464739	105047.295206411	7.00445039351852	1303.89545690754	2661.09879861358	STAG2gfpcf2	STAG22015012015	20150120	TR1_2_W0001_P0119_T0001_R1_P2_K1_Ch2-Ch1.zen
STAG2	nuc	15.5366666666667	419.848330747922	329675.027096408	6.02602163090349	1303.89545690754	2661.09879861358	STAG2gfpcf2	STAG22015012015	20150120	TR1_2_W0001_P0119_T0001_R1_P3_K1_Ch2-Ch1.zen
STAG2	nuc	15.5566666666667	265.384197187137	146934.658024057	0.79604745	919.386961803896	1876.36173326343	STAG2gfpcf2	STAG2201512037	20151203	TR1_2_W0001_P0104_T0001_R1_P2_K1_Ch2-Ch1.zen
STAG2	nuc	15.5716666666667	382.130945565405	300058.427311669	6.58829218348197	1303.89545690754	2661.09879861358	STAG2gfpcf2	STAG22015021215	20150212	TR1_2_W0001_P0136_T0001_R1_P1_K1_Ch2-Ch1.zen
STAG2	nuc	15.5716666666667	169.647671068914	133211.439609287	6.19166375699659	1303.89545690754	2661.09879861358	STAG2gfpcf2	STAG22015021215	20150212	TR1_2_W0001_P0136_T0001_R1_P2_K1_Ch2-Ch1.zen
STAG2	nuc	15.5716666666667	298.499605122272	234389.083390298	3.13098709416221	1303.89545690754	2661.09879861358	STAG2gfpcf2	STAG22015021215	20150212	TR1_2_W0001_P0136_T0001_R1_P3_K1_Ch2-Ch1.zen
STAG2	nuc	15.5769444444444	400.838174707731	216324.418484354	0.71587526537415	896.160136624112	1828.95848766265	STAG2gfpcf2	STAG2201512021	20151202	TR1_2_W0001_P0102_T0001_R1_P1_K1_Ch2-Ch1.zen
STAG2	nuc	15.5769444444444	412.440192129368	222585.797340824	0.804075369371212	896.160136624112	1828.95848766265	STAG2gfpcf2	STAG2201512021	20151202	TR1_2_W0001_P0102_T0001_R1_P2_K1_Ch2-Ch1.zen
STAG2	nuc	15.5902777777778	221.953777569086	174283.454941664	7.33366811425598	1303.89545690754	2661.09879861358	STAG2gfpcf2	STAG22015012014	20150120	TR1_2_W0001_P0120_T0001_R1_P1_K1_Ch2-Ch1.zen
STAG2	nuc	15.5902777777778	329.872372357317	259023.736265726	2.60367768267045	1303.89545690754	2661.09879861358	STAG2gfpcf2	STAG22015012014	20150120	TR1_2_W0001_P0120_T0001_R1_P2_K1_Ch2-Ch1.zen
STAG2	nuc	15.5902777777778	258.375801685074	202882.906000465	7.80233034181763	1303.89545690754	2661.09879861358	STAG2gfpcf2	STAG22015012014	20150120	TR1_2_W0001_P0120_T0001_R1_P3_K1_Ch2-Ch1.zen
STAG2	nuc	15.6436111111111	262.953012674228	206477.042373919	8.18089499369279	1303.89545690754	2661.09879861358	STAG2gfpcf2	STAG22015012023	20150120	TR1_2_W0001_P0121_T0001_R1_P1_K1_Ch2-Ch1.zen
STAG2	nuc	15.6436111111111	327.19196892306	256919.018894945	8.00460378869317	1303.89545690754	2661.09879861358	STAG2gfpcf2	STAG22015012023	20150120	TR1_2_W0001_P0121_T0001_R1_P2_K1_Ch2-Ch1.zen
STAG2	nuc	15.6777777777778	89.5058035472869	70282.113917595	5.45107055874674	1303.89545690754	2661.09879861358	STAG2gfpcf2	STAG22015021223	20150212	TR1_2_W0001_P0138_T0001_R1_P1_K1_Ch2-Ch1.zen
STAG2	nuc	15.6777777777778	221.27947884019	173753.979330022	6.40543656747743	1303.89545690754	2661.09879861358	STAG2gfpcf2	STAG22015021223	20150212	TR1_2_W0001_P0138_T0001_R1_P2_K1_Ch2-Ch1.zen
STAG2	nuc	15.6777777777778	224.589405632461	176353.0136122	6.38394583708301	1303.89545690754	2661.09879861358	STAG2gfpcf2	STAG22015021223	20150212	TR1_2_W0001_P0138_T0001_R1_P3_K1_Ch2-Ch1.zen
STAG2	nuc	15.7305555555556	463.357042572309	363839.116123706	1.6460368016136	1303.89545690754	2661.09879861358	STAG2gfpcf2	STAG22015021228	20150212	TR1_2_W0001_P0139_T0001_R1_P1_K1_Ch2-Ch1.zen
STAG2	nuc	15.7305555555556	317.891879228367	249616.36434673	6.95464082083075	1303.89545690754	2661.09879861358	STAG2gfpcf2	STAG22015021228	20150212	TR1_2_W0001_P0139_T0001_R1_P2_K1_Ch2-Ch1.zen
STAG2	nuc	15.7305555555556	245.84501313365	193043.428854347	4.15083179100855	1303.89545690754	2661.09879861358	STAG2gfpcf2	STAG22015021228	20150212	TR1_2_W0001_P0139_T0001_R1_P3_K1_Ch2-Ch1.zen
STAG2	nuc	15.7522222222222	189.537970262841	148829.781866435	7.3787459687344	1303.89545690754	2661.09879861358	STAG2gfpcf2	STAG22015012024	20150120	TR1_2_W0001_P0123_T0001_R1_P1_K1_Ch2-Ch1.zen
STAG2	nuc	15.7522222222222	294.160264119645	230981.728262618	7.20201497557803	1303.89545690754	2661.09879861358	STAG2gfpcf2	STAG22015012024	20150120	TR1_2_W0001_P0123_T0001_R1_P2_K1_Ch2-Ch1.zen
STAG2	nuc	15.7522222222222	222.343925321487	174589.808358898	8.3090591893215	1303.89545690754	2661.09879861358	STAG2gfpcf2	STAG22015012024	20150120	TR1_2_W0001_P0123_T0001_R1_P3_K1_Ch2-Ch1.zen
STAG2	nuc	15.7847222222222	135.435862694813	106347.503214311	8.13683756577245	1303.89545690754	2661.09879861358	STAG2gfpcf2	STAG22015021234	20150212	TR1_2_W0001_P0140_T0001_R1_P1_K1_Ch2-Ch1.zen
STAG2	nuc	15.7847222222222	163.235297231162	128176.2891421	7.03660223071578	1303.89545690754	2661.09879861358	STAG2gfpcf2	STAG22015021234	20150212	TR1_2_W0001_P0140_T0001_R1_P2_K1_Ch2-Ch1.zen
STAG2	nuc	15.7847222222222	189.224445658398	148583.594791496	6.77774711550468	1303.89545690754	2661.09879861358	STAG2gfpcf2	STAG22015021234	20150212	TR1_2_W0001_P0140_T0001_R1_P3_K1_Ch2-Ch1.zen
STAG2	nuc	15.8055555555556	381.921378862218	299893.870486044	6.24592766305607	1303.89545690754	2661.09879861358	STAG2gfpcf2	STAG22015012025	20150120	TR1_2_W0001_P0124_T0001_R1_P3_K1_Ch2-Ch1.zen
STAG2	nuc	15.8377777777778	207.32342810795	162795.351972581	5.61754391231495	1303.89545690754	2661.09879861358	STAG2gfpcf2	STAG22015021238	20150212	TR1_2_W0001_P0141_T0001_R1_P1_K1_Ch2-Ch1.zen
STAG2	nuc	15.8377777777778	287.782764079101	225973.961541412	6.52228519648204	1303.89545690754	2661.09879861358	STAG2gfpcf2	STAG22015021238	20150212	TR1_2_W0001_P0141_T0001_R1_P3_K1_Ch2-Ch1.zen
STAG2	nuc	15.8377777777778	314.375992596761	261852.917387752	0.715886799923962	1383.1115107058	2822.76954029515	STAG2gfpcf2	STAG2201512025	20151202	TR1_2_W0001_P0109_T0001_R1_P2_K1_Ch2-Ch1.zen
STAG2	nuc	15.8377777777778	347.204038635492	289196.352732089	0.830293689195495	1383.1115107058	2822.76954029515	STAG2gfpcf2	STAG2201512025	20151202	TR1_2_W0001_P0109_T0001_R1_P3_K1_Ch2-Ch1.zen
STAG2	nuc	15.8591666666667	250.859884004886	196981.22631424	8.89641232918472	1303.89545690754	2661.09879861358	STAG2gfpcf2	STAG22015012026	20150120	TR1_2_W0001_P0125_T0001_R1_P1_K1_Ch2-Ch1.zen
STAG2	nuc	15.8591666666667	231.721119561265	181953.007254032	8.76927824661358	1303.89545690754	2661.09879861358	STAG2gfpcf2	STAG22015012026	20150120	TR1_2_W0001_P0125_T0001_R1_P2_K1_Ch2-Ch1.zen
STAG2	nuc	15.8591666666667	213.385350888057	167555.319823895	9.86250966860648	1303.89545690754	2661.09879861358	STAG2gfpcf2	STAG22015012026	20150120	TR1_2_W0001_P0125_T0001_R1_P3_K1_Ch2-Ch1.zen
STAG2	nuc	15.8905555555556	340.160222851117	267102.004397137	6.62292377348146	1303.89545690754	2661.09879861358	STAG2gfpcf2	STAG22015021244	20150212	TR1_2_W0001_P0142_T0001_R1_P1_K1_Ch2-Ch1.zen
STAG2	nuc	15.8905555555556	385.61801422021	302796.557653195	5.97425231314573	1303.89545690754	2661.09879861358	STAG2gfpcf2	STAG22015021244	20150212	TR1_2_W0001_P0142_T0001_R1_P2_K1_Ch2-Ch1.zen
STAG2	nuc	15.8905555555556	365.006717574063	286612.070821471	6.08470318938141	1303.89545690754	2661.09879861358	STAG2gfpcf2	STAG22015021244	20150212	TR1_2_W0001_P0142_T0001_R1_P3_K1_Ch2-Ch1.zen
STAG2	nuc	15.9127777777778	228.549658798863	179462.699835356	6.99196636285178	1303.89545690754	2661.09879861358	STAG2gfpcf2	STAG22015012027	20150120	TR1_2_W0001_P0126_T0001_R1_P1_K1_Ch2-Ch1.zen
STAG2	nuc	15.9127777777778	258.021569763143	202604.754558841	6.97646726469448	1303.89545690754	2661.09879861358	STAG2gfpcf2	STAG22015012027	20150120	TR1_2_W0001_P0126_T0001_R1_P2_K1_Ch2-Ch1.zen
STAG2	nuc	15.9433333333333	312.136043678425	245096.743564842	7.41216205656191	1303.89545690754	2661.09879861358	STAG2gfpcf2	STAG22015021249	20150212	TR1_2_W0001_P0143_T0001_R1_P1_K1_Ch2-Ch1.zen
STAG2	nuc	15.9433333333333	507.193868436157	398260.848201907	1.97554610150689	1303.89545690754	2661.09879861358	STAG2gfpcf2	STAG22015021249	20150212	TR1_2_W0001_P0143_T0001_R1_P3_K1_Ch2-Ch1.zen
STAG2	nuc	15.9661111111111	288.940220699194	226882.824372693	7.78293013232375	1303.89545690754	2661.09879861358	STAG2gfpcf2	STAG22015012028	20150120	TR1_2_W0001_P0127_T0001_R1_P1_K1_Ch2-Ch1.zen
STAG2	nuc	15.9661111111111	306.014887167384	240290.263960543	7.51820246882384	1303.89545690754	2661.09879861358	STAG2gfpcf2	STAG22015012028	20150120	TR1_2_W0001_P0127_T0001_R1_P2_K1_Ch2-Ch1.zen
STAG2	nuc	15.9661111111111	183.996865362682	144478.772765483	5.77890264772371	1303.89545690754	2661.09879861358	STAG2gfpcf2	STAG22015012028	20150120	TR1_2_W0001_P0127_T0001_R1_P3_K1_Ch2-Ch1.zen
STAG2	nuc	16.0197222222222	541.8855044794	425501.556845909	1.33772031748161	1303.89545690754	2661.09879861358	STAG2gfpcf2	STAG22015012029	20150120	TR1_2_W0001_P0128_T0001_R1_P1_K1_Ch2-Ch1.zen
STAG2	nuc	16.0197222222222	220.468099977955	173116.86509423	8.74903760819029	1303.89545690754	2661.09879861358	STAG2gfpcf2	STAG22015012029	20150120	TR1_2_W0001_P0128_T0001_R1_P2_K1_Ch2-Ch1.zen
STAG2	nuc	16.0197222222222	593.642648717401	466142.51378076	1.28092294160916	1303.89545690754	2661.09879861358	STAG2gfpcf2	STAG22015012029	20150120	TR1_2_W0001_P0128_T0001_R1_P3_K1_Ch2-Ch1.zen
STAG2	nuc	16.0991666666667	467.169450312538	356058.686133146	0.353889174213056	1265.59952229621	2582.94125534881	STAG2gfpcf2	STAG2201512036	20151203	TR1_2_W0001_P0113_T0001_R1_P1_K1_Ch2-Ch1.zen
STAG2	nuc	16.0991666666667	458.178452972377	349206.091859649	0.830217220394737	1265.59952229621	2582.94125534881	STAG2gfpcf2	STAG2201512036	20151203	TR1_2_W0001_P0113_T0001_R1_P2_K1_Ch2-Ch1.zen
STAG2	nuc	16.0991666666667	405.528961529771	309078.66328723	0.812424967180323	1265.59952229621	2582.94125534881	STAG2gfpcf2	STAG2201512036	20151203	TR1_2_W0001_P0113_T0001_R1_P3_K1_Ch2-Ch1.zen
STAG2	nuc	16.1025	251.829638063461	197742.700570832	4.046115068469	1303.89545690754	2661.09879861358	STAG2gfpcf2	STAG2201502124	20150212	TR1_2_W0001_P0146_T0001_R1_P1_K1_Ch2-Ch1.zen
STAG2	nuc	16.1025	317.342549604394	249185.017487865	5.85271317010387	1303.89545690754	2661.09879861358	STAG2gfpcf2	STAG2201502124	20150212	TR1_2_W0001_P0146_T0001_R1_P2_K1_Ch2-Ch1.zen
STAG2	nuc	16.1025	220.224977196608	172925.959227377	6.59679371730769	1303.89545690754	2661.09879861358	STAG2gfpcf2	STAG2201502124	20150212	TR1_2_W0001_P0146_T0001_R1_P3_K1_Ch2-Ch1.zen
STAG2	nuc	16.1347222222222	254.833716577475	200101.575414381	6.87422609379945	1303.89545690754	2661.09879861358	STAG2gfpcf2	STAG22015012038	20150120	TR1_2_W0001_P0131_T0001_R1_P1_K1_Ch2-Ch1.zen
STAG2	nuc	16.1347222222222	258.739811409059	203168.735207894	6.66661332095666	1303.89545690754	2661.09879861358	STAG2gfpcf2	STAG22015012038	20150120	TR1_2_W0001_P0131_T0001_R1_P2_K1_Ch2-Ch1.zen
STAG2	nuc	16.1347222222222	243.472272117046	191180.295428169	6.4217990759041	1303.89545690754	2661.09879861358	STAG2gfpcf2	STAG22015012038	20150120	TR1_2_W0001_P0131_T0001_R1_P3_K1_Ch2-Ch1.zen
STAG2	nuc	16.1552777777778	275.715804203161	216498.693848945	6.85962067044232	1303.89545690754	2661.09879861358	STAG2gfpcf2	STAG22015021210	20150212	TR1_2_W0001_P0147_T0001_R1_P2_K1_Ch2-Ch1.zen
STAG2	nuc	16.1552777777778	331.294402960126	260140.34896412	2.75708308407719	1303.89545690754	2661.09879861358	STAG2gfpcf2	STAG22015021210	20150212	TR1_2_W0001_P0147_T0001_R1_P3_K1_Ch2-Ch1.zen
STAG2	nuc	16.1880555555556	241.785665044353	189855.930909676	8.41422021184609	1303.89545690754	2661.09879861358	STAG2gfpcf2	STAG22015012037	20150120	TR1_2_W0001_P0132_T0001_R1_P1_K1_Ch2-Ch1.zen
STAG2	nuc	16.1880555555556	292.788399331873	229904.506971121	7.79004446918919	1303.89545690754	2661.09879861358	STAG2gfpcf2	STAG22015012037	20150120	TR1_2_W0001_P0132_T0001_R1_P2_K1_Ch2-Ch1.zen
STAG2	nuc	16.1880555555556	138.355535160428	108640.100394582	3.63038953282635	1303.89545690754	2661.09879861358	STAG2gfpcf2	STAG22015012037	20150120	TR1_2_W0001_P0132_T0001_R1_P3_K1_Ch2-Ch1.zen
STAG2	nuc	16.2083333333333	316.466470073677	248497.09872798	5.6629150428005	1303.89545690754	2661.09879861358	STAG2gfpcf2	STAG22015021216	20150212	TR1_2_W0001_P0148_T0001_R1_P1_K1_Ch2-Ch1.zen
STAG2	nuc	16.2083333333333	317.762246825263	249514.573859843	6.07804415839632	1303.89545690754	2661.09879861358	STAG2gfpcf2	STAG22015021216	20150212	TR1_2_W0001_P0148_T0001_R1_P2_K1_Ch2-Ch1.zen
STAG2	nuc	16.2430555555556	237.198168781454	186253.718291415	6.73670736834283	1303.89545690754	2661.09879861358	STAG2gfpcf2	STAG22015012036	20150120	TR1_2_W0001_P0133_T0001_R1_P1_K1_Ch2-Ch1.zen
STAG2	nuc	16.2430555555556	234.144936953898	183856.247081542	6.8703324508657	1303.89545690754	2661.09879861358	STAG2gfpcf2	STAG22015012036	20150120	TR1_2_W0001_P0133_T0001_R1_P2_K1_Ch2-Ch1.zen
STAG2	nuc	16.2430555555556	286.546109243277	225002.910362565	7.89108661456021	1303.89545690754	2661.09879861358	STAG2gfpcf2	STAG22015012036	20150120	TR1_2_W0001_P0133_T0001_R1_P3_K1_Ch2-Ch1.zen
STAG2	nuc	16.2611111111111	524.96697135453	412216.716921841	4.63418847517329	1303.89545690754	2661.09879861358	STAG2gfpcf2	STAG22015021220	20150212	TR1_2_W0001_P0149_T0001_R1_P2_K1_Ch2-Ch1.zen
STAG2	nuc	16.2966666666667	345.816365631293	271543.344013741	5.705425788918	1303.89545690754	2661.09879861358	STAG2gfpcf2	STAG22015012035	20150120	TR1_2_W0001_P0134_T0001_R1_P1_K1_Ch2-Ch1.zen
STAG2	nuc	16.2966666666667	407.97875960994	320354.753797795	7.0489202668659	1303.89545690754	2661.09879861358	STAG2gfpcf2	STAG22015012035	20150120	TR1_2_W0001_P0134_T0001_R1_P2_K1_Ch2-Ch1.zen
STAG2	nuc	16.2966666666667	301.920772932196	237075.466800299	7.60967677750557	1303.89545690754	2661.09879861358	STAG2gfpcf2	STAG22015012035	20150120	TR1_2_W0001_P0134_T0001_R1_P3_K1_Ch2-Ch1.zen
STAG2	nuc	16.315	389.692081163976	305995.6131971	6.18128169276648	1303.89545690754	2661.09879861358	STAG2gfpcf2	STAG22015021224	20150212	TR1_2_W0001_P0150_T0001_R1_P1_K1_Ch2-Ch1.zen
STAG2	nuc	16.315	322.999200124815	253626.755794345	6.02127798183837	1303.89545690754	2661.09879861358	STAG2gfpcf2	STAG22015021224	20150212	TR1_2_W0001_P0150_T0001_R1_P2_K1_Ch2-Ch1.zen
STAG2	nuc	16.315	381.919778137253	299892.613558226	6.36656663214678	1303.89545690754	2661.09879861358	STAG2gfpcf2	STAG22015021224	20150212	TR1_2_W0001_P0150_T0001_R1_P3_K1_Ch2-Ch1.zen
STAG2	nuc	16.35	222.250275380674	174516.272168531	7.93072832993028	1303.89545690754	2661.09879861358	STAG2gfpcf2	STAG22015012034	20150120	TR1_2_W0001_P0135_T0001_R1_P1_K1_Ch2-Ch1.zen
STAG2	nuc	16.35	264.679947078507	207833.07288501	7.93771556685083	1303.89545690754	2661.09879861358	STAG2gfpcf2	STAG22015012034	20150120	TR1_2_W0001_P0135_T0001_R1_P2_K1_Ch2-Ch1.zen
STAG2	nuc	16.35	311.968826287957	244965.440440127	7.62936060018221	1303.89545690754	2661.09879861358	STAG2gfpcf2	STAG22015012034	20150120	TR1_2_W0001_P0135_T0001_R1_P3_K1_Ch2-Ch1.zen
STAG2	nuc	16.3677777777778	365.971324776239	287369.503642386	6.10781820969367	1303.89545690754	2661.09879861358	STAG2gfpcf2	STAG22015021229	20150212	TR1_2_W0001_P0151_T0001_R1_P1_K1_Ch2-Ch1.zen
STAG2	nuc	16.3677777777778	342.248930559643	268742.108024983	5.38658034613839	1303.89545690754	2661.09879861358	STAG2gfpcf2	STAG22015021229	20150212	TR1_2_W0001_P0151_T0001_R1_P2_K1_Ch2-Ch1.zen
STAG2	nuc	16.4036111111111	314.243604035054	246751.650746303	7.16788802135816	1303.89545690754	2661.09879861358	STAG2gfpcf2	STAG22015012033	20150120	TR1_2_W0001_P0136_T0001_R1_P1_K1_Ch2-Ch1.zen
STAG2	nuc	16.4036111111111	305.653861966904	240006.778272893	7.38770619148936	1303.89545690754	2661.09879861358	STAG2gfpcf2	STAG22015012033	20150120	TR1_2_W0001_P0136_T0001_R1_P2_K1_Ch2-Ch1.zen
STAG2	nuc	16.4205555555556	145.028093921545	113879.554333711	9.21254317091926	1303.89545690754	2661.09879861358	STAG2gfpcf2	STAG22015021235	20150212	TR1_2_W0001_P0152_T0001_R1_P1_K1_Ch2-Ch1.zen
STAG2	nuc	16.4205555555556	323.509308694818	254027.305336457	3.49139709340771	1303.89545690754	2661.09879861358	STAG2gfpcf2	STAG22015021235	20150212	TR1_2_W0001_P0152_T0001_R1_P2_K1_Ch2-Ch1.zen
STAG2	nuc	16.4205555555556	183.215277916196	143865.051467271	6.86521486474474	1303.89545690754	2661.09879861358	STAG2gfpcf2	STAG22015021235	20150212	TR1_2_W0001_P0152_T0001_R1_P3_K1_Ch2-Ch1.zen
STAG2	nuc	16.4569444444444	277.812532390872	218145.09535033	7.97934805827068	1303.89545690754	2661.09879861358	STAG2gfpcf2	STAG22015012032	20150120	TR1_2_W0001_P0137_T0001_R1_P1_K1_Ch2-Ch1.zen
STAG2	nuc	16.4569444444444	314.875378084978	247247.734955227	7.14615199801557	1303.89545690754	2661.09879861358	STAG2gfpcf2	STAG22015012032	20150120	TR1_2_W0001_P0137_T0001_R1_P2_K1_Ch2-Ch1.zen
STAG2	nuc	16.4569444444444	517.099642908759	406039.101033943	0.969173330110173	1303.89545690754	2661.09879861358	STAG2gfpcf2	STAG22015012032	20150120	TR1_2_W0001_P0137_T0001_R1_P3_K1_Ch2-Ch1.zen
STAG2	nuc	16.4736111111111	263.40485449448	206831.839459976	7.1268043142036	1303.89545690754	2661.09879861358	STAG2gfpcf2	STAG22015021239	20150212	TR1_2_W0001_P0153_T0001_R1_P1_K1_Ch2-Ch1.zen
STAG2	nuc	16.4736111111111	386.045628518605	303132.330705237	2.8328898293138	1303.89545690754	2661.09879861358	STAG2gfpcf2	STAG22015021239	20150212	TR1_2_W0001_P0153_T0001_R1_P2_K1_Ch2-Ch1.zen
STAG2	nuc	16.4736111111111	328.363666490581	257839.064061335	6.4165152798603	1303.89545690754	2661.09879861358	STAG2gfpcf2	STAG22015021239	20150212	TR1_2_W0001_P0153_T0001_R1_P3_K1_Ch2-Ch1.zen
STAG2	nuc	16.5261111111111	271.87605002354	213483.626334076	6.49601702773529	1303.89545690754	2661.09879861358	STAG2gfpcf2	STAG22015021245	20150212	TR1_2_W0001_P0154_T0001_R1_P1_K1_Ch2-Ch1.zen
STAG2	nuc	16.5261111111111	549.453802270848	431444.366657786	0.713795502749185	1303.89545690754	2661.09879861358	STAG2gfpcf2	STAG22015021245	20150212	TR1_2_W0001_P0154_T0001_R1_P2_K1_Ch2-Ch1.zen
STAG2	nuc	16.5261111111111	360.344887887979	282951.489807988	6.36102599466802	1303.89545690754	2661.09879861358	STAG2gfpcf2	STAG22015021245	20150212	TR1_2_W0001_P0154_T0001_R1_P3_K1_Ch2-Ch1.zen
STAG2	nuc	16.5494444444444	376.130533327881	261945.7233375	0.861942954784833	1156.43672457625	2360.15269639881	STAG2gfpcf2	STAG2201512035	20151203	TR1_2_W0001_P0122_T0001_R1_P1_K1_Ch2-Ch1.zen
STAG2	nuc	16.5494444444444	397.699351873182	276966.731404556	0.905055666046114	1156.43672457625	2360.15269639881	STAG2gfpcf2	STAG2201512035	20151203	TR1_2_W0001_P0122_T0001_R1_P2_K1_Ch2-Ch1.zen
STAG2	nuc	16.5644444444444	231.926694268947	182114.429468584	8.39267135560474	1303.89545690754	2661.09879861358	STAG2gfpcf2	STAG22015012031	20150120	TR1_2_W0001_P0139_T0001_R1_P1_K1_Ch2-Ch1.zen
STAG2	nuc	16.5644444444444	128.997543851334	101291.980103387	3.98500884136722	1303.89545690754	2661.09879861358	STAG2gfpcf2	STAG22015012031	20150120	TR1_2_W0001_P0139_T0001_R1_P2_K1_Ch2-Ch1.zen
STAG2	nuc	16.5644444444444	210.175576076535	165034.927290533	3.8717940578994	1303.89545690754	2661.09879861358	STAG2gfpcf2	STAG22015012031	20150120	TR1_2_W0001_P0139_T0001_R1_P3_K1_Ch2-Ch1.zen
STAG2	nuc	16.6180555555556	291.582652643995	228957.725614888	6.90832424558808	1303.89545690754	2661.09879861358	STAG2gfpcf2	STAG22015012030	20150120	TR1_2_W0001_P0140_T0001_R1_P1_K1_Ch2-Ch1.zen
STAG2	nuc	16.6180555555556	301.014792066709	236364.068791771	6.0821011347314	1303.89545690754	2661.09879861358	STAG2gfpcf2	STAG22015012030	20150120	TR1_2_W0001_P0140_T0001_R1_P3_K1_Ch2-Ch1.zen
STAG2	nuc	16.6716666666667	248.306571983221	194976.304183364	7.34686543978987	1303.89545690754	2661.09879861358	STAG2gfpcf2	STAG22015012039	20150120	TR1_2_W0001_P0141_T0001_R1_P1_K1_Ch2-Ch1.zen
STAG2	nuc	16.6716666666667	276.770422766185	217326.805759553	6.90901312434991	1303.89545690754	2661.09879861358	STAG2gfpcf2	STAG22015012039	20150120	TR1_2_W0001_P0141_T0001_R1_P3_K1_Ch2-Ch1.zen
STAG2	nuc	16.6866666666667	486.080973321671	362275.992736735	0.822038855211623	1237.59938770448	2525.79624105465	STAG2gfpcf2	STAG2201512034	20151203	TR1_2_W0001_P0124_T0001_R1_P2_K1_Ch2-Ch1.zen
STAG2	nuc	16.6866666666667	412.586528308201	307500.606557876	0.821960635721493	1237.59938770448	2525.79624105465	STAG2gfpcf2	STAG2201512034	20151203	TR1_2_W0001_P0124_T0001_R1_P3_K1_Ch2-Ch1.zen
STAG2	nuc	16.7252777777778	336.7378197871	264414.651035853	6.84364802590543	1303.89545690754	2661.09879861358	STAG2gfpcf2	STAG22015012040	20150120	TR1_2_W0001_P0142_T0001_R1_P3_K1_Ch2-Ch1.zen
STAG2	nuc	16.7377777777778	337.361481430123	264904.365187381	7.01253021735959	1303.89545690754	2661.09879861358	STAG2gfpcf2	STAG2201502125	20150212	TR1_2_W0001_P0158_T0001_R1_P1_K1_Ch2-Ch1.zen
STAG2	nuc	16.7377777777778	386.210892633389	303262.100070814	6.23622243712552	1303.89545690754	2661.09879861358	STAG2gfpcf2	STAG2201502125	20150212	TR1_2_W0001_P0158_T0001_R1_P3_K1_Ch2-Ch1.zen
STAG2	nuc	16.78	191.390173634222	150284.176589312	9.42732589625635	1303.89545690754	2661.09879861358	STAG2gfpcf2	STAG22015012041	20150120	TR1_2_W0001_P0143_T0001_R1_P1_K1_Ch2-Ch1.zen
STAG2	nuc	16.78	303.779644881989	238535.097851648	7.81391691205048	1303.89545690754	2661.09879861358	STAG2gfpcf2	STAG22015012041	20150120	TR1_2_W0001_P0143_T0001_R1_P2_K1_Ch2-Ch1.zen
STAG2	nuc	16.78	282.481509669806	221811.288825967	7.17654559800978	1303.89545690754	2661.09879861358	STAG2gfpcf2	STAG22015012041	20150120	TR1_2_W0001_P0143_T0001_R1_P3_K1_Ch2-Ch1.zen
STAG2	nuc	16.7905555555556	129.021726897574	101310.969214074	4.30710092409306	1303.89545690754	2661.09879861358	STAG2gfpcf2	STAG22015021211	20150212	TR1_2_W0001_P0159_T0001_R1_P1_K1_Ch2-Ch1.zen
STAG2	nuc	16.7905555555556	764.677796418519	600443.433478017	0.708778657018553	1303.89545690754	2661.09879861358	STAG2gfpcf2	STAG22015021211	20150212	TR1_2_W0001_P0159_T0001_R1_P2_K1_Ch2-Ch1.zen
STAG2	nuc	16.7905555555556	271.419764108069	213125.339637357	6.41513376812282	1303.89545690754	2661.09879861358	STAG2gfpcf2	STAG22015021211	20150212	TR1_2_W0001_P0159_T0001_R1_P3_K1_Ch2-Ch1.zen
STAG2	nuc	16.8333333333333	304.735352904043	239285.542821873	5.78333396256803	1303.89545690754	2661.09879861358	STAG2gfpcf2	STAG22015012042	20150120	TR1_2_W0001_P0144_T0001_R1_P1_K1_Ch2-Ch1.zen
STAG2	nuc	16.8333333333333	311.3488459893	244478.616968911	6.06015358653285	1303.89545690754	2661.09879861358	STAG2gfpcf2	STAG22015012042	20150120	TR1_2_W0001_P0144_T0001_R1_P2_K1_Ch2-Ch1.zen
STAG2	nuc	16.8333333333333	264.356683847225	207579.238805588	6.02720464202009	1303.89545690754	2661.09879861358	STAG2gfpcf2	STAG22015012042	20150120	TR1_2_W0001_P0144_T0001_R1_P3_K1_Ch2-Ch1.zen
STAG2	nuc	16.8419444444444	332.340395918069	377872.541672132	0.886953731680572	1888.04070992664	3853.27124065254	STAG2gfpcf2	STAG2201512026	20151202	TR1_2_W0001_P0128_T0001_R1_P1_K1_Ch2-Ch1.zen
STAG2	nuc	16.8419444444444	407.080311262056	462852.16534194	0.735882128864669	1888.04070992664	3853.27124065254	STAG2gfpcf2	STAG2201512026	20151202	TR1_2_W0001_P0128_T0001_R1_P3_K1_Ch2-Ch1.zen
STAG2	nuc	16.8447222222222	302.551525013317	237570.748534692	7.08385414671614	1303.89545690754	2661.09879861358	STAG2gfpcf2	STAG22015021217	20150212	TR1_2_W0001_P0160_T0001_R1_P1_K1_Ch2-Ch1.zen
STAG2	nuc	16.8447222222222	247.580755032647	194406.375222539	7.2545410993311	1303.89545690754	2661.09879861358	STAG2gfpcf2	STAG22015021217	20150212	TR1_2_W0001_P0160_T0001_R1_P2_K1_Ch2-Ch1.zen
STAG2	nuc	16.8447222222222	360.036758534256	282709.539213933	6.68111869706352	1303.89545690754	2661.09879861358	STAG2gfpcf2	STAG22015021217	20150212	TR1_2_W0001_P0160_T0001_R1_P3_K1_Ch2-Ch1.zen
STAG2	nuc	16.8869444444444	285.296777401851	224021.904893422	7.16078986457712	1303.89545690754	2661.09879861358	STAG2gfpcf2	STAG22015012043	20150120	TR1_2_W0001_P0145_T0001_R1_P1_K1_Ch2-Ch1.zen
STAG2	nuc	16.8869444444444	193.199236947184	151704.696698698	9.62116294904037	1303.89545690754	2661.09879861358	STAG2gfpcf2	STAG22015012043	20150120	TR1_2_W0001_P0145_T0001_R1_P3_K1_Ch2-Ch1.zen
STAG2	nuc	16.8961111111111	293.881642612334	221966.297403759	1.03553044751096	1254.19114877041	2559.65809340296	STAG2gfpcf2	STAG2201512033	20151203	TR1_2_W0001_P0128_T0001_R1_P1_K1_Ch2-Ch1.zen
STAG2	nuc	16.8961111111111	275.785650469149	208298.54892459	0.997521748271015	1254.19114877041	2559.65809340296	STAG2gfpcf2	STAG2201512033	20151203	TR1_2_W0001_P0128_T0001_R1_P2_K1_Ch2-Ch1.zen
STAG2	nuc	16.8961111111111	343.012955271556	259074.758689787	0.732470861489918	1254.19114877041	2559.65809340296	STAG2gfpcf2	STAG2201512033	20151203	TR1_2_W0001_P0128_T0001_R1_P3_K1_Ch2-Ch1.zen
STAG2	nuc	16.9405555555556	239.185716251707	187814.38846234	7.85506297102052	1303.89545690754	2661.09879861358	STAG2gfpcf2	STAG22015012044	20150120	TR1_2_W0001_P0146_T0001_R1_P1_K1_Ch2-Ch1.zen
STAG2	nuc	16.9405555555556	239.774405377226	188276.641350332	6.90879800552825	1303.89545690754	2661.09879861358	STAG2gfpcf2	STAG22015012044	20150120	TR1_2_W0001_P0146_T0001_R1_P2_K1_Ch2-Ch1.zen
STAG2	nuc	16.9405555555556	255.164671598108	200361.449272164	7.31465983246902	1303.89545690754	2661.09879861358	STAG2gfpcf2	STAG22015012044	20150120	TR1_2_W0001_P0146_T0001_R1_P3_K1_Ch2-Ch1.zen
STAG2	nuc	16.9938888888889	285.510639054137	224189.834216582	8.60832630528149	1303.89545690754	2661.09879861358	STAG2gfpcf2	STAG22015012045	20150120	TR1_2_W0001_P0147_T0001_R1_P1_K1_Ch2-Ch1.zen
STAG2	nuc	16.9938888888889	302.201762121532	237296.106283236	8.32535233850365	1303.89545690754	2661.09879861358	STAG2gfpcf2	STAG22015012045	20150120	TR1_2_W0001_P0147_T0001_R1_P2_K1_Ch2-Ch1.zen
STAG2	nuc	17.0036111111111	328.084605320824	257619.938505835	5.59791621592365	1303.89545690754	2661.09879861358	STAG2gfpcf2	STAG22015021230	20150212	TR1_2_W0001_P0163_T0001_R1_P1_K1_Ch2-Ch1.zen
STAG2	nuc	17.0036111111111	326.781774925194	256596.924682685	6.0549200312581	1303.89545690754	2661.09879861358	STAG2gfpcf2	STAG22015021230	20150212	TR1_2_W0001_P0163_T0001_R1_P2_K1_Ch2-Ch1.zen
STAG2	nuc	17.0036111111111	351.989485216207	276390.626275886	5.18259978430052	1303.89545690754	2661.09879861358	STAG2gfpcf2	STAG22015021230	20150212	TR1_2_W0001_P0163_T0001_R1_P3_K1_Ch2-Ch1.zen
STAG2	nuc	17.0352777777778	389.743594116067	782716.50320216	1.03549050754881	3334.83735393788	6806.01472236365	STAG2gfpcf2	STAG2201512027	20151202	TR1_2_W0001_P0131_T0001_R1_P1_K1_Ch2-Ch1.zen
STAG2	nuc	17.0352777777778	281.561733759463	565456.41547636	1.06105636780186	3334.83735393788	6806.01472236365	STAG2gfpcf2	STAG2201512027	20151202	TR1_2_W0001_P0131_T0001_R1_P3_K1_Ch2-Ch1.zen
STAG2	nuc	17.0475	129.967202477829	102053.379424409	9.71086546999469	1303.89545690754	2661.09879861358	STAG2gfpcf2	STAG22015012046	20150120	TR1_2_W0001_P0148_T0001_R1_P1_K1_Ch2-Ch1.zen
STAG2	nuc	17.0475	247.400275151312	194264.658070386	8.67361845	1303.89545690754	2661.09879861358	STAG2gfpcf2	STAG22015012046	20150120	TR1_2_W0001_P0148_T0001_R1_P2_K1_Ch2-Ch1.zen
STAG2	nuc	17.0475	238.093269505471	186956.572950664	8.43236189533622	1303.89545690754	2661.09879861358	STAG2gfpcf2	STAG22015012046	20150120	TR1_2_W0001_P0148_T0001_R1_P3_K1_Ch2-Ch1.zen
STAG2	nuc	17.0563888888889	258.75743958255	203182.577274535	6.46924611101148	1303.89545690754	2661.09879861358	STAG2gfpcf2	STAG22015021236	20150212	TR1_2_W0001_P0164_T0001_R1_P1_K1_Ch2-Ch1.zen
STAG2	nuc	17.0563888888889	321.348958928414	252330.946638286	6.28244677900727	1303.89545690754	2661.09879861358	STAG2gfpcf2	STAG22015021236	20150212	TR1_2_W0001_P0164_T0001_R1_P2_K1_Ch2-Ch1.zen
STAG2	nuc	17.1094444444444	319.675785799005	251017.1307758	6.71906668955248	1303.89545690754	2661.09879861358	STAG2gfpcf2	STAG22015021240	20150212	TR1_2_W0001_P0165_T0001_R1_P2_K1_Ch2-Ch1.zen
STAG2	nuc	17.1094444444444	315.893348456298	248047.069822536	6.58976265700108	1303.89545690754	2661.09879861358	STAG2gfpcf2	STAG22015021240	20150212	TR1_2_W0001_P0165_T0001_R1_P3_K1_Ch2-Ch1.zen
STAG2	nuc	17.1547222222222	282.04263904126	221466.677032227	7.31413909483555	1303.89545690754	2661.09879861358	STAG2gfpcf2	STAG22015012047	20150120	TR1_2_W0001_P0150_T0001_R1_P1_K1_Ch2-Ch1.zen
STAG2	nuc	17.1547222222222	339.656109944402	266706.162794325	6.49288764074546	1303.89545690754	2661.09879861358	STAG2gfpcf2	STAG22015012047	20150120	TR1_2_W0001_P0150_T0001_R1_P2_K1_Ch2-Ch1.zen
STAG2	nuc	17.1547222222222	405.62339399834	318505.26395835	1.49660853646789	1303.89545690754	2661.09879861358	STAG2gfpcf2	STAG22015012047	20150120	TR1_2_W0001_P0150_T0001_R1_P3_K1_Ch2-Ch1.zen
STAG2	nuc	17.1622222222222	312.545440829989	245418.212074183	4.64567514590502	1303.89545690754	2661.09879861358	STAG2gfpcf2	STAG22015021246	20150212	TR1_2_W0001_P0166_T0001_R1_P1_K1_Ch2-Ch1.zen
STAG2	nuc	17.1622222222222	281.90277683757	221356.853859394	5.58642672493056	1303.89545690754	2661.09879861358	STAG2gfpcf2	STAG22015021246	20150212	TR1_2_W0001_P0166_T0001_R1_P2_K1_Ch2-Ch1.zen
STAG2	nuc	17.2083333333333	297.880405156707	233902.872655431	6.09711775243148	1303.89545690754	2661.09879861358	STAG2gfpcf2	STAG22015012056	20150120	TR1_2_W0001_P0151_T0001_R1_P2_K1_Ch2-Ch1.zen
STAG2	nuc	17.2083333333333	334.746855448358	262851.297857449	7.23850227652844	1303.89545690754	2661.09879861358	STAG2gfpcf2	STAG22015012056	20150120	TR1_2_W0001_P0151_T0001_R1_P3_K1_Ch2-Ch1.zen
STAG2	nuc	17.2152777777778	91.1374021707947	71563.2844761564	8.98957747764664	1303.89545690754	2661.09879861358	STAG2gfpcf2	STAG22015021250	20150212	TR1_2_W0001_P0167_T0001_R1_P1_K1_Ch2-Ch1.zen
STAG2	nuc	17.2152777777778	186.753994727878	146643.73718623	6.87545997469307	1303.89545690754	2661.09879861358	STAG2gfpcf2	STAG22015021250	20150212	TR1_2_W0001_P0167_T0001_R1_P2_K1_Ch2-Ch1.zen
STAG2	nuc	17.2152777777778	193.542655167922	151974.35696155	6.33674803006354	1303.89545690754	2661.09879861358	STAG2gfpcf2	STAG22015021250	20150212	TR1_2_W0001_P0167_T0001_R1_P3_K1_Ch2-Ch1.zen
STAG2	nuc	17.2405555555556	232.275952330978	159486.062223181	0.523267093504094	1140.1648244503	2326.94364298357	STAG2gfpcf2	STAG22015120210	20151202	TR1_2_W0001_P0135_T0001_R1_P2_K1_Ch2-Ch1.zen
STAG2	nuc	17.2405555555556	255.352030426378	175330.63326059	0.665871351091472	1140.1648244503	2326.94364298357	STAG2gfpcf2	STAG22015120210	20151202	TR1_2_W0001_P0135_T0001_R1_P3_K1_Ch2-Ch1.zen
STAG2	nuc	17.3008333333333	368.739142322163	313775.622391186	0.916041133944478	1413.02260937482	2883.81460975349	STAG2gfpcf2	STAG2201512039	20151203	TR1_2_W0001_P0135_T0001_R1_P1_K1_Ch2-Ch1.zen
STAG2	nuc	17.3008333333333	484.362174660504	412164.116507231	0.867652890032348	1413.02260937482	2883.81460975349	STAG2gfpcf2	STAG2201512039	20151203	TR1_2_W0001_P0135_T0001_R1_P2_K1_Ch2-Ch1.zen
STAG2	nuc	17.3008333333333	295.046561717413	251067.510637035	0.762669667066322	1413.02260937482	2883.81460975349	STAG2gfpcf2	STAG2201512039	20151203	TR1_2_W0001_P0135_T0001_R1_P3_K1_Ch2-Ch1.zen
STAG2	nuc	17.3166666666667	221.638749945607	174036.087659957	7.52365206518578	1303.89545690754	2661.09879861358	STAG2gfpcf2	STAG22015012055	20150120	TR1_2_W0001_P0153_T0001_R1_P1_K1_Ch2-Ch1.zen
STAG2	nuc	17.3166666666667	276.003973279286	216724.971152015	7.18728002945942	1303.89545690754	2661.09879861358	STAG2gfpcf2	STAG22015012055	20150120	TR1_2_W0001_P0153_T0001_R1_P2_K1_Ch2-Ch1.zen
STAG2	nuc	17.3166666666667	225.087216045162	176743.90634483	7.96803374780037	1303.89545690754	2661.09879861358	STAG2gfpcf2	STAG22015012055	20150120	TR1_2_W0001_P0153_T0001_R1_P3_K1_Ch2-Ch1.zen
STAG2	nuc	17.3702777777778	306.655593527122	240793.36203439	7.81057223706152	1303.89545690754	2661.09879861358	STAG2gfpcf2	STAG22015012054	20150120	TR1_2_W0001_P0154_T0001_R1_P1_K1_Ch2-Ch1.zen
STAG2	nuc	17.3702777777778	268.058765454295	210486.202498762	8.16879884786445	1303.89545690754	2661.09879861358	STAG2gfpcf2	STAG22015012054	20150120	TR1_2_W0001_P0154_T0001_R1_P2_K1_Ch2-Ch1.zen
STAG2	nuc	17.3702777777778	292.015144385422	229297.328552739	7.68560469825863	1303.89545690754	2661.09879861358	STAG2gfpcf2	STAG22015012054	20150120	TR1_2_W0001_P0154_T0001_R1_P3_K1_Ch2-Ch1.zen
STAG2	nuc	17.3755555555556	218.259807251947	171382.860428816	6.17358818079945	1303.89545690754	2661.09879861358	STAG2gfpcf2	STAG2201502126	20150212	TR1_2_W0001_P0170_T0001_R1_P1_K1_Ch2-Ch1.zen
STAG2	nuc	17.3755555555556	192.016800444096	150776.219061307	6.6470680628822	1303.89545690754	2661.09879861358	STAG2gfpcf2	STAG2201502126	20150212	TR1_2_W0001_P0170_T0001_R1_P2_K1_Ch2-Ch1.zen
STAG2	nuc	17.4238888888889	390.613637472896	306719.24141916	1.15823553766532	1303.89545690754	2661.09879861358	STAG2gfpcf2	STAG22015012053	20150120	TR1_2_W0001_P0155_T0001_R1_P1_K1_Ch2-Ch1.zen
STAG2	nuc	17.4238888888889	163.174756339079	128128.75097468	5.60594123508772	1303.89545690754	2661.09879861358	STAG2gfpcf2	STAG22015012053	20150120	TR1_2_W0001_P0155_T0001_R1_P2_K1_Ch2-Ch1.zen
STAG2	nuc	17.4238888888889	119.094676036689	93516.0096492245	6.31026748028016	1303.89545690754	2661.09879861358	STAG2gfpcf2	STAG22015012053	20150120	TR1_2_W0001_P0155_T0001_R1_P3_K1_Ch2-Ch1.zen
STAG2	nuc	17.4288888888889	399.998865307952	314088.748486906	6.67999843671674	1303.89545690754	2661.09879861358	STAG2gfpcf2	STAG22015021212	20150212	TR1_2_W0001_P0171_T0001_R1_P1_K1_Ch2-Ch1.zen
STAG2	nuc	17.4288888888889	426.195263881377	334658.791945546	5.28348792051961	1303.89545690754	2661.09879861358	STAG2gfpcf2	STAG22015021212	20150212	TR1_2_W0001_P0171_T0001_R1_P2_K1_Ch2-Ch1.zen
STAG2	nuc	17.4772222222222	280.724182622152	220431.393278876	8.05667684421068	1303.89545690754	2661.09879861358	STAG2gfpcf2	STAG22015012052	20150120	TR1_2_W0001_P0156_T0001_R1_P1_K1_Ch2-Ch1.zen
STAG2	nuc	17.4772222222222	235.068587900998	184581.52006398	7.32888694566281	1303.89545690754	2661.09879861358	STAG2gfpcf2	STAG22015012052	20150120	TR1_2_W0001_P0156_T0001_R1_P3_K1_Ch2-Ch1.zen
STAG2	nuc	17.4816666666667	364.539894220722	286245.509874599	0.548885753403545	1303.89545690754	2661.09879861358	STAG2gfpcf2	STAG22015021218	20150212	TR1_2_W0001_P0172_T0001_R1_P1_K1_Ch2-Ch1.zen
STAG2	nuc	17.4816666666667	367.491980384399	288563.559071716	6.18303122635426	1303.89545690754	2661.09879861358	STAG2gfpcf2	STAG22015021218	20150212	TR1_2_W0001_P0172_T0001_R1_P2_K1_Ch2-Ch1.zen
STAG2	nuc	17.4816666666667	168.036680099182	131946.450677087	8.03030873448956	1303.89545690754	2661.09879861358	STAG2gfpcf2	STAG22015021218	20150212	TR1_2_W0001_P0172_T0001_R1_P3_K1_Ch2-Ch1.zen
STAG2	nuc	17.5308333333333	282.594612892722	221900.10020224	5.66462981045082	1303.89545690754	2661.09879861358	STAG2gfpcf2	STAG22015012051	20150120	TR1_2_W0001_P0157_T0001_R1_P1_K1_Ch2-Ch1.zen
STAG2	nuc	17.5308333333333	564.685663064117	443404.790820493	0.941212514397211	1303.89545690754	2661.09879861358	STAG2gfpcf2	STAG22015012051	20150120	TR1_2_W0001_P0157_T0001_R1_P2_K1_Ch2-Ch1.zen
STAG2	nuc	17.5308333333333	262.751703751608	206318.969756598	5.89197850772969	1303.89545690754	2661.09879861358	STAG2gfpcf2	STAG22015012051	20150120	TR1_2_W0001_P0157_T0001_R1_P3_K1_Ch2-Ch1.zen
STAG2	nuc	17.5347222222222	132.477194036315	104024.285283631	6.8772916264903	1303.89545690754	2661.09879861358	STAG2gfpcf2	STAG22015021221	20150212	TR1_2_W0001_P0173_T0001_R1_P1_K1_Ch2-Ch1.zen
STAG2	nuc	17.5347222222222	92.3306524171021	72500.2533253201	6.26108754652552	1303.89545690754	2661.09879861358	STAG2gfpcf2	STAG22015021221	20150212	TR1_2_W0001_P0173_T0001_R1_P2_K1_Ch2-Ch1.zen
STAG2	nuc	17.5347222222222	200.738516156922	157624.720420908	5.83522109723997	1303.89545690754	2661.09879861358	STAG2gfpcf2	STAG22015021221	20150212	TR1_2_W0001_P0173_T0001_R1_P3_K1_Ch2-Ch1.zen
STAG2	nuc	17.5841666666667	270.837235524167	212667.924155104	7.17215373284672	1303.89545690754	2661.09879861358	STAG2gfpcf2	STAG22015012050	20150120	TR1_2_W0001_P0158_T0001_R1_P1_K1_Ch2-Ch1.zen
STAG2	nuc	17.5841666666667	310.803435830602	244050.347768633	7.05767910870775	1303.89545690754	2661.09879861358	STAG2gfpcf2	STAG22015012050	20150120	TR1_2_W0001_P0158_T0001_R1_P2_K1_Ch2-Ch1.zen
STAG2	nuc	17.5841666666667	302.375861354807	237432.813196766	7.16665461947456	1303.89545690754	2661.09879861358	STAG2gfpcf2	STAG22015012050	20150120	TR1_2_W0001_P0158_T0001_R1_P3_K1_Ch2-Ch1.zen
STAG2	nuc	17.5877777777778	251.918806351117	197812.717659138	7.06215750192446	1303.89545690754	2661.09879861358	STAG2gfpcf2	STAG22015021225	20150212	TR1_2_W0001_P0174_T0001_R1_P1_K1_Ch2-Ch1.zen
STAG2	nuc	17.5877777777778	128.455764807484	100866.562141992	6.62681688389986	1303.89545690754	2661.09879861358	STAG2gfpcf2	STAG22015021225	20150212	TR1_2_W0001_P0174_T0001_R1_P2_K1_Ch2-Ch1.zen
STAG2	nuc	17.5877777777778	303.249385713474	238118.725573981	6.65709181655577	1303.89545690754	2661.09879861358	STAG2gfpcf2	STAG22015021225	20150212	TR1_2_W0001_P0174_T0001_R1_P3_K1_Ch2-Ch1.zen
STAG2	nuc	17.6377777777778	250.807767357892	196940.303067078	7.67998476706779	1303.89545690754	2661.09879861358	STAG2gfpcf2	STAG22015012049	20150120	TR1_2_W0001_P0159_T0001_R1_P1_K1_Ch2-Ch1.zen
STAG2	nuc	17.6377777777778	291.788727883083	229119.540858763	7.86185643008475	1303.89545690754	2661.09879861358	STAG2gfpcf2	STAG22015012049	20150120	TR1_2_W0001_P0159_T0001_R1_P2_K1_Ch2-Ch1.zen
STAG2	nuc	17.6377777777778	281.658990392944	221165.426868141	7.67965526075094	1303.89545690754	2661.09879861358	STAG2gfpcf2	STAG22015012049	20150120	TR1_2_W0001_P0159_T0001_R1_P3_K1_Ch2-Ch1.zen
STAG2	nuc	17.6408333333333	357.470160605473	280694.184668614	6.95800289434276	1303.89545690754	2661.09879861358	STAG2gfpcf2	STAG22015021231	20150212	TR1_2_W0001_P0175_T0001_R1_P1_K1_Ch2-Ch1.zen
STAG2	nuc	17.6408333333333	333.780120235668	262092.194071396	7.40671440198343	1303.89545690754	2661.09879861358	STAG2gfpcf2	STAG22015021231	20150212	TR1_2_W0001_P0175_T0001_R1_P2_K1_Ch2-Ch1.zen
STAG2	nuc	17.6408333333333	389.893771376597	306153.985212519	6.56752239037801	1303.89545690754	2661.09879861358	STAG2gfpcf2	STAG22015021231	20150212	TR1_2_W0001_P0175_T0001_R1_P3_K1_Ch2-Ch1.zen
STAG2	nuc	17.6911111111111	456.192898117551	358213.657251361	2.76836440778148	1303.89545690754	2661.09879861358	STAG2gfpcf2	STAG22015012048	20150120	TR1_2_W0001_P0160_T0001_R1_P1_K1_Ch2-Ch1.zen
STAG2	nuc	17.6911111111111	337.72778610261	265191.996443679	7.0402524006809	1303.89545690754	2661.09879861358	STAG2gfpcf2	STAG22015012048	20150120	TR1_2_W0001_P0160_T0001_R1_P2_K1_Ch2-Ch1.zen
STAG2	nuc	17.6911111111111	323.284308721439	253850.629935156	6.60130184466617	1303.89545690754	2661.09879861358	STAG2gfpcf2	STAG22015012048	20150120	TR1_2_W0001_P0160_T0001_R1_P3_K1_Ch2-Ch1.zen
STAG2	nuc	17.7447222222222	276.505437228759	217118.732729763	7.89380891155132	1303.89545690754	2661.09879861358	STAG2gfpcf2	STAG22015012057	20150120	TR1_2_W0001_P0161_T0001_R1_P1_K1_Ch2-Ch1.zen
STAG2	nuc	17.7447222222222	180.633334569747	141837.647330197	3.86624009812554	1303.89545690754	2661.09879861358	STAG2gfpcf2	STAG22015012057	20150120	TR1_2_W0001_P0161_T0001_R1_P2_K1_Ch2-Ch1.zen
STAG2	nuc	17.7447222222222	289.938637928025	227666.805641314	7.49871588671024	1303.89545690754	2661.09879861358	STAG2gfpcf2	STAG22015012057	20150120	TR1_2_W0001_P0161_T0001_R1_P3_K1_Ch2-Ch1.zen
STAG2	nuc	17.7466666666667	299.03233454734	234807.39537294	6.49604063384247	1303.89545690754	2661.09879861358	STAG2gfpcf2	STAG22015021241	20150212	TR1_2_W0001_P0177_T0001_R1_P1_K1_Ch2-Ch1.zen
STAG2	nuc	17.7466666666667	264.778867209027	207910.747355339	6.5166876962112	1303.89545690754	2661.09879861358	STAG2gfpcf2	STAG22015021241	20150212	TR1_2_W0001_P0177_T0001_R1_P2_K1_Ch2-Ch1.zen
STAG2	nuc	17.7466666666667	280.391429362302	220170.107400325	6.23567780478924	1303.89545690754	2661.09879861358	STAG2gfpcf2	STAG22015021241	20150212	TR1_2_W0001_P0177_T0001_R1_P3_K1_Ch2-Ch1.zen
STAG2	nuc	17.8333333333333	289.908905997729	211803.420260058	0.726721710052699	1213.16693282786	2475.93244562924	STAG2gfpcf2	STAG2201512029	20151202	TR1_2_W0001_P0145_T0001_R1_P1_K1_Ch2-Ch1.zen
STAG2	nuc	17.8333333333333	334.977214545068	244729.700543896	0.817846092626303	1213.16693282786	2475.93244562924	STAG2gfpcf2	STAG2201512029	20151202	TR1_2_W0001_P0145_T0001_R1_P3_K1_Ch2-Ch1.zen
STAG2	nuc	17.8533333333333	307.233280458856	241246.975734684	6.57050372535931	1303.89545690754	2661.09879861358	STAG2gfpcf2	STAG22015012058	20150120	TR1_2_W0001_P0163_T0001_R1_P1_K1_Ch2-Ch1.zen
STAG2	nuc	17.8533333333333	336.994654035331	264616.323476933	6.71999783515875	1303.89545690754	2661.09879861358	STAG2gfpcf2	STAG22015012058	20150120	TR1_2_W0001_P0163_T0001_R1_P2_K1_Ch2-Ch1.zen
STAG2	nuc	17.9069444444444	265.489608737542	208468.838731466	8.46931580156143	1303.89545690754	2661.09879861358	STAG2gfpcf2	STAG22015012059	20150120	TR1_2_W0001_P0164_T0001_R1_P1_K1_Ch2-Ch1.zen
STAG2	nuc	17.9069444444444	292.337594069468	229550.523815266	8.00255601180133	1303.89545690754	2661.09879861358	STAG2gfpcf2	STAG22015012059	20150120	TR1_2_W0001_P0164_T0001_R1_P2_K1_Ch2-Ch1.zen
STAG2	nuc	17.9069444444444	224.693193548936	176434.510385369	7.43725051790785	1303.89545690754	2661.09879861358	STAG2gfpcf2	STAG22015012059	20150120	TR1_2_W0001_P0164_T0001_R1_P3_K1_Ch2-Ch1.zen
STAG2	nuc	17.915	181.368736277787	137439.532723966	0.958895141097999	1258.34113942753	2568.12774109857	STAG2gfpcf2	STAG22015120310	20151203	TR1_2_W0001_P0146_T0001_R1_P2_K1_Ch2-Ch1.zen
STAG2	nuc	17.9602777777778	257.563660222839	202245.192952776	4.49715718826406	1303.89545690754	2661.09879861358	STAG2gfpcf2	STAG22015012060	20150120	TR1_2_W0001_P0165_T0001_R1_P1_K1_Ch2-Ch1.zen
STAG2	nuc	17.9602777777778	407.726561090226	320156.721442463	4.22261564420197	1303.89545690754	2661.09879861358	STAG2gfpcf2	STAG22015012060	20150120	TR1_2_W0001_P0165_T0001_R1_P2_K1_Ch2-Ch1.zen
STAG2	nuc	17.9602777777778	255.981235899826	201002.635239999	5.77516087287783	1303.89545690754	2661.09879861358	STAG2gfpcf2	STAG22015012060	20150120	TR1_2_W0001_P0165_T0001_R1_P3_K1_Ch2-Ch1.zen
STAG2	nuc	18.0672222222222	226.867588840812	178141.897968619	7.51516554839788	1303.89545690754	2661.09879861358	STAG2gfpcf2	STAG22015012061	20150120	TR1_2_W0001_P0167_T0001_R1_P1_K1_Ch2-Ch1.zen
STAG2	nuc	18.0672222222222	176.967589045524	138959.215604927	8.55519577787745	1303.89545690754	2661.09879861358	STAG2gfpcf2	STAG22015012061	20150120	TR1_2_W0001_P0167_T0001_R1_P2_K1_Ch2-Ch1.zen
STAG2	nuc	18.0672222222222	301.53269396954	236770.737846629	4.72142105027798	1303.89545690754	2661.09879861358	STAG2gfpcf2	STAG22015012061	20150120	TR1_2_W0001_P0167_T0001_R1_P3_K1_Ch2-Ch1.zen
STAG2	nuc	18.1208333333333	391.826442746367	307671.565346903	8.33458714745125	1303.89545690754	2661.09879861358	STAG2gfpcf2	STAG22015012062	20150120	TR1_2_W0001_P0168_T0001_R1_P1_K1_Ch2-Ch1.zen
STAG2	nuc	18.1208333333333	332.349941549792	260969.183301819	9.61463214658148	1303.89545690754	2661.09879861358	STAG2gfpcf2	STAG22015012062	20150120	TR1_2_W0001_P0168_T0001_R1_P2_K1_Ch2-Ch1.zen
STAG2	nuc	18.1208333333333	397.836667370633	312390.938560394	8.38538505747516	1303.89545690754	2661.09879861358	STAG2gfpcf2	STAG22015012062	20150120	TR1_2_W0001_P0168_T0001_R1_P3_K1_Ch2-Ch1.zen
STAG2	nuc	18.1741666666667	358.473683188719	281482.174784555	5.15349504497862	1303.89545690754	2661.09879861358	STAG2gfpcf2	STAG22015012063	20150120	TR1_2_W0001_P0169_T0001_R1_P1_K1_Ch2-Ch1.zen
STAG2	nuc	18.1741666666667	307.701495354695	241614.629354261	7.51649730090574	1303.89545690754	2661.09879861358	STAG2gfpcf2	STAG22015012063	20150120	TR1_2_W0001_P0169_T0001_R1_P2_K1_Ch2-Ch1.zen
STAG2	nuc	18.2277777777778	142.88104904577	112193.642956292	3.80327114812866	1303.89545690754	2661.09879861358	STAG2gfpcf2	STAG22015012064	20150120	TR1_2_W0001_P0170_T0001_R1_P1_K1_Ch2-Ch1.zen
STAG2	nuc	18.2277777777778	304.919023261161	239429.765212496	7.48509643074839	1303.89545690754	2661.09879861358	STAG2gfpcf2	STAG22015012064	20150120	TR1_2_W0001_P0170_T0001_R1_P2_K1_Ch2-Ch1.zen
STAG2	nuc	18.2277777777778	315.224519996511	247521.889598024	7.50559131605197	1303.89545690754	2661.09879861358	STAG2gfpcf2	STAG22015012064	20150120	TR1_2_W0001_P0170_T0001_R1_P3_K1_Ch2-Ch1.zen
STAG2	nuc	18.2811111111111	295.942317657926	232381.039646026	6.45231539201672	1303.89545690754	2661.09879861358	STAG2gfpcf2	STAG22015012074	20150120	TR1_2_W0001_P0171_T0001_R1_P1_K1_Ch2-Ch1.zen
STAG2	nuc	18.2811111111111	239.240312221724	187857.258533688	2.06420193136148	1303.89545690754	2661.09879861358	STAG2gfpcf2	STAG22015012074	20150120	TR1_2_W0001_P0171_T0001_R1_P2_K1_Ch2-Ch1.zen
STAG2	nuc	18.2811111111111	820.013680595047	643894.503255531	1.47452047076069	1303.89545690754	2661.09879861358	STAG2gfpcf2	STAG22015012074	20150120	TR1_2_W0001_P0171_T0001_R1_P3_K1_Ch2-Ch1.zen
STAG2	nuc	18.3205555555556	222.119243271479	162566.860193844	1.24968178627955	1215.33214534462	2480.35139225305	STAG2gfpcf2	STAG22015120311	20151203	TR1_2_W0001_P0153_T0001_R1_P1_K1_Ch2-Ch1.zen
STAG2	nuc	18.3205555555556	314.705224875632	230329.617286242	0.823933719339623	1215.33214534462	2480.35139225305	STAG2gfpcf2	STAG22015120311	20151203	TR1_2_W0001_P0153_T0001_R1_P2_K1_Ch2-Ch1.zen
STAG2	nuc	18.3347222222222	287.267039847513	225569.002446492	7.68486988563764	1303.89545690754	2661.09879861358	STAG2gfpcf2	STAG22015012073	20150120	TR1_2_W0001_P0172_T0001_R1_P1_K1_Ch2-Ch1.zen
STAG2	nuc	18.3347222222222	224.054593301529	175933.066081678	7.67049953531513	1303.89545690754	2661.09879861358	STAG2gfpcf2	STAG22015012073	20150120	TR1_2_W0001_P0172_T0001_R1_P2_K1_Ch2-Ch1.zen
STAG2	nuc	18.3347222222222	261.03967700247	204974.645095579	8.89237704097959	1303.89545690754	2661.09879861358	STAG2gfpcf2	STAG22015012073	20150120	TR1_2_W0001_P0172_T0001_R1_P3_K1_Ch2-Ch1.zen
STAG2	nuc	18.3897222222222	275.756544615993	216530.684202891	6.1773599171208	1303.89545690754	2661.09879861358	STAG2gfpcf2	STAG22015012072	20150120	TR1_2_W0001_P0173_T0001_R1_P1_K1_Ch2-Ch1.zen
STAG2	nuc	18.3897222222222	301.209851101422	236517.233846494	7.88496668913271	1303.89545690754	2661.09879861358	STAG2gfpcf2	STAG22015012072	20150120	TR1_2_W0001_P0173_T0001_R1_P2_K1_Ch2-Ch1.zen
STAG2	nuc	18.3897222222222	217.079804012779	170456.293448893	2.79832249898415	1303.89545690754	2661.09879861358	STAG2gfpcf2	STAG22015012072	20150120	TR1_2_W0001_P0173_T0001_R1_P3_K1_Ch2-Ch1.zen
STAG2	nuc	18.4433333333333	261.217870214464	205114.566699859	6.67363535921126	1303.89545690754	2661.09879861358	STAG2gfpcf2	STAG22015012071	20150120	TR1_2_W0001_P0174_T0001_R1_P1_K1_Ch2-Ch1.zen
STAG2	nuc	18.4433333333333	393.223197991826	308768.331225604	4.70543875256223	1303.89545690754	2661.09879861358	STAG2gfpcf2	STAG22015012071	20150120	TR1_2_W0001_P0174_T0001_R1_P2_K1_Ch2-Ch1.zen
STAG2	nuc	18.4433333333333	236.885566608269	186008.255531728	4.34114845711377	1303.89545690754	2661.09879861358	STAG2gfpcf2	STAG22015012071	20150120	TR1_2_W0001_P0174_T0001_R1_P3_K1_Ch2-Ch1.zen
STAG2	nuc	18.4969444444444	267.769339246579	210258.938065672	5.74760403409091	1303.89545690754	2661.09879861358	STAG2gfpcf2	STAG22015012070	20150120	TR1_2_W0001_P0175_T0001_R1_P1_K1_Ch2-Ch1.zen
STAG2	nuc	18.4969444444444	286.279951735649	224793.91707353	3.54749426332074	1303.89545690754	2661.09879861358	STAG2gfpcf2	STAG22015012070	20150120	TR1_2_W0001_P0175_T0001_R1_P2_K1_Ch2-Ch1.zen
STAG2	nuc	18.4969444444444	305.108099073485	239578.232096812	6.18437727209302	1303.89545690754	2661.09879861358	STAG2gfpcf2	STAG22015012070	20150120	TR1_2_W0001_P0175_T0001_R1_P3_K1_Ch2-Ch1.zen
STAG2	nuc	18.5166666666667	432.302653344083	406005.279133598	0.894805648857567	1559.52712144632	3182.81325952989	STAG2gfpcf2	STAG22015120312	20151203	TR1_2_W0001_P0156_T0001_R1_P1_K1_Ch2-Ch1.zen
STAG2	nuc	18.5166666666667	410.920184633923	385923.525968127	0.774512108409091	1559.52712144632	3182.81325952989	STAG2gfpcf2	STAG22015120312	20151203	TR1_2_W0001_P0156_T0001_R1_P3_K1_Ch2-Ch1.zen
STAG2	nuc	18.5419444444444	77.7448799794566	73638.4171329616	0.582417979258098	1572.83005592429	3209.96299977158	STAG2gfpcf2	STAG2201512028	20151202	TR1_2_W0001_P0157_T0001_R1_P1_K1_Ch2-Ch1.zen
STAG2	nuc	18.5419444444444	373.209206764695	353496.400700115	0.645023224173665	1572.83005592429	3209.96299977158	STAG2gfpcf2	STAG2201512028	20151202	TR1_2_W0001_P0157_T0001_R1_P2_K1_Ch2-Ch1.zen
STAG2	nuc	18.5419444444444	341.431471572545	323397.156605343	0.775084139407181	1572.83005592429	3209.96299977158	STAG2gfpcf2	STAG2201512028	20151202	TR1_2_W0001_P0157_T0001_R1_P3_K1_Ch2-Ch1.zen
STAG2	nuc	18.5502777777778	313.784788197559	246391.377493842	9.06104513890771	1303.89545690754	2661.09879861358	STAG2gfpcf2	STAG22015012069	20150120	TR1_2_W0001_P0176_T0001_R1_P1_K1_Ch2-Ch1.zen
STAG2	nuc	18.5502777777778	255.502707452606	200626.883171335	7.75339337001711	1303.89545690754	2661.09879861358	STAG2gfpcf2	STAG22015012069	20150120	TR1_2_W0001_P0176_T0001_R1_P2_K1_Ch2-Ch1.zen
STAG2	nuc	18.5502777777778	245.160391892002	192505.847756932	9.07553378796844	1303.89545690754	2661.09879861358	STAG2gfpcf2	STAG22015012069	20150120	TR1_2_W0001_P0176_T0001_R1_P3_K1_Ch2-Ch1.zen
STAG2	nuc	18.6038888888889	276.314842098076	216969.072840059	7.2218535675222	1303.89545690754	2661.09879861358	STAG2gfpcf2	STAG22015012068	20150120	TR1_2_W0001_P0177_T0001_R1_P1_K1_Ch2-Ch1.zen
STAG2	nuc	18.6038888888889	191.280188493456	150197.813606284	7.04818911935906	1303.89545690754	2661.09879861358	STAG2gfpcf2	STAG22015012068	20150120	TR1_2_W0001_P0177_T0001_R1_P2_K1_Ch2-Ch1.zen
STAG2	nuc	18.6038888888889	332.24137843991	260883.936931712	6.1799479641218	1303.89545690754	2661.09879861358	STAG2gfpcf2	STAG22015012068	20150120	TR1_2_W0001_P0177_T0001_R1_P3_K1_Ch2-Ch1.zen
STAG2	nuc	18.6575	232.830172296075	182823.862188118	8.06976176272292	1303.89545690754	2661.09879861358	STAG2gfpcf2	STAG22015012067	20150120	TR1_2_W0001_P0178_T0001_R1_P1_K1_Ch2-Ch1.zen
STAG2	nuc	18.6575	246.198996986781	193321.385506371	7.38814481598944	1303.89545690754	2661.09879861358	STAG2gfpcf2	STAG22015012067	20150120	TR1_2_W0001_P0178_T0001_R1_P2_K1_Ch2-Ch1.zen
STAG2	nuc	18.7111111111111	200.429897905432	157382.385932543	6.71877966784487	1303.89545690754	2661.09879861358	STAG2gfpcf2	STAG22015012066	20150120	TR1_2_W0001_P0179_T0001_R1_P1_K1_Ch2-Ch1.zen
STAG2	nuc	18.7111111111111	251.110147763446	197177.739448489	6.97033742877767	1303.89545690754	2661.09879861358	STAG2gfpcf2	STAG22015012066	20150120	TR1_2_W0001_P0179_T0001_R1_P2_K1_Ch2-Ch1.zen
STAG2	nuc	18.7111111111111	1005.50029948598	789543.066392502	1.06940470603407	1303.89545690754	2661.09879861358	STAG2gfpcf2	STAG22015012066	20150120	TR1_2_W0001_P0179_T0001_R1_P3_K1_Ch2-Ch1.zen
STAG2	nuc	18.7644444444444	223.748811226954	175692.958627775	7.69318191206355	1303.89545690754	2661.09879861358	STAG2gfpcf2	STAG22015012065	20150120	TR1_2_W0001_P0180_T0001_R1_P1_K1_Ch2-Ch1.zen
STAG2	nuc	18.7644444444444	274.080070733916	215214.276509867	6.70957220851442	1303.89545690754	2661.09879861358	STAG2gfpcf2	STAG22015012065	20150120	TR1_2_W0001_P0180_T0001_R1_P2_K1_Ch2-Ch1.zen
STAG2	nuc	18.7644444444444	292.08023184417	229348.43679387	6.24037393378003	1303.89545690754	2661.09879861358	STAG2gfpcf2	STAG22015012065	20150120	TR1_2_W0001_P0180_T0001_R1_P3_K1_Ch2-Ch1.zen
STAG2	nuc	18.8180555555556	258.595181650882	203055.168436387	2.42868686673096	1303.89545690754	2661.09879861358	STAG2gfpcf2	STAG22015012075	20150120	TR1_2_W0001_P0181_T0001_R1_P1_K1_Ch2-Ch1.zen
STAG2	nuc	18.8180555555556	304.625704798482	239199.444487011	6.88286945533389	1303.89545690754	2661.09879861358	STAG2gfpcf2	STAG22015012075	20150120	TR1_2_W0001_P0181_T0001_R1_P2_K1_Ch2-Ch1.zen
STAG2	nuc	18.8180555555556	495.266565239643	388895.242299668	1.70004277593893	1303.89545690754	2661.09879861358	STAG2gfpcf2	STAG22015012075	20150120	TR1_2_W0001_P0181_T0001_R1_P3_K1_Ch2-Ch1.zen
STAG2	nuc	18.8716666666667	274.766649554464	215753.394745408	7.48649037652572	1303.89545690754	2661.09879861358	STAG2gfpcf2	STAG22015012076	20150120	TR1_2_W0001_P0182_T0001_R1_P3_K1_Ch2-Ch1.zen
STAG2	nuc	18.9216666666667	303.126620867932	213607.43507309	0.77721899720274	1170.14973718239	2388.13935834955	STAG2gfpcf2	STAG22015120313	20151203	TR1_2_W0001_P0163_T0001_R1_P1_K1_Ch2-Ch1.zen
STAG2	nuc	18.9216666666667	373.103730458649	262918.943414728	0.636209413367646	1170.14973718239	2388.13935834955	STAG2gfpcf2	STAG22015120313	20151203	TR1_2_W0001_P0163_T0001_R1_P2_K1_Ch2-Ch1.zen
STAG2	nuc	18.9266666666667	317.845763112707	249580.152861376	7.15202658186016	1303.89545690754	2661.09879861358	STAG2gfpcf2	STAG22015012077	20150120	TR1_2_W0001_P0183_T0001_R1_P1_K1_Ch2-Ch1.zen
STAG2	nuc	18.9266666666667	371.334588290458	291580.867401355	7.06450746786063	1303.89545690754	2661.09879861358	STAG2gfpcf2	STAG22015012077	20150120	TR1_2_W0001_P0183_T0001_R1_P2_K1_Ch2-Ch1.zen
STAG2	nuc	18.9266666666667	274.505074564826	215547.99975993	7.18012791594467	1303.89545690754	2661.09879861358	STAG2gfpcf2	STAG22015012077	20150120	TR1_2_W0001_P0183_T0001_R1_P3_K1_Ch2-Ch1.zen
STAG2	nuc	18.98	409.731789372137	321731.275012786	6.75756070679553	1303.89545690754	2661.09879861358	STAG2gfpcf2	STAG22015012078	20150120	TR1_2_W0001_P0184_T0001_R1_P1_K1_Ch2-Ch1.zen
STAG2	nuc	18.98	340.990342212793	267753.834124711	6.94582789469233	1303.89545690754	2661.09879861358	STAG2gfpcf2	STAG22015012078	20150120	TR1_2_W0001_P0184_T0001_R1_P2_K1_Ch2-Ch1.zen
STAG2	nuc	19.0338888888889	319.104833627411	250568.805371467	6.02646974810021	1303.89545690754	2661.09879861358	STAG2gfpcf2	STAG22015012079	20150120	TR1_2_W0001_P0185_T0001_R1_P1_K1_Ch2-Ch1.zen
STAG2	nuc	19.0338888888889	329.705704074294	258892.864313409	6.41564897393487	1303.89545690754	2661.09879861358	STAG2gfpcf2	STAG22015012079	20150120	TR1_2_W0001_P0185_T0001_R1_P2_K1_Ch2-Ch1.zen
STAG2	nuc	19.0338888888889	620.650119204691	487349.430451935	2.17766640595754	1303.89545690754	2661.09879861358	STAG2gfpcf2	STAG22015012079	20150120	TR1_2_W0001_P0185_T0001_R1_P3_K1_Ch2-Ch1.zen
STAG2	nuc	19.0872222222222	428.617148236517	336560.513905433	6.88078545721646	1303.89545690754	2661.09879861358	STAG2gfpcf2	STAG22015012080	20150120	TR1_2_W0001_P0186_T0001_R1_P2_K1_Ch2-Ch1.zen
STAG2	nuc	19.1947222222222	163.852288704749	128660.765715844	7.93452519330531	1303.89545690754	2661.09879861358	STAG2gfpcf2	STAG22015012081	20150120	TR1_2_W0001_P0188_T0001_R1_P1_K1_Ch2-Ch1.zen
STAG2	nuc	19.1947222222222	228.958591725263	179783.803823912	6.52385705459845	1303.89545690754	2661.09879861358	STAG2gfpcf2	STAG22015012081	20150120	TR1_2_W0001_P0188_T0001_R1_P2_K1_Ch2-Ch1.zen
STAG2	nuc	19.1947222222222	242.835583201344	190680.351948193	2.03872875577429	1303.89545690754	2661.09879861358	STAG2gfpcf2	STAG22015012081	20150120	TR1_2_W0001_P0188_T0001_R1_P3_K1_Ch2-Ch1.zen
STAG2	nuc	19.3013888888889	221.082595473334	173599.381765736	7.91323842863096	1303.89545690754	2661.09879861358	STAG2gfpcf2	STAG22015012082	20150120	TR1_2_W0001_P0190_T0001_R1_P1_K1_Ch2-Ch1.zen
STAG2	nuc	19.3013888888889	249.925503776538	196247.528441605	7.99567491940844	1303.89545690754	2661.09879861358	STAG2gfpcf2	STAG22015012082	20150120	TR1_2_W0001_P0190_T0001_R1_P3_K1_Ch2-Ch1.zen
STAG2	nuc	19.3547222222222	296.745418365088	233011.653674961	9.27665353707948	1303.89545690754	2661.09879861358	STAG2gfpcf2	STAG220150120100	20150120	TR1_2_W0001_P0191_T0001_R1_P1_K1_Ch2-Ch1.zen
STAG2	nuc	19.3547222222222	346.473187282662	272059.096202934	7.51233879846881	1303.89545690754	2661.09879861358	STAG2gfpcf2	STAG220150120100	20150120	TR1_2_W0001_P0191_T0001_R1_P2_K1_Ch2-Ch1.zen
STAG2	nuc	19.3547222222222	346.724905340331	272256.751287891	8.01286062588346	1303.89545690754	2661.09879861358	STAG2gfpcf2	STAG220150120100	20150120	TR1_2_W0001_P0191_T0001_R1_P3_K1_Ch2-Ch1.zen
STAG2	nuc	19.4083333333333	260.836448788053	204815.065404086	6.75111761710609	1303.89545690754	2661.09879861358	STAG2gfpcf2	STAG22015012099	20150120	TR1_2_W0001_P0192_T0001_R1_P1_K1_Ch2-Ch1.zen
STAG2	nuc	19.4083333333333	273.916126276822	215085.54337131	6.76278624573696	1303.89545690754	2661.09879861358	STAG2gfpcf2	STAG22015012099	20150120	TR1_2_W0001_P0192_T0001_R1_P3_K1_Ch2-Ch1.zen
STAG2	nuc	19.4322222222222	385.10102084825	199034.403342668	0.83980920207938	858.227909768003	1751.54322957521	STAG2gfpcf2	STAG22015120315	20151203	TR1_2_W0001_P0171_T0001_R1_P2_K1_Ch2-Ch1.zen
STAG2	nuc	19.4322222222222	550.562269637922	284550.876024682	0.863012080537113	858.227909768003	1751.54322957521	STAG2gfpcf2	STAG22015120315	20151203	TR1_2_W0001_P0171_T0001_R1_P3_K1_Ch2-Ch1.zen
STAG2	nuc	19.4630555555556	270.371031303076	212301.849365794	7.09236965154265	1303.89545690754	2661.09879861358	STAG2gfpcf2	STAG22015012097	20150120	TR1_2_W0001_P0193_T0001_R1_P1_K1_Ch2-Ch1.zen
STAG2	nuc	19.4630555555556	329.616608993558	258822.904708941	5.80373565792575	1303.89545690754	2661.09879861358	STAG2gfpcf2	STAG22015012097	20150120	TR1_2_W0001_P0193_T0001_R1_P2_K1_Ch2-Ch1.zen
STAG2	nuc	19.5702777777778	229.611966905047	180296.849760562	6.62791366949592	1303.89545690754	2661.09879861358	STAG2gfpcf2	STAG22015012094	20150120	TR1_2_W0001_P0195_T0001_R1_P1_K1_Ch2-Ch1.zen
STAG2	nuc	19.5702777777778	303.426778604657	238258.018747074	7.1260793502336	1303.89545690754	2661.09879861358	STAG2gfpcf2	STAG22015012094	20150120	TR1_2_W0001_P0195_T0001_R1_P2_K1_Ch2-Ch1.zen
STAG2	nuc	19.6008333333333	483.225469911945	346462.4670116	0.722610079755146	1190.57162796547	2429.81805946042	STAG2gfpcf2	STAG22015120211	20151202	TR1_2_W0001_P0178_T0001_R1_P2_K1_Ch2-Ch1.zen
STAG2	nuc	19.6008333333333	191.345638519884	137190.785878048	0.553865803810937	1190.57162796547	2429.81805946042	STAG2gfpcf2	STAG22015120211	20151202	TR1_2_W0001_P0178_T0001_R1_P3_K1_Ch2-Ch1.zen
STAG2	nuc	19.6238888888889	230.300516904339	180837.515813157	8.70282628321984	1303.89545690754	2661.09879861358	STAG2gfpcf2	STAG22015012092	20150120	TR1_2_W0001_P0196_T0001_R1_P1_K1_Ch2-Ch1.zen
STAG2	nuc	19.6238888888889	307.412152155784	241387.430101685	7.37070890342439	1303.89545690754	2661.09879861358	STAG2gfpcf2	STAG22015012092	20150120	TR1_2_W0001_P0196_T0001_R1_P2_K1_Ch2-Ch1.zen
STAG2	nuc	19.6238888888889	222.682219883837	174855.44540171	9.18479356502785	1303.89545690754	2661.09879861358	STAG2gfpcf2	STAG22015012092	20150120	TR1_2_W0001_P0196_T0001_R1_P3_K1_Ch2-Ch1.zen
STAG2	nuc	19.6777777777778	304.926775613007	239435.852545987	6.88308371331573	1303.89545690754	2661.09879861358	STAG2gfpcf2	STAG22015012090	20150120	TR1_2_W0001_P0197_T0001_R1_P1_K1_Ch2-Ch1.zen
STAG2	nuc	19.6777777777778	396.085436176776	311015.829624606	6.24634782802548	1303.89545690754	2661.09879861358	STAG2gfpcf2	STAG22015012090	20150120	TR1_2_W0001_P0197_T0001_R1_P2_K1_Ch2-Ch1.zen
STAG2	nuc	19.6777777777778	306.624241958405	240768.744027102	6.00102316425183	1303.89545690754	2661.09879861358	STAG2gfpcf2	STAG22015012090	20150120	TR1_2_W0001_P0197_T0001_R1_P3_K1_Ch2-Ch1.zen
STAG2	nuc	19.6880555555556	204.945241341103	129469.067386141	0.671002195595286	1049.00445655718	2140.895947061	STAG2gfpcf2	STAG22015120314	20151203	TR1_2_W0001_P0175_T0001_R1_P1_K1_Ch2-Ch1.zen
STAG2	nuc	19.6880555555556	233.900583435005	147760.885787061	0.71218374628371	1049.00445655718	2140.895947061	STAG2gfpcf2	STAG22015120314	20151203	TR1_2_W0001_P0175_T0001_R1_P3_K1_Ch2-Ch1.zen
STAG2	nuc	19.7313888888889	265.926169608461	208811.636847856	8.65071070473538	1303.89545690754	2661.09879861358	STAG2gfpcf2	STAG22015012088	20150120	TR1_2_W0001_P0198_T0001_R1_P2_K1_Ch2-Ch1.zen
STAG2	nuc	19.7313888888889	236.074194456214	185371.146564931	8.68261726600985	1303.89545690754	2661.09879861358	STAG2gfpcf2	STAG22015012088	20150120	TR1_2_W0001_P0198_T0001_R1_P3_K1_Ch2-Ch1.zen
STAG2	nuc	19.7847222222222	347.032352996634	272498.166596704	7.48137131943335	1303.89545690754	2661.09879861358	STAG2gfpcf2	STAG22015012086	20150120	TR1_2_W0001_P0199_T0001_R1_P1_K1_Ch2-Ch1.zen
STAG2	nuc	19.7847222222222	351.815445209034	276253.965868119	6.64808900184941	1303.89545690754	2661.09879861358	STAG2gfpcf2	STAG22015012086	20150120	TR1_2_W0001_P0199_T0001_R1_P2_K1_Ch2-Ch1.zen
STAG2	nuc	19.7847222222222	245.461698164026	192742.440702811	7.65459034180629	1303.89545690754	2661.09879861358	STAG2gfpcf2	STAG22015012086	20150120	TR1_2_W0001_P0199_T0001_R1_P3_K1_Ch2-Ch1.zen
STAG2	nuc	19.8383333333333	274.834065644749	215806.331484139	6.6420151239404	1303.89545690754	2661.09879861358	STAG2gfpcf2	STAG22015012084	20150120	TR1_2_W0001_P0200_T0001_R1_P2_K1_Ch2-Ch1.zen
STAG2	nuc	19.8383333333333	286.771341971406	225179.768528506	6.64022465771999	1303.89545690754	2661.09879861358	STAG2gfpcf2	STAG22015012084	20150120	TR1_2_W0001_P0200_T0001_R1_P3_K1_Ch2-Ch1.zen
STAG2	nuc	19.8916666666667	202.154236465265	158736.378124018	6.19752441088383	1303.89545690754	2661.09879861358	STAG2gfpcf2	STAG2201501202	20150120	TR1_2_W0001_P0201_T0001_R1_P1_K1_Ch2-Ch1.zen
STAG2	nuc	19.8916666666667	202.316986031278	158864.173005302	7.45757315554788	1303.89545690754	2661.09879861358	STAG2gfpcf2	STAG2201501202	20150120	TR1_2_W0001_P0201_T0001_R1_P2_K1_Ch2-Ch1.zen
STAG2	nuc	19.9452777777778	252.883729147722	198570.398292404	7.28025235278345	1303.89545690754	2661.09879861358	STAG2gfpcf2	STAG2201501204	20150120	TR1_2_W0001_P0202_T0001_R1_P1_K1_Ch2-Ch1.zen
STAG2	nuc	19.9452777777778	205.22396405941	161146.802207342	2.66958341144201	1303.89545690754	2661.09879861358	STAG2gfpcf2	STAG2201501204	20150120	TR1_2_W0001_P0202_T0001_R1_P2_K1_Ch2-Ch1.zen
STAG2	nuc	19.9452777777778	278.866143854905	218972.41646254	7.63470315182103	1303.89545690754	2661.09879861358	STAG2gfpcf2	STAG2201501204	20150120	TR1_2_W0001_P0202_T0001_R1_P3_K1_Ch2-Ch1.zen
STAG2	cyt	14.0883333333333	8.62179163887	13816.860398026	2.61953108635394	1303.89545690754	2661.09879861358	STAG2gfpcf2	STAG22015012098	20150120	TR1_2_W0001_P0092_T0001_R1_P4_K1_Ch2-Ch1.zen
STAG2	cyt	14.1419444444444	4.45672600919356	7142.13050842753	5.13249349930844	1303.89545690754	2661.09879861358	STAG2gfpcf2	STAG22015012096	20150120	TR1_2_W0001_P0093_T0001_R1_P5_K1_Ch2-Ch1.zen
STAG2	cyt	14.1938888888889	1.64134119575517	2630.33289566372	3.50853983361065	1303.89545690754	2661.09879861358	STAG2gfpcf2	STAG2201502121	20150212	TR1_2_W0001_P0110_T0001_R1_P4_K1_Ch2-Ch1.zen
STAG2	cyt	14.1938888888889	5.03155229293033	8063.31891661179	1.83142937817259	1303.89545690754	2661.09879861358	STAG2gfpcf2	STAG2201502121	20150212	TR1_2_W0001_P0110_T0001_R1_P5_K1_Ch2-Ch1.zen
STAG2	cyt	14.1952777777778	10.0550453429384	16113.7224858068	2.52743625	1303.89545690754	2661.09879861358	STAG2gfpcf2	STAG22015012095	20150120	TR1_2_W0001_P0094_T0001_R1_P4_K1_Ch2-Ch1.zen
STAG2	cyt	14.2466666666667	4.21313057042395	6751.75640614678	4.70999858823529	1303.89545690754	2661.09879861358	STAG2gfpcf2	STAG2201502127	20150212	TR1_2_W0001_P0111_T0001_R1_P4_K1_Ch2-Ch1.zen
STAG2	cyt	14.2488888888889	89.1087577818239	142801.324606626	0.92595865064695	1303.89545690754	2661.09879861358	STAG2gfpcf2	STAG22015012093	20150120	TR1_2_W0001_P0095_T0001_R1_P4_K1_Ch2-Ch1.zen
STAG2	cyt	14.2994444444444	32.3149218240097	51786.3087299083	3.26111100812359	1303.89545690754	2661.09879861358	STAG2gfpcf2	STAG22015021213	20150212	TR1_2_W0001_P0112_T0001_R1_P5_K1_Ch2-Ch1.zen
STAG2	cyt	14.3025	10.4604851778628	16763.4604792064	3.92043567213115	1303.89545690754	2661.09879861358	STAG2gfpcf2	STAG22015012091	20150120	TR1_2_W0001_P0096_T0001_R1_P5_K1_Ch2-Ch1.zen
STAG2	cyt	14.3522222222222	21.7872224149596	34915.134020531	7.02367657613689	1303.89545690754	2661.09879861358	STAG2gfpcf2	STAG22015021219	20150212	TR1_2_W0001_P0113_T0001_R1_P4_K1_Ch2-Ch1.zen
STAG2	cyt	14.3561111111111	104.688301082429	167768.336553308	2.10081589149996	1303.89545690754	2661.09879861358	STAG2gfpcf2	STAG22015012089	20150120	TR1_2_W0001_P0097_T0001_R1_P4_K1_Ch2-Ch1.zen
STAG2	cyt	14.3561111111111	128.21048854691	205463.840465477	0.73561981915551	1303.89545690754	2661.09879861358	STAG2gfpcf2	STAG22015012089	20150120	TR1_2_W0001_P0097_T0001_R1_P5_K1_Ch2-Ch1.zen
STAG2	cyt	14.4097222222222	4.30396634629692	6897.32536523933	4.4558135612855	1303.89545690754	2661.09879861358	STAG2gfpcf2	STAG22015012087	20150120	TR1_2_W0001_P0098_T0001_R1_P4_K1_Ch2-Ch1.zen
STAG2	cyt	14.4097222222222	4.94371215203485	7922.55061520398	1.34704529602595	1303.89545690754	2661.09879861358	STAG2gfpcf2	STAG22015012087	20150120	TR1_2_W0001_P0098_T0001_R1_P5_K1_Ch2-Ch1.zen
STAG2	cyt	14.4580555555556	114.613233764983	183673.54687136	7.15933442197322	1303.89545690754	2661.09879861358	STAG2gfpcf2	STAG22015021226	20150212	TR1_2_W0001_P0115_T0001_R1_P4_K1_Ch2-Ch1.zen
STAG2	cyt	14.4633333333333	23.1440792965382	37089.5663077081	1.70144058349146	1303.89545690754	2661.09879861358	STAG2gfpcf2	STAG22015012085	20150120	TR1_2_W0001_P0099_T0001_R1_P5_K1_Ch2-Ch1.zen
STAG2	cyt	14.5108333333333	32.4654181310849	52027.4867300705	5.2780913411612	1303.89545690754	2661.09879861358	STAG2gfpcf2	STAG22015021232	20150212	TR1_2_W0001_P0116_T0001_R1_P5_K1_Ch2-Ch1.zen
STAG2	cyt	14.5169444444444	7.16183982862929	11477.2132347845	3.35486256922086	1303.89545690754	2661.09879861358	STAG2gfpcf2	STAG22015012083	20150120	TR1_2_W0001_P0100_T0001_R1_P5_K1_Ch2-Ch1.zen
STAG2	cyt	14.5638888888889	21.693259806517	34764.5541529274	2.13347159650259	1303.89545690754	2661.09879861358	STAG2gfpcf2	STAG22015021237	20150212	TR1_2_W0001_P0117_T0001_R1_P4_K1_Ch2-Ch1.zen
STAG2	cyt	14.5638888888889	5.80771567396711	9307.16028172863	5.04274035585681	1303.89545690754	2661.09879861358	STAG2gfpcf2	STAG22015021237	20150212	TR1_2_W0001_P0117_T0001_R1_P5_K1_Ch2-Ch1.zen
STAG2	cyt	14.6252777777778	42.8816215563018	68719.9834444221	1.3976761306947	1303.89545690754	2661.09879861358	STAG2gfpcf2	STAG2201501203	20150120	TR1_2_W0001_P0102_T0001_R1_P4_K1_Ch2-Ch1.zen
STAG2	cyt	14.6252777777778	11.5191256086959	18459.9857093666	8.57451108035191	1303.89545690754	2661.09879861358	STAG2gfpcf2	STAG2201501203	20150120	TR1_2_W0001_P0102_T0001_R1_P5_K1_Ch2-Ch1.zen
STAG2	cyt	14.6691666666667	13.8603012109108	22211.8388992805	6.87339565730838	1303.89545690754	2661.09879861358	STAG2gfpcf2	STAG22015021247	20150212	TR1_2_W0001_P0119_T0001_R1_P4_K1_Ch2-Ch1.zen
STAG2	cyt	14.6786111111111	58.4647197565822	93692.6922989616	10.2041129806213	1303.89545690754	2661.09879861358	STAG2gfpcf2	STAG2201501205	20150120	TR1_2_W0001_P0103_T0001_R1_P4_K1_Ch2-Ch1.zen
STAG2	cyt	14.6786111111111	73.3264119268462	117509.311233386	6.29839043972044	1303.89545690754	2661.09879861358	STAG2gfpcf2	STAG2201501205	20150120	TR1_2_W0001_P0103_T0001_R1_P5_K1_Ch2-Ch1.zen
STAG2	cyt	14.7322222222222	15.4644574601195	24782.5810234596	3.30986243835154	1303.89545690754	2661.09879861358	STAG2gfpcf2	STAG2201501207	20150120	TR1_2_W0001_P0104_T0001_R1_P4_K1_Ch2-Ch1.zen
STAG2	cyt	14.8294444444444	12.4761462593141	19993.6600640108	5.82616665755154	1303.89545690754	2661.09879861358	STAG2gfpcf2	STAG2201502122	20150212	TR1_2_W0001_P0122_T0001_R1_P4_K1_Ch2-Ch1.zen
STAG2	cyt	14.8294444444444	20.3914233358793	32678.294877678	4.5177936933988	1303.89545690754	2661.09879861358	STAG2gfpcf2	STAG2201502122	20150212	TR1_2_W0001_P0122_T0001_R1_P5_K1_Ch2-Ch1.zen
STAG2	cyt	14.8391666666667	27.7918103895867	44537.7921950866	1.83803155264723	1303.89545690754	2661.09879861358	STAG2gfpcf2	STAG2201501209	20150120	TR1_2_W0001_P0106_T0001_R1_P5_K1_Ch2-Ch1.zen
STAG2	cyt	14.8825	50.0377941888217	80188.1147086868	1.92673470602646	1303.89545690754	2661.09879861358	STAG2gfpcf2	STAG2201502128	20150212	TR1_2_W0001_P0123_T0001_R1_P5_K1_Ch2-Ch1.zen
STAG2	cyt	14.9352777777778	16.3359575787383	26179.2043681404	1.69302777911164	1303.89545690754	2661.09879861358	STAG2gfpcf2	STAG22015021214	20150212	TR1_2_W0001_P0124_T0001_R1_P4_K1_Ch2-Ch1.zen
STAG2	cyt	14.9352777777778	27.0711477025453	43382.8935199636	5.80634970588235	1303.89545690754	2661.09879861358	STAG2gfpcf2	STAG22015021214	20150212	TR1_2_W0001_P0124_T0001_R1_P5_K1_Ch2-Ch1.zen
STAG2	cyt	14.9461111111111	4.27975138421504	6858.5196547046	8.09527014147431	1303.89545690754	2661.09879861358	STAG2gfpcf2	STAG22015012011	20150120	TR1_2_W0001_P0108_T0001_R1_P4_K1_Ch2-Ch1.zen
STAG2	cyt	15.0405555555556	38.2687186209232	61327.5714542706	1.18072600966873	1303.89545690754	2661.09879861358	STAG2gfpcf2	STAG22015021222	20150212	TR1_2_W0001_P0126_T0001_R1_P4_K1_Ch2-Ch1.zen
STAG2	cyt	15.0530555555556	22.6246328703372	36257.1269429343	1.93210203906444	1303.89545690754	2661.09879861358	STAG2gfpcf2	STAG22015012013	20150120	TR1_2_W0001_P0110_T0001_R1_P4_K1_Ch2-Ch1.zen
STAG2	cyt	15.0936111111111	31.2084738612349	50013.1694939267	2.15341995764568	1303.89545690754	2661.09879861358	STAG2gfpcf2	STAG22015021227	20150212	TR1_2_W0001_P0127_T0001_R1_P4_K1_Ch2-Ch1.zen
STAG2	cyt	15.0936111111111	8.29300534438185	13289.9636088196	6.04835807422267	1303.89545690754	2661.09879861358	STAG2gfpcf2	STAG22015021227	20150212	TR1_2_W0001_P0127_T0001_R1_P5_K1_Ch2-Ch1.zen
STAG2	cyt	15.1066666666667	18.4729678202156	29603.8721648575	3.74260362764771	1303.89545690754	2661.09879861358	STAG2gfpcf2	STAG22015012022	20150120	TR1_2_W0001_P0111_T0001_R1_P4_K1_Ch2-Ch1.zen
STAG2	cyt	15.1463888888889	40.4007589871873	64744.274772734	1.14242355238453	1303.89545690754	2661.09879861358	STAG2gfpcf2	STAG22015021233	20150212	TR1_2_W0001_P0128_T0001_R1_P4_K1_Ch2-Ch1.zen
STAG2	cyt	15.1463888888889	21.4913908480474	34441.0488613713	2.9138828149447	1303.89545690754	2661.09879861358	STAG2gfpcf2	STAG22015021233	20150212	TR1_2_W0001_P0128_T0001_R1_P5_K1_Ch2-Ch1.zen
STAG2	cyt	15.1613888888889	4.93954484587681	7915.87229475352	6.6512385894612	1303.89545690754	2661.09879861358	STAG2gfpcf2	STAG22015012021	20150120	TR1_2_W0001_P0112_T0001_R1_P4_K1_Ch2-Ch1.zen
STAG2	cyt	15.215	85.5746917637598	137137.803745271	0.848635010487967	1303.89545690754	2661.09879861358	STAG2gfpcf2	STAG22015012020	20150120	TR1_2_W0001_P0113_T0001_R1_P4_K1_Ch2-Ch1.zen
STAG2	cyt	15.2536111111111	12.3329816709533	19764.2315166536	2.24521652572234	1303.89545690754	2661.09879861358	STAG2gfpcf2	STAG22015021243	20150212	TR1_2_W0001_P0130_T0001_R1_P5_K1_Ch2-Ch1.zen
STAG2	cyt	15.2686111111111	7.55732546843074	12110.9991233144	3.75284566913773	1303.89545690754	2661.09879861358	STAG2gfpcf2	STAG22015012019	20150120	TR1_2_W0001_P0114_T0001_R1_P4_K1_Ch2-Ch1.zen
STAG2	cyt	15.3022222222222	1.16628611607915	1540.51071642311	1.4691435794814	1074.70815363114	2193.35419978448	STAG2gfpcf2	STAG2201512038	20151203	TR1_2_W0001_P0100_T0001_R1_P4_K1_Ch2-Ch1.zen
STAG2	cyt	15.3222222222222	9.40038816161397	15064.6009967018	6.82738687300865	1303.89545690754	2661.09879861358	STAG2gfpcf2	STAG22015012018	20150120	TR1_2_W0001_P0115_T0001_R1_P4_K1_Ch2-Ch1.zen
STAG2	cyt	15.3222222222222	6.33157050015333	10146.6643320951	6.2745706152806	1303.89545690754	2661.09879861358	STAG2gfpcf2	STAG22015012018	20150120	TR1_2_W0001_P0115_T0001_R1_P5_K1_Ch2-Ch1.zen
STAG2	cyt	15.4294444444444	3.49809300076784	5605.8722682442	6.16359322477796	1303.89545690754	2661.09879861358	STAG2gfpcf2	STAG22015012016	20150120	TR1_2_W0001_P0117_T0001_R1_P4_K1_Ch2-Ch1.zen
STAG2	cyt	15.4658333333333	7.11348720259398	11399.7256879044	3.06228711036896	1303.89545690754	2661.09879861358	STAG2gfpcf2	STAG2201502123	20150212	TR1_2_W0001_P0134_T0001_R1_P4_K1_Ch2-Ch1.zen
STAG2	cyt	15.5188888888889	16.9696471657579	27194.724219033	4.75444168454936	1303.89545690754	2661.09879861358	STAG2gfpcf2	STAG2201502129	20150212	TR1_2_W0001_P0135_T0001_R1_P5_K1_Ch2-Ch1.zen
STAG2	cyt	15.5366666666667	37.1819381718263	59585.9504110551	0.920974325454021	1303.89545690754	2661.09879861358	STAG2gfpcf2	STAG22015012015	20150120	TR1_2_W0001_P0119_T0001_R1_P5_K1_Ch2-Ch1.zen
STAG2	cyt	15.5566666666667	2.57542370993993	2910.15489002512	0.736816059009484	919.386961803896	1876.36173326343	STAG2gfpcf2	STAG2201512037	20151203	TR1_2_W0001_P0104_T0001_R1_P4_K1_Ch2-Ch1.zen
STAG2	cyt	15.5716666666667	1.21343043355701	1944.58409637126	14.5164842996743	1303.89545690754	2661.09879861358	STAG2gfpcf2	STAG22015021215	20150212	TR1_2_W0001_P0136_T0001_R1_P4_K1_Ch2-Ch1.zen
STAG2	cyt	15.5716666666667	10.3261582101562	16548.1946692414	4.94436772952415	1303.89545690754	2661.09879861358	STAG2gfpcf2	STAG22015021215	20150212	TR1_2_W0001_P0136_T0001_R1_P5_K1_Ch2-Ch1.zen
STAG2	cyt	15.5902777777778	7.16390273208972	11480.5191426887	1.62612981067126	1303.89545690754	2661.09879861358	STAG2gfpcf2	STAG22015012014	20150120	TR1_2_W0001_P0120_T0001_R1_P4_K1_Ch2-Ch1.zen
STAG2	cyt	15.5902777777778	160.664878628122	257473.654183725	9.70709030614657	1303.89545690754	2661.09879861358	STAG2gfpcf2	STAG22015012014	20150120	TR1_2_W0001_P0120_T0001_R1_P5_K1_Ch2-Ch1.zen
STAG2	cyt	15.6436111111111	4.91829000868266	7881.81033517538	5.42879844785412	1303.89545690754	2661.09879861358	STAG2gfpcf2	STAG22015012023	20150120	TR1_2_W0001_P0121_T0001_R1_P4_K1_Ch2-Ch1.zen
STAG2	cyt	15.6436111111111	17.0049444374232	27251.2898953399	2.97183723350254	1303.89545690754	2661.09879861358	STAG2gfpcf2	STAG22015012023	20150120	TR1_2_W0001_P0121_T0001_R1_P5_K1_Ch2-Ch1.zen
STAG2	cyt	15.7522222222222	2.24629042589952	3599.79486028773	7.43992577155584	1303.89545690754	2661.09879861358	STAG2gfpcf2	STAG22015012024	20150120	TR1_2_W0001_P0123_T0001_R1_P4_K1_Ch2-Ch1.zen
STAG2	cyt	15.7522222222222	31.2338314661107	50053.8063477586	1.50034801649794	1303.89545690754	2661.09879861358	STAG2gfpcf2	STAG22015012024	20150120	TR1_2_W0001_P0123_T0001_R1_P5_K1_Ch2-Ch1.zen
STAG2	cyt	15.7847222222222	4.06865662480584	6520.22954707053	8.51718525737131	1303.89545690754	2661.09879861358	STAG2gfpcf2	STAG22015021234	20150212	TR1_2_W0001_P0140_T0001_R1_P4_K1_Ch2-Ch1.zen
STAG2	cyt	15.7847222222222	38.0501445999054	60977.2954488261	2.39133072797658	1303.89545690754	2661.09879861358	STAG2gfpcf2	STAG22015021234	20150212	TR1_2_W0001_P0140_T0001_R1_P5_K1_Ch2-Ch1.zen
STAG2	cyt	15.8055555555556	7.70594641428736	12349.1717615704	3.5484987610961	1303.89545690754	2661.09879861358	STAG2gfpcf2	STAG22015012025	20150120	TR1_2_W0001_P0124_T0001_R1_P4_K1_Ch2-Ch1.zen
STAG2	cyt	15.8055555555556	24.6183091252625	39452.0947230617	2.04958226870297	1303.89545690754	2661.09879861358	STAG2gfpcf2	STAG22015012025	20150120	TR1_2_W0001_P0124_T0001_R1_P5_K1_Ch2-Ch1.zen
STAG2	cyt	15.8377777777778	235.950652619314	378122.942958462	7.29777471653605	1303.89545690754	2661.09879861358	STAG2gfpcf2	STAG22015021238	20150212	TR1_2_W0001_P0141_T0001_R1_P4_K1_Ch2-Ch1.zen
STAG2	cyt	15.8905555555556	5.3635702458427	8595.39460310215	4.74805379403794	1303.89545690754	2661.09879861358	STAG2gfpcf2	STAG22015021244	20150212	TR1_2_W0001_P0142_T0001_R1_P4_K1_Ch2-Ch1.zen
STAG2	cyt	15.8905555555556	5.97813125976296	9580.25994096578	5.08141538433471	1303.89545690754	2661.09879861358	STAG2gfpcf2	STAG22015021244	20150212	TR1_2_W0001_P0142_T0001_R1_P5_K1_Ch2-Ch1.zen
STAG2	cyt	15.9661111111111	7.48465772982994	11994.5453696466	3.20944082372323	1303.89545690754	2661.09879861358	STAG2gfpcf2	STAG22015012028	20150120	TR1_2_W0001_P0127_T0001_R1_P4_K1_Ch2-Ch1.zen
STAG2	cyt	16.0197222222222	17.6301483552628	28253.2110290105	4.54279791489878	1303.89545690754	2661.09879861358	STAG2gfpcf2	STAG22015012029	20150120	TR1_2_W0001_P0128_T0001_R1_P4_K1_Ch2-Ch1.zen
STAG2	cyt	16.0991666666667	1.87770967403582	2920.74620009556	1.26322224702381	1265.59952229621	2582.94125534881	STAG2gfpcf2	STAG2201512036	20151203	TR1_2_W0001_P0113_T0001_R1_P5_K1_Ch2-Ch1.zen
STAG2	cyt	16.1347222222222	111.498210390213	178681.563196906	6.60110733097405	1303.89545690754	2661.09879861358	STAG2gfpcf2	STAG22015012038	20150120	TR1_2_W0001_P0131_T0001_R1_P5_K1_Ch2-Ch1.zen
STAG2	cyt	16.1552777777778	1.22279544749405	1959.5920083707	9.79374150702426	1303.89545690754	2661.09879861358	STAG2gfpcf2	STAG22015021210	20150212	TR1_2_W0001_P0147_T0001_R1_P4_K1_Ch2-Ch1.zen
STAG2	cyt	16.1880555555556	20.3120633478059	32551.1164532477	1.69051581340519	1303.89545690754	2661.09879861358	STAG2gfpcf2	STAG22015012037	20150120	TR1_2_W0001_P0132_T0001_R1_P4_K1_Ch2-Ch1.zen
STAG2	cyt	16.1880555555556	1.49407043042063	2394.32399048859	7.89810460526316	1303.89545690754	2661.09879861358	STAG2gfpcf2	STAG22015012037	20150120	TR1_2_W0001_P0132_T0001_R1_P5_K1_Ch2-Ch1.zen
STAG2	cyt	16.2083333333333	36.5623999503719	58593.1088445198	1.91889619844591	1303.89545690754	2661.09879861358	STAG2gfpcf2	STAG22015021216	20150212	TR1_2_W0001_P0148_T0001_R1_P5_K1_Ch2-Ch1.zen
STAG2	cyt	16.2430555555556	13.4320814822594	21525.5949655043	3.02393181242079	1303.89545690754	2661.09879861358	STAG2gfpcf2	STAG22015012036	20150120	TR1_2_W0001_P0133_T0001_R1_P4_K1_Ch2-Ch1.zen
STAG2	cyt	16.2430555555556	2.97021352807022	4759.91851677978	6.82772787066634	1303.89545690754	2661.09879861358	STAG2gfpcf2	STAG22015012036	20150120	TR1_2_W0001_P0133_T0001_R1_P5_K1_Ch2-Ch1.zen
STAG2	cyt	16.2611111111111	13.5008870423565	21635.8593813345	5.12991086783137	1303.89545690754	2661.09879861358	STAG2gfpcf2	STAG22015021220	20150212	TR1_2_W0001_P0149_T0001_R1_P4_K1_Ch2-Ch1.zen
STAG2	cyt	16.2966666666667	3.35808224685811	5381.49790128876	7.40983920134983	1303.89545690754	2661.09879861358	STAG2gfpcf2	STAG22015012035	20150120	TR1_2_W0001_P0134_T0001_R1_P4_K1_Ch2-Ch1.zen
STAG2	cyt	16.315	3.72934620362998	5976.46730862275	5.94990582733813	1303.89545690754	2661.09879861358	STAG2gfpcf2	STAG22015021224	20150212	TR1_2_W0001_P0150_T0001_R1_P4_K1_Ch2-Ch1.zen
STAG2	cyt	16.35	9.98725430242638	16005.0838893035	3.54718765550239	1303.89545690754	2661.09879861358	STAG2gfpcf2	STAG22015012034	20150120	TR1_2_W0001_P0135_T0001_R1_P5_K1_Ch2-Ch1.zen
STAG2	cyt	16.3677777777778	2.45309863837225	3931.21555804836	5.67019782199937	1303.89545690754	2661.09879861358	STAG2gfpcf2	STAG22015021229	20150212	TR1_2_W0001_P0151_T0001_R1_P4_K1_Ch2-Ch1.zen
STAG2	cyt	16.4036111111111	6.74995972646261	10817.1543849852	1.86273500681199	1303.89545690754	2661.09879861358	STAG2gfpcf2	STAG22015012033	20150120	TR1_2_W0001_P0136_T0001_R1_P4_K1_Ch2-Ch1.zen
STAG2	cyt	16.4036111111111	19.5493808448804	31328.8788821805	2.53179848281887	1303.89545690754	2661.09879861358	STAG2gfpcf2	STAG22015012033	20150120	TR1_2_W0001_P0136_T0001_R1_P5_K1_Ch2-Ch1.zen
STAG2	cyt	16.4205555555556	1.77165650242203	2839.16981441092	4.85471615853659	1303.89545690754	2661.09879861358	STAG2gfpcf2	STAG22015021235	20150212	TR1_2_W0001_P0152_T0001_R1_P5_K1_Ch2-Ch1.zen
STAG2	cyt	16.4569444444444	44.9151717440715	71978.8512335857	1.39981365744051	1303.89545690754	2661.09879861358	STAG2gfpcf2	STAG22015012032	20150120	TR1_2_W0001_P0137_T0001_R1_P4_K1_Ch2-Ch1.zen
STAG2	cyt	16.4736111111111	7.70278340724569	12344.1028816249	1.47797361889125	1303.89545690754	2661.09879861358	STAG2gfpcf2	STAG22015021239	20150212	TR1_2_W0001_P0153_T0001_R1_P4_K1_Ch2-Ch1.zen
STAG2	cyt	16.4736111111111	4.00858443547431	6423.96080287407	2.06670234375	1303.89545690754	2661.09879861358	STAG2gfpcf2	STAG22015021239	20150212	TR1_2_W0001_P0153_T0001_R1_P5_K1_Ch2-Ch1.zen
STAG2	cyt	16.5261111111111	2.24854195323348	3603.40304756001	5.672283412527	1303.89545690754	2661.09879861358	STAG2gfpcf2	STAG22015021245	20150212	TR1_2_W0001_P0154_T0001_R1_P5_K1_Ch2-Ch1.zen
STAG2	cyt	16.5644444444444	4.58400716180453	7346.10504070422	3.39734063621533	1303.89545690754	2661.09879861358	STAG2gfpcf2	STAG22015012031	20150120	TR1_2_W0001_P0139_T0001_R1_P4_K1_Ch2-Ch1.zen
STAG2	cyt	16.5644444444444	8.56225678340919	13721.4527587355	0.900182314540059	1303.89545690754	2661.09879861358	STAG2gfpcf2	STAG22015012031	20150120	TR1_2_W0001_P0139_T0001_R1_P5_K1_Ch2-Ch1.zen
STAG2	cyt	16.6180555555556	31.0219502877135	49714.2559636266	1.06765302981725	1303.89545690754	2661.09879861358	STAG2gfpcf2	STAG22015012030	20150120	TR1_2_W0001_P0140_T0001_R1_P4_K1_Ch2-Ch1.zen
STAG2	cyt	16.6716666666667	16.4901418772185	26426.2925624392	2.25508043449944	1303.89545690754	2661.09879861358	STAG2gfpcf2	STAG22015012039	20150120	TR1_2_W0001_P0141_T0001_R1_P5_K1_Ch2-Ch1.zen
STAG2	cyt	16.6866666666667	42.8068626806273	65112.2285180926	0.453776586174662	1237.59938770448	2525.79624105465	STAG2gfpcf2	STAG2201512034	20151203	TR1_2_W0001_P0124_T0001_R1_P5_K1_Ch2-Ch1.zen
STAG2	cyt	16.7905555555556	26.0694681321892	41777.6509709824	1.80371957142857	1303.89545690754	2661.09879861358	STAG2gfpcf2	STAG22015021211	20150212	TR1_2_W0001_P0159_T0001_R1_P4_K1_Ch2-Ch1.zen
STAG2	cyt	16.8333333333333	26.6507702727214	42709.2172696385	2.7948253171857	1303.89545690754	2661.09879861358	STAG2gfpcf2	STAG22015012042	20150120	TR1_2_W0001_P0144_T0001_R1_P4_K1_Ch2-Ch1.zen
STAG2	cyt	16.8447222222222	15.5261388644693	24881.4286167154	3.4956011398805	1303.89545690754	2661.09879861358	STAG2gfpcf2	STAG22015021217	20150212	TR1_2_W0001_P0160_T0001_R1_P4_K1_Ch2-Ch1.zen
STAG2	cyt	16.9405555555556	5.55039274664784	8894.78717960532	1.31489223590151	1303.89545690754	2661.09879861358	STAG2gfpcf2	STAG22015012044	20150120	TR1_2_W0001_P0146_T0001_R1_P5_K1_Ch2-Ch1.zen
STAG2	cyt	16.9938888888889	3.18114864681239	5097.95279211093	2.60090253719447	1303.89545690754	2661.09879861358	STAG2gfpcf2	STAG22015012045	20150120	TR1_2_W0001_P0147_T0001_R1_P5_K1_Ch2-Ch1.zen
STAG2	cyt	17.0475	56.4615815967688	90482.561334149	1.14424715767417	1303.89545690754	2661.09879861358	STAG2gfpcf2	STAG22015012046	20150120	TR1_2_W0001_P0148_T0001_R1_P4_K1_Ch2-Ch1.zen
STAG2	cyt	17.0475	13.2010072940333	21155.2868052012	1.86781369352089	1303.89545690754	2661.09879861358	STAG2gfpcf2	STAG22015012046	20150120	TR1_2_W0001_P0148_T0001_R1_P5_K1_Ch2-Ch1.zen
STAG2	cyt	17.0563888888889	60.2377458347772	96534.0569283313	1.08472385678705	1303.89545690754	2661.09879861358	STAG2gfpcf2	STAG22015021236	20150212	TR1_2_W0001_P0164_T0001_R1_P5_K1_Ch2-Ch1.zen
STAG2	cyt	17.1094444444444	6.23337512936935	9989.30124717225	3.21557139005736	1303.89545690754	2661.09879861358	STAG2gfpcf2	STAG22015021240	20150212	TR1_2_W0001_P0165_T0001_R1_P5_K1_Ch2-Ch1.zen
STAG2	cyt	17.1547222222222	28.7955337719782	46146.3100569907	2.62127041835187	1303.89545690754	2661.09879861358	STAG2gfpcf2	STAG22015012047	20150120	TR1_2_W0001_P0150_T0001_R1_P5_K1_Ch2-Ch1.zen
STAG2	cyt	17.1622222222222	4.66163757951944	7470.51174051029	4.45308015368852	1303.89545690754	2661.09879861358	STAG2gfpcf2	STAG22015021246	20150212	TR1_2_W0001_P0166_T0001_R1_P5_K1_Ch2-Ch1.zen
STAG2	cyt	17.2083333333333	96.2693317991205	154276.509314255	0.980359187874251	1303.89545690754	2661.09879861358	STAG2gfpcf2	STAG22015012056	20150120	TR1_2_W0001_P0151_T0001_R1_P5_K1_Ch2-Ch1.zen
STAG2	cyt	17.3166666666667	23.5309860116483	37709.6040323074	1.85760179496192	1303.89545690754	2661.09879861358	STAG2gfpcf2	STAG22015012055	20150120	TR1_2_W0001_P0153_T0001_R1_P5_K1_Ch2-Ch1.zen
STAG2	cyt	17.3702777777778	6.73092947055526	10786.6574302658	4.0950979004329	1303.89545690754	2661.09879861358	STAG2gfpcf2	STAG22015012054	20150120	TR1_2_W0001_P0154_T0001_R1_P4_K1_Ch2-Ch1.zen
STAG2	cyt	17.3755555555556	3.10491354659689	4975.78215969176	4.39740163970588	1303.89545690754	2661.09879861358	STAG2gfpcf2	STAG2201502126	20150212	TR1_2_W0001_P0170_T0001_R1_P5_K1_Ch2-Ch1.zen
STAG2	cyt	17.4288888888889	11.6349708121444	18645.633550427	3.33517456431535	1303.89545690754	2661.09879861358	STAG2gfpcf2	STAG22015021212	20150212	TR1_2_W0001_P0171_T0001_R1_P4_K1_Ch2-Ch1.zen
STAG2	cyt	17.4288888888889	1.42962405378138	2291.04538825832	9.04748903940887	1303.89545690754	2661.09879861358	STAG2gfpcf2	STAG22015021212	20150212	TR1_2_W0001_P0171_T0001_R1_P5_K1_Ch2-Ch1.zen
STAG2	cyt	17.4772222222222	3.94687101403152	6325.06190059541	6.18580620644882	1303.89545690754	2661.09879861358	STAG2gfpcf2	STAG22015012052	20150120	TR1_2_W0001_P0156_T0001_R1_P4_K1_Ch2-Ch1.zen
STAG2	cyt	17.4772222222222	2.21407666470099	3548.17066661448	1.95825408940397	1303.89545690754	2661.09879861358	STAG2gfpcf2	STAG22015012052	20150120	TR1_2_W0001_P0156_T0001_R1_P5_K1_Ch2-Ch1.zen
STAG2	cyt	17.4816666666667	5.39009792717227	8637.90656406878	4.63196868150685	1303.89545690754	2661.09879861358	STAG2gfpcf2	STAG22015021218	20150212	TR1_2_W0001_P0172_T0001_R1_P4_K1_Ch2-Ch1.zen
STAG2	cyt	17.5347222222222	2.21406742600352	3548.15586113105	2.31369160120846	1303.89545690754	2661.09879861358	STAG2gfpcf2	STAG22015021221	20150212	TR1_2_W0001_P0173_T0001_R1_P5_K1_Ch2-Ch1.zen
STAG2	cyt	17.5841666666667	38.5438326977942	61768.4557800436	1.69484672462942	1303.89545690754	2661.09879861358	STAG2gfpcf2	STAG22015012050	20150120	TR1_2_W0001_P0158_T0001_R1_P4_K1_Ch2-Ch1.zen
STAG2	cyt	17.5877777777778	27.3723856137565	43865.6426213261	2.29828000293152	1303.89545690754	2661.09879861358	STAG2gfpcf2	STAG22015021225	20150212	TR1_2_W0001_P0174_T0001_R1_P5_K1_Ch2-Ch1.zen
STAG2	cyt	17.6377777777778	14.6982539706878	23554.7008921154	2.18263555124335	1303.89545690754	2661.09879861358	STAG2gfpcf2	STAG22015012049	20150120	TR1_2_W0001_P0159_T0001_R1_P5_K1_Ch2-Ch1.zen
STAG2	cyt	17.6408333333333	34.4836321656046	55261.7775522446	1.73257386822529	1303.89545690754	2661.09879861358	STAG2gfpcf2	STAG22015021231	20150212	TR1_2_W0001_P0175_T0001_R1_P5_K1_Ch2-Ch1.zen
STAG2	cyt	17.7447222222222	8.87043670485869	14215.3267852135	2.95774131522166	1303.89545690754	2661.09879861358	STAG2gfpcf2	STAG22015012057	20150120	TR1_2_W0001_P0161_T0001_R1_P5_K1_Ch2-Ch1.zen
STAG2	cyt	17.8533333333333	4.98326669494279	7985.93878559339	3.87832380642874	1303.89545690754	2661.09879861358	STAG2gfpcf2	STAG22015012058	20150120	TR1_2_W0001_P0163_T0001_R1_P4_K1_Ch2-Ch1.zen
STAG2	cyt	17.9069444444444	77.6233178692365	124395.321941624	0.94280393756454	1303.89545690754	2661.09879861358	STAG2gfpcf2	STAG22015012059	20150120	TR1_2_W0001_P0164_T0001_R1_P5_K1_Ch2-Ch1.zen
STAG2	cyt	17.9602777777778	2.26399099198075	3628.16091931053	6.96642686478455	1303.89545690754	2661.09879861358	STAG2gfpcf2	STAG22015012060	20150120	TR1_2_W0001_P0165_T0001_R1_P4_K1_Ch2-Ch1.zen
STAG2	cyt	18.1208333333333	4.92758011938157	7896.69821091926	8.1051583361515	1303.89545690754	2661.09879861358	STAG2gfpcf2	STAG22015012062	20150120	TR1_2_W0001_P0168_T0001_R1_P4_K1_Ch2-Ch1.zen
STAG2	cyt	18.1741666666667	18.4048273634168	29494.6736109512	1.88066317485847	1303.89545690754	2661.09879861358	STAG2gfpcf2	STAG22015012063	20150120	TR1_2_W0001_P0169_T0001_R1_P5_K1_Ch2-Ch1.zen
STAG2	cyt	18.2277777777778	11.9157596143283	19095.611912652	2.89113225458468	1303.89545690754	2661.09879861358	STAG2gfpcf2	STAG22015012064	20150120	TR1_2_W0001_P0170_T0001_R1_P4_K1_Ch2-Ch1.zen
STAG2	cyt	18.2811111111111	6.50737792659544	10428.4046906925	6.72619194298921	1303.89545690754	2661.09879861358	STAG2gfpcf2	STAG22015012074	20150120	TR1_2_W0001_P0171_T0001_R1_P4_K1_Ch2-Ch1.zen
STAG2	cyt	18.2811111111111	21.3260373587873	34176.0614697562	2.70145653272101	1303.89545690754	2661.09879861358	STAG2gfpcf2	STAG22015012074	20150120	TR1_2_W0001_P0171_T0001_R1_P5_K1_Ch2-Ch1.zen
STAG2	cyt	18.3347222222222	2.62689356951602	4209.73079038964	7.6507631598513	1303.89545690754	2661.09879861358	STAG2gfpcf2	STAG22015012073	20150120	TR1_2_W0001_P0172_T0001_R1_P4_K1_Ch2-Ch1.zen
STAG2	cyt	18.3347222222222	2.04701810799579	3280.45081754214	4.1109830824117	1303.89545690754	2661.09879861358	STAG2gfpcf2	STAG22015012073	20150120	TR1_2_W0001_P0172_T0001_R1_P5_K1_Ch2-Ch1.zen
STAG2	cyt	18.4433333333333	1.51264310902518	2424.08765426581	1.89217530612245	1303.89545690754	2661.09879861358	STAG2gfpcf2	STAG22015012071	20150120	TR1_2_W0001_P0174_T0001_R1_P4_K1_Ch2-Ch1.zen
STAG2	cyt	18.4969444444444	5.326681594349	8536.27865953631	5.19833583244111	1303.89545690754	2661.09879861358	STAG2gfpcf2	STAG22015012070	20150120	TR1_2_W0001_P0175_T0001_R1_P4_K1_Ch2-Ch1.zen
STAG2	cyt	18.4969444444444	24.6631956195141	39524.0276171524	1.93767577585124	1303.89545690754	2661.09879861358	STAG2gfpcf2	STAG22015012070	20150120	TR1_2_W0001_P0175_T0001_R1_P5_K1_Ch2-Ch1.zen
STAG2	cyt	18.6575	20.1776399127531	32335.696049445	2.6003263722014	1303.89545690754	2661.09879861358	STAG2gfpcf2	STAG22015012067	20150120	TR1_2_W0001_P0178_T0001_R1_P5_K1_Ch2-Ch1.zen
STAG2	cyt	18.7111111111111	9.52908868975304	15270.8501505822	3.45603502827764	1303.89545690754	2661.09879861358	STAG2gfpcf2	STAG22015012066	20150120	TR1_2_W0001_P0179_T0001_R1_P5_K1_Ch2-Ch1.zen
STAG2	cyt	18.8180555555556	272.288646483779	436356.429616397	8.82689065269511	1303.89545690754	2661.09879861358	STAG2gfpcf2	STAG22015012075	20150120	TR1_2_W0001_P0181_T0001_R1_P4_K1_Ch2-Ch1.zen
STAG2	cyt	18.8180555555556	13.8616353945719	22213.9769965767	4.13375883967746	1303.89545690754	2661.09879861358	STAG2gfpcf2	STAG22015012075	20150120	TR1_2_W0001_P0181_T0001_R1_P5_K1_Ch2-Ch1.zen
STAG2	cyt	18.8716666666667	11.1553379929438	17876.9975194508	2.39269846153846	1303.89545690754	2661.09879861358	STAG2gfpcf2	STAG22015012076	20150120	TR1_2_W0001_P0182_T0001_R1_P5_K1_Ch2-Ch1.zen
STAG2	cyt	18.9266666666667	0.854289222129631	1369.04200612882	4.72554176910299	1303.89545690754	2661.09879861358	STAG2gfpcf2	STAG22015012077	20150120	TR1_2_W0001_P0183_T0001_R1_P5_K1_Ch2-Ch1.zen
STAG2	cyt	18.98	32.6295325779455	52290.4884931088	1.86300089942976	1303.89545690754	2661.09879861358	STAG2gfpcf2	STAG22015012078	20150120	TR1_2_W0001_P0184_T0001_R1_P5_K1_Ch2-Ch1.zen
STAG2	cyt	19.0338888888889	8.31083747367906	13318.5405045994	4.2951021855686	1303.89545690754	2661.09879861358	STAG2gfpcf2	STAG22015012079	20150120	TR1_2_W0001_P0185_T0001_R1_P4_K1_Ch2-Ch1.zen
STAG2	cyt	19.0872222222222	58.1682052763859	93217.5127364685	1.58639552534205	1303.89545690754	2661.09879861358	STAG2gfpcf2	STAG22015012080	20150120	TR1_2_W0001_P0186_T0001_R1_P5_K1_Ch2-Ch1.zen
STAG2	cyt	19.1947222222222	5.17730863900683	8296.90088776336	1.52008052980132	1303.89545690754	2661.09879861358	STAG2gfpcf2	STAG22015012081	20150120	TR1_2_W0001_P0188_T0001_R1_P5_K1_Ch2-Ch1.zen
STAG2	cyt	19.3013888888889	9.83150572241977	15755.4888541555	3.61931800577221	1303.89545690754	2661.09879861358	STAG2gfpcf2	STAG22015012082	20150120	TR1_2_W0001_P0190_T0001_R1_P4_K1_Ch2-Ch1.zen
STAG2	cyt	19.3547222222222	14.3988593014365	23074.9056799105	2.96266325436084	1303.89545690754	2661.09879861358	STAG2gfpcf2	STAG220150120100	20150120	TR1_2_W0001_P0191_T0001_R1_P4_K1_Ch2-Ch1.zen
STAG2	cyt	19.4083333333333	7.77241290245312	12455.6876954505	5.55490839949271	1303.89545690754	2661.09879861358	STAG2gfpcf2	STAG22015012099	20150120	TR1_2_W0001_P0192_T0001_R1_P4_K1_Ch2-Ch1.zen
STAG2	cyt	19.4322222222222	14.9847364083194	15805.9577214936	1.28853936138531	858.227909768003	1751.54322957521	STAG2gfpcf2	STAG22015120315	20151203	TR1_2_W0001_P0171_T0001_R1_P4_K1_Ch2-Ch1.zen
STAG2	cyt	19.4322222222222	19.9961479398946	21092.0139212614	1.21192675897673	858.227909768003	1751.54322957521	STAG2gfpcf2	STAG22015120315	20151203	TR1_2_W0001_P0171_T0001_R1_P5_K1_Ch2-Ch1.zen
STAG2	cyt	19.4630555555556	1.62685182655598	2607.11294326101	7.11611787587413	1303.89545690754	2661.09879861358	STAG2gfpcf2	STAG22015012097	20150120	TR1_2_W0001_P0193_T0001_R1_P4_K1_Ch2-Ch1.zen
STAG2	cyt	19.4630555555556	0.838432480337691	1343.63076947599	4.51102618213661	1303.89545690754	2661.09879861358	STAG2gfpcf2	STAG22015012097	20150120	TR1_2_W0001_P0193_T0001_R1_P5_K1_Ch2-Ch1.zen
STAG2	cyt	19.5702777777778	3.47062344442487	5561.85090457827	3.12313239176124	1303.89545690754	2661.09879861358	STAG2gfpcf2	STAG22015012094	20150120	TR1_2_W0001_P0195_T0001_R1_P4_K1_Ch2-Ch1.zen
STAG2	cyt	19.5702777777778	37.3451228953297	59847.4622450424	1.96424214216507	1303.89545690754	2661.09879861358	STAG2gfpcf2	STAG22015012094	20150120	TR1_2_W0001_P0195_T0001_R1_P5_K1_Ch2-Ch1.zen
STAG2	cyt	19.6238888888889	8.70500260811244	13950.2102159946	2.84567857389503	1303.89545690754	2661.09879861358	STAG2gfpcf2	STAG22015012092	20150120	TR1_2_W0001_P0196_T0001_R1_P4_K1_Ch2-Ch1.zen
STAG2	cyt	19.6777777777778	31.7024869052907	50804.8505679334	1.90043631860299	1303.89545690754	2661.09879861358	STAG2gfpcf2	STAG22015012090	20150120	TR1_2_W0001_P0197_T0001_R1_P5_K1_Ch2-Ch1.zen
STAG2	cyt	19.7313888888889	27.447795096885	43986.4901602965	2.47018566174254	1303.89545690754	2661.09879861358	STAG2gfpcf2	STAG22015012088	20150120	TR1_2_W0001_P0198_T0001_R1_P5_K1_Ch2-Ch1.zen
STAG2	cyt	19.7847222222222	33.4551720307437	53613.6177841236	1.82777440632148	1303.89545690754	2661.09879861358	STAG2gfpcf2	STAG22015012086	20150120	TR1_2_W0001_P0199_T0001_R1_P4_K1_Ch2-Ch1.zen
STAG2	cyt	19.8383333333333	9.95990646960131	15961.257593777	2.6963676603842	1303.89545690754	2661.09879861358	STAG2gfpcf2	STAG22015012084	20150120	TR1_2_W0001_P0200_T0001_R1_P4_K1_Ch2-Ch1.zen
STAG2	cyt	19.8383333333333	3.63448224879369	5824.44298749807	1.48828325930764	1303.89545690754	2661.09879861358	STAG2gfpcf2	STAG22015012084	20150120	TR1_2_W0001_P0200_T0001_R1_P5_K1_Ch2-Ch1.zen
STAG2	cyt	19.8916666666667	13.6250091080602	21834.7713158809	2.18067896029909	1303.89545690754	2661.09879861358	STAG2gfpcf2	STAG2201501202	20150120	TR1_2_W0001_P0201_T0001_R1_P5_K1_Ch2-Ch1.zen
STAG2	cyt	19.9452777777778	30.7190647390893	49228.8664393596	1.76819379524302	1303.89545690754	2661.09879861358	STAG2gfpcf2	STAG2201501204	20150120	TR1_2_W0001_P0202_T0001_R1_P5_K1_Ch2-Ch1.zen
NIPBL	nuc	14.4416666666667	195.220198527158	122776.876855013	0.708555164817073	1044.33776745856	2131.37177801198	gfpNIPBLcf1	NIPBL201512031	20151203	TR1_2_W0001_P0086_T0001_R1_P1_K1_Ch2-Ch1.zen
NIPBL	nuc	14.4416666666667	156.909767161612	98682.8786441891	0.860211025682295	1044.33776745856	2131.37177801198	gfpNIPBLcf1	NIPBL201512031	20151203	TR1_2_W0001_P0086_T0001_R1_P3_K1_Ch2-Ch1.zen
NIPBL	nuc	14.5913888888889	122.46505960539	67333.1518637425	1.09635742961408	912.98974300438	1863.3057546022	gfpNIPBLcf1	NIPBL201512032	20151203	TR1_2_W0001_P0089_T0001_R1_P2_K1_Ch2-Ch1.zen
NIPBL	nuc	14.7875	268.518789716256	189105.912808132	0.735487725568531	1169.44440280193	2386.69985300997	gfpNIPBLcf1	NIPBL201512033	20151203	TR1_2_W0001_P0092_T0001_R1_P3_K1_Ch2-Ch1.zen
NIPBL	nuc	15.2388888888889	298.546021384078	198449.012681702	0.798208867818607	1103.79089448125	2252.70868739054	gfpNIPBLcf1	NIPBL201512039	20151203	TR1_2_W0001_P0099_T0001_R1_P2_K1_Ch2-Ch1.zen
NIPBL	nuc	15.4933333333333	156.688227937791	115534.225657663	0.712239016627191	1224.40033968565	2498.85852097925	gfpNIPBLcf1	NIPBL201512038	20151203	TR1_2_W0001_P0103_T0001_R1_P3_K1_Ch2-Ch1.zen
NIPBL	nuc	15.6613888888889	313.879206899082	145348.002153485	0.692202381808224	768.945699701925	1569.32863508012	gfpNIPBLcf1	NIPBL201512022	20151202	TR1_2_W0001_P0104_T0001_R1_P2_K1_Ch2-Ch1.zen
NIPBL	nuc	15.8269444444444	220.088935056847	142777.312700585	0.767980961752988	1077.23423490069	2198.50963751224	gfpNIPBLcf1	NIPBL201512037	20151203	TR1_2_W0001_P0108_T0001_R1_P3_K1_Ch2-Ch1.zen
NIPBL	nuc	16.0355555555556	241.295086306991	167642.861724781	0.859393143432629	1153.68099955492	2354.52858251397	gfpNIPBLcf1	NIPBL201512036	20151203	TR1_2_W0001_P0112_T0001_R1_P2_K1_Ch2-Ch1.zen
NIPBL	nuc	16.1158333333333	494.315484408157	332106.048046857	0.469181321591574	1115.63395082292	2276.878986348	gfpNIPBLcf1	NIPBL201512023	20151202	TR1_2_W0001_P0114_T0001_R1_P3_K1_Ch2-Ch1.zen
NIPBL	nuc	17.1780555555556	110.146504398063	76907.0601743465	0.720841985426037	1159.43029491192	2366.2622248749	gfpNIPBLcf1	NIPBL201512027	20151202	TR1_2_W0001_P0134_T0001_R1_P1_K1_Ch2-Ch1.zen
NIPBL	nuc	17.2375	165.470353800727	98564.8703955638	1.05643161242119	989.124848281194	2018.68863910504	gfpNIPBLcf1	NIPBL2015120311	20151203	TR1_2_W0001_P0134_T0001_R1_P3_K1_Ch2-Ch1.zen
NIPBL	nuc	17.43	256.304240110646	188130.860458045	0.7730449855887	1218.85881724692	2487.54891895091	gfpNIPBLcf1	NIPBL201512026	20151202	TR1_2_W0001_P0138_T0001_R1_P1_K1_Ch2-Ch1.zen
NIPBL	nuc	17.43	177.771352975578	130486.634109715	0.884874503409091	1218.85881724692	2487.54891895091	gfpNIPBLcf1	NIPBL201512026	20151202	TR1_2_W0001_P0138_T0001_R1_P3_K1_Ch2-Ch1.zen
NIPBL	nuc	17.4925	191.780619086554	123569.00964684	0.800605779952141	1069.92664265663	2183.59569265692	gfpNIPBLcf1	NIPBL2015120312	20151203	TR1_2_W0001_P0138_T0001_R1_P2_K1_Ch2-Ch1.zen
NIPBL	nuc	17.6363888888889	171.637280710774	107141.57938289	0.858130456291962	1036.56268614838	2115.50374240833	gfpNIPBLcf1	NIPBL201512025	20151202	TR1_2_W0001_P0142_T0001_R1_P1_K1_Ch2-Ch1.zen
NIPBL	nuc	17.7011111111111	189.901405783614	129163.887508372	0.773854800892193	1129.43718061726	2305.04977107473	gfpNIPBLcf1	NIPBL2015120313	20151203	TR1_2_W0001_P0142_T0001_R1_P1_K1_Ch2-Ch1.zen
NIPBL	nuc	17.7011111111111	350.038320639659	238083.073077606	0.931529051703842	1129.43718061726	2305.04977107473	gfpNIPBLcf1	NIPBL2015120313	20151203	TR1_2_W0001_P0142_T0001_R1_P2_K1_Ch2-Ch1.zen
NIPBL	nuc	17.7011111111111	388.307254292641	264112.181293116	0.524493483667755	1129.43718061726	2305.04977107473	gfpNIPBLcf1	NIPBL2015120313	20151203	TR1_2_W0001_P0142_T0001_R1_P3_K1_Ch2-Ch1.zen
NIPBL	nuc	17.8513888888889	167.032575991702	100727.14112549	0.812224635959471	1001.36978118847	2043.67912133737	gfpNIPBLcf1	NIPBL2015120314	20151203	TR1_2_W0001_P0145_T0001_R1_P1_K1_Ch2-Ch1.zen
NIPBL	nuc	17.8513888888889	319.78313745091	192841.671897403	0.652707815138816	1001.36978118847	2043.67912133737	gfpNIPBLcf1	NIPBL2015120314	20151203	TR1_2_W0001_P0145_T0001_R1_P2_K1_Ch2-Ch1.zen
NIPBL	nuc	18.0227777777778	162.221202140963	121005.966601819	0.890595768209352	1238.6491877126	2527.93876062982	gfpNIPBLcf1	NIPBL201512024	20151202	TR1_2_W0001_P0148_T0001_R1_P1_K1_Ch2-Ch1.zen
NIPBL	nuc	18.4533333333333	159.01523172102	173799.276791625	0.869662738497791	1814.92377967318	3704.04809992831	gfpNIPBLcf1	NIPBL2015120316	20151203	TR1_2_W0001_P0155_T0001_R1_P3_K1_Ch2-Ch1.zen
NIPBL	nuc	18.8583333333333	188.425360637081	204438.876668125	0.854068250519442	1801.66185300803	3676.98205185753	gfpNIPBLcf1	NIPBL2015120317	20151203	TR1_2_W0001_P0162_T0001_R1_P2_K1_Ch2-Ch1.zen
NIPBL	nuc	19.1136111111111	224.664637533848	180229.975222987	0.972799022939453	1332.11419468606	2718.68995655727	gfpNIPBLcf1	NIPBL2015120321	20151203	TR1_2_W0001_P0166_T0001_R1_P1_K1_Ch2-Ch1.zen
NIPBL	nuc	19.1136111111111	180.836300348819	145070.102215681	0.669860418934911	1332.11419468606	2718.68995655727	gfpNIPBLcf1	NIPBL2015120321	20151203	TR1_2_W0001_P0166_T0001_R1_P2_K1_Ch2-Ch1.zen
NIPBL	nuc	19.3911111111111	233.808285975305	148179.512187538	0.644247935818455	1052.3917018959	2147.80892037779	gfpNIPBLcf1	NIPBL201512029	20151202	TR1_2_W0001_P0174_T0001_R1_P1_K1_Ch2-Ch1.zen
NIPBL	nuc	19.3911111111111	195.313923040411	123783.131632123	0.729529589092098	1052.3917018959	2147.80892037779	gfpNIPBLcf1	NIPBL201512029	20151202	TR1_2_W0001_P0174_T0001_R1_P3_K1_Ch2-Ch1.zen
NIPBL	nuc	19.6244444444444	218.722061394412	172349.341245711	0.654084275591124	1308.4772913781	2670.44978924743	gfpNIPBLcf1	NIPBL2015120319	20151203	TR1_2_W0001_P0174_T0001_R1_P1_K1_Ch2-Ch1.zen
NIPBL	nuc	19.6244444444444	303.313094648898	239005.666463928	0.681949403004384	1308.4772913781	2670.44978924743	gfpNIPBLcf1	NIPBL2015120319	20151203	TR1_2_W0001_P0174_T0001_R1_P3_K1_Ch2-Ch1.zen
NIPBL	nuc	19.7902777777778	234.011025889563	200313.351993644	0.698168024649115	1421.42100943983	2900.95476635491	gfpNIPBLcf1	NIPBL2015120210	20151202	TR1_2_W0001_P0181_T0001_R1_P1_K1_Ch2-Ch1.zen
NIPBL	nuc	19.7902777777778	248.798948502263	212971.808304889	0.688772338168111	1421.42100943983	2900.95476635491	gfpNIPBLcf1	NIPBL2015120210	20151202	TR1_2_W0001_P0181_T0001_R1_P2_K1_Ch2-Ch1.zen
NIPBL	nuc	19.7902777777778	155.32534642764	132958.439347974	0.718130789528541	1421.42100943983	2900.95476635491	gfpNIPBLcf1	NIPBL2015120210	20151202	TR1_2_W0001_P0181_T0001_R1_P3_K1_Ch2-Ch1.zen
NIPBL	nuc	19.8797222222222	217.942620425892	178332.65232223	0.648915550943901	1358.74466832969	2773.03965234319	gfpNIPBLcf1	NIPBL2015120318	20151203	TR1_2_W0001_P0178_T0001_R1_P2_K1_Ch2-Ch1.zen
NIPBL	nuc	19.9377777777778	135.404486916702	107211.437646167	0.880867593147415	1314.79249455198	2683.33838356685	gfpNIPBLcf1	NIPBL2015120211	20151202	TR1_2_W0001_P0184_T0001_R1_P1_K1_Ch2-Ch1.zen
NIPBL	nuc	19.9377777777778	198.585461600858	157237.277129179	0.914585232044648	1314.79249455198	2683.33838356685	gfpNIPBLcf1	NIPBL2015120211	20151202	TR1_2_W0001_P0184_T0001_R1_P2_K1_Ch2-Ch1.zen
NIPBL	cyt	14.4416666666667	11.2525633899861	14443.1368626562	0.992326404172099	1044.33776745856	2131.37177801198	gfpNIPBLcf1	NIPBL201512031	20151203	TR1_2_W0001_P0086_T0001_R1_P4_K1_Ch2-Ch1.zen
NIPBL	cyt	14.4416666666667	8.80158921365308	11297.2087528784	0.978404877256318	1044.33776745856	2131.37177801198	gfpNIPBLcf1	NIPBL201512031	20151203	TR1_2_W0001_P0086_T0001_R1_P5_K1_Ch2-Ch1.zen
NIPBL	cyt	14.5683333333333	2.7849747819345	6536.6012826221	1.13476108966431	1909.68463353167	3897.44396845637	gfpNIPBLcf1	NIPBL201512021	20151202	TR1_2_W0001_P0083_T0001_R1_P5_K1_Ch2-Ch1.zen
NIPBL	cyt	15.2388888888889	4.06158035292466	5509.99152730395	1.16329243187661	1103.79089448125	2252.70868739054	gfpNIPBLcf1	NIPBL201512039	20151203	TR1_2_W0001_P0099_T0001_R1_P4_K1_Ch2-Ch1.zen
NIPBL	cyt	15.4933333333333	5.61477565739594	8449.38159033107	1.43654585620915	1224.40033968565	2498.85852097925	gfpNIPBLcf1	NIPBL201512038	20151203	TR1_2_W0001_P0103_T0001_R1_P4_K1_Ch2-Ch1.zen
NIPBL	cyt	15.8269444444444	8.42355138199797	11152.5569764357	1.06150188975051	1077.23423490069	2198.50963751224	gfpNIPBLcf1	NIPBL201512037	20151203	TR1_2_W0001_P0108_T0001_R1_P4_K1_Ch2-Ch1.zen
NIPBL	cyt	16.1158333333333	4.7438530469388	6504.62140114634	1.23628496558363	1115.63395082292	2276.878986348	gfpNIPBLcf1	NIPBL201512023	20151202	TR1_2_W0001_P0114_T0001_R1_P4_K1_Ch2-Ch1.zen
NIPBL	cyt	16.1158333333333	2.21721974776025	3040.18165816334	1.66574089163347	1115.63395082292	2276.878986348	gfpNIPBLcf1	NIPBL201512023	20151202	TR1_2_W0001_P0114_T0001_R1_P5_K1_Ch2-Ch1.zen
NIPBL	cyt	17.2375	1.39414344594055	1694.8358735216	1.62555459387483	989.124848281194	2018.68863910504	gfpNIPBLcf1	NIPBL2015120311	20151203	TR1_2_W0001_P0134_T0001_R1_P5_K1_Ch2-Ch1.zen
NIPBL	cyt	17.43	2.37544241423095	3558.50011640015	2.13834848876404	1218.85881724692	2487.54891895091	gfpNIPBLcf1	NIPBL201512026	20151202	TR1_2_W0001_P0138_T0001_R1_P5_K1_Ch2-Ch1.zen
NIPBL	cyt	17.4925	10.3640925993607	13628.6977822964	1.0513001533101	1069.92664265663	2183.59569265692	gfpNIPBLcf1	NIPBL2015120312	20151203	TR1_2_W0001_P0138_T0001_R1_P4_K1_Ch2-Ch1.zen
NIPBL	cyt	17.6363888888889	2.40744839477871	3067.05548020621	1.89787380087489	1036.56268614838	2115.50374240833	gfpNIPBLcf1	NIPBL201512025	20151202	TR1_2_W0001_P0142_T0001_R1_P4_K1_Ch2-Ch1.zen
NIPBL	cyt	17.6363888888889	2.23320059374462	2845.06622625809	1.43240612975779	1036.56268614838	2115.50374240833	gfpNIPBLcf1	NIPBL201512025	20151202	TR1_2_W0001_P0142_T0001_R1_P5_K1_Ch2-Ch1.zen
NIPBL	cyt	17.7011111111111	23.6473068123149	32825.6126897638	0.506830688268593	1129.43718061726	2305.04977107473	gfpNIPBLcf1	NIPBL2015120313	20151203	TR1_2_W0001_P0142_T0001_R1_P4_K1_Ch2-Ch1.zen
NIPBL	cyt	17.7011111111111	2.71181659579096	3764.36276509721	1.34503660585694	1129.43718061726	2305.04977107473	gfpNIPBLcf1	NIPBL2015120313	20151203	TR1_2_W0001_P0142_T0001_R1_P5_K1_Ch2-Ch1.zen
NIPBL	cyt	18.0227777777778	2.6484066047929	4031.82857759669	1.33454947947761	1238.6491877126	2527.93876062982	gfpNIPBLcf1	NIPBL201512024	20151202	TR1_2_W0001_P0148_T0001_R1_P4_K1_Ch2-Ch1.zen
NIPBL	cyt	18.1072222222222	5.29158179709529	8021.82230350854	1.30990731620553	1233.44119548479	2517.30985492484	gfpNIPBLcf1	NIPBL2015120315	20151203	TR1_2_W0001_P0149_T0001_R1_P5_K1_Ch2-Ch1.zen
NIPBL	cyt	18.8583333333333	5.66522719429356	12544.6829261784	1.381773152	1801.66185300803	3676.98205185753	gfpNIPBLcf1	NIPBL2015120317	20151203	TR1_2_W0001_P0162_T0001_R1_P4_K1_Ch2-Ch1.zen
NIPBL	cyt	18.8583333333333	11.5408670666781	25555.2889724318	0.751674375542692	1801.66185300803	3676.98205185753	gfpNIPBLcf1	NIPBL2015120317	20151203	TR1_2_W0001_P0162_T0001_R1_P5_K1_Ch2-Ch1.zen
NIPBL	cyt	19.1136111111111	8.04594672090569	13173.0907227467	1.31240924010014	1332.11419468606	2718.68995655727	gfpNIPBLcf1	NIPBL2015120321	20151203	TR1_2_W0001_P0166_T0001_R1_P5_K1_Ch2-Ch1.zen
NIPBL	cyt	19.3688888888889	2.52056988513091	4094.61991021061	1.36331668	1321.73921804325	2697.51583731821	gfpNIPBLcf1	NIPBL2015120320	20151203	TR1_2_W0001_P0170_T0001_R1_P4_K1_Ch2-Ch1.zen
NIPBL	cyt	19.3688888888889	4.50216816795961	7313.69026044142	1.44931020711144	1321.73921804325	2697.51583731821	gfpNIPBLcf1	NIPBL2015120320	20151203	TR1_2_W0001_P0170_T0001_R1_P5_K1_Ch2-Ch1.zen
NIPBL	cyt	19.8797222222222	7.41957825112027	12390.4233897244	1.02582168687982	1358.74466832969	2773.03965234319	gfpNIPBLcf1	NIPBL2015120318	20151203	TR1_2_W0001_P0178_T0001_R1_P4_K1_Ch2-Ch1.zen
NIPBL	cyt	19.8797222222222	4.86179836237442	8119.02484298108	1.08616585549609	1358.74466832969	2773.03965234319	gfpNIPBLcf1	NIPBL2015120318	20151203	TR1_2_W0001_P0178_T0001_R1_P5_K1_Ch2-Ch1.zen
NIPBL	cyt	19.9377777777778	3.70099352253119	5980.59805960375	1.24019946165719	1314.79249455198	2683.33838356685	gfpNIPBLcf1	NIPBL2015120211	20151202	TR1_2_W0001_P0184_T0001_R1_P5_K1_Ch2-Ch1.zen
WAPL	nuc	14.0686111111111	99.2501546851288	80039.734886422	2.07490053816549	1339.13265828205	2733.01382350876	gfpWAPLch3	WAPL2015071525	20150715	TR1_2_W0001_P0091_T0001_R1_P1_K1_Ch2-Ch1.zen
WAPL	nuc	14.0686111111111	113.154233527501	91252.6018881309	2.09683329202307	1339.13265828205	2733.01382350876	gfpWAPLch3	WAPL2015071525	20150715	TR1_2_W0001_P0091_T0001_R1_P3_K1_Ch2-Ch1.zen
WAPL	nuc	14.1841666666667	112.306039520953	87751.4488465772	1.70656293341869	1297.47899598047	2648.00354901062	gfpWAPLch3	WAPL2015071523	20150715	TR1_2_W0001_P0093_T0001_R1_P1_K1_Ch2-Ch1.zen
WAPL	nuc	14.1841666666667	132.504097795492	103533.403984865	1.29314242017804	1297.47899598047	2648.00354901062	gfpWAPLch3	WAPL2015071523	20150715	TR1_2_W0001_P0093_T0001_R1_P2_K1_Ch2-Ch1.zen
WAPL	nuc	14.1841666666667	122.301529920427	95561.525385892	1.6591842997532	1297.47899598047	2648.00354901062	gfpWAPLch3	WAPL2015071523	20150715	TR1_2_W0001_P0093_T0001_R1_P3_K1_Ch2-Ch1.zen
WAPL	nuc	14.4158333333333	143.763551208018	111081.381649537	1.87430453858085	1283.04424586874	2618.54390485194	gfpWAPLch3	WAPL2015071527	20150715	TR1_2_W0001_P0097_T0001_R1_P1_K1_Ch2-Ch1.zen
WAPL	nuc	14.4158333333333	132.803767739624	102613.11636241	1.7488420308436	1283.04424586874	2618.54390485194	gfpWAPLch3	WAPL2015071527	20150715	TR1_2_W0001_P0097_T0001_R1_P2_K1_Ch2-Ch1.zen
WAPL	nuc	14.4158333333333	164.852430643212	127376.067231644	1.71501195976439	1283.04424586874	2618.54390485194	gfpWAPLch3	WAPL2015071527	20150715	TR1_2_W0001_P0097_T0001_R1_P3_K1_Ch2-Ch1.zen
WAPL	nuc	14.5133333333333	97.5988421931962	81404.7528903494	1.49620545807716	1385.01427322052	2826.65285702514	gfpWAPLch3	WAPL201507081	20150708	TR1_2_W0001_P0079_T0001_R1_P1_K1_Ch2-Ch1.zen
WAPL	nuc	14.5133333333333	102.318254238854	85341.0964240567	1.41310525987684	1385.01427322052	2826.65285702514	gfpWAPLch3	WAPL201507081	20150708	TR1_2_W0001_P0079_T0001_R1_P2_K1_Ch2-Ch1.zen
WAPL	nuc	14.5308333333333	124.334268478551	64226.7577783851	1.66871145225262	857.776823827011	1750.62261569525	gfpWAPLch3	WAPL2015071529	20150715	TR1_2_W0001_P0099_T0001_R1_P1_K1_Ch2-Ch1.zen
WAPL	nuc	14.5308333333333	137.115564287621	70829.1305599857	1.824723040201	857.776823827011	1750.62261569525	gfpWAPLch3	WAPL2015071529	20150715	TR1_2_W0001_P0099_T0001_R1_P2_K1_Ch2-Ch1.zen
WAPL	nuc	14.5711111111111	110.170083964869	74116.3026721866	1.54887446948218	1117.11843364691	2279.90864293477	gfpWAPLch3	WAPL201507084	20150708	TR1_2_W0001_P0080_T0001_R1_P1_K1_Ch2-Ch1.zen
WAPL	nuc	14.5711111111111	83.6893113106172	56301.5122099978	1.92622184632173	1117.11843364691	2279.90864293477	gfpWAPLch3	WAPL201507084	20150708	TR1_2_W0001_P0080_T0001_R1_P2_K1_Ch2-Ch1.zen
WAPL	nuc	14.5711111111111	97.061729092143	65297.7308574351	1.71271085687044	1117.11843364691	2279.90864293477	gfpWAPLch3	WAPL201507084	20150708	TR1_2_W0001_P0080_T0001_R1_P3_K1_Ch2-Ch1.zen
WAPL	nuc	14.6286111111111	100.208980530111	87993.7147866213	1.53391183863053	1458.12300191141	2975.85925931517	gfpWAPLch3	WAPL201507087	20150708	TR1_2_W0001_P0081_T0001_R1_P1_K1_Ch2-Ch1.zen
WAPL	nuc	14.6286111111111	117.841482859542	103476.851854203	1.35305334977249	1458.12300191141	2975.85925931517	gfpWAPLch3	WAPL201507087	20150708	TR1_2_W0001_P0081_T0001_R1_P2_K1_Ch2-Ch1.zen
WAPL	nuc	14.6286111111111	87.1652350562928	76539.9746836817	1.66181158193541	1458.12300191141	2975.85925931517	gfpWAPLch3	WAPL201507087	20150708	TR1_2_W0001_P0081_T0001_R1_P3_K1_Ch2-Ch1.zen
WAPL	nuc	14.6861111111111	142.032186959917	95133.9539788428	1.45609292259074	1112.23850392164	2269.94927459704	gfpWAPLch3	WAPL2015070810	20150708	TR1_2_W0001_P0082_T0001_R1_P1_K1_Ch2-Ch1.zen
WAPL	nuc	14.6861111111111	121.104693093401	81116.6014265546	1.47452933298587	1112.23850392164	2269.94927459704	gfpWAPLch3	WAPL2015070810	20150708	TR1_2_W0001_P0082_T0001_R1_P2_K1_Ch2-Ch1.zen
WAPL	nuc	14.6861111111111	94.1216041777604	63043.1774087155	1.8573458520837	1112.23850392164	2269.94927459704	gfpWAPLch3	WAPL2015070810	20150708	TR1_2_W0001_P0082_T0001_R1_P3_K1_Ch2-Ch1.zen
WAPL	nuc	14.7438888888889	113.584871019742	84727.1376049965	1.51541658274025	1238.65738927517	2527.95549906401	gfpWAPLch3	WAPL2015070813	20150708	TR1_2_W0001_P0083_T0001_R1_P1_K1_Ch2-Ch1.zen
WAPL	nuc	14.7438888888889	131.924602736309	98407.4187801028	1.50941602873014	1238.65738927517	2527.95549906401	gfpWAPLch3	WAPL2015070813	20150708	TR1_2_W0001_P0083_T0001_R1_P2_K1_Ch2-Ch1.zen
WAPL	nuc	14.7630555555556	193.509220871074	115805.686388083	1.73965944994848	993.750529566998	2028.12911598316	gfpWAPLch3	WAPL2015071535	20150715	TR1_2_W0001_P0103_T0001_R1_P1_K1_Ch2-Ch1.zen
WAPL	nuc	14.7630555555556	133.860314648673	80108.7697435487	1.79009254673367	993.750529566998	2028.12911598316	gfpWAPLch3	WAPL2015071535	20150715	TR1_2_W0001_P0103_T0001_R1_P2_K1_Ch2-Ch1.zen
WAPL	nuc	14.7630555555556	147.312257451768	88159.0913899965	1.89479291989664	993.750529566998	2028.12911598316	gfpWAPLch3	WAPL2015071535	20150715	TR1_2_W0001_P0103_T0001_R1_P3_K1_Ch2-Ch1.zen
WAPL	nuc	14.8013888888889	97.645720983653	71701.7655994988	1.54049520549237	1219.34270943817	2488.5364865676	gfpWAPLch3	WAPL2015070816	20150708	TR1_2_W0001_P0084_T0001_R1_P1_K1_Ch2-Ch1.zen
WAPL	nuc	14.8013888888889	114.416050601176	84016.3066889471	1.50624270409654	1219.34270943817	2488.5364865676	gfpWAPLch3	WAPL2015070816	20150708	TR1_2_W0001_P0084_T0001_R1_P2_K1_Ch2-Ch1.zen
WAPL	nuc	14.8013888888889	151.306246334185	111104.971104776	1.29669726826338	1219.34270943817	2488.5364865676	gfpWAPLch3	WAPL2015070816	20150708	TR1_2_W0001_P0084_T0001_R1_P3_K1_Ch2-Ch1.zen
WAPL	nuc	14.8602777777778	98.1532353387763	86397.5043749802	1.47261053072869	1461.65787537627	2983.07352444721	gfpWAPLch3	WAPL2015070819	20150708	TR1_2_W0001_P0085_T0001_R1_P3_K1_Ch2-Ch1.zen
WAPL	nuc	14.8786111111111	100.913071869722	81750.2399552674	1.86426421001785	1345.21209009994	2745.42123594443	gfpWAPLch3	WAPL2015071533	20150715	TR1_2_W0001_P0105_T0001_R1_P1_K1_Ch2-Ch1.zen
WAPL	nuc	14.8786111111111	136.50150905086	110580.630560629	1.77297430628133	1345.21209009994	2745.42123594443	gfpWAPLch3	WAPL2015071533	20150715	TR1_2_W0001_P0105_T0001_R1_P2_K1_Ch2-Ch1.zen
WAPL	nuc	14.8786111111111	123.325411087036	99906.600424996	1.96532002205726	1345.21209009994	2745.42123594443	gfpWAPLch3	WAPL2015071533	20150715	TR1_2_W0001_P0105_T0001_R1_P3_K1_Ch2-Ch1.zen
WAPL	nuc	14.9180555555556	81.1607077797282	80921.7113001644	1.36089788465681	1655.64943469034	3378.98770813199	gfpWAPLch3	WAPL2015070820	20150708	TR1_2_W0001_P0086_T0001_R1_P1_K1_Ch2-Ch1.zen
WAPL	nuc	14.9180555555556	94.6073727325296	94328.7794372959	1.45622634791757	1655.64943469034	3378.98770813199	gfpWAPLch3	WAPL2015070820	20150708	TR1_2_W0001_P0086_T0001_R1_P2_K1_Ch2-Ch1.zen
WAPL	nuc	14.9180555555556	109.733017210756	109409.882956229	1.27902172202	1655.64943469034	3378.98770813199	gfpWAPLch3	WAPL2015070820	20150708	TR1_2_W0001_P0086_T0001_R1_P3_K1_Ch2-Ch1.zen
WAPL	nuc	14.9758333333333	96.7661952038566	88770.6789385588	1.61433609615385	1523.33362585367	3108.94654948884	gfpWAPLch3	WAPL2015070823	20150708	TR1_2_W0001_P0087_T0001_R1_P1_K1_Ch2-Ch1.zen
WAPL	nuc	14.9758333333333	108.533016173489	99565.2408640554	1.6003591136489	1523.33362585367	3108.94654948884	gfpWAPLch3	WAPL2015070823	20150708	TR1_2_W0001_P0087_T0001_R1_P2_K1_Ch2-Ch1.zen
WAPL	nuc	14.9758333333333	74.6625344502608	68493.3809835177	1.5871539925031	1523.33362585367	3108.94654948884	gfpWAPLch3	WAPL2015070823	20150708	TR1_2_W0001_P0087_T0001_R1_P3_K1_Ch2-Ch1.zen
WAPL	nuc	15.0333333333333	120.128773972553	95549.4642554997	1.48562050297971	1320.77963522332	2695.55744051902	gfpWAPLch3	WAPL2015070826	20150708	TR1_2_W0001_P0088_T0001_R1_P1_K1_Ch2-Ch1.zen
WAPL	nuc	15.0333333333333	122.684832208096	97582.5324949857	1.42291062632257	1320.77963522332	2695.55744051902	gfpWAPLch3	WAPL2015070826	20150708	TR1_2_W0001_P0088_T0001_R1_P2_K1_Ch2-Ch1.zen
WAPL	nuc	15.0333333333333	81.8922770181657	65136.4609576096	1.38340538535993	1320.77963522332	2695.55744051902	gfpWAPLch3	WAPL2015070826	20150708	TR1_2_W0001_P0088_T0001_R1_P3_K1_Ch2-Ch1.zen
WAPL	nuc	15.1102777777778	139.103348847554	86571.0757052791	1.91614972120472	1033.43789081169	2109.12639898534	gfpWAPLch3	WAPL2015071537	20150715	TR1_2_W0001_P0109_T0001_R1_P1_K1_Ch2-Ch1.zen
WAPL	nuc	15.1102777777778	146.901462606324	91424.2377762271	1.82704840124935	1033.43789081169	2109.12639898534	gfpWAPLch3	WAPL2015071537	20150715	TR1_2_W0001_P0109_T0001_R1_P2_K1_Ch2-Ch1.zen
WAPL	nuc	15.1102777777778	130.492904447186	81212.3590373052	1.42880400278054	1033.43789081169	2109.12639898534	gfpWAPLch3	WAPL2015071537	20150715	TR1_2_W0001_P0109_T0001_R1_P3_K1_Ch2-Ch1.zen
WAPL	nuc	15.2255555555556	130.854804844377	78186.676810687	1.68061521671736	992.184031117373	2024.93207505458	gfpWAPLch3	WAPL2015071539	20150715	TR1_2_W0001_P0111_T0001_R1_P1_K1_Ch2-Ch1.zen
WAPL	nuc	15.2255555555556	94.3502623145703	56374.9529516021	1.74684432967771	992.184031117373	2024.93207505458	gfpWAPLch3	WAPL2015071539	20150715	TR1_2_W0001_P0111_T0001_R1_P2_K1_Ch2-Ch1.zen
WAPL	nuc	15.2255555555556	176.688367061838	105572.556300866	1.59309452609603	992.184031117373	2024.93207505458	gfpWAPLch3	WAPL2015071539	20150715	TR1_2_W0001_P0111_T0001_R1_P3_K1_Ch2-Ch1.zen
WAPL	nuc	15.4572222222222	149.294136019152	120397.425122208	1.72852351381897	1339.13265828205	2733.01382350876	gfpWAPLch3	WAPL2015071546	20150715	TR1_2_W0001_P0115_T0001_R1_P1_K1_Ch2-Ch1.zen
WAPL	nuc	15.4572222222222	60.6752391685011	48931.208949992	1.06911280564055	1339.13265828205	2733.01382350876	gfpWAPLch3	WAPL2015071546	20150715	TR1_2_W0001_P0115_T0001_R1_P2_K1_Ch2-Ch1.zen
WAPL	nuc	15.4572222222222	96.4283197768386	77764.0818290606	1.17913253114305	1339.13265828205	2733.01382350876	gfpWAPLch3	WAPL2015071546	20150715	TR1_2_W0001_P0115_T0001_R1_P3_K1_Ch2-Ch1.zen
WAPL	nuc	15.5727777777778	143.374252050716	109052.0152531	1.38285748868029	1263.02423165128	2577.68538701596	gfpWAPLch3	WAPL2015071544	20150715	TR1_2_W0001_P0117_T0001_R1_P1_K1_Ch2-Ch1.zen
WAPL	nuc	15.5727777777778	151.634654483301	115334.967172224	1.56520286502358	1263.02423165128	2577.68538701596	gfpWAPLch3	WAPL2015071544	20150715	TR1_2_W0001_P0117_T0001_R1_P2_K1_Ch2-Ch1.zen
WAPL	nuc	15.6719444444444	106.347979765468	81302.2865134866	1.40406187548743	1269.47065982617	2590.84179628227	gfpWAPLch3	WAPL2015070829	20150708	TR1_2_W0001_P0099_T0001_R1_P1_K1_Ch2-Ch1.zen
WAPL	nuc	15.6719444444444	111.111252476525	84943.7751769322	1.4482057812136	1269.47065982617	2590.84179628227	gfpWAPLch3	WAPL2015070829	20150708	TR1_2_W0001_P0099_T0001_R1_P2_K1_Ch2-Ch1.zen
WAPL	nuc	15.6719444444444	88.6964828296479	67807.8405970448	1.80399501421478	1269.47065982617	2590.84179628227	gfpWAPLch3	WAPL2015070829	20150708	TR1_2_W0001_P0099_T0001_R1_P3_K1_Ch2-Ch1.zen
WAPL	nuc	15.6883333333333	143.083892110458	84910.6117848695	1.60961315204804	985.417742002499	2011.1228668552	gfpWAPLch3	WAPL2015071542	20150715	TR1_2_W0001_P0119_T0001_R1_P1_K1_Ch2-Ch1.zen
WAPL	nuc	15.6883333333333	122.56920244775	72736.5310819726	0.854882344780377	985.417742002499	2011.1228668552	gfpWAPLch3	WAPL2015071542	20150715	TR1_2_W0001_P0119_T0001_R1_P2_K1_Ch2-Ch1.zen
WAPL	nuc	15.7297222222222	96.3023995189906	93095.0140884954	1.91672187430985	1605.23442961261	3276.09655322098	gfpWAPLch3	WAPL2015070831	20150708	TR1_2_W0001_P0100_T0001_R1_P1_K1_Ch2-Ch1.zen
WAPL	nuc	15.7297222222222	120.651742657696	116633.39375365	0.795312390399843	1605.23442961261	3276.09655322098	gfpWAPLch3	WAPL2015070831	20150708	TR1_2_W0001_P0100_T0001_R1_P2_K1_Ch2-Ch1.zen
WAPL	nuc	15.7297222222222	127.195248357203	122958.965684634	1.57370775637829	1605.23442961261	3276.09655322098	gfpWAPLch3	WAPL2015070831	20150708	TR1_2_W0001_P0100_T0001_R1_P3_K1_Ch2-Ch1.zen
WAPL	nuc	15.7872222222222	115.499633703979	92112.2121291255	1.57386240639175	1324.29810556306	2702.73822878271	gfpWAPLch3	WAPL2015070833	20150708	TR1_2_W0001_P0101_T0001_R1_P1_K1_Ch2-Ch1.zen
WAPL	nuc	15.805	116.752612734815	82535.6726169916	1.68336900641788	1173.88144814878	2395.75534590194	gfpWAPLch3	WAPL201507151	20150715	TR1_2_W0001_P0121_T0001_R1_P1_K1_Ch2-Ch1.zen
WAPL	nuc	15.805	118.614664431748	83852.0088055706	2.18364458143236	1173.88144814878	2395.75534590194	gfpWAPLch3	WAPL201507151	20150715	TR1_2_W0001_P0121_T0001_R1_P2_K1_Ch2-Ch1.zen
WAPL	nuc	15.805	119.30406183161	84339.3630220219	1.87390137459789	1173.88144814878	2395.75534590194	gfpWAPLch3	WAPL201507151	20150715	TR1_2_W0001_P0121_T0001_R1_P3_K1_Ch2-Ch1.zen
WAPL	nuc	15.845	46.4093718667937	31313.7897671929	0.938206970985678	1120.41546179743	2286.63749347556	gfpWAPLch3	WAPL2015070835	20150708	TR1_2_W0001_P0102_T0001_R1_P1_K1_Ch2-Ch1.zen
WAPL	nuc	15.845	60.6258520630506	40906.0737001192	1.43996003411024	1120.41546179743	2286.63749347556	gfpWAPLch3	WAPL2015070835	20150708	TR1_2_W0001_P0102_T0001_R1_P2_K1_Ch2-Ch1.zen
WAPL	nuc	15.9027777777778	116.363589877455	106105.67257465	1.43255522372753	1514.15607734513	3090.21624164023	gfpWAPLch3	WAPL2015070837	20150708	TR1_2_W0001_P0103_T0001_R1_P1_K1_Ch2-Ch1.zen
WAPL	nuc	15.9027777777778	99.5636252070823	90786.6921920621	1.34266480278417	1514.15607734513	3090.21624164023	gfpWAPLch3	WAPL2015070837	20150708	TR1_2_W0001_P0103_T0001_R1_P2_K1_Ch2-Ch1.zen
WAPL	nuc	15.9027777777778	97.6240661576943	89018.1130544617	1.34282839571968	1514.15607734513	3090.21624164023	gfpWAPLch3	WAPL2015070837	20150708	TR1_2_W0001_P0103_T0001_R1_P3_K1_Ch2-Ch1.zen
WAPL	nuc	15.9202777777778	140.17016386769	111415.455293704	1.28104082051282	1319.89386646647	2693.74968962748	gfpWAPLch3	WAPL201507153	20150715	TR1_2_W0001_P0123_T0001_R1_P1_K1_Ch2-Ch1.zen
WAPL	nuc	15.9202777777778	100.133111495919	79591.6613026416	1.74683057048949	1319.89386646647	2693.74968962748	gfpWAPLch3	WAPL201507153	20150715	TR1_2_W0001_P0123_T0001_R1_P2_K1_Ch2-Ch1.zen
WAPL	nuc	15.9202777777778	129.288649555239	102766.190443367	1.77170249095979	1319.89386646647	2693.74968962748	gfpWAPLch3	WAPL201507153	20150715	TR1_2_W0001_P0123_T0001_R1_P3_K1_Ch2-Ch1.zen
WAPL	nuc	15.96	154.468754314856	71555.0021872103	1.3341063658779	769.21635126652	1569.88100340809	gfpWAPLch3	WAPL2015070839	20150708	TR1_2_W0001_P0104_T0001_R1_P1_K1_Ch2-Ch1.zen
WAPL	nuc	16.0188888888889	154.703349049275	119020.733085651	1.27467610227001	1277.53279582608	2607.29567708227	gfpWAPLch3	WAPL2015070841	20150708	TR1_2_W0001_P0105_T0001_R1_P1_K1_Ch2-Ch1.zen
WAPL	nuc	16.0188888888889	125.751377049893	96746.5874202974	1.32166254830466	1277.53279582608	2607.29567708227	gfpWAPLch3	WAPL2015070841	20150708	TR1_2_W0001_P0105_T0001_R1_P2_K1_Ch2-Ch1.zen
WAPL	nuc	16.0188888888889	141.24747869853	108668.484325083	1.38552036507866	1277.53279582608	2607.29567708227	gfpWAPLch3	WAPL2015070841	20150708	TR1_2_W0001_P0105_T0001_R1_P3_K1_Ch2-Ch1.zen
WAPL	nuc	16.0355555555556	156.55703856115	90975.9803535753	1.63381651457086	964.946641844045	1969.34373513926	gfpWAPLch3	WAPL201507155	20150715	TR1_2_W0001_P0125_T0001_R1_P1_K1_Ch2-Ch1.zen
WAPL	nuc	16.0355555555556	146.478223927581	85119.1370553244	1.78814473703105	964.946641844045	1969.34373513926	gfpWAPLch3	WAPL201507155	20150715	TR1_2_W0001_P0125_T0001_R1_P2_K1_Ch2-Ch1.zen
WAPL	nuc	16.0355555555556	144.984606120453	84251.1892100796	1.59230159900631	964.946641844045	1969.34373513926	gfpWAPLch3	WAPL201507155	20150715	TR1_2_W0001_P0125_T0001_R1_P3_K1_Ch2-Ch1.zen
WAPL	nuc	16.1341666666667	107.874191753751	116020.607405118	1.15200889886475	1785.93945757383	3644.89447353242	gfpWAPLch3	WAPL2015070845	20150708	TR1_2_W0001_P0107_T0001_R1_P1_K1_Ch2-Ch1.zen
WAPL	nuc	16.1341666666667	121.412480394091	130581.277068012	1.37774836146048	1785.93945757383	3644.89447353242	gfpWAPLch3	WAPL2015070845	20150708	TR1_2_W0001_P0107_T0001_R1_P2_K1_Ch2-Ch1.zen
WAPL	nuc	16.1341666666667	125.714820613677	135208.520317067	1.41396802007351	1785.93945757383	3644.89447353242	gfpWAPLch3	WAPL2015070845	20150708	TR1_2_W0001_P0107_T0001_R1_P3_K1_Ch2-Ch1.zen
WAPL	nuc	16.1519444444444	123.885359320603	71790.8511235064	1.95436991654864	962.27293244835	1963.88700559623	gfpWAPLch3	WAPL2015071511	20150715	TR1_2_W0001_P0127_T0001_R1_P2_K1_Ch2-Ch1.zen
WAPL	nuc	16.1519444444444	58.7820140182638	34063.838053729	1.10537550238126	962.27293244835	1963.88700559623	gfpWAPLch3	WAPL2015071511	20150715	TR1_2_W0001_P0127_T0001_R1_P3_K1_Ch2-Ch1.zen
WAPL	nuc	16.1919444444444	83.0827047553188	66479.3087087213	1.64538239558124	1328.69414309709	2711.71002950377	gfpWAPLch3	WAPL2015070847	20150708	TR1_2_W0001_P0108_T0001_R1_P1_K1_Ch2-Ch1.zen
WAPL	nuc	16.1919444444444	127.86368783332	102311.180180526	1.23692302277542	1328.69414309709	2711.71002950377	gfpWAPLch3	WAPL2015070847	20150708	TR1_2_W0001_P0108_T0001_R1_P2_K1_Ch2-Ch1.zen
WAPL	nuc	16.1919444444444	100.575208867829	80476.0795698639	1.34173802919708	1328.69414309709	2711.71002950377	gfpWAPLch3	WAPL2015070847	20150708	TR1_2_W0001_P0108_T0001_R1_P3_K1_Ch2-Ch1.zen
WAPL	nuc	16.2675	100.708019232226	98363.6383868803	1.77405192344498	1621.88360161648	3310.07557460854	gfpWAPLch3	WAPL201507159	20150715	TR1_2_W0001_P0129_T0001_R1_P1_K1_Ch2-Ch1.zen
WAPL	nuc	16.2675	128.876620575899	125876.503177162	1.43341651494153	1621.88360161648	3310.07557460854	gfpWAPLch3	WAPL201507159	20150715	TR1_2_W0001_P0129_T0001_R1_P2_K1_Ch2-Ch1.zen
WAPL	nuc	16.3830555555556	127.129663657595	86121.6466677851	1.77029887860697	1124.90171651966	2295.79341697261	gfpWAPLch3	WAPL201507157	20150715	TR1_2_W0001_P0131_T0001_R1_P2_K1_Ch2-Ch1.zen
WAPL	nuc	16.3830555555556	141.898207862982	96126.3246419172	1.82599864939871	1124.90171651966	2295.79341697261	gfpWAPLch3	WAPL201507157	20150715	TR1_2_W0001_P0131_T0001_R1_P3_K1_Ch2-Ch1.zen
WAPL	nuc	16.4997222222222	119.095952658256	76730.0057666505	1.60764593632075	1069.83642546843	2183.41156988092	gfpWAPLch3	WAPL2015071513	20150715	TR1_2_W0001_P0133_T0001_R1_P2_K1_Ch2-Ch1.zen
WAPL	nuc	16.6152777777778	90.5978641496004	73062.1433368567	2.04670604129094	1339.13265828205	2733.01382350876	gfpWAPLch3	WAPL2015071515	20150715	TR1_2_W0001_P0135_T0001_R1_P1_K1_Ch2-Ch1.zen
WAPL	nuc	16.6152777777778	147.888544695349	119263.8938217	1.85219205014342	1339.13265828205	2733.01382350876	gfpWAPLch3	WAPL2015071515	20150715	TR1_2_W0001_P0135_T0001_R1_P2_K1_Ch2-Ch1.zen
WAPL	nuc	16.7305555555556	108.65968268514	84633.991119634	1.6841516829924	1293.37821469873	2639.63433192009	gfpWAPLch3	WAPL2015071516	20150715	TR1_2_W0001_P0137_T0001_R1_P1_K1_Ch2-Ch1.zen
WAPL	nuc	16.7305555555556	164.493688391038	128122.565964633	1.51961107789174	1293.37821469873	2639.63433192009	gfpWAPLch3	WAPL2015071516	20150715	TR1_2_W0001_P0137_T0001_R1_P3_K1_Ch2-Ch1.zen
WAPL	nuc	16.8302777777778	90.6329219064155	95885.0436065717	1.65882380337985	1756.76649953552	3585.35586315036	gfpWAPLch3	WAPL201507082	20150708	TR1_2_W0001_P0119_T0001_R1_P1_K1_Ch2-Ch1.zen
WAPL	nuc	16.8302777777778	97.2295475601072	102863.939631943	1.71378322433137	1756.76649953552	3585.35586315036	gfpWAPLch3	WAPL201507082	20150708	TR1_2_W0001_P0119_T0001_R1_P2_K1_Ch2-Ch1.zen
WAPL	nuc	16.8302777777778	81.4641342714758	86184.9304059473	1.60639070175439	1756.76649953552	3585.35586315036	gfpWAPLch3	WAPL201507082	20150708	TR1_2_W0001_P0119_T0001_R1_P3_K1_Ch2-Ch1.zen
WAPL	nuc	16.8472222222222	158.726771512055	113853.92028516	1.67745517294571	1191.09652796953	2430.889319248	gfpWAPLch3	WAPL2015071519	20150715	TR1_2_W0001_P0139_T0001_R1_P2_K1_Ch2-Ch1.zen
WAPL	nuc	16.8877777777778	78.6241341052932	74028.1423407163	1.56794972490364	1563.47207303935	3190.86444637097	gfpWAPLch3	WAPL201507085	20150708	TR1_2_W0001_P0120_T0001_R1_P1_K1_Ch2-Ch1.zen
WAPL	nuc	16.8877777777778	69.4525051930564	65392.6430969086	1.89375180600319	1563.47207303935	3190.86444637097	gfpWAPLch3	WAPL201507085	20150708	TR1_2_W0001_P0120_T0001_R1_P2_K1_Ch2-Ch1.zen
WAPL	nuc	16.8877777777778	79.7975539208053	75132.9696321917	1.46723193319461	1563.47207303935	3190.86444637097	gfpWAPLch3	WAPL201507085	20150708	TR1_2_W0001_P0120_T0001_R1_P3_K1_Ch2-Ch1.zen
WAPL	nuc	16.9452777777778	111.714056466368	94576.0761566222	1.45708526449744	1405.79703275639	2869.06804923997	gfpWAPLch3	WAPL201507088	20150708	TR1_2_W0001_P0121_T0001_R1_P2_K1_Ch2-Ch1.zen
WAPL	nuc	16.9452777777778	85.1992714365693	72128.9069500357	1.57808144893983	1405.79703275639	2869.06804923997	gfpWAPLch3	WAPL201507088	20150708	TR1_2_W0001_P0121_T0001_R1_P3_K1_Ch2-Ch1.zen
WAPL	nuc	16.9625	130.982685767175	112834.701230313	1.81847380321005	1430.46733294735	2919.41725925662	gfpWAPLch3	WAPL2015071518	20150715	TR1_2_W0001_P0141_T0001_R1_P2_K1_Ch2-Ch1.zen
WAPL	nuc	16.9625	77.7256717156512	66956.5820443632	1.31878995762712	1430.46733294735	2919.41725925662	gfpWAPLch3	WAPL2015071518	20150715	TR1_2_W0001_P0141_T0001_R1_P3_K1_Ch2-Ch1.zen
WAPL	nuc	17.0030555555556	115.140080080467	98686.1148624778	1.30514354498598	1423.24175632892	2904.6706987431	gfpWAPLch3	WAPL2015070811	20150708	TR1_2_W0001_P0122_T0001_R1_P1_K1_Ch2-Ch1.zen
WAPL	nuc	17.0030555555556	120.083071600152	102922.733670933	1.29406676412222	1423.24175632892	2904.6706987431	gfpWAPLch3	WAPL2015070811	20150708	TR1_2_W0001_P0122_T0001_R1_P2_K1_Ch2-Ch1.zen
WAPL	nuc	17.0030555555556	132.271618678307	113369.489970919	1.59513553915024	1423.24175632892	2904.6706987431	gfpWAPLch3	WAPL2015070811	20150708	TR1_2_W0001_P0122_T0001_R1_P3_K1_Ch2-Ch1.zen
WAPL	nuc	17.0605555555556	41.0862809398299	33363.9754947226	0.84899429731551	1348.43530418739	2751.99944057759	gfpWAPLch3	WAPL2015070814	20150708	TR1_2_W0001_P0123_T0001_R1_P2_K1_Ch2-Ch1.zen
WAPL	nuc	17.0775	134.043940109748	67469.4507682568	1.52061249943665	835.813039282003	1705.79708895836	gfpWAPLch3	WAPL2015071517	20150715	TR1_2_W0001_P0143_T0001_R1_P2_K1_Ch2-Ch1.zen
WAPL	nuc	17.1180555555556	118.105793407406	106912.040528448	1.67048229853937	1503.1577819475	3067.77000140342	gfpWAPLch3	WAPL2015070817	20150708	TR1_2_W0001_P0124_T0001_R1_P1_K1_Ch2-Ch1.zen
WAPL	nuc	17.1180555555556	129.97790167769	117658.941962591	1.56553421110575	1503.1577819475	3067.77000140342	gfpWAPLch3	WAPL2015070817	20150708	TR1_2_W0001_P0124_T0001_R1_P2_K1_Ch2-Ch1.zen
WAPL	nuc	17.1180555555556	114.191367845795	103368.613807246	1.37485328849843	1503.1577819475	3067.77000140342	gfpWAPLch3	WAPL2015070817	20150708	TR1_2_W0001_P0124_T0001_R1_P3_K1_Ch2-Ch1.zen
WAPL	nuc	17.1941666666667	138.48385226906	103103.900826205	1.78707374239431	1236.30354081945	2523.15156845404	gfpWAPLch3	WAPL2015071520	20150715	TR1_2_W0001_P0145_T0001_R1_P1_K1_Ch2-Ch1.zen
WAPL	nuc	17.1941666666667	106.825818382879	79533.8835810774	1.04294900594504	1236.30354081945	2523.15156845404	gfpWAPLch3	WAPL2015071520	20150715	TR1_2_W0001_P0145_T0001_R1_P2_K1_Ch2-Ch1.zen
WAPL	nuc	17.1941666666667	122.765531077488	91401.3073271337	1.89332272678941	1236.30354081945	2523.15156845404	gfpWAPLch3	WAPL2015071520	20150715	TR1_2_W0001_P0145_T0001_R1_P3_K1_Ch2-Ch1.zen
WAPL	nuc	17.2347222222222	107.738059604464	106307.054809686	1.30720086193409	1638.48356424497	3343.95416539102	gfpWAPLch3	WAPL2015070821	20150708	TR1_2_W0001_P0126_T0001_R1_P2_K1_Ch2-Ch1.zen
WAPL	nuc	17.2922222222222	115.229750527337	102262.556199009	1.41478582596981	1473.67316453178	3007.59533052249	gfpWAPLch3	WAPL2015070824	20150708	TR1_2_W0001_P0127_T0001_R1_P1_K1_Ch2-Ch1.zen
WAPL	nuc	17.2922222222222	91.9995032668143	81646.4873875745	1.63615909392265	1473.67316453178	3007.59533052249	gfpWAPLch3	WAPL2015070824	20150708	TR1_2_W0001_P0127_T0001_R1_P2_K1_Ch2-Ch1.zen
WAPL	nuc	17.2922222222222	85.2501875715161	75656.6950601881	1.49154228104262	1473.67316453178	3007.59533052249	gfpWAPLch3	WAPL2015070824	20150708	TR1_2_W0001_P0127_T0001_R1_P3_K1_Ch2-Ch1.zen
WAPL	nuc	17.3094444444444	62.9028571710797	83884.7848112222	2.43175046683047	2214.43009370301	4519.39396732227	gfpWAPLch3	WAPL2015071521	20150715	TR1_2_W0001_P0147_T0001_R1_P1_K1_Ch2-Ch1.zen
WAPL	nuc	17.3094444444444	75.2113255065273	100298.87574618	1.72685860693774	2214.43009370301	4519.39396732227	gfpWAPLch3	WAPL2015071521	20150715	TR1_2_W0001_P0147_T0001_R1_P2_K1_Ch2-Ch1.zen
WAPL	nuc	17.3094444444444	109.937348243257	146608.138562297	1.88124027903916	2214.43009370301	4519.39396732227	gfpWAPLch3	WAPL2015071521	20150715	TR1_2_W0001_P0147_T0001_R1_P3_K1_Ch2-Ch1.zen
WAPL	nuc	17.3497222222222	100.984191014578	113234.8902931	1.61473073886058	1861.98434566245	3800.09323525928	gfpWAPLch3	WAPL2015070827	20150708	TR1_2_W0001_P0128_T0001_R1_P2_K1_Ch2-Ch1.zen
WAPL	nuc	17.3497222222222	112.00410292349	125591.661224357	1.48606480378631	1861.98434566245	3800.09323525928	gfpWAPLch3	WAPL2015070827	20150708	TR1_2_W0001_P0128_T0001_R1_P3_K1_Ch2-Ch1.zen
WAPL	nuc	17.425	161.403025254329	130162.571456008	1.82707817186926	1339.13265828205	2733.01382350876	gfpWAPLch3	WAPL2015071522	20150715	TR1_2_W0001_P0149_T0001_R1_P1_K1_Ch2-Ch1.zen
WAPL	nuc	17.425	95.9441292506146	77373.6090738651	1.55335260133038	1339.13265828205	2733.01382350876	gfpWAPLch3	WAPL2015071522	20150715	TR1_2_W0001_P0149_T0001_R1_P3_K1_Ch2-Ch1.zen
WAPL	nuc	17.5419444444444	143.779060323867	101625.797851117	1.61806362133914	1173.70101377238	2395.38710034995	gfpWAPLch3	WAPL2015071526	20150715	TR1_2_W0001_P0151_T0001_R1_P1_K1_Ch2-Ch1.zen
WAPL	nuc	17.5419444444444	205.753098678627	145430.236965348	1.38368773907933	1173.70101377238	2395.38710034995	gfpWAPLch3	WAPL2015071526	20150715	TR1_2_W0001_P0151_T0001_R1_P2_K1_Ch2-Ch1.zen
WAPL	nuc	17.5419444444444	119.764233648483	84651.6576971557	1.76213938650307	1173.70101377238	2395.38710034995	gfpWAPLch3	WAPL2015071526	20150715	TR1_2_W0001_P0151_T0001_R1_P3_K1_Ch2-Ch1.zen
WAPL	nuc	17.6572222222222	145.669269694365	104976.362630568	1.86645843707783	1196.66538895013	2442.25471605693	gfpWAPLch3	WAPL2015071524	20150715	TR1_2_W0001_P0153_T0001_R1_P3_K1_Ch2-Ch1.zen
WAPL	nuc	17.8888888888889	89.2779093049686	71997.6730983816	1.55739634477721	1339.13265828205	2733.01382350876	gfpWAPLch3	WAPL2015071528	20150715	TR1_2_W0001_P0157_T0001_R1_P1_K1_Ch2-Ch1.zen
WAPL	nuc	17.8888888888889	118.744158442902	95760.565726405	1.6404968705599	1339.13265828205	2733.01382350876	gfpWAPLch3	WAPL2015071528	20150715	TR1_2_W0001_P0157_T0001_R1_P2_K1_Ch2-Ch1.zen
WAPL	nuc	17.8888888888889	58.3390711513483	47047.2192540942	0.791720408963585	1339.13265828205	2733.01382350876	gfpWAPLch3	WAPL2015071528	20150715	TR1_2_W0001_P0157_T0001_R1_P3_K1_Ch2-Ch1.zen
WAPL	nuc	17.9888888888889	72.2272805687793	57755.0809639068	1.92221198714954	1327.81657590279	2709.91901704638	gfpWAPLch3	WAPL2015070830	20150708	TR1_2_W0001_P0139_T0001_R1_P1_K1_Ch2-Ch1.zen
WAPL	nuc	17.9888888888889	97.3727933751874	77862.1806162341	1.50246856101138	1327.81657590279	2709.91901704638	gfpWAPLch3	WAPL2015070830	20150708	TR1_2_W0001_P0139_T0001_R1_P2_K1_Ch2-Ch1.zen
WAPL	nuc	17.9888888888889	64.6526877288384	51698.211325532	1.78007111755409	1327.81657590279	2709.91901704638	gfpWAPLch3	WAPL2015070830	20150708	TR1_2_W0001_P0139_T0001_R1_P3_K1_Ch2-Ch1.zen
WAPL	nuc	18.0041666666667	151.705818345938	140320.956327704	1.75190315302491	1535.92302438861	3134.64004595677	gfpWAPLch3	WAPL2015071530	20150715	TR1_2_W0001_P0159_T0001_R1_P1_K1_Ch2-Ch1.zen
WAPL	nuc	18.0041666666667	162.260159554955	150083.240121468	1.71484665818284	1535.92302438861	3134.64004595677	gfpWAPLch3	WAPL2015071530	20150715	TR1_2_W0001_P0159_T0001_R1_P2_K1_Ch2-Ch1.zen
WAPL	nuc	18.0463888888889	110.424270028554	92043.2186533935	1.45560248813559	1384.12850446367	2824.84510613359	gfpWAPLch3	WAPL2015070832	20150708	TR1_2_W0001_P0140_T0001_R1_P2_K1_Ch2-Ch1.zen
WAPL	nuc	18.1038888888889	113.715518937533	109417.641890285	1.36764162530845	1597.7792092424	3260.88131655038	gfpWAPLch3	WAPL2015070834	20150708	TR1_2_W0001_P0141_T0001_R1_P1_K1_Ch2-Ch1.zen
WAPL	nuc	18.1038888888889	63.2504912596206	60859.9394936725	1.40142362497518	1597.7792092424	3260.88131655038	gfpWAPLch3	WAPL2015070834	20150708	TR1_2_W0001_P0141_T0001_R1_P2_K1_Ch2-Ch1.zen
WAPL	nuc	18.1194444444444	118.683350673447	93634.8102328954	1.6210092267658	1310.07659607798	2673.71378391274	gfpWAPLch3	WAPL2015071531	20150715	TR1_2_W0001_P0161_T0001_R1_P1_K1_Ch2-Ch1.zen
WAPL	nuc	18.1194444444444	97.1719501999053	76663.4668241138	1.41193505319823	1310.07659607798	2673.71378391274	gfpWAPLch3	WAPL2015071531	20150715	TR1_2_W0001_P0161_T0001_R1_P2_K1_Ch2-Ch1.zen
WAPL	nuc	18.1613888888889	38.9864110324014	31783.3680170002	1.05040612830106	1353.74171516596	2762.82920749273	gfpWAPLch3	WAPL2015070836	20150708	TR1_2_W0001_P0142_T0001_R1_P1_K1_Ch2-Ch1.zen
WAPL	nuc	18.1613888888889	75.8520628041353	61837.8035605487	1.45486483580136	1353.74171516596	2762.82920749273	gfpWAPLch3	WAPL2015070836	20150708	TR1_2_W0001_P0142_T0001_R1_P2_K1_Ch2-Ch1.zen
WAPL	nuc	18.1613888888889	108.20617811964	88214.2441383318	1.24280879208235	1353.74171516596	2762.82920749273	gfpWAPLch3	WAPL2015070836	20150708	TR1_2_W0001_P0142_T0001_R1_P3_K1_Ch2-Ch1.zen
WAPL	nuc	18.2188888888889	108.442951317393	81986.3774640295	1.3386864077912	1255.42138315493	2562.16885853011	gfpWAPLch3	WAPL2015070838	20150708	TR1_2_W0001_P0143_T0001_R1_P1_K1_Ch2-Ch1.zen
WAPL	nuc	18.2188888888889	47.3078279103658	35766.247496443	1.54982110293312	1255.42138315493	2562.16885853011	gfpWAPLch3	WAPL2015070838	20150708	TR1_2_W0001_P0143_T0001_R1_P2_K1_Ch2-Ch1.zen
WAPL	nuc	18.2363888888889	138.696116533161	139379.636982094	1.75408747192009	1668.72272541653	3405.66877221661	gfpWAPLch3	WAPL2015071536	20150715	TR1_2_W0001_P0163_T0001_R1_P1_K1_Ch2-Ch1.zen
WAPL	nuc	18.2363888888889	94.7133050726786	95180.0699859395	1.65112367206255	1668.72272541653	3405.66877221661	gfpWAPLch3	WAPL2015071536	20150715	TR1_2_W0001_P0163_T0001_R1_P2_K1_Ch2-Ch1.zen
WAPL	nuc	18.2363888888889	120.131046217436	120723.074521428	1.80037088192245	1668.72272541653	3405.66877221661	gfpWAPLch3	WAPL2015071536	20150715	TR1_2_W0001_P0163_T0001_R1_P3_K1_Ch2-Ch1.zen
WAPL	nuc	18.2763888888889	107.582718156625	50378.3697018068	1.4650131069684	777.590146643836	1586.97094470696	gfpWAPLch3	WAPL2015070840	20150708	TR1_2_W0001_P0144_T0001_R1_P1_K1_Ch2-Ch1.zen
WAPL	nuc	18.2763888888889	48.7747490568646	22840.0284190836	0.968483115412241	777.590146643836	1586.97094470696	gfpWAPLch3	WAPL2015070840	20150708	TR1_2_W0001_P0144_T0001_R1_P3_K1_Ch2-Ch1.zen
WAPL	nuc	18.3352777777778	151.887753288132	100895.05673724	1.14471496675539	1103.05275385054	2251.20222831425	gfpWAPLch3	WAPL2015070842	20150708	TR1_2_W0001_P0145_T0001_R1_P1_K1_Ch2-Ch1.zen
WAPL	nuc	18.3352777777778	122.935687122523	81662.9574059793	1.22727895579839	1103.05275385054	2251.20222831425	gfpWAPLch3	WAPL2015070842	20150708	TR1_2_W0001_P0145_T0001_R1_P2_K1_Ch2-Ch1.zen
WAPL	nuc	18.3352777777778	111.273885497768	73916.3279963251	1.49909617314198	1103.05275385054	2251.20222831425	gfpWAPLch3	WAPL2015070842	20150708	TR1_2_W0001_P0145_T0001_R1_P3_K1_Ch2-Ch1.zen
WAPL	nuc	18.3519444444444	149.503465318205	86606.1208878291	1.71067878934138	961.936668383247	1963.20072979481	gfpWAPLch3	WAPL2015071534	20150715	TR1_2_W0001_P0165_T0001_R1_P1_K1_Ch2-Ch1.zen
WAPL	nuc	18.3519444444444	142.413490292004	82498.9569976552	1.86664930838189	961.936668383247	1963.20072979481	gfpWAPLch3	WAPL2015071534	20150715	TR1_2_W0001_P0165_T0001_R1_P2_K1_Ch2-Ch1.zen
WAPL	nuc	18.3519444444444	93.5188783512557	54174.7127168216	1.4626209324861	961.936668383247	1963.20072979481	gfpWAPLch3	WAPL2015071534	20150715	TR1_2_W0001_P0165_T0001_R1_P3_K1_Ch2-Ch1.zen
WAPL	nuc	18.3930555555556	110.956848878648	88218.566805293	1.23819118847907	1320.2465336567	2694.46944229726	gfpWAPLch3	WAPL2015070844	20150708	TR1_2_W0001_P0146_T0001_R1_P1_K1_Ch2-Ch1.zen
WAPL	nuc	18.3930555555556	106.602026274872	84756.1738779618	1.52668596048351	1320.2465336567	2694.46944229726	gfpWAPLch3	WAPL2015070844	20150708	TR1_2_W0001_P0146_T0001_R1_P2_K1_Ch2-Ch1.zen
WAPL	nuc	18.3930555555556	100.816501606618	80156.271306754	1.38721101801618	1320.2465336567	2694.46944229726	gfpWAPLch3	WAPL2015070844	20150708	TR1_2_W0001_P0146_T0001_R1_P3_K1_Ch2-Ch1.zen
WAPL	nuc	18.4505555555556	113.904017729721	120581.196290562	1.58000480321981	1757.88191204416	3587.632290199	gfpWAPLch3	WAPL2015070846	20150708	TR1_2_W0001_P0147_T0001_R1_P1_K1_Ch2-Ch1.zen
WAPL	nuc	18.4505555555556	139.787760110788	147982.272064656	1.42836415931866	1757.88191204416	3587.632290199	gfpWAPLch3	WAPL2015070846	20150708	TR1_2_W0001_P0147_T0001_R1_P3_K1_Ch2-Ch1.zen
WAPL	nuc	18.4675	141.773550084994	75875.8631731972	1.86498206489973	888.704916253906	1813.74325099206	gfpWAPLch3	WAPL2015071532	20150715	TR1_2_W0001_P0167_T0001_R1_P1_K1_Ch2-Ch1.zen
WAPL	nuc	18.4675	108.676410360335	58162.5870108459	1.5464481004902	888.704916253906	1813.74325099206	gfpWAPLch3	WAPL2015071532	20150715	TR1_2_W0001_P0167_T0001_R1_P2_K1_Ch2-Ch1.zen
WAPL	nuc	18.4675	134.149795543917	71795.7018449523	2.02340431115718	888.704916253906	1813.74325099206	gfpWAPLch3	WAPL2015071532	20150715	TR1_2_W0001_P0167_T0001_R1_P3_K1_Ch2-Ch1.zen
WAPL	nuc	18.5083333333333	114.000947079413	117559.378934271	1.27163054399188	1712.37144137939	3494.75071892825	gfpWAPLch3	WAPL2015070848	20150708	TR1_2_W0001_P0148_T0001_R1_P1_K1_Ch2-Ch1.zen
WAPL	nuc	18.5083333333333	106.260746669757	109577.575481777	1.38961985384917	1712.37144137939	3494.75071892825	gfpWAPLch3	WAPL2015070848	20150708	TR1_2_W0001_P0148_T0001_R1_P2_K1_Ch2-Ch1.zen
WAPL	nuc	18.5083333333333	101.125935479975	104282.486012082	1.42931502349006	1712.37144137939	3494.75071892825	gfpWAPLch3	WAPL2015070848	20150708	TR1_2_W0001_P0148_T0001_R1_P3_K1_Ch2-Ch1.zen
WAPL	nuc	18.5844444444444	107.597966293162	78796.114045169	1.70223465859857	1216.04568128765	2481.80763602681	gfpWAPLch3	WAPL2015071538	20150715	TR1_2_W0001_P0169_T0001_R1_P1_K1_Ch2-Ch1.zen
WAPL	nuc	18.5844444444444	163.813857849075	119964.120790963	1.45959814621901	1216.04568128765	2481.80763602681	gfpWAPLch3	WAPL2015071538	20150715	TR1_2_W0001_P0169_T0001_R1_P3_K1_Ch2-Ch1.zen
WAPL	nuc	18.6994444444444	67.5645950798221	40671.9982614081	1.49046233807056	999.598243674762	2040.06361955427	gfpWAPLch3	WAPL2015071540	20150715	TR1_2_W0001_P0171_T0001_R1_P1_K1_Ch2-Ch1.zen
WAPL	nuc	18.6994444444444	176.965010083762	106527.991086953	1.59502753380045	999.598243674762	2040.06361955427	gfpWAPLch3	WAPL2015071540	20150715	TR1_2_W0001_P0171_T0001_R1_P2_K1_Ch2-Ch1.zen
WAPL	nuc	18.6994444444444	145.4841005315	87577.3632164758	1.64395688414266	999.598243674762	2040.06361955427	gfpWAPLch3	WAPL2015071540	20150715	TR1_2_W0001_P0171_T0001_R1_P3_K1_Ch2-Ch1.zen
WAPL	nuc	18.815	130.109468067328	110192.515449215	1.97685677743124	1406.34653744814	2870.18952433009	gfpWAPLch3	WAPL2015071541	20150715	TR1_2_W0001_P0173_T0001_R1_P1_K1_Ch2-Ch1.zen
WAPL	nuc	18.815	74.4680345076818	63068.5849757999	0.940043910100476	1406.34653744814	2870.18952433009	gfpWAPLch3	WAPL2015071541	20150715	TR1_2_W0001_P0173_T0001_R1_P2_K1_Ch2-Ch1.zen
WAPL	nuc	18.9313888888889	156.761328127903	111960.979812693	1.73853057737923	1185.97875292992	2420.44453631902	gfpWAPLch3	WAPL2015071547	20150715	TR1_2_W0001_P0175_T0001_R1_P1_K1_Ch2-Ch1.zen
WAPL	nuc	18.9313888888889	143.492322440813	102484.083338234	1.83476526072412	1185.97875292992	2420.44453631902	gfpWAPLch3	WAPL2015071547	20150715	TR1_2_W0001_P0175_T0001_R1_P2_K1_Ch2-Ch1.zen
WAPL	nuc	19.0466666666667	92.3204832695052	76077.4788936277	1.69447762474961	1368.38150434178	2792.70731250594	gfpWAPLch3	WAPL2015071545	20150715	TR1_2_W0001_P0177_T0001_R1_P1_K1_Ch2-Ch1.zen
WAPL	nuc	19.0466666666667	160.013393546357	131860.39694662	1.7669118537581	1368.38150434178	2792.70731250594	gfpWAPLch3	WAPL2015071545	20150715	TR1_2_W0001_P0177_T0001_R1_P2_K1_Ch2-Ch1.zen
WAPL	nuc	19.0466666666667	68.3305467331602	56308.3677942482	1.36005434095522	1368.38150434178	2792.70731250594	gfpWAPLch3	WAPL2015071545	20150715	TR1_2_W0001_P0177_T0001_R1_P3_K1_Ch2-Ch1.zen
WAPL	nuc	19.1461111111111	144.825273079357	96926.0950497173	1.41128052800307	1111.33633203966	2268.10804683713	gfpWAPLch3	WAPL201507083	20150708	TR1_2_W0001_P0159_T0001_R1_P1_K1_Ch2-Ch1.zen
WAPL	nuc	19.1461111111111	50.2356828596694	33620.8485453759	1.16393862407494	1111.33633203966	2268.10804683713	gfpWAPLch3	WAPL201507083	20150708	TR1_2_W0001_P0159_T0001_R1_P3_K1_Ch2-Ch1.zen
WAPL	nuc	19.1622222222222	132.107736790902	93403.6871913353	1.74719650438946	1174.04547940005	2396.09011458556	gfpWAPLch3	WAPL2015071543	20150715	TR1_2_W0001_P0179_T0001_R1_P1_K1_Ch2-Ch1.zen
WAPL	nuc	19.1622222222222	84.2595500603724	59573.7452468695	1.46798109510086	1174.04547940005	2396.09011458556	gfpWAPLch3	WAPL2015071543	20150715	TR1_2_W0001_P0179_T0001_R1_P2_K1_Ch2-Ch1.zen
WAPL	nuc	19.1622222222222	135.938565349145	96112.1849752621	1.70150355773154	1174.04547940005	2396.09011458556	gfpWAPLch3	WAPL2015071543	20150715	TR1_2_W0001_P0179_T0001_R1_P3_K1_Ch2-Ch1.zen
WAPL	nuc	19.2036111111111	50.9773022352068	45783.49517402	1.1521856643697	1491.35573341865	3043.68339461687	gfpWAPLch3	WAPL201507086	20150708	TR1_2_W0001_P0160_T0001_R1_P1_K1_Ch2-Ch1.zen
WAPL	nuc	19.2036111111111	98.5232972481241	88485.2808270569	1.59032143804012	1491.35573341865	3043.68339461687	gfpWAPLch3	WAPL201507086	20150708	TR1_2_W0001_P0160_T0001_R1_P2_K1_Ch2-Ch1.zen
WAPL	nuc	19.2036111111111	85.0936179048802	76423.8803127041	1.59435520182703	1491.35573341865	3043.68339461687	gfpWAPLch3	WAPL201507086	20150708	TR1_2_W0001_P0160_T0001_R1_P3_K1_Ch2-Ch1.zen
WAPL	nuc	19.2613888888889	137.617289414356	148526.412497222	1.26893614816407	1792.17264512208	3657.61568351003	gfpWAPLch3	WAPL201507089	20150708	TR1_2_W0001_P0161_T0001_R1_P1_K1_Ch2-Ch1.zen
WAPL	nuc	19.2613888888889	143.951282725544	155362.510688777	1.30617852400409	1792.17264512208	3657.61568351003	gfpWAPLch3	WAPL201507089	20150708	TR1_2_W0001_P0161_T0001_R1_P2_K1_Ch2-Ch1.zen
WAPL	nuc	19.2613888888889	117.426671859931	126735.255265278	1.43271389197387	1792.17264512208	3657.61568351003	gfpWAPLch3	WAPL201507089	20150708	TR1_2_W0001_P0161_T0001_R1_P3_K1_Ch2-Ch1.zen
WAPL	nuc	19.2788888888889	165.145046513429	123779.945395243	1.51513551814793	1244.61172369626	2540.10760227947	gfpWAPLch3	WAPL201507152	20150715	TR1_2_W0001_P0181_T0001_R1_P1_K1_Ch2-Ch1.zen
WAPL	nuc	19.2788888888889	98.9812409453706	74188.6775173427	1.97578949757869	1244.61172369626	2540.10760227947	gfpWAPLch3	WAPL201507152	20150715	TR1_2_W0001_P0181_T0001_R1_P2_K1_Ch2-Ch1.zen
WAPL	nuc	19.2788888888889	124.76154091161	93511.5950947378	1.84705920406504	1244.61172369626	2540.10760227947	gfpWAPLch3	WAPL201507152	20150715	TR1_2_W0001_P0181_T0001_R1_P3_K1_Ch2-Ch1.zen
WAPL	nuc	19.3188888888889	105.47529310829	103813.345722765	1.56630740123263	1634.37458140067	3335.56820986632	gfpWAPLch3	WAPL2015070812	20150708	TR1_2_W0001_P0162_T0001_R1_P1_K1_Ch2-Ch1.zen
WAPL	nuc	19.3188888888889	125.491494988008	123514.157396855	1.34952838801249	1634.37458140067	3335.56820986632	gfpWAPLch3	WAPL2015070812	20150708	TR1_2_W0001_P0162_T0001_R1_P2_K1_Ch2-Ch1.zen
WAPL	nuc	19.3766666666667	107.674521572074	107415.416844856	1.36184721768116	1656.54340500976	3380.81219745773	gfpWAPLch3	WAPL2015070815	20150708	TR1_2_W0001_P0163_T0001_R1_P1_K1_Ch2-Ch1.zen
WAPL	nuc	19.3766666666667	108.017515618822	107757.585521055	1.27205108524658	1656.54340500976	3380.81219745773	gfpWAPLch3	WAPL2015070815	20150708	TR1_2_W0001_P0163_T0001_R1_P2_K1_Ch2-Ch1.zen
WAPL	nuc	19.3941666666667	135.182752245853	109017.378212672	1.56211475598086	1339.13265828205	2733.01382350876	gfpWAPLch3	WAPL201507154	20150715	TR1_2_W0001_P0183_T0001_R1_P1_K1_Ch2-Ch1.zen
WAPL	nuc	19.3941666666667	132.571161043245	106911.275021684	1.55821148631915	1339.13265828205	2733.01382350876	gfpWAPLch3	WAPL201507154	20150715	TR1_2_W0001_P0183_T0001_R1_P2_K1_Ch2-Ch1.zen
WAPL	nuc	19.4344444444444	126.383850489508	101921.552860019	1.47016873884778	1339.13265828205	2733.01382350876	gfpWAPLch3	WAPL2015070818	20150708	TR1_2_W0001_P0164_T0001_R1_P1_K1_Ch2-Ch1.zen
WAPL	nuc	19.4344444444444	135.469247366937	109248.420608632	1.49094665677101	1339.13265828205	2733.01382350876	gfpWAPLch3	WAPL2015070818	20150708	TR1_2_W0001_P0164_T0001_R1_P2_K1_Ch2-Ch1.zen
WAPL	nuc	19.4344444444444	105.255641442567	84882.8262594705	1.50402616556378	1339.13265828205	2733.01382350876	gfpWAPLch3	WAPL2015070818	20150708	TR1_2_W0001_P0164_T0001_R1_P3_K1_Ch2-Ch1.zen
WAPL	nuc	19.5094444444444	144.969426679327	164229.442443752	1.544410017886	1881.15139737331	3839.21095594043	gfpWAPLch3	WAPL201507156	20150715	TR1_2_W0001_P0185_T0001_R1_P1_K1_Ch2-Ch1.zen
WAPL	nuc	19.5094444444444	190.771376642915	216116.442880026	1.72106719058529	1881.15139737331	3839.21095594043	gfpWAPLch3	WAPL201507156	20150715	TR1_2_W0001_P0185_T0001_R1_P3_K1_Ch2-Ch1.zen
WAPL	nuc	19.5505555555556	103.578746436194	116903.391783525	1.60832741361239	1874.15546450666	3824.93307158398	gfpWAPLch3	WAPL2015070822	20150708	TR1_2_W0001_P0166_T0001_R1_P1_K1_Ch2-Ch1.zen
WAPL	nuc	19.5505555555556	111.646036968464	126008.480020005	1.46791671244752	1874.15546450666	3824.93307158398	gfpWAPLch3	WAPL2015070822	20150708	TR1_2_W0001_P0166_T0001_R1_P2_K1_Ch2-Ch1.zen
WAPL	nuc	19.5505555555556	72.8311013973503	82200.2879318968	1.1567639400268	1874.15546450666	3824.93307158398	gfpWAPLch3	WAPL2015070822	20150708	TR1_2_W0001_P0166_T0001_R1_P3_K1_Ch2-Ch1.zen
WAPL	nuc	19.6083333333333	100.410039133635	103512.00787552	1.49981033242327	1711.83833981276	3493.66272070648	gfpWAPLch3	WAPL2015070825	20150708	TR1_2_W0001_P0167_T0001_R1_P1_K1_Ch2-Ch1.zen
WAPL	nuc	19.6083333333333	114.343779226538	117876.203195795	1.28172144460117	1711.83833981276	3493.66272070648	gfpWAPLch3	WAPL2015070825	20150708	TR1_2_W0001_P0167_T0001_R1_P2_K1_Ch2-Ch1.zen
WAPL	nuc	19.6258333333333	91.7912665112432	62757.1689881334	1.89684648872611	1135.30129785015	2317.01775151419	gfpWAPLch3	WAPL2015071512	20150715	TR1_2_W0001_P0187_T0001_R1_P1_K1_Ch2-Ch1.zen
WAPL	nuc	19.6258333333333	99.4169387376312	67970.7978958567	1.80137116197624	1135.30129785015	2317.01775151419	gfpWAPLch3	WAPL2015071512	20150715	TR1_2_W0001_P0187_T0001_R1_P2_K1_Ch2-Ch1.zen
WAPL	nuc	19.6258333333333	107.106856359654	73228.3510166755	1.69978140563506	1135.30129785015	2317.01775151419	gfpWAPLch3	WAPL2015071512	20150715	TR1_2_W0001_P0187_T0001_R1_P3_K1_Ch2-Ch1.zen
WAPL	nuc	19.6661111111111	79.9415672925833	66798.0823351398	1.74283221542088	1387.52395136495	2831.77481788455	gfpWAPLch3	WAPL2015070828	20150708	TR1_2_W0001_P0168_T0001_R1_P1_K1_Ch2-Ch1.zen
WAPL	nuc	19.7413888888889	107.857585552719	87845.3544498905	1.87850163561028	1352.43766671837	2760.16779645795	gfpWAPLch3	WAPL2015071510	20150715	TR1_2_W0001_P0189_T0001_R1_P2_K1_Ch2-Ch1.zen
WAPL	nuc	19.7413888888889	115.201401420285	93826.5759337128	2.06972035815269	1352.43766671837	2760.16779645795	gfpWAPLch3	WAPL2015071510	20150715	TR1_2_W0001_P0189_T0001_R1_P3_K1_Ch2-Ch1.zen
WAPL	nuc	19.8569444444444	142.779242866666	114848.225173231	1.45561080846884	1335.6982775263	2726.00465229439	gfpWAPLch3	WAPL201507158	20150715	TR1_2_W0001_P0191_T0001_R1_P1_K1_Ch2-Ch1.zen
WAPL	nuc	19.8569444444444	130.212135063292	104739.542721917	1.35887833927566	1335.6982775263	2726.00465229439	gfpWAPLch3	WAPL201507158	20150715	TR1_2_W0001_P0191_T0001_R1_P3_K1_Ch2-Ch1.zen
WAPL	nuc	19.9736111111111	143.668934412353	109669.269287057	1.64449168620763	1267.56789731145	2586.95847955227	gfpWAPLch3	WAPL2015071514	20150715	TR1_2_W0001_P0193_T0001_R1_P2_K1_Ch2-Ch1.zen
WAPL	nuc	19.9736111111111	183.240148789608	139875.84235942	1.5705727704831	1267.56789731145	2586.95847955227	gfpWAPLch3	WAPL2015071514	20150715	TR1_2_W0001_P0193_T0001_R1_P3_K1_Ch2-Ch1.zen
SORORIN	nuc	14.1075	51.7960226147933	27658.8316640204	1.26144055907544	886.720138113543	1809.69254992024	gfpSORORINcd3	SORORIN2015070824	20150708	TR1_2_W0001_P0072_T0001_R1_P1_K1_Ch2-Ch1.zen
SORORIN	nuc	14.1075	55.664721877769	29724.6988150399	1.41593730036823	886.720138113543	1809.69254992024	gfpSORORINcd3	SORORIN2015070824	20150708	TR1_2_W0001_P0072_T0001_R1_P2_K1_Ch2-Ch1.zen
SORORIN	nuc	14.1075	65.6277891407269	35044.9297202747	1.42383866046695	886.720138113543	1809.69254992024	gfpSORORINcd3	SORORIN2015070824	20150708	TR1_2_W0001_P0072_T0001_R1_P3_K1_Ch2-Ch1.zen
SORORIN	nuc	14.1263888888889	178.951958406289	175397.769501331	1.70643580528922	1627.55908291041	3321.65857106184	gfpSORORINcd3	SORORIN2015071520	20150715	TR1_2_W0001_P0092_T0001_R1_P2_K1_Ch2-Ch1.zen
SORORIN	nuc	14.1263888888889	223.415364356575	218978.081768191	1.78625335082141	1627.55908291041	3321.65857106184	gfpSORORINcd3	SORORIN2015071520	20150715	TR1_2_W0001_P0092_T0001_R1_P3_K1_Ch2-Ch1.zen
SORORIN	nuc	14.2225	116.832288077343	111499.109845342	1.26290852919701	1584.73872476647	3234.2672062025	gfpSORORINcd3	SORORIN2015070826	20150708	TR1_2_W0001_P0074_T0001_R1_P1_K1_Ch2-Ch1.zen
SORORIN	nuc	14.2225	91.216699242351	87052.8253441332	1.46161466933694	1584.73872476647	3234.2672062025	gfpSORORINcd3	SORORIN2015070826	20150708	TR1_2_W0001_P0074_T0001_R1_P2_K1_Ch2-Ch1.zen
SORORIN	nuc	14.2225	82.3221481331898	78564.2940702371	1.2518961327617	1584.73872476647	3234.2672062025	gfpSORORINcd3	SORORIN2015070826	20150708	TR1_2_W0001_P0074_T0001_R1_P3_K1_Ch2-Ch1.zen
SORORIN	nuc	14.2813888888889	88.6870250655651	73622.5162794417	1.48622510612978	1378.47762785743	2813.31232498284	gfpSORORINcd3	SORORIN2015070829	20150708	TR1_2_W0001_P0075_T0001_R1_P3_K1_Ch2-Ch1.zen
SORORIN	nuc	14.3569444444444	96.3510608077486	92470.5779701868	1.77344571954587	1593.66202483554	3252.4786225915	gfpSORORINcd3	SORORIN2015071517	20150715	TR1_2_W0001_P0096_T0001_R1_P1_K1_Ch2-Ch1.zen
SORORIN	nuc	14.3569444444444	97.8903671941139	93947.8896886786	1.60350556928958	1593.66202483554	3252.4786225915	gfpSORORINcd3	SORORIN2015071517	20150715	TR1_2_W0001_P0096_T0001_R1_P2_K1_Ch2-Ch1.zen
SORORIN	nuc	14.3569444444444	103.899861300691	99715.3549213909	1.55984724724576	1593.66202483554	3252.4786225915	gfpSORORINcd3	SORORIN2015071517	20150715	TR1_2_W0001_P0096_T0001_R1_P3_K1_Ch2-Ch1.zen
SORORIN	nuc	14.3966666666667	43.920903284837	21754.1290168905	1.7512019155714	822.469096991216	1678.56365654576	gfpSORORINcd3	SORORIN2015070831	20150708	TR1_2_W0001_P0077_T0001_R1_P1_K1_Ch2-Ch1.zen
SORORIN	nuc	14.3966666666667	42.174197210098	20888.9812976364	1.60527976365874	822.469096991216	1678.56365654576	gfpSORORINcd3	SORORIN2015070831	20150708	TR1_2_W0001_P0077_T0001_R1_P2_K1_Ch2-Ch1.zen
SORORIN	nuc	14.3966666666667	39.4277472367752	19528.6580212541	1.666438852754	822.469096991216	1678.56365654576	gfpSORORINcd3	SORORIN2015070831	20150708	TR1_2_W0001_P0077_T0001_R1_P3_K1_Ch2-Ch1.zen
SORORIN	nuc	14.4733333333333	202.783006844893	229670.803783194	1.25841627756286	1880.71671455745	3838.32381892884	gfpSORORINcd3	SORORIN2015071521	20150715	TR1_2_W0001_P0098_T0001_R1_P3_K1_Ch2-Ch1.zen
SORORIN	nuc	14.5886111111111	56.6523181098364	64185.8972011633	1.38661867706903	1881.3564364374	3839.62941679496	gfpSORORINcd3	SORORIN2015071522	20150715	TR1_2_W0001_P0100_T0001_R1_P2_K1_Ch2-Ch1.zen
SORORIN	nuc	14.5886111111111	66.745312796869	75621.0500960152	1.52844155583211	1881.3564364374	3839.62941679496	gfpSORORINcd3	SORORIN2015071522	20150715	TR1_2_W0001_P0100_T0001_R1_P3_K1_Ch2-Ch1.zen
SORORIN	nuc	14.7038888888889	33.5429599858376	18128.8125311699	1.75160704980843	897.464185071706	1831.61989869744	gfpSORORINcd3	SORORIN2015071523	20150715	TR1_2_W0001_P0102_T0001_R1_P1_K1_Ch2-Ch1.zen
SORORIN	nuc	14.7038888888889	32.9413051252606	17803.6388380769	1.75979643474088	897.464185071706	1831.61989869744	gfpSORORINcd3	SORORIN2015071523	20150715	TR1_2_W0001_P0102_T0001_R1_P2_K1_Ch2-Ch1.zen
SORORIN	nuc	14.7038888888889	30.6295880086974	16554.2354983309	1.31489149012567	897.464185071706	1831.61989869744	gfpSORORINcd3	SORORIN2015071523	20150715	TR1_2_W0001_P0102_T0001_R1_P3_K1_Ch2-Ch1.zen
SORORIN	nuc	14.9361111111111	58.9392603989019	33911.3051554169	1.46320847468354	955.408224582714	1949.87693618667	gfpSORORINcd3	SORORIN2015071527	20150715	TR1_2_W0001_P0106_T0001_R1_P1_K1_Ch2-Ch1.zen
SORORIN	nuc	14.9361111111111	65.6985905642775	37800.3547690855	1.47612387022993	955.408224582714	1949.87693618667	gfpSORORINcd3	SORORIN2015071527	20150715	TR1_2_W0001_P0106_T0001_R1_P2_K1_Ch2-Ch1.zen
SORORIN	nuc	14.9361111111111	78.2287386937617	45009.7034101389	1.45328511525054	955.408224582714	1949.87693618667	gfpSORORINcd3	SORORIN2015071527	20150715	TR1_2_W0001_P0106_T0001_R1_P3_K1_Ch2-Ch1.zen
SORORIN	nuc	15.0513888888889	97.6957826418488	71964.728229701	1.01136271242124	1223.18747579004	2496.38320699731	gfpSORORINcd3	SORORIN2015071525	20150715	TR1_2_W0001_P0108_T0001_R1_P1_K1_Ch2-Ch1.zen
SORORIN	nuc	15.0513888888889	86.7453030543642	63898.3791387972	1.75205535737705	1223.18747579004	2496.38320699731	gfpSORORINcd3	SORORIN2015071525	20150715	TR1_2_W0001_P0108_T0001_R1_P2_K1_Ch2-Ch1.zen
SORORIN	nuc	15.0513888888889	75.118586910913	55333.9002550492	1.25571402228977	1223.18747579004	2496.38320699731	gfpSORORINcd3	SORORIN2015071525	20150715	TR1_2_W0001_P0108_T0001_R1_P3_K1_Ch2-Ch1.zen
SORORIN	nuc	15.0925	134.447177708707	79687.6909929899	0.54160967919362	984.212112305667	2008.66231703058	gfpSORORINcd3	SORORIN201507081	20150708	TR1_2_W0001_P0089_T0001_R1_P1_K1_Ch2-Ch1.zen
SORORIN	nuc	15.0925	98.3960025898095	58319.9319089488	1.42034868697183	984.212112305667	2008.66231703058	gfpSORORINcd3	SORORIN201507081	20150708	TR1_2_W0001_P0089_T0001_R1_P2_K1_Ch2-Ch1.zen
SORORIN	nuc	15.0925	74.5708438334784	44198.6099058431	1.43120186591398	984.212112305667	2008.66231703058	gfpSORORINcd3	SORORIN201507081	20150708	TR1_2_W0001_P0089_T0001_R1_P3_K1_Ch2-Ch1.zen
SORORIN	nuc	15.1502777777778	54.5001912218516	44396.4012614543	1.1636180269736	1352.69191515784	2760.68668791757	gfpSORORINcd3	SORORIN201507084	20150708	TR1_2_W0001_P0090_T0001_R1_P1_K1_Ch2-Ch1.zen
SORORIN	nuc	15.1502777777778	32.0256626457904	26088.4253359538	1.50577251047663	1352.69191515784	2760.68668791757	gfpSORORINcd3	SORORIN201507084	20150708	TR1_2_W0001_P0090_T0001_R1_P2_K1_Ch2-Ch1.zen
SORORIN	nuc	15.1502777777778	77.082058892422	62791.8166876985	0.986689918883485	1352.69191515784	2760.68668791757	gfpSORORINcd3	SORORIN201507084	20150708	TR1_2_W0001_P0090_T0001_R1_P3_K1_Ch2-Ch1.zen
SORORIN	nuc	15.1680555555556	81.2590861388134	52712.8376030712	1.78208964462978	1077.19322708788	2198.42594534135	gfpSORORINcd3	SORORIN2015071529	20150715	TR1_2_W0001_P0110_T0001_R1_P1_K1_Ch2-Ch1.zen
SORORIN	nuc	15.1680555555556	80.4467246470656	52185.8580193194	1.79356880785758	1077.19322708788	2198.42594534135	gfpSORORINcd3	SORORIN2015071529	20150715	TR1_2_W0001_P0110_T0001_R1_P2_K1_Ch2-Ch1.zen
SORORIN	nuc	15.1680555555556	74.8209160537678	48536.3912475927	1.54467964137328	1077.19322708788	2198.42594534135	gfpSORORINcd3	SORORIN2015071529	20150715	TR1_2_W0001_P0110_T0001_R1_P3_K1_Ch2-Ch1.zen
SORORIN	nuc	15.2077777777778	63.5749389237275	62655.1594778114	1.57739420839024	1636.51518922974	3339.93694118758	gfpSORORINcd3	SORORIN201507087	20150708	TR1_2_W0001_P0091_T0001_R1_P1_K1_Ch2-Ch1.zen
SORORIN	nuc	15.2077777777778	54.0485572469682	53266.6020791178	1.22363502809977	1636.51518922974	3339.93694118758	gfpSORORINcd3	SORORIN201507087	20150708	TR1_2_W0001_P0091_T0001_R1_P3_K1_Ch2-Ch1.zen
SORORIN	nuc	15.2830555555556	39.5475529739692	29131.5430918333	1.90345798630137	1223.18747579004	2496.38320699731	gfpSORORINcd3	SORORIN2015071531	20150715	TR1_2_W0001_P0112_T0001_R1_P1_K1_Ch2-Ch1.zen
SORORIN	nuc	15.2830555555556	47.0264415286829	34640.6466349543	1.97968775850739	1223.18747579004	2496.38320699731	gfpSORORINcd3	SORORIN2015071531	20150715	TR1_2_W0001_P0112_T0001_R1_P2_K1_Ch2-Ch1.zen
SORORIN	nuc	15.2830555555556	53.2816252928758	39248.3439934702	1.92505642869707	1223.18747579004	2496.38320699731	gfpSORORINcd3	SORORIN2015071531	20150715	TR1_2_W0001_P0112_T0001_R1_P3_K1_Ch2-Ch1.zen
SORORIN	nuc	15.3233333333333	68.6659290857791	64813.8198821658	1.28774277534415	1567.38421838214	3198.84867947536	gfpSORORINcd3	SORORIN2015070812	20150708	TR1_2_W0001_P0093_T0001_R1_P1_K1_Ch2-Ch1.zen
SORORIN	nuc	15.3233333333333	73.253330331178	69143.871219199	1.04469121947943	1567.38421838214	3198.84867947536	gfpSORORINcd3	SORORIN2015070812	20150708	TR1_2_W0001_P0093_T0001_R1_P2_K1_Ch2-Ch1.zen
SORORIN	nuc	15.3233333333333	79.1621011715166	74721.1642678707	1.27908198086479	1567.38421838214	3198.84867947536	gfpSORORINcd3	SORORIN2015070812	20150708	TR1_2_W0001_P0093_T0001_R1_P3_K1_Ch2-Ch1.zen
SORORIN	nuc	15.3811111111111	22.4123991117111	14591.9660327175	1.95901876681473	1081.12177555578	2206.44365531406	gfpSORORINcd3	SORORIN2015070814	20150708	TR1_2_W0001_P0094_T0001_R1_P1_K1_Ch2-Ch1.zen
SORORIN	nuc	15.3811111111111	23.1197663742935	15052.5092800875	1.76140096704222	1081.12177555578	2206.44365531406	gfpSORORINcd3	SORORIN2015070814	20150708	TR1_2_W0001_P0094_T0001_R1_P2_K1_Ch2-Ch1.zen
SORORIN	nuc	15.3811111111111	22.1747507235619	14437.2410882651	1.83920487252591	1081.12177555578	2206.44365531406	gfpSORORINcd3	SORORIN2015070814	20150708	TR1_2_W0001_P0094_T0001_R1_P3_K1_Ch2-Ch1.zen
SORORIN	nuc	15.3983333333333	74.5945411283933	65017.5056555702	1.78580443464654	1447.346148703	2953.86495680126	gfpSORORINcd3	SORORIN2015071533	20150715	TR1_2_W0001_P0114_T0001_R1_P2_K1_Ch2-Ch1.zen
SORORIN	nuc	15.3983333333333	67.214817030253	58585.2487366419	1.62750345001477	1447.346148703	2953.86495680126	gfpSORORINcd3	SORORIN2015071533	20150715	TR1_2_W0001_P0114_T0001_R1_P3_K1_Ch2-Ch1.zen
SORORIN	nuc	15.4975	32.7507432039401	22192.857497855	1.77865428006932	1125.2297790222	2296.46295433986	gfpSORORINcd3	SORORIN2015070817	20150708	TR1_2_W0001_P0096_T0001_R1_P2_K1_Ch2-Ch1.zen
SORORIN	nuc	15.4975	40.7283276216716	27598.7010555829	1.53872299249837	1125.2297790222	2296.46295433986	gfpSORORINcd3	SORORIN2015070817	20150708	TR1_2_W0001_P0096_T0001_R1_P3_K1_Ch2-Ch1.zen
SORORIN	nuc	15.515	105.443194074707	110995.270668388	1.59981410805017	1747.97442446747	3567.41226170826	gfpSORORINcd3	SORORIN2015071537	20150715	TR1_2_W0001_P0116_T0001_R1_P1_K1_Ch2-Ch1.zen
SORORIN	nuc	15.515	131.432767928564	138353.316958423	1.33337867303196	1747.97442446747	3567.41226170826	gfpSORORINcd3	SORORIN2015071537	20150715	TR1_2_W0001_P0116_T0001_R1_P2_K1_Ch2-Ch1.zen
SORORIN	nuc	15.515	101.847607392089	107210.359555338	1.52375034883464	1747.97442446747	3567.41226170826	gfpSORORINcd3	SORORIN2015071537	20150715	TR1_2_W0001_P0116_T0001_R1_P3_K1_Ch2-Ch1.zen
SORORIN	nuc	15.5552777777778	34.5531988213305	33095.372185407	1.62909772300921	1590.4798185609	3245.98411012923	gfpSORORINcd3	SORORIN2015070818	20150708	TR1_2_W0001_P0097_T0001_R1_P1_K1_Ch2-Ch1.zen
SORORIN	nuc	15.5552777777778	45.6274456824778	43702.3878610873	1.49632393116629	1590.4798185609	3245.98411012923	gfpSORORINcd3	SORORIN2015070818	20150708	TR1_2_W0001_P0097_T0001_R1_P3_K1_Ch2-Ch1.zen
SORORIN	nuc	15.6130555555556	71.3362672844265	41633.5088513472	1.942695678428	969.129438751422	1977.8803365716	gfpSORORINcd3	SORORIN2015070820	20150708	TR1_2_W0001_P0098_T0001_R1_P1_K1_Ch2-Ch1.zen
SORORIN	nuc	15.6130555555556	69.1744091643596	40371.7980469636	1.61045040697521	969.129438751422	1977.8803365716	gfpSORORINcd3	SORORIN2015070820	20150708	TR1_2_W0001_P0098_T0001_R1_P3_K1_Ch2-Ch1.zen
SORORIN	nuc	15.8625	177.174808361369	161980.553597746	1.43465741592563	1518.13383518842	3098.33438221805	gfpSORORINcd3	SORORIN201507151	20150715	TR1_2_W0001_P0122_T0001_R1_P2_K1_Ch2-Ch1.zen
SORORIN	nuc	15.8625	157.219884784231	143736.935343435	1.27956893517961	1518.13383518842	3098.33438221805	gfpSORORINcd3	SORORIN201507151	20150715	TR1_2_W0001_P0122_T0001_R1_P3_K1_Ch2-Ch1.zen
SORORIN	nuc	15.9777777777778	95.9068642892032	70646.9740790923	1.65411462219058	1223.18747579004	2496.38320699731	gfpSORORINcd3	SORORIN201507152	20150715	TR1_2_W0001_P0124_T0001_R1_P1_K1_Ch2-Ch1.zen
SORORIN	nuc	15.9777777777778	199.929931667559	147272.510730421	1.20142835921909	1223.18747579004	2496.38320699731	gfpSORORINcd3	SORORIN201507152	20150715	TR1_2_W0001_P0124_T0001_R1_P2_K1_Ch2-Ch1.zen
SORORIN	nuc	15.9777777777778	79.3924695604077	58482.1303530061	1.40090239399496	1223.18747579004	2496.38320699731	gfpSORORINcd3	SORORIN201507152	20150715	TR1_2_W0001_P0124_T0001_R1_P3_K1_Ch2-Ch1.zen
SORORIN	nuc	16.0933333333333	122.404203051209	96165.9088606189	1.41984270837167	1304.58975072301	2662.5157714456	gfpSORORINcd3	SORORIN201507154	20150715	TR1_2_W0001_P0126_T0001_R1_P1_K1_Ch2-Ch1.zen
SORORIN	nuc	16.0933333333333	96.2676819811288	75631.9546294277	1.21632536151279	1304.58975072301	2662.5157714456	gfpSORORINcd3	SORORIN201507154	20150715	TR1_2_W0001_P0126_T0001_R1_P2_K1_Ch2-Ch1.zen
SORORIN	nuc	16.0933333333333	111.716670874006	87769.3324385834	1.42080667303442	1304.58975072301	2662.5157714456	gfpSORORINcd3	SORORIN201507154	20150715	TR1_2_W0001_P0126_T0001_R1_P3_K1_Ch2-Ch1.zen
SORORIN	nuc	16.2097222222222	91.5581112573543	60830.5086454944	1.71584578677875	1103.24959135206	2251.60395073459	gfpSORORINcd3	SORORIN201507159	20150715	TR1_2_W0001_P0128_T0001_R1_P1_K1_Ch2-Ch1.zen
SORORIN	nuc	16.2097222222222	104.46475219272	69405.5821394878	1.62819485064011	1103.24959135206	2251.60395073459	gfpSORORINcd3	SORORIN201507159	20150715	TR1_2_W0001_P0128_T0001_R1_P2_K1_Ch2-Ch1.zen
SORORIN	nuc	16.2097222222222	83.1878039030602	55269.3404771205	1.83570823476434	1103.24959135206	2251.60395073459	gfpSORORINcd3	SORORIN201507159	20150715	TR1_2_W0001_P0128_T0001_R1_P3_K1_Ch2-Ch1.zen
SORORIN	nuc	16.3252777777778	88.5064890413052	52099.0240491653	1.57841287796926	977.470427878484	1994.90332413375	gfpSORORINcd3	SORORIN201507158	20150715	TR1_2_W0001_P0130_T0001_R1_P1_K1_Ch2-Ch1.zen
SORORIN	nuc	16.3252777777778	72.9856707509466	42962.7506060424	1.78889090667919	977.470427878484	1994.90332413375	gfpSORORINcd3	SORORIN201507158	20150715	TR1_2_W0001_P0130_T0001_R1_P2_K1_Ch2-Ch1.zen
SORORIN	nuc	16.3252777777778	67.1054251407692	39501.3653361256	1.60559958187169	977.470427878484	1994.90332413375	gfpSORORINcd3	SORORIN201507158	20150715	TR1_2_W0001_P0130_T0001_R1_P3_K1_Ch2-Ch1.zen
SORORIN	nuc	16.3666666666667	45.3391172357594	36421.113216084	1.41857935793602	1333.91853845002	2722.37241207709	gfpSORORINcd3	SORORIN2015070823	20150708	TR1_2_W0001_P0111_T0001_R1_P1_K1_Ch2-Ch1.zen
SORORIN	nuc	16.3666666666667	45.4299573376408	36494.0854713217	1.60844034193548	1333.91853845002	2722.37241207709	gfpSORORINcd3	SORORIN2015070823	20150708	TR1_2_W0001_P0111_T0001_R1_P2_K1_Ch2-Ch1.zen
SORORIN	nuc	16.3666666666667	37.9483280374671	30484.059595311	1.27653201553827	1333.91853845002	2722.37241207709	gfpSORORINcd3	SORORIN2015070823	20150708	TR1_2_W0001_P0111_T0001_R1_P3_K1_Ch2-Ch1.zen
SORORIN	nuc	16.4408333333333	77.3363323680657	90561.253814039	1.88030824600553	1944.50026661365	3968.49862155499	gfpSORORINcd3	SORORIN201507156	20150715	TR1_2_W0001_P0132_T0001_R1_P1_K1_Ch2-Ch1.zen
SORORIN	nuc	16.4408333333333	92.0317040268853	107769.611670372	1.61263902788204	1944.50026661365	3968.49862155499	gfpSORORINcd3	SORORIN201507156	20150715	TR1_2_W0001_P0132_T0001_R1_P2_K1_Ch2-Ch1.zen
SORORIN	nuc	16.4408333333333	64.3961597913033	75408.2433564918	1.74633481101158	1944.50026661365	3968.49862155499	gfpSORORINcd3	SORORIN201507156	20150715	TR1_2_W0001_P0132_T0001_R1_P3_K1_Ch2-Ch1.zen
SORORIN	nuc	16.4813888888889	35.4161296796833	32848.5637511132	1.53570434851271	1540.15503067137	3143.27707799421	gfpSORORINcd3	SORORIN2015070825	20150708	TR1_2_W0001_P0113_T0001_R1_P1_K1_Ch2-Ch1.zen
SORORIN	nuc	16.4813888888889	39.8709303710515	36980.4044076843	1.34080583332982	1540.15503067137	3143.27707799421	gfpSORORINcd3	SORORIN2015070825	20150708	TR1_2_W0001_P0113_T0001_R1_P2_K1_Ch2-Ch1.zen
SORORIN	nuc	16.4813888888889	55.2127655077782	51210.0013203287	1.33193328514637	1540.15503067137	3143.27707799421	gfpSORORINcd3	SORORIN2015070825	20150708	TR1_2_W0001_P0113_T0001_R1_P3_K1_Ch2-Ch1.zen
SORORIN	nuc	16.5388888888889	60.9674727140338	44301.9928270281	1.61806098655588	1206.63028746477	2462.59191358695	gfpSORORINcd3	SORORIN2015070827	20150708	TR1_2_W0001_P0114_T0001_R1_P1_K1_Ch2-Ch1.zen
SORORIN	nuc	16.5388888888889	62.4130294918257	45352.4061564633	1.29950913665111	1206.63028746477	2462.59191358695	gfpSORORINcd3	SORORIN2015070827	20150708	TR1_2_W0001_P0114_T0001_R1_P2_K1_Ch2-Ch1.zen
SORORIN	nuc	16.5388888888889	67.0937229167798	48753.6304045221	1.49657398747649	1206.63028746477	2462.59191358695	gfpSORORINcd3	SORORIN2015070827	20150708	TR1_2_W0001_P0114_T0001_R1_P3_K1_Ch2-Ch1.zen
SORORIN	nuc	16.5575	88.9552561827774	65526.2761880452	1.89267446210892	1223.18747579004	2496.38320699731	gfpSORORINcd3	SORORIN2015071510	20150715	TR1_2_W0001_P0134_T0001_R1_P1_K1_Ch2-Ch1.zen
SORORIN	nuc	16.5575	81.6465967298582	60142.5669118633	1.79509453937947	1223.18747579004	2496.38320699731	gfpSORORINcd3	SORORIN2015071510	20150715	TR1_2_W0001_P0134_T0001_R1_P2_K1_Ch2-Ch1.zen
SORORIN	nuc	16.5575	105.112392489661	77427.9559929733	1.6802279848803	1223.18747579004	2496.38320699731	gfpSORORINcd3	SORORIN2015071510	20150715	TR1_2_W0001_P0134_T0001_R1_P3_K1_Ch2-Ch1.zen
SORORIN	nuc	16.6730555555556	20.3217428552506	14969.4148732427	1.87904110142267	1223.18747579004	2496.38320699731	gfpSORORINcd3	SORORIN2015071512	20150715	TR1_2_W0001_P0136_T0001_R1_P1_K1_Ch2-Ch1.zen
SORORIN	nuc	16.6730555555556	18.0356353404039	13285.4209324505	2.05888294272854	1223.18747579004	2496.38320699731	gfpSORORINcd3	SORORIN2015071512	20150715	TR1_2_W0001_P0136_T0001_R1_P2_K1_Ch2-Ch1.zen
SORORIN	nuc	16.6730555555556	24.1448650206726	17785.6055028031	1.72083618374558	1223.18747579004	2496.38320699731	gfpSORORINcd3	SORORIN2015071512	20150715	TR1_2_W0001_P0136_T0001_R1_P3_K1_Ch2-Ch1.zen
SORORIN	nuc	16.7133333333333	24.2772918251235	13670.2166307209	1.339603125	935.027341612459	1908.28192724672	gfpSORORINcd3	SORORIN2015070832	20150708	TR1_2_W0001_P0117_T0001_R1_P1_K1_Ch2-Ch1.zen
SORORIN	nuc	16.7133333333333	27.6905341690933	15592.1675052798	1.44189733684615	935.027341612459	1908.28192724672	gfpSORORINcd3	SORORIN2015070832	20150708	TR1_2_W0001_P0117_T0001_R1_P2_K1_Ch2-Ch1.zen
SORORIN	nuc	16.7133333333333	27.3035220633833	15374.246191738	1.47074499316995	935.027341612459	1908.28192724672	gfpSORORINcd3	SORORIN2015070832	20150708	TR1_2_W0001_P0117_T0001_R1_P3_K1_Ch2-Ch1.zen
SORORIN	nuc	16.7711111111111	101.632781344462	58962.8750667498	1.37474900070186	963.371941831856	1966.12995577649	gfpSORORINcd3	SORORIN2015070834	20150708	TR1_2_W0001_P0118_T0001_R1_P1_K1_Ch2-Ch1.zen
SORORIN	nuc	16.7711111111111	122.007494583419	70783.3886386229	1.48717709031579	963.371941831856	1966.12995577649	gfpSORORINcd3	SORORIN2015070834	20150708	TR1_2_W0001_P0118_T0001_R1_P2_K1_Ch2-Ch1.zen
SORORIN	nuc	16.7711111111111	125.365195836045	72731.3794035227	1.68412630872914	963.371941831856	1966.12995577649	gfpSORORINcd3	SORORIN2015070834	20150708	TR1_2_W0001_P0118_T0001_R1_P3_K1_Ch2-Ch1.zen
SORORIN	nuc	16.905	72.747528888531	48017.0707662687	1.57508745450742	1096.04041785876	2236.89086708943	gfpSORORINcd3	SORORIN2015071514	20150715	TR1_2_W0001_P0140_T0001_R1_P1_K1_Ch2-Ch1.zen
SORORIN	nuc	16.905	60.5578318205143	39971.2504383893	1.55929923510393	1096.04041785876	2236.89086708943	gfpSORORINcd3	SORORIN2015071514	20150715	TR1_2_W0001_P0140_T0001_R1_P3_K1_Ch2-Ch1.zen
SORORIN	nuc	17.1352777777778	252.089677219158	210606.585212753	1.03320287884846	1387.28610605061	2831.2894032933	gfpSORORINcd3	SORORIN2015071513	20150715	TR1_2_W0001_P0144_T0001_R1_P1_K1_Ch2-Ch1.zen
SORORIN	nuc	17.1352777777778	193.001550133886	161241.816257031	1.54043243861785	1387.28610605061	2831.2894032933	gfpSORORINcd3	SORORIN2015071513	20150715	TR1_2_W0001_P0144_T0001_R1_P2_K1_Ch2-Ch1.zen
SORORIN	nuc	17.1352777777778	101.912983018183	85142.4999987018	1.70440446365073	1387.28610605061	2831.2894032933	gfpSORORINcd3	SORORIN2015071513	20150715	TR1_2_W0001_P0144_T0001_R1_P3_K1_Ch2-Ch1.zen
SORORIN	nuc	17.2516666666667	39.59663028608	22996.6718786957	1.70652972454501	964.397137152292	1968.22226004913	gfpSORORINcd3	SORORIN2015071515	20150715	TR1_2_W0001_P0146_T0001_R1_P1_K1_Ch2-Ch1.zen
SORORIN	nuc	17.2516666666667	46.3627201209672	26926.2372662176	1.72023017350339	964.397137152292	1968.22226004913	gfpSORORINcd3	SORORIN2015071515	20150715	TR1_2_W0001_P0146_T0001_R1_P2_K1_Ch2-Ch1.zen
SORORIN	nuc	17.2516666666667	36.0954259618723	20963.265337726	1.56266724843196	964.397137152292	1968.22226004913	gfpSORORINcd3	SORORIN2015071515	20150715	TR1_2_W0001_P0146_T0001_R1_P3_K1_Ch2-Ch1.zen
SORORIN	nuc	17.3672222222222	95.3534944020319	49294.4458318092	1.47194662292232	858.441150394653	1751.97842886392	gfpSORORINcd3	SORORIN2015071516	20150715	TR1_2_W0001_P0148_T0001_R1_P2_K1_Ch2-Ch1.zen
SORORIN	nuc	17.3672222222222	82.618020572166	42710.6480508716	1.66301502230692	858.441150394653	1751.97842886392	gfpSORORINcd3	SORORIN2015071516	20150715	TR1_2_W0001_P0148_T0001_R1_P3_K1_Ch2-Ch1.zen
SORORIN	nuc	17.4088888888889	63.7196553143365	43845.4954102457	1.47423338216585	1142.61709165678	2331.94843480371	gfpSORORINcd3	SORORIN201507082	20150708	TR1_2_W0001_P0129_T0001_R1_P1_K1_Ch2-Ch1.zen
SORORIN	nuc	17.4088888888889	69.9944559177715	48163.1857634171	1.34456004862858	1142.61709165678	2331.94843480371	gfpSORORINcd3	SORORIN201507082	20150708	TR1_2_W0001_P0129_T0001_R1_P3_K1_Ch2-Ch1.zen
SORORIN	nuc	17.4666666666667	62.8035137904015	49736.5870326479	1.48029708616499	1315.04674299145	2683.85727502646	gfpSORORINcd3	SORORIN201507085	20150708	TR1_2_W0001_P0130_T0001_R1_P1_K1_Ch2-Ch1.zen
SORORIN	nuc	17.4666666666667	49.4088881265386	39128.8530876361	1.78286206753846	1315.04674299145	2683.85727502646	gfpSORORINcd3	SORORIN201507085	20150708	TR1_2_W0001_P0130_T0001_R1_P2_K1_Ch2-Ch1.zen
SORORIN	nuc	17.4666666666667	66.9122522142031	52990.4595292061	1.37489914507531	1315.04674299145	2683.85727502646	gfpSORORINcd3	SORORIN201507085	20150708	TR1_2_W0001_P0130_T0001_R1_P3_K1_Ch2-Ch1.zen
SORORIN	nuc	17.5247222222222	40.6134170036714	35618.5955865169	1.2764285778278	1456.31865814745	2972.17680379535	gfpSORORINcd3	SORORIN201507088	20150708	TR1_2_W0001_P0131_T0001_R1_P1_K1_Ch2-Ch1.zen
SORORIN	nuc	17.5247222222222	88.0611133708279	77230.9599995093	1.45730342661883	1456.31865814745	2972.17680379535	gfpSORORINcd3	SORORIN201507088	20150708	TR1_2_W0001_P0131_T0001_R1_P2_K1_Ch2-Ch1.zen
SORORIN	nuc	17.5247222222222	57.3552702693561	50301.4601380351	1.16484263580496	1456.31865814745	2972.17680379535	gfpSORORINcd3	SORORIN201507088	20150708	TR1_2_W0001_P0131_T0001_R1_P3_K1_Ch2-Ch1.zen
SORORIN	nuc	17.5822222222222	33.1488229772693	21967.5029049094	1.65123612589875	1100.42825383022	2245.8459293763	gfpSORORINcd3	SORORIN2015070810	20150708	TR1_2_W0001_P0132_T0001_R1_P1_K1_Ch2-Ch1.zen
SORORIN	nuc	17.5822222222222	51.6555673778476	34231.7984323523	1.54263594814576	1100.42825383022	2245.8459293763	gfpSORORINcd3	SORORIN2015070810	20150708	TR1_2_W0001_P0132_T0001_R1_P2_K1_Ch2-Ch1.zen
SORORIN	nuc	17.5822222222222	38.1111466435251	25256.0015532121	1.49359819873245	1100.42825383022	2245.8459293763	gfpSORORINcd3	SORORIN2015070810	20150708	TR1_2_W0001_P0132_T0001_R1_P3_K1_Ch2-Ch1.zen
SORORIN	nuc	17.6977777777778	56.6307342874013	31923.2478877693	1.37058824550515	936.060738495458	1910.39096995354	gfpSORORINcd3	SORORIN2015070815	20150708	TR1_2_W0001_P0134_T0001_R1_P2_K1_Ch2-Ch1.zen
SORORIN	nuc	17.6977777777778	41.8055400214063	23566.1542089931	1.41043128305166	936.060738495458	1910.39096995354	gfpSORORINcd3	SORORIN2015070815	20150708	TR1_2_W0001_P0134_T0001_R1_P3_K1_Ch2-Ch1.zen
SORORIN	nuc	17.7144444444444	26.5354208010206	22374.862482671	1.99407124929657	1400.1789624004	2857.60222182593	gfpSORORINcd3	SORORIN2015071519	20150715	TR1_2_W0001_P0154_T0001_R1_P1_K1_Ch2-Ch1.zen
SORORIN	nuc	17.7144444444444	39.8121816268281	33569.9251093518	1.55676234532956	1400.1789624004	2857.60222182593	gfpSORORINcd3	SORORIN2015071519	20150715	TR1_2_W0001_P0154_T0001_R1_P2_K1_Ch2-Ch1.zen
SORORIN	nuc	17.7144444444444	32.6801251461035	27556.1224954239	1.65173003652711	1400.1789624004	2857.60222182593	gfpSORORINcd3	SORORIN2015071519	20150715	TR1_2_W0001_P0154_T0001_R1_P3_K1_Ch2-Ch1.zen
SORORIN	nuc	17.83	187.065202482651	144855.132690017	1.25545408570156	1285.84918026545	2624.26844934187	gfpSORORINcd3	SORORIN2015071518	20150715	TR1_2_W0001_P0156_T0001_R1_P1_K1_Ch2-Ch1.zen
SORORIN	nuc	17.83	245.387107007576	190017.071450252	1.30428007918614	1285.84918026545	2624.26844934187	gfpSORORINcd3	SORORIN2015071518	20150715	TR1_2_W0001_P0156_T0001_R1_P2_K1_Ch2-Ch1.zen
SORORIN	nuc	17.83	166.773562896806	129142.172151681	1.0586034733441	1285.84918026545	2624.26844934187	gfpSORORINcd3	SORORIN2015071518	20150715	TR1_2_W0001_P0156_T0001_R1_P3_K1_Ch2-Ch1.zen
SORORIN	nuc	17.8719444444444	30.4374926591639	22420.8847913151	1.82743598078697	1223.18747579004	2496.38320699731	gfpSORORINcd3	SORORIN2015070819	20150708	TR1_2_W0001_P0137_T0001_R1_P1_K1_Ch2-Ch1.zen
SORORIN	nuc	17.8719444444444	40.8745631749922	30109.046172235	1.44895803220246	1223.18747579004	2496.38320699731	gfpSORORINcd3	SORORIN2015070819	20150708	TR1_2_W0001_P0137_T0001_R1_P2_K1_Ch2-Ch1.zen
SORORIN	nuc	17.8719444444444	42.9529417859134	31640.0227184969	1.45233828440371	1223.18747579004	2496.38320699731	gfpSORORINcd3	SORORIN2015070819	20150708	TR1_2_W0001_P0137_T0001_R1_P3_K1_Ch2-Ch1.zen
SORORIN	nuc	17.9294444444444	93.0879572903699	66173.8253027342	1.54691338594074	1180.434496637	2409.12935481261	gfpSORORINcd3	SORORIN2015070821	20150708	TR1_2_W0001_P0138_T0001_R1_P1_K1_Ch2-Ch1.zen
SORORIN	nuc	17.9294444444444	176.312701173799	125336.146863061	1.21552869287644	1180.434496637	2409.12935481261	gfpSORORINcd3	SORORIN2015070821	20150708	TR1_2_W0001_P0138_T0001_R1_P2_K1_Ch2-Ch1.zen
SORORIN	nuc	17.9294444444444	119.596355515685	85017.9611531489	1.50431294348224	1180.434496637	2409.12935481261	gfpSORORINcd3	SORORIN2015070821	20150708	TR1_2_W0001_P0138_T0001_R1_P3_K1_Ch2-Ch1.zen
SORORIN	nuc	18.1772222222222	42.7598816031212	14698.3377660268	1.81195570143448	570.795948168173	1164.92806526554	gfpSORORINcd3	SORORIN2015071524	20150715	TR1_2_W0001_P0162_T0001_R1_P1_K1_Ch2-Ch1.zen
SORORIN	nuc	18.1772222222222	44.4991106153885	15296.1826270591	2.15291031599183	570.795948168173	1164.92806526554	gfpSORORINcd3	SORORIN2015071524	20150715	TR1_2_W0001_P0162_T0001_R1_P2_K1_Ch2-Ch1.zen
SORORIN	nuc	18.1772222222222	45.7078106976397	15711.6627780953	1.92574655737705	570.795948168173	1164.92806526554	gfpSORORINcd3	SORORIN2015071524	20150715	TR1_2_W0001_P0162_T0001_R1_P3_K1_Ch2-Ch1.zen
SORORIN	nuc	18.2941666666667	61.8623248252571	46060.7502476103	1.56761921423573	1236.38555644508	2523.31895279584	gfpSORORINcd3	SORORIN2015071528	20150715	TR1_2_W0001_P0164_T0001_R1_P1_K1_Ch2-Ch1.zen
SORORIN	nuc	18.2941666666667	38.1544052256145	28408.5755733776	1.41758333400994	1236.38555644508	2523.31895279584	gfpSORORINcd3	SORORIN2015071528	20150715	TR1_2_W0001_P0164_T0001_R1_P2_K1_Ch2-Ch1.zen
SORORIN	nuc	18.2941666666667	53.4740089951912	39815.0729062214	1.42257783277967	1236.38555644508	2523.31895279584	gfpSORORINcd3	SORORIN2015071528	20150715	TR1_2_W0001_P0164_T0001_R1_P3_K1_Ch2-Ch1.zen
SORORIN	nuc	18.5252777777778	60.3079772927464	33657.1699233184	1.95604529678267	926.727360298214	1891.34263185548	gfpSORORINcd3	SORORIN2015071526	20150715	TR1_2_W0001_P0168_T0001_R1_P1_K1_Ch2-Ch1.zen
SORORIN	nuc	18.5252777777778	68.8174916886894	38406.2294150489	1.80663341456229	926.727360298214	1891.34263185548	gfpSORORINcd3	SORORIN2015071526	20150715	TR1_2_W0001_P0168_T0001_R1_P2_K1_Ch2-Ch1.zen
SORORIN	nuc	18.5252777777778	106.473613201454	59421.6661334127	1.4416046992202	926.727360298214	1891.34263185548	gfpSORORINcd3	SORORIN2015071526	20150715	TR1_2_W0001_P0168_T0001_R1_P3_K1_Ch2-Ch1.zen
SORORIN	nuc	18.625	66.669896491003	51634.4918098404	1.26168149696754	1286.05421932954	2624.6869101964	gfpSORORINcd3	SORORIN2015070822	20150708	TR1_2_W0001_P0150_T0001_R1_P2_K1_Ch2-Ch1.zen
SORORIN	nuc	18.625	77.7189298515344	60191.7455718588	1.23691387896866	1286.05421932954	2624.6869101964	gfpSORORINcd3	SORORIN2015070822	20150708	TR1_2_W0001_P0150_T0001_R1_P3_K1_Ch2-Ch1.zen
SORORIN	nuc	18.6419444444444	39.2847577487164	32098.966485178	1.07318917145966	1356.80089800214	2769.07264344227	gfpSORORINcd3	SORORIN2015071530	20150715	TR1_2_W0001_P0170_T0001_R1_P1_K1_Ch2-Ch1.zen
SORORIN	nuc	18.6419444444444	50.293024787192	41093.6508100283	1.40467925039755	1356.80089800214	2769.07264344227	gfpSORORINcd3	SORORIN2015071530	20150715	TR1_2_W0001_P0170_T0001_R1_P2_K1_Ch2-Ch1.zen
SORORIN	nuc	18.6419444444444	82.865752557086	67708.3216628939	1.08039699756123	1356.80089800214	2769.07264344227	gfpSORORINcd3	SORORIN2015071530	20150715	TR1_2_W0001_P0170_T0001_R1_P3_K1_Ch2-Ch1.zen
SORORIN	nuc	18.7572222222222	62.4903154906159	32353.1634553579	1.89427314113597	859.712392591993	1754.57288616199	gfpSORORINcd3	SORORIN2015071532	20150715	TR1_2_W0001_P0172_T0001_R1_P1_K1_Ch2-Ch1.zen
SORORIN	nuc	18.7572222222222	56.7028247902299	29356.8010405439	1.79692366782811	859.712392591993	1754.57288616199	gfpSORORINcd3	SORORIN2015071532	20150715	TR1_2_W0001_P0172_T0001_R1_P2_K1_Ch2-Ch1.zen
SORORIN	nuc	18.7572222222222	65.4056018417178	33862.4971032339	1.70953835118877	859.712392591993	1754.57288616199	gfpSORORINcd3	SORORIN2015071532	20150715	TR1_2_W0001_P0172_T0001_R1_P3_K1_Ch2-Ch1.zen
SORORIN	nuc	18.855	25.6878753762242	12237.208792403	1.63288650137211	791.048910810512	1614.43871519809	gfpSORORINcd3	SORORIN2015070828	20150708	TR1_2_W0001_P0154_T0001_R1_P1_K1_Ch2-Ch1.zen
SORORIN	nuc	18.855	25.8606099848154	12319.4962311283	1.73230972673214	791.048910810512	1614.43871519809	gfpSORORINcd3	SORORIN2015070828	20150708	TR1_2_W0001_P0154_T0001_R1_P3_K1_Ch2-Ch1.zen
SORORIN	nuc	18.8725	84.9009149820411	49928.3925633364	1.92584416511409	976.527248183683	1992.97840420292	gfpSORORINcd3	SORORIN2015071534	20150715	TR1_2_W0001_P0174_T0001_R1_P1_K1_Ch2-Ch1.zen
SORORIN	nuc	18.8725	85.5620917061719	50317.2163003141	1.55342540995495	976.527248183683	1992.97840420292	gfpSORORINcd3	SORORIN2015071534	20150715	TR1_2_W0001_P0174_T0001_R1_P2_K1_Ch2-Ch1.zen
SORORIN	nuc	18.8725	81.3344889601985	47831.0545251737	1.72537919814577	976.527248183683	1992.97840420292	gfpSORORINcd3	SORORIN2015071534	20150715	TR1_2_W0001_P0174_T0001_R1_P3_K1_Ch2-Ch1.zen
SORORIN	nuc	18.9136111111111	24.4764731740841	13168.9687596669	1.59022582544657	893.412613165345	1823.35111221199	gfpSORORINcd3	SORORIN2015070830	20150708	TR1_2_W0001_P0155_T0001_R1_P2_K1_Ch2-Ch1.zen
SORORIN	nuc	18.9136111111111	25.9649662913539	13969.8161375098	1.55967387225712	893.412613165345	1823.35111221199	gfpSORORINcd3	SORORIN2015070830	20150708	TR1_2_W0001_P0155_T0001_R1_P3_K1_Ch2-Ch1.zen
SORORIN	nuc	18.9888888888889	50.1677173793686	28266.1119978826	1.44270069698531	935.601450991903	1909.4536176394	gfpSORORINcd3	SORORIN2015071538	20150715	TR1_2_W0001_P0176_T0001_R1_P1_K1_Ch2-Ch1.zen
SORORIN	nuc	18.9888888888889	71.0397543090985	40026.0916082428	1.53080165780623	935.601450991903	1909.4536176394	gfpSORORINcd3	SORORIN2015071538	20150715	TR1_2_W0001_P0176_T0001_R1_P2_K1_Ch2-Ch1.zen
SORORIN	nuc	18.9888888888889	59.3299411541055	33428.404741002	1.49782340208668	935.601450991903	1909.4536176394	gfpSORORINcd3	SORORIN2015071538	20150715	TR1_2_W0001_P0176_T0001_R1_P3_K1_Ch2-Ch1.zen
SORORIN	nuc	19.0291666666667	29.7250802267653	20175.0262577873	1.41668743067093	1127.04232434873	2300.16214829387	gfpSORORINcd3	SORORIN2015070833	20150708	TR1_2_W0001_P0157_T0001_R1_P1_K1_Ch2-Ch1.zen
SORORIN	nuc	19.0291666666667	22.5102733169705	15278.1877046347	1.4705362967703	1127.04232434873	2300.16214829387	gfpSORORINcd3	SORORIN2015070833	20150708	TR1_2_W0001_P0157_T0001_R1_P2_K1_Ch2-Ch1.zen
SORORIN	nuc	19.0291666666667	26.4520337363326	17953.5419629197	1.57255649178618	1127.04232434873	2300.16214829387	gfpSORORINcd3	SORORIN2015070833	20150708	TR1_2_W0001_P0157_T0001_R1_P3_K1_Ch2-Ch1.zen
SORORIN	nuc	19.0869444444444	210.844978795698	97565.1419121083	1.43456917923911	768.387993447608	1568.1904215558	gfpSORORINcd3	SORORIN2015070835	20150708	TR1_2_W0001_P0158_T0001_R1_P1_K1_Ch2-Ch1.zen
SORORIN	nuc	19.0869444444444	174.76140620411	80868.045776822	1.99222132219876	768.387993447608	1568.1904215558	gfpSORORINcd3	SORORIN2015070835	20150708	TR1_2_W0001_P0158_T0001_R1_P2_K1_Ch2-Ch1.zen
SORORIN	nuc	19.0869444444444	157.802464456457	73020.5667059913	1.49747678592474	768.387993447608	1568.1904215558	gfpSORORINcd3	SORORIN2015070835	20150708	TR1_2_W0001_P0158_T0001_R1_P3_K1_Ch2-Ch1.zen
SORORIN	nuc	19.1044444444444	53.7578188210167	60791.2562385068	1.68436956125722	1877.79695828485	3832.36493636038	gfpSORORINcd3	SORORIN2015071536	20150715	TR1_2_W0001_P0178_T0001_R1_P1_K1_Ch2-Ch1.zen
SORORIN	nuc	19.1044444444444	59.1536691580667	66893.0759859999	1.88799539001038	1877.79695828485	3832.36493636038	gfpSORORINcd3	SORORIN2015071536	20150715	TR1_2_W0001_P0178_T0001_R1_P2_K1_Ch2-Ch1.zen
SORORIN	nuc	19.1044444444444	64.973892665701	73474.7920298743	1.52721579976959	1877.79695828485	3832.36493636038	gfpSORORINcd3	SORORIN2015071536	20150715	TR1_2_W0001_P0178_T0001_R1_P3_K1_Ch2-Ch1.zen
SORORIN	nuc	19.2197222222222	49.9507093935701	39845.1147814847	1.14745285563944	1324.59336181534	2703.34081241322	gfpSORORINcd3	SORORIN2015071535	20150715	TR1_2_W0001_P0180_T0001_R1_P1_K1_Ch2-Ch1.zen
SORORIN	nuc	19.2197222222222	92.767188834746	73999.3351836546	1.03049647823544	1324.59336181534	2703.34081241322	gfpSORORINcd3	SORORIN2015071535	20150715	TR1_2_W0001_P0180_T0001_R1_P2_K1_Ch2-Ch1.zen
SORORIN	nuc	19.2197222222222	26.1749699746414	20879.4769023992	1.63170535005556	1324.59336181534	2703.34081241322	gfpSORORINcd3	SORORIN2015071535	20150715	TR1_2_W0001_P0180_T0001_R1_P3_K1_Ch2-Ch1.zen
SORORIN	nuc	19.4516666666667	72.2306476734571	44772.994846066	1.66493021807717	1029.3043032797	2100.69022815809	gfpSORORINcd3	SORORIN201507153	20150715	TR1_2_W0001_P0184_T0001_R1_P1_K1_Ch2-Ch1.zen
SORORIN	nuc	19.4516666666667	63.0042344581437	39053.8968642172	1.40441203911477	1029.3043032797	2100.69022815809	gfpSORORINcd3	SORORIN201507153	20150715	TR1_2_W0001_P0184_T0001_R1_P2_K1_Ch2-Ch1.zen
SORORIN	nuc	19.4516666666667	64.9195014793787	40241.0970795367	1.487135266996	1029.3043032797	2100.69022815809	gfpSORORINcd3	SORORIN201507153	20150715	TR1_2_W0001_P0184_T0001_R1_P3_K1_Ch2-Ch1.zen
SORORIN	nuc	19.5669444444444	137.380695709312	164062.641693738	1.64003592150972	1983.04761066202	4047.169262206	gfpSORORINcd3	SORORIN201507155	20150715	TR1_2_W0001_P0186_T0001_R1_P2_K1_Ch2-Ch1.zen
SORORIN	nuc	19.5669444444444	91.7123166569754	109524.594186315	2.13525873060519	1983.04761066202	4047.169262206	gfpSORORINcd3	SORORIN201507155	20150715	TR1_2_W0001_P0186_T0001_R1_P3_K1_Ch2-Ch1.zen
SORORIN	nuc	19.7252777777778	50.363327593004	36990.2646071347	1.49409718130703	1219.61336100276	2489.08885489557	gfpSORORINcd3	SORORIN201507083	20150708	TR1_2_W0001_P0169_T0001_R1_P2_K1_Ch2-Ch1.zen
SORORIN	nuc	19.7252777777778	35.0372914055892	25733.777773454	1.25899090710688	1219.61336100276	2489.08885489557	gfpSORORINcd3	SORORIN201507083	20150708	TR1_2_W0001_P0169_T0001_R1_P3_K1_Ch2-Ch1.zen
SORORIN	nuc	19.7827777777778	67.3529678381069	60670.7015799851	1.21830135373366	1495.79277876549	3052.73888750882	gfpSORORINcd3	SORORIN201507086	20150708	TR1_2_W0001_P0170_T0001_R1_P1_K1_Ch2-Ch1.zen
SORORIN	nuc	19.7827777777778	108.278463591344	97535.870548126	0.997500177077933	1495.79277876549	3052.73888750882	gfpSORORINcd3	SORORIN201507086	20150708	TR1_2_W0001_P0170_T0001_R1_P2_K1_Ch2-Ch1.zen
SORORIN	nuc	19.7827777777778	119.312521483413	107475.210343741	0.967935266499718	1495.79277876549	3052.73888750882	gfpSORORINcd3	SORORIN201507086	20150708	TR1_2_W0001_P0170_T0001_R1_P3_K1_Ch2-Ch1.zen
SORORIN	nuc	19.8405555555556	55.2049592307773	27662.436946226	1.49290215169213	832.073126753055	1698.16436297179	gfpSORORINcd3	SORORIN201507089	20150708	TR1_2_W0001_P0171_T0001_R1_P1_K1_Ch2-Ch1.zen
SORORIN	nuc	19.8405555555556	39.7998577172905	19943.1549251017	1.57380141830065	832.073126753055	1698.16436297179	gfpSORORINcd3	SORORIN201507089	20150708	TR1_2_W0001_P0171_T0001_R1_P2_K1_Ch2-Ch1.zen
SORORIN	nuc	19.8405555555556	40.9943480036129	20541.6973873856	1.55297088235156	832.073126753055	1698.16436297179	gfpSORORINcd3	SORORIN201507089	20150708	TR1_2_W0001_P0171_T0001_R1_P3_K1_Ch2-Ch1.zen
SORORIN	nuc	19.8986111111111	25.3205162497136	13668.2323522684	1.74663867908369	896.373377250763	1829.39368695136	gfpSORORINcd3	SORORIN2015070811	20150708	TR1_2_W0001_P0172_T0001_R1_P1_K1_Ch2-Ch1.zen
SORORIN	nuc	19.8986111111111	37.6799222627037	20339.9459719889	1.44257577250029	896.373377250763	1829.39368695136	gfpSORORINcd3	SORORIN2015070811	20150708	TR1_2_W0001_P0172_T0001_R1_P2_K1_Ch2-Ch1.zen
SORORIN	nuc	19.8986111111111	28.8290228290782	15562.1543664674	1.62903151406291	896.373377250763	1829.39368695136	gfpSORORINcd3	SORORIN2015070811	20150708	TR1_2_W0001_P0172_T0001_R1_P3_K1_Ch2-Ch1.zen
SORORIN	nuc	19.9144444444444	47.4634772909603	32991.0984612107	1.55726509962917	1154.21410112155	2355.61658073575	gfpSORORINcd3	SORORIN201507157	20150715	TR1_2_W0001_P0192_T0001_R1_P1_K1_Ch2-Ch1.zen
SORORIN	nuc	19.9144444444444	44.6882694784508	31062.0962174105	1.50990546723536	1154.21410112155	2355.61658073575	gfpSORORINcd3	SORORIN201507157	20150715	TR1_2_W0001_P0192_T0001_R1_P2_K1_Ch2-Ch1.zen
SORORIN	nuc	19.9144444444444	43.6897529156058	30368.0434399869	1.71873713681561	1154.21410112155	2355.61658073575	gfpSORORINcd3	SORORIN201507157	20150715	TR1_2_W0001_P0192_T0001_R1_P3_K1_Ch2-Ch1.zen
SORORIN	nuc	19.9563888888889	102.754527159576	57417.6476716968	1.38983762374568	927.883780619665	1893.70275107501	gfpSORORINcd3	SORORIN2015070813	20150708	TR1_2_W0001_P0173_T0001_R1_P1_K1_Ch2-Ch1.zen
SORORIN	nuc	19.9563888888889	95.7989180358259	53530.9603884267	1.06283790346777	927.883780619665	1893.70275107501	gfpSORORINcd3	SORORIN2015070813	20150708	TR1_2_W0001_P0173_T0001_R1_P3_K1_Ch2-Ch1.zen
SORORIN	cyt	14.1075	8.57487479168679	9345.08881808648	0.912238476190476	886.720138113543	1809.69254992024	gfpSORORINcd3	SORORIN2015070824	20150708	TR1_2_W0001_P0072_T0001_R1_P4_K1_Ch2-Ch1.zen
SORORIN	cyt	14.1263888888889	2.83364551650763	5668.28081041392	1.00000341296928	1627.55908291041	3321.65857106184	gfpSORORINcd3	SORORIN2015071520	20150715	TR1_2_W0001_P0092_T0001_R1_P4_K1_Ch2-Ch1.zen
SORORIN	cyt	14.2813888888889	1.83539548751745	3109.55652696264	0.872440016971714	1378.47762785743	2813.31232498284	gfpSORORINcd3	SORORIN2015070829	20150708	TR1_2_W0001_P0075_T0001_R1_P5_K1_Ch2-Ch1.zen
SORORIN	cyt	14.3569444444444	1.77343762855872	3473.61128772946	0.692357594936709	1593.66202483554	3252.4786225915	gfpSORORINcd3	SORORIN2015071517	20150715	TR1_2_W0001_P0096_T0001_R1_P5_K1_Ch2-Ch1.zen
SORORIN	cyt	14.3966666666667	0.341928778199327	345.640255701043	2.24160499003831	822.469096991216	1678.56365654576	gfpSORORINcd3	SORORIN2015070831	20150708	TR1_2_W0001_P0077_T0001_R1_P4_K1_Ch2-Ch1.zen
SORORIN	cyt	14.3966666666667	0.991199565469133	1001.95857471756	1.27122902833158	822.469096991216	1678.56365654576	gfpSORORINcd3	SORORIN2015070831	20150708	TR1_2_W0001_P0077_T0001_R1_P5_K1_Ch2-Ch1.zen
SORORIN	cyt	15.0513888888889	1.78250693558234	2679.74413052848	1.24279175757576	1223.18747579004	2496.38320699731	gfpSORORINcd3	SORORIN2015071525	20150715	TR1_2_W0001_P0108_T0001_R1_P4_K1_Ch2-Ch1.zen
SORORIN	cyt	15.0925	4.26825143248041	5163.06716266897	0.7769988576	984.212112305667	2008.66231703058	gfpSORORINcd3	SORORIN201507081	20150708	TR1_2_W0001_P0089_T0001_R1_P4_K1_Ch2-Ch1.zen
SORORIN	cyt	15.1680555555556	1.19530850987645	1582.49628757095	2.01506427135678	1077.19322708788	2198.42594534135	gfpSORORINcd3	SORORIN2015071529	20150715	TR1_2_W0001_P0110_T0001_R1_P5_K1_Ch2-Ch1.zen
SORORIN	cyt	15.3811111111111	0.270916351635069	359.980443438341	1.25702815746606	1081.12177555578	2206.44365531406	gfpSORORINcd3	SORORIN2015070814	20150708	TR1_2_W0001_P0094_T0001_R1_P4_K1_Ch2-Ch1.zen
SORORIN	cyt	15.3983333333333	0.568337892167658	1010.99287852842	4.10387726708075	1447.346148703	2953.86495680126	gfpSORORINcd3	SORORIN2015071533	20150715	TR1_2_W0001_P0114_T0001_R1_P5_K1_Ch2-Ch1.zen
SORORIN	cyt	15.4975	2.41640313236189	3341.79405086347	0.697759887215412	1125.2297790222	2296.46295433986	gfpSORORINcd3	SORORIN2015070817	20150708	TR1_2_W0001_P0096_T0001_R1_P5_K1_Ch2-Ch1.zen
SORORIN	cyt	15.8625	3.29732150042027	6152.34142131414	1.73776668276973	1518.13383518842	3098.33438221805	gfpSORORINcd3	SORORIN201507151	20150715	TR1_2_W0001_P0122_T0001_R1_P4_K1_Ch2-Ch1.zen
SORORIN	cyt	16.2097222222222	1.64403751415868	2229.22842831688	3.2263094944513	1103.24959135206	2251.60395073459	gfpSORORINcd3	SORORIN201507159	20150715	TR1_2_W0001_P0128_T0001_R1_P4_K1_Ch2-Ch1.zen
SORORIN	cyt	16.2097222222222	0.129334488413635	175.37076608683	4.90210777777776	1103.24959135206	2251.60395073459	gfpSORORINcd3	SORORIN201507159	20150715	TR1_2_W0001_P0128_T0001_R1_P5_K1_Ch2-Ch1.zen
SORORIN	cyt	16.4408333333333	0.0919064989948589	219.64600276729	7.30042746031746	1944.50026661365	3968.49862155499	gfpSORORINcd3	SORORIN201507156	20150715	TR1_2_W0001_P0132_T0001_R1_P4_K1_Ch2-Ch1.zen
SORORIN	cyt	16.4813888888889	0.215282421257618	407.513576772774	3.93552877948718	1540.15503067137	3143.27707799421	gfpSORORINcd3	SORORIN2015070825	20150708	TR1_2_W0001_P0113_T0001_R1_P5_K1_Ch2-Ch1.zen
SORORIN	cyt	16.5575	0.468034024659304	703.62218818444	3.36632045454546	1223.18747579004	2496.38320699731	gfpSORORINcd3	SORORIN2015071510	20150715	TR1_2_W0001_P0134_T0001_R1_P4_K1_Ch2-Ch1.zen
SORORIN	cyt	16.7711111111111	6.34688360437506	7514.90684696167	0.927092797725334	963.371941831856	1966.12995577649	gfpSORORINcd3	SORORIN2015070834	20150708	TR1_2_W0001_P0118_T0001_R1_P5_K1_Ch2-Ch1.zen
SORORIN	cyt	16.905	1.16536579770369	1569.84911240795	1.24954913606911	1096.04041785876	2236.89086708943	gfpSORORINcd3	SORORIN2015071514	20150715	TR1_2_W0001_P0140_T0001_R1_P5_K1_Ch2-Ch1.zen
SORORIN	cyt	17.1352777777778	0.472771483027817	806.095290144178	3.21207983870968	1387.28610605061	2831.2894032933	gfpSORORINcd3	SORORIN2015071513	20150715	TR1_2_W0001_P0144_T0001_R1_P4_K1_Ch2-Ch1.zen
SORORIN	cyt	17.1352777777778	0.724934159602969	1236.04327396836	2.68564608482871	1387.28610605061	2831.2894032933	gfpSORORINcd3	SORORIN2015071513	20150715	TR1_2_W0001_P0144_T0001_R1_P5_K1_Ch2-Ch1.zen
SORORIN	cyt	17.2516666666667	0.856383772889341	1015.06397864874	0.287028229508197	964.397137152292	1968.22226004913	gfpSORORINcd3	SORORIN2015071515	20150715	TR1_2_W0001_P0146_T0001_R1_P5_K1_Ch2-Ch1.zen
SORORIN	cyt	17.4666666666667	0.944701490207411	1526.87985327633	2.34518063460707	1315.04674299145	2683.85727502646	gfpSORORINcd3	SORORIN201507085	20150708	TR1_2_W0001_P0130_T0001_R1_P4_K1_Ch2-Ch1.zen
SORORIN	cyt	17.5822222222222	0.459642725873123	621.657529774888	2.40298279676113	1100.42825383022	2245.8459293763	gfpSORORINcd3	SORORIN2015070810	20150708	TR1_2_W0001_P0132_T0001_R1_P5_K1_Ch2-Ch1.zen
SORORIN	cyt	17.83	0.351832318726509	556.025663727694	5.12367629310345	1285.84918026545	2624.26844934187	gfpSORORINcd3	SORORIN2015071518	20150715	TR1_2_W0001_P0156_T0001_R1_P4_K1_Ch2-Ch1.zen
SORORIN	cyt	17.83	2.24181170142713	3542.89464865074	0.971465755735493	1285.84918026545	2624.26844934187	gfpSORORINcd3	SORORIN2015071518	20150715	TR1_2_W0001_P0156_T0001_R1_P5_K1_Ch2-Ch1.zen
SORORIN	cyt	17.8719444444444	0.795272212765077	1195.57798165502	1.60860753023256	1223.18747579004	2496.38320699731	gfpSORORINcd3	SORORIN2015070819	20150708	TR1_2_W0001_P0137_T0001_R1_P5_K1_Ch2-Ch1.zen
SORORIN	cyt	18.1772222222222	0.431689693430959	302.845856408912	2.852984375	570.795948168173	1164.92806526554	gfpSORORINcd3	SORORIN2015071524	20150715	TR1_2_W0001_P0162_T0001_R1_P4_K1_Ch2-Ch1.zen
SORORIN	cyt	18.6419444444444	0.97452529368693	1625.09334702165	1.44716817258883	1356.80089800214	2769.07264344227	gfpSORORINcd3	SORORIN2015071530	20150715	TR1_2_W0001_P0170_T0001_R1_P4_K1_Ch2-Ch1.zen
SORORIN	cyt	18.7572222222222	0.42037735170707	444.182630062105	0.756744497041421	859.712392591993	1754.57288616199	gfpSORORINcd3	SORORIN2015071532	20150715	TR1_2_W0001_P0172_T0001_R1_P4_K1_Ch2-Ch1.zen
SORORIN	cyt	18.7572222222222	1.19288169331401	1260.43262258898	1.42749	859.712392591993	1754.57288616199	gfpSORORINcd3	SORORIN2015071532	20150715	TR1_2_W0001_P0172_T0001_R1_P5_K1_Ch2-Ch1.zen
SORORIN	cyt	18.8725	0.678608548033275	814.46563781173	2.23917670863309	976.527248183683	1992.97840420292	gfpSORORINcd3	SORORIN2015071534	20150715	TR1_2_W0001_P0174_T0001_R1_P4_K1_Ch2-Ch1.zen
SORORIN	cyt	18.9888888888889	0.325902781029192	374.755510425695	2.42316850393701	935.601450991903	1909.4536176394	gfpSORORINcd3	SORORIN2015071538	20150715	TR1_2_W0001_P0176_T0001_R1_P4_K1_Ch2-Ch1.zen
SORORIN	cyt	19.0291666666667	0.294435352760159	407.848861527617	2.85827367272727	1127.04232434873	2300.16214829387	gfpSORORINcd3	SORORIN2015070833	20150708	TR1_2_W0001_P0157_T0001_R1_P4_K1_Ch2-Ch1.zen
SORORIN	cyt	19.0869444444444	3.76203755993335	3552.81645527758	1.37216129469965	768.387993447608	1568.1904215558	gfpSORORINcd3	SORORIN2015070835	20150708	TR1_2_W0001_P0158_T0001_R1_P4_K1_Ch2-Ch1.zen
SORORIN	cyt	19.1044444444444	1.2590809407734	2905.83771011167	1.90602221748401	1877.79695828485	3832.36493636038	gfpSORORINcd3	SORORIN2015071536	20150715	TR1_2_W0001_P0178_T0001_R1_P5_K1_Ch2-Ch1.zen
SORORIN	cyt	19.4516666666667	0.222887156577784	281.966755237112	1.33462789317507	1029.3043032797	2100.69022815809	gfpSORORINcd3	SORORIN201507153	20150715	TR1_2_W0001_P0184_T0001_R1_P5_K1_Ch2-Ch1.zen
SORORIN	cyt	19.5669444444444	1.5002253058732	3656.44211454608	1.27619754305396	1983.04761066202	4047.169262206	gfpSORORINcd3	SORORIN201507155	20150715	TR1_2_W0001_P0186_T0001_R1_P4_K1_Ch2-Ch1.zen
SORORIN	cyt	19.9144444444444	0.202853116318474	287.764445531887	5.78053499999998	1154.21410112155	2355.61658073575	gfpSORORINcd3	SORORIN201507157	20150715	TR1_2_W0001_P0192_T0001_R1_P5_K1_Ch2-Ch1.zen
CTCF	nuc	14.0894444444444	269.072661210319	320700.928426532	2.00833228846431	1979.15494403033	4039.22478288282	CTCFgfpcf2	CTCF201811151	20181115	TR1_2_W0001_P0005_T0001_R1_P2_K1_Ch2.zen
CTCF	nuc	14.0894444444444	173.516458543319	206809.897006334	2.71701384762293	1979.15494403033	4039.22478288282	CTCFgfpcf2	CTCF201811151	20181115	TR1_2_W0001_P0005_T0001_R1_P3_K1_Ch2.zen
CTCF	nuc	14.1061111111111	145.111150942044	141431.730227002	1.91233523226674	1618.43484455854	3303.03706303541	CTCFgfpcf2	CTCF2018111610	20181116	TR1_2_W0001_P0049_T0001_R1_P1_K1_Ch2.zen
CTCF	nuc	14.1061111111111	142.552867183143	138938.314000309	1.94713308883059	1618.43484455854	3303.03706303541	CTCFgfpcf2	CTCF2018111610	20181116	TR1_2_W0001_P0049_T0001_R1_P3_K1_Ch2.zen
CTCF	nuc	14.1586111111111	256.507866681668	198822.024195313	2.23082057163165	1287.10196894702	2626.82524516302	CTCFgfpcf2	CTCF201811152	20181115	TR1_2_W0001_P0006_T0001_R1_P1_K1_Ch2.zen
CTCF	nuc	14.1586111111111	169.388630421386	131294.961093131	2.2128898628014	1287.10196894702	2626.82524516302	CTCFgfpcf2	CTCF201811152	20181115	TR1_2_W0001_P0006_T0001_R1_P3_K1_Ch2.zen
CTCF	nuc	14.1738888888889	137.205003639885	94743.7960622621	1.78753918870165	1146.64764705907	2340.17432905156	CTCFgfpcf2	CTCF201811169	20181116	TR1_2_W0001_P0050_T0001_R1_P2_K1_Ch2.zen
CTCF	nuc	14.2258333333333	213.246729919147	153001.429895761	1.88478880725678	1191.41280072588	2431.5347951161	CTCFgfpcf2	CTCF201811153	20181115	TR1_2_W0001_P0007_T0001_R1_P1_K1_Ch2.zen
CTCF	nuc	14.2258333333333	184.671102837911	132498.832715233	2.56105045807812	1191.41280072588	2431.5347951161	CTCFgfpcf2	CTCF201811153	20181115	TR1_2_W0001_P0007_T0001_R1_P2_K1_Ch2.zen
CTCF	nuc	14.2258333333333	193.974035136014	139173.551452411	2.2968969091856	1191.41280072588	2431.5347951161	CTCFgfpcf2	CTCF201811153	20181115	TR1_2_W0001_P0007_T0001_R1_P3_K1_Ch2.zen
CTCF	nuc	14.2636111111111	234.851268864502	191866.361747361	1.49473574443201	1356.61021167254	2768.68347484756	CTCFgfpcf2	CTCF201811168	20181116	TR1_2_W0001_P0052_T0001_R1_P1_K1_Ch2.zen
CTCF	nuc	14.2636111111111	223.426304150653	182532.512186587	1.66868566294243	1356.61021167254	2768.68347484756	CTCFgfpcf2	CTCF201811168	20181116	TR1_2_W0001_P0052_T0001_R1_P2_K1_Ch2.zen
CTCF	nuc	14.2636111111111	176.747030147512	144396.961481267	1.84738929960545	1356.61021167254	2768.68347484756	CTCFgfpcf2	CTCF201811168	20181116	TR1_2_W0001_P0052_T0001_R1_P3_K1_Ch2.zen
CTCF	nuc	14.2936111111111	173.408652369745	115861.130571774	2.63895107274319	1109.47150175178	2264.30214536519	CTCFgfpcf2	CTCF201811154	20181115	TR1_2_W0001_P0008_T0001_R1_P1_K1_Ch2.zen
CTCF	nuc	14.2936111111111	347.963548640908	232488.11170818	1.69598530710674	1109.47150175178	2264.30214536519	CTCFgfpcf2	CTCF201811154	20181115	TR1_2_W0001_P0008_T0001_R1_P2_K1_Ch2.zen
CTCF	nuc	14.2936111111111	271.456063849984	181370.456597299	1.80199763587726	1109.47150175178	2264.30214536519	CTCFgfpcf2	CTCF201811154	20181115	TR1_2_W0001_P0008_T0001_R1_P3_K1_Ch2.zen
CTCF	nuc	14.3325	123.309884160657	121370.309438101	2.15818777602331	1634.42020259243	3335.66131740645	CTCFgfpcf2	CTCF201811167	20181116	TR1_2_W0001_P0053_T0001_R1_P1_K1_Ch2.zen
CTCF	nuc	14.3325	125.999049671934	124017.176333287	2.18447385942326	1634.42020259243	3335.66131740645	CTCFgfpcf2	CTCF201811167	20181116	TR1_2_W0001_P0053_T0001_R1_P2_K1_Ch2.zen
CTCF	nuc	14.3325	157.702406812043	155221.862741948	2.23159302222694	1634.42020259243	3335.66131740645	CTCFgfpcf2	CTCF201811167	20181116	TR1_2_W0001_P0053_T0001_R1_P3_K1_Ch2.zen
CTCF	nuc	14.3611111111111	219.937564638449	139895.489797613	1.8278582218629	1056.21773083177	2155.61739992327	CTCFgfpcf2	CTCF201811143	20181114	TR1_2_W0001_P0002_T0001_R1_P1_K1_Ch2.zen
CTCF	nuc	14.3611111111111	162.599007482087	103424.205090683	1.69654511775128	1056.21773083177	2155.61739992327	CTCFgfpcf2	CTCF201811143	20181114	TR1_2_W0001_P0002_T0001_R1_P2_K1_Ch2.zen
CTCF	nuc	14.3611111111111	132.955679027087	84568.9997042777	2.29704791715593	1056.21773083177	2155.61739992327	CTCFgfpcf2	CTCF201811143	20181114	TR1_2_W0001_P0002_T0001_R1_P3_K1_Ch2.zen
CTCF	nuc	14.3613888888889	189.314326533921	186672.41357776	1.48760027547437	1637.36617457393	3341.67370318416	CTCFgfpcf2	CTCF201811155	20181115	TR1_2_W0001_P0009_T0001_R1_P2_K1_Ch2.zen
CTCF	nuc	14.3613888888889	251.893898886768	248378.677576101	1.8016035300814	1637.36617457393	3341.67370318416	CTCFgfpcf2	CTCF201811155	20181115	TR1_2_W0001_P0009_T0001_R1_P3_K1_Ch2.zen
CTCF	nuc	14.4	170.167760488708	163277.214595548	2.0383133861943	1593.29961828976	3251.73899303111	CTCFgfpcf2	CTCF201811166	20181116	TR1_2_W0001_P0054_T0001_R1_P1_K1_Ch2.zen
CTCF	nuc	14.4	153.04281940243	146845.707989067	2.44604484980652	1593.29961828976	3251.73899303111	CTCFgfpcf2	CTCF201811166	20181116	TR1_2_W0001_P0054_T0001_R1_P2_K1_Ch2.zen
CTCF	nuc	14.4	153.734934116202	147509.797134513	2.25232201540347	1593.29961828976	3251.73899303111	CTCFgfpcf2	CTCF201811166	20181116	TR1_2_W0001_P0054_T0001_R1_P3_K1_Ch2.zen
CTCF	nuc	14.4288888888889	277.203399565983	272793.13289552	1.89610189358177	1634.1203329612	3335.0493184067	CTCFgfpcf2	CTCF201811145	20181114	TR1_2_W0001_P0003_T0001_R1_P1_K1_Ch2.zen
CTCF	nuc	14.4288888888889	282.039889703961	277552.675163122	1.33214259496783	1634.1203329612	3335.0493184067	CTCFgfpcf2	CTCF201811145	20181114	TR1_2_W0001_P0003_T0001_R1_P2_K1_Ch2.zen
CTCF	nuc	14.4288888888889	223.15856573641	219608.14468733	2.44726571174288	1634.1203329612	3335.0493184067	CTCFgfpcf2	CTCF201811145	20181114	TR1_2_W0001_P0003_T0001_R1_P3_K1_Ch2.zen
CTCF	nuc	14.4288888888889	200.43945308697	161386.258210434	1.71951450877954	1337.00335116922	2728.66815563346	CTCFgfpcf2	CTCF201811156	20181115	TR1_2_W0001_P0010_T0001_R1_P1_K1_Ch2.zen
CTCF	nuc	14.4288888888889	287.861306927136	231775.024792042	1.93747477920303	1337.00335116922	2728.66815563346	CTCFgfpcf2	CTCF201811156	20181115	TR1_2_W0001_P0010_T0001_R1_P2_K1_Ch2.zen
CTCF	nuc	14.4288888888889	204.801093001762	164898.085521218	2.58576690793158	1337.00335116922	2728.66815563346	CTCFgfpcf2	CTCF201811156	20181115	TR1_2_W0001_P0010_T0001_R1_P3_K1_Ch2.zen
CTCF	nuc	14.4677777777778	150.350533539256	114040.419863208	1.88423552435852	1259.51396287411	2570.52133718647	CTCFgfpcf2	CTCF201811165	20181116	TR1_2_W0001_P0055_T0001_R1_P1_K1_Ch2.zen
CTCF	nuc	14.4677777777778	163.392773427424	123932.918930496	1.37209010960902	1259.51396287411	2570.52133718647	CTCFgfpcf2	CTCF201811165	20181116	TR1_2_W0001_P0055_T0001_R1_P2_K1_Ch2.zen
CTCF	nuc	14.4677777777778	173.575637077844	131656.589866459	1.70184214331493	1259.51396287411	2570.52133718647	CTCFgfpcf2	CTCF201811165	20181116	TR1_2_W0001_P0055_T0001_R1_P3_K1_Ch2.zen
CTCF	nuc	14.4963888888889	240.113435323519	263775.276102127	2.16301714095238	1824.17616744011	3722.93114598883	CTCFgfpcf2	CTCF201811147	20181114	TR1_2_W0001_P0004_T0001_R1_P1_K1_Ch2.zen
CTCF	nuc	14.4963888888889	275.938991827691	303131.241526002	1.59116397525345	1824.17616744011	3722.93114598883	CTCFgfpcf2	CTCF201811147	20181114	TR1_2_W0001_P0004_T0001_R1_P2_K1_Ch2.zen
CTCF	nuc	14.4963888888889	250.836622999248	275555.174157599	1.54492774885163	1824.17616744011	3722.93114598883	CTCFgfpcf2	CTCF201811147	20181114	TR1_2_W0001_P0004_T0001_R1_P3_K1_Ch2.zen
CTCF	nuc	14.4977777777778	210.706741992214	298473.960479757	2.34369657399845	2352.21583217187	4800.59861541206	CTCFgfpcf2	CTCF2018111516	20181115	TR1_2_W0001_P0011_T0001_R1_P1_K1_Ch2.zen
CTCF	nuc	14.4977777777778	207.381116520905	293763.087936672	2.29371129084507	2352.21583217187	4800.59861541206	CTCFgfpcf2	CTCF2018111516	20181115	TR1_2_W0001_P0011_T0001_R1_P2_K1_Ch2.zen
CTCF	nuc	14.4977777777778	228.705758021763	323970.238141706	2.25756704844574	2352.21583217187	4800.59861541206	CTCFgfpcf2	CTCF2018111516	20181115	TR1_2_W0001_P0011_T0001_R1_P3_K1_Ch2.zen
CTCF	nuc	14.5577777777778	125.527691282314	124765.706450678	1.97876428254665	1650.45938338064	3368.39541775179	CTCFgfpcf2	CTCF201811164	20181116	TR1_2_W0001_P0057_T0001_R1_P1_K1_Ch2.zen
CTCF	nuc	14.5577777777778	129.582830912541	128796.230357817	2.19580414834849	1650.45938338064	3368.39541775179	CTCFgfpcf2	CTCF201811164	20181116	TR1_2_W0001_P0057_T0001_R1_P2_K1_Ch2.zen
CTCF	nuc	14.5577777777778	113.912130419753	113220.654980091	2.0470821576385	1650.45938338064	3368.39541775179	CTCFgfpcf2	CTCF201811164	20181116	TR1_2_W0001_P0057_T0001_R1_P3_K1_Ch2.zen
CTCF	nuc	14.5638888888889	229.597889915254	203010.103702622	2.09806514787198	1468.24629310305	2996.51971785529	CTCFgfpcf2	CTCF201811149	20181114	TR1_2_W0001_P0005_T0001_R1_P1_K1_Ch2.zen
CTCF	nuc	14.5638888888889	202.849302927712	179359.04392919	2.30844879349259	1468.24629310305	2996.51971785529	CTCFgfpcf2	CTCF201811149	20181114	TR1_2_W0001_P0005_T0001_R1_P2_K1_Ch2.zen
CTCF	nuc	14.5638888888889	196.314193969122	173580.710566105	1.84000520878885	1468.24629310305	2996.51971785529	CTCFgfpcf2	CTCF201811149	20181114	TR1_2_W0001_P0005_T0001_R1_P3_K1_Ch2.zen
CTCF	nuc	14.5652777777778	216.071844209544	261452.547745385	2.04864752497012	2009.29568645113	4100.73852849824	CTCFgfpcf2	CTCF2018111515	20181115	TR1_2_W0001_P0012_T0001_R1_P2_K1_Ch2.zen
CTCF	nuc	14.5652777777778	327.12404326937	395828.595134333	2.32023239579484	2009.29568645113	4100.73852849824	CTCFgfpcf2	CTCF2018111515	20181115	TR1_2_W0001_P0012_T0001_R1_P3_K1_Ch2.zen
CTCF	nuc	14.6255555555556	77.4937726661635	76132.3975730401	2.17747448912441	1631.36768352583	3329.43148143468	CTCFgfpcf2	CTCF201811163	20181116	TR1_2_W0001_P0058_T0001_R1_P1_K1_Ch2.zen
CTCF	nuc	14.6255555555556	128.949194753212	126683.87438003	2.14189711346397	1631.36768352583	3329.43148143468	CTCFgfpcf2	CTCF201811163	20181116	TR1_2_W0001_P0058_T0001_R1_P2_K1_Ch2.zen
CTCF	nuc	14.6255555555556	141.794975746135	139303.986577981	1.41716576789778	1631.36768352583	3329.43148143468	CTCFgfpcf2	CTCF201811163	20181116	TR1_2_W0001_P0058_T0001_R1_P3_K1_Ch2.zen
CTCF	nuc	14.6327777777778	203.648146142366	161180.462685491	2.15885944665692	1314.25939298536	2682.25038534509	CTCFgfpcf2	CTCF2018111410	20181114	TR1_2_W0001_P0006_T0001_R1_P1_K1_Ch2.zen
CTCF	nuc	14.6327777777778	260.3604051363	206066.253780252	1.81581111595548	1314.25939298536	2682.25038534509	CTCFgfpcf2	CTCF2018111410	20181114	TR1_2_W0001_P0006_T0001_R1_P2_K1_Ch2.zen
CTCF	nuc	14.6327777777778	139.402898117468	110332.571368286	2.45933025174273	1314.25939298536	2682.25038534509	CTCFgfpcf2	CTCF2018111410	20181114	TR1_2_W0001_P0006_T0001_R1_P3_K1_Ch2.zen
CTCF	nuc	14.6330555555556	342.724353353313	388758.716553375	1.88738988773806	1883.58111028274	3844.16971706657	CTCFgfpcf2	CTCF2018111514	20181115	TR1_2_W0001_P0013_T0001_R1_P1_K1_Ch2.zen
CTCF	nuc	14.6330555555556	167.566293730849	190073.616453089	1.97837091910023	1883.58111028274	3844.16971706657	CTCFgfpcf2	CTCF2018111514	20181115	TR1_2_W0001_P0013_T0001_R1_P2_K1_Ch2.zen
CTCF	nuc	14.6330555555556	251.961693079608	285804.914252082	1.88408615082152	1883.58111028274	3844.16971706657	CTCFgfpcf2	CTCF2018111514	20181115	TR1_2_W0001_P0013_T0001_R1_P3_K1_Ch2.zen
CTCF	nuc	14.6944444444444	182.864307548093	157047.385282721	1.91905512235772	1426.10307646826	2910.51031996803	CTCFgfpcf2	CTCF201811162	20181116	TR1_2_W0001_P0059_T0001_R1_P2_K1_Ch2.zen
CTCF	nuc	14.6944444444444	203.613798568845	174867.447351965	1.95242454740735	1426.10307646826	2910.51031996803	CTCFgfpcf2	CTCF201811162	20181116	TR1_2_W0001_P0059_T0001_R1_P3_K1_Ch2.zen
CTCF	nuc	14.7005555555556	215.717827584537	158799.813680276	1.93389684413771	1222.39932928604	2494.77469175644	CTCFgfpcf2	CTCF2018111412	20181114	TR1_2_W0001_P0007_T0001_R1_P1_K1_Ch2.zen
CTCF	nuc	14.7005555555556	301.525278444096	221966.624515776	1.62160086456443	1222.39932928604	2494.77469175644	CTCFgfpcf2	CTCF2018111412	20181114	TR1_2_W0001_P0007_T0001_R1_P2_K1_Ch2.zen
CTCF	nuc	14.7005555555556	182.413138876567	134282.700650141	2.0010642523096	1222.39932928604	2494.77469175644	CTCFgfpcf2	CTCF2018111412	20181114	TR1_2_W0001_P0007_T0001_R1_P3_K1_Ch2.zen
CTCF	nuc	14.7005555555556	278.640822698954	304636.214301187	1.92030418779298	1815.45688123981	3705.13609815008	CTCFgfpcf2	CTCF2018111513	20181115	TR1_2_W0001_P0014_T0001_R1_P1_K1_Ch2.zen
CTCF	nuc	14.7005555555556	244.09805598509	266870.83024413	2.14618021930878	1815.45688123981	3705.13609815008	CTCFgfpcf2	CTCF2018111513	20181115	TR1_2_W0001_P0014_T0001_R1_P3_K1_Ch2.zen
CTCF	nuc	14.7619444444444	117.001676936408	102823.173365228	2.01668071631799	1459.31171588546	2978.2852861193	CTCFgfpcf2	CTCF201811161	20181116	TR1_2_W0001_P0060_T0001_R1_P1_K1_Ch2.zen
CTCF	nuc	14.7619444444444	287.718930167761	252852.559140472	1.65859245364995	1459.31171588546	2978.2852861193	CTCFgfpcf2	CTCF201811161	20181116	TR1_2_W0001_P0060_T0001_R1_P2_K1_Ch2.zen
CTCF	nuc	14.7619444444444	170.883077650636	150175.115250741	2.17327569864793	1459.31171588546	2978.2852861193	CTCFgfpcf2	CTCF201811161	20181116	TR1_2_W0001_P0060_T0001_R1_P3_K1_Ch2.zen
CTCF	nuc	14.7683333333333	219.726510416129	180014.53433194	2.03819794335371	1360.42393826456	2776.46684674176	CTCFgfpcf2	CTCF2018111414	20181114	TR1_2_W0001_P0008_T0001_R1_P1_K1_Ch2.zen
CTCF	nuc	14.7683333333333	240.265796309312	196841.679943863	1.93483209711844	1360.42393826456	2776.46684674176	CTCFgfpcf2	CTCF2018111414	20181114	TR1_2_W0001_P0008_T0001_R1_P2_K1_Ch2.zen
CTCF	nuc	14.7683333333333	193.364657124127	158417.155228711	2.32550790248865	1360.42393826456	2776.46684674176	CTCFgfpcf2	CTCF2018111414	20181114	TR1_2_W0001_P0008_T0001_R1_P3_K1_Ch2.zen
CTCF	nuc	14.8372222222222	383.029361610662	271982.04643172	2.09106068485816	1179.11814584556	2406.44283612655	CTCFgfpcf2	CTCF2018111511	20181115	TR1_2_W0001_P0016_T0001_R1_P1_K1_Ch2.zen
CTCF	nuc	14.8372222222222	268.885799645238	190930.819863041	2.22671321307846	1179.11814584556	2406.44283612655	CTCFgfpcf2	CTCF2018111511	20181115	TR1_2_W0001_P0016_T0001_R1_P3_K1_Ch2.zen
CTCF	nuc	14.8580555555556	227.056635630484	159022.94544433	2.02243235103901	1162.98669747851	2373.52042839666	CTCFgfpcf2	CTCF2018111417	20181114	TR1_2_W0001_P0010_T0001_R1_P1_K1_Ch2.zen
CTCF	nuc	14.8580555555556	177.943455315569	124625.701020579	2.04964400538315	1162.98669747851	2373.52042839666	CTCFgfpcf2	CTCF2018111417	20181114	TR1_2_W0001_P0010_T0001_R1_P2_K1_Ch2.zen
CTCF	nuc	14.8580555555556	161.857100042858	113359.350711868	1.92603104881231	1162.98669747851	2373.52042839666	CTCFgfpcf2	CTCF2018111417	20181114	TR1_2_W0001_P0010_T0001_R1_P3_K1_Ch2.zen
CTCF	nuc	14.8741666666667	98.6493097807176	115592.435969715	1.83994213220347	1945.73870256074	3971.02612511633	CTCFgfpcf2	CTCF2018111611	20181116	TR1_2_W0001_P0063_T0001_R1_P1_K1_Ch2.zen
CTCF	nuc	14.8741666666667	185.288159910723	217111.602788051	2.40407167851304	1945.73870256074	3971.02612511633	CTCFgfpcf2	CTCF2018111611	20181116	TR1_2_W0001_P0063_T0001_R1_P2_K1_Ch2.zen
CTCF	nuc	14.8741666666667	101.695797951085	119162.161794948	2.30466543640449	1945.73870256074	3971.02612511633	CTCFgfpcf2	CTCF2018111611	20181116	TR1_2_W0001_P0063_T0001_R1_P3_K1_Ch2.zen
CTCF	nuc	14.9047222222222	185.745171869148	323504.262333902	2.04703324761761	2892.08881388975	5902.41650690216	CTCFgfpcf2	CTCF2018111510	20181115	TR1_2_W0001_P0017_T0001_R1_P1_K1_Ch2.zen
CTCF	nuc	14.9047222222222	246.524388529411	429360.772374239	2.04175431599904	2892.08881388975	5902.41650690216	CTCFgfpcf2	CTCF2018111510	20181115	TR1_2_W0001_P0017_T0001_R1_P2_K1_Ch2.zen
CTCF	nuc	14.9047222222222	167.10958695537	291047.477104837	2.22911459423072	2892.08881388975	5902.41650690216	CTCFgfpcf2	CTCF2018111510	20181115	TR1_2_W0001_P0017_T0001_R1_P3_K1_Ch2.zen
CTCF	nuc	14.9255555555556	121.95867558453	120169.110032519	1.88484615258621	1636.17328659037	3339.23915771264	CTCFgfpcf2	CTCF2018111419	20181114	TR1_2_W0001_P0011_T0001_R1_P3_K1_Ch2.zen
CTCF	nuc	14.9416666666667	157.602896328047	121435.784318572	2.20578440756778	1279.47451576298	2611.25850137462	CTCFgfpcf2	CTCF2018111612	20181116	TR1_2_W0001_P0064_T0001_R1_P1_K1_Ch2.zen
CTCF	nuc	14.9416666666667	163.37384745985	125882.402961265	2.00546800237963	1279.47451576298	2611.25850137462	CTCFgfpcf2	CTCF2018111612	20181116	TR1_2_W0001_P0064_T0001_R1_P2_K1_Ch2.zen
CTCF	nuc	14.9416666666667	229.340228644273	176710.651835031	1.82561289567917	1279.47451576298	2611.25850137462	CTCFgfpcf2	CTCF2018111612	20181116	TR1_2_W0001_P0064_T0001_R1_P3_K1_Ch2.zen
CTCF	nuc	14.9725	192.485044217238	187308.510799117	2.23211268444771	1615.88210821065	3297.82722539654	CTCFgfpcf2	CTCF201811159	20181115	TR1_2_W0001_P0018_T0001_R1_P1_K1_Ch2.zen
CTCF	nuc	14.9725	170.475957910796	165891.31863817	2.20530898836356	1615.88210821065	3297.82722539654	CTCFgfpcf2	CTCF201811159	20181115	TR1_2_W0001_P0018_T0001_R1_P2_K1_Ch2.zen
CTCF	nuc	14.9725	247.342248891192	240690.431227615	2.30794464141153	1615.88210821065	3297.82722539654	CTCFgfpcf2	CTCF201811159	20181115	TR1_2_W0001_P0018_T0001_R1_P3_K1_Ch2.zen
CTCF	nuc	14.9941666666667	147.405901369041	132583.705550731	2.12702996611451	1493.56605452951	3048.19440262867	CTCFgfpcf2	CTCF2018111421	20181114	TR1_2_W0001_P0012_T0001_R1_P1_K1_Ch2.zen
CTCF	nuc	14.9941666666667	180.04955517533	161944.922056694	2.57283568938202	1493.56605452951	3048.19440262867	CTCFgfpcf2	CTCF2018111421	20181114	TR1_2_W0001_P0012_T0001_R1_P2_K1_Ch2.zen
CTCF	nuc	14.9941666666667	217.308904232196	195457.708983723	1.94831876193177	1493.56605452951	3048.19440262867	CTCFgfpcf2	CTCF2018111421	20181114	TR1_2_W0001_P0012_T0001_R1_P3_K1_Ch2.zen
CTCF	nuc	15.0094444444444	173.954866021458	134260.797255214	2.1400174532821	1281.6274259359	2615.65234034717	CTCFgfpcf2	CTCF2018111613	20181116	TR1_2_W0001_P0065_T0001_R1_P1_K1_Ch2.zen
CTCF	nuc	15.0094444444444	220.734650910693	170366.089152488	1.86346896178342	1281.6274259359	2615.65234034717	CTCFgfpcf2	CTCF2018111613	20181116	TR1_2_W0001_P0065_T0001_R1_P3_K1_Ch2.zen
CTCF	nuc	15.0402777777778	230.249301350963	215900.077358784	1.65914989411671	1557.05383773577	3177.76557547216	CTCFgfpcf2	CTCF201811158	20181115	TR1_2_W0001_P0019_T0001_R1_P1_K1_Ch2.zen
CTCF	nuc	15.0402777777778	169.29799943677	158747.28375124	2.42325049836664	1557.05383773577	3177.76557547216	CTCFgfpcf2	CTCF201811158	20181115	TR1_2_W0001_P0019_T0001_R1_P2_K1_Ch2.zen
CTCF	nuc	15.0402777777778	241.224297222344	226191.107315187	1.82795916522629	1557.05383773577	3177.76557547216	CTCFgfpcf2	CTCF201811158	20181115	TR1_2_W0001_P0019_T0001_R1_P3_K1_Ch2.zen
CTCF	nuc	15.0619444444444	183.508176052732	176048.550831704	1.52990619131984	1593.03819348305	3251.20545544159	CTCFgfpcf2	CTCF2018111423	20181114	TR1_2_W0001_P0013_T0001_R1_P1_K1_Ch2.zen
CTCF	nuc	15.0619444444444	150.022821646577	143924.379341952	2.48202643807304	1593.03819348305	3251.20545544159	CTCFgfpcf2	CTCF2018111423	20181114	TR1_2_W0001_P0013_T0001_R1_P2_K1_Ch2.zen
CTCF	nuc	15.0619444444444	188.832766687956	181156.696339259	2.42557928994011	1593.03819348305	3251.20545544159	CTCFgfpcf2	CTCF2018111423	20181114	TR1_2_W0001_P0013_T0001_R1_P3_K1_Ch2.zen
CTCF	nuc	15.1005555555556	164.516901119751	194966.020725815	1.97027542994012	1967.87523251724	4016.20420512317	CTCFgfpcf2	CTCF2018111614	20181116	TR1_2_W0001_P0067_T0001_R1_P1_K1_Ch2.zen
CTCF	nuc	15.1005555555556	344.517328380051	408281.289813837	1.66971646893846	1967.87523251724	4016.20420512317	CTCFgfpcf2	CTCF2018111614	20181116	TR1_2_W0001_P0067_T0001_R1_P2_K1_Ch2.zen
CTCF	nuc	15.1005555555556	141.202963063871	167337.092030553	1.53785982034535	1967.87523251724	4016.20420512317	CTCFgfpcf2	CTCF2018111614	20181116	TR1_2_W0001_P0067_T0001_R1_P3_K1_Ch2.zen
CTCF	nuc	15.1077777777778	223.403640007889	250033.499378359	2.33127462077606	1858.47663987358	3792.93441619046	CTCFgfpcf2	CTCF201811157	20181115	TR1_2_W0001_P0020_T0001_R1_P1_K1_Ch2.zen
CTCF	nuc	15.1077777777778	229.137947828101	256451.340424949	2.10017135241978	1858.47663987358	3792.93441619046	CTCFgfpcf2	CTCF201811157	20181115	TR1_2_W0001_P0020_T0001_R1_P2_K1_Ch2.zen
CTCF	nuc	15.1077777777778	303.84463751059	340063.116166947	1.97792290319641	1858.47663987358	3792.93441619046	CTCFgfpcf2	CTCF201811157	20181115	TR1_2_W0001_P0020_T0001_R1_P3_K1_Ch2.zen
CTCF	nuc	15.1297222222222	196.895629273135	159182.040113835	2.39004342028864	1342.47789418034	2739.84106044932	CTCFgfpcf2	CTCF2018111425	20181114	TR1_2_W0001_P0014_T0001_R1_P1_K1_Ch2.zen
CTCF	nuc	15.1297222222222	243.3371890804	196728.136304391	2.06903261689995	1342.47789418034	2739.84106044932	CTCFgfpcf2	CTCF2018111425	20181114	TR1_2_W0001_P0014_T0001_R1_P2_K1_Ch2.zen
CTCF	nuc	15.1297222222222	205.330345263083	166001.162021301	2.18235459965344	1342.47789418034	2739.84106044932	CTCFgfpcf2	CTCF2018111425	20181114	TR1_2_W0001_P0014_T0001_R1_P3_K1_Ch2.zen
CTCF	nuc	15.1680555555556	162.267570599812	153959.770561453	1.1290084720253	1575.52273143341	3215.45843694365	CTCFgfpcf2	CTCF2018111615	20181116	TR1_2_W0001_P0068_T0001_R1_P1_K1_Ch2.zen
CTCF	nuc	15.1680555555556	101.850490319077	96635.9332498363	1.51449810674992	1575.52273143341	3215.45843694365	CTCFgfpcf2	CTCF2018111615	20181116	TR1_2_W0001_P0068_T0001_R1_P2_K1_Ch2.zen
CTCF	nuc	15.1766666666667	106.583384671366	113093.974427612	1.12324397189244	1761.9724413727	3595.98058424681	CTCFgfpcf2	CTCF2018111517	20181115	TR1_2_W0001_P0021_T0001_R1_P2_K1_Ch2.zen
CTCF	nuc	15.1766666666667	344.914950231508	365983.897785365	1.30727552950881	1761.9724413727	3595.98058424681	CTCFgfpcf2	CTCF2018111517	20181115	TR1_2_W0001_P0021_T0001_R1_P3_K1_Ch2.zen
CTCF	nuc	15.1972222222222	256.173147689247	272534.246133114	2.30580913925625	1766.59350927956	3605.4116457557	CTCFgfpcf2	CTCF2018111426	20181114	TR1_2_W0001_P0015_T0001_R1_P2_K1_Ch2.zen
CTCF	nuc	15.1972222222222	161.594233653227	171914.828097297	1.95004241192123	1766.59350927956	3605.4116457557	CTCFgfpcf2	CTCF2018111426	20181114	TR1_2_W0001_P0015_T0001_R1_P3_K1_Ch2.zen
CTCF	nuc	15.2355555555556	230.843414027089	166016.94276015	1.75635711062369	1194.21927291558	2437.26247806245	CTCFgfpcf2	CTCF2018111616	20181116	TR1_2_W0001_P0069_T0001_R1_P1_K1_Ch2.zen
CTCF	nuc	15.2355555555556	208.425667202903	149894.647016916	1.91121087568909	1194.21927291558	2437.26247806245	CTCFgfpcf2	CTCF2018111616	20181116	TR1_2_W0001_P0069_T0001_R1_P2_K1_Ch2.zen
CTCF	nuc	15.2355555555556	164.195470191137	118085.370081206	1.82136526998138	1194.21927291558	2437.26247806245	CTCFgfpcf2	CTCF2018111616	20181116	TR1_2_W0001_P0069_T0001_R1_P3_K1_Ch2.zen
CTCF	nuc	15.3033333333333	185.911075443893	172396.73806189	1.48187786359606	1539.83055635245	3142.61486369191	CTCFgfpcf2	CTCF2018111617	20181116	TR1_2_W0001_P0070_T0001_R1_P1_K1_Ch2.zen
CTCF	nuc	15.3033333333333	191.338203627708	177429.35483149	2.07859410608482	1539.83055635245	3142.61486369191	CTCFgfpcf2	CTCF2018111617	20181116	TR1_2_W0001_P0070_T0001_R1_P2_K1_Ch2.zen
CTCF	nuc	15.3033333333333	234.390036933944	217351.643548599	1.90678250958904	1539.83055635245	3142.61486369191	CTCFgfpcf2	CTCF2018111617	20181116	TR1_2_W0001_P0070_T0001_R1_P3_K1_Ch2.zen
CTCF	nuc	15.3338888888889	278.710105541584	301130.712517639	1.90479096428146	1794.12000363325	3661.59001547591	CTCFgfpcf2	CTCF2018111429	20181114	TR1_2_W0001_P0017_T0001_R1_P2_K1_Ch2.zen
CTCF	nuc	15.3708333333333	163.189233249678	144197.216899331	1.52094042707078	1467.28517249014	2994.55818259969	CTCFgfpcf2	CTCF2018111618	20181116	TR1_2_W0001_P0071_T0001_R1_P1_K1_Ch2.zen
CTCF	nuc	15.3708333333333	164.67450245441	145509.629988133	2.22521753623131	1467.28517249014	2994.55818259969	CTCFgfpcf2	CTCF2018111618	20181116	TR1_2_W0001_P0071_T0001_R1_P2_K1_Ch2.zen
CTCF	nuc	15.3708333333333	162.657723874461	143727.564759076	2.25952784446133	1467.28517249014	2994.55818259969	CTCFgfpcf2	CTCF2018111618	20181116	TR1_2_W0001_P0071_T0001_R1_P3_K1_Ch2.zen
CTCF	nuc	15.4013888888889	186.807413211	168776.662376321	2.56468379267442	1500.26314296025	3061.86238028964	CTCFgfpcf2	CTCF2018111431	20181114	TR1_2_W0001_P0018_T0001_R1_P1_K1_Ch2.zen
CTCF	nuc	15.4013888888889	215.280260551963	194501.295355046	2.50235399993667	1500.26314296025	3061.86238028964	CTCFgfpcf2	CTCF2018111431	20181114	TR1_2_W0001_P0018_T0001_R1_P2_K1_Ch2.zen
CTCF	nuc	15.4013888888889	172.45019399607	155805.209592677	2.44367262994618	1500.26314296025	3061.86238028964	CTCFgfpcf2	CTCF2018111431	20181114	TR1_2_W0001_P0018_T0001_R1_P3_K1_Ch2.zen
CTCF	nuc	15.4397222222222	168.211904040997	179546.328104451	1.56017173737031	1772.42943364114	3617.32208782767	CTCFgfpcf2	CTCF2018111619	20181116	TR1_2_W0001_P0072_T0001_R1_P1_K1_Ch2.zen
CTCF	nuc	15.4397222222222	138.708602417812	148055.040352843	2.04783857265491	1772.42943364114	3617.32208782767	CTCFgfpcf2	CTCF2018111619	20181116	TR1_2_W0001_P0072_T0001_R1_P3_K1_Ch2.zen
CTCF	nuc	15.4475	290.207563178473	187870.882607284	1.9599357490597	1074.97880519574	2193.90656811246	CTCFgfpcf2	CTCF2018111521	20181115	TR1_2_W0001_P0025_T0001_R1_P1_K1_Ch2.zen
CTCF	nuc	15.4475	294.92745383781	190926.385414543	1.73851474254998	1074.97880519574	2193.90656811246	CTCFgfpcf2	CTCF2018111521	20181115	TR1_2_W0001_P0025_T0001_R1_P2_K1_Ch2.zen
CTCF	nuc	15.4475	295.438287564258	191257.082457729	2.21637661029248	1074.97880519574	2193.90656811246	CTCFgfpcf2	CTCF2018111521	20181115	TR1_2_W0001_P0025_T0001_R1_P3_K1_Ch2.zen
CTCF	nuc	15.4688888888889	120.349144664475	123801.425691378	2.54186418474909	1708.17275394455	3486.18168677969	CTCFgfpcf2	CTCF2018111433	20181114	TR1_2_W0001_P0019_T0001_R1_P1_K1_Ch2.zen
CTCF	nuc	15.4688888888889	143.913508471553	148041.746160293	2.03380021382079	1708.17275394455	3486.18168677969	CTCFgfpcf2	CTCF2018111433	20181114	TR1_2_W0001_P0019_T0001_R1_P2_K1_Ch2.zen
CTCF	nuc	15.4688888888889	160.194528945756	164789.796609976	2.39434543279649	1708.17275394455	3486.18168677969	CTCFgfpcf2	CTCF2018111433	20181114	TR1_2_W0001_P0019_T0001_R1_P3_K1_Ch2.zen
CTCF	nuc	15.5075	173.03819073229	270790.674048759	2.60043762020626	2598.60871249701	5303.45779353609	CTCFgfpcf2	CTCF2018111620	20181116	TR1_2_W0001_P0073_T0001_R1_P1_K1_Ch2.zen
CTCF	nuc	15.5075	206.946860891891	323854.980891988	2.07702739335347	2598.60871249701	5303.45779353609	CTCFgfpcf2	CTCF2018111620	20181116	TR1_2_W0001_P0073_T0001_R1_P2_K1_Ch2.zen
CTCF	nuc	15.5075	89.4969014618974	140055.361013551	1.92969320681401	2598.60871249701	5303.45779353609	CTCFgfpcf2	CTCF2018111620	20181116	TR1_2_W0001_P0073_T0001_R1_P3_K1_Ch2.zen
CTCF	nuc	15.5166666666667	184.730446739444	174264.95564691	2.14133101159411	1566.46513077737	3196.97292869495	CTCFgfpcf2	CTCF2018111522	20181115	TR1_2_W0001_P0026_T0001_R1_P1_K1_Ch2.zen
CTCF	nuc	15.5166666666667	201.777939596689	190346.660850865	2.19483492712107	1566.46513077737	3196.97292869495	CTCFgfpcf2	CTCF2018111522	20181115	TR1_2_W0001_P0026_T0001_R1_P2_K1_Ch2.zen
CTCF	nuc	15.5166666666667	203.358087057567	191837.288584657	2.04009477126728	1566.46513077737	3196.97292869495	CTCFgfpcf2	CTCF2018111522	20181115	TR1_2_W0001_P0026_T0001_R1_P3_K1_Ch2.zen
CTCF	nuc	15.5366666666667	220.035879713542	295813.238996648	2.21241091956206	2232.40638104919	4556.08147659077	CTCFgfpcf2	CTCF2018111435	20181114	TR1_2_W0001_P0020_T0001_R1_P1_K1_Ch2.zen
CTCF	nuc	15.5366666666667	234.021713586868	314615.603517941	1.96389337027566	2232.40638104919	4556.08147659077	CTCFgfpcf2	CTCF2018111435	20181114	TR1_2_W0001_P0020_T0001_R1_P2_K1_Ch2.zen
CTCF	nuc	15.5841666666667	251.827696467149	246560.638929862	2.10082151184428	1625.80856190077	3318.08596151632	CTCFgfpcf2	CTCF2018111523	20181115	TR1_2_W0001_P0027_T0001_R1_P1_K1_Ch2.zen
CTCF	nuc	15.5841666666667	168.928692383892	165395.494268804	2.30932787716607	1625.80856190077	3318.08596151632	CTCFgfpcf2	CTCF2018111523	20181115	TR1_2_W0001_P0027_T0001_R1_P2_K1_Ch2.zen
CTCF	nuc	15.5841666666667	182.589996690887	178771.067987668	2.41862503585006	1625.80856190077	3318.08596151632	CTCFgfpcf2	CTCF2018111523	20181115	TR1_2_W0001_P0027_T0001_R1_P3_K1_Ch2.zen
CTCF	nuc	15.6044444444444	235.890906758466	210057.681974816	1.65280574164087	1478.68790744169	3017.82983687207	CTCFgfpcf2	CTCF2018111437	20181114	TR1_2_W0001_P0021_T0001_R1_P2_K1_Ch2.zen
CTCF	nuc	15.6044444444444	257.351127542839	229167.720147033	1.12523956690042	1478.68790744169	3017.82983687207	CTCFgfpcf2	CTCF2018111437	20181114	TR1_2_W0001_P0021_T0001_R1_P3_K1_Ch2.zen
CTCF	nuc	15.6425	163.115146153527	141976.913281095	1.79879546300681	1445.34855562113	2949.78810192603	CTCFgfpcf2	CTCF2018111622	20181116	TR1_2_W0001_P0075_T0001_R1_P1_K1_Ch2.zen
CTCF	nuc	15.6425	214.243761906142	186479.727495902	1.18404446765985	1445.34855562113	2949.78810192603	CTCFgfpcf2	CTCF2018111622	20181116	TR1_2_W0001_P0075_T0001_R1_P2_K1_Ch2.zen
CTCF	nuc	15.6425	130.025775736739	113175.622996448	2.44423122159347	1445.34855562113	2949.78810192603	CTCFgfpcf2	CTCF2018111622	20181116	TR1_2_W0001_P0075_T0001_R1_P3_K1_Ch2.zen
CTCF	nuc	15.6519444444444	211.899374975211	206908.158934344	2.63008102217441	1621.42585190591	3309.14136075082	CTCFgfpcf2	CTCF2018111524	20181115	TR1_2_W0001_P0028_T0001_R1_P1_K1_Ch2.zen
CTCF	nuc	15.6519444444444	186.508160600969	182115.025779061	3.03007937390742	1621.42585190591	3309.14136075082	CTCFgfpcf2	CTCF2018111524	20181115	TR1_2_W0001_P0028_T0001_R1_P2_K1_Ch2.zen
CTCF	nuc	15.6519444444444	198.784796951634	194102.490232505	2.15398615175283	1621.42585190591	3309.14136075082	CTCFgfpcf2	CTCF2018111524	20181115	TR1_2_W0001_P0028_T0001_R1_P3_K1_Ch2.zen
CTCF	nuc	15.6733333333333	125.904370773169	196708.275680033	2.67958479066199	2594.36440387041	5294.79565384739	CTCFgfpcf2	CTCF2018111439	20181114	TR1_2_W0001_P0022_T0001_R1_P1_K1_Ch2.zen
CTCF	nuc	15.6733333333333	128.924007236791	201426.042651044	2.36204278384423	2594.36440387041	5294.79565384739	CTCFgfpcf2	CTCF2018111439	20181114	TR1_2_W0001_P0022_T0001_R1_P2_K1_Ch2.zen
CTCF	nuc	15.6733333333333	152.686768834895	238552.091815613	2.52459280092537	2594.36440387041	5294.79565384739	CTCFgfpcf2	CTCF2018111439	20181114	TR1_2_W0001_P0022_T0001_R1_P3_K1_Ch2.zen
CTCF	nuc	15.7105555555556	166.585130102194	154825.067986847	1.99739436130719	1543.31365745363	3149.72346745819	CTCFgfpcf2	CTCF2018111636	20181116	TR1_2_W0001_P0076_T0001_R1_P1_K1_Ch2.zen
CTCF	nuc	15.7105555555556	168.075929316594	156210.624366235	1.8327018179361	1543.31365745363	3149.72346745819	CTCFgfpcf2	CTCF2018111636	20181116	TR1_2_W0001_P0076_T0001_R1_P2_K1_Ch2.zen
CTCF	nuc	15.7105555555556	189.461902374535	176086.856600344	1.81912613544527	1543.31365745363	3149.72346745819	CTCFgfpcf2	CTCF2018111636	20181116	TR1_2_W0001_P0076_T0001_R1_P3_K1_Ch2.zen
CTCF	nuc	15.7197222222222	249.432816218413	231459.1573582	1.88234280557004	1540.8839445442	3144.76470633205	CTCFgfpcf2	CTCF2018111525	20181115	TR1_2_W0001_P0029_T0001_R1_P1_K1_Ch2.zen
CTCF	nuc	15.7197222222222	214.126228920164	198696.696230829	2.25352538269309	1540.8839445442	3144.76470633205	CTCFgfpcf2	CTCF2018111525	20181115	TR1_2_W0001_P0029_T0001_R1_P3_K1_Ch2.zen
CTCF	nuc	15.7408333333333	132.96923138992	131113.623620495	2.40041918828966	1637.36617457393	3341.67370318416	CTCFgfpcf2	CTCF2018111441	20181114	TR1_2_W0001_P0023_T0001_R1_P1_K1_Ch2.zen
CTCF	nuc	15.7408333333333	227.09090141061	223921.81006054	2.25920636924304	1637.36617457393	3341.67370318416	CTCFgfpcf2	CTCF2018111441	20181114	TR1_2_W0001_P0023_T0001_R1_P2_K1_Ch2.zen
CTCF	nuc	15.7408333333333	221.473759973271	218383.056767467	2.15192756184455	1637.36617457393	3341.67370318416	CTCFgfpcf2	CTCF2018111441	20181114	TR1_2_W0001_P0023_T0001_R1_P3_K1_Ch2.zen
CTCF	nuc	15.78	133.215775792549	131130.258087139	2.52732702158904	1634.54322603088	3335.91239391916	CTCFgfpcf2	CTCF2018111635	20181116	TR1_2_W0001_P0077_T0001_R1_P1_K1_Ch2.zen
CTCF	nuc	15.78	170.02672003624	167364.920163675	2.02944409873606	1634.54322603088	3335.91239391916	CTCFgfpcf2	CTCF2018111635	20181116	TR1_2_W0001_P0077_T0001_R1_P2_K1_Ch2.zen
CTCF	nuc	15.78	155.471987450099	153038.044618679	1.88485803629432	1634.54322603088	3335.91239391916	CTCFgfpcf2	CTCF2018111635	20181116	TR1_2_W0001_P0077_T0001_R1_P3_K1_Ch2.zen
CTCF	nuc	15.7872222222222	257.485699968777	200730.486558014	1.80193505126283	1294.52182007867	2641.9682973362	CTCFgfpcf2	CTCF2018111526	20181115	TR1_2_W0001_P0030_T0001_R1_P1_K1_Ch2.zen
CTCF	nuc	15.7872222222222	249.983293692001	194881.766949601	1.89731811956084	1294.52182007867	2641.9682973362	CTCFgfpcf2	CTCF2018111526	20181115	TR1_2_W0001_P0030_T0001_R1_P2_K1_Ch2.zen
CTCF	nuc	15.7872222222222	261.27869535386	203687.426726933	1.850988776397	1294.52182007867	2641.9682973362	CTCFgfpcf2	CTCF2018111526	20181115	TR1_2_W0001_P0030_T0001_R1_P3_K1_Ch2.zen
CTCF	nuc	15.8086111111111	164.396604995849	131280.418479193	2.08888959766501	1326.03888721716	2706.29096143764	CTCFgfpcf2	CTCF2018111443	20181114	TR1_2_W0001_P0024_T0001_R1_P1_K1_Ch2.zen
CTCF	nuc	15.8086111111111	219.725590022818	175463.887526823	2.04754263414809	1326.03888721716	2706.29096143764	CTCFgfpcf2	CTCF2018111443	20181114	TR1_2_W0001_P0024_T0001_R1_P2_K1_Ch2.zen
CTCF	nuc	15.8477777777778	165.709134416466	170162.577270339	1.62233793793982	1705.16636866737	3480.04600450019	CTCFgfpcf2	CTCF2018111634	20181116	TR1_2_W0001_P0078_T0001_R1_P1_K1_Ch2.zen
CTCF	nuc	15.8477777777778	172.109433619337	176734.884895364	1.5996278495583	1705.16636866737	3480.04600450019	CTCFgfpcf2	CTCF2018111634	20181116	TR1_2_W0001_P0078_T0001_R1_P2_K1_Ch2.zen
CTCF	nuc	15.8477777777778	193.679585417888	198884.735807802	1.91113301003029	1705.16636866737	3480.04600450019	CTCFgfpcf2	CTCF2018111634	20181116	TR1_2_W0001_P0078_T0001_R1_P3_K1_Ch2.zen
CTCF	nuc	15.8561111111111	259.199371195621	253030.409742756	2.07627390670236	1621.01833676603	3308.30966980243	CTCFgfpcf2	CTCF2018111536	20181115	TR1_2_W0001_P0031_T0001_R1_P1_K1_Ch2.zen
CTCF	nuc	15.8761111111111	111.994009774158	86743.9843148248	2.29303237055098	1286.15622626392	2624.89509447152	CTCFgfpcf2	CTCF2018111445	20181114	TR1_2_W0001_P0025_T0001_R1_P3_K1_Ch2.zen
CTCF	nuc	15.9155555555556	170.350602512032	155638.092263646	1.86027749815664	1517.12504299311	3096.27555481377	CTCFgfpcf2	CTCF2018111633	20181116	TR1_2_W0001_P0079_T0001_R1_P1_K1_Ch2.zen
CTCF	nuc	15.9155555555556	135.75770352996	124032.845648457	1.71546133442975	1517.12504299311	3096.27555481377	CTCFgfpcf2	CTCF2018111633	20181116	TR1_2_W0001_P0079_T0001_R1_P2_K1_Ch2.zen
CTCF	nuc	15.9238888888889	194.037137395639	226710.937439618	1.97493524178943	1940.15651404097	3959.63352835185	CTCFgfpcf2	CTCF2018111535	20181115	TR1_2_W0001_P0032_T0001_R1_P1_K1_Ch2.zen
CTCF	nuc	15.9238888888889	190.268512316995	222307.715788827	1.7077047170323	1940.15651404097	3959.63352835185	CTCFgfpcf2	CTCF2018111535	20181115	TR1_2_W0001_P0032_T0001_R1_P2_K1_Ch2.zen
CTCF	nuc	15.9438888888889	245.607474607785	182810.223872078	1.99148070348	1235.97035234031	2522.47156956544	CTCFgfpcf2	CTCF2018111447	20181114	TR1_2_W0001_P0026_T0001_R1_P1_K1_Ch2.zen
CTCF	nuc	15.9438888888889	168.327258635098	125289.117865797	1.87768205672109	1235.97035234031	2522.47156956544	CTCFgfpcf2	CTCF2018111447	20181114	TR1_2_W0001_P0026_T0001_R1_P2_K1_Ch2.zen
CTCF	nuc	15.9833333333333	185.483041645738	166528.015005534	1.57170734246001	1490.84416095375	3042.63933478482	CTCFgfpcf2	CTCF2018111632	20181116	TR1_2_W0001_P0080_T0001_R1_P1_K1_Ch2.zen
CTCF	nuc	15.9833333333333	200.969403222394	180431.782326452	2.11724084889786	1490.84416095375	3042.63933478482	CTCFgfpcf2	CTCF2018111632	20181116	TR1_2_W0001_P0080_T0001_R1_P2_K1_Ch2.zen
CTCF	nuc	15.9833333333333	81.8255418952179	73463.5627476292	1.62054678276964	1490.84416095375	3042.63933478482	CTCFgfpcf2	CTCF2018111632	20181116	TR1_2_W0001_P0080_T0001_R1_P3_K1_Ch2.zen
CTCF	nuc	15.9913888888889	183.021994038799	180467.891630565	2.15253208652939	1637.36617457393	3341.67370318416	CTCFgfpcf2	CTCF2018111534	20181115	TR1_2_W0001_P0033_T0001_R1_P1_K1_Ch2.zen
CTCF	nuc	15.9913888888889	207.324471339886	204431.223813456	2.09873005685044	1637.36617457393	3341.67370318416	CTCFgfpcf2	CTCF2018111534	20181115	TR1_2_W0001_P0033_T0001_R1_P2_K1_Ch2.zen
CTCF	nuc	16.0127777777778	167.305109729959	177149.129354923	2.20092510203325	1758.24329339461	3588.36982745509	CTCFgfpcf2	CTCF2018111449	20181114	TR1_2_W0001_P0027_T0001_R1_P1_K1_Ch2.zen
CTCF	nuc	16.0127777777778	217.616522028099	230420.801090578	2.04081014958852	1758.24329339461	3588.36982745509	CTCFgfpcf2	CTCF2018111449	20181114	TR1_2_W0001_P0027_T0001_R1_P2_K1_Ch2.zen
CTCF	nuc	16.0508333333333	137.586554092571	130855.183352684	2.09288305298249	1579.29801320092	3223.16334742763	CTCFgfpcf2	CTCF2018111631	20181116	TR1_2_W0001_P0081_T0001_R1_P1_K1_Ch2.zen
CTCF	nuc	16.0508333333333	146.682464427315	139506.07967364	2.18317032822777	1579.29801320092	3223.16334742763	CTCFgfpcf2	CTCF2018111631	20181116	TR1_2_W0001_P0081_T0001_R1_P3_K1_Ch2.zen
CTCF	nuc	16.0591666666667	366.182214100156	338195.19456292	1.82464732420664	1533.62556167552	3129.95119208181	CTCFgfpcf2	CTCF2018111533	20181115	TR1_2_W0001_P0034_T0001_R1_P1_K1_Ch2.zen
CTCF	nuc	16.0591666666667	215.24113449245	198790.423331997	2.118177496741	1533.62556167552	3129.95119208181	CTCFgfpcf2	CTCF2018111533	20181115	TR1_2_W0001_P0034_T0001_R1_P2_K1_Ch2.zen
CTCF	nuc	16.0591666666667	166.710314914197	153968.776246002	2.91381081271915	1533.62556167552	3129.95119208181	CTCFgfpcf2	CTCF2018111533	20181115	TR1_2_W0001_P0034_T0001_R1_P3_K1_Ch2.zen
CTCF	nuc	16.0805555555556	289.747456278182	336672.971188742	1.86026355752225	1929.46885282543	3937.82125630964	CTCFgfpcf2	CTCF2018111451	20181114	TR1_2_W0001_P0028_T0001_R1_P1_K1_Ch2.zen
CTCF	nuc	16.0805555555556	202.542661082743	235345.084216142	2.53224277837265	1929.46885282543	3937.82125630964	CTCFgfpcf2	CTCF2018111451	20181114	TR1_2_W0001_P0028_T0001_R1_P2_K1_Ch2.zen
CTCF	nuc	16.0805555555556	187.040774019168	217332.617622766	1.85360494154287	1929.46885282543	3937.82125630964	CTCFgfpcf2	CTCF2018111451	20181114	TR1_2_W0001_P0028_T0001_R1_P3_K1_Ch2.zen
CTCF	nuc	16.12	109.168771513774	139734.07457641	2.77607438646949	2125.46056820967	4337.81752563034	CTCFgfpcf2	CTCF2018111630	20181116	TR1_2_W0001_P0082_T0001_R1_P1_K1_Ch2.zen
CTCF	nuc	16.12	191.410683946194	245002.251233398	2.3152805748181	2125.46056820967	4337.81752563034	CTCFgfpcf2	CTCF2018111630	20181116	TR1_2_W0001_P0082_T0001_R1_P2_K1_Ch2.zen
CTCF	nuc	16.12	90.0495740372703	115261.843837001	2.68966398839013	2125.46056820967	4337.81752563034	CTCFgfpcf2	CTCF2018111630	20181116	TR1_2_W0001_P0082_T0001_R1_P3_K1_Ch2.zen
CTCF	nuc	16.1266666666667	262.371721619227	222188.185243319	2.18104013349277	1406.21941322841	2869.93007860029	CTCFgfpcf2	CTCF2018111532	20181115	TR1_2_W0001_P0035_T0001_R1_P1_K1_Ch2.zen
CTCF	nuc	16.1266666666667	200.861021302307	170098.155143595	1.90889223509959	1406.21941322841	2869.93007860029	CTCFgfpcf2	CTCF2018111532	20181115	TR1_2_W0001_P0035_T0001_R1_P2_K1_Ch2.zen
CTCF	nuc	16.1266666666667	316.401859605661	267943.338403743	1.84687056920162	1406.21941322841	2869.93007860029	CTCFgfpcf2	CTCF2018111532	20181115	TR1_2_W0001_P0035_T0001_R1_P3_K1_Ch2.zen
CTCF	nuc	16.1480555555556	175.340679995132	159032.93484476	2.4725797278775	1506.09906732183	3073.7728223616	CTCFgfpcf2	CTCF2018111453	20181114	TR1_2_W0001_P0029_T0001_R1_P1_K1_Ch2.zen
CTCF	nuc	16.1480555555556	252.908156844393	229386.166577313	2.35109253724746	1506.09906732183	3073.7728223616	CTCFgfpcf2	CTCF2018111453	20181114	TR1_2_W0001_P0029_T0001_R1_P2_K1_Ch2.zen
CTCF	nuc	16.1480555555556	169.424727629241	153667.201877512	2.42965114302712	1506.09906732183	3073.7728223616	CTCFgfpcf2	CTCF2018111453	20181114	TR1_2_W0001_P0029_T0001_R1_P3_K1_Ch2.zen
CTCF	nuc	16.1877777777778	360.129870434186	288195.33680468	0.716930704148537	1328.85304837175	2712.03433666601	CTCFgfpcf2	CTCF2018111629	20181116	TR1_2_W0001_P0083_T0001_R1_P1_K1_Ch2.zen
CTCF	nuc	16.1877777777778	492.361290111403	394014.047382871	0.92263056285058	1328.85304837175	2712.03433666601	CTCFgfpcf2	CTCF2018111629	20181116	TR1_2_W0001_P0083_T0001_R1_P2_K1_Ch2.zen
CTCF	nuc	16.1877777777778	166.550863245795	133282.979471719	2.25201383665522	1328.85304837175	2712.03433666601	CTCFgfpcf2	CTCF2018111629	20181116	TR1_2_W0001_P0083_T0001_R1_P3_K1_Ch2.zen
CTCF	nuc	16.1958333333333	131.60335697676	120704.076026216	2.00652539267848	1523.01479010901	3108.29584286005	CTCFgfpcf2	CTCF2018111531	20181115	TR1_2_W0001_P0036_T0001_R1_P1_K1_Ch2.zen
CTCF	nuc	16.1958333333333	232.361191758046	213117.230440088	2.09984599164537	1523.01479010901	3108.29584286005	CTCFgfpcf2	CTCF2018111531	20181115	TR1_2_W0001_P0036_T0001_R1_P2_K1_Ch2.zen
CTCF	nuc	16.1958333333333	193.869874085704	177813.731795354	1.88137469516213	1523.01479010901	3108.29584286005	CTCFgfpcf2	CTCF2018111531	20181115	TR1_2_W0001_P0036_T0001_R1_P3_K1_Ch2.zen
CTCF	nuc	16.2158333333333	203.927570044847	205280.74592341	2.45642282623889	1671.5579030752	3411.45503968259	CTCFgfpcf2	CTCF2018111455	20181114	TR1_2_W0001_P0030_T0001_R1_P1_K1_Ch2.zen
CTCF	nuc	16.2158333333333	242.907173223723	244519.001028389	1.91130516510349	1671.5579030752	3411.45503968259	CTCFgfpcf2	CTCF2018111455	20181114	TR1_2_W0001_P0030_T0001_R1_P2_K1_Ch2.zen
CTCF	nuc	16.2158333333333	206.057062644364	207424.368922355	2.41249598711433	1671.5579030752	3411.45503968259	CTCFgfpcf2	CTCF2018111455	20181114	TR1_2_W0001_P0030_T0001_R1_P3_K1_Ch2.zen
CTCF	nuc	16.2555555555556	106.201072301897	123516.233220951	2.277442982183	1931.2757595777	3941.50894259016	CTCFgfpcf2	CTCF2018111628	20181116	TR1_2_W0001_P0084_T0001_R1_P2_K1_Ch2.zen
CTCF	nuc	16.2555555555556	104.050770570545	121015.343499328	2.33479604798696	1931.2757595777	3941.50894259016	CTCFgfpcf2	CTCF2018111628	20181116	TR1_2_W0001_P0084_T0001_R1_P3_K1_Ch2.zen
CTCF	nuc	16.2633333333333	227.985577611047	203613.487649813	2.27485789130942	1483.02448364713	3026.68028394531	CTCFgfpcf2	CTCF2018111530	20181115	TR1_2_W0001_P0037_T0001_R1_P1_K1_Ch2.zen
CTCF	nuc	16.2633333333333	195.011079642799	174164.025955042	2.54542819106885	1483.02448364713	3026.68028394531	CTCFgfpcf2	CTCF2018111530	20181115	TR1_2_W0001_P0037_T0001_R1_P2_K1_Ch2.zen
CTCF	nuc	16.2633333333333	226.733354979626	202495.129988906	1.84174746499753	1483.02448364713	3026.68028394531	CTCFgfpcf2	CTCF2018111530	20181115	TR1_2_W0001_P0037_T0001_R1_P3_K1_Ch2.zen
CTCF	nuc	16.2833333333333	220.642844066302	148942.430027116	2.05693005475183	1120.92805945765	2287.68364561188	CTCFgfpcf2	CTCF2018111457	20181114	TR1_2_W0001_P0031_T0001_R1_P1_K1_Ch2.zen
CTCF	nuc	16.2833333333333	245.08691253665	165443.119062056	1.59623500844809	1120.92805945765	2287.68364561188	CTCFgfpcf2	CTCF2018111457	20181114	TR1_2_W0001_P0031_T0001_R1_P2_K1_Ch2.zen
CTCF	nuc	16.3308333333333	236.018424905714	180947.058959811	1.57875123392725	1273.07729696347	2598.20252271341	CTCFgfpcf2	CTCF2018111529	20181115	TR1_2_W0001_P0038_T0001_R1_P1_K1_Ch2.zen
CTCF	nuc	16.3308333333333	173.739638225449	133200.094756142	2.52981756644608	1273.07729696347	2598.20252271341	CTCFgfpcf2	CTCF2018111529	20181115	TR1_2_W0001_P0038_T0001_R1_P3_K1_Ch2.zen
CTCF	nuc	16.3455555555556	176.325052305168	111500.120474885	2.24223778789736	1050.05118097935	2143.03218972337	CTCFgfpcf2	CTCF2018111627	20181116	TR1_2_W0001_P0086_T0001_R1_P1_K1_Ch2.zen
CTCF	nuc	16.3455555555556	170.134015480723	107585.184152646	2.21158068997878	1050.05118097935	2143.03218972337	CTCFgfpcf2	CTCF2018111627	20181116	TR1_2_W0001_P0086_T0001_R1_P2_K1_Ch2.zen
CTCF	nuc	16.3455555555556	194.344824109719	122895.022678912	1.98694142777014	1050.05118097935	2143.03218972337	CTCFgfpcf2	CTCF2018111627	20181116	TR1_2_W0001_P0086_T0001_R1_P3_K1_Ch2.zen
CTCF	nuc	16.3522222222222	421.341066048566	476786.014356616	1.07652203900318	1879.05230995472	3834.92696294222	CTCFgfpcf2	CTCF2018111459	20181114	TR1_2_W0001_P0032_T0001_R1_P1_K1_Ch2.zen
CTCF	nuc	16.3522222222222	234.622920158671	265497.327446048	2.31485044425827	1879.05230995472	3834.92696294222	CTCFgfpcf2	CTCF2018111459	20181114	TR1_2_W0001_P0032_T0001_R1_P2_K1_Ch2.zen
CTCF	nuc	16.3522222222222	246.72199745884	279188.541780887	2.04831786464786	1879.05230995472	3834.92696294222	CTCFgfpcf2	CTCF2018111459	20181114	TR1_2_W0001_P0032_T0001_R1_P3_K1_Ch2.zen
CTCF	nuc	16.3986111111111	168.882467866601	148116.657862808	2.1882340321257	1456.3591533626	2972.2594498141	CTCFgfpcf2	CTCF2018111528	20181115	TR1_2_W0001_P0039_T0001_R1_P1_K1_Ch2.zen
CTCF	nuc	16.3986111111111	308.706449360883	270747.864580863	1.88730760185898	1456.3591533626	2972.2594498141	CTCFgfpcf2	CTCF2018111528	20181115	TR1_2_W0001_P0039_T0001_R1_P2_K1_Ch2.zen
CTCF	nuc	16.3986111111111	183.808497288597	161207.380784351	1.36818005801708	1456.3591533626	2972.2594498141	CTCFgfpcf2	CTCF2018111528	20181115	TR1_2_W0001_P0039_T0001_R1_P3_K1_Ch2.zen
CTCF	nuc	16.4130555555556	145.067092520923	166202.088818815	1.48361903157554	1902.46520808516	3882.70996176848	CTCFgfpcf2	CTCF2018111626	20181116	TR1_2_W0001_P0087_T0001_R1_P1_K1_Ch2.zen
CTCF	nuc	16.4130555555556	165.615485332715	189744.201284445	1.51547624113211	1902.46520808516	3882.70996176848	CTCFgfpcf2	CTCF2018111626	20181116	TR1_2_W0001_P0087_T0001_R1_P2_K1_Ch2.zen
CTCF	nuc	16.4130555555556	149.664573201507	171469.381897754	1.6152704556737	1902.46520808516	3882.70996176848	CTCFgfpcf2	CTCF2018111626	20181116	TR1_2_W0001_P0087_T0001_R1_P3_K1_Ch2.zen
CTCF	nuc	16.4663888888889	159.592245008113	127105.40154991	2.30592359816712	1322.51734129146	2699.10389626114	CTCFgfpcf2	CTCF2018111527	20181115	TR1_2_W0001_P0040_T0001_R1_P1_K1_Ch2.zen
CTCF	nuc	16.4663888888889	172.790823856761	137617.257338142	2.10579670228022	1322.51734129146	2699.10389626114	CTCFgfpcf2	CTCF2018111527	20181115	TR1_2_W0001_P0040_T0001_R1_P2_K1_Ch2.zen
CTCF	nuc	16.4663888888889	264.646308625871	210774.498001973	2.01100199302998	1322.51734129146	2699.10389626114	CTCFgfpcf2	CTCF2018111527	20181115	TR1_2_W0001_P0040_T0001_R1_P3_K1_Ch2.zen
CTCF	nuc	16.4819444444444	219.938684782518	263157.783932752	1.84562806590386	1986.8439089336	4054.91706492758	CTCFgfpcf2	CTCF2018111625	20181116	TR1_2_W0001_P0088_T0001_R1_P1_K1_Ch2.zen
CTCF	nuc	16.4819444444444	72.7827717541209	87084.966167899	2.7902933303804	1986.8439089336	4054.91706492758	CTCFgfpcf2	CTCF2018111625	20181116	TR1_2_W0001_P0088_T0001_R1_P2_K1_Ch2.zen
CTCF	nuc	16.4819444444444	205.744832098132	246174.765135561	1.5993002328152	1986.8439089336	4054.91706492758	CTCFgfpcf2	CTCF2018111625	20181116	TR1_2_W0001_P0088_T0001_R1_P3_K1_Ch2.zen
CTCF	nuc	16.4875	197.160532880229	161512.381551031	2.07308268969754	1360.30091482611	2776.21577022905	CTCFgfpcf2	CTCF2018111463	20181114	TR1_2_W0001_P0034_T0001_R1_P1_K1_Ch2.zen
CTCF	nuc	16.4875	235.663230486869	193053.49323166	1.57658922384986	1360.30091482611	2776.21577022905	CTCFgfpcf2	CTCF2018111463	20181114	TR1_2_W0001_P0034_T0001_R1_P3_K1_Ch2.zen
CTCF	nuc	16.535	233.21101751462	259069.412751307	1.53146706509219	1844.65956994241	3764.73538535604	CTCFgfpcf2	CTCF2018111537	20181115	TR1_2_W0001_P0041_T0001_R1_P1_K1_Ch2.zen
CTCF	nuc	16.535	273.07728536167	303356.045131677	1.71323317046376	1844.65956994241	3764.73538535604	CTCFgfpcf2	CTCF2018111537	20181115	TR1_2_W0001_P0041_T0001_R1_P2_K1_Ch2.zen
CTCF	nuc	16.535	213.34320508403	236998.660889323	2.33165950958193	1844.65956994241	3764.73538535604	CTCFgfpcf2	CTCF2018111537	20181115	TR1_2_W0001_P0041_T0001_R1_P3_K1_Ch2.zen
CTCF	nuc	16.5497222222222	164.582017137638	181925.489114192	2.04235791628535	1835.52507963733	3746.09295428688	CTCFgfpcf2	CTCF2018111624	20181116	TR1_2_W0001_P0089_T0001_R1_P1_K1_Ch2.zen
CTCF	nuc	16.5497222222222	170.493013914548	188459.380231182	1.94684896048104	1835.52507963733	3746.09295428688	CTCFgfpcf2	CTCF2018111624	20181116	TR1_2_W0001_P0089_T0001_R1_P2_K1_Ch2.zen
CTCF	nuc	16.5497222222222	181.453141060093	200574.473522568	2.16629299236155	1835.52507963733	3746.09295428688	CTCFgfpcf2	CTCF2018111624	20181116	TR1_2_W0001_P0089_T0001_R1_P3_K1_Ch2.zen
CTCF	nuc	16.5558333333333	208.465393840035	192342.387333148	1.94800386410526	1532.11083558958	3126.859812519	CTCFgfpcf2	CTCF2018111465	20181114	TR1_2_W0001_P0035_T0001_R1_P1_K1_Ch2.zen
CTCF	nuc	16.5558333333333	246.874612138677	227780.982713779	1.95839087431014	1532.11083558958	3126.859812519	CTCFgfpcf2	CTCF2018111465	20181114	TR1_2_W0001_P0035_T0001_R1_P2_K1_Ch2.zen
CTCF	nuc	16.5558333333333	157.590507680866	145402.236361781	2.36142589961319	1532.11083558958	3126.859812519	CTCFgfpcf2	CTCF2018111465	20181114	TR1_2_W0001_P0035_T0001_R1_P3_K1_Ch2.zen
CTCF	nuc	16.6027777777778	206.868170145767	137965.783077708	1.91906100373075	1107.45699294713	2260.19076746948	CTCFgfpcf2	CTCF2018111538	20181115	TR1_2_W0001_P0042_T0001_R1_P1_K1_Ch2.zen
CTCF	nuc	16.6027777777778	180.757979941205	120552.215609393	1.81002479367258	1107.45699294713	2260.19076746948	CTCFgfpcf2	CTCF2018111538	20181115	TR1_2_W0001_P0042_T0001_R1_P2_K1_Ch2.zen
CTCF	nuc	16.6027777777778	205.696107980565	137184.104222407	1.8973184175324	1107.45699294713	2260.19076746948	CTCFgfpcf2	CTCF2018111538	20181115	TR1_2_W0001_P0042_T0001_R1_P3_K1_Ch2.zen
CTCF	nuc	16.6175	174.033839029548	195990.779395765	1.84999821440825	1870.04084308809	3816.53560838576	CTCFgfpcf2	CTCF2018111623	20181116	TR1_2_W0001_P0090_T0001_R1_P1_K1_Ch2.zen
CTCF	nuc	16.6175	202.085635863004	227581.724900951	2.12623906680029	1870.04084308809	3816.53560838576	CTCFgfpcf2	CTCF2018111623	20181116	TR1_2_W0001_P0090_T0001_R1_P2_K1_Ch2.zen
CTCF	nuc	16.6238888888889	123.722099281194	110144.222367331	2.32275504964949	1478.30345919652	3017.04522276982	CTCFgfpcf2	CTCF2018111467	20181114	TR1_2_W0001_P0036_T0001_R1_P1_K1_Ch2.zen
CTCF	nuc	16.6238888888889	264.039693319399	235062.66757304	2.14063795400581	1478.30345919652	3017.04522276982	CTCFgfpcf2	CTCF2018111467	20181114	TR1_2_W0001_P0036_T0001_R1_P2_K1_Ch2.zen
CTCF	nuc	16.6238888888889	169.327158243949	150744.35592999	2.36376039793841	1478.30345919652	3017.04522276982	CTCFgfpcf2	CTCF2018111467	20181114	TR1_2_W0001_P0036_T0001_R1_P3_K1_Ch2.zen
CTCF	nuc	16.6886111111111	145.622156475074	153213.333732686	2.13511086288792	1747.10198324978	3565.63171077225	CTCFgfpcf2	CTCF2018111637	20181116	TR1_2_W0001_P0091_T0001_R1_P2_K1_Ch2.zen
CTCF	nuc	16.6886111111111	133.159538507842	140101.048541914	2.11304434683567	1747.10198324978	3565.63171077225	CTCFgfpcf2	CTCF2018111637	20181116	TR1_2_W0001_P0091_T0001_R1_P3_K1_Ch2.zen
CTCF	nuc	16.6922222222222	139.718973481702	162770.010760845	2.33141837415614	1934.49743587217	3948.08400876692	CTCFgfpcf2	CTCF2018111539	20181115	TR1_2_W0001_P0044_T0001_R1_P1_K1_Ch2.zen
CTCF	nuc	16.6922222222222	136.285246039978	158769.782025178	1.62737157426136	1934.49743587217	3948.08400876692	CTCFgfpcf2	CTCF2018111539	20181115	TR1_2_W0001_P0044_T0001_R1_P2_K1_Ch2.zen
CTCF	nuc	16.6922222222222	158.949506403672	185173.224674063	2.28757768779183	1934.49743587217	3948.08400876692	CTCFgfpcf2	CTCF2018111539	20181115	TR1_2_W0001_P0044_T0001_R1_P3_K1_Ch2.zen
CTCF	nuc	16.7147222222222	119.06784270346	100050.771900107	2.14550867404573	1395.32414996048	2847.69411494288	CTCFgfpcf2	CTCF2018111470	20181114	TR1_2_W0001_P0038_T0001_R1_P1_K1_Ch2.zen
CTCF	nuc	16.7147222222222	149.973906314938	126020.634547432	1.76105275290111	1395.32414996048	2847.69411494288	CTCFgfpcf2	CTCF2018111470	20181114	TR1_2_W0001_P0038_T0001_R1_P2_K1_Ch2.zen
CTCF	nuc	16.7147222222222	148.675085885863	124929.256862761	1.83611062192465	1395.32414996048	2847.69411494288	CTCFgfpcf2	CTCF2018111470	20181114	TR1_2_W0001_P0038_T0001_R1_P3_K1_Ch2.zen
CTCF	nuc	16.7563888888889	140.308921674543	138620.414495767	1.12659207569358	1640.55599658523	3348.18375847815	CTCFgfpcf2	CTCF2018111638	20181116	TR1_2_W0001_P0092_T0001_R1_P2_K1_Ch2.zen
CTCF	nuc	16.8255555555556	204.354986802097	371145.991310918	2.1088999824844	3015.84270400781	6154.98378641242	CTCFgfpcf2	CTCF2018111639	20181116	TR1_2_W0001_P0093_T0001_R1_P1_K1_Ch2.zen
CTCF	nuc	16.8255555555556	115.987786723853	210655.011444732	1.94366479941176	3015.84270400781	6154.98378641242	CTCFgfpcf2	CTCF2018111639	20181116	TR1_2_W0001_P0093_T0001_R1_P2_K1_Ch2.zen
CTCF	nuc	16.8255555555556	126.006778569251	228851.331087264	1.88013685295283	3015.84270400781	6154.98378641242	CTCFgfpcf2	CTCF2018111639	20181116	TR1_2_W0001_P0093_T0001_R1_P3_K1_Ch2.zen
CTCF	nuc	16.8275	304.385948532286	294288.858572395	1.61413936062595	1605.45587180182	3276.54849094386	CTCFgfpcf2	CTCF2018111541	20181115	TR1_2_W0001_P0046_T0001_R1_P1_K1_Ch2.zen
CTCF	nuc	16.8275	77.4521242056814	74882.8825259643	1.76208254452856	1605.45587180182	3276.54849094386	CTCFgfpcf2	CTCF2018111541	20181115	TR1_2_W0001_P0046_T0001_R1_P2_K1_Ch2.zen
CTCF	nuc	16.8502777777778	265.524511507763	249691.253974316	1.93622843653249	1561.52112634457	3186.88279134017	CTCFgfpcf2	CTCF2018111474	20181114	TR1_2_W0001_P0040_T0001_R1_P1_K1_Ch2.zen
CTCF	nuc	16.8933333333333	183.344179219975	214583.298893759	2.4550157240645	1943.47045791428	3966.39690191314	CTCFgfpcf2	CTCF2018111640	20181116	TR1_2_W0001_P0094_T0001_R1_P1_K1_Ch2.zen
CTCF	nuc	16.8933333333333	127.139904438334	148802.652102099	2.17634019065685	1943.47045791428	3966.39690191314	CTCFgfpcf2	CTCF2018111640	20181116	TR1_2_W0001_P0094_T0001_R1_P2_K1_Ch2.zen
CTCF	nuc	16.8933333333333	243.777535305331	285313.599507546	1.159659881014	1943.47045791428	3966.39690191314	CTCFgfpcf2	CTCF2018111640	20181116	TR1_2_W0001_P0094_T0001_R1_P3_K1_Ch2.zen
CTCF	nuc	16.8966666666667	182.146401789988	177548.161620395	2.18300454881345	1618.61937971622	3303.41367780449	CTCFgfpcf2	CTCF2018111542	20181115	TR1_2_W0001_P0047_T0001_R1_P1_K1_Ch2.zen
CTCF	nuc	16.8966666666667	172.297962707052	167948.343908806	2.27192318700632	1618.61937971622	3303.41367780449	CTCFgfpcf2	CTCF2018111542	20181115	TR1_2_W0001_P0047_T0001_R1_P2_K1_Ch2.zen
CTCF	nuc	16.8966666666667	139.91005479452	136378.060597743	2.16379332814065	1618.61937971622	3303.41367780449	CTCFgfpcf2	CTCF2018111542	20181115	TR1_2_W0001_P0047_T0001_R1_P3_K1_Ch2.zen
CTCF	nuc	16.9183333333333	258.434580461057	269459.425769633	1.96559317185889	1731.3780500226	3533.54099399074	CTCFgfpcf2	CTCF2018111475	20181114	TR1_2_W0001_P0041_T0001_R1_P1_K1_Ch2.zen
CTCF	nuc	16.9183333333333	278.488022672795	290368.349851849	1.80922428385333	1731.3780500226	3533.54099399074	CTCFgfpcf2	CTCF2018111475	20181114	TR1_2_W0001_P0041_T0001_R1_P2_K1_Ch2.zen
CTCF	nuc	16.9183333333333	128.153550307679	133620.593709403	2.55293420659339	1731.3780500226	3533.54099399074	CTCFgfpcf2	CTCF2018111475	20181114	TR1_2_W0001_P0041_T0001_R1_P3_K1_Ch2.zen
CTCF	nuc	16.9641666666667	97.4063924668321	58637.6102588421	2.12956550510852	999.626949143734	2040.1222040739	CTCFgfpcf2	CTCF2018111543	20181115	TR1_2_W0001_P0048_T0001_R1_P1_K1_Ch2.zen
CTCF	nuc	16.9641666666667	127.232880758315	76592.8383658826	1.96270687363157	999.626949143734	2040.1222040739	CTCFgfpcf2	CTCF2018111543	20181115	TR1_2_W0001_P0048_T0001_R1_P2_K1_Ch2.zen
CTCF	nuc	16.9641666666667	169.090380856729	101790.60737284	1.99840128634752	999.626949143734	2040.1222040739	CTCFgfpcf2	CTCF2018111543	20181115	TR1_2_W0001_P0048_T0001_R1_P3_K1_Ch2.zen
CTCF	nuc	16.9858333333333	278.076960625394	250546.666557387	1.67881938669294	1496.1418577721	3053.45131711365	CTCFgfpcf2	CTCF2018111476	20181114	TR1_2_W0001_P0042_T0001_R1_P1_K1_Ch2.zen
CTCF	nuc	16.9858333333333	152.028779263044	136977.561102075	1.4101599196821	1496.1418577721	3053.45131711365	CTCFgfpcf2	CTCF2018111476	20181114	TR1_2_W0001_P0042_T0001_R1_P2_K1_Ch2.zen
CTCF	nuc	16.9858333333333	172.323448571228	155263.008888237	2.14107099091773	1496.1418577721	3053.45131711365	CTCFgfpcf2	CTCF2018111476	20181114	TR1_2_W0001_P0042_T0001_R1_P3_K1_Ch2.zen
CTCF	nuc	17.0286111111111	92.7638889380482	105942.873954326	1.91346929909748	1896.45243753081	3870.43859720949	CTCFgfpcf2	CTCF2018111642	20181116	TR1_2_W0001_P0096_T0001_R1_P1_K1_Ch2.zen
CTCF	nuc	17.0316666666667	262.451790659464	228787.999716793	1.86442057718971	1447.54759958346	2954.27609459082	CTCFgfpcf2	CTCF2018111544	20181115	TR1_2_W0001_P0049_T0001_R1_P1_K1_Ch2.zen
CTCF	nuc	17.0316666666667	332.62384856844	289959.328457455	2.20494417753173	1447.54759958346	2954.27609459082	CTCFgfpcf2	CTCF2018111544	20181115	TR1_2_W0001_P0049_T0001_R1_P2_K1_Ch2.zen
CTCF	nuc	17.0316666666667	259.470285258211	226188.921786391	1.48256343165224	1447.54759958346	2954.27609459082	CTCFgfpcf2	CTCF2018111544	20181115	TR1_2_W0001_P0049_T0001_R1_P3_K1_Ch2.zen
CTCF	nuc	17.0547222222222	185.725542387484	160286.394245804	2.42086928790816	1433.09234556532	2924.77460434669	CTCFgfpcf2	CTCF2018111477	20181114	TR1_2_W0001_P0043_T0001_R1_P1_K1_Ch2.zen
CTCF	nuc	17.0547222222222	215.168256521384	185696.289000543	2.01866950820087	1433.09234556532	2924.77460434669	CTCFgfpcf2	CTCF2018111477	20181114	TR1_2_W0001_P0043_T0001_R1_P2_K1_Ch2.zen
CTCF	nuc	17.0547222222222	127.198152609485	109775.60207613	2.41032275428571	1433.09234556532	2924.77460434669	CTCFgfpcf2	CTCF2018111477	20181114	TR1_2_W0001_P0043_T0001_R1_P3_K1_Ch2.zen
CTCF	nuc	17.0961111111111	199.845424035254	198551.805041045	1.82230679127726	1649.79044343405	3367.03018921389	CTCFgfpcf2	CTCF2018111643	20181116	TR1_2_W0001_P0097_T0001_R1_P1_K1_Ch2.zen
CTCF	nuc	17.0961111111111	182.783050508398	181599.877928397	2.20315578732608	1649.79044343405	3367.03018921389	CTCFgfpcf2	CTCF2018111643	20181116	TR1_2_W0001_P0097_T0001_R1_P2_K1_Ch2.zen
CTCF	nuc	17.0961111111111	66.8726774414165	66439.8040536498	1.70857069104081	1649.79044343405	3367.03018921389	CTCFgfpcf2	CTCF2018111643	20181116	TR1_2_W0001_P0097_T0001_R1_P3_K1_Ch2.zen
CTCF	nuc	17.0997222222222	192.519241795663	152511.38476797	1.78613907293695	1315.45887151027	2684.69838134407	CTCFgfpcf2	CTCF2018111545	20181115	TR1_2_W0001_P0050_T0001_R1_P1_K1_Ch2.zen
CTCF	nuc	17.0997222222222	164.277865931105	130138.912797464	1.9988946355871	1315.45887151027	2684.69838134407	CTCFgfpcf2	CTCF2018111545	20181115	TR1_2_W0001_P0050_T0001_R1_P2_K1_Ch2.zen
CTCF	nuc	17.0997222222222	187.471144327959	148512.343799066	1.59238640841547	1315.45887151027	2684.69838134407	CTCFgfpcf2	CTCF2018111545	20181115	TR1_2_W0001_P0050_T0001_R1_P3_K1_Ch2.zen
CTCF	nuc	17.1222222222222	234.419044031771	267224.782819247	2.12799258768489	1892.92320264021	3863.23583975095	CTCFgfpcf2	CTCF2018111478	20181114	TR1_2_W0001_P0044_T0001_R1_P1_K1_Ch2.zen
CTCF	nuc	17.1222222222222	237.199387117654	270394.220611116	2.00889418813742	1892.92320264021	3863.23583975095	CTCFgfpcf2	CTCF2018111478	20181114	TR1_2_W0001_P0044_T0001_R1_P2_K1_Ch2.zen
CTCF	nuc	17.1222222222222	172.852786938493	197042.644893135	1.98138587320101	1892.92320264021	3863.23583975095	CTCFgfpcf2	CTCF2018111478	20181114	TR1_2_W0001_P0044_T0001_R1_P3_K1_Ch2.zen
CTCF	nuc	17.165	162.015390570067	169874.481600178	1.82069116423039	1741.08921269543	3553.36034621327	CTCFgfpcf2	CTCF2018111644	20181116	TR1_2_W0001_P0098_T0001_R1_P2_K1_Ch2.zen
CTCF	nuc	17.165	176.37839076272	184934.206502641	1.28672848035349	1741.08921269543	3553.36034621327	CTCFgfpcf2	CTCF2018111644	20181116	TR1_2_W0001_P0098_T0001_R1_P3_K1_Ch2.zen
CTCF	nuc	17.19	222.902535356702	133968.203968296	2.24291900013933	998.012266514048	2036.8268248445	CTCFgfpcf2	CTCF2018111479	20181114	TR1_2_W0001_P0045_T0001_R1_P1_K1_Ch2.zen
CTCF	nuc	17.19	162.196360366492	97482.7632791218	2.16825157478638	998.012266514048	2036.8268248445	CTCFgfpcf2	CTCF2018111479	20181114	TR1_2_W0001_P0045_T0001_R1_P2_K1_Ch2.zen
CTCF	nuc	17.19	134.090947551231	80590.9335355851	2.04514958765887	998.012266514048	2036.8268248445	CTCFgfpcf2	CTCF2018111479	20181114	TR1_2_W0001_P0045_T0001_R1_P3_K1_Ch2.zen
CTCF	nuc	17.2327777777778	166.489904098338	214499.455423541	1.73435041412901	2139.37759468458	4366.22055613133	CTCFgfpcf2	CTCF2018111645	20181116	TR1_2_W0001_P0099_T0001_R1_P1_K1_Ch2.zen
CTCF	nuc	17.2327777777778	181.537477547858	233886.194384369	1.57776299937862	2139.37759468458	4366.22055613133	CTCFgfpcf2	CTCF2018111645	20181116	TR1_2_W0001_P0099_T0001_R1_P2_K1_Ch2.zen
CTCF	nuc	17.2327777777778	115.630135528349	148973.604349795	2.19692308440084	2139.37759468458	4366.22055613133	CTCFgfpcf2	CTCF2018111645	20181116	TR1_2_W0001_P0099_T0001_R1_P3_K1_Ch2.zen
CTCF	nuc	17.2366666666667	220.946745579507	171806.581039509	1.70046328995691	1291.22325413517	2635.236308339	CTCFgfpcf2	CTCF2018111552	20181115	TR1_2_W0001_P0052_T0001_R1_P1_K1_Ch2.zen
CTCF	nuc	17.2366666666667	241.512439414149	187798.314862823	1.71159387679657	1291.22325413517	2635.236308339	CTCFgfpcf2	CTCF2018111552	20181115	TR1_2_W0001_P0052_T0001_R1_P2_K1_Ch2.zen
CTCF	nuc	17.2366666666667	119.638918589916	93030.3522158058	2.08662749980949	1291.22325413517	2635.236308339	CTCFgfpcf2	CTCF2018111552	20181115	TR1_2_W0001_P0052_T0001_R1_P3_K1_Ch2.zen
CTCF	nuc	17.2580555555556	170.857847164974	176116.593481231	2.18203285166512	1711.64816608082	3493.2745982639	CTCFgfpcf2	CTCF2018111480	20181114	TR1_2_W0001_P0046_T0001_R1_P1_K1_Ch2.zen
[truncated: 265 more rows]
