# Supplementary material for: Absolute quantification of cohesin, CTCF and their regulators in human cells
Source: eLife. 2019 Jun 17;8:e46269. doi: 10.7554/eLife.46269 (PMC6606026; doi:10.7554/eLife.46269)
Supplement: Figure 2—source data 1. [file elife-46269-fig2-data1.zip › Figure 2 - source data 1/FCS_conc_Nprot_G2.txt]

POI	location	time_after_release_or_noctreat_h	Conc_nM	N_prot	CPM_kHz	Vol_nuc_um3	Vol_cyt_um3	cellline	UUID	experiment	filename
SCC1	nuc	6.06722222222222	867.447803392427	923778.303470614	0.774484270895846	1768.37171056285	3609.04074751657	SCC1gfpc	SCC12015120330	20151203	TR1_2_W0001_P0002_T0001_R1_P1_K1_Ch2-Ch1.zen
SCC1	nuc	6.06722222222222	612.42983743031	652199.929498484	0.825975544958635	1768.37171056285	3609.04074751657	SCC1gfpc	SCC12015120330	20151203	TR1_2_W0001_P0002_T0001_R1_P2_K1_Ch2-Ch1.zen
SCC1	nuc	6.06722222222222	289.132358267843	307908.093552799	0.814019575244128	1768.37171056285	3609.04074751657	SCC1gfpc	SCC12015120330	20151203	TR1_2_W0001_P0002_T0001_R1_P3_K1_Ch2-Ch1.zen
SCC1	nuc	6.13027777777778	249.200379548452	200423.776823253	0.461363104677593	1335.5178431499	2725.6364067424	SCC1gfpc	SCC12015120332	20151203	TR1_2_W0001_P0003_T0001_R1_P2_K1_Ch2-Ch1.zen
SCC1	nuc	6.17722222222222	282.375515561236	370669.608502645	0.726899221023739	2179.76208874717	4448.6406060389	SCC1gfpc	SCC12015120223	20151202	TR1_2_W0001_P0001_T0001_R1_P2_K1_Ch2-Ch1.zen
SCC1	nuc	6.23944444444444	331.355392916307	345176.868746963	0.561721745944278	1729.80358922265	3530.3277028323	SCC1gfpc	SCC12015120226	20151202	TR1_2_W0001_P0002_T0001_R1_P1_K1_Ch2-Ch1.zen
SCC1	nuc	6.23944444444444	245.527958912593	255769.406079013	0.66934449742606	1729.80358922265	3530.3277028323	SCC1gfpc	SCC12015120226	20151202	TR1_2_W0001_P0002_T0001_R1_P2_K1_Ch2-Ch1.zen
SCC1	nuc	6.30166666666667	601.799478012578	665843.981607635	0.512059903129158	1837.25663453355	3749.62685620336	SCC1gfpc	SCC12015120229	20151202	TR1_2_W0001_P0003_T0001_R1_P2_K1_Ch2-Ch1.zen
SCC1	nuc	6.64472222222222	480.291119386403	492455.285909977	0.736747131029698	1702.59517880372	3474.79850538442	SCC1gfpc	SCC12015120327	20151203	TR1_2_W0001_P0011_T0001_R1_P3_K1_Ch2-Ch1.zen
SCC1	nuc	6.7075	228.558686731531	267982.091740552	1.08093908037613	1946.9607353827	3973.52015180932	SCC1gfpc	SCC12015120331	20151203	TR1_2_W0001_P0012_T0001_R1_P1_K1_Ch2-Ch1.zen
SCC1	nuc	6.77055555555556	199.455274955471	204347.218643828	0.901743312894403	1701.26652566843	3472.08687904708	SCC1gfpc	SCC12015120333	20151203	TR1_2_W0001_P0013_T0001_R1_P1_K1_Ch2-Ch1.zen
SCC1	nuc	6.77055555555556	444.833523676386	455743.741764146	0.62538700123287	1701.26652566843	3472.08687904708	SCC1gfpc	SCC12015120333	20151203	TR1_2_W0001_P0013_T0001_R1_P2_K1_Ch2-Ch1.zen
SCC1	nuc	6.81083333333333	285.133767854363	287334.65167808	0.511333777413778	1673.3566082649	3415.12598752892	SCC1gfpc	SCC12015120224	20151202	TR1_2_W0001_P0011_T0001_R1_P2_K1_Ch2-Ch1.zen
SCC1	nuc	6.81083333333333	290.927513226432	293173.117675713	0.672748139325131	1673.3566082649	3415.12598752892	SCC1gfpc	SCC12015120224	20151202	TR1_2_W0001_P0011_T0001_R1_P3_K1_Ch2-Ch1.zen
SCC1	nuc	6.87305555555556	243.309401832322	204852.639224855	0.539186446063262	1398.07936238415	2853.31718267558	SCC1gfpc	SCC12015120227	20151202	TR1_2_W0001_P0012_T0001_R1_P2_K1_Ch2-Ch1.zen
SCC1	nuc	6.87305555555556	374.935079978115	315673.952971331	0.37025962393725	1398.07936238415	2853.31718267558	SCC1gfpc	SCC12015120227	20151202	TR1_2_W0001_P0012_T0001_R1_P3_K1_Ch2-Ch1.zen
SCC1	nuc	6.935	341.155154453251	355385.397336216	0.328546430536719	1729.80358922265	3530.3277028323	SCC1gfpc	SCC12015120230	20151202	TR1_2_W0001_P0013_T0001_R1_P2_K1_Ch2-Ch1.zen
SCC1	nuc	6.935	270.317094477679	281592.544546723	0.480325850399635	1729.80358922265	3530.3277028323	SCC1gfpc	SCC12015120230	20151202	TR1_2_W0001_P0013_T0001_R1_P3_K1_Ch2-Ch1.zen
SCC1	nuc	7.28611111111111	495.96813767189	593316.087607957	0.758179702131808	1986.467662251	4054.14918925952	SCC1gfpc	SCC12015120328	20151203	TR1_2_W0001_P0021_T0001_R1_P1_K1_Ch2-Ch1.zen
SCC1	nuc	7.28611111111111	198.074010936941	236951.707780204	0.850683340408958	1986.467662251	4054.14918925952	SCC1gfpc	SCC12015120328	20151203	TR1_2_W0001_P0021_T0001_R1_P2_K1_Ch2-Ch1.zen
SCC1	nuc	7.28611111111111	104.965738757913	125568.270867279	0.849401154847785	1986.467662251	4054.14918925952	SCC1gfpc	SCC12015120328	20151203	TR1_2_W0001_P0021_T0001_R1_P3_K1_Ch2-Ch1.zen
SCC1	nuc	7.44361111111111	489.017925207348	511392.81969879	0.671641701533078	1736.51684156629	3544.02866915733	SCC1gfpc	SCC12015120225	20151202	TR1_2_W0001_P0021_T0001_R1_P1_K1_Ch2-Ch1.zen
SCC1	nuc	7.44361111111111	250.905696808092	262385.825048795	0.593827154994825	1736.51684156629	3544.02866915733	SCC1gfpc	SCC12015120225	20151202	TR1_2_W0001_P0021_T0001_R1_P3_K1_Ch2-Ch1.zen
SCC1	nuc	7.50555555555556	420.396232272426	394538.673092154	0.708174456516082	1558.40350737512	3180.52009404708	SCC1gfpc	SCC12015120228	20151202	TR1_2_W0001_P0022_T0001_R1_P2_K1_Ch2-Ch1.zen
SCC1	nuc	7.50555555555556	506.921426246609	475741.910892567	0.731990462183733	1558.40350737512	3180.52009404708	SCC1gfpc	SCC12015120228	20151202	TR1_2_W0001_P0022_T0001_R1_P3_K1_Ch2-Ch1.zen
SCC1	nuc	7.5675	213.531919080275	227047.097843337	0.732824550090557	1765.64059022921	3603.46684893428	SCC1gfpc	SCC12015120231	20151202	TR1_2_W0001_P0023_T0001_R1_P2_K1_Ch2-Ch1.zen
SCC1	nuc	7.92805555555556	264.261013864299	275283.853070157	0.680623438296078	1729.80358922265	3530.3277028323	SCC1gfpc	SCC12015120329	20151203	TR1_2_W0001_P0031_T0001_R1_P2_K1_Ch2-Ch1.zen
SCC1	nuc	7.92805555555556	431.298781228212	449289.089543619	0.908868967085483	1729.80358922265	3530.3277028323	SCC1gfpc	SCC12015120329	20151203	TR1_2_W0001_P0031_T0001_R1_P3_K1_Ch2-Ch1.zen
SCC1	cyt	6.13027777777778	4.88847622869589	8024.02506770128	0.821547520181514	1335.5178431499	2725.6364067424	SCC1gfpc	SCC12015120332	20151203	TR1_2_W0001_P0003_T0001_R1_P4_K1_Ch2-Ch1.zen
SCC1	cyt	6.23944444444444	1.7156797946851	3647.55714798499	1.58899661871921	1729.80358922265	3530.3277028323	SCC1gfpc	SCC12015120226	20151202	TR1_2_W0001_P0002_T0001_R1_P5_K1_Ch2-Ch1.zen
SCC1	cyt	6.30166666666667	43.1606595920076	97460.1267220854	0.377880322677634	1837.25663453355	3749.62685620336	SCC1gfpc	SCC12015120229	20151202	TR1_2_W0001_P0003_T0001_R1_P4_K1_Ch2-Ch1.zen
SCC1	cyt	6.64472222222222	2.30513743499598	4823.66676058184	1.0160384295302	1702.59517880372	3474.79850538442	SCC1gfpc	SCC12015120327	20151203	TR1_2_W0001_P0011_T0001_R1_P4_K1_Ch2-Ch1.zen
SCC1	cyt	6.64472222222222	4.17724548728367	8741.18822673837	0.823087049720954	1702.59517880372	3474.79850538442	SCC1gfpc	SCC12015120327	20151203	TR1_2_W0001_P0011_T0001_R1_P5_K1_Ch2-Ch1.zen
SCC1	cyt	6.7075	4.03746685099065	9661.29264115488	0.938860922906676	1946.9607353827	3973.52015180932	SCC1gfpc	SCC12015120331	20151203	TR1_2_W0001_P0012_T0001_R1_P4_K1_Ch2-Ch1.zen
SCC1	cyt	6.7075	1.5765501975554	3772.54188930763	1.97995257571214	1946.9607353827	3973.52015180932	SCC1gfpc	SCC12015120331	20151203	TR1_2_W0001_P0012_T0001_R1_P5_K1_Ch2-Ch1.zen
SCC1	cyt	6.77055555555556	3.00312189963038	6279.34568604992	1.4540473974359	1701.26652566843	3472.08687904708	SCC1gfpc	SCC12015120333	20151203	TR1_2_W0001_P0013_T0001_R1_P5_K1_Ch2-Ch1.zen
SCC1	cyt	6.87305555555556	1.50517510899641	2586.3537596522	1.90081788243243	1398.07936238415	2853.31718267558	SCC1gfpc	SCC12015120227	20151202	TR1_2_W0001_P0012_T0001_R1_P4_K1_Ch2-Ch1.zen
SCC1	cyt	6.87305555555556	2.31822158392471	3983.41765915082	1.01897944757482	1398.07936238415	2853.31718267558	SCC1gfpc	SCC12015120227	20151202	TR1_2_W0001_P0012_T0001_R1_P5_K1_Ch2-Ch1.zen
SCC1	cyt	7.28611111111111	1.0887698001324	2658.19379543653	1.41424089943343	1986.467662251	4054.14918925952	SCC1gfpc	SCC12015120328	20151203	TR1_2_W0001_P0021_T0001_R1_P4_K1_Ch2-Ch1.zen
SCC1	cyt	7.28611111111111	2.92359138775297	7137.84721652969	0.98709808180778	1986.467662251	4054.14918925952	SCC1gfpc	SCC12015120328	20151203	TR1_2_W0001_P0021_T0001_R1_P5_K1_Ch2-Ch1.zen
SCC1	cyt	7.50555555555556	5.72203583747333	10959.7226725762	0.55290463440294	1558.40350737512	3180.52009404708	SCC1gfpc	SCC12015120228	20151202	TR1_2_W0001_P0022_T0001_R1_P5_K1_Ch2-Ch1.zen
SCC1	cyt	7.92805555555556	3.28698330607516	6988.16847439902	0.902307371650485	1729.80358922265	3530.3277028323	SCC1gfpc	SCC12015120329	20151203	TR1_2_W0001_P0031_T0001_R1_P4_K1_Ch2-Ch1.zen
SCC1	cyt	7.92805555555556	1.36807382442513	2908.54241724573	1.72386186013321	1729.80358922265	3530.3277028323	SCC1gfpc	SCC12015120329	20151203	TR1_2_W0001_P0031_T0001_R1_P5_K1_Ch2-Ch1.zen
STAG1	nuc	7.83972222222222	19.4273626278052	23350.1178971721	2.48269569204908	1995.8338466985	4073.2644810943	STAG1gfpch8	STAG12015041769	20150417	TR1_2_W0001_P0007_T0001_R1_P1_K1_Ch2-Ch1.zen
STAG1	nuc	7.83972222222222	66.7156127756605	80186.7682062075	1.92071758234157	1995.8338466985	4073.2644810943	STAG1gfpch8	STAG12015041769	20150417	TR1_2_W0001_P0007_T0001_R1_P2_K1_Ch2-Ch1.zen
STAG1	nuc	7.83972222222222	36.0881594389888	43375.047541774	1.71693715999168	1995.8338466985	4073.2644810943	STAG1gfpch8	STAG12015041769	20150417	TR1_2_W0001_P0007_T0001_R1_P3_K1_Ch2-Ch1.zen
STAG1	nuc	7.95444444444444	74.794793411344	77155.6709456095	0.574519297427994	1712.9537523214	3495.93914775511	STAG1gfpch8	STAG12015041771	20150417	TR1_2_W0001_P0009_T0001_R1_P1_K1_Ch2-Ch1.zen
STAG1	nuc	8.06083333333333	79.9326538904126	89973.3936635944	3.07878684420944	1869.12790665524	3814.67241143098	STAG1gfpch8	STAG12015033171	20150331	TR1_2_W0001_P0001_T0001_R1_P2_K1_Ch2-Ch1.zen
STAG1	nuc	8.06083333333333	118.782143545647	133702.961696859	2.54727277167987	1869.12790665524	3814.67241143098	STAG1gfpch8	STAG12015033171	20150331	TR1_2_W0001_P0001_T0001_R1_P3_K1_Ch2-Ch1.zen
STAG1	nuc	8.06916666666667	156.249181715688	171982.273661959	0.694230736761972	1827.74282195991	3730.21027255333	STAG1gfpch8	STAG12015041773	20150417	TR1_2_W0001_P0011_T0001_R1_P1_K1_Ch2-Ch1.zen
STAG1	nuc	8.06916666666667	50.136545693135	55184.9105843753	0.696890716695235	1827.74282195991	3730.21027255333	STAG1gfpch8	STAG12015041773	20150417	TR1_2_W0001_P0011_T0001_R1_P3_K1_Ch2-Ch1.zen
STAG1	nuc	8.12638888888889	84.2494258413579	127842.481877591	1.7137361600961	2519.7496632538	5142.51565658086	STAG1gfpch8	STAG12015041774	20150417	TR1_2_W0001_P0012_T0001_R1_P2_K1_Ch2-Ch1.zen
STAG1	nuc	8.12638888888889	109.943820594355	166831.889375169	0.736928332533359	2519.7496632538	5142.51565658086	STAG1gfpch8	STAG12015041774	20150417	TR1_2_W0001_P0012_T0001_R1_P3_K1_Ch2-Ch1.zen
STAG1	nuc	8.12694444444444	144.752338171949	150554.688060436	2.91967802132341	1727.10144774341	3524.81294671746	STAG1gfpch8	STAG12015033172	20150331	TR1_2_W0001_P0002_T0001_R1_P1_K1_Ch2-Ch1.zen
STAG1	nuc	8.12694444444444	129.472110008749	134661.956974669	2.51300432309108	1727.10144774341	3524.81294671746	STAG1gfpch8	STAG12015033172	20150331	TR1_2_W0001_P0002_T0001_R1_P2_K1_Ch2-Ch1.zen
STAG1	nuc	8.12694444444444	114.572887249229	119165.503768932	2.76865819900045	1727.10144774341	3524.81294671746	STAG1gfpch8	STAG12015033172	20150331	TR1_2_W0001_P0002_T0001_R1_P3_K1_Ch2-Ch1.zen
STAG1	nuc	8.185	84.0401309348124	78258.7786702555	2.43012832028781	1546.30620259398	3155.83090363	STAG1gfpch8	STAG12015041775	20150417	TR1_2_W0001_P0013_T0001_R1_P1_K1_Ch2-Ch1.zen
STAG1	nuc	8.185	77.6258099854434	72285.7165401403	2.52569899480732	1546.30620259398	3155.83090363	STAG1gfpch8	STAG12015041775	20150417	TR1_2_W0001_P0013_T0001_R1_P2_K1_Ch2-Ch1.zen
STAG1	nuc	8.185	101.495263646903	94513.1246878147	2.7848287885228	1546.30620259398	3155.83090363	STAG1gfpch8	STAG12015041775	20150417	TR1_2_W0001_P0013_T0001_R1_P3_K1_Ch2-Ch1.zen
STAG1	nuc	8.19277777777778	78.6762799046467	75421.3716604745	2.96139194697472	1591.84127794644	3248.76269020329	STAG1gfpch8	STAG12015033173	20150331	TR1_2_W0001_P0003_T0001_R1_P1_K1_Ch2-Ch1.zen
STAG1	nuc	8.19277777777778	159.593325324309	152990.806357442	2.26720475073137	1591.84127794644	3248.76269020329	STAG1gfpch8	STAG12015033173	20150331	TR1_2_W0001_P0003_T0001_R1_P2_K1_Ch2-Ch1.zen
STAG1	nuc	8.19277777777778	84.6658267414405	81163.1255741463	2.42528841433566	1591.84127794644	3248.76269020329	STAG1gfpch8	STAG12015033173	20150331	TR1_2_W0001_P0003_T0001_R1_P3_K1_Ch2-Ch1.zen
STAG1	nuc	8.24194444444444	200.658790235612	208498.96191344	0.528032107396818	1725.42012741789	3521.38156771033	STAG1gfpch8	STAG12015041776	20150417	TR1_2_W0001_P0014_T0001_R1_P2_K1_Ch2-Ch1.zen
STAG1	nuc	8.24194444444444	90.0390081642932	93557.026392553	0.546424873638644	1725.42012741789	3521.38156771033	STAG1gfpch8	STAG12015041776	20150417	TR1_2_W0001_P0014_T0001_R1_P3_K1_Ch2-Ch1.zen
STAG1	nuc	8.25888888888889	68.2981191534613	75843.8048841298	3.23307834783722	1843.99831896073	3763.3858491002	STAG1gfpch8	STAG12015033174	20150331	TR1_2_W0001_P0004_T0001_R1_P1_K1_Ch2-Ch1.zen
STAG1	nuc	8.25888888888889	67.9871210120314	75498.4471693011	2.90807710547833	1843.99831896073	3763.3858491002	STAG1gfpch8	STAG12015033174	20150331	TR1_2_W0001_P0004_T0001_R1_P2_K1_Ch2-Ch1.zen
STAG1	nuc	8.25888888888889	44.3012547334853	49195.7284003525	2.15002216918153	1843.99831896073	3763.3858491002	STAG1gfpch8	STAG12015033174	20150331	TR1_2_W0001_P0004_T0001_R1_P3_K1_Ch2-Ch1.zen
STAG1	nuc	8.29916666666667	168.275689456587	177008.196381814	0.515104061174518	1746.71138383269	3564.83454284437	STAG1gfpch8	STAG12015041777	20150417	TR1_2_W0001_P0015_T0001_R1_P1_K1_Ch2-Ch1.zen
STAG1	nuc	8.325	104.624505153326	120639.010676291	2.06647727371048	1914.71219138308	3907.70462860935	STAG1gfpch8	STAG12015033175	20150331	TR1_2_W0001_P0005_T0001_R1_P1_K1_Ch2-Ch1.zen
STAG1	nuc	8.325	168.513992227915	194307.83713333	1.5685928584777	1914.71219138308	3907.70462860935	STAG1gfpch8	STAG12015033175	20150331	TR1_2_W0001_P0005_T0001_R1_P3_K1_Ch2-Ch1.zen
STAG1	nuc	8.35666666666667	67.9876230149791	67782.7165675683	1.75713200886293	1655.53461281445	3378.75337005345	STAG1gfpch8	STAG12015041778	20150417	TR1_2_W0001_P0016_T0001_R1_P1_K1_Ch2-Ch1.zen
STAG1	nuc	8.35666666666667	73.4686806365264	73247.2549464142	2.23436885326577	1655.53461281445	3378.75337005345	STAG1gfpch8	STAG12015041778	20150417	TR1_2_W0001_P0016_T0001_R1_P2_K1_Ch2-Ch1.zen
STAG1	nuc	8.39194444444444	96.3722724195217	85820.3850102725	2.61052415992785	1478.72532707088	3017.90620597801	STAG1gfpch8	STAG12015033176	20150331	TR1_2_W0001_P0006_T0001_R1_P1_K1_Ch2-Ch1.zen
STAG1	nuc	8.39194444444444	73.6797151764148	65612.4564165229	2.68576197461499	1478.72532707088	3017.90620597801	STAG1gfpch8	STAG12015033176	20150331	TR1_2_W0001_P0006_T0001_R1_P2_K1_Ch2-Ch1.zen
STAG1	nuc	8.39194444444444	66.108255581483	58870.0027914993	2.73540801962443	1478.72532707088	3017.90620597801	STAG1gfpch8	STAG12015033176	20150331	TR1_2_W0001_P0006_T0001_R1_P3_K1_Ch2-Ch1.zen
STAG1	nuc	8.41388888888889	67.2093425926736	59516.5856865297	0.72739607975846	1470.47455513202	3001.06734119187	STAG1gfpch8	STAG12015041779	20150417	TR1_2_W0001_P0017_T0001_R1_P1_K1_Ch2-Ch1.zen
STAG1	nuc	8.41388888888889	78.3916549602351	69418.9746480022	0.853485749699329	1470.47455513202	3001.06734119187	STAG1gfpch8	STAG12015041779	20150417	TR1_2_W0001_P0017_T0001_R1_P2_K1_Ch2-Ch1.zen
STAG1	nuc	8.41388888888889	126.158159269798	111718.142249085	0.597803894951801	1470.47455513202	3001.06734119187	STAG1gfpch8	STAG12015041779	20150417	TR1_2_W0001_P0017_T0001_R1_P3_K1_Ch2-Ch1.zen
STAG1	nuc	8.45805555555556	133.045053986743	153116.059442551	2.63075985503945	1911.04609291721	3900.22254853043	STAG1gfpch8	STAG12015033177	20150331	TR1_2_W0001_P0007_T0001_R1_P1_K1_Ch2-Ch1.zen
STAG1	nuc	8.45805555555556	95.8705354421934	110333.440918583	2.88868918444293	1911.04609291721	3900.22254853043	STAG1gfpch8	STAG12015033177	20150331	TR1_2_W0001_P0007_T0001_R1_P2_K1_Ch2-Ch1.zen
STAG1	nuc	8.45805555555556	87.2245958171652	100383.185979422	3.10164283866973	1911.04609291721	3900.22254853043	STAG1gfpch8	STAG12015033177	20150331	TR1_2_W0001_P0007_T0001_R1_P3_K1_Ch2-Ch1.zen
STAG1	nuc	8.52388888888889	91.8088717578277	114176.697516447	2.80508069992047	2065.10424410967	4214.63729618758	STAG1gfpch8	STAG12015033178	20150331	TR1_2_W0001_P0008_T0001_R1_P1_K1_Ch2-Ch1.zen
STAG1	nuc	8.52388888888889	170.636600791642	212209.59566101	2.04483231763345	2065.10424410967	4214.63729618758	STAG1gfpch8	STAG12015033178	20150331	TR1_2_W0001_P0008_T0001_R1_P2_K1_Ch2-Ch1.zen
STAG1	nuc	8.52388888888889	83.3180388681929	103617.20321115	2.70421338215276	2065.10424410967	4214.63729618758	STAG1gfpch8	STAG12015033178	20150331	TR1_2_W0001_P0008_T0001_R1_P3_K1_Ch2-Ch1.zen
STAG1	nuc	8.52972222222222	92.5889897393079	98527.011333526	0.424966019525424	1767.03485586501	3606.31238274507	STAG1gfpch8	STAG12015041780	20150417	TR1_2_W0001_P0019_T0001_R1_P3_K1_Ch2-Ch1.zen
STAG1	nuc	8.58694444444444	189.950594251269	201698.340880924	0.706077928500649	1763.23753239811	3598.56248771923	STAG1gfpch8	STAG12015041781	20150417	TR1_2_W0001_P0020_T0001_R1_P1_K1_Ch2-Ch1.zen
STAG1	nuc	8.58694444444444	139.139258820754	147744.510967014	2.02912445404729	1763.23753239811	3598.56248771923	STAG1gfpch8	STAG12015041781	20150417	TR1_2_W0001_P0020_T0001_R1_P2_K1_Ch2-Ch1.zen
STAG1	nuc	8.58694444444444	28.663034676659	30435.7381017032	3.72790916932039	1763.23753239811	3598.56248771923	STAG1gfpch8	STAG12015041781	20150417	TR1_2_W0001_P0020_T0001_R1_P3_K1_Ch2-Ch1.zen
STAG1	nuc	8.65555555555556	162.437482996195	164374.856355756	2.61247510398824	1680.34433956899	3429.38713345119	STAG1gfpch8	STAG12015033179	20150331	TR1_2_W0001_P0010_T0001_R1_P1_K1_Ch2-Ch1.zen
STAG1	nuc	8.65555555555556	142.170131390885	143865.778356114	2.7891223821693	1680.34433956899	3429.38713345119	STAG1gfpch8	STAG12015033179	20150331	TR1_2_W0001_P0010_T0001_R1_P3_K1_Ch2-Ch1.zen
STAG1	nuc	8.70166666666667	65.1849282818888	70144.8937755709	1.02912426827704	1786.8908388312	3646.83613189743	STAG1gfpch8	STAG12015041782	20150417	TR1_2_W0001_P0022_T0001_R1_P2_K1_Ch2-Ch1.zen
STAG1	nuc	8.70166666666667	25.3287593951294	27256.0419113323	1.34578080707943	1786.8908388312	3646.83613189743	STAG1gfpch8	STAG12015041782	20150417	TR1_2_W0001_P0022_T0001_R1_P3_K1_Ch2-Ch1.zen
STAG1	nuc	8.72138888888889	111.639129969329	132221.538193479	2.40200903055009	1966.68549334788	4013.77608601479	STAG1gfpch8	STAG12015033180	20150331	TR1_2_W0001_P0011_T0001_R1_P1_K1_Ch2-Ch1.zen
STAG1	nuc	8.72138888888889	85.5037708672394	101267.719557786	2.8014276692284	1966.68549334788	4013.77608601479	STAG1gfpch8	STAG12015033180	20150331	TR1_2_W0001_P0011_T0001_R1_P2_K1_Ch2-Ch1.zen
STAG1	nuc	8.72138888888889	88.295670439951	104574.3491964	2.669715144909	1966.68549334788	4013.77608601479	STAG1gfpch8	STAG12015033180	20150331	TR1_2_W0001_P0011_T0001_R1_P3_K1_Ch2-Ch1.zen
STAG1	nuc	8.78861111111111	99.5504596860591	110140.852033349	2.57799636053512	1837.19102203304	3749.49294872991	STAG1gfpch8	STAG12015033181	20150331	TR1_2_W0001_P0012_T0001_R1_P1_K1_Ch2-Ch1.zen
STAG1	nuc	8.78861111111111	74.7855284944253	82741.3741143554	2.96190387548322	1837.19102203304	3749.49294872991	STAG1gfpch8	STAG12015033181	20150331	TR1_2_W0001_P0012_T0001_R1_P2_K1_Ch2-Ch1.zen
STAG1	nuc	8.81611111111111	32.6291901480971	34982.0734928545	1.63065715045409	1780.28037940503	3633.34495394749	STAG1gfpch8	STAG12015041784	20150417	TR1_2_W0001_P0024_T0001_R1_P1_K1_Ch2-Ch1.zen
STAG1	nuc	8.81611111111111	71.7072949583635	76878.0913906182	0.804205768810572	1780.28037940503	3633.34495394749	STAG1gfpch8	STAG12015041784	20150417	TR1_2_W0001_P0024_T0001_R1_P3_K1_Ch2-Ch1.zen
STAG1	nuc	8.85472222222222	85.1235009326449	89431.5914742328	2.82429871682084	1744.57897756619	3560.48254995731	STAG1gfpch8	STAG12015033182	20150331	TR1_2_W0001_P0013_T0001_R1_P1_K1_Ch2-Ch1.zen
STAG1	nuc	8.85472222222222	146.465985434783	153878.61202559	2.32326747073567	1744.57897756619	3560.48254995731	STAG1gfpch8	STAG12015033182	20150331	TR1_2_W0001_P0013_T0001_R1_P2_K1_Ch2-Ch1.zen
STAG1	nuc	8.85472222222222	77.5122338501242	81435.1190445582	2.42275874296826	1744.57897756619	3560.48254995731	STAG1gfpch8	STAG12015033182	20150331	TR1_2_W0001_P0013_T0001_R1_P3_K1_Ch2-Ch1.zen
STAG1	nuc	8.87444444444444	55.6000147114402	62335.9593058381	0.808194190591503	1861.71369409786	3799.54086693131	STAG1gfpch8	STAG12015041785	20150417	TR1_2_W0001_P0025_T0001_R1_P2_K1_Ch2-Ch1.zen
STAG1	nuc	8.87444444444444	67.6323482607508	75826.0106732124	1.49070288627897	1861.71369409786	3799.54086693131	STAG1gfpch8	STAG12015041785	20150417	TR1_2_W0001_P0025_T0001_R1_P3_K1_Ch2-Ch1.zen
STAG1	nuc	8.93194444444444	119.469763545819	124466.965372325	0.568748176556813	1729.99659932832	3530.72161398338	STAG1gfpch8	STAG12015041786	20150417	TR1_2_W0001_P0026_T0001_R1_P1_K1_Ch2-Ch1.zen
STAG1	nuc	8.98916666666667	62.014801544725	52715.5593470526	2.94003463514581	1411.53812655083	2880.78495316672	STAG1gfpch8	STAG12015041787	20150417	TR1_2_W0001_P0027_T0001_R1_P1_K1_Ch2-Ch1.zen
STAG1	nuc	8.98916666666667	106.714404639593	90712.3685126487	1.65167169519231	1411.53812655083	2880.78495316672	STAG1gfpch8	STAG12015041787	20150417	TR1_2_W0001_P0027_T0001_R1_P2_K1_Ch2-Ch1.zen
STAG1	nuc	8.98916666666667	55.573096262036	47239.8005174301	2.72473143274531	1411.53812655083	2880.78495316672	STAG1gfpch8	STAG12015041787	20150417	TR1_2_W0001_P0027_T0001_R1_P3_K1_Ch2-Ch1.zen
STAG1	cyt	7.89694444444444	0.132809395879255	282.356523974196	12.437994	1729.81616495192	3530.35336843139	STAG1gfpch8	STAG12015041770	20150417	TR1_2_W0001_P0008_T0001_R1_P4_K1_Ch2-Ch1.zen
STAG1	cyt	7.89694444444444	1.08714757437451	2311.30642613904	2.96355714614305	1729.81616495192	3530.35336843139	STAG1gfpch8	STAG12015041770	20150417	TR1_2_W0001_P0008_T0001_R1_P5_K1_Ch2-Ch1.zen
STAG1	cyt	8.06083333333333	1.65191433858915	3794.85877976435	1.78803719701987	1869.12790665524	3814.67241143098	STAG1gfpch8	STAG12015033171	20150331	TR1_2_W0001_P0001_T0001_R1_P5_K1_Ch2-Ch1.zen
STAG1	cyt	8.12638888888889	0.31205806439614	966.41103550065	3.45839161359223	2519.7496632538	5142.51565658086	STAG1gfpch8	STAG12015041774	20150417	TR1_2_W0001_P0012_T0001_R1_P4_K1_Ch2-Ch1.zen
STAG1	cyt	8.12638888888889	0.0566804397551556	175.533366145848	7.88879999999996	2519.7496632538	5142.51565658086	STAG1gfpch8	STAG12015041774	20150417	TR1_2_W0001_P0012_T0001_R1_P5_K1_Ch2-Ch1.zen
STAG1	cyt	8.12694444444444	1.6342553595303	3469.0202937201	1.30791451187335	1727.10144774341	3524.81294671746	STAG1gfpch8	STAG12015033172	20150331	TR1_2_W0001_P0002_T0001_R1_P5_K1_Ch2-Ch1.zen
STAG1	cyt	8.12694444444444	0.892421448680559	1894.33560549174	2.32271293604651	1727.10144774341	3524.81294671746	STAG1gfpch8	STAG12015033172	20150331	TR1_2_W0001_P0002_T0001_R1_P6_K1_Ch2-Ch1.zen
STAG1	cyt	8.25888888888889	0.436828914414337	990.013171032366	1.59999305555556	1843.99831896073	3763.3858491002	STAG1gfpch8	STAG12015033174	20150331	TR1_2_W0001_P0004_T0001_R1_P5_K1_Ch2-Ch1.zen
STAG1	cyt	8.29916666666667	0.195605332760059	419.924211825006	5.3354519055118	1746.71138383269	3564.83454284437	STAG1gfpch8	STAG12015041777	20150417	TR1_2_W0001_P0015_T0001_R1_P4_K1_Ch2-Ch1.zen
STAG1	cyt	8.35666666666667	0.327263644046813	665.893999443931	15.3758695170732	1655.53461281445	3378.75337005345	STAG1gfpch8	STAG12015041778	20150417	TR1_2_W0001_P0016_T0001_R1_P5_K1_Ch2-Ch1.zen
STAG1	cyt	8.39194444444444	0.176973407444016	321.635960137208	3.68841999999999	1478.72532707088	3017.90620597801	STAG1gfpch8	STAG12015033176	20150331	TR1_2_W0001_P0006_T0001_R1_P5_K1_Ch2-Ch1.zen
STAG1	cyt	8.45805555555556	0.446297423206888	1048.2493836367	1.856510171875	1911.04609291721	3900.22254853043	STAG1gfpch8	STAG12015033177	20150331	TR1_2_W0001_P0007_T0001_R1_P4_K1_Ch2-Ch1.zen
STAG1	cyt	8.45805555555556	0.781248930257922	1834.97297323642	4.23621246511627	1911.04609291721	3900.22254853043	STAG1gfpch8	STAG12015033177	20150331	TR1_2_W0001_P0007_T0001_R1_P5_K1_Ch2-Ch1.zen
STAG1	cyt	8.45805555555556	0.546421366543372	1283.41736004039	4.16489491121495	1911.04609291721	3900.22254853043	STAG1gfpch8	STAG12015033177	20150331	TR1_2_W0001_P0007_T0001_R1_P6_K1_Ch2-Ch1.zen
STAG1	cyt	8.52388888888889	1.28546519793212	3262.65668151299	3.35053225806452	2065.10424410967	4214.63729618758	STAG1gfpch8	STAG12015033178	20150331	TR1_2_W0001_P0008_T0001_R1_P6_K1_Ch2-Ch1.zen
STAG1	cyt	8.58694444444444	1.42752557754879	3093.59740272197	1.61280372576177	1763.23753239811	3598.56248771923	STAG1gfpch8	STAG12015041781	20150417	TR1_2_W0001_P0020_T0001_R1_P4_K1_Ch2-Ch1.zen
STAG1	cyt	8.58694444444444	0.330483866624302	716.193143933711	2.50690430327869	1763.23753239811	3598.56248771923	STAG1gfpch8	STAG12015041781	20150417	TR1_2_W0001_P0020_T0001_R1_P5_K1_Ch2-Ch1.zen
STAG1	cyt	8.72138888888889	0.164854673715872	398.478829317044	4.35058203125004	1966.68549334788	4013.77608601479	STAG1gfpch8	STAG12015033180	20150331	TR1_2_W0001_P0011_T0001_R1_P4_K1_Ch2-Ch1.zen
STAG1	cyt	8.72138888888889	6.24154538175768	15086.7648504681	1.51763334410339	1966.68549334788	4013.77608601479	STAG1gfpch8	STAG12015033180	20150331	TR1_2_W0001_P0011_T0001_R1_P5_K1_Ch2-Ch1.zen
STAG1	cyt	8.78861111111111	1.85998260250894	4199.83540923999	2.35335837636761	1837.19102203304	3749.49294872991	STAG1gfpch8	STAG12015033181	20150331	TR1_2_W0001_P0012_T0001_R1_P6_K1_Ch2-Ch1.zen
STAG1	cyt	8.85472222222222	0.13064084039814	280.116489303265	4.81078377999998	1744.57897756619	3560.48254995731	STAG1gfpch8	STAG12015033182	20150331	TR1_2_W0001_P0013_T0001_R1_P4_K1_Ch2-Ch1.zen
STAG1	cyt	8.85472222222222	0.705324409503046	1512.33715894486	2.59744612295082	1744.57897756619	3560.48254995731	STAG1gfpch8	STAG12015033182	20150331	TR1_2_W0001_P0013_T0001_R1_P5_K1_Ch2-Ch1.zen
STAG1	cyt	8.93194444444444	0.268692732039559	571.307917749071	3.77328767809523	1729.99659932832	3530.72161398338	STAG1gfpch8	STAG12015041786	20150417	TR1_2_W0001_P0026_T0001_R1_P4_K1_Ch2-Ch1.zen
STAG2	nuc	6.38305555555556	372.390880170953	382581.91503396	0.970400339642061	1705.98242414244	3481.71147870121	STAG2gfpcf2	STAG22015120316	20151203	TR1_2_W0001_P0007_T0001_R1_P1_K1_Ch2-Ch1.zen
STAG2	nuc	6.40083333333333	245.371417794056	247288.007299806	6.52039275533199	1673.50970409942	3415.4384383003	STAG2gfpcf2	STAG220150120123	20150120	TR1_2_W0001_P0003_T0001_R1_P1_K1_Ch2-Ch1.zen
STAG2	nuc	6.40083333333333	207.401172758179	209021.177707257	6.63153637041777	1673.50970409942	3415.4384383003	STAG2gfpcf2	STAG220150120123	20150120	TR1_2_W0001_P0003_T0001_R1_P2_K1_Ch2-Ch1.zen
STAG2	nuc	6.40083333333333	142.082573290178	143192.376426037	4.4522334905017	1673.50970409942	3415.4384383003	STAG2gfpcf2	STAG220150120123	20150120	TR1_2_W0001_P0003_T0001_R1_P3_K1_Ch2-Ch1.zen
STAG2	nuc	6.44583333333333	176.760869631401	144049.667204556	1.21058478382046	1353.24141984959	2761.80816300769	STAG2gfpcf2	STAG22015120319	20151203	TR1_2_W0001_P0008_T0001_R1_P1_K1_Ch2-Ch1.zen
STAG2	nuc	6.44583333333333	139.078910603562	113341.096529977	1.37305427470363	1353.24141984959	2761.80816300769	STAG2gfpcf2	STAG22015120319	20151203	TR1_2_W0001_P0008_T0001_R1_P2_K1_Ch2-Ch1.zen
STAG2	nuc	6.44583333333333	193.210031893884	157454.762770365	1.34267808969072	1353.24141984959	2761.80816300769	STAG2gfpcf2	STAG22015120319	20151203	TR1_2_W0001_P0008_T0001_R1_P3_K1_Ch2-Ch1.zen
STAG2	nuc	6.45472222222222	249.279139346279	251226.251959348	7.59922030357516	1673.50970409942	3415.4384383003	STAG2gfpcf2	STAG220150120102	20150120	TR1_2_W0001_P0004_T0001_R1_P1_K1_Ch2-Ch1.zen
STAG2	nuc	6.45472222222222	329.42064321255	331993.738944052	7.53045560954393	1673.50970409942	3415.4384383003	STAG2gfpcf2	STAG220150120102	20150120	TR1_2_W0001_P0004_T0001_R1_P2_K1_Ch2-Ch1.zen
STAG2	nuc	6.45472222222222	383.261449042688	386255.093851841	5.9988258904663	1673.50970409942	3415.4384383003	STAG2gfpcf2	STAG220150120102	20150120	TR1_2_W0001_P0004_T0001_R1_P3_K1_Ch2-Ch1.zen
STAG2	nuc	6.50805555555556	201.829531774992	203406.016787093	4.13582705511413	1673.50970409942	3415.4384383003	STAG2gfpcf2	STAG220150120104	20150120	TR1_2_W0001_P0005_T0001_R1_P1_K1_Ch2-Ch1.zen
STAG2	nuc	6.50805555555556	277.558481363193	279726.483151646	7.27256663231272	1673.50970409942	3415.4384383003	STAG2gfpcf2	STAG220150120104	20150120	TR1_2_W0001_P0005_T0001_R1_P2_K1_Ch2-Ch1.zen
STAG2	nuc	6.50805555555556	239.695494207341	241567.74922752	7.79202012899543	1673.50970409942	3415.4384383003	STAG2gfpcf2	STAG220150120104	20150120	TR1_2_W0001_P0005_T0001_R1_P3_K1_Ch2-Ch1.zen
STAG2	nuc	6.50888888888889	216.450593500728	216941.07373372	1.06625731743806	1664.30208319482	3396.64675619303	STAG2gfpcf2	STAG22015120322	20151203	TR1_2_W0001_P0009_T0001_R1_P1_K1_Ch2-Ch1.zen
STAG2	nuc	6.50888888888889	367.238317461516	368070.484897969	0.876478263064771	1664.30208319482	3396.64675619303	STAG2gfpcf2	STAG22015120322	20151203	TR1_2_W0001_P0009_T0001_R1_P3_K1_Ch2-Ch1.zen
STAG2	nuc	6.5525	186.824290861407	183011.324022412	0.816881521183294	1626.64870946587	3319.80060486775	STAG2gfpcf2	STAG22015120212	20151202	TR1_2_W0001_P0007_T0001_R1_P1_K1_Ch2-Ch1.zen
STAG2	nuc	6.5525	233.152615083682	228394.116145241	0.830878090033445	1626.64870946587	3319.80060486775	STAG2gfpcf2	STAG22015120212	20151202	TR1_2_W0001_P0007_T0001_R1_P2_K1_Ch2-Ch1.zen
STAG2	nuc	6.56138888888889	148.259701207132	149417.753722025	5.22231457871624	1673.50970409942	3415.4384383003	STAG2gfpcf2	STAG220150120106	20150120	TR1_2_W0001_P0006_T0001_R1_P1_K1_Ch2-Ch1.zen
STAG2	nuc	6.56138888888889	231.363550036166	233170.724465848	6.10573569345315	1673.50970409942	3415.4384383003	STAG2gfpcf2	STAG220150120106	20150120	TR1_2_W0001_P0006_T0001_R1_P2_K1_Ch2-Ch1.zen
STAG2	nuc	6.56138888888889	201.08778274414	202658.473974629	7.03267502627939	1673.50970409942	3415.4384383003	STAG2gfpcf2	STAG220150120106	20150120	TR1_2_W0001_P0006_T0001_R1_P3_K1_Ch2-Ch1.zen
STAG2	nuc	6.61472222222222	487.503940653035	491311.820743827	1.83959392468889	1673.50970409942	3415.4384383003	STAG2gfpcf2	STAG220150120109	20150120	TR1_2_W0001_P0007_T0001_R1_P1_K1_Ch2-Ch1.zen
STAG2	nuc	6.61472222222222	284.411203624591	286632.731841223	5.84188730846959	1673.50970409942	3415.4384383003	STAG2gfpcf2	STAG220150120109	20150120	TR1_2_W0001_P0007_T0001_R1_P2_K1_Ch2-Ch1.zen
STAG2	nuc	6.61472222222222	253.609476984973	255590.413748178	6.4996338080241	1673.50970409942	3415.4384383003	STAG2gfpcf2	STAG220150120109	20150120	TR1_2_W0001_P0007_T0001_R1_P3_K1_Ch2-Ch1.zen
STAG2	nuc	6.615	331.094296864375	306050.87277793	0.864071403143416	1534.938836881	3132.63143385506	STAG2gfpcf2	STAG22015120215	20151202	TR1_2_W0001_P0008_T0001_R1_P1_K1_Ch2-Ch1.zen
STAG2	nuc	6.615	246.226749754327	227602.566330079	0.921033111779564	1534.938836881	3132.63143385506	STAG2gfpcf2	STAG22015120215	20151202	TR1_2_W0001_P0008_T0001_R1_P2_K1_Ch2-Ch1.zen
STAG2	nuc	6.66833333333333	243.583919686062	245486.547092452	7.64506078125	1673.50970409942	3415.4384383003	STAG2gfpcf2	STAG220150120112	20150120	TR1_2_W0001_P0008_T0001_R1_P1_K1_Ch2-Ch1.zen
STAG2	nuc	6.66833333333333	244.623669611246	246534.41847617	6.3043797834525	1673.50970409942	3415.4384383003	STAG2gfpcf2	STAG220150120112	20150120	TR1_2_W0001_P0008_T0001_R1_P2_K1_Ch2-Ch1.zen
STAG2	nuc	6.66833333333333	466.957379656915	470604.771115663	5.63517402046839	1673.50970409942	3415.4384383003	STAG2gfpcf2	STAG220150120112	20150120	TR1_2_W0001_P0008_T0001_R1_P3_K1_Ch2-Ch1.zen
STAG2	nuc	6.67722222222222	442.914986913428	446374.583892935	0.792599434941663	1673.50970409942	3415.4384383003	STAG2gfpcf2	STAG22015120218	20151202	TR1_2_W0001_P0009_T0001_R1_P1_K1_Ch2-Ch1.zen
STAG2	nuc	6.67722222222222	460.330512931788	463926.142113839	0.768501746075736	1673.50970409942	3415.4384383003	STAG2gfpcf2	STAG22015120218	20151202	TR1_2_W0001_P0009_T0001_R1_P2_K1_Ch2-Ch1.zen
STAG2	nuc	6.67722222222222	256.870927161226	258877.339023518	0.814363787195343	1673.50970409942	3415.4384383003	STAG2gfpcf2	STAG22015120218	20151202	TR1_2_W0001_P0009_T0001_R1_P3_K1_Ch2-Ch1.zen
STAG2	nuc	6.71666666666667	290.545601729856	292815.04556412	4.90570921355283	1673.50970409942	3415.4384383003	STAG2gfpcf2	STAG22015021251	20150212	STAG2_mEGFP_0_R1_P3_K1_Ch2-Ch1.zen
STAG2	nuc	6.72194444444444	291.364028934905	293639.865481925	4.56774104098715	1673.50970409942	3415.4384383003	STAG2gfpcf2	STAG220150120115	20150120	TR1_2_W0001_P0009_T0001_R1_P1_K1_Ch2-Ch1.zen
STAG2	nuc	6.72194444444444	258.352152031392	260370.13370107	7.40541425159139	1673.50970409942	3415.4384383003	STAG2gfpcf2	STAG220150120115	20150120	TR1_2_W0001_P0009_T0001_R1_P2_K1_Ch2-Ch1.zen
STAG2	nuc	6.72194444444444	262.479629807623	264529.85109454	6.88426875049655	1673.50970409942	3415.4384383003	STAG2gfpcf2	STAG220150120115	20150120	TR1_2_W0001_P0009_T0001_R1_P3_K1_Ch2-Ch1.zen
STAG2	nuc	6.77555555555556	240.107102882852	241982.572967258	6.76993626184967	1673.50970409942	3415.4384383003	STAG2gfpcf2	STAG220150120118	20150120	TR1_2_W0001_P0010_T0001_R1_P1_K1_Ch2-Ch1.zen
STAG2	nuc	6.77555555555556	306.599847996695	308994.691114194	6.90446922638982	1673.50970409942	3415.4384383003	STAG2gfpcf2	STAG220150120118	20150120	TR1_2_W0001_P0010_T0001_R1_P2_K1_Ch2-Ch1.zen
STAG2	nuc	6.77555555555556	330.251111893023	332830.69439292	3.99584485635462	1673.50970409942	3415.4384383003	STAG2gfpcf2	STAG220150120118	20150120	TR1_2_W0001_P0010_T0001_R1_P3_K1_Ch2-Ch1.zen
STAG2	nuc	6.88305555555556	294.961496484441	297265.432753159	8.2043898048433	1673.50970409942	3415.4384383003	STAG2gfpcf2	STAG220150120121	20150120	TR1_2_W0001_P0012_T0001_R1_P1_K1_Ch2-Ch1.zen
STAG2	nuc	6.88305555555556	281.551974323859	283751.169177782	8.40420084061101	1673.50970409942	3415.4384383003	STAG2gfpcf2	STAG220150120121	20150120	TR1_2_W0001_P0012_T0001_R1_P2_K1_Ch2-Ch1.zen
STAG2	nuc	6.88305555555556	337.02842582626	339660.945741925	7.77725717468354	1673.50970409942	3415.4384383003	STAG2gfpcf2	STAG220150120121	20150120	TR1_2_W0001_P0012_T0001_R1_P3_K1_Ch2-Ch1.zen
STAG2	nuc	6.94055555555556	360.596336106448	363412.944331671	4.66473239577274	1673.50970409942	3415.4384383003	STAG2gfpcf2	STAG22015021253	20150212	STAG2_mEGFP_2_R1_P1_K1_Ch2-Ch1.zen
STAG2	nuc	6.94055555555556	352.326889398783	355078.905199507	4.96603416841872	1673.50970409942	3415.4384383003	STAG2gfpcf2	STAG22015021253	20150212	STAG2_mEGFP_2_R1_P2_K1_Ch2-Ch1.zen
STAG2	nuc	7.02444444444444	338.395640873895	387660.549789945	0.976283478309056	1902.28682409941	3882.34590082505	STAG2gfpcf2	STAG22015120317	20151203	TR1_2_W0001_P0017_T0001_R1_P1_K1_Ch2-Ch1.zen
STAG2	nuc	7.02444444444444	507.069709953622	580890.823637123	0.915270189265841	1902.28682409941	3882.34590082505	STAG2gfpcf2	STAG22015120317	20151203	TR1_2_W0001_P0017_T0001_R1_P2_K1_Ch2-Ch1.zen
STAG2	nuc	7.02444444444444	285.078093084725	326580.833053571	1.03260881627244	1902.28682409941	3882.34590082505	STAG2gfpcf2	STAG22015120317	20151203	TR1_2_W0001_P0017_T0001_R1_P3_K1_Ch2-Ch1.zen
STAG2	nuc	7.04527777777778	251.885936527621	253853.410762946	7.10265146208357	1673.50970409942	3415.4384383003	STAG2gfpcf2	STAG220150120101	20150120	TR1_2_W0001_P0015_T0001_R1_P1_K1_Ch2-Ch1.zen
STAG2	nuc	7.04527777777778	286.952815947701	289194.196629424	6.95324569021816	1673.50970409942	3415.4384383003	STAG2gfpcf2	STAG220150120101	20150120	TR1_2_W0001_P0015_T0001_R1_P2_K1_Ch2-Ch1.zen
STAG2	nuc	7.04527777777778	124.851052725583	125826.260920518	4.3722038909346	1673.50970409942	3415.4384383003	STAG2gfpcf2	STAG220150120101	20150120	TR1_2_W0001_P0015_T0001_R1_P3_K1_Ch2-Ch1.zen
STAG2	nuc	7.08694444444444	299.941279035535	294347.057451396	0.990758686144808	1629.56846573846	3325.75948743619	STAG2gfpcf2	STAG22015120320	20151203	TR1_2_W0001_P0018_T0001_R1_P1_K1_Ch2-Ch1.zen
STAG2	nuc	7.08694444444444	341.085991226359	334724.377312124	1.02070249031107	1629.56846573846	3325.75948743619	STAG2gfpcf2	STAG22015120320	20151203	TR1_2_W0001_P0018_T0001_R1_P2_K1_Ch2-Ch1.zen
STAG2	nuc	7.08694444444444	326.973097197653	320874.7036599	0.898216553941359	1629.56846573846	3325.75948743619	STAG2gfpcf2	STAG22015120320	20151203	TR1_2_W0001_P0018_T0001_R1_P3_K1_Ch2-Ch1.zen
STAG2	nuc	7.09861111111111	221.465025530778	223194.882853358	6.80277934668721	1673.50970409942	3415.4384383003	STAG2gfpcf2	STAG220150120103	20150120	TR1_2_W0001_P0016_T0001_R1_P1_K1_Ch2-Ch1.zen
STAG2	nuc	7.09861111111111	251.246589845777	253209.070161468	6.32713539444175	1673.50970409942	3415.4384383003	STAG2gfpcf2	STAG220150120103	20150120	TR1_2_W0001_P0016_T0001_R1_P2_K1_Ch2-Ch1.zen
STAG2	nuc	7.09861111111111	232.703952751745	234521.597030774	6.13094540626872	1673.50970409942	3415.4384383003	STAG2gfpcf2	STAG220150120103	20150120	TR1_2_W0001_P0016_T0001_R1_P3_K1_Ch2-Ch1.zen
STAG2	nuc	7.15	287.651263097556	278541.200175058	1.1939418079172	1607.94914682112	3281.6369749349	STAG2gfpcf2	STAG22015120323	20151203	TR1_2_W0001_P0019_T0001_R1_P1_K1_Ch2-Ch1.zen
STAG2	nuc	7.15	301.852752341964	292292.920976886	0.842467698846605	1607.94914682112	3281.6369749349	STAG2gfpcf2	STAG22015120323	20151203	TR1_2_W0001_P0019_T0001_R1_P3_K1_Ch2-Ch1.zen
STAG2	nuc	7.15194444444444	423.40640030957	426713.616246929	7.75830246450686	1673.50970409942	3415.4384383003	STAG2gfpcf2	STAG220150120105	20150120	TR1_2_W0001_P0017_T0001_R1_P2_K1_Ch2-Ch1.zen
STAG2	nuc	7.15194444444444	402.356661589677	405499.458587405	7.65182117277791	1673.50970409942	3415.4384383003	STAG2gfpcf2	STAG220150120105	20150120	TR1_2_W0001_P0017_T0001_R1_P3_K1_Ch2-Ch1.zen
STAG2	nuc	7.20027777777778	241.615607316981	243502.86028871	5.85986819966793	1673.50970409942	3415.4384383003	STAG2gfpcf2	STAG22015021254	20150212	STAG2_mEGFP_3_R1_P2_K1_Ch2-Ch1.zen
STAG2	nuc	7.20555555555556	256.508503436256	258512.084416638	7.01819023952231	1673.50970409942	3415.4384383003	STAG2gfpcf2	STAG220150120107	20150120	TR1_2_W0001_P0018_T0001_R1_P1_K1_Ch2-Ch1.zen
STAG2	nuc	7.20555555555556	609.147511201205	613905.545930425	2.20489223698275	1673.50970409942	3415.4384383003	STAG2gfpcf2	STAG220150120107	20150120	TR1_2_W0001_P0018_T0001_R1_P2_K1_Ch2-Ch1.zen
STAG2	nuc	7.20555555555556	358.768883616387	361571.217659654	6.5345376775813	1673.50970409942	3415.4384383003	STAG2gfpcf2	STAG220150120107	20150120	TR1_2_W0001_P0018_T0001_R1_P3_K1_Ch2-Ch1.zen
STAG2	nuc	7.24777777777778	392.01855849427	340754.867640113	0.876197361662597	1443.3929955474	2945.79703152599	STAG2gfpcf2	STAG22015120216	20151202	TR1_2_W0001_P0018_T0001_R1_P1_K1_Ch2-Ch1.zen
STAG2	nuc	7.24777777777778	187.824751724476	163263.184935022	0.936929408554024	1443.3929955474	2945.79703152599	STAG2gfpcf2	STAG22015120216	20151202	TR1_2_W0001_P0018_T0001_R1_P2_K1_Ch2-Ch1.zen
STAG2	nuc	7.24777777777778	343.770479693912	298816.119207757	0.653134543758049	1443.3929955474	2945.79703152599	STAG2gfpcf2	STAG22015120216	20151202	TR1_2_W0001_P0018_T0001_R1_P3_K1_Ch2-Ch1.zen
STAG2	nuc	7.25916666666667	229.806667293964	231601.680954669	6.73685251621204	1673.50970409942	3415.4384383003	STAG2gfpcf2	STAG220150120110	20150120	TR1_2_W0001_P0019_T0001_R1_P2_K1_Ch2-Ch1.zen
STAG2	nuc	7.25916666666667	217.257762752517	218954.757259366	7.22965940580205	1673.50970409942	3415.4384383003	STAG2gfpcf2	STAG220150120110	20150120	TR1_2_W0001_P0019_T0001_R1_P3_K1_Ch2-Ch1.zen
STAG2	nuc	7.26888888888889	424.260223547179	427574.108674746	4.51785162695178	1673.50970409942	3415.4384383003	STAG2gfpcf2	STAG22015021255	20150212	STAG2_mEGFP_4_R1_P2_K1_Ch2-Ch1.zen
STAG2	nuc	7.26888888888889	379.737226242718	382703.34344293	3.64662026668393	1673.50970409942	3415.4384383003	STAG2gfpcf2	STAG22015021255	20150212	STAG2_mEGFP_4_R1_P3_K1_Ch2-Ch1.zen
STAG2	nuc	7.30972222222222	369.707473342554	360038.313229493	0.724025573519045	1617.11029220453	3300.33380591515	STAG2gfpcf2	STAG22015120219	20151202	TR1_2_W0001_P0019_T0001_R1_P2_K1_Ch2-Ch1.zen
STAG2	nuc	7.3125	352.442844910968	355195.76643706	5.61834232149685	1673.50970409942	3415.4384383003	STAG2gfpcf2	STAG220150120113	20150120	TR1_2_W0001_P0020_T0001_R1_P3_K1_Ch2-Ch1.zen
STAG2	nuc	7.34333333333333	208.820878328503	210451.97255938	5.7959549360332	1673.50970409942	3415.4384383003	STAG2gfpcf2	STAG22015021256	20150212	STAG2_mEGFP_5_R1_P2_K1_Ch2-Ch1.zen
STAG2	nuc	7.34333333333333	196.55318780228	198088.459434365	4.59259275402228	1673.50970409942	3415.4384383003	STAG2gfpcf2	STAG22015021256	20150212	STAG2_mEGFP_5_R1_P3_K1_Ch2-Ch1.zen
STAG2	nuc	7.36638888888889	274.471163759377	276615.050593555	6.80782605018229	1673.50970409942	3415.4384383003	STAG2gfpcf2	STAG220150120116	20150120	TR1_2_W0001_P0021_T0001_R1_P1_K1_Ch2-Ch1.zen
STAG2	nuc	7.36638888888889	413.001829195663	416227.775309551	6.36974927481403	1673.50970409942	3415.4384383003	STAG2gfpcf2	STAG220150120116	20150120	TR1_2_W0001_P0021_T0001_R1_P2_K1_Ch2-Ch1.zen
STAG2	nuc	7.41611111111111	331.969426016683	334562.43022171	5.41394953863636	1673.50970409942	3415.4384383003	STAG2gfpcf2	STAG22015021257	20150212	STAG2_mEGFP_6_R1_P1_K1_Ch2-Ch1.zen
STAG2	nuc	7.41611111111111	234.172566190305	236001.681769169	5.6962144783958	1673.50970409942	3415.4384383003	STAG2gfpcf2	STAG22015021257	20150212	STAG2_mEGFP_6_R1_P3_K1_Ch2-Ch1.zen
STAG2	nuc	7.42	230.115018109042	231912.440289621	5.7059207535545	1673.50970409942	3415.4384383003	STAG2gfpcf2	STAG220150120119	20150120	TR1_2_W0001_P0022_T0001_R1_P1_K1_Ch2-Ch1.zen
STAG2	nuc	7.42	257.119225005262	259127.576315296	6.9478803436624	1673.50970409942	3415.4384383003	STAG2gfpcf2	STAG220150120119	20150120	TR1_2_W0001_P0022_T0001_R1_P2_K1_Ch2-Ch1.zen
STAG2	nuc	7.42	270.310127239765	272421.512330266	5.48892228817703	1673.50970409942	3415.4384383003	STAG2gfpcf2	STAG220150120119	20150120	TR1_2_W0001_P0022_T0001_R1_P3_K1_Ch2-Ch1.zen
STAG2	nuc	7.47472222222222	123.470949937714	124435.378187112	5.51038801725854	1673.50970409942	3415.4384383003	STAG2gfpcf2	STAG220150120120	20150120	TR1_2_W0001_P0023_T0001_R1_P1_K1_Ch2-Ch1.zen
STAG2	nuc	7.47472222222222	337.354251810754	339989.316744369	7.33093393859793	1673.50970409942	3415.4384383003	STAG2gfpcf2	STAG220150120120	20150120	TR1_2_W0001_P0023_T0001_R1_P2_K1_Ch2-Ch1.zen
STAG2	nuc	7.47472222222222	300.984010068073	303334.98802745	6.94927276459144	1673.50970409942	3415.4384383003	STAG2gfpcf2	STAG220150120120	20150120	TR1_2_W0001_P0023_T0001_R1_P3_K1_Ch2-Ch1.zen
STAG2	nuc	7.48222222222222	245.190457457788	247105.633487247	5.00282215977528	1673.50970409942	3415.4384383003	STAG2gfpcf2	STAG22015021258	20150212	STAG2_mEGFP_7_R1_P2_K1_Ch2-Ch1.zen
STAG2	nuc	7.48222222222222	354.700086182995	357470.638959592	4.49057865065304	1673.50970409942	3415.4384383003	STAG2gfpcf2	STAG22015021258	20150212	STAG2_mEGFP_7_R1_P3_K1_Ch2-Ch1.zen
STAG2	nuc	7.52833333333333	350.146569454371	352881.554834998	6.88363483137052	1673.50970409942	3415.4384383003	STAG2gfpcf2	STAG220150120122	20150120	TR1_2_W0001_P0024_T0001_R1_P1_K1_Ch2-Ch1.zen
STAG2	nuc	7.52833333333333	300.253586585613	302598.859226931	7.776565802203	1673.50970409942	3415.4384383003	STAG2gfpcf2	STAG220150120122	20150120	TR1_2_W0001_P0024_T0001_R1_P2_K1_Ch2-Ch1.zen
STAG2	nuc	7.52833333333333	308.128193211993	310534.974192618	4.05503556054361	1673.50970409942	3415.4384383003	STAG2gfpcf2	STAG220150120122	20150120	TR1_2_W0001_P0024_T0001_R1_P3_K1_Ch2-Ch1.zen
STAG2	nuc	7.57722222222222	206.4575194902	208070.153589132	5.05592554429889	1673.50970409942	3415.4384383003	STAG2gfpcf2	STAG22015021259	20150212	STAG2_mEGFP_8_R1_P1_K1_Ch2-Ch1.zen
STAG2	nuc	7.57722222222222	287.502012879541	289747.68332364	4.79417848	1673.50970409942	3415.4384383003	STAG2gfpcf2	STAG22015021259	20150212	STAG2_mEGFP_8_R1_P2_K1_Ch2-Ch1.zen
STAG2	nuc	7.57722222222222	290.15614472959	292422.546525762	4.53398106481482	1673.50970409942	3415.4384383003	STAG2gfpcf2	STAG22015021259	20150212	STAG2_mEGFP_8_R1_P3_K1_Ch2-Ch1.zen
STAG2	nuc	7.63944444444444	340.448610099124	343107.84498161	4.77761250320273	1673.50970409942	3415.4384383003	STAG2gfpcf2	STAG22015021260	20150212	STAG2_mEGFP_9_R1_P1_K1_Ch2-Ch1.zen
STAG2	nuc	7.63944444444444	278.683167668335	280859.954351088	5.43429496901203	1673.50970409942	3415.4384383003	STAG2gfpcf2	STAG22015021260	20150212	STAG2_mEGFP_9_R1_P3_K1_Ch2-Ch1.zen
STAG2	nuc	7.66555555555556	240.040061961901	238016.028132316	1.15770652276757	1646.53749868231	3360.39130775683	STAG2gfpcf2	STAG22015120318	20151203	TR1_2_W0001_P0027_T0001_R1_P1_K1_Ch2-Ch1.zen
STAG2	nuc	7.66555555555556	193.892940136024	192258.02191885	1.33421011739965	1646.53749868231	3360.39130775683	STAG2gfpcf2	STAG22015120318	20151203	TR1_2_W0001_P0027_T0001_R1_P2_K1_Ch2-Ch1.zen
STAG2	nuc	7.72833333333333	476.403962069297	531677.907179602	0.91084883748902	1853.20047215696	3782.16637225136	STAG2gfpcf2	STAG22015120321	20151203	TR1_2_W0001_P0028_T0001_R1_P1_K1_Ch2-Ch1.zen
STAG2	nuc	7.72833333333333	340.877528813496	380427.254082643	1.04063400251799	1853.20047215696	3782.16637225136	STAG2gfpcf2	STAG22015120321	20151203	TR1_2_W0001_P0028_T0001_R1_P2_K1_Ch2-Ch1.zen
STAG2	nuc	7.72833333333333	349.667435505278	390236.994484237	0.944440301985767	1853.20047215696	3782.16637225136	STAG2gfpcf2	STAG22015120321	20151203	TR1_2_W0001_P0028_T0001_R1_P3_K1_Ch2-Ch1.zen
STAG2	nuc	7.79138888888889	115.165837954084	124164.374286538	1.53020859492423	1790.28628573248	3653.76584364839	STAG2gfpcf2	STAG22015120324	20151203	TR1_2_W0001_P0029_T0001_R1_P2_K1_Ch2-Ch1.zen
STAG2	nuc	7.79138888888889	223.14586782039	240581.474026975	0.982384060655476	1790.28628573248	3653.76584364839	STAG2gfpcf2	STAG22015120324	20151203	TR1_2_W0001_P0029_T0001_R1_P3_K1_Ch2-Ch1.zen
STAG2	nuc	7.81805555555556	314.723874530291	342742.536162459	0.734467367218339	1808.37073118496	3690.67409101764	STAG2gfpcf2	STAG22015120214	20151202	TR1_2_W0001_P0027_T0001_R1_P1_K1_Ch2-Ch1.zen
STAG2	nuc	7.81805555555556	372.727486256774	405909.987374694	0.806542059189818	1808.37073118496	3690.67409101764	STAG2gfpcf2	STAG22015120214	20151202	TR1_2_W0001_P0027_T0001_R1_P2_K1_Ch2-Ch1.zen
STAG2	nuc	7.81805555555556	282.451143940241	307596.687923809	0.922619655390015	1808.37073118496	3690.67409101764	STAG2gfpcf2	STAG22015120214	20151202	TR1_2_W0001_P0027_T0001_R1_P3_K1_Ch2-Ch1.zen
STAG2	nuc	7.85027777777778	158.795813985055	160036.163791797	7.79555511805555	1673.50970409942	3415.4384383003	STAG2gfpcf2	STAG220150120108	20150120	TR1_2_W0001_P0030_T0001_R1_P1_K1_Ch2-Ch1.zen
STAG2	nuc	7.85027777777778	184.357262731414	185797.272322737	6.55843021134265	1673.50970409942	3415.4384383003	STAG2gfpcf2	STAG220150120108	20150120	TR1_2_W0001_P0030_T0001_R1_P2_K1_Ch2-Ch1.zen
STAG2	nuc	7.85027777777778	159.676909300475	160924.141318886	7.637800305128	1673.50970409942	3415.4384383003	STAG2gfpcf2	STAG220150120108	20150120	TR1_2_W0001_P0030_T0001_R1_P3_K1_Ch2-Ch1.zen
STAG2	nuc	7.88027777777778	294.33742067682	340120.40371562	0.983188667614213	1918.82937578995	3916.10732256825	STAG2gfpcf2	STAG22015120217	20151202	TR1_2_W0001_P0028_T0001_R1_P2_K1_Ch2-Ch1.zen
STAG2	nuc	7.88027777777778	355.933193480381	411297.147280706	0.938626774409545	1918.82937578995	3916.10732256825	STAG2gfpcf2	STAG22015120217	20151202	TR1_2_W0001_P0028_T0001_R1_P3_K1_Ch2-Ch1.zen
STAG2	nuc	7.90361111111111	224.964519043834	226721.710815564	8.43476816143085	1673.50970409942	3415.4384383003	STAG2gfpcf2	STAG220150120111	20150120	TR1_2_W0001_P0031_T0001_R1_P1_K1_Ch2-Ch1.zen
STAG2	nuc	7.90361111111111	233.243036541639	235064.891589565	7.39060693817468	1673.50970409942	3415.4384383003	STAG2gfpcf2	STAG220150120111	20150120	TR1_2_W0001_P0031_T0001_R1_P2_K1_Ch2-Ch1.zen
STAG2	nuc	7.90361111111111	133.242104685556	134282.855160326	7.35406432476565	1673.50970409942	3415.4384383003	STAG2gfpcf2	STAG220150120111	20150120	TR1_2_W0001_P0031_T0001_R1_P3_K1_Ch2-Ch1.zen
STAG2	nuc	7.93861111111111	471.154230870097	474834.403820123	4.6445111422882	1673.50970409942	3415.4384383003	STAG2gfpcf2	STAG22015021252	20150212	STAG2_mEGFP_10_R1_P1_K1_Ch2-Ch1.zen
STAG2	nuc	7.93861111111111	324.573712638651	327108.949126577	5.94834554618447	1673.50970409942	3415.4384383003	STAG2gfpcf2	STAG22015021252	20150212	STAG2_mEGFP_10_R1_P2_K1_Ch2-Ch1.zen
STAG2	nuc	7.93861111111111	266.39752788689	268478.351769704	6.22138985358146	1673.50970409942	3415.4384383003	STAG2gfpcf2	STAG22015021252	20150212	STAG2_mEGFP_10_R1_P3_K1_Ch2-Ch1.zen
STAG2	nuc	7.95694444444444	340.482752739776	343142.254309505	1.87995497295013	1673.50970409942	3415.4384383003	STAG2gfpcf2	STAG220150120114	20150120	TR1_2_W0001_P0032_T0001_R1_P1_K1_Ch2-Ch1.zen
STAG2	nuc	7.95694444444444	268.267136721902	270362.564068743	6.83081373201802	1673.50970409942	3415.4384383003	STAG2gfpcf2	STAG220150120114	20150120	TR1_2_W0001_P0032_T0001_R1_P3_K1_Ch2-Ch1.zen
STAG2	nuc	8.01138888888889	223.947715798887	225696.965347981	6.1337871	1673.50970409942	3415.4384383003	STAG2gfpcf2	STAG220150120117	20150120	TR1_2_W0001_P0033_T0001_R1_P1_K1_Ch2-Ch1.zen
STAG2	nuc	8.01138888888889	228.354280936647	230137.95004681	7.40084118815592	1673.50970409942	3415.4384383003	STAG2gfpcf2	STAG220150120117	20150120	TR1_2_W0001_P0033_T0001_R1_P2_K1_Ch2-Ch1.zen
STAG2	nuc	8.01138888888889	450.889118681311	454411.001388312	2.75176057394299	1673.50970409942	3415.4384383003	STAG2gfpcf2	STAG220150120117	20150120	TR1_2_W0001_P0033_T0001_R1_P3_K1_Ch2-Ch1.zen
STAG2	nuc	8.065	259.078650764664	261102.307096292	6.47716139383562	1673.50970409942	3415.4384383003	STAG2gfpcf2	STAG220150120126	20150120	TR1_2_W0001_P0034_T0001_R1_P1_K1_Ch2-Ch1.zen
STAG2	nuc	8.065	287.927704286094	290176.699794253	6.20684862458592	1673.50970409942	3415.4384383003	STAG2gfpcf2	STAG220150120126	20150120	TR1_2_W0001_P0034_T0001_R1_P2_K1_Ch2-Ch1.zen
STAG2	nuc	8.065	248.56224910014	250503.762102892	6.39272173503422	1673.50970409942	3415.4384383003	STAG2gfpcf2	STAG220150120126	20150120	TR1_2_W0001_P0034_T0001_R1_P3_K1_Ch2-Ch1.zen
STAG2	nuc	8.3525	270.616857784517	272730.638739005	7.72670699380307	1673.50970409942	3415.4384383003	STAG2gfpcf2	STAG220150120124	20150120	TR1_2_W0001_P0039_T0001_R1_P1_K1_Ch2-Ch1.zen
STAG2	nuc	8.3525	319.797195965024	322295.123210442	3.13550516553702	1673.50970409942	3415.4384383003	STAG2gfpcf2	STAG220150120124	20150120	TR1_2_W0001_P0039_T0001_R1_P2_K1_Ch2-Ch1.zen
STAG2	nuc	8.3525	310.881404692225	313309.690933233	7.6147427639287	1673.50970409942	3415.4384383003	STAG2gfpcf2	STAG220150120124	20150120	TR1_2_W0001_P0039_T0001_R1_P3_K1_Ch2-Ch1.zen
STAG2	nuc	8.46	175.78959228644	177162.68003572	8.45933487760548	1673.50970409942	3415.4384383003	STAG2gfpcf2	STAG220150120125	20150120	TR1_2_W0001_P0041_T0001_R1_P1_K1_Ch2-Ch1.zen
STAG2	nuc	8.46	232.549278608464	234365.714731944	6.92175291268693	1673.50970409942	3415.4384383003	STAG2gfpcf2	STAG220150120125	20150120	TR1_2_W0001_P0041_T0001_R1_P2_K1_Ch2-Ch1.zen
STAG2	nuc	8.46	294.637403094784	296938.807878803	3.42089365420838	1673.50970409942	3415.4384383003	STAG2gfpcf2	STAG220150120125	20150120	TR1_2_W0001_P0041_T0001_R1_P3_K1_Ch2-Ch1.zen
STAG2	nuc	8.48638888888889	189.023794086844	190500.253828329	4.76745145004926	1673.50970409942	3415.4384383003	STAG2gfpcf2	STAG22015021268	20150212	TR1_2_W0001_P0003_T0001_R1_P1_K1_Ch2-Ch1.zen
STAG2	nuc	8.48638888888889	227.197798033685	228972.433887183	4.40893618573803	1673.50970409942	3415.4384383003	STAG2gfpcf2	STAG22015021268	20150212	TR1_2_W0001_P0003_T0001_R1_P2_K1_Ch2-Ch1.zen
STAG2	nuc	8.48638888888889	1031.19689973838	1039251.55082272	0.864167478557875	1673.50970409942	3415.4384383003	STAG2gfpcf2	STAG22015021268	20150212	TR1_2_W0001_P0003_T0001_R1_P3_K1_Ch2-Ch1.zen
STAG2	nuc	8.53944444444445	96.0421453129777	96792.3279115518	7.40588981963725	1673.50970409942	3415.4384383003	STAG2gfpcf2	STAG22015021269	20150212	TR1_2_W0001_P0004_T0001_R1_P1_K1_Ch2-Ch1.zen
STAG2	nuc	8.53944444444445	222.263349066541	223999.44207266	6.28685141850041	1673.50970409942	3415.4384383003	STAG2gfpcf2	STAG22015021269	20150212	TR1_2_W0001_P0004_T0001_R1_P2_K1_Ch2-Ch1.zen
STAG2	nuc	8.53944444444445	145.803618575521	146942.486695428	5.41288636437909	1673.50970409942	3415.4384383003	STAG2gfpcf2	STAG22015021269	20150212	TR1_2_W0001_P0004_T0001_R1_P3_K1_Ch2-Ch1.zen
STAG2	nuc	8.5925	436.471457998726	439880.724748213	2.96572907734458	1673.50970409942	3415.4384383003	STAG2gfpcf2	STAG22015021270	20150212	TR1_2_W0001_P0005_T0001_R1_P1_K1_Ch2-Ch1.zen
STAG2	nuc	8.5925	224.442634994842	226195.750344385	5.42370201737586	1673.50970409942	3415.4384383003	STAG2gfpcf2	STAG22015021270	20150212	TR1_2_W0001_P0005_T0001_R1_P2_K1_Ch2-Ch1.zen
STAG2	nuc	8.5925	301.773164853634	304130.306879691	4.87129814631548	1673.50970409942	3415.4384383003	STAG2gfpcf2	STAG22015021270	20150212	TR1_2_W0001_P0005_T0001_R1_P3_K1_Ch2-Ch1.zen
STAG2	nuc	8.69833333333333	453.45244948177	456994.354296302	4.41948302254499	1673.50970409942	3415.4384383003	STAG2gfpcf2	STAG22015021271	20150212	TR1_2_W0001_P0007_T0001_R1_P1_K1_Ch2-Ch1.zen
STAG2	nuc	8.69833333333333	373.164326921051	376079.103382495	4.82357830589489	1673.50970409942	3415.4384383003	STAG2gfpcf2	STAG22015021271	20150212	TR1_2_W0001_P0007_T0001_R1_P2_K1_Ch2-Ch1.zen
STAG2	nuc	8.69833333333333	375.59319931223	378526.947630207	5.34798395303194	1673.50970409942	3415.4384383003	STAG2gfpcf2	STAG22015021271	20150212	TR1_2_W0001_P0007_T0001_R1_P3_K1_Ch2-Ch1.zen
STAG2	nuc	8.75138888888889	306.160697690818	308552.110617159	5.89125645726891	1673.50970409942	3415.4384383003	STAG2gfpcf2	STAG22015021272	20150212	TR1_2_W0001_P0008_T0001_R1_P1_K1_Ch2-Ch1.zen
STAG2	nuc	8.75138888888889	428.435004506419	431781.498735108	4.64127556677088	1673.50970409942	3415.4384383003	STAG2gfpcf2	STAG22015021272	20150212	TR1_2_W0001_P0008_T0001_R1_P2_K1_Ch2-Ch1.zen
STAG2	nuc	8.75138888888889	387.592079863239	390619.551112564	5.38048373283638	1673.50970409942	3415.4384383003	STAG2gfpcf2	STAG22015021272	20150212	TR1_2_W0001_P0008_T0001_R1_P3_K1_Ch2-Ch1.zen
STAG2	nuc	8.80444444444444	279.320871837152	281502.639609914	4.49412453705923	1673.50970409942	3415.4384383003	STAG2gfpcf2	STAG22015021273	20150212	TR1_2_W0001_P0009_T0001_R1_P1_K1_Ch2-Ch1.zen
STAG2	nuc	8.80444444444444	827.783276491131	834249.069267736	0.97081360370068	1673.50970409942	3415.4384383003	STAG2gfpcf2	STAG22015021273	20150212	TR1_2_W0001_P0009_T0001_R1_P2_K1_Ch2-Ch1.zen
STAG2	nuc	8.80444444444444	174.779233151495	176144.429012907	6.05923073198898	1673.50970409942	3415.4384383003	STAG2gfpcf2	STAG22015021273	20150212	TR1_2_W0001_P0009_T0001_R1_P3_K1_Ch2-Ch1.zen
STAG2	nuc	8.85722222222222	1283.26865544908	1293292.23219735	1.00532061758974	1673.50970409942	3415.4384383003	STAG2gfpcf2	STAG22015021274	20150212	TR1_2_W0001_P0010_T0001_R1_P2_K1_Ch2-Ch1.zen
STAG2	nuc	8.85722222222222	315.63378512979	318099.192085818	5.63099024096262	1673.50970409942	3415.4384383003	STAG2gfpcf2	STAG22015021274	20150212	TR1_2_W0001_P0010_T0001_R1_P3_K1_Ch2-Ch1.zen
STAG2	nuc	8.91138888888889	260.001590108086	262032.455493954	7.17314463382402	1673.50970409942	3415.4384383003	STAG2gfpcf2	STAG22015021275	20150212	TR1_2_W0001_P0011_T0001_R1_P1_K1_Ch2-Ch1.zen
STAG2	nuc	8.91138888888889	262.487724030896	264538.008541572	7.08844065894013	1673.50970409942	3415.4384383003	STAG2gfpcf2	STAG22015021275	20150212	TR1_2_W0001_P0011_T0001_R1_P2_K1_Ch2-Ch1.zen
STAG2	nuc	8.91138888888889	295.282606502941	297589.050953325	6.88694431365967	1673.50970409942	3415.4384383003	STAG2gfpcf2	STAG22015021275	20150212	TR1_2_W0001_P0011_T0001_R1_P3_K1_Ch2-Ch1.zen
STAG2	nuc	8.96416666666667	166.109074900093	167406.548389978	5.61267577971147	1673.50970409942	3415.4384383003	STAG2gfpcf2	STAG22015021276	20150212	TR1_2_W0001_P0012_T0001_R1_P1_K1_Ch2-Ch1.zen
STAG2	nuc	8.96416666666667	171.98309090075	173326.446170692	5.36002539012462	1673.50970409942	3415.4384383003	STAG2gfpcf2	STAG22015021276	20150212	TR1_2_W0001_P0012_T0001_R1_P2_K1_Ch2-Ch1.zen
STAG2	nuc	8.96416666666667	141.60472872399	142710.799428871	4.3312822489706	1673.50970409942	3415.4384383003	STAG2gfpcf2	STAG22015021276	20150212	TR1_2_W0001_P0012_T0001_R1_P3_K1_Ch2-Ch1.zen
STAG2	cyt	6.40083333333333	18.1759609679367	37384.7680766571	3.36491569120962	1673.50970409942	3415.4384383003	STAG2gfpcf2	STAG220150120123	20150120	TR1_2_W0001_P0003_T0001_R1_P4_K1_Ch2-Ch1.zen
STAG2	cyt	6.44583333333333	2.23844797683313	3722.98564779475	1.8509322675841	1353.24141984959	2761.80816300769	STAG2gfpcf2	STAG22015120319	20151203	TR1_2_W0001_P0008_T0001_R1_P5_K1_Ch2-Ch1.zen
STAG2	cyt	6.45472222222222	44.9041273365642	92359.9246897311	1.30403914639906	1673.50970409942	3415.4384383003	STAG2gfpcf2	STAG220150120102	20150120	TR1_2_W0001_P0004_T0001_R1_P4_K1_Ch2-Ch1.zen
STAG2	cyt	6.45472222222222	1.04914948767755	2157.91673099204	3.42539288401254	1673.50970409942	3415.4384383003	STAG2gfpcf2	STAG220150120102	20150120	TR1_2_W0001_P0004_T0001_R1_P5_K1_Ch2-Ch1.zen
STAG2	cyt	6.50805555555556	3.97072832149273	8167.09265916026	4.44591824739514	1673.50970409942	3415.4384383003	STAG2gfpcf2	STAG220150120104	20150120	TR1_2_W0001_P0005_T0001_R1_P5_K1_Ch2-Ch1.zen
STAG2	cyt	6.56138888888889	66.0285730527858	135809.20944788	1.00090149540272	1673.50970409942	3415.4384383003	STAG2gfpcf2	STAG220150120106	20150120	TR1_2_W0001_P0006_T0001_R1_P5_K1_Ch2-Ch1.zen
STAG2	cyt	6.66833333333333	29.6476024077667	60979.9251879179	1.21192476540779	1673.50970409942	3415.4384383003	STAG2gfpcf2	STAG220150120112	20150120	TR1_2_W0001_P0008_T0001_R1_P4_K1_Ch2-Ch1.zen
STAG2	cyt	6.71666666666667	14.4115117672683	29641.9554379412	3.11583730708105	1673.50970409942	3415.4384383003	STAG2gfpcf2	STAG22015021251	20150212	STAG2_mEGFP_0_R1_P4_K1_Ch2-Ch1.zen
STAG2	cyt	6.71666666666667	55.7335350753733	114634.119569282	1.47348051370652	1673.50970409942	3415.4384383003	STAG2gfpcf2	STAG22015021251	20150212	STAG2_mEGFP_0_R1_P5_K1_Ch2-Ch1.zen
STAG2	cyt	6.72194444444444	17.54614828637	36089.3537063444	2.91286454627404	1673.50970409942	3415.4384383003	STAG2gfpcf2	STAG220150120115	20150120	TR1_2_W0001_P0009_T0001_R1_P4_K1_Ch2-Ch1.zen
STAG2	cyt	6.72194444444444	5.72826444004732	11782.0366114728	4.31533358156854	1673.50970409942	3415.4384383003	STAG2gfpcf2	STAG220150120115	20150120	TR1_2_W0001_P0009_T0001_R1_P5_K1_Ch2-Ch1.zen
STAG2	cyt	6.77555555555556	26.7147596780369	54947.5813987958	1.38525999833777	1673.50970409942	3415.4384383003	STAG2gfpcf2	STAG220150120118	20150120	TR1_2_W0001_P0010_T0001_R1_P5_K1_Ch2-Ch1.zen
STAG2	cyt	6.88305555555556	3.95386544725659	8132.40868049547	5.33038291107799	1673.50970409942	3415.4384383003	STAG2gfpcf2	STAG220150120121	20150120	TR1_2_W0001_P0012_T0001_R1_P4_K1_Ch2-Ch1.zen
STAG2	cyt	7.02444444444444	1.24569170211365	2912.43100428211	1.20580015209125	1902.28682409941	3882.34590082505	STAG2gfpcf2	STAG22015120317	20151203	TR1_2_W0001_P0017_T0001_R1_P4_K1_Ch2-Ch1.zen
STAG2	cyt	7.04527777777778	12.5274219090651	25766.7126098585	3.17964371822803	1673.50970409942	3415.4384383003	STAG2gfpcf2	STAG220150120101	20150120	TR1_2_W0001_P0015_T0001_R1_P4_K1_Ch2-Ch1.zen
STAG2	cyt	7.04527777777778	14.4492060012614	29719.4858748818	1.26115994960501	1673.50970409942	3415.4384383003	STAG2gfpcf2	STAG220150120101	20150120	TR1_2_W0001_P0015_T0001_R1_P5_K1_Ch2-Ch1.zen
STAG2	cyt	7.08694444444444	4.53306310428894	9078.90456880602	0.865317779565567	1629.56846573846	3325.75948743619	STAG2gfpcf2	STAG22015120320	20151203	TR1_2_W0001_P0018_T0001_R1_P5_K1_Ch2-Ch1.zen
STAG2	cyt	7.09861111111111	4.34469749399698	8936.28174393842	7.18693854338654	1673.50970409942	3415.4384383003	STAG2gfpcf2	STAG220150120103	20150120	TR1_2_W0001_P0016_T0001_R1_P4_K1_Ch2-Ch1.zen
STAG2	cyt	7.15194444444444	5.78264898893393	11893.8961027352	8.25341238700125	1673.50970409942	3415.4384383003	STAG2gfpcf2	STAG220150120105	20150120	TR1_2_W0001_P0017_T0001_R1_P4_K1_Ch2-Ch1.zen
STAG2	cyt	7.15194444444444	8.70803273031641	17910.8980593158	5.8216832868364	1673.50970409942	3415.4384383003	STAG2gfpcf2	STAG220150120105	20150120	TR1_2_W0001_P0017_T0001_R1_P5_K1_Ch2-Ch1.zen
STAG2	cyt	7.20027777777778	16.246108427254	33415.399426337	2.13647384910486	1673.50970409942	3415.4384383003	STAG2gfpcf2	STAG22015021254	20150212	STAG2_mEGFP_3_R1_P4_K1_Ch2-Ch1.zen
STAG2	cyt	7.20027777777778	6.08142003677334	12508.4158165044	4.277442228482	1673.50970409942	3415.4384383003	STAG2gfpcf2	STAG22015021254	20150212	STAG2_mEGFP_3_R1_P5_K1_Ch2-Ch1.zen
STAG2	cyt	7.20555555555556	7.17174502340705	14751.0233367005	1.27741912799691	1673.50970409942	3415.4384383003	STAG2gfpcf2	STAG220150120107	20150120	TR1_2_W0001_P0018_T0001_R1_P4_K1_Ch2-Ch1.zen
STAG2	cyt	7.26888888888889	54.7680256685313	112648.23583448	1.25382546320672	1673.50970409942	3415.4384383003	STAG2gfpcf2	STAG22015021255	20150212	STAG2_mEGFP_4_R1_P4_K1_Ch2-Ch1.zen
STAG2	cyt	7.3125	39.2219935858272	80672.770826088	1.30095351932177	1673.50970409942	3415.4384383003	STAG2gfpcf2	STAG220150120113	20150120	TR1_2_W0001_P0020_T0001_R1_P5_K1_Ch2-Ch1.zen
STAG2	cyt	7.34333333333333	11.1727037287114	22980.2946003185	1.95854775309761	1673.50970409942	3415.4384383003	STAG2gfpcf2	STAG22015021256	20150212	STAG2_mEGFP_5_R1_P5_K1_Ch2-Ch1.zen
STAG2	cyt	7.36638888888889	12.4724430910315	25653.6308110506	2.93468040647198	1673.50970409942	3415.4384383003	STAG2gfpcf2	STAG220150120116	20150120	TR1_2_W0001_P0021_T0001_R1_P5_K1_Ch2-Ch1.zen
STAG2	cyt	7.41611111111111	7.1014546088981	14606.4482658657	3.87543503322259	1673.50970409942	3415.4384383003	STAG2gfpcf2	STAG22015021257	20150212	STAG2_mEGFP_6_R1_P4_K1_Ch2-Ch1.zen
STAG2	cyt	7.42	26.4382290157653	54378.8062625957	1.7628624867872	1673.50970409942	3415.4384383003	STAG2gfpcf2	STAG220150120119	20150120	TR1_2_W0001_P0022_T0001_R1_P5_K1_Ch2-Ch1.zen
STAG2	cyt	7.47472222222222	30.9213492236117	63599.7992833096	1.25842685529507	1673.50970409942	3415.4384383003	STAG2gfpcf2	STAG220150120120	20150120	TR1_2_W0001_P0023_T0001_R1_P4_K1_Ch2-Ch1.zen
STAG2	cyt	7.47472222222222	41.9343947338547	86251.7048933841	1.23708618208322	1673.50970409942	3415.4384383003	STAG2gfpcf2	STAG220150120120	20150120	TR1_2_W0001_P0023_T0001_R1_P5_K1_Ch2-Ch1.zen
STAG2	cyt	7.48222222222222	8.74769367498758	17992.4736756394	3.54879283202688	1673.50970409942	3415.4384383003	STAG2gfpcf2	STAG22015021258	20150212	STAG2_mEGFP_7_R1_P4_K1_Ch2-Ch1.zen
STAG2	cyt	7.48222222222222	18.835210798035	38740.7295053968	2.38348425526174	1673.50970409942	3415.4384383003	STAG2gfpcf2	STAG22015021258	20150212	STAG2_mEGFP_7_R1_P5_K1_Ch2-Ch1.zen
STAG2	cyt	7.52833333333333	29.8754977712895	61448.6660333717	2.129579846541	1673.50970409942	3415.4384383003	STAG2gfpcf2	STAG220150120122	20150120	TR1_2_W0001_P0024_T0001_R1_P4_K1_Ch2-Ch1.zen
STAG2	cyt	7.57722222222222	46.3958421523983	95428.1207826281	1.13600794553273	1673.50970409942	3415.4384383003	STAG2gfpcf2	STAG22015021259	20150212	STAG2_mEGFP_8_R1_P4_K1_Ch2-Ch1.zen
STAG2	cyt	7.63944444444444	5.87485792096809	12083.5537249525	4.36814285484304	1673.50970409942	3415.4384383003	STAG2gfpcf2	STAG22015021260	20150212	STAG2_mEGFP_9_R1_P4_K1_Ch2-Ch1.zen
STAG2	cyt	7.63944444444444	30.9090491346008	63574.5001546523	1.57397729307898	1673.50970409942	3415.4384383003	STAG2gfpcf2	STAG22015021260	20150212	STAG2_mEGFP_9_R1_P5_K1_Ch2-Ch1.zen
STAG2	cyt	7.85027777777778	52.2234345561128	107414.457617444	0.922965945229682	1673.50970409942	3415.4384383003	STAG2gfpcf2	STAG220150120108	20150120	TR1_2_W0001_P0030_T0001_R1_P5_K1_Ch2-Ch1.zen
STAG2	cyt	7.90361111111111	3.52317836912115	7246.56079833344	5.10921662032086	1673.50970409942	3415.4384383003	STAG2gfpcf2	STAG220150120111	20150120	TR1_2_W0001_P0031_T0001_R1_P4_K1_Ch2-Ch1.zen
STAG2	cyt	7.90361111111111	43.1551934967196	88762.6741179817	1.27849531110283	1673.50970409942	3415.4384383003	STAG2gfpcf2	STAG220150120111	20150120	TR1_2_W0001_P0031_T0001_R1_P5_K1_Ch2-Ch1.zen
STAG2	cyt	7.93861111111111	49.5371085650279	101889.15558075	1.20919560538117	1673.50970409942	3415.4384383003	STAG2gfpcf2	STAG22015021252	20150212	STAG2_mEGFP_10_R1_P4_K1_Ch2-Ch1.zen
STAG2	cyt	7.93861111111111	30.4416976208333	62613.2399504026	1.5228891517933	1673.50970409942	3415.4384383003	STAG2gfpcf2	STAG22015021252	20150212	STAG2_mEGFP_10_R1_P5_K1_Ch2-Ch1.zen
STAG2	cyt	7.95694444444444	17.2888217991858	35560.0781945662	1.49942385224274	1673.50970409942	3415.4384383003	STAG2gfpcf2	STAG220150120114	20150120	TR1_2_W0001_P0032_T0001_R1_P5_K1_Ch2-Ch1.zen
STAG2	cyt	8.01138888888889	6.15800556884321	12665.9388415324	3.41299395833333	1673.50970409942	3415.4384383003	STAG2gfpcf2	STAG220150120117	20150120	TR1_2_W0001_P0033_T0001_R1_P4_K1_Ch2-Ch1.zen
STAG2	cyt	8.065	5.25189658483622	10802.2313721428	2.10495038186157	1673.50970409942	3415.4384383003	STAG2gfpcf2	STAG220150120126	20150120	TR1_2_W0001_P0034_T0001_R1_P5_K1_Ch2-Ch1.zen
STAG2	cyt	8.3525	21.9754152637031	45199.5800646258	2.14864660062565	1673.50970409942	3415.4384383003	STAG2gfpcf2	STAG220150120124	20150120	TR1_2_W0001_P0039_T0001_R1_P4_K1_Ch2-Ch1.zen
STAG2	cyt	8.46	9.13584657566212	18790.8362048943	3.05077453363666	1673.50970409942	3415.4384383003	STAG2gfpcf2	STAG220150120125	20150120	TR1_2_W0001_P0041_T0001_R1_P4_K1_Ch2-Ch1.zen
STAG2	cyt	8.46	2.0812458013027	4280.75806992943	8.4146419941349	1673.50970409942	3415.4384383003	STAG2gfpcf2	STAG220150120125	20150120	TR1_2_W0001_P0041_T0001_R1_P5_K1_Ch2-Ch1.zen
STAG2	cyt	8.48638888888889	8.12264579145965	16706.8596603079	2.0607798806315	1673.50970409942	3415.4384383003	STAG2gfpcf2	STAG22015021268	20150212	TR1_2_W0001_P0003_T0001_R1_P5_K1_Ch2-Ch1.zen
STAG2	cyt	8.53944444444445	4.87132426645233	10019.460772873	4.15284746799431	1673.50970409942	3415.4384383003	STAG2gfpcf2	STAG22015021269	20150212	TR1_2_W0001_P0004_T0001_R1_P5_K1_Ch2-Ch1.zen
STAG2	cyt	8.5925	44.5250635107759	91580.2567955085	1.25268992041198	1673.50970409942	3415.4384383003	STAG2gfpcf2	STAG22015021270	20150212	TR1_2_W0001_P0005_T0001_R1_P4_K1_Ch2-Ch1.zen
STAG2	cyt	8.5925	13.3852800877446	27531.1766241227	2.17197969676085	1673.50970409942	3415.4384383003	STAG2gfpcf2	STAG22015021270	20150212	TR1_2_W0001_P0005_T0001_R1_P5_K1_Ch2-Ch1.zen
STAG2	cyt	8.69833333333333	3.84239969590854	7903.14315390307	1.14875208791209	1673.50970409942	3415.4384383003	STAG2gfpcf2	STAG22015021271	20150212	TR1_2_W0001_P0007_T0001_R1_P4_K1_Ch2-Ch1.zen
STAG2	cyt	8.69833333333333	13.864641610412	28517.1393130505	1.68643245859717	1673.50970409942	3415.4384383003	STAG2gfpcf2	STAG22015021271	20150212	TR1_2_W0001_P0007_T0001_R1_P5_K1_Ch2-Ch1.zen
STAG2	cyt	8.75138888888889	95.9190975314085	197288.782786213	0.976455941750597	1673.50970409942	3415.4384383003	STAG2gfpcf2	STAG22015021272	20150212	TR1_2_W0001_P0008_T0001_R1_P4_K1_Ch2-Ch1.zen
STAG2	cyt	8.75138888888889	63.8861385608479	131402.596958899	1.82852175619649	1673.50970409942	3415.4384383003	STAG2gfpcf2	STAG22015021272	20150212	TR1_2_W0001_P0008_T0001_R1_P5_K1_Ch2-Ch1.zen
STAG2	cyt	8.85722222222222	10.9547264305067	22531.9534780123	3.29554509183027	1673.50970409942	3415.4384383003	STAG2gfpcf2	STAG22015021274	20150212	TR1_2_W0001_P0010_T0001_R1_P5_K1_Ch2-Ch1.zen
STAG2	cyt	8.91138888888889	5.08205586481667	10452.8987597377	6.97699031091123	1673.50970409942	3415.4384383003	STAG2gfpcf2	STAG22015021275	20150212	TR1_2_W0001_P0011_T0001_R1_P4_K1_Ch2-Ch1.zen
STAG2	cyt	8.91138888888889	64.9105662669485	133509.665315364	1.63951462435866	1673.50970409942	3415.4384383003	STAG2gfpcf2	STAG22015021275	20150212	TR1_2_W0001_P0011_T0001_R1_P5_K1_Ch2-Ch1.zen
STAG2	cyt	8.96416666666667	42.3114047997234	87027.1485631813	1.00574782637076	1673.50970409942	3415.4384383003	STAG2gfpcf2	STAG22015021276	20150212	TR1_2_W0001_P0012_T0001_R1_P5_K1_Ch2-Ch1.zen
NIPBL	nuc	6.19333333333333	117.843162516493	97888.4273896881	0.753029897313237	1379.35519505172	2815.10333744021	gfpNIPBLcf1	NIPBL2015120322	20151203	TR1_2_W0001_P0004_T0001_R1_P2_K1_Ch2-Ch1.zen
NIPBL	nuc	6.25611111111111	233.665918272679	247315.19878463	0.650431181477939	1757.53744641649	3586.92927596339	gfpNIPBLcf1	NIPBL2015120325	20151203	TR1_2_W0001_P0005_T0001_R1_P1_K1_Ch2-Ch1.zen
NIPBL	nuc	6.25611111111111	201.22044616473	212974.468038117	0.955898956944445	1757.53744641649	3586.92927596339	gfpNIPBLcf1	NIPBL2015120325	20151203	TR1_2_W0001_P0005_T0001_R1_P3_K1_Ch2-Ch1.zen
NIPBL	nuc	6.31888888888889	250.803530081763	294674.581791393	1.03526042218259	1951.0041057265	3981.77219986059	gfpNIPBLcf1	NIPBL2015120327	20151203	TR1_2_W0001_P0006_T0001_R1_P1_K1_Ch2-Ch1.zen
NIPBL	nuc	6.31888888888889	116.731196130218	137150.048846869	1.09974535850891	1951.0041057265	3981.77219986059	gfpNIPBLcf1	NIPBL2015120327	20151203	TR1_2_W0001_P0006_T0001_R1_P3_K1_Ch2-Ch1.zen
NIPBL	nuc	6.36416666666667	115.00191400118	113016.616403167	0.800928284025409	1631.8731048188	3330.46298744107	gfpNIPBLcf1	NIPBL2015120212	20151202	TR1_2_W0001_P0004_T0001_R1_P1_K1_Ch2-Ch1.zen
NIPBL	nuc	6.36416666666667	223.157579095052	219305.17185815	0.601929669782557	1631.8731048188	3330.46298744107	gfpNIPBLcf1	NIPBL2015120212	20151202	TR1_2_W0001_P0004_T0001_R1_P3_K1_Ch2-Ch1.zen
NIPBL	nuc	6.42638888888889	190.332533254504	162915.177675229	0.915854592855963	1421.33899381419	2900.78738201309	gfpNIPBLcf1	NIPBL2015120215	20151202	TR1_2_W0001_P0005_T0001_R1_P3_K1_Ch2-Ch1.zen
NIPBL	nuc	6.48888888888889	245.427159495544	287368.620168232	0.746492437582694	1944.31163067469	3968.11363756882	gfpNIPBLcf1	NIPBL2015120217	20151202	TR1_2_W0001_P0006_T0001_R1_P3_K1_Ch2-Ch1.zen
NIPBL	nuc	6.83388888888889	84.1791026898281	77029.8739879667	0.671974931604302	1519.51169769908	3101.14643916045	gfpNIPBLcf1	NIPBL2015120323	20151203	TR1_2_W0001_P0014_T0001_R1_P2_K1_Ch2-Ch1.zen
NIPBL	nuc	6.83388888888889	144.438609780928	132171.614508864	0.94851998522316	1519.51169769908	3101.14643916045	gfpNIPBLcf1	NIPBL2015120323	20151203	TR1_2_W0001_P0014_T0001_R1_P3_K1_Ch2-Ch1.zen
NIPBL	nuc	6.96	158.516305684399	165277.50183975	0.649969729463116	1731.36626027642	3533.51693249161	gfpNIPBLcf1	NIPBL2015120328	20151203	TR1_2_W0001_P0016_T0001_R1_P2_K1_Ch2-Ch1.zen
NIPBL	nuc	6.96	100.214438022505	104488.884554318	1.1008359879911	1731.36626027642	3533.51693249161	gfpNIPBLcf1	NIPBL2015120328	20151203	TR1_2_W0001_P0016_T0001_R1_P3_K1_Ch2-Ch1.zen
NIPBL	nuc	6.99722222222222	140.217647652729	87266.6380653901	0.707253895395994	1033.46249549938	2109.17661428788	gfpNIPBLcf1	NIPBL2015120213	20151202	TR1_2_W0001_P0014_T0001_R1_P1_K1_Ch2-Ch1.zen
NIPBL	nuc	6.99722222222222	193.545662776199	120456.159302055	1.0137304826814	1033.46249549938	2109.17661428788	gfpNIPBLcf1	NIPBL2015120213	20151202	TR1_2_W0001_P0014_T0001_R1_P3_K1_Ch2-Ch1.zen
NIPBL	nuc	7.12166666666667	169.077029715404	184516.791029399	0.926645194139962	1812.17625621442	3698.44072447766	gfpNIPBLcf1	NIPBL2015120218	20151202	TR1_2_W0001_P0016_T0001_R1_P3_K1_Ch2-Ch1.zen
NIPBL	nuc	7.47527777777778	162.303948359179	181213.543247493	0.883161339777442	1854.00422528818	3783.8067388011	gfpNIPBLcf1	NIPBL2015120324	20151203	TR1_2_W0001_P0024_T0001_R1_P1_K1_Ch2-Ch1.zen
NIPBL	nuc	7.47527777777778	194.469681440725	217126.819059865	0.937022708083249	1854.00422528818	3783.8067388011	gfpNIPBLcf1	NIPBL2015120324	20151203	TR1_2_W0001_P0024_T0001_R1_P3_K1_Ch2-Ch1.zen
NIPBL	nuc	7.60111111111111	166.184864215769	175306.276349336	0.796609696497606	1751.68153074617	3574.97803395812	gfpNIPBLcf1	NIPBL2015120329	20151203	TR1_2_W0001_P0026_T0001_R1_P2_K1_Ch2-Ch1.zen
NIPBL	nuc	7.60111111111111	92.8058556167077	97899.7037326783	0.8311506385043	1751.68153074617	3574.97803395812	gfpNIPBLcf1	NIPBL2015120329	20151203	TR1_2_W0001_P0026_T0001_R1_P3_K1_Ch2-Ch1.zen
NIPBL	nuc	7.63	223.775125243051	157529.718405904	0.719522311189395	1168.96051061069	2385.7122853933	gfpNIPBLcf1	NIPBL2015120214	20151202	TR1_2_W0001_P0024_T0001_R1_P1_K1_Ch2-Ch1.zen
NIPBL	nuc	7.63	165.328277163329	116385.218945961	0.718350707170912	1168.96051061069	2385.7122853933	gfpNIPBLcf1	NIPBL2015120214	20151202	TR1_2_W0001_P0024_T0001_R1_P3_K1_Ch2-Ch1.zen
NIPBL	nuc	7.75416666666667	205.552312304107	185719.337088971	0.638989865045525	1500.32004130053	3061.97850317676	gfpNIPBLcf1	NIPBL2015120219	20151202	TR1_2_W0001_P0026_T0001_R1_P1_K1_Ch2-Ch1.zen
NIPBL	cyt	6.19333333333333	1.39616843372736	2366.9168639849	1.29242089739884	1379.35519505172	2815.10333744021	gfpNIPBLcf1	NIPBL2015120322	20151203	TR1_2_W0001_P0004_T0001_R1_P5_K1_Ch2-Ch1.zen
NIPBL	cyt	6.31888888888889	3.08232425350638	7391.04048637482	1.24851538974359	1951.0041057265	3981.77219986059	gfpNIPBLcf1	NIPBL2015120327	20151203	TR1_2_W0001_P0006_T0001_R1_P4_K1_Ch2-Ch1.zen
NIPBL	cyt	6.31888888888889	4.59978185076993	11029.7201369578	0.710869835976439	1951.0041057265	3981.77219986059	gfpNIPBLcf1	NIPBL2015120327	20151203	TR1_2_W0001_P0006_T0001_R1_P5_K1_Ch2-Ch1.zen
NIPBL	cyt	6.36416666666667	5.32314178843431	10676.3669800899	0.932727446097202	1631.8731048188	3330.46298744107	gfpNIPBLcf1	NIPBL2015120212	20151202	TR1_2_W0001_P0004_T0001_R1_P4_K1_Ch2-Ch1.zen
NIPBL	cyt	6.83388888888889	10.4600320303905	19534.672584391	1.05077493832871	1519.51169769908	3101.14643916045	gfpNIPBLcf1	NIPBL2015120323	20151203	TR1_2_W0001_P0014_T0001_R1_P4_K1_Ch2-Ch1.zen
NIPBL	cyt	6.83388888888889	6.05143016522921	11301.371410872	1.45854798736462	1519.51169769908	3101.14643916045	gfpNIPBLcf1	NIPBL2015120323	20151203	TR1_2_W0001_P0014_T0001_R1_P5_K1_Ch2-Ch1.zen
NIPBL	cyt	6.89694444444444	6.43066684293742	14673.0181104016	1.0153914787234	1856.49750030748	3788.89522279214	gfpNIPBLcf1	NIPBL2015120326	20151203	TR1_2_W0001_P0015_T0001_R1_P4_K1_Ch2-Ch1.zen
NIPBL	cyt	6.89694444444444	4.5569631019518	10397.7400410357	0.874635107786467	1856.49750030748	3788.89522279214	gfpNIPBLcf1	NIPBL2015120326	20151203	TR1_2_W0001_P0015_T0001_R1_P5_K1_Ch2-Ch1.zen
NIPBL	cyt	6.96	8.28060617056045	17620.5781609045	0.485136851790996	1731.36626027642	3533.51693249161	gfpNIPBLcf1	NIPBL2015120328	20151203	TR1_2_W0001_P0016_T0001_R1_P4_K1_Ch2-Ch1.zen
NIPBL	cyt	6.96	2.21060235318387	4704.01450626161	1.03321910928144	1731.36626027642	3533.51693249161	gfpNIPBLcf1	NIPBL2015120328	20151203	TR1_2_W0001_P0016_T0001_R1_P5_K1_Ch2-Ch1.zen
NIPBL	cyt	6.99722222222222	23.7272316937342	30137.7527839021	0.310593713576642	1033.46249549938	2109.17661428788	gfpNIPBLcf1	NIPBL2015120213	20151202	TR1_2_W0001_P0014_T0001_R1_P4_K1_Ch2-Ch1.zen
NIPBL	cyt	7.05972222222222	2.87322731967504	4279.40833748221	0.848113862815885	1211.83827969258	2473.22081929192	gfpNIPBLcf1	NIPBL2015120216	20151202	TR1_2_W0001_P0015_T0001_R1_P5_K1_Ch2-Ch1.zen
NIPBL	cyt	7.47527777777778	13.0847766595345	29815.7753891779	0.591907563551402	1854.00422528818	3783.8067388011	gfpNIPBLcf1	NIPBL2015120324	20151203	TR1_2_W0001_P0024_T0001_R1_P4_K1_Ch2-Ch1.zen
NIPBL	cyt	7.60111111111111	2.32659011223459	5008.9200910769	1.30581078393881	1751.68153074617	3574.97803395812	gfpNIPBLcf1	NIPBL2015120329	20151203	TR1_2_W0001_P0026_T0001_R1_P4_K1_Ch2-Ch1.zen
NIPBL	cyt	7.63	3.51629333181856	5051.89146580014	0.819664406406029	1168.96051061069	2385.7122853933	gfpNIPBLcf1	NIPBL2015120214	20151202	TR1_2_W0001_P0024_T0001_R1_P5_K1_Ch2-Ch1.zen
NIPBL	cyt	7.75416666666667	3.36002300462245	6195.76926271767	1.57926624026667	1500.32004130053	3061.97850317676	gfpNIPBLcf1	NIPBL2015120219	20151202	TR1_2_W0001_P0026_T0001_R1_P5_K1_Ch2-Ch1.zen
WAPL	nuc	6.84694444444444	96.6832711871776	74483.3752508327	1.99992464099896	1279.25512396441	2610.81074826029	gfpWAPLch3	WAPL2015071548	20150715	TR1_2_W0001_P0001_T0001_R1_P1_K1_Ch2-Ch1.zen
WAPL	nuc	6.84694444444444	103.216268971178	79516.3010040015	1.85694514181671	1279.25512396441	2610.81074826029	gfpWAPLch3	WAPL2015071548	20150715	TR1_2_W0001_P0001_T0001_R1_P2_K1_Ch2-Ch1.zen
WAPL	nuc	6.84694444444444	104.728572353723	80681.3573674452	2.43240843510771	1279.25512396441	2610.81074826029	gfpWAPLch3	WAPL2015071548	20150715	TR1_2_W0001_P0001_T0001_R1_P3_K1_Ch2-Ch1.zen
WAPL	nuc	6.96222222222222	93.1182742852894	86445.1979507959	1.85732387048334	1541.5410947446	3146.10587337081	gfpWAPLch3	WAPL2015071550	20150715	TR1_2_W0001_P0003_T0001_R1_P1_K1_Ch2-Ch1.zen
WAPL	nuc	6.96222222222222	99.770776337842	92620.9659320528	1.96924310464611	1541.5410947446	3146.10587337081	gfpWAPLch3	WAPL2015071550	20150715	TR1_2_W0001_P0003_T0001_R1_P2_K1_Ch2-Ch1.zen
WAPL	nuc	7.03388888888889	50.3480144078447	58766.5608388187	2.15953992845273	1938.19326500234	3955.62676566976	gfpWAPLch3	WAPL2015070852	20150708	TR1_2_W0001_P0002_T0001_R1_P1_K1_Ch2-Ch1.zen
WAPL	nuc	7.03388888888889	62.0360461852478	72408.9147352174	1.54214488939141	1938.19326500234	3955.62676566976	gfpWAPLch3	WAPL2015070852	20150708	TR1_2_W0001_P0002_T0001_R1_P2_K1_Ch2-Ch1.zen
WAPL	nuc	7.03388888888889	55.7754171068146	65101.4639061397	1.27021896957223	1938.19326500234	3955.62676566976	gfpWAPLch3	WAPL2015070852	20150708	TR1_2_W0001_P0002_T0001_R1_P3_K1_Ch2-Ch1.zen
WAPL	nuc	7.0775	112.041727041607	107860.789272329	1.98247327503813	1598.57476081106	3262.50494466595	gfpWAPLch3	WAPL2015071552	20150715	TR1_2_W0001_P0005_T0001_R1_P1_K1_Ch2-Ch1.zen
WAPL	nuc	7.0775	112.879940049775	108667.72360855	2.10442565343659	1598.57476081106	3262.50494466595	gfpWAPLch3	WAPL2015071552	20150715	TR1_2_W0001_P0005_T0001_R1_P2_K1_Ch2-Ch1.zen
WAPL	nuc	7.09166666666667	53.2217146622745	53524.6656487389	2.06156404553436	1669.99147148614	3408.25813520863	gfpWAPLch3	WAPL2015070856	20150708	TR1_2_W0001_P0003_T0001_R1_P1_K1_Ch2-Ch1.zen
WAPL	nuc	7.09166666666667	67.5355093348814	67919.9379333249	1.98892841458674	1669.99147148614	3408.25813520863	gfpWAPLch3	WAPL2015070856	20150708	TR1_2_W0001_P0003_T0001_R1_P2_K1_Ch2-Ch1.zen
WAPL	nuc	7.19333333333333	89.1784255342397	86595.0311443363	2.10610086147713	1612.43540154335	3290.79289843196	gfpWAPLch3	WAPL2015071551	20150715	TR1_2_W0001_P0007_T0001_R1_P1_K1_Ch2-Ch1.zen
WAPL	nuc	7.19333333333333	108.250019794791	105114.143688328	1.99687654872107	1612.43540154335	3290.79289843196	gfpWAPLch3	WAPL2015071551	20150715	TR1_2_W0001_P0007_T0001_R1_P2_K1_Ch2-Ch1.zen
WAPL	nuc	7.19333333333333	102.5773321052	99605.7871075804	1.83155656060111	1612.43540154335	3290.79289843196	gfpWAPLch3	WAPL2015071551	20150715	TR1_2_W0001_P0007_T0001_R1_P3_K1_Ch2-Ch1.zen
WAPL	nuc	7.20694444444444	81.6322036397355	94557.9644722533	0.850439497596906	1923.47146020088	3925.58127631473	gfpWAPLch3	WAPL2015070863	20150708	TR1_2_W0001_P0005_T0001_R1_P3_K1_Ch2-Ch1.zen
WAPL	nuc	7.30888888888889	148.537868409467	156064.156471245	1.88670687586017	1744.67739631695	3560.68341116748	gfpWAPLch3	WAPL2015071553	20150715	TR1_2_W0001_P0009_T0001_R1_P1_K1_Ch2-Ch1.zen
WAPL	nuc	7.30888888888889	138.371996701836	145383.188649135	1.69864372607719	1744.67739631695	3560.68341116748	gfpWAPLch3	WAPL2015071553	20150715	TR1_2_W0001_P0009_T0001_R1_P2_K1_Ch2-Ch1.zen
WAPL	nuc	7.30888888888889	114.392412453927	120188.579165009	1.97910083390901	1744.67739631695	3560.68341116748	gfpWAPLch3	WAPL2015071553	20150715	TR1_2_W0001_P0009_T0001_R1_P3_K1_Ch2-Ch1.zen
WAPL	nuc	7.42416666666667	61.5713677929653	55275.3795417791	2.14920727493033	1490.74061622639	3042.42801205329	gfpWAPLch3	WAPL2015071554	20150715	TR1_2_W0001_P0011_T0001_R1_P1_K1_Ch2-Ch1.zen
WAPL	nuc	7.42416666666667	130.14178926361	116834.123613771	1.89364693822273	1490.74061622639	3042.42801205329	gfpWAPLch3	WAPL2015071554	20150715	TR1_2_W0001_P0011_T0001_R1_P2_K1_Ch2-Ch1.zen
WAPL	nuc	7.42416666666667	123.519794546932	110889.261831281	1.88669647946354	1490.74061622639	3042.42801205329	gfpWAPLch3	WAPL2015071554	20150715	TR1_2_W0001_P0011_T0001_R1_P3_K1_Ch2-Ch1.zen
WAPL	nuc	7.54055555555556	107.082402843118	126518.480168169	1.75953085083351	1961.93678862362	4004.08453262394	gfpWAPLch3	WAPL2015071555	20150715	TR1_2_W0001_P0013_T0001_R1_P1_K1_Ch2-Ch1.zen
WAPL	nuc	7.54055555555556	106.480788381743	125807.669191955	1.77655903378864	1961.93678862362	4004.08453262394	gfpWAPLch3	WAPL2015071555	20150715	TR1_2_W0001_P0013_T0001_R1_P2_K1_Ch2-Ch1.zen
WAPL	nuc	7.54055555555556	93.3187462780034	110256.640090429	1.34644453047811	1961.93678862362	4004.08453262394	gfpWAPLch3	WAPL2015071555	20150715	TR1_2_W0001_P0013_T0001_R1_P3_K1_Ch2-Ch1.zen
WAPL	nuc	7.56	82.2629565416311	86722.8776370357	1.13520071199524	1750.56611823753	3572.70160690948	gfpWAPLch3	WAPL2015070849	20150708	TR1_2_W0001_P0011_T0001_R1_P1_K1_Ch2-Ch1.zen
WAPL	nuc	7.56	81.3166800383452	85725.2983515923	1.50020641682464	1750.56611823753	3572.70160690948	gfpWAPLch3	WAPL2015070849	20150708	TR1_2_W0001_P0011_T0001_R1_P2_K1_Ch2-Ch1.zen
WAPL	nuc	7.61777777777778	86.2351044035809	86198.3861445612	1.79412062983251	1659.83223159772	3387.52430956434	gfpWAPLch3	WAPL2015070853	20150708	TR1_2_W0001_P0012_T0001_R1_P1_K1_Ch2-Ch1.zen
WAPL	nuc	7.61777777777778	129.131233885605	129076.250777204	1.34033205855699	1659.83223159772	3387.52430956434	gfpWAPLch3	WAPL2015070853	20150708	TR1_2_W0001_P0012_T0001_R1_P2_K1_Ch2-Ch1.zen
WAPL	nuc	7.67527777777778	105.351128174648	105950.8125029	1.39954656896552	1669.99147148614	3408.25813520863	gfpWAPLch3	WAPL2015070857	20150708	TR1_2_W0001_P0013_T0001_R1_P1_K1_Ch2-Ch1.zen
WAPL	nuc	7.67527777777778	108.410660635369	109027.760568942	1.32828701848157	1669.99147148614	3408.25813520863	gfpWAPLch3	WAPL2015070857	20150708	TR1_2_W0001_P0013_T0001_R1_P2_K1_Ch2-Ch1.zen
WAPL	nuc	7.67527777777778	97.7939749239867	98350.642091918	1.4306699578669	1669.99147148614	3408.25813520863	gfpWAPLch3	WAPL2015070857	20150708	TR1_2_W0001_P0013_T0001_R1_P3_K1_Ch2-Ch1.zen
WAPL	nuc	7.73305555555556	116.315387678396	124901.063376247	0.822500305208623	1783.10991848943	3639.11971373995	gfpWAPLch3	WAPL2015070860	20150708	TR1_2_W0001_P0014_T0001_R1_P3_K1_Ch2-Ch1.zen
WAPL	nuc	7.77055555555556	90.1837917924557	83718.3348732318	1.62000299627076	1541.49188536922	3146.00544276572	gfpWAPLch3	WAPL2015071556	20150715	TR1_2_W0001_P0017_T0001_R1_P1_K1_Ch2-Ch1.zen
WAPL	nuc	7.77055555555556	100.036213091725	92864.416328119	1.89156131962129	1541.49188536922	3146.00544276572	gfpWAPLch3	WAPL2015071556	20150715	TR1_2_W0001_P0017_T0001_R1_P2_K1_Ch2-Ch1.zen
WAPL	nuc	7.79055555555556	89.6774551131923	104853.320558618	1.38629630946473	1941.5477040908	3962.47278524981	gfpWAPLch3	WAPL2015070864	20150708	TR1_2_W0001_P0015_T0001_R1_P1_K1_Ch2-Ch1.zen
WAPL	nuc	7.79055555555556	89.8989473671284	105112.295328519	1.32173481933616	1941.5477040908	3962.47278524981	gfpWAPLch3	WAPL2015070864	20150708	TR1_2_W0001_P0015_T0001_R1_P2_K1_Ch2-Ch1.zen
WAPL	nuc	7.79055555555556	98.0747564548058	114671.673770004	1.59128436195426	1941.5477040908	3962.47278524981	gfpWAPLch3	WAPL2015070864	20150708	TR1_2_W0001_P0015_T0001_R1_P3_K1_Ch2-Ch1.zen
WAPL	nuc	7.88666666666667	109.640817327344	100084.38622337	1.79602418196043	1515.80459142039	3093.58066691062	gfpWAPLch3	WAPL2015071557	20150715	TR1_2_W0001_P0019_T0001_R1_P2_K1_Ch2-Ch1.zen
WAPL	nuc	8.00194444444444	122.029472354664	133156.072940547	1.44294754247757	1811.94661246264	3697.97204832059	gfpWAPLch3	WAPL2015071549	20150715	TR1_2_W0001_P0021_T0001_R1_P1_K1_Ch2-Ch1.zen
WAPL	nuc	8.00194444444444	189.250349596001	206506.124041812	1.80420133394453	1811.94661246264	3697.97204832059	gfpWAPLch3	WAPL2015071549	20150715	TR1_2_W0001_P0021_T0001_R1_P2_K1_Ch2-Ch1.zen
WAPL	nuc	8.00194444444444	131.303000764136	143275.158121207	2.01063122396576	1811.94661246264	3697.97204832059	gfpWAPLch3	WAPL2015071549	20150715	TR1_2_W0001_P0021_T0001_R1_P3_K1_Ch2-Ch1.zen
WAPL	nuc	8.13888888888889	88.189991946256	103830.665307962	1.50597624116823	1955.03927450773	3990.00750947766	gfpWAPLch3	WAPL2015070850	20150708	TR1_2_W0001_P0021_T0001_R1_P1_K1_Ch2-Ch1.zen
WAPL	nuc	8.13888888888889	55.7331214110428	65617.5031666242	1.26886891483555	1955.03927450773	3990.00750947766	gfpWAPLch3	WAPL2015070850	20150708	TR1_2_W0001_P0021_T0001_R1_P2_K1_Ch2-Ch1.zen
WAPL	nuc	8.13888888888889	84.4429180470031	99419.0402773736	1.47461582929518	1955.03927450773	3990.00750947766	gfpWAPLch3	WAPL2015070850	20150708	TR1_2_W0001_P0021_T0001_R1_P3_K1_Ch2-Ch1.zen
WAPL	nuc	8.19666666666667	108.12876845903	108744.263793551	1.62513267573823	1669.99147148614	3408.25813520863	gfpWAPLch3	WAPL2015070854	20150708	TR1_2_W0001_P0022_T0001_R1_P1_K1_Ch2-Ch1.zen
WAPL	nuc	8.19666666666667	104.664189475639	105259.963581197	1.09765852351355	1669.99147148614	3408.25813520863	gfpWAPLch3	WAPL2015070854	20150708	TR1_2_W0001_P0022_T0001_R1_P3_K1_Ch2-Ch1.zen
WAPL	nuc	8.25416666666667	96.345668522104	113942.890054073	1.59240587038835	1963.83134957578	4007.95111091976	gfpWAPLch3	WAPL2015070858	20150708	TR1_2_W0001_P0023_T0001_R1_P1_K1_Ch2-Ch1.zen
WAPL	nuc	8.25416666666667	90.1434983391943	106607.913753755	1.52944375032967	1963.83134957578	4007.95111091976	gfpWAPLch3	WAPL2015070858	20150708	TR1_2_W0001_P0023_T0001_R1_P2_K1_Ch2-Ch1.zen
WAPL	nuc	8.31194444444444	108.811998458117	85400.235048958	1.28200344773113	1303.26109758772	2659.80414510826	gfpWAPLch3	WAPL2015070861	20150708	TR1_2_W0001_P0024_T0001_R1_P1_K1_Ch2-Ch1.zen
WAPL	nuc	8.31194444444444	73.7152349665535	57854.8182373099	1.53209123644775	1303.26109758772	2659.80414510826	gfpWAPLch3	WAPL2015070861	20150708	TR1_2_W0001_P0024_T0001_R1_P3_K1_Ch2-Ch1.zen
WAPL	nuc	8.71777777777778	114.551964749974	137898.321715307	1.54452301534457	1998.96684359775	4079.65856295147	gfpWAPLch3	WAPL2015070851	20150708	TR1_2_W0001_P0031_T0001_R1_P1_K1_Ch2-Ch1.zen
WAPL	nuc	8.71777777777778	80.7201695363951	97171.4097784292	0.813763011033099	1998.96684359775	4079.65856295147	gfpWAPLch3	WAPL2015070851	20150708	TR1_2_W0001_P0031_T0001_R1_P2_K1_Ch2-Ch1.zen
WAPL	nuc	8.77555555555556	124.314556624529	133267.798484772	1.51576448390829	1780.13275127889	3633.04366213223	gfpWAPLch3	WAPL2015070855	20150708	TR1_2_W0001_P0032_T0001_R1_P1_K1_Ch2-Ch1.zen
WAPL	nuc	8.77555555555556	116.161637990393	124527.699600952	1.46451408400128	1780.13275127889	3633.04366213223	gfpWAPLch3	WAPL2015070855	20150708	TR1_2_W0001_P0032_T0001_R1_P2_K1_Ch2-Ch1.zen
WAPL	nuc	8.83333333333333	90.5497980663777	69741.6897805458	1.56262820045647	1278.95166614956	2610.19142619559	gfpWAPLch3	WAPL2015070859	20150708	TR1_2_W0001_P0033_T0001_R1_P1_K1_Ch2-Ch1.zen
WAPL	nuc	8.83333333333333	96.4062669231196	74252.3573130886	1.90560764821776	1278.95166614956	2610.19142619559	gfpWAPLch3	WAPL2015070859	20150708	TR1_2_W0001_P0033_T0001_R1_P2_K1_Ch2-Ch1.zen
WAPL	nuc	8.89111111111111	94.7514934371457	59029.0348027918	1.47902842569166	1034.49589238238	2111.2856569947	gfpWAPLch3	WAPL2015070862	20150708	TR1_2_W0001_P0034_T0001_R1_P1_K1_Ch2-Ch1.zen
WAPL	nuc	8.89111111111111	56.0834801607609	34939.3300535925	1.71524702829268	1034.49589238238	2111.2856569947	gfpWAPLch3	WAPL2015070862	20150708	TR1_2_W0001_P0034_T0001_R1_P3_K1_Ch2-Ch1.zen
SORORIN	nuc	6.90444444444444	185.075855904084	188933.198383768	2.08258676029242	1695.14815999608	3459.60000714802	gfpSORORINcd3	SORORIN2015071539	20150715	TR1_2_W0001_P0002_T0001_R1_P1_K1_Ch2-Ch1.zen
SORORIN	nuc	6.90444444444444	220.117111855347	224704.782580506	1.96357204422822	1695.14815999608	3459.60000714802	gfpSORORINcd3	SORORIN2015071539	20150715	TR1_2_W0001_P0002_T0001_R1_P2_K1_Ch2-Ch1.zen
SORORIN	nuc	7.02	95.9041018602273	105436.330248974	1.52033638370302	1825.58581100571	3725.8080643637	gfpSORORINcd3	SORORIN2015071541	20150715	TR1_2_W0001_P0004_T0001_R1_P1_K1_Ch2-Ch1.zen
SORORIN	nuc	7.135	130.728939293521	125339.936340432	1.4151750218753	1592.08732482335	3249.26484322873	gfpSORORINcd3	SORORIN2015071545	20150715	TR1_2_W0001_P0006_T0001_R1_P3_K1_Ch2-Ch1.zen
SORORIN	nuc	7.25083333333333	60.9936315725044	35382.8130895127	1.83424647089129	963.289926206222	1965.96257143468	gfpSORORINcd3	SORORIN2015071543	20150715	TR1_2_W0001_P0008_T0001_R1_P1_K1_Ch2-Ch1.zen
SORORIN	nuc	7.25083333333333	44.7690710005821	25970.8371278356	1.92420095769184	963.289926206222	1965.96257143468	gfpSORORINcd3	SORORIN2015071543	20150715	TR1_2_W0001_P0008_T0001_R1_P2_K1_Ch2-Ch1.zen
SORORIN	nuc	7.25083333333333	56.7353227671568	32912.5397076444	1.8745314061222	963.289926206222	1965.96257143468	gfpSORORINcd3	SORORIN2015071543	20150715	TR1_2_W0001_P0008_T0001_R1_P3_K1_Ch2-Ch1.zen
SORORIN	nuc	7.26583333333333	80.8842753788645	101878.462990431	0.592916757588533	2091.54608181434	4268.60200798734	gfpSORORINcd3	SORORIN2015070836	20150708	TR1_2_W0001_P0006_T0001_R1_P1_K1_Ch2-Ch1.zen
SORORIN	nuc	7.32805555555556	40.3010291550583	32024.0637672928	1.27317588853381	1319.50019146342	2692.94624478678	gfpSORORINcd3	SORORIN2015070839	20150708	TR1_2_W0001_P0007_T0001_R1_P1_K1_Ch2-Ch1.zen
SORORIN	nuc	7.32805555555556	77.1595441613648	61312.6318182039	1.35446199080595	1319.50019146342	2692.94624478678	gfpSORORINcd3	SORORIN2015070839	20150708	TR1_2_W0001_P0007_T0001_R1_P2_K1_Ch2-Ch1.zen
SORORIN	nuc	7.32805555555556	51.1654952770749	40657.2020067757	1.78813079959026	1319.50019146342	2692.94624478678	gfpSORORINcd3	SORORIN2015070839	20150708	TR1_2_W0001_P0007_T0001_R1_P3_K1_Ch2-Ch1.zen
SORORIN	nuc	7.36666666666667	159.056706999949	142578.005801667	1.67481349310615	1488.50295657365	3037.86120926088	gfpSORORINcd3	SORORIN2015071547	20150715	TR1_2_W0001_P0010_T0001_R1_P1_K1_Ch2-Ch1.zen
SORORIN	nuc	7.36666666666667	164.124673699386	147120.917566307	1.53901632311097	1488.50295657365	3037.86120926088	gfpSORORINcd3	SORORIN2015071547	20150715	TR1_2_W0001_P0010_T0001_R1_P2_K1_Ch2-Ch1.zen
SORORIN	nuc	7.36666666666667	204.569445579896	183375.502667383	1.60070827652473	1488.50295657365	3037.86120926088	gfpSORORINcd3	SORORIN2015071547	20150715	TR1_2_W0001_P0010_T0001_R1_P3_K1_Ch2-Ch1.zen
SORORIN	nuc	7.38555555555556	58.4260054267334	45847.9732537915	1.6759252265861	1303.05605852364	2659.38568425375	gfpSORORINcd3	SORORIN2015070841	20150708	TR1_2_W0001_P0008_T0001_R1_P1_K1_Ch2-Ch1.zen
SORORIN	nuc	7.38555555555556	41.304877374491	32412.7055971945	1.7064662689464	1303.05605852364	2659.38568425375	gfpSORORINcd3	SORORIN2015070841	20150708	TR1_2_W0001_P0008_T0001_R1_P2_K1_Ch2-Ch1.zen
SORORIN	nuc	7.38555555555556	57.5852011329994	45188.1784845063	1.9346271083351	1303.05605852364	2659.38568425375	gfpSORORINcd3	SORORIN2015070841	20150708	TR1_2_W0001_P0008_T0001_R1_P3_K1_Ch2-Ch1.zen
SORORIN	nuc	7.44333333333333	126.847893824453	117532.127971383	1.65981577171212	1538.58853222175	3140.08003706563	gfpSORORINcd3	SORORIN2015070844	20150708	TR1_2_W0001_P0009_T0001_R1_P1_K1_Ch2-Ch1.zen
SORORIN	nuc	7.44333333333333	130.249637705818	120684.04626609	1.39809385293051	1538.58853222175	3140.08003706563	gfpSORORINcd3	SORORIN2015070844	20150708	TR1_2_W0001_P0009_T0001_R1_P2_K1_Ch2-Ch1.zen
SORORIN	nuc	7.44333333333333	237.776594837867	220314.175746263	1.23020233757264	1538.58853222175	3140.08003706563	gfpSORORINcd3	SORORIN2015070844	20150708	TR1_2_W0001_P0009_T0001_R1_P3_K1_Ch2-Ch1.zen
SORORIN	nuc	7.48194444444444	80.4763601997951	60286.655186937	1.64664923719413	1243.94739712861	2538.75178911078	gfpSORORINcd3	SORORIN2015071549	20150715	TR1_2_W0001_P0012_T0001_R1_P1_K1_Ch2-Ch1.zen
SORORIN	nuc	7.48194444444444	172.855764674729	129490.149108983	1.06698636229546	1243.94739712861	2538.75178911078	gfpSORORINcd3	SORORIN2015071549	20150715	TR1_2_W0001_P0012_T0001_R1_P2_K1_Ch2-Ch1.zen
SORORIN	nuc	7.48194444444444	98.152462005716	73528.2214304543	1.58928969047846	1243.94739712861	2538.75178911078	gfpSORORINcd3	SORORIN2015071549	20150715	TR1_2_W0001_P0012_T0001_R1_P3_K1_Ch2-Ch1.zen
SORORIN	nuc	7.71305555555556	52.6283348356028	41824.8044816686	1.86896239775576	1319.66422271469	2693.2810134704	gfpSORORINcd3	SORORIN2015071551	20150715	TR1_2_W0001_P0016_T0001_R1_P1_K1_Ch2-Ch1.zen
SORORIN	nuc	7.71305555555556	48.4392651017898	38495.6658508511	1.92877475971189	1319.66422271469	2693.2810134704	gfpSORORINcd3	SORORIN2015071551	20150715	TR1_2_W0001_P0016_T0001_R1_P2_K1_Ch2-Ch1.zen
SORORIN	nuc	7.71305555555556	49.5929461882858	39412.5195956565	1.76717118429991	1319.66422271469	2693.2810134704	gfpSORORINcd3	SORORIN2015071551	20150715	TR1_2_W0001_P0016_T0001_R1_P3_K1_Ch2-Ch1.zen
SORORIN	nuc	7.82833333333333	115.883094919565	111104.933392804	1.38916563694108	1592.07092169822	3249.23136636036	gfpSORORINcd3	SORORIN2015071552	20150715	TR1_2_W0001_P0018_T0001_R1_P1_K1_Ch2-Ch1.zen
SORORIN	nuc	7.82833333333333	280.381139390378	268820.295472684	1.44015557551849	1592.07092169822	3249.23136636036	gfpSORORINcd3	SORORIN2015071552	20150715	TR1_2_W0001_P0018_T0001_R1_P2_K1_Ch2-Ch1.zen
SORORIN	nuc	7.82833333333333	120.412065492912	115447.16272521	1.11149599722832	1592.07092169822	3249.23136636036	gfpSORORINcd3	SORORIN2015071552	20150715	TR1_2_W0001_P0018_T0001_R1_P3_K1_Ch2-Ch1.zen
SORORIN	nuc	7.84944444444444	112.747019210148	81253.7715879815	0.958355078931567	1196.70639676295	2442.33840822784	gfpSORORINcd3	SORORIN2015070837	20150708	TR1_2_W0001_P0016_T0001_R1_P1_K1_Ch2-Ch1.zen
SORORIN	nuc	7.84944444444444	103.395843450654	74514.6284641636	1.15136196444715	1196.70639676295	2442.33840822784	gfpSORORINcd3	SORORIN2015070837	20150708	TR1_2_W0001_P0016_T0001_R1_P2_K1_Ch2-Ch1.zen
SORORIN	nuc	7.84944444444444	194.178518031842	139939.282315252	1.0162624488071	1196.70639676295	2442.33840822784	gfpSORORINcd3	SORORIN2015070837	20150708	TR1_2_W0001_P0016_T0001_R1_P3_K1_Ch2-Ch1.zen
SORORIN	nuc	7.96444444444444	53.4446015277756	27404.630531056	1.90550531702728	851.469822215693	1737.75075981001	gfpSORORINcd3	SORORIN2015070842	20150708	TR1_2_W0001_P0018_T0001_R1_P1_K1_Ch2-Ch1.zen
SORORIN	nuc	7.96444444444444	52.2953943727422	26815.3549711855	1.60234512036162	851.469822215693	1737.75075981001	gfpSORORINcd3	SORORIN2015070842	20150708	TR1_2_W0001_P0018_T0001_R1_P2_K1_Ch2-Ch1.zen
SORORIN	nuc	7.96444444444444	51.128279357307	26216.8968506094	1.66041680627886	851.469822215693	1737.75075981001	gfpSORORINcd3	SORORIN2015070842	20150708	TR1_2_W0001_P0018_T0001_R1_P3_K1_Ch2-Ch1.zen
SORORIN	nuc	8.02222222222222	159.354317864482	163907.331899173	1.80484340862423	1707.98360540793	3485.79565664139	gfpSORORINcd3	SORORIN2015070845	20150708	TR1_2_W0001_P0019_T0001_R1_P2_K1_Ch2-Ch1.zen
SORORIN	nuc	8.02222222222222	108.916934134013	112028.869451319	1.31652557318873	1707.98360540793	3485.79565664139	gfpSORORINcd3	SORORIN2015070845	20150708	TR1_2_W0001_P0019_T0001_R1_P3_K1_Ch2-Ch1.zen
SORORIN	nuc	8.05944444444444	130.498324609271	151579.281832682	1.31035761092497	1928.78607274202	3936.42778166407	gfpSORORINcd3	SORORIN2015071540	20150715	TR1_2_W0001_P0022_T0001_R1_P1_K1_Ch2-Ch1.zen
SORORIN	nuc	8.05944444444444	107.576645447463	124954.789325602	1.36987396474326	1928.78607274202	3936.42778166407	gfpSORORINcd3	SORORIN2015071540	20150715	TR1_2_W0001_P0022_T0001_R1_P2_K1_Ch2-Ch1.zen
SORORIN	nuc	8.05944444444444	130.745435071307	151866.311007047	1.39052781344734	1928.78607274202	3936.42778166407	gfpSORORINcd3	SORORIN2015071540	20150715	TR1_2_W0001_P0022_T0001_R1_P3_K1_Ch2-Ch1.zen
SORORIN	nuc	8.17472222222222	147.82092888558	102820.95654848	1.47155197819205	1155.03425737789	2357.29042415384	gfpSORORINcd3	SORORIN2015071542	20150715	TR1_2_W0001_P0024_T0001_R1_P1_K1_Ch2-Ch1.zen
SORORIN	nuc	8.17472222222222	123.552036806657	85940.0539811696	1.62376252973589	1155.03425737789	2357.29042415384	gfpSORORINcd3	SORORIN2015071542	20150715	TR1_2_W0001_P0024_T0001_R1_P2_K1_Ch2-Ch1.zen
SORORIN	nuc	8.29083333333333	125.049137111785	103585.14207237	1.58022050223214	1375.51686377201	2807.26975024347	gfpSORORINcd3	SORORIN2015071546	20150715	TR1_2_W0001_P0026_T0001_R1_P1_K1_Ch2-Ch1.zen
SORORIN	nuc	8.29083333333333	74.4364523868724	61659.8456730232	1.71633420594867	1375.51686377201	2807.26975024347	gfpSORORINcd3	SORORIN2015071546	20150715	TR1_2_W0001_P0026_T0001_R1_P2_K1_Ch2-Ch1.zen
SORORIN	nuc	8.29083333333333	129.126231614937	106962.425779445	1.32491802181458	1375.51686377201	2807.26975024347	gfpSORORINcd3	SORORIN2015071546	20150715	TR1_2_W0001_P0026_T0001_R1_P3_K1_Ch2-Ch1.zen
SORORIN	nuc	8.40611111111111	189.387488655409	168641.926930065	1.6439617178338	1478.64331144525	3017.73882163621	gfpSORORINcd3	SORORIN2015071544	20150715	TR1_2_W0001_P0028_T0001_R1_P1_K1_Ch2-Ch1.zen
SORORIN	nuc	8.40611111111111	304.631220953922	271261.826583499	1.8189806028169	1478.64331144525	3017.73882163621	gfpSORORINcd3	SORORIN2015071544	20150715	TR1_2_W0001_P0028_T0001_R1_P2_K1_Ch2-Ch1.zen
SORORIN	nuc	8.40611111111111	216.553248784608	192831.941630792	1.49438447103778	1478.64331144525	3017.73882163621	gfpSORORINcd3	SORORIN2015071544	20150715	TR1_2_W0001_P0028_T0001_R1_P3_K1_Ch2-Ch1.zen
SORORIN	nuc	8.42861111111111	178.609457579216	200611.456117741	1.15298234662846	1865.09273787401	3806.4371018139	gfpSORORINcd3	SORORIN2015070838	20150708	TR1_2_W0001_P0026_T0001_R1_P1_K1_Ch2-Ch1.zen
SORORIN	nuc	8.42861111111111	142.252781445669	159776.184359989	1.37451433885194	1865.09273787401	3806.4371018139	gfpSORORINcd3	SORORIN2015070838	20150708	TR1_2_W0001_P0026_T0001_R1_P3_K1_Ch2-Ch1.zen
SORORIN	nuc	8.48611111111111	146.371844555451	153077.727517214	1.42221514781119	1736.61526031705	3544.22953036749	gfpSORORINcd3	SORORIN2015070840	20150708	TR1_2_W0001_P0027_T0001_R1_P1_K1_Ch2-Ch1.zen
SORORIN	nuc	8.48611111111111	99.8655413078243	104440.783451949	1.14813722236409	1736.61526031705	3544.22953036749	gfpSORORINcd3	SORORIN2015070840	20150708	TR1_2_W0001_P0027_T0001_R1_P2_K1_Ch2-Ch1.zen
SORORIN	nuc	8.48611111111111	178.441174715397	186616.28268671	1.37594128147667	1736.61526031705	3544.22953036749	gfpSORORINcd3	SORORIN2015070840	20150708	TR1_2_W0001_P0027_T0001_R1_P3_K1_Ch2-Ch1.zen
SORORIN	nuc	8.52138888888889	49.1113199173365	43307.8894026817	1.27539518423465	1464.31518164684	2988.49677712188	gfpSORORINcd3	SORORIN2015071548	20150715	TR1_2_W0001_P0030_T0001_R1_P1_K1_Ch2-Ch1.zen
SORORIN	nuc	8.52138888888889	54.9094162536664	48420.8310890897	1.48984517647059	1464.31518164684	2988.49677712188	gfpSORORINcd3	SORORIN2015071548	20150715	TR1_2_W0001_P0030_T0001_R1_P2_K1_Ch2-Ch1.zen
SORORIN	nuc	8.52138888888889	90.9606488834494	80211.9293163204	1.34181658121964	1464.31518164684	2988.49677712188	gfpSORORINcd3	SORORIN2015071548	20150715	TR1_2_W0001_P0030_T0001_R1_P3_K1_Ch2-Ch1.zen
SORORIN	nuc	8.54361111111111	98.882133902822	73770.5691629392	1.4598653375088	1238.83782365156	2528.32374461598	gfpSORORINcd3	SORORIN2015070843	20150708	TR1_2_W0001_P0028_T0001_R1_P1_K1_Ch2-Ch1.zen
SORORIN	nuc	8.54361111111111	94.8792036371815	70784.2011269696	1.89186549005209	1238.83782365156	2528.32374461598	gfpSORORINcd3	SORORIN2015070843	20150708	TR1_2_W0001_P0028_T0001_R1_P2_K1_Ch2-Ch1.zen
SORORIN	nuc	8.54361111111111	154.343617769655	115147.358578693	1.51198912867706	1238.83782365156	2528.32374461598	gfpSORORINcd3	SORORIN2015070843	20150708	TR1_2_W0001_P0028_T0001_R1_P3_K1_Ch2-Ch1.zen
SORORIN	nuc	8.60138888888889	99.6368057023936	115553.694169525	1.65636835971926	1925.80890553148	3930.35173005635	gfpSORORINcd3	SORORIN2015070846	20150708	TR1_2_W0001_P0029_T0001_R1_P1_K1_Ch2-Ch1.zen
SORORIN	nuc	8.60138888888889	105.321664193906	122146.703599066	1.64542544512535	1925.80890553148	3930.35173005635	gfpSORORINcd3	SORORIN2015070846	20150708	TR1_2_W0001_P0029_T0001_R1_P2_K1_Ch2-Ch1.zen
SORORIN	nuc	8.60138888888889	101.100847786155	117251.61563545	1.24904348532919	1925.80890553148	3930.35173005635	gfpSORORINcd3	SORORIN2015070846	20150708	TR1_2_W0001_P0029_T0001_R1_P3_K1_Ch2-Ch1.zen
SORORIN	nuc	8.63722222222222	113.634628579455	89973.2363501541	1.32481217540654	1314.77609142686	2683.3049066985	gfpSORORINcd3	SORORIN2015071550	20150715	TR1_2_W0001_P0032_T0001_R1_P1_K1_Ch2-Ch1.zen
SORORIN	nuc	8.63722222222222	114.760534156252	90864.7020049066	1.32077010327133	1314.77609142686	2683.3049066985	gfpSORORINcd3	SORORIN2015071550	20150715	TR1_2_W0001_P0032_T0001_R1_P2_K1_Ch2-Ch1.zen
SORORIN	cyt	6.90444444444444	1.63511397248928	3406.6284309954	3.49708408109876	1695.14815999608	3459.60000714802	gfpSORORINcd3	SORORIN2015071539	20150715	TR1_2_W0001_P0002_T0001_R1_P4_K1_Ch2-Ch1.zen
SORORIN	cyt	6.90444444444444	6.2308575026394	12981.4903885005	1.24331015018125	1695.14815999608	3459.60000714802	gfpSORORINcd3	SORORIN2015071539	20150715	TR1_2_W0001_P0002_T0001_R1_P5_K1_Ch2-Ch1.zen
SORORIN	cyt	7.02	0.382008044124277	857.124351944332	1.33150042372881	1825.58581100571	3725.8080643637	gfpSORORINcd3	SORORIN2015071541	20150715	TR1_2_W0001_P0004_T0001_R1_P4_K1_Ch2-Ch1.zen
SORORIN	cyt	7.135	0.325358930254856	636.646990720953	2.65083135048232	1592.08732482335	3249.26484322873	gfpSORORINcd3	SORORIN2015071545	20150715	TR1_2_W0001_P0006_T0001_R1_P5_K1_Ch2-Ch1.zen
SORORIN	cyt	7.32805555555556	1.34206091809006	2176.46035855939	2.15407745005612	1319.50019146342	2692.94624478678	gfpSORORINcd3	SORORIN2015070839	20150708	TR1_2_W0001_P0007_T0001_R1_P4_K1_Ch2-Ch1.zen
SORORIN	cyt	7.32805555555556	0.134168835141693	217.58561560347	3.1016308045977	1319.50019146342	2692.94624478678	gfpSORORINcd3	SORORIN2015070839	20150708	TR1_2_W0001_P0007_T0001_R1_P5_K1_Ch2-Ch1.zen
SORORIN	cyt	7.38555555555556	6.91736082551096	11078.2868011086	0.83363430651791	1303.05605852364	2659.38568425375	gfpSORORINcd3	SORORIN2015070841	20150708	TR1_2_W0001_P0008_T0001_R1_P4_K1_Ch2-Ch1.zen
SORORIN	cyt	7.44333333333333	3.05602251416274	5778.93906153838	1.5021201736227	1538.58853222175	3140.08003706563	gfpSORORINcd3	SORORIN2015070844	20150708	TR1_2_W0001_P0009_T0001_R1_P4_K1_Ch2-Ch1.zen
SORORIN	cyt	7.71305555555556	0.815978100064454	1323.46061011677	1.72299928286853	1319.66422271469	2693.2810134704	gfpSORORINcd3	SORORIN2015071551	20150715	TR1_2_W0001_P0016_T0001_R1_P5_K1_Ch2-Ch1.zen
SORORIN	cyt	7.82833333333333	23.0253584501344	45054.4699219322	0.33793692665375	1592.07092169822	3249.23136636036	gfpSORORINcd3	SORORIN2015071552	20150715	TR1_2_W0001_P0018_T0001_R1_P4_K1_Ch2-Ch1.zen
SORORIN	cyt	7.96444444444444	1.05486840232341	1103.91750036819	2.00806580869565	851.469822215693	1737.75075981001	gfpSORORINcd3	SORORIN2015070842	20150708	TR1_2_W0001_P0018_T0001_R1_P5_K1_Ch2-Ch1.zen
SORORIN	cyt	8.02222222222222	1.55363651794617	3261.38592572345	2.65250802738021	1707.98360540793	3485.79565664139	gfpSORORINcd3	SORORIN2015070845	20150708	TR1_2_W0001_P0019_T0001_R1_P4_K1_Ch2-Ch1.zen
SORORIN	cyt	8.02222222222222	2.18160564966449	4579.61555299969	1.42973810473503	1707.98360540793	3485.79565664139	gfpSORORINcd3	SORORIN2015070845	20150708	TR1_2_W0001_P0019_T0001_R1_P5_K1_Ch2-Ch1.zen
SORORIN	cyt	8.05944444444444	0.135649826263157	321.567669106838	3.15787069767442	1928.78607274202	3936.42778166407	gfpSORORINcd3	SORORIN2015071540	20150715	TR1_2_W0001_P0022_T0001_R1_P4_K1_Ch2-Ch1.zen
SORORIN	cyt	8.40611111111111	0.92298287412696	1677.3594518246	4.57252389380531	1478.64331144525	3017.73882163621	gfpSORORINcd3	SORORIN2015071544	20150715	TR1_2_W0001_P0028_T0001_R1_P4_K1_Ch2-Ch1.zen
SORORIN	cyt	8.40611111111111	2.1375216718363	3884.57064615193	2.38572075433912	1478.64331144525	3017.73882163621	gfpSORORINcd3	SORORIN2015071544	20150715	TR1_2_W0001_P0028_T0001_R1_P5_K1_Ch2-Ch1.zen
SORORIN	cyt	8.42861111111111	22.739139585737	52124.6957510302	0.667578941548183	1865.09273787401	3806.4371018139	gfpSORORINcd3	SORORIN2015070838	20150708	TR1_2_W0001_P0026_T0001_R1_P4_K1_Ch2-Ch1.zen
SORORIN	cyt	8.42861111111111	6.43194279502369	14743.8763025551	0.744414291173099	1865.09273787401	3806.4371018139	gfpSORORINcd3	SORORIN2015070838	20150708	TR1_2_W0001_P0026_T0001_R1_P5_K1_Ch2-Ch1.zen
SORORIN	cyt	8.48611111111111	10.6930354371625	22823.0506177264	0.914991063527894	1736.61526031705	3544.22953036749	gfpSORORINcd3	SORORIN2015070840	20150708	TR1_2_W0001_P0027_T0001_R1_P4_K1_Ch2-Ch1.zen
SORORIN	cyt	8.48611111111111	23.2074089675189	49533.5372901854	0.583939768522454	1736.61526031705	3544.22953036749	gfpSORORINcd3	SORORIN2015070840	20150708	TR1_2_W0001_P0027_T0001_R1_P5_K1_Ch2-Ch1.zen
SORORIN	cyt	8.52138888888889	55.0986171127606	99161.7855550335	1.08627509866911	1464.31518164684	2988.49677712188	gfpSORORINcd3	SORORIN2015071548	20150715	TR1_2_W0001_P0030_T0001_R1_P5_K1_Ch2-Ch1.zen
SORORIN	cyt	8.54361111111111	4.57430037853301	6964.7929585787	0.63956576986447	1238.83782365156	2528.32374461598	gfpSORORINcd3	SORORIN2015070843	20150708	TR1_2_W0001_P0028_T0001_R1_P4_K1_Ch2-Ch1.zen
SORORIN	cyt	8.60138888888889	2.17412684466015	5145.96873737967	1.66274459677419	1925.80890553148	3930.35173005635	gfpSORORINcd3	SORORIN2015070846	20150708	TR1_2_W0001_P0029_T0001_R1_P4_K1_Ch2-Ch1.zen
SORORIN	cyt	8.60138888888889	5.61299968564652	13285.4810087099	0.899598635658915	1925.80890553148	3930.35173005635	gfpSORORINcd3	SORORIN2015070846	20150708	TR1_2_W0001_P0029_T0001_R1_P5_K1_Ch2-Ch1.zen
SORORIN	cyt	8.63722222222222	0.450342561126669	727.719254158198	1.22703991596639	1314.77609142686	2683.3049066985	gfpSORORINcd3	SORORIN2015071550	20150715	TR1_2_W0001_P0032_T0001_R1_P5_K1_Ch2-Ch1.zen
CTCF	nuc	6.11027777777778	196.669813724318	284513.062918801	1.59099835542417	2402.22485990271	4902.66121783112	CTCFgfpcf2	CTCF2018111587	20181115	TR1_2_W0001_P0004_T0001_R1_P2_K1_Ch2.zen
CTCF	nuc	6.11027777777778	198.756980963452	287532.470588867	2.2720097304557	2402.22485990271	4902.66121783112	CTCFgfpcf2	CTCF2018111587	20181115	TR1_2_W0001_P0004_T0001_R1_P3_K1_Ch2.zen
CTCF	nuc	6.17777777777778	246.88147712601	344678.913703975	2.01942708585428	2318.33056384318	4731.44272844085	CTCFgfpcf2	CTCF2018111588	20181115	TR1_2_W0001_P0005_T0001_R1_P1_K1_Ch2.zen
CTCF	nuc	6.17777777777778	323.149289446225	451158.780104372	1.50576165093058	2318.33056384318	4731.44272844085	CTCFgfpcf2	CTCF2018111588	20181115	TR1_2_W0001_P0005_T0001_R1_P2_K1_Ch2.zen
CTCF	nuc	6.17777777777778	133.358219579426	186185.560752585	1.69285729458808	2318.33056384318	4731.44272844085	CTCFgfpcf2	CTCF2018111588	20181115	TR1_2_W0001_P0005_T0001_R1_P3_K1_Ch2.zen
CTCF	nuc	6.20694444444444	147.297785511358	186376.820569231	1.86616169738489	2101.09085994664	4288.08178873689	CTCFgfpcf2	CTCF2018111687	20181116	TR1_2_W0001_P0002_T0001_R1_P1_K1_Ch2.zen
CTCF	nuc	6.20694444444444	218.228948635913	276126.47034528	0.959339866731707	2101.09085994664	4288.08178873689	CTCFgfpcf2	CTCF2018111687	20181116	TR1_2_W0001_P0002_T0001_R1_P2_K1_Ch2.zen
CTCF	nuc	6.20694444444444	270.594899411423	342385.439397275	1.77764837716962	2101.09085994664	4288.08178873689	CTCFgfpcf2	CTCF2018111687	20181116	TR1_2_W0001_P0002_T0001_R1_P3_K1_Ch2.zen
CTCF	nuc	6.24666666666667	228.940506301201	289679.872075453	1.48354549251378	2101.09085994664	4288.08178873689	CTCFgfpcf2	CTCF2018111589	20181115	TR1_2_W0001_P0006_T0001_R1_P1_K1_Ch2.zen
CTCF	nuc	6.24666666666667	288.891449682481	365536.180293118	1.50395849180407	2101.09085994664	4288.08178873689	CTCFgfpcf2	CTCF2018111589	20181115	TR1_2_W0001_P0006_T0001_R1_P2_K1_Ch2.zen
CTCF	nuc	6.24666666666667	166.604322366982	210805.503884883	1.59227260726143	2101.09085994664	4288.08178873689	CTCFgfpcf2	CTCF2018111589	20181115	TR1_2_W0001_P0006_T0001_R1_P3_K1_Ch2.zen
CTCF	nuc	6.26166666666667	253.159468760955	272317.278519202	1.64626177301618	1786.20036978289	3645.42696496982	CTCFgfpcf2	CTCF2018111485	20181114	TR1_2_W0001_P0001_T0001_R1_P1_K1_Ch2.zen
CTCF	nuc	6.26166666666667	327.031808435984	351779.897857944	1.75663442708482	1786.20036978289	3645.42696496982	CTCFgfpcf2	CTCF2018111485	20181114	TR1_2_W0001_P0001_T0001_R1_P2_K1_Ch2.zen
CTCF	nuc	6.26166666666667	180.698591659478	194372.934000053	1.7596182310104	1786.20036978289	3645.42696496982	CTCFgfpcf2	CTCF2018111485	20181114	TR1_2_W0001_P0001_T0001_R1_P3_K1_Ch2.zen
CTCF	nuc	6.27444444444444	194.833189119438	285028.986437269	1.8676770788692	2429.26694946749	4957.8509737825	CTCFgfpcf2	CTCF2018111688	20181116	TR1_2_W0001_P0003_T0001_R1_P1_K1_Ch2.zen
CTCF	nuc	6.27444444444444	124.164997028871	181645.762788547	1.36607578058564	2429.26694946749	4957.8509737825	CTCFgfpcf2	CTCF2018111688	20181116	TR1_2_W0001_P0003_T0001_R1_P2_K1_Ch2.zen
CTCF	nuc	6.27444444444444	139.450655183851	204007.741620961	1.61044798513695	2429.26694946749	4957.8509737825	CTCFgfpcf2	CTCF2018111688	20181116	TR1_2_W0001_P0003_T0001_R1_P3_K1_Ch2.zen
CTCF	nuc	6.31444444444444	132.727927450133	188002.383578757	1.09986700381208	2352.06974183871	4800.30046205322	CTCFgfpcf2	CTCF2018111590	20181115	TR1_2_W0001_P0007_T0001_R1_P1_K1_Ch2.zen
CTCF	nuc	6.31444444444444	247.574641501118	350676.934463198	0.835428801474643	2352.06974183871	4800.30046205322	CTCFgfpcf2	CTCF2018111590	20181115	TR1_2_W0001_P0007_T0001_R1_P2_K1_Ch2.zen
CTCF	nuc	6.31444444444444	187.885479330054	266130.260846261	2.42586731249251	2352.06974183871	4800.30046205322	CTCFgfpcf2	CTCF2018111590	20181115	TR1_2_W0001_P0007_T0001_R1_P3_K1_Ch2.zen
CTCF	nuc	6.34222222222222	114.610044896295	162701.252020003	1.187435475049	2357.31361590273	4811.00259840772	CTCFgfpcf2	CTCF2018111689	20181116	TR1_2_W0001_P0004_T0001_R1_P1_K1_Ch2.zen
CTCF	nuc	6.34361111111111	216.82152484184	207378.219001745	1.94460543796224	1588.2172124887	3241.36639459953	CTCFgfpcf2	CTCF2018111486	20181114	TR1_2_W0001_P0002_T0001_R1_P1_K1_Ch2.zen
CTCF	nuc	6.34361111111111	192.791070381825	184394.371566138	2.09583793050382	1588.2172124887	3241.36639459953	CTCFgfpcf2	CTCF2018111486	20181114	TR1_2_W0001_P0002_T0001_R1_P2_K1_Ch2.zen
CTCF	nuc	6.34361111111111	179.271638590027	171463.756448734	1.73180972200286	1588.2172124887	3241.36639459953	CTCFgfpcf2	CTCF2018111486	20181114	TR1_2_W0001_P0002_T0001_R1_P3_K1_Ch2.zen
CTCF	nuc	6.38194444444444	147.429673934664	170959.58425641	1.53475819809419	1925.56285865457	3929.84957703091	CTCFgfpcf2	CTCF2018111591	20181115	TR1_2_W0001_P0008_T0001_R1_P1_K1_Ch2.zen
CTCF	nuc	6.38194444444444	267.117338877512	309749.509602903	1.51306718644369	1925.56285865457	3929.84957703091	CTCFgfpcf2	CTCF2018111591	20181115	TR1_2_W0001_P0008_T0001_R1_P2_K1_Ch2.zen
CTCF	nuc	6.38194444444444	200.761123845593	232802.782177369	2.0250732063274	1925.56285865457	3929.84957703091	CTCFgfpcf2	CTCF2018111591	20181115	TR1_2_W0001_P0008_T0001_R1_P3_K1_Ch2.zen
CTCF	nuc	6.41	190.943336879894	251762.789758047	1.45172778977156	2189.45582309955	4468.4243890888	CTCFgfpcf2	CTCF2018111690	20181116	TR1_2_W0001_P0005_T0001_R1_P1_K1_Ch2.zen
CTCF	nuc	6.41	208.500295722842	274912.007794119	1.38234469252625	2189.45582309955	4468.4243890888	CTCFgfpcf2	CTCF2018111690	20181116	TR1_2_W0001_P0005_T0001_R1_P2_K1_Ch2.zen
CTCF	nuc	6.41	134.286120793565	177059.063433253	1.08376211814697	2189.45582309955	4468.4243890888	CTCFgfpcf2	CTCF2018111690	20181116	TR1_2_W0001_P0005_T0001_R1_P3_K1_Ch2.zen
CTCF	nuc	6.425	224.596354579303	249899.946574871	1.26160808459524	1847.61982143017	3770.77691394328	CTCFgfpcf2	CTCF2018111487	20181114	TR1_2_W0001_P0003_T0001_R1_P1_K1_Ch2.zen
CTCF	nuc	6.425	162.596239714852	180914.742334651	1.5732557522287	1847.61982143017	3770.77691394328	CTCFgfpcf2	CTCF2018111487	20181114	TR1_2_W0001_P0003_T0001_R1_P2_K1_Ch2.zen
CTCF	nuc	6.425	208.026090400412	231462.834624444	1.37304404017376	1847.61982143017	3770.77691394328	CTCFgfpcf2	CTCF2018111487	20181114	TR1_2_W0001_P0003_T0001_R1_P3_K1_Ch2.zen
CTCF	nuc	6.44972222222222	163.578866785657	201655.963522304	1.48479876880643	2047.07157102088	4177.83471018411	CTCFgfpcf2	CTCF2018111592	20181115	TR1_2_W0001_P0009_T0001_R1_P1_K1_Ch2.zen
CTCF	nuc	6.44972222222222	168.071257387603	207194.071061226	1.57489657138266	2047.07157102088	4177.83471018411	CTCFgfpcf2	CTCF2018111592	20181115	TR1_2_W0001_P0009_T0001_R1_P2_K1_Ch2.zen
CTCF	nuc	6.47861111111111	130.02829332922	165290.533130981	1.77868835610011	2110.85922385837	4308.01788202736	CTCFgfpcf2	CTCF2018111691	20181116	TR1_2_W0001_P0006_T0001_R1_P1_K1_Ch2.zen
CTCF	nuc	6.47861111111111	157.900336341708	200721.166964798	1.88122238018632	2110.85922385837	4308.01788202736	CTCFgfpcf2	CTCF2018111691	20181116	TR1_2_W0001_P0006_T0001_R1_P2_K1_Ch2.zen
CTCF	nuc	6.47861111111111	162.441947557287	206494.413078212	1.79602770724395	2110.85922385837	4308.01788202736	CTCFgfpcf2	CTCF2018111691	20181116	TR1_2_W0001_P0006_T0001_R1_P3_K1_Ch2.zen
CTCF	nuc	6.50666666666667	105.177071306115	162911.896658191	1.97444212726588	2572.05871668603	5249.27234363555	CTCFgfpcf2	CTCF2018111488	20181114	TR1_2_W0001_P0004_T0001_R1_P1_K1_Ch2.zen
CTCF	nuc	6.50666666666667	136.763332720985	211836.79722384	2.12831084716699	2572.05871668603	5249.27234363555	CTCFgfpcf2	CTCF2018111488	20181114	TR1_2_W0001_P0004_T0001_R1_P2_K1_Ch2.zen
CTCF	nuc	6.50666666666667	237.189420437378	367389.75397258	1.58673689980379	2572.05871668603	5249.27234363555	CTCFgfpcf2	CTCF2018111488	20181114	TR1_2_W0001_P0004_T0001_R1_P3_K1_Ch2.zen
CTCF	nuc	6.54638888888889	156.786579496256	179377.084939499	1.63802140813482	1899.79713726373	3877.26473989895	CTCFgfpcf2	CTCF2018111692	20181116	TR1_2_W0001_P0007_T0001_R1_P3_K1_Ch2.zen
CTCF	nuc	6.58611111111111	185.577885720932	217187.284137975	1.11046517584555	1943.37819033544	3966.2085945286	CTCFgfpcf2	CTCF2018111594	20181115	TR1_2_W0001_P0011_T0001_R1_P1_K1_Ch2.zen
CTCF	nuc	6.58611111111111	207.086897584357	242359.916388638	1.28486326842226	1943.37819033544	3966.2085945286	CTCFgfpcf2	CTCF2018111594	20181115	TR1_2_W0001_P0011_T0001_R1_P3_K1_Ch2.zen
CTCF	nuc	6.58833333333333	214.227880007737	251534.595246747	1.57904673161071	1949.71389741573	3979.13903493347	CTCFgfpcf2	CTCF2018111489	20181114	TR1_2_W0001_P0005_T0001_R1_P1_K1_Ch2.zen
CTCF	nuc	6.58833333333333	121.289848694316	142411.870003859	1.95917018071641	1949.71389741573	3979.13903493347	CTCFgfpcf2	CTCF2018111489	20181114	TR1_2_W0001_P0005_T0001_R1_P2_K1_Ch2.zen
CTCF	nuc	6.58833333333333	167.550891716731	196729.042595565	1.87479197999661	1949.71389741573	3979.13903493347	CTCFgfpcf2	CTCF2018111489	20181114	TR1_2_W0001_P0005_T0001_R1_P3_K1_Ch2.zen
CTCF	nuc	6.61388888888889	161.889637171292	183335.381499221	1.88795047358025	1880.51321328634	3837.90849653072	CTCFgfpcf2	CTCF2018111693	20181116	TR1_2_W0001_P0008_T0001_R1_P1_K1_Ch2.zen
CTCF	nuc	6.61388888888889	238.358538621467	269934.224174744	2.07424262237921	1880.51321328634	3837.90849653072	CTCFgfpcf2	CTCF2018111693	20181116	TR1_2_W0001_P0008_T0001_R1_P2_K1_Ch2.zen
CTCF	nuc	6.61388888888889	216.299405878786	244952.887582814	1.58986073394043	1880.51321328634	3837.90849653072	CTCFgfpcf2	CTCF2018111693	20181116	TR1_2_W0001_P0008_T0001_R1_P3_K1_Ch2.zen
CTCF	nuc	6.65416666666667	248.068873345297	287821.703827496	2.24030405363204	1926.63931374103	3932.04649651718	CTCFgfpcf2	CTCF2018111595	20181115	TR1_2_W0001_P0012_T0001_R1_P2_K1_Ch2.zen
CTCF	nuc	6.65416666666667	139.163788812923	161464.670142119	1.33986321037467	1926.63931374103	3932.04649651718	CTCFgfpcf2	CTCF2018111595	20181115	TR1_2_W0001_P0012_T0001_R1_P3_K1_Ch2.zen
CTCF	nuc	6.67138888888889	118.282482771992	148692.203183314	2.90242296985098	2087.45401469283	4260.25057548314	CTCFgfpcf2	CTCF2018111490	20181114	TR1_2_W0001_P0006_T0001_R1_P1_K1_Ch2.zen
CTCF	nuc	6.67138888888889	186.095305649866	233939.298116449	2.19409420039074	2087.45401469283	4260.25057548314	CTCFgfpcf2	CTCF2018111490	20181114	TR1_2_W0001_P0006_T0001_R1_P2_K1_Ch2.zen
CTCF	nuc	6.67138888888889	146.14393658994	183716.670500818	2.629853699033	2087.45401469283	4260.25057548314	CTCFgfpcf2	CTCF2018111490	20181114	TR1_2_W0001_P0006_T0001_R1_P3_K1_Ch2.zen
CTCF	nuc	6.68166666666667	177.533787340384	208050.891938197	1.47340837034478	1945.97706047274	3971.51258585972	CTCFgfpcf2	CTCF2018111694	20181116	TR1_2_W0001_P0009_T0001_R1_P1_K1_Ch2.zen
CTCF	nuc	6.68166666666667	148.167973320819	173637.252197904	2.08042353655172	1945.97706047274	3971.51258585972	CTCFgfpcf2	CTCF2018111694	20181116	TR1_2_W0001_P0009_T0001_R1_P2_K1_Ch2.zen
CTCF	nuc	6.68166666666667	155.235086231151	181919.163863562	2.18149316189584	1945.97706047274	3971.51258585972	CTCFgfpcf2	CTCF2018111694	20181116	TR1_2_W0001_P0009_T0001_R1_P3_K1_Ch2.zen
CTCF	nuc	6.74916666666667	116.39411846887	163335.748301577	1.41320853505957	2330.23308151343	4755.73438104612	CTCFgfpcf2	CTCF2018111695	20181116	TR1_2_W0001_P0010_T0001_R1_P1_K1_Ch2.zen
CTCF	nuc	6.74916666666667	98.1011522345812	137665.247353265	1.62007665882832	2330.23308151343	4755.73438104612	CTCFgfpcf2	CTCF2018111695	20181116	TR1_2_W0001_P0010_T0001_R1_P2_K1_Ch2.zen
CTCF	nuc	6.75277777777778	79.7652335527695	104563.08133964	2.04428307191651	2176.77671997406	4442.54781599699	CTCFgfpcf2	CTCF2018111491	20181114	TR1_2_W0001_P0007_T0001_R1_P1_K1_Ch2.zen
CTCF	nuc	6.75277777777778	214.295507666886	280916.855638218	1.8486652644077	2176.77671997406	4442.54781599699	CTCFgfpcf2	CTCF2018111491	20181114	TR1_2_W0001_P0007_T0001_R1_P2_K1_Ch2.zen
CTCF	nuc	6.75277777777778	103.271281128107	135376.816285548	1.89387401077655	2176.77671997406	4442.54781599699	CTCFgfpcf2	CTCF2018111491	20181114	TR1_2_W0001_P0007_T0001_R1_P3_K1_Ch2.zen
CTCF	nuc	6.78944444444444	185.522960682907	197359.792714786	1.70855165942186	1766.48586377091	3605.19195380707	CTCFgfpcf2	CTCF2018111597	20181115	TR1_2_W0001_P0014_T0001_R1_P1_K1_Ch2.zen
CTCF	nuc	6.78944444444444	92.6808264963409	98594.0965938787	1.43377454779926	1766.48586377091	3605.19195380707	CTCFgfpcf2	CTCF2018111597	20181115	TR1_2_W0001_P0014_T0001_R1_P2_K1_Ch2.zen
CTCF	nuc	6.78944444444444	250.685420662359	266679.781717716	1.56932753792251	1766.48586377091	3605.19195380707	CTCFgfpcf2	CTCF2018111597	20181115	TR1_2_W0001_P0014_T0001_R1_P3_K1_Ch2.zen
CTCF	nuc	6.81777777777778	162.443496413843	169353.043554291	1.94929473714286	1731.17044797021	3533.11730237552	CTCFgfpcf2	CTCF2018111696	20181116	TR1_2_W0001_P0011_T0001_R1_P1_K1_Ch2.zen
CTCF	nuc	6.81777777777778	181.237652184902	188946.610247497	2.12652631848214	1731.17044797021	3533.11730237552	CTCFgfpcf2	CTCF2018111696	20181116	TR1_2_W0001_P0011_T0001_R1_P2_K1_Ch2.zen
CTCF	nuc	6.81777777777778	150.522955163818	156925.461126718	2.03435101609999	1731.17044797021	3533.11730237552	CTCFgfpcf2	CTCF2018111696	20181116	TR1_2_W0001_P0011_T0001_R1_P3_K1_Ch2.zen
CTCF	nuc	6.83444444444444	122.193115513645	141089.838597484	1.60365294972828	1917.33566620808	3913.05883524303	CTCFgfpcf2	CTCF2018111492	20181114	TR1_2_W0001_P0008_T0001_R1_P1_K1_Ch2.zen
CTCF	nuc	6.83444444444444	143.922776319301	166179.912804697	2.19398624814278	1917.33566620808	3913.05883524303	CTCFgfpcf2	CTCF2018111492	20181114	TR1_2_W0001_P0008_T0001_R1_P2_K1_Ch2.zen
CTCF	nuc	6.85722222222222	153.906227569341	167387.416566983	1.37455503515227	1805.99176544389	3685.818898953	CTCFgfpcf2	CTCF2018111598	20181115	TR1_2_W0001_P0015_T0001_R1_P1_K1_Ch2.zen
CTCF	nuc	6.85722222222222	218.568153666415	237713.308706454	1.89589561383079	1805.99176544389	3685.818898953	CTCFgfpcf2	CTCF2018111598	20181115	TR1_2_W0001_P0015_T0001_R1_P2_K1_Ch2.zen
CTCF	nuc	6.85722222222222	301.877251061487	328319.743609846	1.54135111253022	1805.99176544389	3685.818898953	CTCFgfpcf2	CTCF2018111598	20181115	TR1_2_W0001_P0015_T0001_R1_P3_K1_Ch2.zen
CTCF	nuc	6.88555555555556	135.924894461765	152166.252387166	2.18761756306949	1858.95335569758	3793.90733767723	CTCFgfpcf2	CTCF2018111697	20181116	TR1_2_W0001_P0012_T0001_R1_P1_K1_Ch2.zen
CTCF	nuc	6.88555555555556	155.945653748265	174579.246876775	1.95880386969072	1858.95335569758	3793.90733767723	CTCFgfpcf2	CTCF2018111697	20181116	TR1_2_W0001_P0012_T0001_R1_P2_K1_Ch2.zen
CTCF	nuc	6.88555555555556	207.682999579987	232498.571036238	1.90967203935962	1858.95335569758	3793.90733767723	CTCFgfpcf2	CTCF2018111697	20181116	TR1_2_W0001_P0012_T0001_R1_P3_K1_Ch2.zen
CTCF	nuc	6.91583333333333	142.201970681989	186451.313487317	2.19841212550504	2177.25343579806	4443.52073748376	CTCFgfpcf2	CTCF2018111493	20181114	TR1_2_W0001_P0009_T0001_R1_P1_K1_Ch2.zen
CTCF	nuc	6.91583333333333	126.252790997184	165539.187677701	2.48360966071906	2177.25343579806	4443.52073748376	CTCFgfpcf2	CTCF2018111493	20181114	TR1_2_W0001_P0009_T0001_R1_P2_K1_Ch2.zen
CTCF	nuc	6.91583333333333	156.495243256008	205192.259429746	1.88674415441154	2177.25343579806	4443.52073748376	CTCFgfpcf2	CTCF2018111493	20181114	TR1_2_W0001_P0009_T0001_R1_P3_K1_Ch2.zen
CTCF	nuc	6.92583333333333	246.955710015756	343803.712879236	1.33241138193442	2311.74880988598	4718.01013501054	CTCFgfpcf2	CTCF2018111599	20181115	TR1_2_W0001_P0016_T0001_R1_P1_K1_Ch2.zen
CTCF	nuc	6.92583333333333	294.945470289124	410613.497358874	1.51741105045753	2311.74880988598	4718.01013501054	CTCFgfpcf2	CTCF2018111599	20181115	TR1_2_W0001_P0016_T0001_R1_P2_K1_Ch2.zen
CTCF	nuc	6.92583333333333	220.401718375934	306836.108781512	1.96035508305236	2311.74880988598	4718.01013501054	CTCFgfpcf2	CTCF2018111599	20181115	TR1_2_W0001_P0016_T0001_R1_P3_K1_Ch2.zen
CTCF	nuc	6.95333333333333	173.339187470322	195366.605422279	1.02945510224462	1871.55556917404	3819.62698794859	CTCFgfpcf2	CTCF2018111698	20181116	TR1_2_W0001_P0013_T0001_R1_P1_K1_Ch2.zen
CTCF	nuc	6.95333333333333	232.928069259197	262527.861488483	1.53492724613424	1871.55556917404	3819.62698794859	CTCFgfpcf2	CTCF2018111698	20181116	TR1_2_W0001_P0013_T0001_R1_P2_K1_Ch2.zen
CTCF	nuc	6.95333333333333	210.53008963482	237283.614579335	1.55706541731449	1871.55556917404	3819.62698794859	CTCFgfpcf2	CTCF2018111698	20181116	TR1_2_W0001_P0013_T0001_R1_P3_K1_Ch2.zen
CTCF	nuc	6.99333333333333	195.312448142849	218082.847155614	1.57388273192583	1854.13237470324	3784.06827683519	CTCFgfpcf2	CTCF20181115100	20181115	TR1_2_W0001_P0017_T0001_R1_P2_K1_Ch2.zen
CTCF	nuc	6.99333333333333	156.21465624904	174426.859763231	1.97098568940729	1854.13237470324	3784.06827683519	CTCFgfpcf2	CTCF20181115100	20181115	TR1_2_W0001_P0017_T0001_R1_P3_K1_Ch2.zen
CTCF	nuc	6.9975	186.627538991527	299242.392470586	1.7262024768093	2662.54245566766	5433.93911873818	CTCFgfpcf2	CTCF2018111494	20181114	TR1_2_W0001_P0010_T0001_R1_P1_K1_Ch2.zen
CTCF	nuc	6.9975	176.05509786238	282290.325295313	2.58092889643811	2662.54245566766	5433.93911873818	CTCFgfpcf2	CTCF2018111494	20181114	TR1_2_W0001_P0010_T0001_R1_P2_K1_Ch2.zen
CTCF	nuc	6.9975	229.586571628108	368123.779289797	1.54699888155465	2662.54245566766	5433.93911873818	CTCFgfpcf2	CTCF2018111494	20181114	TR1_2_W0001_P0010_T0001_R1_P3_K1_Ch2.zen
CTCF	nuc	7.02111111111111	183.460747399245	272067.576663002	1.63170234486553	2462.53710060392	5025.75147819014	CTCFgfpcf2	CTCF2018111699	20181116	TR1_2_W0001_P0014_T0001_R1_P1_K1_Ch2.zen
CTCF	nuc	7.02111111111111	166.557521025729	247000.526068137	1.93121800121371	2462.53710060392	5025.75147819014	CTCFgfpcf2	CTCF2018111699	20181116	TR1_2_W0001_P0014_T0001_R1_P2_K1_Ch2.zen
CTCF	nuc	7.02111111111111	126.644296056714	187810.238510364	1.19940297671907	2462.53710060392	5025.75147819014	CTCFgfpcf2	CTCF2018111699	20181116	TR1_2_W0001_P0014_T0001_R1_P3_K1_Ch2.zen
CTCF	nuc	7.06111111111111	151.2603907769	192078.82717603	1.28555253723085	2108.64480196623	4303.49850479847	CTCFgfpcf2	CTCF20181115101	20181115	TR1_2_W0001_P0018_T0001_R1_P1_K1_Ch2.zen
CTCF	nuc	7.06111111111111	168.48952193825	213957.33277645	1.77983227938091	2108.64480196623	4303.49850479847	CTCFgfpcf2	CTCF20181115101	20181115	TR1_2_W0001_P0018_T0001_R1_P2_K1_Ch2.zen
CTCF	nuc	7.06111111111111	140.381117031694	178263.722436625	1.49369222321221	2108.64480196623	4303.49850479847	CTCFgfpcf2	CTCF20181115101	20181115	TR1_2_W0001_P0018_T0001_R1_P3_K1_Ch2.zen
CTCF	nuc	7.08027777777778	201.005932956128	224545.277332508	2.01568143303635	1855.0012277373	3785.84150470623	CTCFgfpcf2	CTCF2018111495	20181114	TR1_2_W0001_P0011_T0001_R1_P1_K1_Ch2.zen
CTCF	nuc	7.08027777777778	201.015223506326	224555.655877759	2.04555898568923	1855.0012277373	3785.84150470623	CTCFgfpcf2	CTCF2018111495	20181114	TR1_2_W0001_P0011_T0001_R1_P2_K1_Ch2.zen
CTCF	nuc	7.08027777777778	205.87712096513	229986.91901111	1.83321879858597	1855.0012277373	3785.84150470623	CTCFgfpcf2	CTCF2018111495	20181114	TR1_2_W0001_P0011_T0001_R1_P3_K1_Ch2.zen
CTCF	nuc	7.08861111111111	140.677624468698	177103.605573077	1.81155111574025	2090.50653375942	4266.48041145489	CTCFgfpcf2	CTCF20181116100	20181116	TR1_2_W0001_P0015_T0001_R1_P1_K1_Ch2.zen
CTCF	nuc	7.08861111111111	160.855333601768	202505.975375437	1.83471156836275	2090.50653375942	4266.48041145489	CTCFgfpcf2	CTCF20181116100	20181116	TR1_2_W0001_P0015_T0001_R1_P2_K1_Ch2.zen
CTCF	nuc	7.1575	107.876114014865	191058.005801816	2.05390003204693	2940.9598748149	6002.15665157859	CTCFgfpcf2	CTCF20181116101	20181116	TR1_2_W0001_P0016_T0001_R1_P2_K1_Ch2.zen
CTCF	nuc	7.16194444444444	148.776464047867	163771.669392157	2.11340738796915	1827.9053154182	3730.54190278054	CTCFgfpcf2	CTCF2018111496	20181114	TR1_2_W0001_P0012_T0001_R1_P1_K1_Ch2.zen
CTCF	nuc	7.16194444444444	223.923894485154	246493.222239965	1.25858809573871	1827.9053154182	3730.54190278054	CTCFgfpcf2	CTCF2018111496	20181114	TR1_2_W0001_P0012_T0001_R1_P2_K1_Ch2.zen
CTCF	nuc	7.16194444444444	159.111257802234	175148.108782676	2.27810947342214	1827.9053154182	3730.54190278054	CTCFgfpcf2	CTCF2018111496	20181114	TR1_2_W0001_P0012_T0001_R1_P3_K1_Ch2.zen
CTCF	nuc	7.225	119.303218103195	145986.877382064	2.05603768171723	2031.93968809125	4146.95229912003	CTCFgfpcf2	CTCF20181116102	20181116	TR1_2_W0001_P0017_T0001_R1_P1_K1_Ch2.zen
CTCF	nuc	7.225	174.645693654775	213707.390883887	1.86489685666839	2031.93968809125	4146.95229912003	CTCFgfpcf2	CTCF20181116102	20181116	TR1_2_W0001_P0017_T0001_R1_P3_K1_Ch2.zen
CTCF	nuc	7.24361111111111	255.825685967001	306853.712066707	1.29474453435705	1991.75715750678	4064.94443315416	CTCFgfpcf2	CTCF2018111497	20181114	TR1_2_W0001_P0013_T0001_R1_P1_K1_Ch2.zen
CTCF	nuc	7.24361111111111	164.527898840492	197345.299034018	1.60838906946329	1991.75715750678	4064.94443315416	CTCFgfpcf2	CTCF2018111497	20181114	TR1_2_W0001_P0013_T0001_R1_P2_K1_Ch2.zen
CTCF	nuc	7.24361111111111	242.276221427503	290601.616524598	1.90510649091769	1991.75715750678	4064.94443315416	CTCFgfpcf2	CTCF2018111497	20181114	TR1_2_W0001_P0013_T0001_R1_P3_K1_Ch2.zen
CTCF	nuc	7.29277777777778	428.243531256302	530513.740912284	0.416698218965882	2057.09798125473	4198.29744597045	CTCFgfpcf2	CTCF20181116103	20181116	TR1_2_W0001_P0018_T0001_R1_P1_K1_Ch2.zen
CTCF	nuc	7.29277777777778	291.187256189727	360726.617712156	1.02908406626541	2057.09798125473	4198.29744597045	CTCFgfpcf2	CTCF20181116103	20181116	TR1_2_W0001_P0018_T0001_R1_P2_K1_Ch2.zen
CTCF	nuc	7.29277777777778	432.561003609364	535862.282669795	1.26573739719371	2057.09798125473	4198.29744597045	CTCFgfpcf2	CTCF20181116103	20181116	TR1_2_W0001_P0018_T0001_R1_P3_K1_Ch2.zen
CTCF	nuc	7.32472222222222	119.36397966026	141756.223430259	2.35968252241115	1972.05034045971	4024.72511427346	CTCFgfpcf2	CTCF2018111498	20181114	TR1_2_W0001_P0014_T0001_R1_P2_K1_Ch2.zen
CTCF	nuc	7.32472222222222	215.327169455207	255721.754844105	1.63199945970328	1972.05034045971	4024.72511427346	CTCFgfpcf2	CTCF2018111498	20181114	TR1_2_W0001_P0014_T0001_R1_P3_K1_Ch2.zen
CTCF	nuc	7.36027777777778	126.056718012884	153734.313563133	1.78624271096644	2025.13495415186	4133.06462951043	CTCFgfpcf2	CTCF20181116104	20181116	TR1_2_W0001_P0019_T0001_R1_P1_K1_Ch2.zen
CTCF	nuc	7.36027777777778	124.244719802351	151524.464651745	1.68943098590821	2025.13495415186	4133.06462951043	CTCFgfpcf2	CTCF20181116104	20181116	TR1_2_W0001_P0019_T0001_R1_P2_K1_Ch2.zen
CTCF	nuc	7.40611111111111	311.141129838334	389329.890255586	1.39306506864969	2077.82743063394	4240.60383836311	CTCFgfpcf2	CTCF2018111499	20181114	TR1_2_W0001_P0015_T0001_R1_P1_K1_Ch2.zen
CTCF	nuc	7.40611111111111	159.830288065988	199995.122935313	1.72169369485228	2077.82743063394	4240.60383836311	CTCFgfpcf2	CTCF2018111499	20181114	TR1_2_W0001_P0015_T0001_R1_P2_K1_Ch2.zen
CTCF	nuc	7.40611111111111	175.289619827808	219339.334809137	1.65675215488243	2077.82743063394	4240.60383836311	CTCFgfpcf2	CTCF2018111499	20181114	TR1_2_W0001_P0015_T0001_R1_P3_K1_Ch2.zen
CTCF	nuc	7.49722222222222	223.072636789691	261881.404348929	1.87617212310942	1949.42940571431	3978.55842049782	CTCFgfpcf2	CTCF20181116106	20181116	TR1_2_W0001_P0021_T0001_R1_P1_K1_Ch2.zen
CTCF	nuc	7.49722222222222	202.119245325877	237282.674260892	1.59378021492231	1949.42940571431	3978.55842049782	CTCFgfpcf2	CTCF20181116106	20181116	TR1_2_W0001_P0021_T0001_R1_P2_K1_Ch2.zen
CTCF	nuc	7.49722222222222	197.721461392194	232119.791671836	1.95717583571322	1949.42940571431	3978.55842049782	CTCFgfpcf2	CTCF20181116106	20181116	TR1_2_W0001_P0021_T0001_R1_P3_K1_Ch2.zen
CTCF	nuc	7.525	105.676075116789	103298.966848538	1.60833693655794	1623.18662486875	3312.73489333905	CTCFgfpcf2	CTCF20181114100	20181114	TR1_2_W0001_P0017_T0001_R1_P1_K1_Ch2.zen
CTCF	nuc	7.525	116.584026526087	113961.551636715	2.22259726692588	1623.18662486875	3312.73489333905	CTCFgfpcf2	CTCF20181114100	20181114	TR1_2_W0001_P0017_T0001_R1_P2_K1_Ch2.zen
CTCF	nuc	7.525	98.9881900668742	96761.5210236958	1.66479210558376	1623.18662486875	3312.73489333905	CTCFgfpcf2	CTCF20181114100	20181114	TR1_2_W0001_P0017_T0001_R1_P3_K1_Ch2.zen
CTCF	nuc	7.565	230.436773508305	235762.292347371	0.611342905724846	1698.91524020102	3467.28817919781	CTCFgfpcf2	CTCF20181116107	20181116	TR1_2_W0001_P0022_T0001_R1_P1_K1_Ch2.zen
CTCF	nuc	7.565	171.909994126276	175882.927345245	1.59098603033343	1698.91524020102	3467.28817919781	CTCFgfpcf2	CTCF20181116107	20181116	TR1_2_W0001_P0022_T0001_R1_P2_K1_Ch2.zen
CTCF	nuc	7.565	97.7400252883856	99998.8502930906	1.40732023173646	1698.91524020102	3467.28817919781	CTCFgfpcf2	CTCF20181116107	20181116	TR1_2_W0001_P0022_T0001_R1_P3_K1_Ch2.zen
CTCF	nuc	7.60666666666667	138.206866235732	165729.370063774	1.51885150431108	1991.21892996356	4063.84597341104	CTCFgfpcf2	CTCF20181114101	20181114	TR1_2_W0001_P0018_T0001_R1_P1_K1_Ch2.zen
CTCF	nuc	7.60666666666667	197.639439622414	236997.341163297	2.02590691062298	1991.21892996356	4063.84597341104	CTCFgfpcf2	CTCF20181114101	20181114	TR1_2_W0001_P0018_T0001_R1_P2_K1_Ch2.zen
CTCF	nuc	7.60666666666667	222.15492773061	266394.841530952	1.82135278938504	1991.21892996356	4063.84597341104	CTCFgfpcf2	CTCF20181114101	20181114	TR1_2_W0001_P0018_T0001_R1_P3_K1_Ch2.zen
CTCF	nuc	7.6325	144.261793418649	167856.570703818	1.49482951629019	1932.12923468196	3943.25078589713	CTCFgfpcf2	CTCF20181116108	20181116	TR1_2_W0001_P0023_T0001_R1_P1_K1_Ch2.zen
CTCF	nuc	7.6325	111.008962568742	129165.063961895	2.07567188802409	1932.12923468196	3943.25078589713	CTCFgfpcf2	CTCF20181116108	20181116	TR1_2_W0001_P0023_T0001_R1_P2_K1_Ch2.zen
CTCF	nuc	7.6325	184.683034555094	214888.919047539	2.00031999375905	1932.12923468196	3943.25078589713	CTCFgfpcf2	CTCF20181116108	20181116	TR1_2_W0001_P0023_T0001_R1_P3_K1_Ch2.zen
CTCF	nuc	7.68833333333333	295.263856965849	490027.032260396	2.09438705709685	2755.8711116635	5624.41203819737	CTCFgfpcf2	CTCF20181114102	20181114	TR1_2_W0001_P0019_T0001_R1_P1_K1_Ch2.zen
CTCF	nuc	7.68833333333333	112.655759107916	186966.22021394	2.79093783953094	2755.8711116635	5624.41203819737	CTCFgfpcf2	CTCF20181114102	20181114	TR1_2_W0001_P0019_T0001_R1_P2_K1_Ch2.zen
CTCF	nuc	7.68833333333333	144.000363659723	238986.483390528	2.90693527228615	2755.8711116635	5624.41203819737	CTCFgfpcf2	CTCF20181114102	20181114	TR1_2_W0001_P0019_T0001_R1_P3_K1_Ch2.zen
CTCF	nuc	7.7	175.207070661078	254999.663368769	1.55839965153729	2416.78007046459	4932.36670774183	CTCFgfpcf2	CTCF20181116109	20181116	TR1_2_W0001_P0024_T0001_R1_P1_K1_Ch2.zen
CTCF	nuc	7.7	208.149223203087	302944.291271968	1.71048349930682	2416.78007046459	4932.36670774183	CTCFgfpcf2	CTCF20181116109	20181116	TR1_2_W0001_P0024_T0001_R1_P3_K1_Ch2.zen
CTCF	nuc	7.76777777777778	101.692041752943	156195.380458697	2.22170548878873	2550.52961495689	5205.33395391026	CTCFgfpcf2	CTCF20181116110	20181116	TR1_2_W0001_P0025_T0001_R1_P1_K1_Ch2.zen
CTCF	nuc	7.76777777777778	111.964680422001	171973.790229704	1.4861340352209	2550.52961495689	5205.33395391026	CTCFgfpcf2	CTCF20181116110	20181116	TR1_2_W0001_P0025_T0001_R1_P2_K1_Ch2.zen
CTCF	nuc	7.77	109.879315303712	100253.117339176	1.94789748191889	1515.06440039904	3092.07002322579	CTCFgfpcf2	CTCF20181114103	20181114	TR1_2_W0001_P0020_T0001_R1_P1_K1_Ch2.zen
CTCF	nuc	7.77	99.0704309269961	90391.1669736381	1.88755622212009	1515.06440039904	3092.07002322579	CTCFgfpcf2	CTCF20181114103	20181114	TR1_2_W0001_P0020_T0001_R1_P2_K1_Ch2.zen
CTCF	nuc	7.77	153.020996821693	139615.285254736	1.68368788406108	1515.06440039904	3092.07002322579	CTCFgfpcf2	CTCF20181114103	20181114	TR1_2_W0001_P0020_T0001_R1_P3_K1_Ch2.zen
CTCF	nuc	7.83666666666667	103.022320918065	176836.797686085	1.72377011221059	2850.2992896405	5817.12895398894	CTCFgfpcf2	CTCF20181116111	20181116	TR1_2_W0001_P0026_T0001_R1_P1_K1_Ch2.zen
CTCF	nuc	7.83666666666667	158.539157794578	272130.90058939	1.63096114810717	2850.2992896405	5817.12895398894	CTCFgfpcf2	CTCF20181116111	20181116	TR1_2_W0001_P0026_T0001_R1_P2_K1_Ch2.zen
CTCF	nuc	7.83666666666667	127.839239204903	219434.793141574	2.10257450379207	2850.2992896405	5817.12895398894	CTCFgfpcf2	CTCF20181116111	20181116	TR1_2_W0001_P0026_T0001_R1_P3_K1_Ch2.zen
CTCF	nuc	7.8525	136.358500062157	162605.606200779	2.30882940738205	1980.16988739756	4041.29616411272	CTCFgfpcf2	CTCF20181114104	20181114	TR1_2_W0001_P0021_T0001_R1_P1_K1_Ch2.zen
CTCF	nuc	7.8525	174.435507153467	208011.905166898	1.79052103953578	1980.16988739756	4041.29616411272	CTCFgfpcf2	CTCF20181114104	20181114	TR1_2_W0001_P0021_T0001_R1_P2_K1_Ch2.zen
CTCF	nuc	7.8525	165.956443354002	197900.740050689	1.81740864919075	1980.16988739756	4041.29616411272	CTCFgfpcf2	CTCF20181114104	20181114	TR1_2_W0001_P0021_T0001_R1_P3_K1_Ch2.zen
CTCF	nuc	7.90416666666667	131.266973858101	149793.928567196	1.87056887378995	1894.90695558525	3867.28444851849	CTCFgfpcf2	CTCF20181116112	20181116	TR1_2_W0001_P0027_T0001_R1_P1_K1_Ch2.zen
CTCF	nuc	7.90416666666667	161.730970924554	184557.598866905	1.65314481387939	1894.90695558525	3867.28444851849	CTCFgfpcf2	CTCF20181116112	20181116	TR1_2_W0001_P0027_T0001_R1_P2_K1_Ch2.zen
CTCF	nuc	7.90416666666667	166.081450839606	189522.103330402	1.66882674615729	1894.90695558525	3867.28444851849	CTCFgfpcf2	CTCF20181116112	20181116	TR1_2_W0001_P0027_T0001_R1_P3_K1_Ch2.zen
CTCF	nuc	7.93416666666667	137.490698506215	161867.56685344	2.42807690929747	1954.95008251485	3989.82547900594	CTCFgfpcf2	CTCF20181114105	20181114	TR1_2_W0001_P0022_T0001_R1_P1_K1_Ch2.zen
CTCF	nuc	7.93416666666667	224.076470263722	263804.849526285	1.4641661860053	1954.95008251485	3989.82547900594	CTCFgfpcf2	CTCF20181114105	20181114	TR1_2_W0001_P0022_T0001_R1_P2_K1_Ch2.zen
CTCF	nuc	7.93416666666667	179.667649584429	211522.420036243	2.30088950312127	1954.95008251485	3989.82547900594	CTCFgfpcf2	CTCF20181114105	20181114	TR1_2_W0001_P0022_T0001_R1_P3_K1_Ch2.zen
CTCF	nuc	7.97166666666667	109.916850962308	140273.747351301	1.89348878133923	2119.14792802409	4324.9341620716	CTCFgfpcf2	CTCF20181116113	20181116	TR1_2_W0001_P0028_T0001_R1_P1_K1_Ch2.zen
CTCF	nuc	7.97166666666667	233.805983073457	298378.648148453	1.4053216878274	2119.14792802409	4324.9341620716	CTCFgfpcf2	CTCF20181116113	20181116	TR1_2_W0001_P0028_T0001_R1_P2_K1_Ch2.zen
CTCF	nuc	7.97166666666667	96.567142921552	123237.109597142	2.21537965112266	2119.14792802409	4324.9341620716	CTCFgfpcf2	CTCF20181116113	20181116	TR1_2_W0001_P0028_T0001_R1_P3_K1_Ch2.zen
CTCF	nuc	8.01583333333333	198.711184586395	233720.59442379	2.49179524989676	1953.09704197317	3986.04363903317	CTCFgfpcf2	CTCF20181114106	20181114	TR1_2_W0001_P0023_T0001_R1_P3_K1_Ch2.zen
CTCF	nuc	8.03916666666667	153.47760685013	238018.11649301	1.15267499967748	2575.21888126128	5255.72187155596	CTCFgfpcf2	CTCF20181116114	20181116	TR1_2_W0001_P0029_T0001_R1_P1_K1_Ch2.zen
CTCF	nuc	8.03916666666667	154.394352179445	239439.835277042	1.90982099610043	2575.21888126128	5255.72187155596	CTCFgfpcf2	CTCF20181116114	20181116	TR1_2_W0001_P0029_T0001_R1_P2_K1_Ch2.zen
CTCF	nuc	8.03916666666667	89.5614276363578	138894.805267891	1.54938537802945	2575.21888126128	5255.72187155596	CTCFgfpcf2	CTCF20181116114	20181116	TR1_2_W0001_P0029_T0001_R1_P3_K1_Ch2.zen
CTCF	nuc	8.09722222222222	155.679215592967	279466.32179821	2.28680621839715	2980.90404748737	6083.67805680108	CTCFgfpcf2	CTCF20181114107	20181114	TR1_2_W0001_P0024_T0001_R1_P1_K1_Ch2.zen
CTCF	nuc	8.09722222222222	234.270303611867	420548.496519506	2.01451558193994	2980.90404748737	6083.67805680108	CTCFgfpcf2	CTCF20181114107	20181114	TR1_2_W0001_P0024_T0001_R1_P3_K1_Ch2.zen
CTCF	nuc	8.12861111111111	148.25218935071	157648.583802614	1.19894325889362	1765.78616796472	3603.76395614101	CTCFgfpcf2	CTCF20181116115	20181116	TR1_2_W0001_P0031_T0001_R1_P1_K1_Ch2.zen
CTCF	nuc	8.12861111111111	188.617833980026	200572.64946371	1.06142711446453	1765.78616796472	3603.76395614101	CTCFgfpcf2	CTCF20181116115	20181116	TR1_2_W0001_P0031_T0001_R1_P2_K1_Ch2.zen
CTCF	nuc	8.17888888888889	195.002927686164	229069.163605475	2.23507632543254	1950.62888423922	3981.0064164968	CTCFgfpcf2	CTCF20181114108	20181114	TR1_2_W0001_P0025_T0001_R1_P1_K1_Ch2.zen
CTCF	nuc	8.17888888888889	214.313383260474	251753.078968873	1.76192348634461	1950.62888423922	3981.0064164968	CTCFgfpcf2	CTCF20181114108	20181114	TR1_2_W0001_P0025_T0001_R1_P2_K1_Ch2.zen
CTCF	nuc	8.17888888888889	175.551892971342	206220.110484815	2.54826623756444	1950.62888423922	3981.0064164968	CTCFgfpcf2	CTCF20181114108	20181114	TR1_2_W0001_P0025_T0001_R1_P3_K1_Ch2.zen
CTCF	nuc	8.34333333333333	156.741961236577	200291.596774096	2.44455571767029	2121.90826642436	4330.56769132566	CTCFgfpcf2	CTCF20181114110	20181114	TR1_2_W0001_P0027_T0001_R1_P1_K1_Ch2.zen
CTCF	nuc	8.34333333333333	171.304296522516	218899.973013426	2.47134758417939	2121.90826642436	4330.56769132566	CTCFgfpcf2	CTCF20181114110	20181114	TR1_2_W0001_P0027_T0001_R1_P2_K1_Ch2.zen
CTCF	nuc	8.34333333333333	149.637778292744	191213.567289395	2.17370752751275	2121.90826642436	4330.56769132566	CTCFgfpcf2	CTCF20181114110	20181114	TR1_2_W0001_P0027_T0001_R1_P3_K1_Ch2.zen
CTCF	nuc	8.50638888888889	94.0949909493953	151098.642600318	2.61762919008721	2666.50996155775	5442.03633627328	CTCFgfpcf2	CTCF20181114112	20181114	TR1_2_W0001_P0029_T0001_R1_P1_K1_Ch2.zen
CTCF	nuc	8.50638888888889	218.08414936189	350201.627193401	1.59324238708462	2666.50996155775	5442.03633627328	CTCFgfpcf2	CTCF20181114112	20181114	TR1_2_W0001_P0029_T0001_R1_P2_K1_Ch2.zen
CTCF	nuc	8.50638888888889	132.634520762219	212985.790709019	1.48940451692024	2666.50996155775	5442.03633627328	CTCFgfpcf2	CTCF20181114112	20181114	TR1_2_W0001_P0029_T0001_R1_P3_K1_Ch2.zen
CTCF	nuc	8.58805555555556	238.150642140122	281109.87137696	1.73208150687283	1960.07862210533	4000.29223112979	CTCFgfpcf2	CTCF20181114113	20181114	TR1_2_W0001_P0030_T0001_R1_P1_K1_Ch2.zen
CTCF	nuc	8.58805555555556	69.5726164243914	82122.5971875064	3.32098388678896	1960.07862210533	4000.29223112979	CTCFgfpcf2	CTCF20181114113	20181114	TR1_2_W0001_P0030_T0001_R1_P2_K1_Ch2.zen
CTCF	nuc	8.58805555555556	110.582298097729	130529.883587428	2.47329473253168	1960.07862210533	4000.29223112979	CTCFgfpcf2	CTCF20181114113	20181114	TR1_2_W0001_P0030_T0001_R1_P3_K1_Ch2.zen
CTCF	cyt	6.50666666666667	3.28049237193783	10370.2442470221	1.29628849737671	2572.05871668603	5249.27234363555	CTCFgfpcf2	CTCF2018111488	20181114	TR1_2_W0001_P0004_T0001_R1_P4_K1_Ch2.zen
CTCF	cyt	7.16194444444444	4.026604162637	9046.10674681467	0.614480877809745	1827.9053154182	3730.54190278054	CTCFgfpcf2	CTCF2018111496	20181114	TR1_2_W0001_P0012_T0001_R1_P5_K1_Ch2.zen
