# Supplementary material for: Absolute quantification of cohesin, CTCF and their regulators in human cells
Source: eLife. 2019 Jun 17;8:e46269. doi: 10.7554/eLife.46269 (PMC6606026; doi:10.7554/eLife.46269)
Supplement: Figure 2—source data 1. [file elife-46269-fig2-data1.zip › Figure 2 - source data 1/FCS_conc_Nprot_Prometa.txt]

POI	location	time_after_release_or_noctreat_h	Conc_nM	N_prot	CPM_kHz	Vol_nuc_um3	Vol_cyt_um3	cellline	UUID	experiment	filename
SCC1	nuc	3.2575	150.220984777422	59807.5759175579	0.801017305021714	661.111555117249	3122.42441653536	SCC1gfpc	SCC1201512041	20151204	TR1_2_W0001_P0001_T0001_R1_P1_K1_Ch2-Ch1.zen
SCC1	nuc	3.2575	215.369183232343	85745.0694758512	0.981244202531996	661.111555117249	3122.42441653536	SCC1gfpc	SCC1201512041	20151204	TR1_2_W0001_P0001_T0001_R1_P2_K1_Ch2-Ch1.zen
SCC1	nuc	3.2575	117.376127682487	46731.032136959	0.804835385107879	661.111555117249	3122.42441653536	SCC1gfpc	SCC1201512041	20151204	TR1_2_W0001_P0001_T0001_R1_P3_K1_Ch2-Ch1.zen
SCC1	nuc	3.35222222222222	93.1856626540857	67129.7286369708	0.804597057117425	1196.23070613427	5649.78774872654	SCC1gfpc	SCC1201512042	20151204	TR1_2_W0001_P0002_T0001_R1_P1_K1_Ch2-Ch1.zen
SCC1	nuc	3.35222222222222	78.8345725622147	56791.3916431331	1.10014143680654	1196.23070613427	5649.78774872654	SCC1gfpc	SCC1201512042	20151204	TR1_2_W0001_P0002_T0001_R1_P2_K1_Ch2-Ch1.zen
SCC1	nuc	3.43361111111111	74.4881462007434	32247.5292854177	0.956366041183594	718.883361814424	3395.28018258929	SCC1gfpc	SCC1201512043	20151204	TR1_2_W0001_P0003_T0001_R1_P1_K1_Ch2-Ch1.zen
SCC1	nuc	3.43361111111111	76.0488521132196	32923.1926249626	0.837131002275215	718.883361814424	3395.28018258929	SCC1gfpc	SCC1201512043	20151204	TR1_2_W0001_P0003_T0001_R1_P2_K1_Ch2-Ch1.zen
SCC1	nuc	3.54833333333333	61.0291524375952	25462.8990137989	0.9284437514104	692.818795987675	3272.17745338438	SCC1gfpc	SCC1201512044	20151204	TR1_2_W0001_P0004_T0001_R1_P2_K1_Ch2-Ch1.zen
SCC1	nuc	3.54833333333333	169.936930369979	70901.9660915392	0.547321012833384	692.818795987675	3272.17745338438	SCC1gfpc	SCC1201512044	20151204	TR1_2_W0001_P0004_T0001_R1_P3_K1_Ch2-Ch1.zen
SCC1	nuc	3.81055555555556	105.213317521318	78554.7201543055	0.807892605619904	1239.79740647149	5855.5529147229	SCC1gfpc	SCC12015120410	20151204	TR1_2_W0001_P0006_T0001_R1_P1_K1_Ch2-Ch1.zen
SCC1	nuc	3.81055555555556	93.1809815956974	69571.0971329309	0.619195193323769	1239.79740647149	5855.5529147229	SCC1gfpc	SCC12015120410	20151204	TR1_2_W0001_P0006_T0001_R1_P2_K1_Ch2-Ch1.zen
SCC1	nuc	3.97361111111111	83.416923021825	57524.4347705525	0.709557775177866	1145.11036667608	5408.34680752635	SCC1gfpc	SCC1201512049	20151204	TR1_2_W0001_P0008_T0001_R1_P1_K1_Ch2-Ch1.zen
SCC1	nuc	3.97361111111111	99.6527090433752	68720.6570730816	0.735363019296688	1145.11036667608	5408.34680752635	SCC1gfpc	SCC1201512049	20151204	TR1_2_W0001_P0008_T0001_R1_P2_K1_Ch2-Ch1.zen
SCC1	nuc	4.19944444444444	96.0572139403792	51820.2482564679	0.663408167530006	895.815670996446	4230.93001806365	SCC1gfpc	SCC1201512048	20151204	TR1_2_W0001_P0011_T0001_R1_P1_K1_Ch2-Ch1.zen
SCC1	nuc	4.19944444444444	102.08858873464	55074.0105336083	0.883569982003284	895.815670996446	4230.93001806365	SCC1gfpc	SCC1201512048	20151204	TR1_2_W0001_P0011_T0001_R1_P2_K1_Ch2-Ch1.zen
SCC1	nuc	4.19944444444444	105.663132316554	57002.3793486076	0.608539970779862	895.815670996446	4230.93001806365	SCC1gfpc	SCC1201512048	20151204	TR1_2_W0001_P0011_T0001_R1_P3_K1_Ch2-Ch1.zen
SCC1	nuc	4.425	81.6562476954397	39069.2554667356	0.973757944554144	794.501768649739	3752.42529375017	SCC1gfpc	SCC1201512047	20151204	TR1_2_W0001_P0014_T0001_R1_P1_K1_Ch2-Ch1.zen
SCC1	nuc	4.425	76.2454616108406	36480.4102799775	1.08022818675165	794.501768649739	3752.42529375017	SCC1gfpc	SCC1201512047	20151204	TR1_2_W0001_P0014_T0001_R1_P3_K1_Ch2-Ch1.zen
SCC1	nuc	4.60722222222222	145.286232118515	77206.8666729682	0.768099298477157	882.430720892841	4167.71300923344	SCC1gfpc	SCC1201512112	20151211	TR1_2_W0001_P0006_T0001_R1_P1_K1_Ch2-Ch1.zen
SCC1	nuc	4.60722222222222	151.055758531375	80272.863017071	0.552036335451884	882.430720892841	4167.71300923344	SCC1gfpc	SCC1201512112	20151211	TR1_2_W0001_P0006_T0001_R1_P2_K1_Ch2-Ch1.zen
SCC1	nuc	4.60722222222222	216.314483749311	114952.141457158	0.424095676825397	882.430720892841	4167.71300923344	SCC1gfpc	SCC1201512112	20151211	TR1_2_W0001_P0006_T0001_R1_P3_K1_Ch2-Ch1.zen
SCC1	nuc	4.75555555555556	107.519174906861	74981.7835081414	1.10188856327983	1158.02782771357	5469.355869357	SCC1gfpc	SCC1201512046	20151204	TR1_2_W0001_P0018_T0001_R1_P1_K1_Ch2-Ch1.zen
SCC1	nuc	4.75555555555556	112.5471696592	78488.2093556843	1.06402957925727	1158.02782771357	5469.355869357	SCC1gfpc	SCC1201512046	20151204	TR1_2_W0001_P0018_T0001_R1_P3_K1_Ch2-Ch1.zen
SCC1	nuc	4.84277777777778	95.3631727768498	95692.7800218384	1.03146233579726	1666.27865977262	7869.82035294047	SCC1gfpc	SCC1201512045	20151204	TR1_2_W0001_P0019_T0001_R1_P1_K1_Ch2-Ch1.zen
SCC1	nuc	4.99916666666667	82.3410775110062	53582.6894813819	0.868757403243243	1080.58047242659	5103.57264975911	SCC1gfpc	SCC12015120411	20151204	TR1_2_W0001_P0021_T0001_R1_P1_K1_Ch2-Ch1.zen
SCC1	nuc	4.99916666666667	75.4796792449772	49117.6984488371	0.900671590745968	1080.58047242659	5103.57264975911	SCC1gfpc	SCC12015120411	20151204	TR1_2_W0001_P0021_T0001_R1_P2_K1_Ch2-Ch1.zen
SCC1	nuc	4.99916666666667	145.845734249753	94907.753538252	0.53907708214881	1080.58047242659	5103.57264975911	SCC1gfpc	SCC12015120411	20151204	TR1_2_W0001_P0021_T0001_R1_P3_K1_Ch2-Ch1.zen
SCC1	nuc	5.15527777777778	123.155039655165	88090.9269856913	0.780900597936784	1187.75849200619	5609.77355134809	SCC1gfpc	SCC12015120412	20151204	TR1_2_W0001_P0023_T0001_R1_P2_K1_Ch2-Ch1.zen
SCC1	nuc	5.15527777777778	76.5586343251647	54761.2268677428	0.917467381052632	1187.75849200619	5609.77355134809	SCC1gfpc	SCC12015120412	20151204	TR1_2_W0001_P0023_T0001_R1_P3_K1_Ch2-Ch1.zen
SCC1	nuc	5.24222222222222	87.0737986508095	59472.9439135938	0.868617713662833	1134.17768377896	5356.7118364659	SCC1gfpc	SCC12015120413	20151204	TR1_2_W0001_P0024_T0001_R1_P1_K1_Ch2-Ch1.zen
SCC1	nuc	5.24222222222222	95.1055585765694	64958.7779416665	0.845225603169277	1134.17768377896	5356.7118364659	SCC1gfpc	SCC12015120413	20151204	TR1_2_W0001_P0024_T0001_R1_P3_K1_Ch2-Ch1.zen
SCC1	nuc	5.41694444444444	114.293326317609	69631.7765789854	1.01375982943877	1011.66274220565	4778.07477892565	SCC1gfpc	SCC12015120414	20151204	TR1_2_W0001_P0026_T0001_R1_P1_K1_Ch2-Ch1.zen
SCC1	nuc	5.41694444444444	97.8519064032793	59615.0475625031	1.01630794062238	1011.66274220565	4778.07477892565	SCC1gfpc	SCC12015120414	20151204	TR1_2_W0001_P0026_T0001_R1_P3_K1_Ch2-Ch1.zen
SCC1	nuc	5.57361111111111	154.110876126004	69258.7109543642	0.668331531246684	746.260177651331	3524.58065775795	SCC1gfpc	SCC12015120415	20151204	TR1_2_W0001_P0028_T0001_R1_P1_K1_Ch2-Ch1.zen
SCC1	nuc	5.57361111111111	96.7953873658881	43500.6530610371	0.824260985728039	746.260177651331	3524.58065775795	SCC1gfpc	SCC12015120415	20151204	TR1_2_W0001_P0028_T0001_R1_P2_K1_Ch2-Ch1.zen
SCC1	nuc	5.84861111111111	98.4639277777206	54127.7245127666	1.06237862643285	912.833913315673	4311.30703603099	SCC1gfpc	SCC12015120416	20151204	TR1_2_W0001_P0003_T0001_R1_P1_K1_Ch2-Ch1.zen
SCC1	nuc	5.84861111111111	118.06651401333	64903.6849222892	0.759752270959699	912.833913315673	4311.30703603099	SCC1gfpc	SCC12015120416	20151204	TR1_2_W0001_P0003_T0001_R1_P3_K1_Ch2-Ch1.zen
SCC1	nuc	6.01194444444444	92.3549338828322	46496.7242735296	1.10944943867003	836.009876783527	3948.46774576592	SCC1gfpc	SCC12015120417	20151204	TR1_2_W0001_P0005_T0001_R1_P2_K1_Ch2-Ch1.zen
SCC1	nuc	6.01194444444444	79.3780125707181	39963.4043218943	0.793753971479449	836.009876783527	3948.46774576592	SCC1gfpc	SCC12015120417	20151204	TR1_2_W0001_P0005_T0001_R1_P3_K1_Ch2-Ch1.zen
SCC1	nuc	6.06805555555556	135.080331659838	64808.6830317877	0.562323916967056	796.691585854189	3762.76778232717	SCC1gfpc	SCC1201512113	20151211	TR1_2_W0001_P0025_T0001_R1_P1_K1_Ch2-Ch1.zen
SCC1	nuc	6.06805555555556	107.409352294536	51532.7330187176	0.748366792129206	796.691585854189	3762.76778232717	SCC1gfpc	SCC1201512113	20151211	TR1_2_W0001_P0025_T0001_R1_P2_K1_Ch2-Ch1.zen
SCC1	nuc	6.16305555555556	106.313347657792	82977.1079694702	0.997806632699013	1296.04372253186	6121.20380109399	SCC1gfpc	SCC12015120418	20151204	TR1_2_W0001_P0007_T0001_R1_P1_K1_Ch2-Ch1.zen
SCC1	nuc	6.16305555555556	120.934844727933	94389.1231848093	0.887015769601368	1296.04372253186	6121.20380109399	SCC1gfpc	SCC12015120418	20151204	TR1_2_W0001_P0007_T0001_R1_P3_K1_Ch2-Ch1.zen
SCC1	nuc	6.24611111111111	123.430643194157	68028.0364250603	0.885081887319702	915.195963333957	4322.46297876573	SCC1gfpc	SCC12015120419	20151204	TR1_2_W0001_P0008_T0001_R1_P1_K1_Ch2-Ch1.zen
SCC1	nuc	6.24611111111111	88.0737337895199	48541.2942465177	1.00885314538202	915.195963333957	4322.46297876573	SCC1gfpc	SCC12015120419	20151204	TR1_2_W0001_P0008_T0001_R1_P2_K1_Ch2-Ch1.zen
SCC1	nuc	6.24611111111111	97.6318702909074	53809.2021277825	0.735617101588181	915.195963333957	4322.46297876573	SCC1gfpc	SCC12015120419	20151204	TR1_2_W0001_P0008_T0001_R1_P3_K1_Ch2-Ch1.zen
SCC1	nuc	6.39666666666667	109.313123767503	71935.7208933681	1.06848373188303	1092.7515912708	5161.05674357286	SCC1gfpc	SCC12015120420	20151204	TR1_2_W0001_P0010_T0001_R1_P1_K1_Ch2-Ch1.zen
SCC1	nuc	6.39666666666667	110.145005038541	72483.1572566092	0.929206262441961	1092.7515912708	5161.05674357286	SCC1gfpc	SCC12015120420	20151204	TR1_2_W0001_P0010_T0001_R1_P2_K1_Ch2-Ch1.zen
SCC1	nuc	6.39666666666667	102.302725007073	67322.3856304027	1.1204772882377	1092.7515912708	5161.05674357286	SCC1gfpc	SCC12015120420	20151204	TR1_2_W0001_P0010_T0001_R1_P3_K1_Ch2-Ch1.zen
SCC1	nuc	6.54777777777778	71.5539003256187	31456.103468627	1.26828861912752	729.996479087944	3447.76734371977	SCC1gfpc	SCC12015120421	20151204	TR1_2_W0001_P0012_T0001_R1_P2_K1_Ch2-Ch1.zen
SCC1	nuc	6.54777777777778	69.6456076778814	30617.191114409	1.17308686007803	729.996479087944	3447.76734371977	SCC1gfpc	SCC12015120421	20151204	TR1_2_W0001_P0012_T0001_R1_P3_K1_Ch2-Ch1.zen
SCC1	nuc	6.79	69.6475442814651	29318.4259878602	0.885802416124186	699.010975723104	3301.42306715081	SCC1gfpc	SCC12015120422	20151204	TR1_2_W0001_P0015_T0001_R1_P1_K1_Ch2-Ch1.zen
SCC1	nuc	6.79	261.344698486239	110014.147360649	0.459667014893762	699.010975723104	3301.42306715081	SCC1gfpc	SCC12015120422	20151204	TR1_2_W0001_P0015_T0001_R1_P3_K1_Ch2-Ch1.zen
SCC1	nuc	6.8725	200.052054159727	73673.9301745771	0.464501033682973	611.533109420993	2888.26582684257	SCC1gfpc	SCC12015120432	20151204	TR1_2_W0001_P0016_T0001_R1_P1_K1_Ch2-Ch1.zen
SCC1	nuc	6.8725	70.9584339752273	26132.1321190445	1.1090172434653	611.533109420993	2888.26582684257	SCC1gfpc	SCC12015120432	20151204	TR1_2_W0001_P0016_T0001_R1_P2_K1_Ch2-Ch1.zen
SCC1	nuc	6.8725	105.092332828237	38702.7527569852	0.802097943762758	611.533109420993	2888.26582684257	SCC1gfpc	SCC12015120432	20151204	TR1_2_W0001_P0016_T0001_R1_P3_K1_Ch2-Ch1.zen
SCC1	nuc	6.9475	111.551503737152	46790.5806153529	0.689095267799508	696.517700703806	3289.64734981969	SCC1gfpc	SCC1201512114	20151211	TR1_2_W0001_P0037_T0001_R1_P1_K1_Ch2-Ch1.zen
SCC1	nuc	6.9475	99.6818125431715	41811.8064699148	0.817568851412619	696.517700703806	3289.64734981969	SCC1gfpc	SCC1201512114	20151211	TR1_2_W0001_P0037_T0001_R1_P2_K1_Ch2-Ch1.zen
SCC1	nuc	6.9475	91.3158978898648	38302.7008918397	0.904428924612645	696.517700703806	3289.64734981969	SCC1gfpc	SCC1201512114	20151211	TR1_2_W0001_P0037_T0001_R1_P3_K1_Ch2-Ch1.zen
SCC1	nuc	7.04888888888889	66.2984158924415	35411.227596856	1.21427189557895	886.92517717763	4188.94028915927	SCC1gfpc	SCC12015120431	20151204	TR1_2_W0001_P0019_T0001_R1_P2_K1_Ch2-Ch1.zen
SCC1	nuc	7.04888888888889	70.430118840214	37618.0476464261	1.11719335633132	886.92517717763	4188.94028915927	SCC1gfpc	SCC12015120431	20151204	TR1_2_W0001_P0019_T0001_R1_P3_K1_Ch2-Ch1.zen
SCC1	nuc	7.355	100.382696937354	52569.1523920731	1.08584223178902	869.603477043554	4107.13004243782	SCC1gfpc	SCC12015120429	20151204	TR1_2_W0001_P0023_T0001_R1_P2_K1_Ch2-Ch1.zen
SCC1	nuc	7.355	199.997057645815	104735.936791083	0.813319844930647	869.603477043554	4107.13004243782	SCC1gfpc	SCC12015120429	20151204	TR1_2_W0001_P0023_T0001_R1_P3_K1_Ch2-Ch1.zen
SCC1	nuc	7.50805555555556	136.667313352633	44112.0964818185	0.642210173527241	535.972113523623	2531.39186706761	SCC1gfpc	SCC12015120428	20151204	TR1_2_W0001_P0025_T0001_R1_P1_K1_Ch2-Ch1.zen
SCC1	nuc	7.50805555555556	189.66824430936	61219.202216434	0.519367571791908	535.972113523623	2531.39186706761	SCC1gfpc	SCC12015120428	20151204	TR1_2_W0001_P0025_T0001_R1_P2_K1_Ch2-Ch1.zen
SCC1	nuc	7.50805555555556	108.553322300529	35037.7461096891	1.1989408542616	535.972113523623	2531.39186706761	SCC1gfpc	SCC12015120428	20151204	TR1_2_W0001_P0025_T0001_R1_P3_K1_Ch2-Ch1.zen
SCC1	nuc	7.88416666666667	172.552160351653	95334.5740790774	0.536750496199105	917.443191476351	4333.07661872865	SCC1gfpc	SCC12015120426	20151204	TR1_2_W0001_P0030_T0001_R1_P1_K1_Ch2-Ch1.zen
SCC1	nuc	7.88416666666667	83.1711082452204	45951.7989463815	1.20395819215445	917.443191476351	4333.07661872865	SCC1gfpc	SCC12015120426	20151204	TR1_2_W0001_P0030_T0001_R1_P3_K1_Ch2-Ch1.zen
SCC1	nuc	8.0375	72.0917424322545	29860.2204004226	1.24176346888916	687.79123813626	3248.43233916078	SCC1gfpc	SCC12015120425	20151204	TR1_2_W0001_P0032_T0001_R1_P1_K1_Ch2-Ch1.zen
SCC1	nuc	8.0375	100.874776624743	41782.0815704206	1.00728331419458	687.79123813626	3248.43233916078	SCC1gfpc	SCC12015120425	20151204	TR1_2_W0001_P0032_T0001_R1_P2_K1_Ch2-Ch1.zen
SCC1	nuc	8.0375	160.347084821691	66415.3636991126	0.4422524906344	687.79123813626	3248.43233916078	SCC1gfpc	SCC12015120425	20151204	TR1_2_W0001_P0032_T0001_R1_P3_K1_Ch2-Ch1.zen
SCC1	nuc	8.25972222222222	72.7408464188085	49486.0427065601	1.00860533810413	1129.6750259316	5335.44582062776	SCC1gfpc	SCC12015120424	20151204	TR1_2_W0001_P0035_T0001_R1_P1_K1_Ch2-Ch1.zen
SCC1	nuc	8.25972222222222	75.1043207811661	51093.928770438	1.0922504210965	1129.6750259316	5335.44582062776	SCC1gfpc	SCC12015120424	20151204	TR1_2_W0001_P0035_T0001_R1_P2_K1_Ch2-Ch1.zen
SCC1	nuc	8.25972222222222	104.98394976318	71421.2231126963	0.682167648444661	1129.6750259316	5335.44582062776	SCC1gfpc	SCC12015120424	20151204	TR1_2_W0001_P0035_T0001_R1_P3_K1_Ch2-Ch1.zen
SCC1	nuc	8.48222222222222	102.508824592068	53476.5141625773	1.04286241400696	866.265441080216	4091.36452614254	SCC1gfpc	SCC12015120423	20151204	TR1_2_W0001_P0038_T0001_R1_P2_K1_Ch2-Ch1.zen
SCC1	nuc	8.63388888888889	81.2328616924646	34238.6453845997	0.943493245327428	699.896744479961	3305.60654567634	SCC1gfpc	SCC12015120433	20151204	TR1_2_W0001_P0040_T0001_R1_P1_K1_Ch2-Ch1.zen
SCC1	nuc	8.63388888888889	107.067046173775	45127.4342666732	0.51808341718196	699.896744479961	3305.60654567634	SCC1gfpc	SCC12015120433	20151204	TR1_2_W0001_P0040_T0001_R1_P2_K1_Ch2-Ch1.zen
SCC1	nuc	8.63388888888889	85.9121695553333	36210.9157099845	0.968228133413735	699.896744479961	3305.60654567634	SCC1gfpc	SCC12015120433	20151204	TR1_2_W0001_P0040_T0001_R1_P3_K1_Ch2-Ch1.zen
SCC1	nuc	8.855	63.6883536328865	28196.4728552521	1.16835263187304	735.163463502938	3472.17096845202	SCC1gfpc	SCC12015120434	20151204	TR1_2_W0001_P0043_T0001_R1_P1_K1_Ch2-Ch1.zen
SCC1	nuc	8.855	79.8077597996863	35332.9487177755	1.11626057785819	735.163463502938	3472.17096845202	SCC1gfpc	SCC12015120434	20151204	TR1_2_W0001_P0043_T0001_R1_P2_K1_Ch2-Ch1.zen
SCC1	nuc	9.07722222222222	145.293164942974	78978.0411871517	0.707102952298447	902.6311694867	4263.11956116286	SCC1gfpc	SCC12015120435	20151204	TR1_2_W0001_P0046_T0001_R1_P1_K1_Ch2-Ch1.zen
SCC1	nuc	9.07722222222222	124.906996247882	67896.586175272	0.83638057364486	902.6311694867	4263.11956116286	SCC1gfpc	SCC12015120435	20151204	TR1_2_W0001_P0046_T0001_R1_P2_K1_Ch2-Ch1.zen
SCC1	nuc	9.07722222222222	121.920554711268	66273.2248645435	1.02332522868325	902.6311694867	4263.11956116286	SCC1gfpc	SCC12015120435	20151204	TR1_2_W0001_P0046_T0001_R1_P3_K1_Ch2-Ch1.zen
SCC1	nuc	9.29888888888889	72.9436942502293	25503.2099655803	0.399033556784527	580.572210743844	2742.03775801043	SCC1gfpc	SCC12015120436	20151204	TR1_2_W0001_P0049_T0001_R1_P2_K1_Ch2-Ch1.zen
SCC1	nuc	9.29888888888889	42.3687314122857	14813.325048716	0.921288473928474	580.572210743844	2742.03775801043	SCC1gfpc	SCC12015120436	20151204	TR1_2_W0001_P0049_T0001_R1_P3_K1_Ch2-Ch1.zen
SCC1	nuc	9.52111111111111	114.954217448439	61138.4289877499	0.5384375666	883.158225122105	4171.14900570182	SCC1gfpc	SCC12015120437	20151204	TR1_2_W0001_P0052_T0001_R1_P2_K1_Ch2-Ch1.zen
SCC1	nuc	9.67333333333333	87.8909781944063	39043.1303766053	0.865754473395298	737.648536959674	3483.90794987086	SCC1gfpc	SCC12015120438	20151204	TR1_2_W0001_P0054_T0001_R1_P1_K1_Ch2-Ch1.zen
SCC1	nuc	9.67333333333333	183.562290216782	81542.4583545961	0.473114641898981	737.648536959674	3483.90794987086	SCC1gfpc	SCC12015120438	20151204	TR1_2_W0001_P0054_T0001_R1_P2_K1_Ch2-Ch1.zen
SCC1	nuc	9.67333333333333	89.5292228696895	39770.8751549645	1.00318944372093	737.648536959674	3483.90794987086	SCC1gfpc	SCC12015120438	20151204	TR1_2_W0001_P0054_T0001_R1_P3_K1_Ch2-Ch1.zen
SCC1	nuc	9.89416666666667	110.58271588798	42616.1335760598	0.567601866250853	639.935120578335	3022.40829104541	SCC1gfpc	SCC12015120439	20151204	TR1_2_W0001_P0057_T0001_R1_P1_K1_Ch2-Ch1.zen
SCC1	nuc	9.89416666666667	90.6932799321455	34951.1847398876	0.492325720541123	639.935120578335	3022.40829104541	SCC1gfpc	SCC12015120439	20151204	TR1_2_W0001_P0057_T0001_R1_P3_K1_Ch2-Ch1.zen
SCC1	nuc	10.0391666666667	69.2917904627813	26633.707199683	0.97900904625135	638.262001815385	3014.50616494163	SCC1gfpc	SCC1201512116	20151211	TR1_2_W0001_P0079_T0001_R1_P2_K1_Ch2-Ch1.zen
SCC1	nuc	10.0391666666667	82.7035960777563	31788.8071239687	0.625207466471449	638.262001815385	3014.50616494163	SCC1gfpc	SCC1201512116	20151211	TR1_2_W0001_P0079_T0001_R1_P3_K1_Ch2-Ch1.zen
SCC1	nuc	10.0702777777778	129.620321436306	55676.8982483569	0.717543052519304	713.265291458438	3368.746082682	SCC1gfpc	SCC12015120440	20151204	TR1_2_W0001_P0060_T0001_R1_P1_K1_Ch2-Ch1.zen
SCC1	nuc	10.0702777777778	98.6156834311444	42359.2173761583	1.19658113366083	713.265291458438	3368.746082682	SCC1gfpc	SCC12015120440	20151204	TR1_2_W0001_P0060_T0001_R1_P2_K1_Ch2-Ch1.zen
SCC1	nuc	10.0702777777778	89.0224084769147	38238.537936572	1.01303089162408	713.265291458438	3368.746082682	SCC1gfpc	SCC12015120440	20151204	TR1_2_W0001_P0060_T0001_R1_P3_K1_Ch2-Ch1.zen
SCC1	nuc	10.2586111111111	99.8795775632086	49471.088269817	0.826114542354934	822.47729855378	3884.55349051479	SCC1gfpc	SCC1201512115	20151211	TR1_2_W0001_P0082_T0001_R1_P1_K1_Ch2-Ch1.zen
SCC1	nuc	10.2586111111111	137.798332573415	68252.5260968276	0.535502405403605	822.47729855378	3884.55349051479	SCC1gfpc	SCC1201512115	20151211	TR1_2_W0001_P0082_T0001_R1_P3_K1_Ch2-Ch1.zen
SCC1	nuc	10.92	135.369205358453	78836.1369210609	0.979806581675793	967.062644985424	4567.4288879828	SCC1gfpc	SCC1201512117	20151211	TR1_2_W0001_P0091_T0001_R1_P1_K1_Ch2-Ch1.zen
SCC1	nuc	10.92	134.601998328686	78389.331916294	0.709457713576099	967.062644985424	4567.4288879828	SCC1gfpc	SCC1201512117	20151211	TR1_2_W0001_P0091_T0001_R1_P2_K1_Ch2-Ch1.zen
SCC1	nuc	10.92	216.295566422029	125965.922934338	0.572816316672271	967.062644985424	4567.4288879828	SCC1gfpc	SCC1201512117	20151211	TR1_2_W0001_P0091_T0001_R1_P3_K1_Ch2-Ch1.zen
SCC1	nuc	11.0416666666667	67.7487340687644	33716.0580638887	1.02945273596639	826.389443896561	3903.0305206692	SCC1gfpc	SCC12015120448	20151204	TR1_2_W0001_P0073_T0001_R1_P1_K1_Ch2-Ch1.zen
SCC1	nuc	11.0416666666667	82.7305828989227	41171.9742814421	1.03611183740402	826.389443896561	3903.0305206692	SCC1gfpc	SCC12015120448	20151204	TR1_2_W0001_P0073_T0001_R1_P3_K1_Ch2-Ch1.zen
SCC1	nuc	11.2641666666667	122.883993522178	53942.6345184866	0.925268256925442	728.930275954691	3442.73167512422	SCC1gfpc	SCC12015120447	20151204	TR1_2_W0001_P0076_T0001_R1_P1_K1_Ch2-Ch1.zen
SCC1	nuc	11.2641666666667	135.367851155083	59422.6986860874	0.3690611	728.930275954691	3442.73167512422	SCC1gfpc	SCC12015120447	20151204	TR1_2_W0001_P0076_T0001_R1_P2_K1_Ch2-Ch1.zen
SCC1	nuc	11.2641666666667	76.8576917577843	33738.3759885408	1.12062866824693	728.930275954691	3442.73167512422	SCC1gfpc	SCC12015120447	20151204	TR1_2_W0001_P0076_T0001_R1_P3_K1_Ch2-Ch1.zen
SCC1	nuc	11.4863888888889	75.6264764520056	32735.4812240556	1.08118626113606	718.776741501099	3394.77661572974	SCC1gfpc	SCC12015120446	20151204	TR1_2_W0001_P0079_T0001_R1_P2_K1_Ch2-Ch1.zen
SCC1	nuc	11.4863888888889	106.183634496166	45962.3737138824	0.990923644566497	718.776741501099	3394.77661572974	SCC1gfpc	SCC12015120446	20151204	TR1_2_W0001_P0079_T0001_R1_P3_K1_Ch2-Ch1.zen
SCC1	nuc	11.6377777777778	74.8432258185391	39762.987254617	0.813134246954191	882.217480266191	4166.70587551433	SCC1gfpc	SCC1201512118	20151211	TR1_2_W0001_P0102_T0001_R1_P1_K1_Ch2-Ch1.zen
SCC1	nuc	11.6377777777778	87.1778497520277	46316.1721139515	0.721256883552921	882.217480266191	4166.70587551433	SCC1gfpc	SCC1201512118	20151211	TR1_2_W0001_P0102_T0001_R1_P2_K1_Ch2-Ch1.zen
SCC1	nuc	11.6377777777778	104.962977543676	55765.1209261749	0.770108383867592	882.217480266191	4166.70587551433	SCC1gfpc	SCC1201512118	20151211	TR1_2_W0001_P0102_T0001_R1_P3_K1_Ch2-Ch1.zen
SCC1	nuc	11.6397222222222	81.7894933546475	36170.7244705752	1.09616772716335	734.359710371717	3468.37484904922	SCC1gfpc	SCC12015120445	20151204	TR1_2_W0001_P0081_T0001_R1_P1_K1_Ch2-Ch1.zen
SCC1	nuc	11.6397222222222	87.055797422831	38499.7037271475	1.03203189857923	734.359710371717	3468.37484904922	SCC1gfpc	SCC12015120445	20151204	TR1_2_W0001_P0081_T0001_R1_P2_K1_Ch2-Ch1.zen
SCC1	nuc	11.6397222222222	90.9333019193045	40214.4979020816	1.05682959640346	734.359710371717	3468.37484904922	SCC1gfpc	SCC12015120445	20151204	TR1_2_W0001_P0081_T0001_R1_P3_K1_Ch2-Ch1.zen
SCC1	nuc	11.7927777777778	70.6944051819025	67947.4399696307	1.08273297783677	1596.01587329126	7537.96979249413	SCC1gfpc	SCC12015120444	20151204	TR1_2_W0001_P0083_T0001_R1_P1_K1_Ch2-Ch1.zen
SCC1	nuc	11.7927777777778	80.3711199036794	77248.1475853092	0.880694235806597	1596.01587329126	7537.96979249413	SCC1gfpc	SCC12015120444	20151204	TR1_2_W0001_P0083_T0001_R1_P3_K1_Ch2-Ch1.zen
SCC1	nuc	11.8761111111111	107.306471947021	51130.9252381059	1.04507874565989	791.237546749472	3737.00840066535	SCC1gfpc	SCC12015120443	20151204	TR1_2_W0001_P0084_T0001_R1_P1_K1_Ch2-Ch1.zen
SCC1	nuc	11.8761111111111	117.711184106016	56088.7115661128	0.876296269916378	791.237546749472	3737.00840066535	SCC1gfpc	SCC12015120443	20151204	TR1_2_W0001_P0084_T0001_R1_P2_K1_Ch2-Ch1.zen
SCC1	nuc	11.8761111111111	104.597299396112	49840.0198840836	0.792112426127074	791.237546749472	3737.00840066535	SCC1gfpc	SCC12015120443	20151204	TR1_2_W0001_P0084_T0001_R1_P3_K1_Ch2-Ch1.zen
SCC1	nuc	12.0291666666667	61.820616426132	27410.1874838487	1.16471990304654	736.254271323881	3477.32284478438	SCC1gfpc	SCC12015120442	20151204	TR1_2_W0001_P0086_T0001_R1_P1_K1_Ch2-Ch1.zen
SCC1	nuc	12.0291666666667	77.3448043987897	34293.3427719152	0.819708079909928	736.254271323881	3477.32284478438	SCC1gfpc	SCC12015120442	20151204	TR1_2_W0001_P0086_T0001_R1_P3_K1_Ch2-Ch1.zen
SCC1	nuc	12.2516666666667	86.7289884738258	61888.5697274897	1.1868745658402	1184.93715448435	5596.44839752603	SCC1gfpc	SCC12015120441	20151204	TR1_2_W0001_P0089_T0001_R1_P3_K1_Ch2-Ch1.zen
SCC1	nuc	12.3338888888889	82.6531170302847	36327.7192255552	0.721935654699828	729.840649399238	3447.03136138657	SCC1gfpc	SCC12015120449	20151204	TR1_2_W0001_P0090_T0001_R1_P1_K1_Ch2-Ch1.zen
SCC1	nuc	12.3338888888889	67.4729521027919	29655.7292377908	0.738603572470588	729.840649399238	3447.03136138657	SCC1gfpc	SCC12015120449	20151204	TR1_2_W0001_P0090_T0001_R1_P3_K1_Ch2-Ch1.zen
SCC1	nuc	12.4863888888889	132.279743827769	71862.4292146713	0.570868907630246	902.106269482637	4260.64046277736	SCC1gfpc	SCC12015120450	20151204	TR1_2_W0001_P0092_T0001_R1_P1_K1_Ch2-Ch1.zen
SCC1	nuc	12.4863888888889	80.7757574564741	43882.3207885498	1.12895148569684	902.106269482637	4260.64046277736	SCC1gfpc	SCC12015120450	20151204	TR1_2_W0001_P0092_T0001_R1_P2_K1_Ch2-Ch1.zen
SCC1	nuc	12.8613888888889	75.4063756687817	35201.8465636769	0.735045494007888	775.187088812736	3661.20222034628	SCC1gfpc	SCC12015120451	20151204	TR1_2_W0001_P0097_T0001_R1_P1_K1_Ch2-Ch1.zen
SCC1	nuc	12.8613888888889	66.4733338243089	31031.6478826358	1.12414728441616	775.187088812736	3661.20222034628	SCC1gfpc	SCC12015120451	20151204	TR1_2_W0001_P0097_T0001_R1_P2_K1_Ch2-Ch1.zen
SCC1	nuc	12.8613888888889	77.5949208302516	36223.5218568926	1.05182440013048	775.187088812736	3661.20222034628	SCC1gfpc	SCC12015120451	20151204	TR1_2_W0001_P0097_T0001_R1_P3_K1_Ch2-Ch1.zen
SCC1	nuc	13.1652777777778	103.859569748022	65253.1625964963	0.702748980121074	1043.28796745044	4927.44045665193	SCC1gfpc	SCC12015120452	20151204	TR1_2_W0001_P0101_T0001_R1_P1_K1_Ch2-Ch1.zen
SCC1	nuc	13.1652777777778	113.922958246499	71575.8146887016	0.654631586417502	1043.28796745044	4927.44045665193	SCC1gfpc	SCC12015120452	20151204	TR1_2_W0001_P0101_T0001_R1_P2_K1_Ch2-Ch1.zen
SCC1	nuc	13.1652777777778	66.554159051508	41814.8214227881	1.05705374871744	1043.28796745044	4927.44045665193	SCC1gfpc	SCC12015120452	20151204	TR1_2_W0001_P0101_T0001_R1_P3_K1_Ch2-Ch1.zen
SCC1	nuc	13.3883333333333	99.8094565790725	44006.8021298083	0.808959049721229	732.145288479576	3457.9161527354	SCC1gfpc	SCC12015120453	20151204	TR1_2_W0001_P0104_T0001_R1_P2_K1_Ch2-Ch1.zen
SCC1	nuc	13.6105555555556	98.4899089517415	58291.9212140863	0.846800833524827	982.801443544748	4641.76310363548	SCC1gfpc	SCC12015120454	20151204	TR1_2_W0001_P0107_T0001_R1_P1_K1_Ch2-Ch1.zen
SCC1	nuc	13.6105555555556	103.119228974429	61031.8156957588	0.925614499770213	982.801443544748	4641.76310363548	SCC1gfpc	SCC12015120454	20151204	TR1_2_W0001_P0107_T0001_R1_P2_K1_Ch2-Ch1.zen
SCC1	nuc	13.6105555555556	82.5759037399376	48873.1091968921	1.03280704078838	982.801443544748	4641.76310363548	SCC1gfpc	SCC12015120454	20151204	TR1_2_W0001_P0107_T0001_R1_P3_K1_Ch2-Ch1.zen
SCC1	nuc	13.9844444444444	101.717704595662	48516.1390695755	1.03555609404075	792.024896755567	3740.7270482436	SCC1gfpc	SCC12015120455	20151204	TR1_2_W0001_P0112_T0001_R1_P2_K1_Ch2-Ch1.zen
SCC1	nuc	14.2072222222222	84.0023696549733	43469.0427229686	1.01471446729951	859.285911338692	4058.40026479787	SCC1gfpc	SCC12015120462	20151204	TR1_2_W0001_P0115_T0001_R1_P1_K1_Ch2-Ch1.zen
SCC1	nuc	14.2072222222222	96.1608156775172	49760.7224906902	1.11002827303877	859.285911338692	4058.40026479787	SCC1gfpc	SCC12015120462	20151204	TR1_2_W0001_P0115_T0001_R1_P2_K1_Ch2-Ch1.zen
SCC1	nuc	14.4302777777778	95.7294279452899	52654.2989991083	1.03019417189671	913.350611757173	4313.74739850421	SCC1gfpc	SCC12015120461	20151204	TR1_2_W0001_P0118_T0001_R1_P2_K1_Ch2-Ch1.zen
SCC1	nuc	14.4302777777778	104.052060239633	57232.0174571817	1.01829377724363	913.350611757173	4313.74739850421	SCC1gfpc	SCC12015120461	20151204	TR1_2_W0001_P0118_T0001_R1_P3_K1_Ch2-Ch1.zen
SCC1	nuc	14.8894444444444	199.202518878375	83429.1159424225	0.634988969589714	695.459699133116	3284.65041713642	SCC1gfpc	SCC12015120460	20151204	TR1_2_W0001_P0124_T0001_R1_P1_K1_Ch2-Ch1.zen
SCC1	nuc	14.8894444444444	172.418110350547	72211.388691284	0.833993949725686	695.459699133116	3284.65041713642	SCC1gfpc	SCC12015120460	20151204	TR1_2_W0001_P0124_T0001_R1_P2_K1_Ch2-Ch1.zen
SCC1	nuc	14.8894444444444	143.012551866575	59895.8830344061	1.14817937407371	695.459699133116	3284.65041713642	SCC1gfpc	SCC12015120460	20151204	TR1_2_W0001_P0124_T0001_R1_P3_K1_Ch2-Ch1.zen
SCC1	cyt	3.2575	73.4902292947536	138188.65325356	1.14825590589286	661.111555117249	3122.42441653536	SCC1gfpc	SCC1201512041	20151204	TR1_2_W0001_P0001_T0001_R1_P4_K1_Ch2-Ch1.zen
SCC1	cyt	3.2575	80.1089359521438	150634.25545187	0.941782097665555	661.111555117249	3122.42441653536	SCC1gfpc	SCC1201512041	20151204	TR1_2_W0001_P0001_T0001_R1_P5_K1_Ch2-Ch1.zen
SCC1	cyt	3.35222222222222	84.8038362140216	288534.984748395	1.03663547438327	1196.23070613427	5649.78774872654	SCC1gfpc	SCC1201512042	20151204	TR1_2_W0001_P0002_T0001_R1_P4_K1_Ch2-Ch1.zen
SCC1	cyt	3.35222222222222	89.4148248991016	304223.326329628	0.880122169271715	1196.23070613427	5649.78774872654	SCC1gfpc	SCC1201512042	20151204	TR1_2_W0001_P0002_T0001_R1_P5_K1_Ch2-Ch1.zen
SCC1	cyt	3.43361111111111	52.898913671469	108161.629047602	1.18318211338373	718.883361814424	3395.28018258929	SCC1gfpc	SCC1201512043	20151204	TR1_2_W0001_P0003_T0001_R1_P4_K1_Ch2-Ch1.zen
SCC1	cyt	3.54833333333333	61.7679337274142	121716.868078139	0.966769965976339	692.818795987675	3272.17745338438	SCC1gfpc	SCC1201512044	20151204	TR1_2_W0001_P0004_T0001_R1_P5_K1_Ch2-Ch1.zen
SCC1	cyt	3.81055555555556	54.127032723847	190867.935900023	1.00428353774462	1239.79740647149	5855.5529147229	SCC1gfpc	SCC12015120410	20151204	TR1_2_W0001_P0006_T0001_R1_P4_K1_Ch2-Ch1.zen
SCC1	cyt	4.19944444444444	81.3980854270465	207396.240408865	0.785159254573496	895.815670996446	4230.93001806365	SCC1gfpc	SCC1201512048	20151204	TR1_2_W0001_P0011_T0001_R1_P4_K1_Ch2-Ch1.zen
SCC1	cyt	4.19944444444444	62.2945825032508	158721.942183682	1.08689055107692	895.815670996446	4230.93001806365	SCC1gfpc	SCC1201512048	20151204	TR1_2_W0001_P0011_T0001_R1_P5_K1_Ch2-Ch1.zen
SCC1	cyt	4.425	69.1763176946079	156322.086374287	0.935205163102535	794.501768649739	3752.42529375017	SCC1gfpc	SCC1201512047	20151204	TR1_2_W0001_P0014_T0001_R1_P4_K1_Ch2-Ch1.zen
SCC1	cyt	4.425	91.9745840708249	207840.766240717	0.932967723034309	794.501768649739	3752.42529375017	SCC1gfpc	SCC1201512047	20151204	TR1_2_W0001_P0014_T0001_R1_P5_K1_Ch2-Ch1.zen
SCC1	cyt	4.60722222222222	106.647505849874	267669.788821029	0.711292982944628	882.430720892841	4167.71300923344	SCC1gfpc	SCC1201512112	20151211	TR1_2_W0001_P0006_T0001_R1_P4_K1_Ch2-Ch1.zen
SCC1	cyt	4.60722222222222	109.15249892515	273956.958521942	0.517702423822673	882.430720892841	4167.71300923344	SCC1gfpc	SCC1201512112	20151211	TR1_2_W0001_P0006_T0001_R1_P5_K1_Ch2-Ch1.zen
SCC1	cyt	4.75555555555556	137.817239191651	453931.765801583	0.682278683615161	1158.02782771357	5469.355869357	SCC1gfpc	SCC1201512046	20151204	TR1_2_W0001_P0018_T0001_R1_P4_K1_Ch2-Ch1.zen
SCC1	cyt	4.75555555555556	83.5816013750787	275294.615704447	0.979257558736515	1158.02782771357	5469.355869357	SCC1gfpc	SCC1201512046	20151204	TR1_2_W0001_P0018_T0001_R1_P5_K1_Ch2-Ch1.zen
SCC1	cyt	4.84277777777778	121.140973923883	574125.355249309	0.358333793387078	1666.27865977262	7869.82035294047	SCC1gfpc	SCC1201512045	20151204	TR1_2_W0001_P0019_T0001_R1_P4_K1_Ch2-Ch1.zen
SCC1	cyt	4.84277777777778	68.116076776312	322823.612116257	1.01122372173298	1666.27865977262	7869.82035294047	SCC1gfpc	SCC1201512045	20151204	TR1_2_W0001_P0019_T0001_R1_P5_K1_Ch2-Ch1.zen
SCC1	cyt	4.99916666666667	51.2636700238372	157555.96264743	1.06502231282953	1080.58047242659	5103.57264975911	SCC1gfpc	SCC12015120411	20151204	TR1_2_W0001_P0021_T0001_R1_P4_K1_Ch2-Ch1.zen
SCC1	cyt	4.99916666666667	63.0535875897823	193791.601078557	0.994716322650542	1080.58047242659	5103.57264975911	SCC1gfpc	SCC12015120411	20151204	TR1_2_W0001_P0021_T0001_R1_P5_K1_Ch2-Ch1.zen
SCC1	cyt	5.15527777777778	54.9630955550754	185680.955617763	1.20333312152133	1187.75849200619	5609.77355134809	SCC1gfpc	SCC12015120412	20151204	TR1_2_W0001_P0023_T0001_R1_P4_K1_Ch2-Ch1.zen
SCC1	cyt	5.15527777777778	67.5036351085361	228046.461867601	0.904216612434057	1187.75849200619	5609.77355134809	SCC1gfpc	SCC12015120412	20151204	TR1_2_W0001_P0023_T0001_R1_P5_K1_Ch2-Ch1.zen
SCC1	cyt	5.24222222222222	66.2809320195196	213814.787795293	1.15504668911338	1134.17768377896	5356.7118364659	SCC1gfpc	SCC12015120413	20151204	TR1_2_W0001_P0024_T0001_R1_P4_K1_Ch2-Ch1.zen
SCC1	cyt	5.24222222222222	61.0798253967941	197036.606273777	1.09501113443545	1134.17768377896	5356.7118364659	SCC1gfpc	SCC12015120413	20151204	TR1_2_W0001_P0024_T0001_R1_P5_K1_Ch2-Ch1.zen
SCC1	cyt	5.41694444444444	196.032548307681	564068.66614974	0.516880767889845	1011.66274220565	4778.07477892565	SCC1gfpc	SCC12015120414	20151204	TR1_2_W0001_P0026_T0001_R1_P4_K1_Ch2-Ch1.zen
SCC1	cyt	5.41694444444444	99.9979456237487	287736.441181039	0.978336461734531	1011.66274220565	4778.07477892565	SCC1gfpc	SCC12015120414	20151204	TR1_2_W0001_P0026_T0001_R1_P5_K1_Ch2-Ch1.zen
SCC1	cyt	5.57361111111111	69.1528672826369	146780.544048345	0.990361156312936	746.260177651331	3524.58065775795	SCC1gfpc	SCC12015120415	20151204	TR1_2_W0001_P0028_T0001_R1_P4_K1_Ch2-Ch1.zen
SCC1	cyt	5.57361111111111	62.29644323903	132227.428741737	1.0684828854642	746.260177651331	3524.58065775795	SCC1gfpc	SCC12015120415	20151204	TR1_2_W0001_P0028_T0001_R1_P5_K1_Ch2-Ch1.zen
SCC1	cyt	5.84861111111111	84.7219551118429	219966.107575646	1.19295581499144	912.833913315673	4311.30703603099	SCC1gfpc	SCC12015120416	20151204	TR1_2_W0001_P0003_T0001_R1_P4_K1_Ch2-Ch1.zen
SCC1	cyt	6.01194444444444	83.0069692819569	197375.84378487	0.800118534648642	836.009876783527	3948.46774576592	SCC1gfpc	SCC12015120417	20151204	TR1_2_W0001_P0005_T0001_R1_P4_K1_Ch2-Ch1.zen
SCC1	cyt	6.01194444444444	86.3559971529738	205339.23779406	1.15045125856098	836.009876783527	3948.46774576592	SCC1gfpc	SCC12015120417	20151204	TR1_2_W0001_P0005_T0001_R1_P5_K1_Ch2-Ch1.zen
SCC1	cyt	6.06805555555556	81.0717882278436	183707.977928166	0.827420423180246	796.691585854189	3762.76778232717	SCC1gfpc	SCC1201512113	20151211	TR1_2_W0001_P0025_T0001_R1_P4_K1_Ch2-Ch1.zen
SCC1	cyt	6.16305555555556	74.8626577349768	275964.315633786	1.02484583265939	1296.04372253186	6121.20380109399	SCC1gfpc	SCC12015120418	20151204	TR1_2_W0001_P0007_T0001_R1_P4_K1_Ch2-Ch1.zen
SCC1	cyt	6.16305555555556	97.1581108119093	358151.478583603	0.982314189309826	1296.04372253186	6121.20380109399	SCC1gfpc	SCC12015120418	20151204	TR1_2_W0001_P0007_T0001_R1_P5_K1_Ch2-Ch1.zen
SCC1	cyt	6.24611111111111	64.0868315480127	166821.080761948	1.16981490948393	915.195963333957	4322.46297876573	SCC1gfpc	SCC12015120419	20151204	TR1_2_W0001_P0008_T0001_R1_P5_K1_Ch2-Ch1.zen
SCC1	cyt	6.39666666666667	116.676359919742	362637.200225183	0.840492350806712	1092.7515912708	5161.05674357286	SCC1gfpc	SCC12015120420	20151204	TR1_2_W0001_P0010_T0001_R1_P4_K1_Ch2-Ch1.zen
SCC1	cyt	6.39666666666667	108.787183183041	338117.16064007	0.986394391626262	1092.7515912708	5161.05674357286	SCC1gfpc	SCC12015120420	20151204	TR1_2_W0001_P0010_T0001_R1_P5_K1_Ch2-Ch1.zen
SCC1	cyt	6.54777777777778	67.8104601337611	140794.435450762	1.04130069301901	729.996479087944	3447.76734371977	SCC1gfpc	SCC12015120421	20151204	TR1_2_W0001_P0012_T0001_R1_P4_K1_Ch2-Ch1.zen
SCC1	cyt	6.54777777777778	61.1958733217025	127060.610107197	1.07903493025481	729.996479087944	3447.76734371977	SCC1gfpc	SCC12015120421	20151204	TR1_2_W0001_P0012_T0001_R1_P5_K1_Ch2-Ch1.zen
SCC1	cyt	6.79	57.978977728078	115271.669368521	0.964980114763636	699.010975723104	3301.42306715081	SCC1gfpc	SCC12015120422	20151204	TR1_2_W0001_P0015_T0001_R1_P5_K1_Ch2-Ch1.zen
SCC1	cyt	6.8725	57.5078526289356	100026.520209621	1.26773534794393	611.533109420993	2888.26582684257	SCC1gfpc	SCC12015120432	20151204	TR1_2_W0001_P0016_T0001_R1_P4_K1_Ch2-Ch1.zen
SCC1	cyt	6.8725	80.647706002495	140274.91943351	0.836536271422057	611.533109420993	2888.26582684257	SCC1gfpc	SCC12015120432	20151204	TR1_2_W0001_P0016_T0001_R1_P5_K1_Ch2-Ch1.zen
SCC1	cyt	6.9475	74.0488209213162	146696.022740256	0.780734914605425	696.517700703806	3289.64734981969	SCC1gfpc	SCC1201512114	20151211	TR1_2_W0001_P0037_T0001_R1_P5_K1_Ch2-Ch1.zen
SCC1	cyt	7.04888888888889	46.4131141844389	117083.508156918	1.10350030689484	886.92517717763	4188.94028915927	SCC1gfpc	SCC12015120431	20151204	TR1_2_W0001_P0019_T0001_R1_P4_K1_Ch2-Ch1.zen
SCC1	cyt	7.04888888888889	131.736579827067	332323.766456469	0.73557959799158	886.92517717763	4188.94028915927	SCC1gfpc	SCC12015120431	20151204	TR1_2_W0001_P0019_T0001_R1_P5_K1_Ch2-Ch1.zen
SCC1	cyt	7.20194444444444	278.726015888952	821271.505292448	0.531322003704357	1035.95577051868	4892.81055107947	SCC1gfpc	SCC12015120430	20151204	TR1_2_W0001_P0021_T0001_R1_P4_K1_Ch2-Ch1.zen
SCC1	cyt	7.20194444444444	149.888922507103	441650.560036407	1.02529150859454	1035.95577051868	4892.81055107947	SCC1gfpc	SCC12015120430	20151204	TR1_2_W0001_P0021_T0001_R1_P5_K1_Ch2-Ch1.zen
SCC1	cyt	7.355	98.6775649440349	244066.248341326	1.26311621242883	869.603477043554	4107.13004243782	SCC1gfpc	SCC12015120429	20151204	TR1_2_W0001_P0023_T0001_R1_P4_K1_Ch2-Ch1.zen
SCC1	cyt	7.355	145.325146502659	359443.033648771	0.645873387519002	869.603477043554	4107.13004243782	SCC1gfpc	SCC12015120429	20151204	TR1_2_W0001_P0023_T0001_R1_P5_K1_Ch2-Ch1.zen
SCC1	cyt	7.50805555555556	109.888741284556	167518.751207671	1.05792726551396	535.972113523623	2531.39186706761	SCC1gfpc	SCC12015120428	20151204	TR1_2_W0001_P0025_T0001_R1_P4_K1_Ch2-Ch1.zen
SCC1	cyt	7.66166666666667	118.602210077919	247246.263738954	0.862815860810811	732.940840048234	3461.67353622592	SCC1gfpc	SCC12015120427	20151204	TR1_2_W0001_P0027_T0001_R1_P4_K1_Ch2-Ch1.zen
SCC1	cyt	7.88416666666667	77.8937761863992	203259.088819209	1.03798900989358	917.443191476351	4333.07661872865	SCC1gfpc	SCC12015120426	20151204	TR1_2_W0001_P0030_T0001_R1_P4_K1_Ch2-Ch1.zen
SCC1	cyt	7.88416666666667	112.762766787534	294247.606832151	0.670620870995335	917.443191476351	4333.07661872865	SCC1gfpc	SCC12015120426	20151204	TR1_2_W0001_P0030_T0001_R1_P5_K1_Ch2-Ch1.zen
SCC1	cyt	8.0375	108.334457293962	211929.437291588	0.912569915330274	687.79123813626	3248.43233916078	SCC1gfpc	SCC12015120425	20151204	TR1_2_W0001_P0032_T0001_R1_P4_K1_Ch2-Ch1.zen
SCC1	cyt	8.0375	103.46045340349	202394.660197889	0.870301607158916	687.79123813626	3248.43233916078	SCC1gfpc	SCC12015120425	20151204	TR1_2_W0001_P0032_T0001_R1_P5_K1_Ch2-Ch1.zen
SCC1	cyt	8.25972222222222	57.9573973006265	186221.763938044	0.908835071725616	1129.6750259316	5335.44582062776	SCC1gfpc	SCC12015120424	20151204	TR1_2_W0001_P0035_T0001_R1_P4_K1_Ch2-Ch1.zen
SCC1	cyt	8.25972222222222	74.2495943262871	238569.899117535	0.765193028756953	1129.6750259316	5335.44582062776	SCC1gfpc	SCC12015120424	20151204	TR1_2_W0001_P0035_T0001_R1_P5_K1_Ch2-Ch1.zen
SCC1	cyt	8.48222222222222	77.8824122739529	191892.684052912	1.06070385142073	866.265441080216	4091.36452614254	SCC1gfpc	SCC12015120423	20151204	TR1_2_W0001_P0038_T0001_R1_P4_K1_Ch2-Ch1.zen
SCC1	cyt	8.48222222222222	92.0893994747911	226896.953010128	0.876175355328599	866.265441080216	4091.36452614254	SCC1gfpc	SCC12015120423	20151204	TR1_2_W0001_P0038_T0001_R1_P5_K1_Ch2-Ch1.zen
SCC1	cyt	8.63388888888889	55.2364959998946	109958.328174227	1.07243304817979	699.896744479961	3305.60654567634	SCC1gfpc	SCC12015120433	20151204	TR1_2_W0001_P0040_T0001_R1_P4_K1_Ch2-Ch1.zen
SCC1	cyt	8.63388888888889	73.1870617186697	145692.205939063	0.858264163795376	699.896744479961	3305.60654567634	SCC1gfpc	SCC12015120433	20151204	TR1_2_W0001_P0040_T0001_R1_P5_K1_Ch2-Ch1.zen
SCC1	cyt	8.855	86.3481088607743	180553.029348711	0.890250453953489	735.163463502938	3472.17096845202	SCC1gfpc	SCC12015120434	20151204	TR1_2_W0001_P0043_T0001_R1_P4_K1_Ch2-Ch1.zen
SCC1	cyt	8.855	111.88743695827	233955.508179701	0.588870211871701	735.163463502938	3472.17096845202	SCC1gfpc	SCC12015120434	20151204	TR1_2_W0001_P0043_T0001_R1_P5_K1_Ch2-Ch1.zen
SCC1	cyt	9.07722222222222	54.9532414351578	141082.02184298	1.67254461553271	902.6311694867	4263.11956116286	SCC1gfpc	SCC12015120435	20151204	TR1_2_W0001_P0046_T0001_R1_P4_K1_Ch2-Ch1.zen
SCC1	cyt	9.29888888888889	61.5025918935047	101558.831850719	0.859490924	580.572210743844	2742.03775801043	SCC1gfpc	SCC12015120436	20151204	TR1_2_W0001_P0049_T0001_R1_P5_K1_Ch2-Ch1.zen
SCC1	cyt	9.52111111111111	109.720901898932	275610.602695388	0.751514138878387	883.158225122105	4171.14900570182	SCC1gfpc	SCC12015120437	20151204	TR1_2_W0001_P0052_T0001_R1_P4_K1_Ch2-Ch1.zen
SCC1	cyt	9.67333333333333	74.0773348393563	155418.555506523	1.12601961475285	737.648536959674	3483.90794987086	SCC1gfpc	SCC12015120438	20151204	TR1_2_W0001_P0054_T0001_R1_P4_K1_Ch2-Ch1.zen
SCC1	cyt	9.67333333333333	108.956446919059	228596.960595383	1.06659300528302	737.648536959674	3483.90794987086	SCC1gfpc	SCC12015120438	20151204	TR1_2_W0001_P0054_T0001_R1_P5_K1_Ch2-Ch1.zen
SCC1	cyt	9.89416666666667	54.9712422114984	100055.169159098	1.12187291978142	639.935120578335	3022.40829104541	SCC1gfpc	SCC12015120439	20151204	TR1_2_W0001_P0057_T0001_R1_P4_K1_Ch2-Ch1.zen
SCC1	cyt	9.89416666666667	73.6964704194021	134137.642112431	0.943925665840555	639.935120578335	3022.40829104541	SCC1gfpc	SCC12015120439	20151204	TR1_2_W0001_P0057_T0001_R1_P5_K1_Ch2-Ch1.zen
SCC1	cyt	10.0391666666667	52.2128819809083	94786.1076374211	0.972761114857071	638.262001815385	3014.50616494163	SCC1gfpc	SCC1201512116	20151211	TR1_2_W0001_P0079_T0001_R1_P4_K1_Ch2-Ch1.zen
SCC1	cyt	10.0391666666667	75.0980418965071	136331.319254982	1.02687831271478	638.262001815385	3014.50616494163	SCC1gfpc	SCC1201512116	20151211	TR1_2_W0001_P0079_T0001_R1_P5_K1_Ch2-Ch1.zen
SCC1	cyt	10.0702777777778	101.115782476021	205134.200007047	1.21873286104363	713.265291458438	3368.746082682	SCC1gfpc	SCC12015120440	20151204	TR1_2_W0001_P0060_T0001_R1_P4_K1_Ch2-Ch1.zen
SCC1	cyt	10.0702777777778	113.561108430079	230382.108107033	0.793224962175176	713.265291458438	3368.746082682	SCC1gfpc	SCC12015120440	20151204	TR1_2_W0001_P0060_T0001_R1_P5_K1_Ch2-Ch1.zen
SCC1	cyt	10.2586111111111	100.124451076586	234224.382021274	0.848442663206963	822.47729855378	3884.55349051479	SCC1gfpc	SCC1201512115	20151211	TR1_2_W0001_P0082_T0001_R1_P4_K1_Ch2-Ch1.zen
SCC1	cyt	10.2586111111111	86.5310412712052	202424.876735679	0.549677922339412	822.47729855378	3884.55349051479	SCC1gfpc	SCC1201512115	20151211	TR1_2_W0001_P0082_T0001_R1_P5_K1_Ch2-Ch1.zen
SCC1	cyt	10.92	87.8106927748444	241529.42388817	0.839993419535764	967.062644985424	4567.4288879828	SCC1gfpc	SCC1201512117	20151211	TR1_2_W0001_P0091_T0001_R1_P4_K1_Ch2-Ch1.zen
SCC1	cyt	10.92	143.237303289208	393984.174927822	0.799249099292002	967.062644985424	4567.4288879828	SCC1gfpc	SCC1201512117	20151211	TR1_2_W0001_P0091_T0001_R1_P5_K1_Ch2-Ch1.zen
SCC1	cyt	11.0416666666667	66.2318720591055	155675.340962694	0.879938889348679	826.389443896561	3903.0305206692	SCC1gfpc	SCC12015120448	20151204	TR1_2_W0001_P0073_T0001_R1_P4_K1_Ch2-Ch1.zen
SCC1	cyt	11.2641666666667	80.1674990117948	166208.166244631	1.07237016574575	728.930275954691	3442.73167512422	SCC1gfpc	SCC12015120447	20151204	TR1_2_W0001_P0076_T0001_R1_P4_K1_Ch2-Ch1.zen
SCC1	cyt	11.2641666666667	92.8272032799367	192455.040071862	0.983636257054945	728.930275954691	3442.73167512422	SCC1gfpc	SCC12015120447	20151204	TR1_2_W0001_P0076_T0001_R1_P5_K1_Ch2-Ch1.zen
SCC1	cyt	11.4863888888889	102.840765786188	210245.810939826	0.986018545773785	718.776741501099	3394.77661572974	SCC1gfpc	SCC12015120446	20151204	TR1_2_W0001_P0079_T0001_R1_P4_K1_Ch2-Ch1.zen
SCC1	cyt	11.4863888888889	87.4668454124555	178815.644783539	1.18544764888662	718.776741501099	3394.77661572974	SCC1gfpc	SCC12015120446	20151204	TR1_2_W0001_P0079_T0001_R1_P5_K1_Ch2-Ch1.zen
SCC1	cyt	11.6377777777778	95.0377076761379	238473.236085129	0.702881774734625	882.217480266191	4166.70587551433	SCC1gfpc	SCC1201512118	20151211	TR1_2_W0001_P0102_T0001_R1_P4_K1_Ch2-Ch1.zen
SCC1	cyt	11.6377777777778	101.489392965841	254662.118444132	0.688632635303684	882.217480266191	4166.70587551433	SCC1gfpc	SCC1201512118	20151211	TR1_2_W0001_P0102_T0001_R1_P5_K1_Ch2-Ch1.zen
SCC1	cyt	11.6397222222222	82.0846210096218	171450.467322404	1.08557930246373	734.359710371717	3468.37484904922	SCC1gfpc	SCC12015120445	20151204	TR1_2_W0001_P0081_T0001_R1_P4_K1_Ch2-Ch1.zen
SCC1	cyt	11.6397222222222	80.58561526758	168319.488195852	0.960108535012458	734.359710371717	3468.37484904922	SCC1gfpc	SCC12015120445	20151204	TR1_2_W0001_P0081_T0001_R1_P5_K1_Ch2-Ch1.zen
SCC1	cyt	11.7927777777778	88.4797481987455	401651.24578132	1.00302108726941	1596.01587329126	7537.96979249413	SCC1gfpc	SCC12015120444	20151204	TR1_2_W0001_P0083_T0001_R1_P4_K1_Ch2-Ch1.zen
SCC1	cyt	11.7927777777778	89.9879713261289	408497.780840043	0.824929515079475	1596.01587329126	7537.96979249413	SCC1gfpc	SCC12015120444	20151204	TR1_2_W0001_P0083_T0001_R1_P5_K1_Ch2-Ch1.zen
SCC1	cyt	11.8761111111111	92.9758613375689	209240.202713334	1.14722748633034	791.237546749472	3737.00840066535	SCC1gfpc	SCC12015120443	20151204	TR1_2_W0001_P0084_T0001_R1_P4_K1_Ch2-Ch1.zen
SCC1	cyt	12.0291666666667	65.7953066120718	137781.458088445	1.19485074243807	736.254271323881	3477.32284478438	SCC1gfpc	SCC12015120442	20151204	TR1_2_W0001_P0086_T0001_R1_P4_K1_Ch2-Ch1.zen
SCC1	cyt	12.0291666666667	44.77048289241	93753.5324306587	1.11480246044587	736.254271323881	3477.32284478438	SCC1gfpc	SCC12015120442	20151204	TR1_2_W0001_P0086_T0001_R1_P5_K1_Ch2-Ch1.zen
SCC1	cyt	12.2516666666667	83.4028283626797	281089.180893733	1.08466954941515	1184.93715448435	5596.44839752603	SCC1gfpc	SCC12015120441	20151204	TR1_2_W0001_P0089_T0001_R1_P4_K1_Ch2-Ch1.zen
SCC1	cyt	12.2516666666667	97.7349031797151	329391.9932793	1.02015075862804	1184.93715448435	5596.44839752603	SCC1gfpc	SCC12015120441	20151204	TR1_2_W0001_P0089_T0001_R1_P5_K1_Ch2-Ch1.zen
SCC1	cyt	12.3338888888889	99.4474931228399	206438.132724942	0.687373138887393	729.840649399238	3447.03136138657	SCC1gfpc	SCC12015120449	20151204	TR1_2_W0001_P0090_T0001_R1_P4_K1_Ch2-Ch1.zen
SCC1	cyt	12.3338888888889	66.3922460487945	137820.380095436	1.11292517487469	729.840649399238	3447.03136138657	SCC1gfpc	SCC12015120449	20151204	TR1_2_W0001_P0090_T0001_R1_P5_K1_Ch2-Ch1.zen
SCC1	cyt	12.4863888888889	78.0162911157534	200175.552207996	0.858935898360575	902.106269482637	4260.64046277736	SCC1gfpc	SCC12015120450	20151204	TR1_2_W0001_P0092_T0001_R1_P4_K1_Ch2-Ch1.zen
SCC1	cyt	12.4863888888889	61.9952450228476	159068.474407554	0.967582105474201	902.106269482637	4260.64046277736	SCC1gfpc	SCC12015120450	20151204	TR1_2_W0001_P0092_T0001_R1_P5_K1_Ch2-Ch1.zen
SCC1	cyt	12.8613888888889	63.2505574823007	139456.551697828	0.887816105370549	775.187088812736	3661.20222034628	SCC1gfpc	SCC12015120451	20151204	TR1_2_W0001_P0097_T0001_R1_P4_K1_Ch2-Ch1.zen
SCC1	cyt	12.8613888888889	71.6210918554403	157912.13384622	1.04675408318789	775.187088812736	3661.20222034628	SCC1gfpc	SCC12015120451	20151204	TR1_2_W0001_P0097_T0001_R1_P5_K1_Ch2-Ch1.zen
SCC1	cyt	13.3883333333333	67.3888899689359	140330.996323436	0.949464394268416	732.145288479576	3457.9161527354	SCC1gfpc	SCC12015120453	20151204	TR1_2_W0001_P0104_T0001_R1_P5_K1_Ch2-Ch1.zen
SCC1	cyt	13.6105555555556	117.280608906166	327838.558725795	0.878417268334975	982.801443544748	4641.76310363548	SCC1gfpc	SCC12015120454	20151204	TR1_2_W0001_P0107_T0001_R1_P4_K1_Ch2-Ch1.zen
SCC1	cyt	13.6105555555556	129.681626682534	362503.554350009	0.756240009600279	982.801443544748	4641.76310363548	SCC1gfpc	SCC12015120454	20151204	TR1_2_W0001_P0107_T0001_R1_P5_K1_Ch2-Ch1.zen
SCC1	cyt	13.9844444444444	83.4881236313554	188075.215473907	0.936408665843142	792.024896755567	3740.7270482436	SCC1gfpc	SCC12015120455	20151204	TR1_2_W0001_P0112_T0001_R1_P4_K1_Ch2-Ch1.zen
SCC1	cyt	13.9844444444444	56.6362601755246	127585.533999803	1.26646116885854	792.024896755567	3740.7270482436	SCC1gfpc	SCC12015120455	20151204	TR1_2_W0001_P0112_T0001_R1_P5_K1_Ch2-Ch1.zen
SCC1	cyt	14.2072222222222	104.923476551636	256435.64773596	0.922772159219079	859.285911338692	4058.40026479787	SCC1gfpc	SCC12015120462	20151204	TR1_2_W0001_P0115_T0001_R1_P4_K1_Ch2-Ch1.zen
SCC1	cyt	14.2072222222222	107.982485459464	263911.943380078	0.823448524338968	859.285911338692	4058.40026479787	SCC1gfpc	SCC12015120462	20151204	TR1_2_W0001_P0115_T0001_R1_P5_K1_Ch2-Ch1.zen
SCC1	cyt	14.4302777777778	84.3076871813475	219014.43184615	1.06873208216315	913.350611757173	4313.74739850421	SCC1gfpc	SCC12015120461	20151204	TR1_2_W0001_P0118_T0001_R1_P4_K1_Ch2-Ch1.zen
SCC1	cyt	14.4302777777778	104.679727483932	271936.899317236	0.896223318856213	913.350611757173	4313.74739850421	SCC1gfpc	SCC12015120461	20151204	TR1_2_W0001_P0118_T0001_R1_P5_K1_Ch2-Ch1.zen
SCC1	cyt	14.8894444444444	107.218020216503	212083.941501837	1.36739362909091	695.459699133116	3284.65041713642	SCC1gfpc	SCC12015120460	20151204	TR1_2_W0001_P0124_T0001_R1_P5_K1_Ch2-Ch1.zen
STAG1	nuc	5.52527777777778	33.6926934599481	26188.3348309436	2.2614994844704	1290.68810217791	6095.90925037947	STAG1gfpch8	STAG1201504102	20150410	TR1_2_W0001_P0020_T0001_R1_P3_K1_Ch2-Ch1.zen
STAG1	nuc	5.87166666666667	28.254080547454	21462.311445628	4.20787592236977	1261.37571757602	5957.46709991428	STAG1gfpch8	STAG1201504104	20150410	TR1_2_W0001_P0025_T0001_R1_P2_K1_Ch2-Ch1.zen
STAG1	nuc	7.09583333333333	40.6077112605841	20341.3404377259	1.86779209430064	831.80247518846	3928.59622276966	STAG1gfpch8	STAG12015041610	20150416	TR1_2_W0001_P0009_T0001_R1_P2_K1_Ch2-Ch1.zen
STAG1	nuc	7.19	13.6175500456844	8917.52012811418	5.50054162426437	1087.41237404198	5135.8396646829	STAG1gfpch8	STAG1201504106	20150410	TR1_2_W0001_P0044_T0001_R1_P3_K1_Ch2-Ch1.zen
STAG1	nuc	7.39833333333333	113.902953925358	98488.7728860984	1.88576832446688	1435.8229533013	6781.37995396977	STAG1gfpch8	STAG1201504107	20150410	TR1_2_W0001_P0047_T0001_R1_P1_K1_Ch2-Ch1.zen
STAG1	nuc	8.02111111111111	25.2236908533517	15816.710184253	3.06628825050181	1041.25397993469	4917.83395040809	STAG1gfpch8	STAG12015041010	20150410	TR1_2_W0001_P0056_T0001_R1_P2_K1_Ch2-Ch1.zen
STAG1	nuc	8.15361111111111	33.0814536044929	11781.5773319759	2.58786741799385	591.381870202515	2793.09169038679	STAG1gfpch8	STAG12015041655	20150416	TR1_2_W0001_P0025_T0001_R1_P1_K1_Ch2-Ch1.zen
STAG1	nuc	8.15361111111111	27.23996207774	9701.19764312286	3.03943512488847	591.381870202515	2793.09169038679	STAG1gfpch8	STAG12015041655	20150416	TR1_2_W0001_P0025_T0001_R1_P2_K1_Ch2-Ch1.zen
STAG1	nuc	8.35138888888889	20.7311808617697	7335.25038535598	3.72612380371573	587.543538922805	2774.96328344284	STAG1gfpch8	STAG12015041667	20150416	TR1_2_W0001_P0028_T0001_R1_P1_K1_Ch2-Ch1.zen
STAG1	nuc	8.48416666666667	14.9437124757667	6806.83460838108	3.58783039667754	756.372704292106	3572.34203759107	STAG1gfpch8	STAG12015041672	20150416	TR1_2_W0001_P0030_T0001_R1_P3_K1_Ch2-Ch1.zen
STAG1	nuc	9.08777777777778	17.3696517082609	8660.00919024622	3.36818246676985	827.897164481148	3910.15147254213	STAG1gfpch8	STAG12015041618	20150416	TR1_2_W0001_P0039_T0001_R1_P1_K1_Ch2-Ch1.zen
STAG1	nuc	9.28638888888889	16.044328519936	5963.06754203276	4.31023588925163	617.159381339543	2914.83866266214	STAG1gfpch8	STAG12015041628	20150416	TR1_2_W0001_P0042_T0001_R1_P2_K1_Ch2-Ch1.zen
STAG1	nuc	9.88916666666667	19.9033943134209	7583.13174648399	3.26537600536648	632.660334584526	2988.04953685889	STAG1gfpch8	STAG12015041657	20150416	TR1_2_W0001_P0051_T0001_R1_P1_K1_Ch2-Ch1.zen
STAG1	nuc	10.0872222222222	37.0129080589088	15839.0498957124	2.62722394416926	710.599783625306	3356.15691119314	STAG1gfpch8	STAG12015041668	20150416	TR1_2_W0001_P0054_T0001_R1_P2_K1_Ch2-Ch1.zen
STAG1	nuc	10.0872222222222	26.945699539891	11530.957762301	4.27756008566123	710.599783625306	3356.15691119314	STAG1gfpch8	STAG12015041668	20150416	TR1_2_W0001_P0054_T0001_R1_P3_K1_Ch2-Ch1.zen
STAG1	nuc	10.5591666666667	16.111353241586	5134.7693912183	3.89449834823307	529.222227533877	2499.51221126659	STAG1gfpch8	STAG1201504166	20150416	TR1_2_W0001_P0061_T0001_R1_P3_K1_Ch2-Ch1.zen
STAG1	nuc	11.4227777777778	25.1320935829529	12530.1396397597	4.18954236656199	827.897164481148	3910.15147254213	STAG1gfpch8	STAG12015041643	20150416	TR1_2_W0001_P0074_T0001_R1_P2_K1_Ch2-Ch1.zen
STAG1	nuc	11.4886111111111	16.6354634976767	5658.89135505168	3.62390552890208	564.866218434774	2667.85848600685	STAG1gfpch8	STAG12015041648	20150416	TR1_2_W0001_P0075_T0001_R1_P3_K1_Ch2-Ch1.zen
STAG1	nuc	11.6219444444444	34.3663976680322	13806.3948517543	2.79463191556377	667.106897351155	3150.74036840723	STAG1gfpch8	STAG12015041654	20150416	TR1_2_W0001_P0077_T0001_R1_P1_K1_Ch2-Ch1.zen
STAG1	nuc	11.6219444444444	21.2604990205886	8541.21654119788	3.75198197095956	667.106897351155	3150.74036840723	STAG1gfpch8	STAG12015041654	20150416	TR1_2_W0001_P0077_T0001_R1_P2_K1_Ch2-Ch1.zen
STAG1	nuc	11.6880555555556	28.4812293468146	12540.3033377424	2.42508833862579	731.136496284268	3453.15163552577	STAG1gfpch8	STAG12015041660	20150416	TR1_2_W0001_P0078_T0001_R1_P3_K1_Ch2-Ch1.zen
STAG1	nuc	11.7541666666667	23.1856030221037	11212.5967316819	3.2663961237734	803.039595278325	3792.74937842679	STAG1gfpch8	STAG12015041664	20150416	TR1_2_W0001_P0079_T0001_R1_P2_K1_Ch2-Ch1.zen
STAG1	nuc	12.2325	17.8354474520317	8892.24156252308	2.34309485256646	827.897164481148	3910.15147254213	STAG1gfpch8	STAG1201504165	20150416	TR1_2_W0001_P0086_T0001_R1_P3_K1_Ch2-Ch1.zen
STAG1	nuc	12.3658333333333	14.6866192928974	4529.74664145124	3.22740263458647	512.154775839268	2418.90277782562	STAG1gfpch8	STAG12015041613	20150416	TR1_2_W0001_P0088_T0001_R1_P2_K1_Ch2-Ch1.zen
STAG1	nuc	12.4975	21.9288737563206	7346.15322606271	2.78609524336515	556.279182430807	2627.30198585658	STAG1gfpch8	STAG12015041620	20150416	TR1_2_W0001_P0090_T0001_R1_P2_K1_Ch2-Ch1.zen
STAG1	nuc	12.4975	25.1097002681433	8411.72728157648	2.30869018035581	556.279182430807	2627.30198585658	STAG1gfpch8	STAG12015041620	20150416	TR1_2_W0001_P0090_T0001_R1_P3_K1_Ch2-Ch1.zen
STAG1	nuc	12.6305555555556	18.2141959101201	11137.1633577243	4.60933860681073	1015.34524379665	4795.46720353639	STAG1gfpch8	STAG12015041626	20150416	TR1_2_W0001_P0092_T0001_R1_P1_K1_Ch2-Ch1.zen
STAG1	nuc	13.0930555555556	16.1424969837697	8048.1851093469	3.68075065975593	827.897164481148	3910.15147254213	STAG1gfpch8	STAG12015041638	20150416	TR1_2_W0001_P0099_T0001_R1_P1_K1_Ch2-Ch1.zen
STAG1	nuc	13.225	33.2625560984967	10940.3609308531	1.59388996263959	546.166655790033	2579.54060602347	STAG1gfpch8	STAG12015041647	20150416	TR1_2_W0001_P0101_T0001_R1_P1_K1_Ch2-Ch1.zen
STAG1	nuc	13.225	20.9005888819649	6874.3961035035	3.22439459390578	546.166655790033	2579.54060602347	STAG1gfpch8	STAG12015041647	20150416	TR1_2_W0001_P0101_T0001_R1_P2_K1_Ch2-Ch1.zen
STAG1	nuc	13.3580555555556	36.0054418935708	15347.2802326327	2.72506448539679	707.803050791158	3342.94796510791	STAG1gfpch8	STAG12015041653	20150416	TR1_2_W0001_P0103_T0001_R1_P1_K1_Ch2-Ch1.zen
STAG1	nuc	13.3580555555556	39.5741853945363	16868.4532472454	1.71975757603719	707.803050791158	3342.94796510791	STAG1gfpch8	STAG12015041653	20150416	TR1_2_W0001_P0103_T0001_R1_P3_K1_Ch2-Ch1.zen
STAG1	nuc	13.4244444444444	20.4991043211565	10220.2643319902	3.09612177712062	827.897164481148	3910.15147254213	STAG1gfpch8	STAG12015041659	20150416	TR1_2_W0001_P0104_T0001_R1_P2_K1_Ch2-Ch1.zen
STAG1	nuc	13.4902777777778	21.6672084079209	10487.2879140995	3.60518196443007	803.728526533657	3796.00319505776	STAG1gfpch8	STAG12015041663	20150416	TR1_2_W0001_P0105_T0001_R1_P1_K1_Ch2-Ch1.zen
STAG1	nuc	13.4902777777778	54.8633013193515	26554.7469716356	1.66406529993498	803.728526533657	3796.00319505776	STAG1gfpch8	STAG12015041663	20150416	TR1_2_W0001_P0105_T0001_R1_P2_K1_Ch2-Ch1.zen
STAG1	nuc	13.6219444444444	28.9784623635236	12087.109071939	3.43612422478558	692.621958486151	3271.24779148982	STAG1gfpch8	STAG12015041669	20150416	TR1_2_W0001_P0107_T0001_R1_P1_K1_Ch2-Ch1.zen
STAG1	nuc	13.6219444444444	22.2168918894886	9266.81312966237	3.48194194808619	692.621958486151	3271.24779148982	STAG1gfpch8	STAG12015041669	20150416	TR1_2_W0001_P0107_T0001_R1_P2_K1_Ch2-Ch1.zen
STAG1	nuc	13.6219444444444	49.7145277560293	20736.2596368623	1.5634544972479	692.621958486151	3271.24779148982	STAG1gfpch8	STAG12015041669	20150416	TR1_2_W0001_P0107_T0001_R1_P3_K1_Ch2-Ch1.zen
STAG1	nuc	14.1611111111111	11.331218364959	5824.71460679293	4.12503809136559	853.585825357071	4031.47880576784	STAG1gfpch8	STAG1201504167	20150416	TR1_2_W0001_P0115_T0001_R1_P2_K1_Ch2-Ch1.zen
STAG1	nuc	14.3586111111111	35.670277973068	12995.8380364701	1.99298652053501	604.988262495334	2857.35456884839	STAG1gfpch8	STAG12015041617	20150416	TR1_2_W0001_P0118_T0001_R1_P2_K1_Ch2-Ch1.zen
STAG1	cyt	3.86194444444444	32.3040236460418	126063.291030666	4.82337734437157	1372.03119968253	6480.09202830716	STAG1gfpch8	STAG1201504101	20150410	TR1_2_W0001_P0008_T0001_R1_P5_K1_Ch2-Ch1.zen
STAG1	cyt	4.90361111111111	19.0788042582688	32165.1707827728	2.30538369175627	592.743329588053	2799.52185182418	STAG1gfpch8	STAG1201504161	20150416	TR1_2_W0001_P0028_T0001_R1_P4_K1_Ch2-Ch1.zen
STAG1	cyt	4.90361111111111	21.4286968403329	36126.8811289808	2.12675997393775	592.743329588053	2799.52185182418	STAG1gfpch8	STAG1201504161	20150416	TR1_2_W0001_P0028_T0001_R1_P5_K1_Ch2-Ch1.zen
STAG1	cyt	4.90361111111111	11.45025191124	19304.1085408266	3.51144927163439	592.743329588053	2799.52185182418	STAG1gfpch8	STAG1201504161	20150416	TR1_2_W0001_P0028_T0001_R1_P6_K1_Ch2-Ch1.zen
STAG1	cyt	5.52527777777778	10.4500748317434	38362.6624955339	5.8342912935137	1290.68810217791	6095.90925037947	STAG1gfpch8	STAG1201504102	20150410	TR1_2_W0001_P0020_T0001_R1_P4_K1_Ch2-Ch1.zen
STAG1	cyt	5.52527777777778	8.50393846865746	31218.3143765552	5.85286426218098	1290.68810217791	6095.90925037947	STAG1gfpch8	STAG1201504102	20150410	TR1_2_W0001_P0020_T0001_R1_P5_K1_Ch2-Ch1.zen
STAG1	cyt	5.66472222222222	26.9292541209217	115517.939889621	4.07264819785288	1508.19354136148	7123.1856438704	STAG1gfpch8	STAG1201504103	20150410	TR1_2_W0001_P0022_T0001_R1_P4_K1_Ch2-Ch1.zen
STAG1	cyt	5.66472222222222	21.4393102294121	91967.8257420444	4.97901054169824	1508.19354136148	7123.1856438704	STAG1gfpch8	STAG1201504103	20150410	TR1_2_W0001_P0022_T0001_R1_P5_K1_Ch2-Ch1.zen
STAG1	cyt	5.66472222222222	18.4688347313392	79225.43011203	5.64140437076111	1508.19354136148	7123.1856438704	STAG1gfpch8	STAG1201504103	20150410	TR1_2_W0001_P0022_T0001_R1_P6_K1_Ch2-Ch1.zen
STAG1	cyt	5.87166666666667	18.3362999694617	65784.5950003545	5.86804419030652	1261.37571757602	5957.46709991428	STAG1gfpch8	STAG1201504104	20150410	TR1_2_W0001_P0025_T0001_R1_P5_K1_Ch2-Ch1.zen
STAG1	cyt	6.14861111111111	16.0564338990102	32528.8382407496	4.99775666970684	712.28110395082	3364.09777320919	STAG1gfpch8	STAG12015041011	20150410	TR1_2_W0001_P0029_T0001_R1_P4_K1_Ch2-Ch1.zen
STAG1	cyt	6.14861111111111	13.7682058439003	27893.1015179643	5.19908024557536	712.28110395082	3364.09777320919	STAG1gfpch8	STAG12015041011	20150410	TR1_2_W0001_P0029_T0001_R1_P5_K1_Ch2-Ch1.zen
STAG1	cyt	6.14861111111111	14.3165699276463	29004.0360311573	5.77985417877265	712.28110395082	3364.09777320919	STAG1gfpch8	STAG12015041011	20150410	TR1_2_W0001_P0029_T0001_R1_P6_K1_Ch2-Ch1.zen
STAG1	cyt	6.28777777777778	14.1414007324944	56894.874900547	5.4647378742619	1414.5316968865	6680.821525708	STAG1gfpch8	STAG12015041013	20150410	TR1_2_W0001_P0031_T0001_R1_P4_K1_Ch2-Ch1.zen
STAG1	cyt	6.28777777777778	14.6018351321583	58747.3333708447	4.97535621180703	1414.5316968865	6680.821525708	STAG1gfpch8	STAG12015041013	20150410	TR1_2_W0001_P0031_T0001_R1_P5_K1_Ch2-Ch1.zen
STAG1	cyt	6.28777777777778	19.1663736259157	77111.7692208464	5.43070380386527	1414.5316968865	6680.821525708	STAG1gfpch8	STAG12015041013	20150410	TR1_2_W0001_P0031_T0001_R1_P6_K1_Ch2-Ch1.zen
STAG1	cyt	6.35666666666667	21.5508714246896	79209.6693650137	4.78274462587731	1292.24639906497	6103.26907371141	STAG1gfpch8	STAG12015041014	20150410	TR1_2_W0001_P0032_T0001_R1_P4_K1_Ch2-Ch1.zen
STAG1	cyt	6.35666666666667	16.5378264560417	60784.3525110682	4.44418436458101	1292.24639906497	6103.26907371141	STAG1gfpch8	STAG12015041014	20150410	TR1_2_W0001_P0032_T0001_R1_P5_K1_Ch2-Ch1.zen
STAG1	cyt	6.35666666666667	15.7036519880138	57718.3658740022	4.90689879546675	1292.24639906497	6103.26907371141	STAG1gfpch8	STAG12015041014	20150410	TR1_2_W0001_P0032_T0001_R1_P6_K1_Ch2-Ch1.zen
STAG1	cyt	7.01861111111111	12.5879049936844	25341.0062412779	3.5368988298995	707.786647666031	3342.87049328336	STAG1gfpch8	STAG1201504162	20150416	TR1_2_W0001_P0007_T0001_R1_P4_K1_Ch2-Ch1.zen
STAG1	cyt	7.01861111111111	16.1201475940779	32451.8465143169	3.60253178088878	707.786647666031	3342.87049328336	STAG1gfpch8	STAG1201504162	20150416	TR1_2_W0001_P0007_T0001_R1_P5_K1_Ch2-Ch1.zen
STAG1	cyt	7.01861111111111	11.9216206426663	23999.6936156992	3.63789094743773	707.786647666031	3342.87049328336	STAG1gfpch8	STAG1201504162	20150416	TR1_2_W0001_P0007_T0001_R1_P6_K1_Ch2-Ch1.zen
STAG1	cyt	7.05194444444444	18.6879321201962	55742.6686442776	2.77390720589569	1048.71740186746	4953.0836305769	STAG1gfpch8	STAG1201504105	20150410	TR1_2_W0001_P0042_T0001_R1_P4_K1_Ch2-Ch1.zen
STAG1	cyt	7.05194444444444	15.2105458071482	45370.2640491807	4.98425922889962	1048.71740186746	4953.0836305769	STAG1gfpch8	STAG1201504105	20150410	TR1_2_W0001_P0042_T0001_R1_P5_K1_Ch2-Ch1.zen
STAG1	cyt	7.09583333333333	22.1421050026023	52385.0241280668	2.93958831524486	831.80247518846	3928.59622276966	STAG1gfpch8	STAG12015041610	20150416	TR1_2_W0001_P0009_T0001_R1_P4_K1_Ch2-Ch1.zen
STAG1	cyt	7.09583333333333	20.9848969012291	49647.2368081844	2.72281746612089	831.80247518846	3928.59622276966	STAG1gfpch8	STAG12015041610	20150416	TR1_2_W0001_P0009_T0001_R1_P6_K1_Ch2-Ch1.zen
STAG1	cyt	7.16194444444444	37.4863169361702	74096.0603285211	1.22606657485655	694.95120225418	3282.24879057547	STAG1gfpch8	STAG12015041614	20150416	TR1_2_W0001_P0010_T0001_R1_P5_K1_Ch2-Ch1.zen
STAG1	cyt	7.16194444444444	15.8008439858845	31232.2037721975	3.40392472634433	694.95120225418	3282.24879057547	STAG1gfpch8	STAG12015041614	20150416	TR1_2_W0001_P0010_T0001_R1_P6_K1_Ch2-Ch1.zen
STAG1	cyt	7.19	12.9469533641527	40043.3025318956	5.42890969952216	1087.41237404198	5135.8396646829	STAG1gfpch8	STAG1201504106	20150410	TR1_2_W0001_P0044_T0001_R1_P4_K1_Ch2-Ch1.zen
STAG1	cyt	7.19	13.231309299757	40922.7797676497	5.72221693144408	1087.41237404198	5135.8396646829	STAG1gfpch8	STAG1201504106	20150410	TR1_2_W0001_P0044_T0001_R1_P5_K1_Ch2-Ch1.zen
STAG1	cyt	7.19	12.4868371912251	38620.2209316039	5.02791694703293	1087.41237404198	5135.8396646829	STAG1gfpch8	STAG1201504106	20150410	TR1_2_W0001_P0044_T0001_R1_P6_K1_Ch2-Ch1.zen
STAG1	cyt	7.39833333333333	13.9681044998952	57043.5310851316	5.58118111345102	1435.8229533013	6781.37995396977	STAG1gfpch8	STAG1201504107	20150410	TR1_2_W0001_P0047_T0001_R1_P4_K1_Ch2-Ch1.zen
STAG1	cyt	7.39833333333333	8.99776979730638	36745.4697330877	6.24940943123543	1435.8229533013	6781.37995396977	STAG1gfpch8	STAG1201504107	20150410	TR1_2_W0001_P0047_T0001_R1_P5_K1_Ch2-Ch1.zen
STAG1	cyt	7.39833333333333	13.7026231547032	55959.3472313311	5.74297005526075	1435.8229533013	6781.37995396977	STAG1gfpch8	STAG1201504107	20150410	TR1_2_W0001_P0047_T0001_R1_P6_K1_Ch2-Ch1.zen
STAG1	cyt	7.55833333333333	14.1799728377355	33209.7110173685	3.96531046450132	823.42047824858	3889.00812042623	STAG1gfpch8	STAG12015041631	20150416	TR1_2_W0001_P0016_T0001_R1_P4_K1_Ch2-Ch1.zen
STAG1	cyt	7.55833333333333	9.62507841626452	22542.0793383341	3.39329330836936	823.42047824858	3889.00812042623	STAG1gfpch8	STAG12015041631	20150416	TR1_2_W0001_P0016_T0001_R1_P5_K1_Ch2-Ch1.zen
STAG1	cyt	7.55833333333333	10.0435025310264	23522.034948472	4.78589651797653	823.42047824858	3889.00812042623	STAG1gfpch8	STAG12015041631	20150416	TR1_2_W0001_P0016_T0001_R1_P6_K1_Ch2-Ch1.zen
STAG1	cyt	7.67527777777778	12.7455101601659	30012.464034605	5.67710960218182	827.897164481148	3910.15147254213	STAG1gfpch8	STAG1201504108	20150410	TR1_2_W0001_P0051_T0001_R1_P4_K1_Ch2-Ch1.zen
STAG1	cyt	7.67527777777778	13.3233031493822	31373.0208966203	5.62550323888601	827.897164481148	3910.15147254213	STAG1gfpch8	STAG1201504108	20150410	TR1_2_W0001_P0051_T0001_R1_P5_K1_Ch2-Ch1.zen
STAG1	cyt	7.67527777777778	13.7934937090643	32480.201157319	5.07620956487805	827.897164481148	3910.15147254213	STAG1gfpch8	STAG1201504108	20150410	TR1_2_W0001_P0051_T0001_R1_P6_K1_Ch2-Ch1.zen
STAG1	cyt	7.82277777777778	16.5000914613538	29690.2416267806	4.11362980110831	632.643931459399	2987.97206503434	STAG1gfpch8	STAG12015041636	20150416	TR1_2_W0001_P0020_T0001_R1_P4_K1_Ch2-Ch1.zen
STAG1	cyt	7.82277777777778	16.2184810577602	29183.5122582258	4.15435791987586	632.643931459399	2987.97206503434	STAG1gfpch8	STAG12015041636	20150416	TR1_2_W0001_P0020_T0001_R1_P5_K1_Ch2-Ch1.zen
STAG1	cyt	7.82277777777778	13.9263038366312	25058.9717545491	3.53624337963164	632.643931459399	2987.97206503434	STAG1gfpch8	STAG12015041636	20150416	TR1_2_W0001_P0020_T0001_R1_P6_K1_Ch2-Ch1.zen
STAG1	cyt	7.95111111111111	16.448551152384	59624.3609141434	3.53853248017006	1274.46541142734	6019.28961590266	STAG1gfpch8	STAG1201504109	20150410	TR1_2_W0001_P0055_T0001_R1_P4_K1_Ch2-Ch1.zen
STAG1	cyt	7.95111111111111	12.4123119755796	44993.3955978632	4.20097847562477	1274.46541142734	6019.28961590266	STAG1gfpch8	STAG1201504109	20150410	TR1_2_W0001_P0055_T0001_R1_P5_K1_Ch2-Ch1.zen
STAG1	cyt	7.95111111111111	10.6508033073262	38608.1019865102	5.46920883523654	1274.46541142734	6019.28961590266	STAG1gfpch8	STAG1201504109	20150410	TR1_2_W0001_P0055_T0001_R1_P6_K1_Ch2-Ch1.zen
STAG1	cyt	7.95472222222222	15.8166085855267	30932.4081919629	4.18015649554075	687.594400634736	3247.50267726622	STAG1gfpch8	STAG12015041644	20150416	TR1_2_W0001_P0022_T0001_R1_P4_K1_Ch2-Ch1.zen
STAG1	cyt	7.95472222222222	23.4502296131045	45861.4165397992	2.54929731085546	687.594400634736	3247.50267726622	STAG1gfpch8	STAG12015041644	20150416	TR1_2_W0001_P0022_T0001_R1_P5_K1_Ch2-Ch1.zen
STAG1	cyt	7.95472222222222	17.0334633095512	33312.2007265197	3.61670527379673	687.594400634736	3247.50267726622	STAG1gfpch8	STAG12015041644	20150416	TR1_2_W0001_P0022_T0001_R1_P6_K1_Ch2-Ch1.zen
STAG1	cyt	8.02111111111111	11.1965428483709	33159.5520312933	5.39349184736743	1041.25397993469	4917.83395040809	STAG1gfpch8	STAG12015041010	20150410	TR1_2_W0001_P0056_T0001_R1_P4_K1_Ch2-Ch1.zen
STAG1	cyt	8.02111111111111	15.8717730758891	47005.6598957599	4.70710676577355	1041.25397993469	4917.83395040809	STAG1gfpch8	STAG12015041010	20150410	TR1_2_W0001_P0056_T0001_R1_P5_K1_Ch2-Ch1.zen
STAG1	cyt	8.02111111111111	11.1559891369057	33039.4486276264	5.99751504122776	1041.25397993469	4917.83395040809	STAG1gfpch8	STAG12015041010	20150410	TR1_2_W0001_P0056_T0001_R1_P6_K1_Ch2-Ch1.zen
STAG1	cyt	8.15361111111111	22.6914382931756	38167.8823425315	2.95517283501933	591.381870202515	2793.09169038679	STAG1gfpch8	STAG12015041655	20150416	TR1_2_W0001_P0025_T0001_R1_P4_K1_Ch2-Ch1.zen
STAG1	cyt	8.15361111111111	18.2977939194602	30777.6015086662	3.55579547404255	591.381870202515	2793.09169038679	STAG1gfpch8	STAG12015041655	20150416	TR1_2_W0001_P0025_T0001_R1_P6_K1_Ch2-Ch1.zen
STAG1	cyt	8.35138888888889	14.3460553346056	23974.0049353319	3.6786068406739	587.543538922805	2774.96328344284	STAG1gfpch8	STAG12015041667	20150416	TR1_2_W0001_P0028_T0001_R1_P4_K1_Ch2-Ch1.zen
STAG1	cyt	8.35138888888889	16.9631929908041	28347.5605659727	2.88543747532396	587.543538922805	2774.96328344284	STAG1gfpch8	STAG12015041667	20150416	TR1_2_W0001_P0028_T0001_R1_P5_K1_Ch2-Ch1.zen
STAG1	cyt	8.35138888888889	13.250470433175	22143.1491898774	3.72251048267143	587.543538922805	2774.96328344284	STAG1gfpch8	STAG12015041667	20150416	TR1_2_W0001_P0028_T0001_R1_P6_K1_Ch2-Ch1.zen
STAG1	cyt	8.48416666666667	14.4541731371584	31095.4706340951	4.00061690249349	756.372704292106	3572.34203759107	STAG1gfpch8	STAG12015041672	20150416	TR1_2_W0001_P0030_T0001_R1_P4_K1_Ch2-Ch1.zen
STAG1	cyt	8.48416666666667	13.3374998916568	28693.1554145471	3.14696336818851	756.372704292106	3572.34203759107	STAG1gfpch8	STAG12015041672	20150416	TR1_2_W0001_P0030_T0001_R1_P5_K1_Ch2-Ch1.zen
STAG1	cyt	8.48416666666667	12.4448252520005	26772.7316186073	3.8599149514639	756.372704292106	3572.34203759107	STAG1gfpch8	STAG12015041672	20150416	TR1_2_W0001_P0030_T0001_R1_P6_K1_Ch2-Ch1.zen
STAG1	cyt	8.95583333333333	13.6582585161754	31504.5161839441	4.18364040054804	810.978707839776	3830.24574150746	STAG1gfpch8	STAG12015041611	20150416	TR1_2_W0001_P0037_T0001_R1_P4_K1_Ch2-Ch1.zen
STAG1	cyt	8.95583333333333	15.8832412399995	36636.7227642119	3.28906052944404	810.978707839776	3830.24574150746	STAG1gfpch8	STAG12015041611	20150416	TR1_2_W0001_P0037_T0001_R1_P5_K1_Ch2-Ch1.zen
STAG1	cyt	8.95583333333333	14.9199931761471	34414.8681858369	3.07347482828777	810.978707839776	3830.24574150746	STAG1gfpch8	STAG12015041611	20150416	TR1_2_W0001_P0037_T0001_R1_P6_K1_Ch2-Ch1.zen
STAG1	cyt	9.08777777777778	9.93243560800711	23388.3824747163	3.98390746425325	827.897164481148	3910.15147254213	STAG1gfpch8	STAG12015041618	20150416	TR1_2_W0001_P0039_T0001_R1_P4_K1_Ch2-Ch1.zen
STAG1	cyt	9.08777777777778	11.8484939082082	27900.2168462203	3.18087930603814	827.897164481148	3910.15147254213	STAG1gfpch8	STAG12015041618	20150416	TR1_2_W0001_P0039_T0001_R1_P5_K1_Ch2-Ch1.zen
STAG1	cyt	9.08777777777778	14.7805991474241	34804.5856735015	2.97487048753521	827.897164481148	3910.15147254213	STAG1gfpch8	STAG12015041618	20150416	TR1_2_W0001_P0039_T0001_R1_P6_K1_Ch2-Ch1.zen
STAG1	cyt	9.22055555555556	18.3324711107603	38012.2777645657	3.93075610154626	729.012291580326	3443.11903424696	STAG1gfpch8	STAG12015041624	20150416	TR1_2_W0001_P0041_T0001_R1_P5_K1_Ch2-Ch1.zen
STAG1	cyt	9.22055555555556	16.1906162156521	33571.1534495539	3.4848922029194	729.012291580326	3443.11903424696	STAG1gfpch8	STAG12015041624	20150416	TR1_2_W0001_P0041_T0001_R1_P6_K1_Ch2-Ch1.zen
STAG1	cyt	9.28638888888889	16.3079996186019	28626.3555851751	3.92777071964138	617.159381339543	2914.83866266214	STAG1gfpch8	STAG12015041628	20150416	TR1_2_W0001_P0042_T0001_R1_P4_K1_Ch2-Ch1.zen
STAG1	cyt	9.28638888888889	14.400308198884	25277.676764669	4.27850891579148	617.159381339543	2914.83866266214	STAG1gfpch8	STAG12015041628	20150416	TR1_2_W0001_P0042_T0001_R1_P5_K1_Ch2-Ch1.zen
STAG1	cyt	9.28638888888889	22.6698574903511	39793.6851092269	3.16432133572125	617.159381339543	2914.83866266214	STAG1gfpch8	STAG12015041628	20150416	TR1_2_W0001_P0042_T0001_R1_P6_K1_Ch2-Ch1.zen
STAG1	cyt	9.555	20.6409330670534	37635.7641001095	3.16991201321877	641.066936212096	3027.75384693914	STAG1gfpch8	STAG12015041634	20150416	TR1_2_W0001_P0046_T0001_R1_P4_K1_Ch2-Ch1.zen
STAG1	cyt	9.555	30.1688297366642	55008.5093274105	1.98324182295288	641.066936212096	3027.75384693914	STAG1gfpch8	STAG12015041634	20150416	TR1_2_W0001_P0046_T0001_R1_P5_K1_Ch2-Ch1.zen
STAG1	cyt	9.555	15.3790363130208	28041.454370478	3.73848797470421	641.066936212096	3027.75384693914	STAG1gfpch8	STAG12015041634	20150416	TR1_2_W0001_P0046_T0001_R1_P6_K1_Ch2-Ch1.zen
STAG1	cyt	9.68694444444444	18.4466537124695	43437.2201777049	3.98135487921298	827.897164481148	3910.15147254213	STAG1gfpch8	STAG12015041641	20150416	TR1_2_W0001_P0048_T0001_R1_P4_K1_Ch2-Ch1.zen
STAG1	cyt	9.68694444444444	22.2295731262998	52345.0419460501	2.95971319770157	827.897164481148	3910.15147254213	STAG1gfpch8	STAG12015041641	20150416	TR1_2_W0001_P0048_T0001_R1_P5_K1_Ch2-Ch1.zen
STAG1	cyt	9.68694444444444	16.446971615951	38728.4728425082	3.74573755919789	827.897164481148	3910.15147254213	STAG1gfpch8	STAG12015041641	20150416	TR1_2_W0001_P0048_T0001_R1_P6_K1_Ch2-Ch1.zen
STAG1	cyt	9.88916666666667	14.8114321219856	26652.3613818531	3.56317061122394	632.660334584526	2988.04953685889	STAG1gfpch8	STAG12015041657	20150416	TR1_2_W0001_P0051_T0001_R1_P4_K1_Ch2-Ch1.zen
STAG1	cyt	9.88916666666667	13.9057049506389	25022.5549130875	3.67088052970746	632.660334584526	2988.04953685889	STAG1gfpch8	STAG12015041657	20150416	TR1_2_W0001_P0051_T0001_R1_P5_K1_Ch2-Ch1.zen
STAG1	cyt	9.88916666666667	12.9114617983674	23233.4687816769	4.33321567354369	632.660334584526	2988.04953685889	STAG1gfpch8	STAG12015041657	20150416	TR1_2_W0001_P0051_T0001_R1_P6_K1_Ch2-Ch1.zen
STAG1	cyt	9.95527777777778	13.953594469104	30601.2131947402	3.32628399689523	771.05350128074	3641.67932056048	STAG1gfpch8	STAG12015041662	20150416	TR1_2_W0001_P0052_T0001_R1_P4_K1_Ch2-Ch1.zen
STAG1	cyt	9.95527777777778	11.290049631025	24759.8721965995	4.19602015147512	771.05350128074	3641.67932056048	STAG1gfpch8	STAG12015041662	20150416	TR1_2_W0001_P0052_T0001_R1_P5_K1_Ch2-Ch1.zen
STAG1	cyt	9.95527777777778	9.12036724949925	20001.6062695689	3.35573169897255	771.05350128074	3641.67932056048	STAG1gfpch8	STAG12015041662	20150416	TR1_2_W0001_P0052_T0001_R1_P6_K1_Ch2-Ch1.zen
STAG1	cyt	10.0872222222222	16.3487689992727	33042.9004812687	3.93693393673851	710.599783625306	3356.15691119314	STAG1gfpch8	STAG12015041668	20150416	TR1_2_W0001_P0054_T0001_R1_P4_K1_Ch2-Ch1.zen
STAG1	cyt	10.0872222222222	27.4659398222049	55512.088782342	2.12717806384687	710.599783625306	3356.15691119314	STAG1gfpch8	STAG12015041668	20150416	TR1_2_W0001_P0054_T0001_R1_P5_K1_Ch2-Ch1.zen
STAG1	cyt	10.0872222222222	18.5070182570197	37404.9913176294	4.61555880131435	710.599783625306	3356.15691119314	STAG1gfpch8	STAG12015041668	20150416	TR1_2_W0001_P0054_T0001_R1_P6_K1_Ch2-Ch1.zen
STAG1	cyt	10.5591666666667	14.5412443557562	21888.0807840194	3.99963010460774	529.222227533877	2499.51221126659	STAG1gfpch8	STAG1201504166	20150416	TR1_2_W0001_P0061_T0001_R1_P5_K1_Ch2-Ch1.zen
STAG1	cyt	10.5591666666667	15.0589773766696	22667.3938819263	3.21774003492264	529.222227533877	2499.51221126659	STAG1gfpch8	STAG1201504166	20150416	TR1_2_W0001_P0061_T0001_R1_P6_K1_Ch2-Ch1.zen
STAG1	cyt	10.625	12.9586429820579	26135.4117172184	4.03833400211288	709.090696113625	3349.02950333483	STAG1gfpch8	STAG1201504168	20150416	TR1_2_W0001_P0062_T0001_R1_P4_K1_Ch2-Ch1.zen
STAG1	cyt	10.625	15.8553134353713	31977.5106940377	3.99611275334608	709.090696113625	3349.02950333483	STAG1gfpch8	STAG1201504168	20150416	TR1_2_W0001_P0062_T0001_R1_P5_K1_Ch2-Ch1.zen
STAG1	cyt	10.625	13.5956345903492	27420.1170653136	4.12934712098428	709.090696113625	3349.02950333483	STAG1gfpch8	STAG1201504168	20150416	TR1_2_W0001_P0062_T0001_R1_P6_K1_Ch2-Ch1.zen
STAG1	cyt	10.8227777777778	16.5946360096521	27542.3610746904	3.2855699103297	583.532974829262	2756.02142234114	STAG1gfpch8	STAG12015041621	20150416	TR1_2_W0001_P0065_T0001_R1_P4_K1_Ch2-Ch1.zen
STAG1	cyt	10.8227777777778	16.5880595091454	27531.4459602247	4.27661963020277	583.532974829262	2756.02142234114	STAG1gfpch8	STAG12015041621	20150416	TR1_2_W0001_P0065_T0001_R1_P5_K1_Ch2-Ch1.zen
STAG1	cyt	10.8227777777778	18.1296332395945	30090.018518405	3.22689965800939	583.532974829262	2756.02142234114	STAG1gfpch8	STAG12015041621	20150416	TR1_2_W0001_P0065_T0001_R1_P6_K1_Ch2-Ch1.zen
STAG1	cyt	11.0877777777778	17.3791734117777	37836.0431329311	3.96559034710706	765.435430924754	3615.14522065319	STAG1gfpch8	STAG12015041630	20150416	TR1_2_W0001_P0069_T0001_R1_P4_K1_Ch2-Ch1.zen
STAG1	cyt	11.0877777777778	12.0825326193392	26304.7737949697	4.0269407576477	765.435430924754	3615.14522065319	STAG1gfpch8	STAG12015041630	20150416	TR1_2_W0001_P0069_T0001_R1_P5_K1_Ch2-Ch1.zen
STAG1	cyt	11.0877777777778	12.720446535484	27693.5704813528	4.24700333061276	765.435430924754	3615.14522065319	STAG1gfpch8	STAG12015041630	20150416	TR1_2_W0001_P0069_T0001_R1_P6_K1_Ch2-Ch1.zen
STAG1	cyt	11.2247222222222	13.1853892212911	35005.9469030656	4.29875991411159	933.42803691258	4408.57291174953	STAG1gfpch8	STAG12015041633	20150416	TR1_2_W0001_P0071_T0001_R1_P5_K1_Ch2-Ch1.zen
STAG1	cyt	11.2247222222222	16.2876956597018	43242.2736915598	4.08204023559885	933.42803691258	4408.57291174953	STAG1gfpch8	STAG12015041633	20150416	TR1_2_W0001_P0071_T0001_R1_P6_K1_Ch2-Ch1.zen
STAG1	cyt	11.2908333333333	15.3989596904704	51207.718428078	3.90730464454976	1169.16554967478	5521.95923822429	STAG1gfpch8	STAG12015041635	20150416	TR1_2_W0001_P0072_T0001_R1_P5_K1_Ch2-Ch1.zen
STAG1	cyt	11.2908333333333	17.6689781540385	58756.4404616108	3.49170401654622	1169.16554967478	5521.95923822429	STAG1gfpch8	STAG12015041635	20150416	TR1_2_W0001_P0072_T0001_R1_P6_K1_Ch2-Ch1.zen
STAG1	cyt	11.4227777777778	22.6318972720446	53292.413907053	3.60243687594413	827.897164481148	3910.15147254213	STAG1gfpch8	STAG12015041643	20150416	TR1_2_W0001_P0074_T0001_R1_P5_K1_Ch2-Ch1.zen
STAG1	cyt	11.4227777777778	19.7630810689512	46537.0748084014	4.02586052493252	827.897164481148	3910.15147254213	STAG1gfpch8	STAG12015041643	20150416	TR1_2_W0001_P0074_T0001_R1_P6_K1_Ch2-Ch1.zen
STAG1	cyt	11.4886111111111	15.5690214894203	25013.5282442877	3.1666484569397	564.866218434774	2667.85848600685	STAG1gfpch8	STAG12015041648	20150416	TR1_2_W0001_P0075_T0001_R1_P4_K1_Ch2-Ch1.zen
STAG1	cyt	11.4886111111111	14.89625418166	23932.64566821	3.50086059195098	564.866218434774	2667.85848600685	STAG1gfpch8	STAG12015041648	20150416	TR1_2_W0001_P0075_T0001_R1_P5_K1_Ch2-Ch1.zen
STAG1	cyt	11.4886111111111	17.1886316347383	27615.6290983572	3.01827876501193	564.866218434774	2667.85848600685	STAG1gfpch8	STAG12015041648	20150416	TR1_2_W0001_P0075_T0001_R1_P6_K1_Ch2-Ch1.zen
STAG1	cyt	11.5547222222222	15.610893379261	35315.1567846615	3.65479718137255	795.362932718904	3756.49256453888	STAG1gfpch8	STAG12015041650	20150416	TR1_2_W0001_P0076_T0001_R1_P4_K1_Ch2-Ch1.zen
STAG1	cyt	11.5547222222222	21.6182479391075	48905.0688408076	3.39460029651475	795.362932718904	3756.49256453888	STAG1gfpch8	STAG12015041650	20150416	TR1_2_W0001_P0076_T0001_R1_P5_K1_Ch2-Ch1.zen
STAG1	cyt	11.5547222222222	15.807477295266	35759.8713596955	3.95089031327899	795.362932718904	3756.49256453888	STAG1gfpch8	STAG12015041650	20150416	TR1_2_W0001_P0076_T0001_R1_P6_K1_Ch2-Ch1.zen
STAG1	cyt	11.6219444444444	22.5012024942442	42694.2307415308	2.87224143957879	667.106897351155	3150.74036840723	STAG1gfpch8	STAG12015041654	20150416	TR1_2_W0001_P0077_T0001_R1_P4_K1_Ch2-Ch1.zen
STAG1	cyt	11.6219444444444	18.3731801389848	34861.6387284273	3.58701185669061	667.106897351155	3150.74036840723	STAG1gfpch8	STAG12015041654	20150416	TR1_2_W0001_P0077_T0001_R1_P5_K1_Ch2-Ch1.zen
STAG1	cyt	11.6219444444444	21.6159759307491	41014.5841906383	3.44286520653244	667.106897351155	3150.74036840723	STAG1gfpch8	STAG12015041654	20150416	TR1_2_W0001_P0077_T0001_R1_P6_K1_Ch2-Ch1.zen
STAG1	cyt	11.6880555555556	19.082507663299	39682.7665991725	2.89118140611526	731.136496284268	3453.15163552577	STAG1gfpch8	STAG12015041660	20150416	TR1_2_W0001_P0078_T0001_R1_P4_K1_Ch2-Ch1.zen
STAG1	cyt	11.6880555555556	15.4491026909365	32126.9692153811	3.65984572765897	731.136496284268	3453.15163552577	STAG1gfpch8	STAG12015041660	20150416	TR1_2_W0001_P0078_T0001_R1_P5_K1_Ch2-Ch1.zen
STAG1	cyt	11.6880555555556	14.9607139089144	31111.3470346593	4.18776315267411	731.136496284268	3453.15163552577	STAG1gfpch8	STAG12015041660	20150416	TR1_2_W0001_P0078_T0001_R1_P6_K1_Ch2-Ch1.zen
STAG1	cyt	11.7541666666667	14.9906468121519	34239.338494166	3.99941008841764	803.039595278325	3792.74937842679	STAG1gfpch8	STAG12015041664	20150416	TR1_2_W0001_P0079_T0001_R1_P4_K1_Ch2-Ch1.zen
STAG1	cyt	11.7541666666667	16.2377312374304	37087.7376528533	3.59775367640573	803.039595278325	3792.74937842679	STAG1gfpch8	STAG12015041664	20150416	TR1_2_W0001_P0079_T0001_R1_P5_K1_Ch2-Ch1.zen
STAG1	cyt	11.7541666666667	17.8150006053109	40690.2946645737	3.7186590751434	803.039595278325	3792.74937842679	STAG1gfpch8	STAG12015041664	20150416	TR1_2_W0001_P0079_T0001_R1_P6_K1_Ch2-Ch1.zen
STAG1	cyt	12.2325	15.2195949521191	35838.3101485664	3.7763852896197	827.897164481148	3910.15147254213	STAG1gfpch8	STAG1201504165	20150416	TR1_2_W0001_P0086_T0001_R1_P4_K1_Ch2-Ch1.zen
STAG1	cyt	12.2325	18.9270376697927	44568.4033206932	3.48196818068227	827.897164481148	3910.15147254213	STAG1gfpch8	STAG1201504165	20150416	TR1_2_W0001_P0086_T0001_R1_P5_K1_Ch2-Ch1.zen
STAG1	cyt	12.2325	12.3755631017983	29141.3319540181	4.310423011556	827.897164481148	3910.15147254213	STAG1gfpch8	STAG1201504165	20150416	TR1_2_W0001_P0086_T0001_R1_P6_K1_Ch2-Ch1.zen
STAG1	cyt	12.3658333333333	17.5934060699418	25628.2639081319	3.46199993739684	512.154775839268	2418.90277782562	STAG1gfpch8	STAG12015041613	20150416	TR1_2_W0001_P0088_T0001_R1_P5_K1_Ch2-Ch1.zen
STAG1	cyt	12.3658333333333	12.8472787373741	18714.5939037514	3.62793063296002	512.154775839268	2418.90277782562	STAG1gfpch8	STAG12015041613	20150416	TR1_2_W0001_P0088_T0001_R1_P6_K1_Ch2-Ch1.zen
STAG1	cyt	12.4316666666667	22.1484530974692	50125.6887475127	4.6992346995395	795.699196784007	3758.08073694209	STAG1gfpch8	STAG12015041616	20150416	TR1_2_W0001_P0089_T0001_R1_P4_K1_Ch2-Ch1.zen
STAG1	cyt	12.4316666666667	26.080992568731	59025.6895130879	3.84467100996403	795.699196784007	3758.08073694209	STAG1gfpch8	STAG12015041616	20150416	TR1_2_W0001_P0089_T0001_R1_P5_K1_Ch2-Ch1.zen
STAG1	cyt	12.4316666666667	22.4237001214004	50748.6192334271	3.60103993179554	795.699196784007	3758.08073694209	STAG1gfpch8	STAG12015041616	20150416	TR1_2_W0001_P0089_T0001_R1_P6_K1_Ch2-Ch1.zen
STAG1	cyt	12.4975	20.2958664953008	32112.0801506203	3.71182515563251	556.279182430807	2627.30198585658	STAG1gfpch8	STAG12015041620	20150416	TR1_2_W0001_P0090_T0001_R1_P4_K1_Ch2-Ch1.zen
STAG1	cyt	12.4975	18.4265117795488	29154.3907868247	3.87021663420199	556.279182430807	2627.30198585658	STAG1gfpch8	STAG12015041620	20150416	TR1_2_W0001_P0090_T0001_R1_P5_K1_Ch2-Ch1.zen
STAG1	cyt	12.4975	21.5988659597697	34173.6833469621	2.73692575268221	556.279182430807	2627.30198585658	STAG1gfpch8	STAG12015041620	20150416	TR1_2_W0001_P0090_T0001_R1_P6_K1_Ch2-Ch1.zen
STAG1	cyt	12.5633333333333	15.8847629395332	37085.2618290984	4.12610037952674	820.82878447852	3876.76757214783	STAG1gfpch8	STAG12015041623	20150416	TR1_2_W0001_P0091_T0001_R1_P4_K1_Ch2-Ch1.zen
STAG1	cyt	12.5633333333333	13.9530347366831	32575.3647372721	3.4846014139416	820.82878447852	3876.76757214783	STAG1gfpch8	STAG12015041623	20150416	TR1_2_W0001_P0091_T0001_R1_P5_K1_Ch2-Ch1.zen
STAG1	cyt	12.5633333333333	15.7277820847914	36718.7674645039	3.6439759787086	820.82878447852	3876.76757214783	STAG1gfpch8	STAG12015041623	20150416	TR1_2_W0001_P0091_T0001_R1_P6_K1_Ch2-Ch1.zen
STAG1	cyt	12.6305555555556	15.6206434420342	45110.8169339268	4.59562062384229	1015.34524379665	4795.46720353639	STAG1gfpch8	STAG12015041626	20150416	TR1_2_W0001_P0092_T0001_R1_P4_K1_Ch2-Ch1.zen
STAG1	cyt	12.6305555555556	19.7868920323708	57142.5157661375	3.59480995055469	1015.34524379665	4795.46720353639	STAG1gfpch8	STAG12015041626	20150416	TR1_2_W0001_P0092_T0001_R1_P5_K1_Ch2-Ch1.zen
STAG1	cyt	12.6305555555556	16.2065941101992	46802.9823957396	4.06198268447844	1015.34524379665	4795.46720353639	STAG1gfpch8	STAG12015041626	20150416	TR1_2_W0001_P0092_T0001_R1_P6_K1_Ch2-Ch1.zen
STAG1	cyt	13.0930555555556	14.9105723649168	35110.6398421023	4.27945696277167	827.897164481148	3910.15147254213	STAG1gfpch8	STAG12015041638	20150416	TR1_2_W0001_P0099_T0001_R1_P4_K1_Ch2-Ch1.zen
STAG1	cyt	13.0930555555556	16.9979860613818	40025.9729832027	3.30874632878966	827.897164481148	3910.15147254213	STAG1gfpch8	STAG12015041638	20150416	TR1_2_W0001_P0099_T0001_R1_P5_K1_Ch2-Ch1.zen
STAG1	cyt	13.225	13.9301859088027	21639.644845893	4.52297712371536	546.166655790033	2579.54060602347	STAG1gfpch8	STAG12015041647	20150416	TR1_2_W0001_P0101_T0001_R1_P4_K1_Ch2-Ch1.zen
STAG1	cyt	13.225	19.7987963717365	30756.1524781802	3.26557386899789	546.166655790033	2579.54060602347	STAG1gfpch8	STAG12015041647	20150416	TR1_2_W0001_P0101_T0001_R1_P5_K1_Ch2-Ch1.zen
STAG1	cyt	13.225	15.9729532629424	24812.9521036542	3.37721674548353	546.166655790033	2579.54060602347	STAG1gfpch8	STAG12015041647	20150416	TR1_2_W0001_P0101_T0001_R1_P6_K1_Ch2-Ch1.zen
STAG1	cyt	13.3580555555556	15.931650554003	32073.1219950526	3.87284511264466	707.803050791158	3342.94796510791	STAG1gfpch8	STAG12015041653	20150416	TR1_2_W0001_P0103_T0001_R1_P4_K1_Ch2-Ch1.zen
STAG1	cyt	13.3580555555556	17.9124456138801	36060.7993161995	3.40486168743223	707.803050791158	3342.94796510791	STAG1gfpch8	STAG12015041653	20150416	TR1_2_W0001_P0103_T0001_R1_P5_K1_Ch2-Ch1.zen
STAG1	cyt	13.3580555555556	17.2519392319626	34731.0876398142	4.07841201270462	707.803050791158	3342.94796510791	STAG1gfpch8	STAG12015041653	20150416	TR1_2_W0001_P0103_T0001_R1_P6_K1_Ch2-Ch1.zen
STAG1	cyt	13.4244444444444	17.6226045238524	41496.7920327875	4.06585789156292	827.897164481148	3910.15147254213	STAG1gfpch8	STAG12015041659	20150416	TR1_2_W0001_P0104_T0001_R1_P4_K1_Ch2-Ch1.zen
STAG1	cyt	13.4244444444444	16.8106879670579	39584.9331778903	3.24935903781614	827.897164481148	3910.15147254213	STAG1gfpch8	STAG12015041659	20150416	TR1_2_W0001_P0104_T0001_R1_P5_K1_Ch2-Ch1.zen
STAG1	cyt	13.4244444444444	14.8031372225839	34857.6571599812	3.85385383618612	827.897164481148	3910.15147254213	STAG1gfpch8	STAG12015041659	20150416	TR1_2_W0001_P0104_T0001_R1_P6_K1_Ch2-Ch1.zen
STAG1	cyt	13.4902777777778	20.4349456056186	46714.4137429006	3.13953364705882	803.728526533657	3796.00319505776	STAG1gfpch8	STAG12015041663	20150416	TR1_2_W0001_P0105_T0001_R1_P4_K1_Ch2-Ch1.zen
STAG1	cyt	13.4902777777778	21.7310196837496	49677.2472094411	3.31780633586257	803.728526533657	3796.00319505776	STAG1gfpch8	STAG12015041663	20150416	TR1_2_W0001_P0105_T0001_R1_P5_K1_Ch2-Ch1.zen
STAG1	cyt	13.4902777777778	16.2802506478414	37216.7550273432	4.01073824505536	803.728526533657	3796.00319505776	STAG1gfpch8	STAG12015041663	20150416	TR1_2_W0001_P0105_T0001_R1_P6_K1_Ch2-Ch1.zen
STAG1	cyt	13.6219444444444	19.7982619632382	39002.4021894277	4.15516892605837	692.621958486151	3271.24779148982	STAG1gfpch8	STAG12015041669	20150416	TR1_2_W0001_P0107_T0001_R1_P4_K1_Ch2-Ch1.zen
STAG1	cyt	13.6219444444444	21.0739695511755	41515.5349337677	3.50920759537537	692.621958486151	3271.24779148982	STAG1gfpch8	STAG12015041669	20150416	TR1_2_W0001_P0107_T0001_R1_P5_K1_Ch2-Ch1.zen
STAG1	cyt	13.6219444444444	25.403489413149	50044.6510378658	2.39302339917225	692.621958486151	3271.24779148982	STAG1gfpch8	STAG12015041669	20150416	TR1_2_W0001_P0107_T0001_R1_P6_K1_Ch2-Ch1.zen
STAG1	cyt	14.0955555555556	18.8788394958052	41727.1909215271	2.82369655727974	777.098052890027	3670.22768790598	STAG1gfpch8	STAG1201504163	20150416	TR1_2_W0001_P0114_T0001_R1_P4_K1_Ch2-Ch1.zen
STAG1	cyt	14.0955555555556	21.3416858094371	47170.7277640396	3.267424194886	777.098052890027	3670.22768790598	STAG1gfpch8	STAG1201504163	20150416	TR1_2_W0001_P0114_T0001_R1_P6_K1_Ch2-Ch1.zen
STAG1	cyt	14.1611111111111	9.34791585920346	22694.9914358951	3.76450987073403	853.585825357071	4031.47880576784	STAG1gfpch8	STAG1201504167	20150416	TR1_2_W0001_P0115_T0001_R1_P5_K1_Ch2-Ch1.zen
STAG1	cyt	14.2927777777778	10.0746919703918	15727.4688884276	3.81301026750443	548.856768310855	2592.24598524914	STAG1gfpch8	STAG12015041615	20150416	TR1_2_W0001_P0117_T0001_R1_P4_K1_Ch2-Ch1.zen
STAG1	cyt	14.2927777777778	18.377746941445	28689.2586007007	3.99371050273828	548.856768310855	2592.24598524914	STAG1gfpch8	STAG12015041615	20150416	TR1_2_W0001_P0117_T0001_R1_P5_K1_Ch2-Ch1.zen
STAG1	cyt	14.3586111111111	21.30303776827	36656.9662942163	4.23295052862556	604.988262495334	2857.35456884839	STAG1gfpch8	STAG12015041617	20150416	TR1_2_W0001_P0118_T0001_R1_P4_K1_Ch2-Ch1.zen
STAG1	cyt	14.3586111111111	18.3400163119805	31558.3799407704	3.61706635301924	604.988262495334	2857.35456884839	STAG1gfpch8	STAG12015041617	20150416	TR1_2_W0001_P0118_T0001_R1_P5_K1_Ch2-Ch1.zen
STAG1	cyt	14.5577777777778	10.2385290503024	19281.337450875	4.30582138561525	662.112145749994	3127.15019783272	STAG1gfpch8	STAG12015041627	20150416	TR1_2_W0001_P0121_T0001_R1_P4_K1_Ch2-Ch1.zen
STAG1	cyt	14.5577777777778	14.4488645170805	27210.2985855741	4.15481772796099	662.112145749994	3127.15019783272	STAG1gfpch8	STAG12015041627	20150416	TR1_2_W0001_P0121_T0001_R1_P5_K1_Ch2-Ch1.zen
STAG1	cyt	14.5577777777778	13.7514252076673	25896.871372521	3.99900218279665	662.112145749994	3127.15019783272	STAG1gfpch8	STAG12015041627	20150416	TR1_2_W0001_P0121_T0001_R1_P6_K1_Ch2-Ch1.zen
STAG1	cyt	14.9547222222222	22.9815672162339	54115.7984944165	2.49197394149073	827.897164481148	3910.15147254213	STAG1gfpch8	STAG12015041637	20150416	TR1_2_W0001_P0127_T0001_R1_P4_K1_Ch2-Ch1.zen
STAG1	cyt	14.9547222222222	16.9556613482331	39926.3089513053	3.93914929633028	827.897164481148	3910.15147254213	STAG1gfpch8	STAG12015041637	20150416	TR1_2_W0001_P0127_T0001_R1_P6_K1_Ch2-Ch1.zen
STAG2	nuc	2.07194444444444	174.606366902512	113499.944606722	6.18102281013058	1079.40574716841	5098.0244320635	STAG2gfpcf2	STAG2201502135	20150213	STAG2_mEGFP_4_R1_P1_K1_Ch2-Ch1.zen
STAG2	nuc	2.07194444444444	163.165179459945	106062.792319535	5.51409127676195	1079.40574716841	5098.0244320635	STAG2gfpcf2	STAG2201502135	20150213	STAG2_mEGFP_4_R1_P3_K1_Ch2-Ch1.zen
STAG2	nuc	2.16944444444444	170.44998312006	110798.156937456	5.49109054960441	1079.40574716841	5098.0244320635	STAG2gfpcf2	STAG2201502136	20150213	STAG2_mEGFP_5_R1_P1_K1_Ch2-Ch1.zen
STAG2	nuc	2.16944444444444	183.756143450032	119447.603616701	3.84597259622865	1079.40574716841	5098.0244320635	STAG2gfpcf2	STAG2201502136	20150213	STAG2_mEGFP_5_R1_P2_K1_Ch2-Ch1.zen
STAG2	nuc	2.16944444444444	245.793693958183	159774.074358419	3.32196890527715	1079.40574716841	5098.0244320635	STAG2gfpcf2	STAG2201502136	20150213	STAG2_mEGFP_5_R1_P3_K1_Ch2-Ch1.zen
STAG2	nuc	3.64111111111111	132.858102944349	114025.713896648	1.22453798914031	1425.16092196877	6731.02326801432	STAG2gfpcf2	STAG2201512041	20151204	TR1_2_W0001_P0005_T0001_R1_P1_K1_Ch2-Ch1.zen
STAG2	nuc	3.64111111111111	130.937678516315	112377.50606033	0.97849025430105	1425.16092196877	6731.02326801432	STAG2gfpcf2	STAG2201512041	20151204	TR1_2_W0001_P0005_T0001_R1_P2_K1_Ch2-Ch1.zen
STAG2	nuc	3.64111111111111	124.64340878249	106975.437357317	1.13833057056958	1425.16092196877	6731.02326801432	STAG2gfpcf2	STAG2201512041	20151204	TR1_2_W0001_P0005_T0001_R1_P3_K1_Ch2-Ch1.zen
STAG2	nuc	3.73694444444444	93.0243651838082	60468.9306738322	3.38244250538875	1079.40574716841	5098.0244320635	STAG2gfpcf2	STAG2201501301	20150130	TR1_2_W0001_P0005_T0001_R1_P2_K1_Ch2-Ch1.zen
STAG2	nuc	3.73694444444444	104.627484033993	68011.3437606155	2.77660792192112	1079.40574716841	5098.0244320635	STAG2gfpcf2	STAG2201501301	20150130	TR1_2_W0001_P0005_T0001_R1_P3_K1_Ch2-Ch1.zen
STAG2	nuc	3.78888888888889	77.0673506693047	50096.3406267808	4.37087618068358	1079.40574716841	5098.0244320635	STAG2gfpcf2	STAG2201501303	20150130	TR1_2_W0001_P0006_T0001_R1_P1_K1_Ch2-Ch1.zen
STAG2	nuc	3.78888888888889	84.4446914079714	54891.8574228613	3.28222230766929	1079.40574716841	5098.0244320635	STAG2gfpcf2	STAG2201501303	20150130	TR1_2_W0001_P0006_T0001_R1_P2_K1_Ch2-Ch1.zen
STAG2	nuc	3.78888888888889	72.2764860193976	46982.1192955143	4.56925870613832	1079.40574716841	5098.0244320635	STAG2gfpcf2	STAG2201501303	20150130	TR1_2_W0001_P0006_T0001_R1_P3_K1_Ch2-Ch1.zen
STAG2	nuc	3.84083333333333	81.0406806830083	52679.1372593421	4.50700008863298	1079.40574716841	5098.0244320635	STAG2gfpcf2	STAG2201501306	20150130	TR1_2_W0001_P0007_T0001_R1_P1_K1_Ch2-Ch1.zen
STAG2	nuc	3.84083333333333	99.2438347114733	64511.7926805041	2.08140745274235	1079.40574716841	5098.0244320635	STAG2gfpcf2	STAG2201501306	20150130	TR1_2_W0001_P0007_T0001_R1_P2_K1_Ch2-Ch1.zen
STAG2	nuc	3.84083333333333	125.537186845608	81603.3458906774	2.10497013615747	1079.40574716841	5098.0244320635	STAG2gfpcf2	STAG2201501306	20150130	TR1_2_W0001_P0007_T0001_R1_P3_K1_Ch2-Ch1.zen
STAG2	nuc	3.8925	85.8890943879526	55830.7673900401	4.41518016100021	1079.40574716841	5098.0244320635	STAG2gfpcf2	STAG2201501309	20150130	TR1_2_W0001_P0008_T0001_R1_P1_K1_Ch2-Ch1.zen
STAG2	nuc	3.8925	109.19705044143	70981.7138755292	2.93516098352191	1079.40574716841	5098.0244320635	STAG2gfpcf2	STAG2201501309	20150130	TR1_2_W0001_P0008_T0001_R1_P2_K1_Ch2-Ch1.zen
STAG2	nuc	3.8925	99.0541751392668	64388.5076518912	3.78559649397288	1079.40574716841	5098.0244320635	STAG2gfpcf2	STAG2201501309	20150130	TR1_2_W0001_P0008_T0001_R1_P3_K1_Ch2-Ch1.zen
STAG2	nuc	3.94444444444444	68.1088130955273	44272.9933089325	4.01457877079228	1079.40574716841	5098.0244320635	STAG2gfpcf2	STAG22015013012	20150130	TR1_2_W0001_P0009_T0001_R1_P1_K1_Ch2-Ch1.zen
STAG2	nuc	3.94444444444444	85.0664779572399	55296.0393559209	4.12365977690196	1079.40574716841	5098.0244320635	STAG2gfpcf2	STAG22015013012	20150130	TR1_2_W0001_P0009_T0001_R1_P2_K1_Ch2-Ch1.zen
STAG2	nuc	3.94444444444444	87.819379831369	57085.5171153193	3.16452679981871	1079.40574716841	5098.0244320635	STAG2gfpcf2	STAG22015013012	20150130	TR1_2_W0001_P0009_T0001_R1_P3_K1_Ch2-Ch1.zen
STAG2	nuc	4.10083333333333	79.673366286247	51790.337434654	4.63470025326559	1079.40574716841	5098.0244320635	STAG2gfpcf2	STAG22015013019	20150130	TR1_2_W0001_P0012_T0001_R1_P1_K1_Ch2-Ch1.zen
STAG2	nuc	4.10083333333333	116.166498323566	75512.0867513559	2.67143568511978	1079.40574716841	5098.0244320635	STAG2gfpcf2	STAG22015013019	20150130	TR1_2_W0001_P0012_T0001_R1_P2_K1_Ch2-Ch1.zen
STAG2	nuc	4.12055555555556	158.282699824503	128061.521753293	0.913415411226116	1343.48976196161	6345.29105359569	STAG2gfpcf2	STAG2201512044	20151204	TR1_2_W0001_P0010_T0001_R1_P2_K1_Ch2-Ch1.zen
STAG2	nuc	4.12055555555556	112.488434832334	91010.8316338231	1.18005275162707	1343.48976196161	6345.29105359569	STAG2gfpcf2	STAG2201512044	20151204	TR1_2_W0001_P0010_T0001_R1_P3_K1_Ch2-Ch1.zen
STAG2	nuc	4.15277777777778	57.4254861403993	37328.4755394314	3.80408745574088	1079.40574716841	5098.0244320635	STAG2gfpcf2	STAG22015013022	20150130	TR1_2_W0001_P0013_T0001_R1_P1_K1_Ch2-Ch1.zen
STAG2	nuc	4.15277777777778	62.9822293588609	40940.5434077314	4.50263671204974	1079.40574716841	5098.0244320635	STAG2gfpcf2	STAG22015013022	20150130	TR1_2_W0001_P0013_T0001_R1_P2_K1_Ch2-Ch1.zen
STAG2	nuc	4.15277777777778	55.8985937183279	36335.9446919035	4.84933898712695	1079.40574716841	5098.0244320635	STAG2gfpcf2	STAG22015013022	20150130	TR1_2_W0001_P0013_T0001_R1_P3_K1_Ch2-Ch1.zen
STAG2	nuc	4.18611111111111	173.877693766131	153081.706856048	0.890662731925361	1461.93672850343	6904.71509864832	STAG2gfpcf2	STAG2201512111	20151211	TR1_2_W0001_P0001_T0001_R1_P1_K1_Ch2-Ch1.zen
STAG2	nuc	4.18611111111111	169.97727871789	149647.786264515	0.885570402242023	1461.93672850343	6904.71509864832	STAG2gfpcf2	STAG2201512111	20151211	TR1_2_W0001_P0001_T0001_R1_P2_K1_Ch2-Ch1.zen
STAG2	nuc	4.18611111111111	168.201853149898	148084.703787072	0.887540672875208	1461.93672850343	6904.71509864832	STAG2gfpcf2	STAG2201512111	20151211	TR1_2_W0001_P0001_T0001_R1_P3_K1_Ch2-Ch1.zen
STAG2	nuc	4.20472222222222	66.642795653222	43320.0332225054	4.07289380027735	1079.40574716841	5098.0244320635	STAG2gfpcf2	STAG22015013025	20150130	TR1_2_W0001_P0014_T0001_R1_P2_K1_Ch2-Ch1.zen
STAG2	nuc	4.20472222222222	74.1529508086014	48201.8838058772	3.93795714332314	1079.40574716841	5098.0244320635	STAG2gfpcf2	STAG22015013025	20150130	TR1_2_W0001_P0014_T0001_R1_P3_K1_Ch2-Ch1.zen
STAG2	nuc	4.34611111111111	182.785455111126	145400.531098544	0.60595237335425	1320.91086022434	6238.65108710698	STAG2gfpcf2	STAG2201512043	20151204	TR1_2_W0001_P0013_T0001_R1_P1_K1_Ch2-Ch1.zen
STAG2	nuc	4.34611111111111	190.164607412788	151270.432853398	0.831314318844819	1320.91086022434	6238.65108710698	STAG2gfpcf2	STAG2201512043	20151204	TR1_2_W0001_P0013_T0001_R1_P2_K1_Ch2-Ch1.zen
STAG2	nuc	4.51888888888889	75.194015937238	48878.6107576396	4.01797599636525	1079.40574716841	5098.0244320635	STAG2gfpcf2	STAG2201501302	20150130	TR1_2_W0001_P0020_T0001_R1_P2_K1_Ch2-Ch1.zen
STAG2	nuc	4.51888888888889	75.4049615243145	49015.7324037339	4.26766076770431	1079.40574716841	5098.0244320635	STAG2gfpcf2	STAG2201501302	20150130	TR1_2_W0001_P0020_T0001_R1_P3_K1_Ch2-Ch1.zen
STAG2	nuc	4.57083333333333	78.1229895973997	50782.5410328082	4.10048266225996	1079.40574716841	5098.0244320635	STAG2gfpcf2	STAG2201501304	20150130	TR1_2_W0001_P0021_T0001_R1_P1_K1_Ch2-Ch1.zen
STAG2	nuc	4.57083333333333	98.7277401723802	64176.3140685953	2.86211364011494	1079.40574716841	5098.0244320635	STAG2gfpcf2	STAG2201501304	20150130	TR1_2_W0001_P0021_T0001_R1_P2_K1_Ch2-Ch1.zen
STAG2	nuc	4.57083333333333	70.6409346374433	45918.9565108667	4.29658255675414	1079.40574716841	5098.0244320635	STAG2gfpcf2	STAG2201501304	20150130	TR1_2_W0001_P0021_T0001_R1_P3_K1_Ch2-Ch1.zen
STAG2	nuc	4.62277777777778	74.2655053906234	48275.0480269268	4.44129146166351	1079.40574716841	5098.0244320635	STAG2gfpcf2	STAG2201501307	20150130	TR1_2_W0001_P0022_T0001_R1_P1_K1_Ch2-Ch1.zen
STAG2	nuc	4.62277777777778	100.812546617777	65531.5075833909	3.34786105068925	1079.40574716841	5098.0244320635	STAG2gfpcf2	STAG2201501307	20150130	TR1_2_W0001_P0022_T0001_R1_P2_K1_Ch2-Ch1.zen
STAG2	nuc	4.62277777777778	69.2683135864606	45026.7071844745	4.60805884070558	1079.40574716841	5098.0244320635	STAG2gfpcf2	STAG2201501307	20150130	TR1_2_W0001_P0022_T0001_R1_P3_K1_Ch2-Ch1.zen
STAG2	nuc	4.67472222222222	70.0265568954822	45519.5905489192	4.28433375830315	1079.40574716841	5098.0244320635	STAG2gfpcf2	STAG22015013010	20150130	TR1_2_W0001_P0023_T0001_R1_P1_K1_Ch2-Ch1.zen
STAG2	nuc	4.67472222222222	65.0524206988215	42286.2366180027	4.26663559110502	1079.40574716841	5098.0244320635	STAG2gfpcf2	STAG22015013010	20150130	TR1_2_W0001_P0023_T0001_R1_P2_K1_Ch2-Ch1.zen
STAG2	nuc	4.67472222222222	76.4876743277496	49719.5317290098	3.94514918397008	1079.40574716841	5098.0244320635	STAG2gfpcf2	STAG22015013010	20150130	TR1_2_W0001_P0023_T0001_R1_P3_K1_Ch2-Ch1.zen
STAG2	nuc	4.72666666666667	98.0205488757628	63716.6162098269	3.75696170608209	1079.40574716841	5098.0244320635	STAG2gfpcf2	STAG22015013013	20150130	TR1_2_W0001_P0024_T0001_R1_P2_K1_Ch2-Ch1.zen
STAG2	nuc	4.72666666666667	102.354027364492	66533.5213270373	3.33015317120495	1079.40574716841	5098.0244320635	STAG2gfpcf2	STAG22015013013	20150130	TR1_2_W0001_P0024_T0001_R1_P3_K1_Ch2-Ch1.zen
STAG2	nuc	4.77861111111111	91.5698340474385	59523.4370682131	4.18248800679684	1079.40574716841	5098.0244320635	STAG2gfpcf2	STAG22015013015	20150130	TR1_2_W0001_P0025_T0001_R1_P1_K1_Ch2-Ch1.zen
STAG2	nuc	4.77861111111111	102.146356890096	66398.5286130911	3.28185152550095	1079.40574716841	5098.0244320635	STAG2gfpcf2	STAG22015013015	20150130	TR1_2_W0001_P0025_T0001_R1_P2_K1_Ch2-Ch1.zen
STAG2	nuc	4.83027777777778	57.3357242687776	37270.1273380594	4.74587595340124	1079.40574716841	5098.0244320635	STAG2gfpcf2	STAG22015013017	20150130	TR1_2_W0001_P0026_T0001_R1_P1_K1_Ch2-Ch1.zen
STAG2	nuc	4.83027777777778	66.9426672692477	43514.9597444406	3.48648562537452	1079.40574716841	5098.0244320635	STAG2gfpcf2	STAG22015013017	20150130	TR1_2_W0001_P0026_T0001_R1_P2_K1_Ch2-Ch1.zen
STAG2	nuc	4.83027777777778	61.4849299738626	39967.2490183471	4.02364114330447	1079.40574716841	5098.0244320635	STAG2gfpcf2	STAG22015013017	20150130	TR1_2_W0001_P0026_T0001_R1_P3_K1_Ch2-Ch1.zen
STAG2	nuc	4.83583333333333	181.385799714094	129956.619871878	0.480638724766861	1189.71866545886	5619.03143438143	STAG2gfpcf2	STAG2201512114	20151211	TR1_2_W0001_P0009_T0001_R1_P1_K1_Ch2-Ch1.zen
STAG2	nuc	4.83583333333333	97.8916753306336	70135.9823074173	1.00827931898421	1189.71866545886	5619.03143438143	STAG2gfpcf2	STAG2201512114	20151211	TR1_2_W0001_P0009_T0001_R1_P2_K1_Ch2-Ch1.zen
STAG2	nuc	4.83583333333333	146.23632703619	104773.244620345	0.631687526929235	1189.71866545886	5619.03143438143	STAG2gfpcf2	STAG2201512114	20151211	TR1_2_W0001_P0009_T0001_R1_P3_K1_Ch2-Ch1.zen
STAG2	nuc	4.88333333333333	75.449787359763	49044.8706873521	4.41510644538389	1079.40574716841	5098.0244320635	STAG2gfpcf2	STAG22015013020	20150130	TR1_2_W0001_P0027_T0001_R1_P1_K1_Ch2-Ch1.zen
STAG2	nuc	4.88333333333333	87.5386924881266	56903.0610086206	4.03509443941402	1079.40574716841	5098.0244320635	STAG2gfpcf2	STAG22015013020	20150130	TR1_2_W0001_P0027_T0001_R1_P2_K1_Ch2-Ch1.zen
STAG2	nuc	4.88333333333333	80.9952663366902	52649.6164240892	3.80493110286209	1079.40574716841	5098.0244320635	STAG2gfpcf2	STAG22015013020	20150130	TR1_2_W0001_P0027_T0001_R1_P3_K1_Ch2-Ch1.zen
STAG2	nuc	4.92	126.335989289191	108297.684743743	0.880804835525821	1423.44679539301	6722.92746234922	STAG2gfpcf2	STAG2201512042	20151204	TR1_2_W0001_P0020_T0001_R1_P1_K1_Ch2-Ch1.zen
STAG2	nuc	4.92	177.264787390221	151954.848091692	0.913036680438467	1423.44679539301	6722.92746234922	STAG2gfpcf2	STAG2201512042	20151204	TR1_2_W0001_P0020_T0001_R1_P2_K1_Ch2-Ch1.zen
STAG2	nuc	4.93527777777778	83.2434655893668	54111.0206968563	4.44021172277943	1079.40574716841	5098.0244320635	STAG2gfpcf2	STAG22015013023	20150130	TR1_2_W0001_P0028_T0001_R1_P1_K1_Ch2-Ch1.zen
STAG2	nuc	4.93527777777778	97.0115940583118	63060.7620280872	4.13178049125628	1079.40574716841	5098.0244320635	STAG2gfpcf2	STAG22015013023	20150130	TR1_2_W0001_P0028_T0001_R1_P2_K1_Ch2-Ch1.zen
STAG2	nuc	4.93527777777778	62.7149391912565	40766.7959106888	4.01459040877012	1079.40574716841	5098.0244320635	STAG2gfpcf2	STAG22015013023	20150130	TR1_2_W0001_P0028_T0001_R1_P3_K1_Ch2-Ch1.zen
STAG2	nuc	4.98583333333333	112.336391058965	84888.3307798291	1.02544318316712	1254.80626596267	5926.43963418328	STAG2gfpcf2	STAG2201512115	20151211	TR1_2_W0001_P0011_T0001_R1_P1_K1_Ch2-Ch1.zen
STAG2	nuc	4.98583333333333	129.834295790634	98110.830726762	0.734497432251813	1254.80626596267	5926.43963418328	STAG2gfpcf2	STAG2201512115	20151211	TR1_2_W0001_P0011_T0001_R1_P2_K1_Ch2-Ch1.zen
STAG2	nuc	4.98583333333333	109.850253194568	83009.6511159398	1.04100455480743	1254.80626596267	5926.43963418328	STAG2gfpcf2	STAG2201512115	20151211	TR1_2_W0001_P0011_T0001_R1_P3_K1_Ch2-Ch1.zen
STAG2	nuc	5.03888888888889	83.9846068580841	54592.7871664154	4.05906088187163	1079.40574716841	5098.0244320635	STAG2gfpcf2	STAG22015013026	20150130	TR1_2_W0001_P0030_T0001_R1_P1_K1_Ch2-Ch1.zen
STAG2	nuc	5.03888888888889	96.2165344531128	62543.9468468887	3.32761274412872	1079.40574716841	5098.0244320635	STAG2gfpcf2	STAG22015013026	20150130	TR1_2_W0001_P0030_T0001_R1_P2_K1_Ch2-Ch1.zen
STAG2	nuc	5.03888888888889	94.8064894886428	61627.3707322864	3.41847258152542	1079.40574716841	5098.0244320635	STAG2gfpcf2	STAG22015013026	20150130	TR1_2_W0001_P0030_T0001_R1_P3_K1_Ch2-Ch1.zen
STAG2	nuc	5.14805555555556	237.026533792101	151387.480431278	0.643129812243333	1060.57686133426	5009.09575972428	STAG2gfpcf2	STAG22015121112	20151211	TR1_2_W0001_P0013_T0001_R1_P1_K1_Ch2-Ch1.zen
STAG2	nuc	5.14805555555556	135.468536206445	86522.9729596223	0.966747479801409	1060.57686133426	5009.09575972428	STAG2gfpcf2	STAG22015121112	20151211	TR1_2_W0001_P0013_T0001_R1_P2_K1_Ch2-Ch1.zen
STAG2	nuc	5.14805555555556	127.600345616497	81497.6049980336	0.795313125656899	1060.57686133426	5009.09575972428	STAG2gfpcf2	STAG22015121112	20151211	TR1_2_W0001_P0013_T0001_R1_P3_K1_Ch2-Ch1.zen
STAG2	nuc	5.29944444444444	93.8657247019639	55069.6648131588	0.730383028532098	974.214407540781	4601.20660348522	STAG2gfpcf2	STAG22015121111	20151211	TR1_2_W0001_P0015_T0001_R1_P1_K1_Ch2-Ch1.zen
STAG2	nuc	5.29944444444444	91.4225526971219	53636.2910889934	1.11877528020486	974.214407540781	4601.20660348522	STAG2gfpcf2	STAG22015121111	20151211	TR1_2_W0001_P0015_T0001_R1_P2_K1_Ch2-Ch1.zen
STAG2	nuc	5.29944444444444	103.923466393747	60970.3965818899	0.9306757878092	974.214407540781	4601.20660348522	STAG2gfpcf2	STAG22015121111	20151211	TR1_2_W0001_P0015_T0001_R1_P3_K1_Ch2-Ch1.zen
STAG2	nuc	5.35305555555556	49.7758496933311	32355.9574783428	5.52455766800413	1079.40574716841	5098.0244320635	STAG2gfpcf2	STAG2201501305	20150130	TR1_2_W0001_P0036_T0001_R1_P1_K1_Ch2-Ch1.zen
STAG2	nuc	5.35305555555556	64.8138240192924	42131.1408423428	4.59496183106337	1079.40574716841	5098.0244320635	STAG2gfpcf2	STAG2201501305	20150130	TR1_2_W0001_P0036_T0001_R1_P3_K1_Ch2-Ch1.zen
STAG2	nuc	5.405	71.3854551602158	46402.9196079308	4.11822462553564	1079.40574716841	5098.0244320635	STAG2gfpcf2	STAG2201501308	20150130	TR1_2_W0001_P0037_T0001_R1_P1_K1_Ch2-Ch1.zen
STAG2	nuc	5.405	94.5278891954723	61446.2712775345	2.7466873040661	1079.40574716841	5098.0244320635	STAG2gfpcf2	STAG2201501308	20150130	TR1_2_W0001_P0037_T0001_R1_P2_K1_Ch2-Ch1.zen
STAG2	nuc	5.405	72.8948792923723	47384.0954861475	4.287121105387	1079.40574716841	5098.0244320635	STAG2gfpcf2	STAG2201501308	20150130	TR1_2_W0001_P0037_T0001_R1_P3_K1_Ch2-Ch1.zen
STAG2	nuc	5.44972222222222	133.965512289235	108983.418432707	0.812205199234042	1350.87936983131	6380.19211055404	STAG2gfpcf2	STAG22015121110	20151211	TR1_2_W0001_P0017_T0001_R1_P1_K1_Ch2-Ch1.zen
STAG2	nuc	5.44972222222222	143.678352235748	116884.993113922	0.829722137526458	1350.87936983131	6380.19211055404	STAG2gfpcf2	STAG22015121110	20151211	TR1_2_W0001_P0017_T0001_R1_P2_K1_Ch2-Ch1.zen
STAG2	nuc	5.44972222222222	149.110762937949	121304.359550398	0.764982783758016	1350.87936983131	6380.19211055404	STAG2gfpcf2	STAG22015121110	20151211	TR1_2_W0001_P0017_T0001_R1_P3_K1_Ch2-Ch1.zen
STAG2	nuc	5.45694444444444	70.360494220599	45736.6609145378	4.42736703147086	1079.40574716841	5098.0244320635	STAG2gfpcf2	STAG22015013011	20150130	TR1_2_W0001_P0038_T0001_R1_P1_K1_Ch2-Ch1.zen
STAG2	nuc	5.45694444444444	75.834499141942	49294.9461384452	4.03032054480903	1079.40574716841	5098.0244320635	STAG2gfpcf2	STAG22015013011	20150130	TR1_2_W0001_P0038_T0001_R1_P2_K1_Ch2-Ch1.zen
STAG2	nuc	5.45694444444444	50.0615757748191	32541.6889324523	4.57892707860048	1079.40574716841	5098.0244320635	STAG2gfpcf2	STAG22015013011	20150130	TR1_2_W0001_P0038_T0001_R1_P3_K1_Ch2-Ch1.zen
STAG2	nuc	5.50861111111111	92.9641277382394	60429.7743311593	2.44424388538943	1079.40574716841	5098.0244320635	STAG2gfpcf2	STAG22015013014	20150130	TR1_2_W0001_P0039_T0001_R1_P1_K1_Ch2-Ch1.zen
STAG2	nuc	5.50861111111111	74.8067292596433	48626.8615389043	3.84346584674402	1079.40574716841	5098.0244320635	STAG2gfpcf2	STAG22015013014	20150130	TR1_2_W0001_P0039_T0001_R1_P2_K1_Ch2-Ch1.zen
STAG2	nuc	5.50861111111111	78.8794695167288	51274.2781353154	3.5371780896336	1079.40574716841	5098.0244320635	STAG2gfpcf2	STAG22015013014	20150130	TR1_2_W0001_P0039_T0001_R1_P3_K1_Ch2-Ch1.zen
STAG2	nuc	5.56055555555556	84.5780193538974	54978.5250212174	4.65153541038556	1079.40574716841	5098.0244320635	STAG2gfpcf2	STAG22015013016	20150130	TR1_2_W0001_P0040_T0001_R1_P1_K1_Ch2-Ch1.zen
STAG2	nuc	5.56055555555556	77.193019143936	50178.0293140978	4.29321802095352	1079.40574716841	5098.0244320635	STAG2gfpcf2	STAG22015013016	20150130	TR1_2_W0001_P0040_T0001_R1_P2_K1_Ch2-Ch1.zen
STAG2	nuc	5.59972222222222	102.965527010081	76750.8537800697	0.955632344765739	1237.77162051831	5845.98514439137	STAG2gfpcf2	STAG2201512119	20151211	TR1_2_W0001_P0019_T0001_R1_P1_K1_Ch2-Ch1.zen
STAG2	nuc	5.59972222222222	131.433877212221	97971.2587755236	0.586869669718045	1237.77162051831	5845.98514439137	STAG2gfpcf2	STAG2201512119	20151211	TR1_2_W0001_P0019_T0001_R1_P2_K1_Ch2-Ch1.zen
STAG2	nuc	5.59972222222222	100.010198284501	74547.9417038091	0.909602264763428	1237.77162051831	5845.98514439137	STAG2gfpcf2	STAG2201512119	20151211	TR1_2_W0001_P0019_T0001_R1_P3_K1_Ch2-Ch1.zen
STAG2	nuc	5.6125	67.4878977884604	43869.377712275	3.55558364436742	1079.40574716841	5098.0244320635	STAG2gfpcf2	STAG22015013018	20150130	TR1_2_W0001_P0041_T0001_R1_P2_K1_Ch2-Ch1.zen
STAG2	nuc	5.6125	83.6936629444775	54403.6639479221	4.23400765428571	1079.40574716841	5098.0244320635	STAG2gfpcf2	STAG22015013018	20150130	TR1_2_W0001_P0041_T0001_R1_P3_K1_Ch2-Ch1.zen
STAG2	nuc	5.66555555555556	40.7036787467011	26458.7446895324	4.57142489142857	1079.40574716841	5098.0244320635	STAG2gfpcf2	STAG22015013021	20150130	TR1_2_W0001_P0042_T0001_R1_P1_K1_Ch2-Ch1.zen
STAG2	nuc	5.66555555555556	45.9363159853639	29860.1328935885	4.44269769297473	1079.40574716841	5098.0244320635	STAG2gfpcf2	STAG22015013021	20150130	TR1_2_W0001_P0042_T0001_R1_P2_K1_Ch2-Ch1.zen
STAG2	nuc	5.66555555555556	48.6909803104698	31650.7563047279	4.13771371651316	1079.40574716841	5098.0244320635	STAG2gfpcf2	STAG22015013021	20150130	TR1_2_W0001_P0042_T0001_R1_P3_K1_Ch2-Ch1.zen
STAG2	nuc	5.71722222222222	97.7462265058145	63538.2975474215	3.57286278355472	1079.40574716841	5098.0244320635	STAG2gfpcf2	STAG22015013024	20150130	TR1_2_W0001_P0043_T0001_R1_P1_K1_Ch2-Ch1.zen
STAG2	nuc	5.71722222222222	141.297316462161	91847.9542071216	2.11663787170105	1079.40574716841	5098.0244320635	STAG2gfpcf2	STAG22015013024	20150130	TR1_2_W0001_P0043_T0001_R1_P2_K1_Ch2-Ch1.zen
STAG2	nuc	5.71722222222222	79.5879760389197	51734.8309344414	3.0303342859481	1079.40574716841	5098.0244320635	STAG2gfpcf2	STAG22015013024	20150130	TR1_2_W0001_P0043_T0001_R1_P3_K1_Ch2-Ch1.zen
STAG2	nuc	5.75138888888889	148.823152699572	107715.227008562	0.428015859865174	1201.86517961538	5676.39932045836	STAG2gfpcf2	STAG2201512118	20151211	TR1_2_W0001_P0021_T0001_R1_P1_K1_Ch2-Ch1.zen
STAG2	nuc	5.82111111111111	68.8507683514054	44755.2888972134	4.20407096550789	1079.40574716841	5098.0244320635	STAG2gfpcf2	STAG22015013027	20150130	TR1_2_W0001_P0045_T0001_R1_P1_K1_Ch2-Ch1.zen
STAG2	nuc	5.82111111111111	67.4118908416597	43819.970669424	3.92118881955135	1079.40574716841	5098.0244320635	STAG2gfpcf2	STAG22015013027	20150130	TR1_2_W0001_P0045_T0001_R1_P2_K1_Ch2-Ch1.zen
STAG2	nuc	5.82111111111111	75.7109946645818	49214.664121313	3.86301979475788	1079.40574716841	5098.0244320635	STAG2gfpcf2	STAG22015013027	20150130	TR1_2_W0001_P0045_T0001_R1_P3_K1_Ch2-Ch1.zen
STAG2	nuc	5.99472222222222	94.6727704226938	62717.5011917631	1.02075991494839	1100.0509819523	5195.5317054962	STAG2gfpcf2	STAG2201512117	20151211	TR1_2_W0001_P0024_T0001_R1_P1_K1_Ch2-Ch1.zen
STAG2	nuc	5.99472222222222	90.433683782152	59909.2499887706	0.813859853584198	1100.0509819523	5195.5317054962	STAG2gfpcf2	STAG2201512117	20151211	TR1_2_W0001_P0024_T0001_R1_P2_K1_Ch2-Ch1.zen
STAG2	nuc	6.21388888888889	189.779501498079	149629.321328428	0.822295401595136	1309.23183513394	6183.49114802963	STAG2gfpcf2	STAG2201512116	20151211	TR1_2_W0001_P0027_T0001_R1_P1_K1_Ch2-Ch1.zen
STAG2	nuc	6.21388888888889	181.566802349346	143154.119369318	0.778508303115429	1309.23183513394	6183.49114802963	STAG2gfpcf2	STAG2201512116	20151211	TR1_2_W0001_P0027_T0001_R1_P2_K1_Ch2-Ch1.zen
STAG2	nuc	6.21388888888889	164.425907535873	129639.590994777	0.988916581401648	1309.23183513394	6183.49114802963	STAG2gfpcf2	STAG2201512116	20151211	TR1_2_W0001_P0027_T0001_R1_P3_K1_Ch2-Ch1.zen
STAG2	nuc	6.43472222222222	87.3658880997697	54079.2331139453	0.89068112686788	1027.86902983109	4854.6169415779	STAG2gfpcf2	STAG22015121113	20151211	TR1_2_W0001_P0030_T0001_R1_P2_K1_Ch2-Ch1.zen
STAG2	nuc	6.43472222222222	81.4929237444895	50443.8850925712	0.915026364299479	1027.86902983109	4854.6169415779	STAG2gfpcf2	STAG22015121113	20151211	TR1_2_W0001_P0030_T0001_R1_P3_K1_Ch2-Ch1.zen
STAG2	nuc	6.47416666666667	143.396487473309	108083.753414085	0.747522156814631	1251.61585812547	5911.37136430889	STAG2gfpcf2	STAG2201512045	20151204	TR1_2_W0001_P0011_T0001_R1_P1_K1_Ch2-Ch1.zen
STAG2	nuc	6.47416666666667	81.8364990793308	61683.4912947834	1.30370959941117	1251.61585812547	5911.37136430889	STAG2gfpcf2	STAG2201512045	20151204	TR1_2_W0001_P0011_T0001_R1_P2_K1_Ch2-Ch1.zen
STAG2	nuc	6.47416666666667	74.065610681483	55826.2572704305	1.40058300725123	1251.61585812547	5911.37136430889	STAG2gfpcf2	STAG2201512045	20151204	TR1_2_W0001_P0011_T0001_R1_P3_K1_Ch2-Ch1.zen
STAG2	nuc	6.71416666666667	156.047941413737	128820.770189914	0.758161953186219	1370.80916686057	6474.32037737842	STAG2gfpcf2	STAG2201512046	20151204	TR1_2_W0001_P0014_T0001_R1_P2_K1_Ch2-Ch1.zen
STAG2	nuc	6.71416666666667	98.503254834499	81316.4533862701	1.07373900309637	1370.80916686057	6474.32037737842	STAG2gfpcf2	STAG2201512046	20151204	TR1_2_W0001_P0014_T0001_R1_P3_K1_Ch2-Ch1.zen
STAG2	nuc	6.87444444444444	133.557127680642	89273.9287242437	0.741797902192564	1109.95846952899	5242.32468752249	STAG2gfpcf2	STAG22015121115	20151211	TR1_2_W0001_P0036_T0001_R1_P1_K1_Ch2-Ch1.zen
STAG2	nuc	6.87444444444444	125.461511545008	83862.5555506639	0.907177936549441	1109.95846952899	5242.32468752249	STAG2gfpcf2	STAG22015121115	20151211	TR1_2_W0001_P0036_T0001_R1_P2_K1_Ch2-Ch1.zen
STAG2	nuc	6.97361111111111	120.627736663883	90895.2110534921	1.03789363157919	1251.24678781011	5909.62824825658	STAG2gfpcf2	STAG22015120415	20151204	TR1_2_W0001_P0018_T0001_R1_P1_K1_Ch2-Ch1.zen
STAG2	nuc	6.97361111111111	117.777145909671	88747.2386601011	1.15504232606861	1251.24678781011	5909.62824825658	STAG2gfpcf2	STAG22015120415	20151204	TR1_2_W0001_P0018_T0001_R1_P2_K1_Ch2-Ch1.zen
STAG2	nuc	6.97361111111111	111.516738484425	84029.9068926638	1.19858080884347	1251.24678781011	5909.62824825658	STAG2gfpcf2	STAG22015120415	20151204	TR1_2_W0001_P0018_T0001_R1_P3_K1_Ch2-Ch1.zen
STAG2	nuc	7.09388888888889	136.589661203822	87858.3388400815	0.743637594250672	1068.10589576754	5044.65532719128	STAG2gfpcf2	STAG22015121116	20151211	TR1_2_W0001_P0039_T0001_R1_P1_K1_Ch2-Ch1.zen
STAG2	nuc	7.09388888888889	148.188237618402	95318.8717070179	0.81268159500404	1068.10589576754	5044.65532719128	STAG2gfpcf2	STAG22015121116	20151211	TR1_2_W0001_P0039_T0001_R1_P2_K1_Ch2-Ch1.zen
STAG2	nuc	7.09388888888889	118.905991554628	76483.7016509865	1.04967909108948	1068.10589576754	5044.65532719128	STAG2gfpcf2	STAG22015121116	20151211	TR1_2_W0001_P0039_T0001_R1_P3_K1_Ch2-Ch1.zen
STAG2	nuc	7.12694444444444	152.072605686893	108721.894021541	0.819271050216127	1187.17618106418	5607.02330157667	STAG2gfpcf2	STAG22015120414	20151204	TR1_2_W0001_P0020_T0001_R1_P1_K1_Ch2-Ch1.zen
STAG2	nuc	7.12694444444444	101.437807654622	72521.3494158849	1.1276828857635	1187.17618106418	5607.02330157667	STAG2gfpcf2	STAG22015120414	20151204	TR1_2_W0001_P0020_T0001_R1_P3_K1_Ch2-Ch1.zen
STAG2	nuc	7.31416666666667	152.043819225638	106107.501251704	0.821705456764706	1158.84798396991	5473.2294605843	STAG2gfpcf2	STAG22015121117	20151211	TR1_2_W0001_P0042_T0001_R1_P1_K1_Ch2-Ch1.zen
STAG2	nuc	7.31416666666667	128.666306260116	89792.9315514404	0.984802118068133	1158.84798396991	5473.2294605843	STAG2gfpcf2	STAG22015121117	20151211	TR1_2_W0001_P0042_T0001_R1_P2_K1_Ch2-Ch1.zen
STAG2	nuc	7.31416666666667	130.071946566623	90773.8920491563	1.02948585477384	1158.84798396991	5473.2294605843	STAG2gfpcf2	STAG22015121117	20151211	TR1_2_W0001_P0042_T0001_R1_P3_K1_Ch2-Ch1.zen
STAG2	nuc	7.43277777777778	110.561563666315	84836.4424177021	0.895433853776379	1274.17015517505	6017.89512306079	STAG2gfpcf2	STAG22015120413	20151204	TR1_2_W0001_P0024_T0001_R1_P1_K1_Ch2-Ch1.zen
STAG2	nuc	7.43277777777778	92.466075369625	70951.3561364009	1.30557573409157	1274.17015517505	6017.89512306079	STAG2gfpcf2	STAG22015120413	20151204	TR1_2_W0001_P0024_T0001_R1_P2_K1_Ch2-Ch1.zen
STAG2	nuc	7.43277777777778	113.188629854927	86852.2510047646	0.777876461778256	1274.17015517505	6017.89512306079	STAG2gfpcf2	STAG22015120413	20151204	TR1_2_W0001_P0024_T0001_R1_P3_K1_Ch2-Ch1.zen
STAG2	nuc	7.58611111111111	108.238552902152	74111.6786518724	1.07865201199213	1136.98261817567	5369.95951846341	STAG2gfpcf2	STAG22015120412	20151204	TR1_2_W0001_P0026_T0001_R1_P2_K1_Ch2-Ch1.zen
STAG2	nuc	7.58611111111111	165.937172343341	113618.318643149	0.658494561514104	1136.98261817567	5369.95951846341	STAG2gfpcf2	STAG22015120412	20151204	TR1_2_W0001_P0026_T0001_R1_P3_K1_Ch2-Ch1.zen
STAG2	nuc	7.80916666666667	90.0938955996951	61056.922481854	1.22391746546176	1125.35280246065	5315.0319948597	STAG2gfpcf2	STAG22015120411	20151204	TR1_2_W0001_P0029_T0001_R1_P1_K1_Ch2-Ch1.zen
STAG2	nuc	7.80916666666667	130.263929026075	88280.2831843997	0.646902730233925	1125.35280246065	5315.0319948597	STAG2gfpcf2	STAG22015120411	20151204	TR1_2_W0001_P0029_T0001_R1_P2_K1_Ch2-Ch1.zen
STAG2	nuc	7.80916666666667	102.666501104533	69577.417622997	1.18204383187733	1125.35280246065	5315.0319948597	STAG2gfpcf2	STAG22015120411	20151204	TR1_2_W0001_P0029_T0001_R1_P3_K1_Ch2-Ch1.zen
STAG2	nuc	7.96222222222222	104.418404377382	64575.8980721015	1.24245496504298	1026.93405169885	4850.20104757872	STAG2gfpcf2	STAG22015120410	20151204	TR1_2_W0001_P0031_T0001_R1_P1_K1_Ch2-Ch1.zen
STAG2	nuc	7.96222222222222	97.53186512275	60317.0276207833	1.33600880152381	1026.93405169885	4850.20104757872	STAG2gfpcf2	STAG22015120410	20151204	TR1_2_W0001_P0031_T0001_R1_P2_K1_Ch2-Ch1.zen
STAG2	nuc	7.96222222222222	83.1900069864	51447.5340224106	1.38698421129496	1026.93405169885	4850.20104757872	STAG2gfpcf2	STAG22015120410	20151204	TR1_2_W0001_P0031_T0001_R1_P3_K1_Ch2-Ch1.zen
STAG2	nuc	8.18472222222222	88.0385074426719	59631.3670280781	1.29238326723365	1124.73768526839	5312.1268014392	STAG2gfpcf2	STAG2201512049	20151204	TR1_2_W0001_P0034_T0001_R1_P1_K1_Ch2-Ch1.zen
STAG2	nuc	8.18472222222222	84.7301924523732	57390.5368372726	1.22441761727848	1124.73768526839	5312.1268014392	STAG2gfpcf2	STAG2201512049	20151204	TR1_2_W0001_P0034_T0001_R1_P2_K1_Ch2-Ch1.zen
STAG2	nuc	8.18472222222222	80.7701677769277	54708.2823134154	1.17218604494665	1124.73768526839	5312.1268014392	STAG2gfpcf2	STAG2201512049	20151204	TR1_2_W0001_P0034_T0001_R1_P3_K1_Ch2-Ch1.zen
STAG2	nuc	8.34472222222222	204.758956998607	92971.0248838357	0.504026931831395	753.969646461005	3560.99241529496	STAG2gfpcf2	STAG22015121119	20151211	TR1_2_W0001_P0056_T0001_R1_P1_K1_Ch2-Ch1.zen
STAG2	nuc	8.34472222222222	163.66312186408	74311.4166941919	0.622336416854529	753.969646461005	3560.99241529496	STAG2gfpcf2	STAG22015121119	20151211	TR1_2_W0001_P0056_T0001_R1_P2_K1_Ch2-Ch1.zen
STAG2	nuc	8.34472222222222	109.411877699831	49678.5808705179	1.00192128418654	753.969646461005	3560.99241529496	STAG2gfpcf2	STAG22015121119	20151211	TR1_2_W0001_P0056_T0001_R1_P3_K1_Ch2-Ch1.zen
STAG2	nuc	8.4075	116.634110667861	72616.7075325603	0.732296038829067	1033.85617050243	4882.89415753748	STAG2gfpcf2	STAG2201512048	20151204	TR1_2_W0001_P0037_T0001_R1_P1_K1_Ch2-Ch1.zen
STAG2	nuc	8.4075	92.4927592851648	57586.2379490072	1.18209805037788	1033.85617050243	4882.89415753748	STAG2gfpcf2	STAG2201512048	20151204	TR1_2_W0001_P0037_T0001_R1_P2_K1_Ch2-Ch1.zen
STAG2	nuc	8.4075	80.1169902061196	49881.051202544	1.26248553629523	1033.85617050243	4882.89415753748	STAG2gfpcf2	STAG2201512048	20151204	TR1_2_W0001_P0037_T0001_R1_P3_K1_Ch2-Ch1.zen
STAG2	nuc	8.56	81.8349889697338	40061.7803002461	1.43007871515322	812.906075042195	3839.34868089171	STAG2gfpcf2	STAG2201512047	20151204	TR1_2_W0001_P0039_T0001_R1_P1_K1_Ch2-Ch1.zen
STAG2	nuc	8.56	103.583194086227	50708.4709917284	1.17545352587642	812.906075042195	3839.34868089171	STAG2gfpcf2	STAG2201512047	20151204	TR1_2_W0001_P0039_T0001_R1_P2_K1_Ch2-Ch1.zen
STAG2	nuc	8.56	95.8149557488888	46905.581035875	1.1759492097862	812.906075042195	3839.34868089171	STAG2gfpcf2	STAG2201512047	20151204	TR1_2_W0001_P0039_T0001_R1_P3_K1_Ch2-Ch1.zen
STAG2	nuc	8.56416666666667	162.354728928758	95370.6552329563	0.954931700230672	975.43644036274	4606.97825441396	STAG2gfpcf2	STAG22015121127	20151211	TR1_2_W0001_P0059_T0001_R1_P1_K1_Ch2-Ch1.zen
STAG2	nuc	8.56416666666667	218.353220722296	128265.372187893	0.767548212545736	975.43644036274	4606.97825441396	STAG2gfpcf2	STAG22015121127	20151211	TR1_2_W0001_P0059_T0001_R1_P2_K1_Ch2-Ch1.zen
STAG2	nuc	8.78111111111111	103.638123047139	59149.6218259713	1.06111360569072	947.723360460731	4476.08960684209	STAG2gfpcf2	STAG22015120416	20151204	TR1_2_W0001_P0042_T0001_R1_P1_K1_Ch2-Ch1.zen
STAG2	nuc	8.93527777777778	237.417813223157	132795.580376688	0.613082430766237	928.794154064212	4386.68712131505	STAG2gfpcf2	STAG22015121126	20151211	TR1_2_W0001_P0064_T0001_R1_P1_K1_Ch2-Ch1.zen
STAG2	nuc	8.93527777777778	134.207775744461	75066.8167190065	0.806792172165805	928.794154064212	4386.68712131505	STAG2gfpcf2	STAG22015121126	20151211	TR1_2_W0001_P0064_T0001_R1_P2_K1_Ch2-Ch1.zen
STAG2	nuc	9.00361111111111	82.5567541283001	60944.3927866222	0.996938978507843	1225.83014542588	5789.58565612129	STAG2gfpcf2	STAG22015120417	20151204	TR1_2_W0001_P0045_T0001_R1_P2_K1_Ch2-Ch1.zen
STAG2	nuc	9.00361111111111	96.4581501422544	71206.5711862257	0.984976626412657	1225.83014542588	5789.58565612129	STAG2gfpcf2	STAG22015120417	20151204	TR1_2_W0001_P0045_T0001_R1_P3_K1_Ch2-Ch1.zen
STAG2	nuc	9.15527777777778	140.607204577383	87727.8437107881	0.719326518565645	1036.04598770688	4893.23664611448	STAG2gfpcf2	STAG22015121125	20151211	TR1_2_W0001_P0067_T0001_R1_P1_K1_Ch2-Ch1.zen
STAG2	nuc	9.15527777777778	129.63127126254	80879.724047797	0.938057301691235	1036.04598770688	4893.23664611448	STAG2gfpcf2	STAG22015121125	20151211	TR1_2_W0001_P0067_T0001_R1_P2_K1_Ch2-Ch1.zen
STAG2	nuc	9.15527777777778	126.210324647633	78745.3222518327	0.730504075155026	1036.04598770688	4893.23664611448	STAG2gfpcf2	STAG22015121125	20151211	TR1_2_W0001_P0067_T0001_R1_P3_K1_Ch2-Ch1.zen
STAG2	nuc	9.22472222222222	113.055308274569	72450.6735989714	1.14535334880579	1064.14454104937	5025.94588156319	STAG2gfpcf2	STAG22015120418	20151204	TR1_2_W0001_P0048_T0001_R1_P1_K1_Ch2-Ch1.zen
STAG2	nuc	9.22472222222222	149.045182614497	95514.5233063861	0.945382033170731	1064.14454104937	5025.94588156319	STAG2gfpcf2	STAG22015120418	20151204	TR1_2_W0001_P0048_T0001_R1_P3_K1_Ch2-Ch1.zen
STAG2	nuc	9.44611111111111	96.3235902209666	53736.1251107993	0.716283739627489	926.366491545421	4375.22129128212	STAG2gfpcf2	STAG22015120419	20151204	TR1_2_W0001_P0051_T0001_R1_P1_K1_Ch2-Ch1.zen
STAG2	nuc	9.44611111111111	75.9929575893446	42394.257390043	0.978347832823121	926.366491545421	4375.22129128212	STAG2gfpcf2	STAG22015120419	20151204	TR1_2_W0001_P0051_T0001_R1_P2_K1_Ch2-Ch1.zen
STAG2	nuc	9.52583333333333	125.35691335631	72443.6228122158	0.887503105277908	959.623827740345	4532.29541555082	STAG2gfpcf2	STAG22015121124	20151211	TR1_2_W0001_P0072_T0001_R1_P1_K1_Ch2-Ch1.zen
STAG2	nuc	9.52583333333333	179.916067506121	103973.298187583	0.478086542262487	959.623827740345	4532.29541555082	STAG2gfpcf2	STAG22015121124	20151211	TR1_2_W0001_P0072_T0001_R1_P2_K1_Ch2-Ch1.zen
STAG2	nuc	9.52583333333333	102.817811433587	59418.3005184642	1.14778116687388	959.623827740345	4532.29541555082	STAG2gfpcf2	STAG22015121124	20151211	TR1_2_W0001_P0072_T0001_R1_P3_K1_Ch2-Ch1.zen
STAG2	nuc	9.59944444444444	161.815441977006	96035.3110718384	0.620124793243552	985.507959190698	4654.54595468571	STAG2gfpcf2	STAG22015120420	20151204	TR1_2_W0001_P0053_T0001_R1_P1_K1_Ch2-Ch1.zen
STAG2	nuc	9.59944444444444	111.476801723362	66159.9980817528	1.29122199763603	985.507959190698	4654.54595468571	STAG2gfpcf2	STAG22015120420	20151204	TR1_2_W0001_P0053_T0001_R1_P3_K1_Ch2-Ch1.zen
STAG2	nuc	9.745	154.47510798642	82851.3882303642	0.84190197466443	890.615880331198	4206.37144968231	STAG2gfpcf2	STAG22015121123	20151211	TR1_2_W0001_P0075_T0001_R1_P1_K1_Ch2-Ch1.zen
STAG2	nuc	9.745	138.117642151243	74078.202892994	0.786335461861459	890.615880331198	4206.37144968231	STAG2gfpcf2	STAG22015121123	20151211	TR1_2_W0001_P0075_T0001_R1_P2_K1_Ch2-Ch1.zen
STAG2	nuc	9.82055555555556	111.341311872025	69714.0436637281	1.12658559621658	1039.71208617276	4910.55159890071	STAG2gfpcf2	STAG22015120421	20151204	TR1_2_W0001_P0056_T0001_R1_P1_K1_Ch2-Ch1.zen
STAG2	nuc	9.82055555555556	100.354989100232	62835.186458445	1.3672631740963	1039.71208617276	4910.55159890071	STAG2gfpcf2	STAG22015120421	20151204	TR1_2_W0001_P0056_T0001_R1_P2_K1_Ch2-Ch1.zen
STAG2	nuc	9.96611111111111	131.829362608334	69618.822849634	0.947386395963636	876.927472412744	4141.72121209798	STAG2gfpcf2	STAG22015121122	20151211	TR1_2_W0001_P0078_T0001_R1_P1_K1_Ch2-Ch1.zen
STAG2	nuc	9.96611111111111	119.346577607438	63026.6890453515	1.02767414307644	876.927472412744	4141.72121209798	STAG2gfpcf2	STAG22015121122	20151211	TR1_2_W0001_P0078_T0001_R1_P2_K1_Ch2-Ch1.zen
STAG2	nuc	9.96611111111111	227.864433964712	120334.752046496	0.522294357322099	876.927472412744	4141.72121209798	STAG2gfpcf2	STAG22015121122	20151211	TR1_2_W0001_P0078_T0001_R1_P3_K1_Ch2-Ch1.zen
STAG2	nuc	9.99527777777778	93.4288532052741	57244.7600388974	1.12825997889182	1017.42844068777	4805.30612525382	STAG2gfpcf2	STAG22015120422	20151204	TR1_2_W0001_P0059_T0001_R1_P1_K1_Ch2-Ch1.zen
STAG2	nuc	9.99527777777778	150.0488515963	91936.3794915704	0.487454612014545	1017.42844068777	4805.30612525382	STAG2gfpcf2	STAG22015120422	20151204	TR1_2_W0001_P0059_T0001_R1_P2_K1_Ch2-Ch1.zen
STAG2	nuc	9.99527777777778	99.0671848441792	60699.4202494824	1.26674411520451	1017.42844068777	4805.30612525382	STAG2gfpcf2	STAG22015120422	20151204	TR1_2_W0001_P0059_T0001_R1_P3_K1_Ch2-Ch1.zen
STAG2	nuc	10.1483333333333	93.1644916383539	60151.9726442415	1.21455177605617	1072.13286298621	5063.67466011753	STAG2gfpcf2	STAG22015120423	20151204	TR1_2_W0001_P0061_T0001_R1_P1_K1_Ch2-Ch1.zen
STAG2	nuc	10.1483333333333	146.031455638755	94285.7087534938	0.929477878455917	1072.13286298621	5063.67466011753	STAG2gfpcf2	STAG22015120423	20151204	TR1_2_W0001_P0061_T0001_R1_P2_K1_Ch2-Ch1.zen
STAG2	nuc	10.1483333333333	92.4501538650826	59690.7580179292	1.18963037451591	1072.13286298621	5063.67466011753	STAG2gfpcf2	STAG22015120423	20151204	TR1_2_W0001_P0061_T0001_R1_P3_K1_Ch2-Ch1.zen
STAG2	nuc	10.1852777777778	128.955426308831	61624.2307721277	0.996271027701572	793.525782704684	3747.81572018963	STAG2gfpcf2	STAG22015121121	20151211	TR1_2_W0001_P0081_T0001_R1_P1_K1_Ch2-Ch1.zen
STAG2	nuc	10.1852777777778	151.267765137609	72286.6802432934	0.745186182173794	793.525782704684	3747.81572018963	STAG2gfpcf2	STAG22015121121	20151211	TR1_2_W0001_P0081_T0001_R1_P3_K1_Ch2-Ch1.zen
STAG2	nuc	10.3694444444444	138.722932299123	95077.0394458561	0.828948388870318	1138.08982912174	5375.18886662031	STAG2gfpcf2	STAG22015120424	20151204	TR1_2_W0001_P0064_T0001_R1_P1_K1_Ch2-Ch1.zen
STAG2	nuc	10.3694444444444	177.807348120234	121864.467329295	0.5489766588377	1138.08982912174	5375.18886662031	STAG2gfpcf2	STAG22015120424	20151204	TR1_2_W0001_P0064_T0001_R1_P2_K1_Ch2-Ch1.zen
STAG2	nuc	10.3694444444444	120.999774411547	82930.0544185444	0.725436287355076	1138.08982912174	5375.18886662031	STAG2gfpcf2	STAG22015120424	20151204	TR1_2_W0001_P0064_T0001_R1_P3_K1_Ch2-Ch1.zen
STAG2	nuc	10.4061111111111	132.026080962753	79421.8880720307	0.9406028994549	998.917513981992	4717.87917125274	STAG2gfpcf2	STAG22015121120	20151211	TR1_2_W0001_P0084_T0001_R1_P2_K1_Ch2-Ch1.zen
STAG2	nuc	10.4061111111111	111.648238454182	67163.3500993568	1.14535980659445	998.917513981992	4717.87917125274	STAG2gfpcf2	STAG22015121120	20151211	TR1_2_W0001_P0084_T0001_R1_P3_K1_Ch2-Ch1.zen
STAG2	nuc	10.5919444444444	77.8932390614424	32010.0386864016	1.19463175221557	682.394609969488	3222.94410888487	STAG2gfpcf2	STAG22015120425	20151204	TR1_2_W0001_P0067_T0001_R1_P1_K1_Ch2-Ch1.zen
STAG2	nuc	10.5919444444444	106.261870908965	43668.0595090198	0.741207826752176	682.394609969488	3222.94410888487	STAG2gfpcf2	STAG22015120425	20151204	TR1_2_W0001_P0067_T0001_R1_P2_K1_Ch2-Ch1.zen
STAG2	nuc	10.5919444444444	94.4051201587871	38795.5563908887	1.19141701551318	682.394609969488	3222.94410888487	STAG2gfpcf2	STAG22015120425	20151204	TR1_2_W0001_P0067_T0001_R1_P3_K1_Ch2-Ch1.zen
STAG2	nuc	10.6258333333333	141.959697424755	83238.7266823844	0.871452136075422	973.664902849028	4598.6112973629	STAG2gfpcf2	STAG22015121128	20151211	TR1_2_W0001_P0087_T0001_R1_P1_K1_Ch2-Ch1.zen
STAG2	nuc	10.6258333333333	145.120122119955	85091.8563535251	0.718477616235457	973.664902849028	4598.6112973629	STAG2gfpcf2	STAG22015121128	20151211	TR1_2_W0001_P0087_T0001_R1_P2_K1_Ch2-Ch1.zen
STAG2	nuc	10.6258333333333	154.921417914253	90838.8915794013	0.566911683168067	973.664902849028	4598.6112973629	STAG2gfpcf2	STAG22015121128	20151211	TR1_2_W0001_P0087_T0001_R1_P3_K1_Ch2-Ch1.zen
STAG2	nuc	10.8133333333333	67.0098495355423	44568.4907678327	1.12539302158273	1104.4306163612	5216.2166826502	STAG2gfpcf2	STAG22015120431	20151204	TR1_2_W0001_P0070_T0001_R1_P1_K1_Ch2-Ch1.zen
STAG2	nuc	10.8133333333333	60.4256243245374	40189.2990137256	1.35779254061041	1104.4306163612	5216.2166826502	STAG2gfpcf2	STAG22015120431	20151204	TR1_2_W0001_P0070_T0001_R1_P2_K1_Ch2-Ch1.zen
STAG2	nuc	10.8133333333333	70.1611828572438	46664.4538393528	1.15620477231846	1104.4306163612	5216.2166826502	STAG2gfpcf2	STAG22015120431	20151204	TR1_2_W0001_P0070_T0001_R1_P3_K1_Ch2-Ch1.zen
STAG2	nuc	10.8452777777778	106.536673415955	48977.1629414484	0.865324652401842	763.385040283884	3605.46124258484	STAG2gfpcf2	STAG22015121129	20151211	TR1_2_W0001_P0090_T0001_R1_P2_K1_Ch2-Ch1.zen
STAG2	nuc	10.8452777777778	106.865290912354	49128.2353576451	0.874596907194476	763.385040283884	3605.46124258484	STAG2gfpcf2	STAG22015121129	20151211	TR1_2_W0001_P0090_T0001_R1_P3_K1_Ch2-Ch1.zen
STAG2	nuc	11.0658333333333	134.962503844708	58080.8916432726	0.834136179075194	714.610347718849	3375.09877229484	STAG2gfpcf2	STAG22015121130	20151211	TR1_2_W0001_P0093_T0001_R1_P1_K1_Ch2-Ch1.zen
STAG2	nuc	11.0658333333333	187.721068163605	80785.4530597256	0.426961071723892	714.610347718849	3375.09877229484	STAG2gfpcf2	STAG22015121130	20151211	TR1_2_W0001_P0093_T0001_R1_P3_K1_Ch2-Ch1.zen
STAG2	nuc	11.1888888888889	107.598188367076	82429.7166393555	0.955684169559748	1272.11976453418	6008.21114499244	STAG2gfpcf2	STAG22015120430	20151204	TR1_2_W0001_P0075_T0001_R1_P1_K1_Ch2-Ch1.zen
STAG2	nuc	11.1888888888889	90.9511583283789	69676.6211662676	1.13253782316109	1272.11976453418	6008.21114499244	STAG2gfpcf2	STAG22015120430	20151204	TR1_2_W0001_P0075_T0001_R1_P2_K1_Ch2-Ch1.zen
STAG2	nuc	11.1888888888889	91.864274554807	70376.1488529837	1.0980102346729	1272.11976453418	6008.21114499244	STAG2gfpcf2	STAG22015120430	20151204	TR1_2_W0001_P0075_T0001_R1_P3_K1_Ch2-Ch1.zen
STAG2	nuc	11.4116666666667	133.603240609879	92491.3087834769	1.00495648823151	1149.56381514805	5429.38040789081	STAG2gfpcf2	STAG22015120429	20151204	TR1_2_W0001_P0078_T0001_R1_P1_K1_Ch2-Ch1.zen
STAG2	nuc	11.4116666666667	93.2111944749308	64528.5648080309	1.22027687055849	1149.56381514805	5429.38040789081	STAG2gfpcf2	STAG22015120429	20151204	TR1_2_W0001_P0078_T0001_R1_P2_K1_Ch2-Ch1.zen
STAG2	nuc	11.4116666666667	114.59697392313	79333.5854159851	1.11311504577465	1149.56381514805	5429.38040789081	STAG2gfpcf2	STAG22015120429	20151204	TR1_2_W0001_P0078_T0001_R1_P3_K1_Ch2-Ch1.zen
STAG2	nuc	11.7175	98.0584232134996	63233.296471483	1.10153392400184	1070.80420985092	5057.39944232921	STAG2gfpcf2	STAG22015120428	20151204	TR1_2_W0001_P0082_T0001_R1_P1_K1_Ch2-Ch1.zen
STAG2	nuc	11.7175	102.735533639897	66249.3465009471	1.25974220410321	1070.80420985092	5057.39944232921	STAG2gfpcf2	STAG22015120428	20151204	TR1_2_W0001_P0082_T0001_R1_P2_K1_Ch2-Ch1.zen
STAG2	nuc	11.7175	112.894166133938	72800.1740503757	1.07808642377472	1070.80420985092	5057.39944232921	STAG2gfpcf2	STAG22015120428	20151204	TR1_2_W0001_P0082_T0001_R1_P3_K1_Ch2-Ch1.zen
STAG2	nuc	11.9538888888889	67.1963747129189	38363.7516597929	1.23695567769753	948.035019838143	4477.56157150848	STAG2gfpcf2	STAG22015120427	20151204	TR1_2_W0001_P0085_T0001_R1_P1_K1_Ch2-Ch1.zen
STAG2	nuc	11.9538888888889	68.1575492650468	38912.5053980278	1.15683872203418	948.035019838143	4477.56157150848	STAG2gfpcf2	STAG22015120427	20151204	TR1_2_W0001_P0085_T0001_R1_P2_K1_Ch2-Ch1.zen
STAG2	nuc	11.9538888888889	129.14893830267	73733.7068753652	0.639627230099364	948.035019838143	4477.56157150848	STAG2gfpcf2	STAG22015120427	20151204	TR1_2_W0001_P0085_T0001_R1_P3_K1_Ch2-Ch1.zen
STAG2	nuc	12.1763888888889	113.03582068523	76994.4285484681	0.80474951266124	1131.07749312996	5342.06966162654	STAG2gfpcf2	STAG22015120426	20151204	TR1_2_W0001_P0088_T0001_R1_P1_K1_Ch2-Ch1.zen
STAG2	nuc	12.1763888888889	90.5422470717489	61672.9151035787	1.21554831853386	1131.07749312996	5342.06966162654	STAG2gfpcf2	STAG22015120426	20151204	TR1_2_W0001_P0088_T0001_R1_P2_K1_Ch2-Ch1.zen
STAG2	nuc	12.525	105.423293753731	46560.6137100434	0.947381764282655	733.383724426662	3463.76527548869	STAG2gfpcf2	STAG22015121135	20151211	TR1_2_W0001_P0114_T0001_R1_P1_K1_Ch2-Ch1.zen
STAG2	nuc	12.525	136.849233841512	60440.0041635443	0.523665442191737	733.383724426662	3463.76527548869	STAG2gfpcf2	STAG22015121135	20151211	TR1_2_W0001_P0114_T0001_R1_P2_K1_Ch2-Ch1.zen
STAG2	nuc	12.525	120.109054103633	53046.6377218465	0.853275397053601	733.383724426662	3463.76527548869	STAG2gfpcf2	STAG22015121135	20151211	TR1_2_W0001_P0114_T0001_R1_P3_K1_Ch2-Ch1.zen
STAG2	nuc	12.7441666666667	124.573221369615	80976.736276899	0.876222461599178	1079.40574716841	5098.0244320635	STAG2gfpcf2	STAG22015121134	20151211	TR1_2_W0001_P0117_T0001_R1_P1_K1_Ch2-Ch1.zen
STAG2	nuc	12.7441666666667	106.181773267886	69021.6834468432	0.87007218902457	1079.40574716841	5098.0244320635	STAG2gfpcf2	STAG22015121134	20151211	TR1_2_W0001_P0117_T0001_R1_P3_K1_Ch2-Ch1.zen
STAG2	nuc	12.9394444444444	85.066210496072	55686.7025747778	1.32199269266644	1087.03510216406	5134.05781271832	STAG2gfpcf2	STAG22015120432	20151204	TR1_2_W0001_P0098_T0001_R1_P1_K1_Ch2-Ch1.zen
STAG2	nuc	12.9394444444444	114.028163913511	74646.0011791977	1.14060688742679	1087.03510216406	5134.05781271832	STAG2gfpcf2	STAG22015120432	20151204	TR1_2_W0001_P0098_T0001_R1_P2_K1_Ch2-Ch1.zen
STAG2	nuc	12.9394444444444	100.431752463283	65745.4128480874	1.03949976998984	1087.03510216406	5134.05781271832	STAG2gfpcf2	STAG22015120432	20151204	TR1_2_W0001_P0098_T0001_R1_P3_K1_Ch2-Ch1.zen
STAG2	nuc	13.0916666666667	144.247366035125	93765.5845264409	0.783135122574276	1079.40574716841	5098.0244320635	STAG2gfpcf2	STAG22015120433	20151204	TR1_2_W0001_P0100_T0001_R1_P2_K1_Ch2-Ch1.zen
STAG2	nuc	13.0916666666667	127.705439407374	83012.7821559155	0.740661663893511	1079.40574716841	5098.0244320635	STAG2gfpcf2	STAG22015120433	20151204	TR1_2_W0001_P0100_T0001_R1_P3_K1_Ch2-Ch1.zen
STAG2	nuc	13.3141666666667	76.1572499703012	26540.6234358717	0.764633849014772	578.694052916807	2733.16723409982	STAG2gfpcf2	STAG22015120434	20151204	TR1_2_W0001_P0103_T0001_R1_P1_K1_Ch2-Ch1.zen
STAG2	nuc	13.3141666666667	96.8887493699701	33765.5024728929	0.842789046579308	578.694052916807	2733.16723409982	STAG2gfpcf2	STAG22015120434	20151204	TR1_2_W0001_P0103_T0001_R1_P2_K1_Ch2-Ch1.zen
STAG2	nuc	13.3141666666667	130.067424454667	45328.1931145255	0.779701316031496	578.694052916807	2733.16723409982	STAG2gfpcf2	STAG22015120434	20151204	TR1_2_W0001_P0103_T0001_R1_P3_K1_Ch2-Ch1.zen
STAG2	nuc	13.415	110.218881621664	73245.4575396395	0.95064330143244	1103.50383979153	5211.83952456332	STAG2gfpcf2	STAG22015121133	20151211	TR1_2_W0001_P0126_T0001_R1_P1_K1_Ch2-Ch1.zen
STAG2	nuc	13.415	118.959976857356	79054.312705976	0.909605006519618	1103.50383979153	5211.83952456332	STAG2gfpcf2	STAG22015121133	20151211	TR1_2_W0001_P0126_T0001_R1_P2_K1_Ch2-Ch1.zen
STAG2	nuc	13.415	216.167190900759	143652.925611546	0.410225747504458	1103.50383979153	5211.83952456332	STAG2gfpcf2	STAG22015121133	20151211	TR1_2_W0001_P0126_T0001_R1_P3_K1_Ch2-Ch1.zen
STAG2	nuc	13.5363888888889	78.9591477361828	37953.1248798603	1.39033958768543	798.167867115616	3769.74024653639	STAG2gfpcf2	STAG22015120435	20151204	TR1_2_W0001_P0106_T0001_R1_P1_K1_Ch2-Ch1.zen
STAG2	nuc	13.5363888888889	84.4519072557712	40593.3178652065	0.677919996974962	798.167867115616	3769.74024653639	STAG2gfpcf2	STAG22015120435	20151204	TR1_2_W0001_P0106_T0001_R1_P3_K1_Ch2-Ch1.zen
STAG2	nuc	13.7577777777778	104.429542432485	68425.4032053702	1.24920264650413	1088.0356927968	5138.78359401566	STAG2gfpcf2	STAG22015120436	20151204	TR1_2_W0001_P0109_T0001_R1_P2_K1_Ch2-Ch1.zen
STAG2	nuc	13.7577777777778	177.986884017372	116622.404163361	0.692741960118606	1088.0356927968	5138.78359401566	STAG2gfpcf2	STAG22015120436	20151204	TR1_2_W0001_P0109_T0001_R1_P3_K1_Ch2-Ch1.zen
STAG2	nuc	13.855	140.6064428402	105964.810739653	1.06550886378551	1251.42722218651	5910.48043832661	STAG2gfpcf2	STAG22015121132	20151211	TR1_2_W0001_P0132_T0001_R1_P1_K1_Ch2-Ch1.zen
STAG2	nuc	13.855	141.067402645378	106312.202491607	1.12833021514499	1251.42722218651	5910.48043832661	STAG2gfpcf2	STAG22015121132	20151211	TR1_2_W0001_P0132_T0001_R1_P2_K1_Ch2-Ch1.zen
STAG2	nuc	13.855	146.545687522988	110440.785851713	1.08589892598858	1251.42722218651	5910.48043832661	STAG2gfpcf2	STAG22015121132	20151211	TR1_2_W0001_P0132_T0001_R1_P3_K1_Ch2-Ch1.zen
STAG2	nuc	13.9102777777778	132.180862511648	93811.8472754614	1.22333395737283	1178.52353255971	5566.15691412824	STAG2gfpcf2	STAG22015120437	20151204	TR1_2_W0001_P0111_T0001_R1_P1_K1_Ch2-Ch1.zen
STAG2	nuc	13.9102777777778	179.06116397376	127083.892845626	0.712767830322507	1178.52353255971	5566.15691412824	STAG2gfpcf2	STAG22015120437	20151204	TR1_2_W0001_P0111_T0001_R1_P2_K1_Ch2-Ch1.zen
STAG2	nuc	13.9102777777778	139.563993686804	99051.8280189473	1.14853898094435	1178.52353255971	5566.15691412824	STAG2gfpcf2	STAG22015120437	20151204	TR1_2_W0001_P0111_T0001_R1_P3_K1_Ch2-Ch1.zen
STAG2	nuc	14.0761111111111	173.620011956102	112858.781092664	0.66310019733362	1079.40574716841	5098.0244320635	STAG2gfpcf2	STAG22015121131	20151211	TR1_2_W0001_P0135_T0001_R1_P1_K1_Ch2-Ch1.zen
STAG2	nuc	14.0761111111111	149.81626530187	97385.5542303457	0.744751566391857	1079.40574716841	5098.0244320635	STAG2gfpcf2	STAG22015121131	20151211	TR1_2_W0001_P0135_T0001_R1_P2_K1_Ch2-Ch1.zen
STAG2	nuc	14.0761111111111	116.489257857607	75721.8911810847	1.08188094801452	1079.40574716841	5098.0244320635	STAG2gfpcf2	STAG22015121131	20151211	TR1_2_W0001_P0135_T0001_R1_P3_K1_Ch2-Ch1.zen
STAG2	nuc	14.1322222222222	87.8872676082677	64069.8762269276	1.30439664197109	1210.53423124498	5717.34317973135	STAG2gfpcf2	STAG22015120438	20151204	TR1_2_W0001_P0114_T0001_R1_P1_K1_Ch2-Ch1.zen
STAG2	nuc	14.355	107.86281559567	74824.5369871364	0.904978860200392	1151.91766360377	5440.49761471328	STAG2gfpcf2	STAG22015120442	20151204	TR1_2_W0001_P0117_T0001_R1_P1_K1_Ch2-Ch1.zen
STAG2	nuc	14.355	109.628229847287	76049.2065198033	0.870572768825438	1151.91766360377	5440.49761471328	STAG2gfpcf2	STAG22015120442	20151204	TR1_2_W0001_P0117_T0001_R1_P2_K1_Ch2-Ch1.zen
STAG2	nuc	14.355	83.9844680415908	58260.1047508278	1.14227663390615	1151.91766360377	5440.49761471328	STAG2gfpcf2	STAG22015120442	20151204	TR1_2_W0001_P0117_T0001_R1_P3_K1_Ch2-Ch1.zen
STAG2	nuc	14.7711111111111	141.63779654522	105089.699762133	1.13465601899744	1232.05513141156	5818.98621353679	STAG2gfpcf2	STAG22015121136	20151211	TR1_2_W0001_P0145_T0001_R1_P1_K1_Ch2-Ch1.zen
STAG2	nuc	14.7711111111111	141.549708697536	105024.342027887	0.87616274764296	1232.05513141156	5818.98621353679	STAG2gfpcf2	STAG22015121136	20151211	TR1_2_W0001_P0145_T0001_R1_P2_K1_Ch2-Ch1.zen
STAG2	nuc	14.7711111111111	119.034225834069	88318.7352489386	1.11669718731067	1232.05513141156	5818.98621353679	STAG2gfpcf2	STAG22015121136	20151211	TR1_2_W0001_P0145_T0001_R1_P3_K1_Ch2-Ch1.zen
STAG2	nuc	14.9908333333333	150.314425273789	91445.7717821686	0.902870743860429	1010.21106563191	4771.21852245324	STAG2gfpcf2	STAG22015121137	20151211	TR1_2_W0001_P0148_T0001_R1_P2_K1_Ch2-Ch1.zen
STAG2	cyt	2.16944444444444	101.070585659226	310296.975369748	5.81499160864727	1079.40574716841	5098.0244320635	STAG2gfpcf2	STAG2201502136	20150213	STAG2_mEGFP_5_R1_P4_K1_Ch2-Ch1.zen
STAG2	cyt	2.16944444444444	98.7782059356693	303259.13651704	5.95692578168557	1079.40574716841	5098.0244320635	STAG2gfpcf2	STAG2201502136	20150213	STAG2_mEGFP_5_R1_P5_K1_Ch2-Ch1.zen
STAG2	cyt	3.64111111111111	95.7133530143842	387975.650576619	1.03269245838682	1425.16092196877	6731.02326801432	STAG2gfpcf2	STAG2201512041	20151204	TR1_2_W0001_P0005_T0001_R1_P5_K1_Ch2-Ch1.zen
STAG2	cyt	3.73694444444444	79.9330720674192	245402.659267843	4.88972930160896	1079.40574716841	5098.0244320635	STAG2gfpcf2	STAG2201501301	20150130	TR1_2_W0001_P0005_T0001_R1_P4_K1_Ch2-Ch1.zen
STAG2	cyt	3.73694444444444	57.8604526153486	177637.473088378	3.88573506920365	1079.40574716841	5098.0244320635	STAG2gfpcf2	STAG2201501301	20150130	TR1_2_W0001_P0005_T0001_R1_P5_K1_Ch2-Ch1.zen
STAG2	cyt	3.78888888888889	61.4981150070248	188805.466527727	4.11451278101266	1079.40574716841	5098.0244320635	STAG2gfpcf2	STAG2201501303	20150130	TR1_2_W0001_P0006_T0001_R1_P4_K1_Ch2-Ch1.zen
STAG2	cyt	3.78888888888889	71.8526626108467	220594.980577058	3.97722881291031	1079.40574716841	5098.0244320635	STAG2gfpcf2	STAG2201501303	20150130	TR1_2_W0001_P0006_T0001_R1_P5_K1_Ch2-Ch1.zen
STAG2	cyt	3.84083333333333	53.8563908130417	165344.596200948	2.45477590855074	1079.40574716841	5098.0244320635	STAG2gfpcf2	STAG2201501306	20150130	TR1_2_W0001_P0007_T0001_R1_P4_K1_Ch2-Ch1.zen
STAG2	cyt	3.8925	65.3556922821483	200648.621021377	4.38125162581948	1079.40574716841	5098.0244320635	STAG2gfpcf2	STAG2201501309	20150130	TR1_2_W0001_P0008_T0001_R1_P5_K1_Ch2-Ch1.zen
STAG2	cyt	3.94444444444444	58.5959529147552	179895.533797148	3.70945778358356	1079.40574716841	5098.0244320635	STAG2gfpcf2	STAG22015013012	20150130	TR1_2_W0001_P0009_T0001_R1_P4_K1_Ch2-Ch1.zen
STAG2	cyt	3.94444444444444	77.1568242838204	236879.296268521	3.93521890362067	1079.40574716841	5098.0244320635	STAG2gfpcf2	STAG22015013012	20150130	TR1_2_W0001_P0009_T0001_R1_P5_K1_Ch2-Ch1.zen
STAG2	cyt	4.10083333333333	76.472587049815	234778.618383235	4.76880002630593	1079.40574716841	5098.0244320635	STAG2gfpcf2	STAG22015013019	20150130	TR1_2_W0001_P0012_T0001_R1_P4_K1_Ch2-Ch1.zen
STAG2	cyt	4.10083333333333	109.575189735699	336406.974678	2.9579290756561	1079.40574716841	5098.0244320635	STAG2gfpcf2	STAG22015013019	20150130	TR1_2_W0001_P0012_T0001_R1_P5_K1_Ch2-Ch1.zen
STAG2	cyt	4.12055555555556	118.505105939808	452834.44906136	0.935360646666667	1343.48976196161	6345.29105359569	STAG2gfpcf2	STAG2201512044	20151204	TR1_2_W0001_P0010_T0001_R1_P4_K1_Ch2-Ch1.zen
STAG2	cyt	4.12055555555556	113.216256287118	432624.574561429	1.13462219487179	1343.48976196161	6345.29105359569	STAG2gfpcf2	STAG2201512044	20151204	TR1_2_W0001_P0010_T0001_R1_P5_K1_Ch2-Ch1.zen
STAG2	cyt	4.15277777777778	51.6222541572648	158485.569488788	3.2118069890974	1079.40574716841	5098.0244320635	STAG2gfpcf2	STAG22015013022	20150130	TR1_2_W0001_P0013_T0001_R1_P5_K1_Ch2-Ch1.zen
STAG2	cyt	4.18611111111111	181.196676173058	753436.816174915	0.778842635902807	1461.93672850343	6904.71509864832	STAG2gfpcf2	STAG2201512111	20151211	TR1_2_W0001_P0001_T0001_R1_P4_K1_Ch2-Ch1.zen
STAG2	cyt	4.18611111111111	153.748024115379	639302.134174022	0.729271239992083	1461.93672850343	6904.71509864832	STAG2gfpcf2	STAG2201512111	20151211	TR1_2_W0001_P0001_T0001_R1_P5_K1_Ch2-Ch1.zen
STAG2	cyt	4.20472222222222	60.8739718955161	186889.283709197	4.03090924486509	1079.40574716841	5098.0244320635	STAG2gfpcf2	STAG22015013025	20150130	TR1_2_W0001_P0014_T0001_R1_P4_K1_Ch2-Ch1.zen
STAG2	cyt	4.20472222222222	70.2429508534664	215653.001797828	3.79604079277022	1079.40574716841	5098.0244320635	STAG2gfpcf2	STAG22015013025	20150130	TR1_2_W0001_P0014_T0001_R1_P5_K1_Ch2-Ch1.zen
STAG2	cyt	4.34611111111111	102.993524230576	386946.982169096	1.20401803240407	1320.91086022434	6238.65108710698	STAG2gfpcf2	STAG2201512043	20151204	TR1_2_W0001_P0013_T0001_R1_P4_K1_Ch2-Ch1.zen
STAG2	cyt	4.51888888888889	62.7159121561078	192544.227607518	4.80865957523889	1079.40574716841	5098.0244320635	STAG2gfpcf2	STAG2201501302	20150130	TR1_2_W0001_P0020_T0001_R1_P4_K1_Ch2-Ch1.zen
STAG2	cyt	4.51888888888889	79.5926028625909	244357.384188297	3.76204167302667	1079.40574716841	5098.0244320635	STAG2gfpcf2	STAG2201501302	20150130	TR1_2_W0001_P0020_T0001_R1_P5_K1_Ch2-Ch1.zen
STAG2	cyt	4.57083333333333	56.458827025615	173334.340003134	4.78819443008547	1079.40574716841	5098.0244320635	STAG2gfpcf2	STAG2201501304	20150130	TR1_2_W0001_P0021_T0001_R1_P4_K1_Ch2-Ch1.zen
STAG2	cyt	4.62277777777778	72.5092171243316	222610.669695419	3.35598771205821	1079.40574716841	5098.0244320635	STAG2gfpcf2	STAG2201501307	20150130	TR1_2_W0001_P0022_T0001_R1_P4_K1_Ch2-Ch1.zen
STAG2	cyt	4.62277777777778	78.5345812773423	241109.150336308	4.27529483124889	1079.40574716841	5098.0244320635	STAG2gfpcf2	STAG2201501307	20150130	TR1_2_W0001_P0022_T0001_R1_P5_K1_Ch2-Ch1.zen
STAG2	cyt	4.67472222222222	63.6735719717851	195484.340621602	4.31110123230645	1079.40574716841	5098.0244320635	STAG2gfpcf2	STAG22015013010	20150130	TR1_2_W0001_P0023_T0001_R1_P4_K1_Ch2-Ch1.zen
STAG2	cyt	4.67472222222222	61.146470375438	187725.881751655	4.21325719504227	1079.40574716841	5098.0244320635	STAG2gfpcf2	STAG22015013010	20150130	TR1_2_W0001_P0023_T0001_R1_P5_K1_Ch2-Ch1.zen
STAG2	cyt	4.72666666666667	81.1062964240027	249004.577342261	4.53660872486679	1079.40574716841	5098.0244320635	STAG2gfpcf2	STAG22015013013	20150130	TR1_2_W0001_P0024_T0001_R1_P4_K1_Ch2-Ch1.zen
STAG2	cyt	4.72666666666667	89.0635066980308	273434.022015085	4.03133017582979	1079.40574716841	5098.0244320635	STAG2gfpcf2	STAG22015013013	20150130	TR1_2_W0001_P0024_T0001_R1_P5_K1_Ch2-Ch1.zen
STAG2	cyt	4.77861111111111	73.7358641814883	226376.600892902	3.91939792131702	1079.40574716841	5098.0244320635	STAG2gfpcf2	STAG22015013015	20150130	TR1_2_W0001_P0025_T0001_R1_P4_K1_Ch2-Ch1.zen
STAG2	cyt	4.77861111111111	75.1183277121154	230620.904508188	3.94944929732703	1079.40574716841	5098.0244320635	STAG2gfpcf2	STAG22015013015	20150130	TR1_2_W0001_P0025_T0001_R1_P5_K1_Ch2-Ch1.zen
STAG2	cyt	4.83027777777778	45.7172558374565	140356.624195269	4.58550332025905	1079.40574716841	5098.0244320635	STAG2gfpcf2	STAG22015013017	20150130	TR1_2_W0001_P0026_T0001_R1_P4_K1_Ch2-Ch1.zen
STAG2	cyt	4.83027777777778	54.1702825265726	166308.27567967	3.49521302790856	1079.40574716841	5098.0244320635	STAG2gfpcf2	STAG22015013017	20150130	TR1_2_W0001_P0026_T0001_R1_P5_K1_Ch2-Ch1.zen
STAG2	cyt	4.83583333333333	97.8248465316297	331025.526120282	0.880634320036855	1189.71866545886	5619.03143438143	STAG2gfpcf2	STAG2201512114	20151211	TR1_2_W0001_P0009_T0001_R1_P4_K1_Ch2-Ch1.zen
STAG2	cyt	4.83583333333333	85.5354468217742	289439.925438128	0.791369830688562	1189.71866545886	5619.03143438143	STAG2gfpcf2	STAG2201512114	20151211	TR1_2_W0001_P0009_T0001_R1_P5_K1_Ch2-Ch1.zen
STAG2	cyt	4.88333333333333	55.874145059753	171539.306914359	4.55911692754897	1079.40574716841	5098.0244320635	STAG2gfpcf2	STAG22015013020	20150130	TR1_2_W0001_P0027_T0001_R1_P4_K1_Ch2-Ch1.zen
STAG2	cyt	4.88333333333333	65.9399464231278	202442.34064426	3.68561187586147	1079.40574716841	5098.0244320635	STAG2gfpcf2	STAG22015013020	20150130	TR1_2_W0001_P0027_T0001_R1_P5_K1_Ch2-Ch1.zen
STAG2	cyt	4.92	115.032393430062	465724.86883362	0.910846931517165	1423.44679539301	6722.92746234922	STAG2gfpcf2	STAG2201512042	20151204	TR1_2_W0001_P0020_T0001_R1_P4_K1_Ch2-Ch1.zen
STAG2	cyt	4.93527777777778	79.5769090057061	244309.202451825	4.36095086636204	1079.40574716841	5098.0244320635	STAG2gfpcf2	STAG22015013023	20150130	TR1_2_W0001_P0028_T0001_R1_P4_K1_Ch2-Ch1.zen
STAG2	cyt	4.93527777777778	92.2188920881946	283121.376019295	3.24756312909931	1079.40574716841	5098.0244320635	STAG2gfpcf2	STAG22015013023	20150130	TR1_2_W0001_P0028_T0001_R1_P5_K1_Ch2-Ch1.zen
STAG2	cyt	5.03888888888889	48.4678395993285	148801.196038236	4.89413778799172	1079.40574716841	5098.0244320635	STAG2gfpcf2	STAG22015013026	20150130	TR1_2_W0001_P0030_T0001_R1_P4_K1_Ch2-Ch1.zen
STAG2	cyt	5.03888888888889	59.1769660592601	181679.303231291	3.14476073056062	1079.40574716841	5098.0244320635	STAG2gfpcf2	STAG22015013026	20150130	TR1_2_W0001_P0030_T0001_R1_P5_K1_Ch2-Ch1.zen
STAG2	cyt	5.14805555555556	112.948976584214	340715.963542545	1.09186693531431	1060.57686133426	5009.09575972428	STAG2gfpcf2	STAG22015121112	20151211	TR1_2_W0001_P0013_T0001_R1_P4_K1_Ch2-Ch1.zen
STAG2	cyt	5.14805555555556	127.210955794572	383737.902613041	0.964063452530209	1060.57686133426	5009.09575972428	STAG2gfpcf2	STAG22015121112	20151211	TR1_2_W0001_P0013_T0001_R1_P5_K1_Ch2-Ch1.zen
STAG2	cyt	5.29944444444444	80.6236970272502	223401.091655275	0.806029357585052	974.214407540781	4601.20660348522	STAG2gfpcf2	STAG22015121111	20151211	TR1_2_W0001_P0015_T0001_R1_P4_K1_Ch2-Ch1.zen
STAG2	cyt	5.35305555555556	38.8312622575435	119215.923700402	3.52734154752255	1079.40574716841	5098.0244320635	STAG2gfpcf2	STAG2201501305	20150130	TR1_2_W0001_P0036_T0001_R1_P4_K1_Ch2-Ch1.zen
STAG2	cyt	5.35305555555556	58.1651584638908	178572.951027518	4.48180864894219	1079.40574716841	5098.0244320635	STAG2gfpcf2	STAG2201501305	20150130	TR1_2_W0001_P0036_T0001_R1_P5_K1_Ch2-Ch1.zen
STAG2	cyt	5.405	67.9674163882261	208666.879601066	4.35838009901202	1079.40574716841	5098.0244320635	STAG2gfpcf2	STAG2201501308	20150130	TR1_2_W0001_P0037_T0001_R1_P4_K1_Ch2-Ch1.zen
STAG2	cyt	5.405	70.1525035259988	215375.319305336	3.74223280901391	1079.40574716841	5098.0244320635	STAG2gfpcf2	STAG2201501308	20150130	TR1_2_W0001_P0037_T0001_R1_P5_K1_Ch2-Ch1.zen
STAG2	cyt	5.44972222222222	107.776254251375	414102.344168287	1.08489250405563	1350.87936983131	6380.19211055404	STAG2gfpcf2	STAG22015121110	20151211	TR1_2_W0001_P0017_T0001_R1_P5_K1_Ch2-Ch1.zen
STAG2	cyt	5.45694444444444	66.1987150754888	203236.786719984	3.23581694322042	1079.40574716841	5098.0244320635	STAG2gfpcf2	STAG22015013011	20150130	TR1_2_W0001_P0038_T0001_R1_P4_K1_Ch2-Ch1.zen
STAG2	cyt	5.45694444444444	70.7906988321186	217334.643790224	3.72567771424033	1079.40574716841	5098.0244320635	STAG2gfpcf2	STAG22015013011	20150130	TR1_2_W0001_P0038_T0001_R1_P5_K1_Ch2-Ch1.zen
STAG2	cyt	5.50861111111111	56.118890254913	172290.699550496	4.76757107107879	1079.40574716841	5098.0244320635	STAG2gfpcf2	STAG22015013014	20150130	TR1_2_W0001_P0039_T0001_R1_P4_K1_Ch2-Ch1.zen
STAG2	cyt	5.50861111111111	42.6367856466551	130899.267470879	4.45553154500784	1079.40574716841	5098.0244320635	STAG2gfpcf2	STAG22015013014	20150130	TR1_2_W0001_P0039_T0001_R1_P5_K1_Ch2-Ch1.zen
STAG2	cyt	5.56055555555556	74.8935283309936	229930.747549345	4.14882670473568	1079.40574716841	5098.0244320635	STAG2gfpcf2	STAG22015013016	20150130	TR1_2_W0001_P0040_T0001_R1_P4_K1_Ch2-Ch1.zen
STAG2	cyt	5.56055555555556	89.4561951358233	274639.615449762	4.14135144009625	1079.40574716841	5098.0244320635	STAG2gfpcf2	STAG22015013016	20150130	TR1_2_W0001_P0040_T0001_R1_P5_K1_Ch2-Ch1.zen
STAG2	cyt	5.59972222222222	57.2364546997587	201502.890404509	0.516236303817843	1237.77162051831	5845.98514439137	STAG2gfpcf2	STAG2201512119	20151211	TR1_2_W0001_P0019_T0001_R1_P4_K1_Ch2-Ch1.zen
STAG2	cyt	5.59972222222222	94.6718861236629	333295.60319614	0.72244555245513	1237.77162051831	5845.98514439137	STAG2gfpcf2	STAG2201512119	20151211	TR1_2_W0001_P0019_T0001_R1_P5_K1_Ch2-Ch1.zen
STAG2	cyt	5.6125	69.432718639581	213165.506512469	4.61323920110293	1079.40574716841	5098.0244320635	STAG2gfpcf2	STAG22015013018	20150130	TR1_2_W0001_P0041_T0001_R1_P4_K1_Ch2-Ch1.zen
STAG2	cyt	5.6125	80.0619347969477	245798.280950945	3.62530922847022	1079.40574716841	5098.0244320635	STAG2gfpcf2	STAG22015013018	20150130	TR1_2_W0001_P0041_T0001_R1_P5_K1_Ch2-Ch1.zen
STAG2	cyt	5.66555555555556	57.3463154780823	176059.019796766	3.70107206989998	1079.40574716841	5098.0244320635	STAG2gfpcf2	STAG22015013021	20150130	TR1_2_W0001_P0042_T0001_R1_P4_K1_Ch2-Ch1.zen
STAG2	cyt	5.66555555555556	33.7539082862626	103627.930716152	4.38718333127889	1079.40574716841	5098.0244320635	STAG2gfpcf2	STAG22015013021	20150130	TR1_2_W0001_P0042_T0001_R1_P5_K1_Ch2-Ch1.zen
STAG2	cyt	5.71722222222222	89.1279874239789	273631.98440049	3.95911083561148	1079.40574716841	5098.0244320635	STAG2gfpcf2	STAG22015013024	20150130	TR1_2_W0001_P0043_T0001_R1_P4_K1_Ch2-Ch1.zen
STAG2	cyt	5.71722222222222	82.835273834453	254312.713803983	2.86366486979869	1079.40574716841	5098.0244320635	STAG2gfpcf2	STAG22015013024	20150130	TR1_2_W0001_P0043_T0001_R1_P5_K1_Ch2-Ch1.zen
STAG2	cyt	5.75138888888889	92.6506219067144	316717.547485681	0.952754370542014	1201.86517961538	5676.39932045836	STAG2gfpcf2	STAG2201512118	20151211	TR1_2_W0001_P0021_T0001_R1_P4_K1_Ch2-Ch1.zen
STAG2	cyt	5.75138888888889	112.510380904361	384606.289449275	0.809849418248966	1201.86517961538	5676.39932045836	STAG2gfpcf2	STAG2201512118	20151211	TR1_2_W0001_P0021_T0001_R1_P5_K1_Ch2-Ch1.zen
STAG2	cyt	5.82111111111111	55.4239948035701	170157.2998542	3.7231667239569	1079.40574716841	5098.0244320635	STAG2gfpcf2	STAG22015013027	20150130	TR1_2_W0001_P0045_T0001_R1_P4_K1_Ch2-Ch1.zen
STAG2	cyt	5.82111111111111	65.9500079867001	202473.23066754	3.46297802976801	1079.40574716841	5098.0244320635	STAG2gfpcf2	STAG22015013027	20150130	TR1_2_W0001_P0045_T0001_R1_P5_K1_Ch2-Ch1.zen
STAG2	cyt	6.21388888888889	108.056338275362	402378.564948945	1.01382384407895	1309.23183513394	6183.49114802963	STAG2gfpcf2	STAG2201512116	20151211	TR1_2_W0001_P0027_T0001_R1_P4_K1_Ch2-Ch1.zen
STAG2	cyt	6.43472222222222	85.1877780535906	249048.026956251	0.847664013687528	1027.86902983109	4854.6169415779	STAG2gfpcf2	STAG22015121113	20151211	TR1_2_W0001_P0030_T0001_R1_P4_K1_Ch2-Ch1.zen
STAG2	cyt	6.47416666666667	59.9728266713149	213497.901066473	0.790577668095121	1251.61585812547	5911.37136430889	STAG2gfpcf2	STAG2201512045	20151204	TR1_2_W0001_P0011_T0001_R1_P4_K1_Ch2-Ch1.zen
STAG2	cyt	6.47416666666667	130.781386724156	465570.044200116	0.353747038901602	1251.61585812547	5911.37136430889	STAG2gfpcf2	STAG2201512045	20151204	TR1_2_W0001_P0011_T0001_R1_P5_K1_Ch2-Ch1.zen
STAG2	cyt	6.71416666666667	66.0279667040817	257438.180655084	1.1202673603031	1370.80916686057	6474.32037737842	STAG2gfpcf2	STAG2201512046	20151204	TR1_2_W0001_P0014_T0001_R1_P4_K1_Ch2-Ch1.zen
STAG2	cyt	6.87444444444444	148.750755143648	469606.33024603	0.884715487238227	1109.95846952899	5242.32468752249	STAG2gfpcf2	STAG22015121115	20151211	TR1_2_W0001_P0036_T0001_R1_P4_K1_Ch2-Ch1.zen
STAG2	cyt	6.87444444444444	88.7857565508563	280296.750572465	1.00604277771758	1109.95846952899	5242.32468752249	STAG2gfpcf2	STAG22015121115	20151211	TR1_2_W0001_P0036_T0001_R1_P5_K1_Ch2-Ch1.zen
STAG2	cyt	6.97361111111111	100.679585128587	358304.635508731	0.811924888090779	1251.24678781011	5909.62824825658	STAG2gfpcf2	STAG22015120415	20151204	TR1_2_W0001_P0018_T0001_R1_P4_K1_Ch2-Ch1.zen
STAG2	cyt	6.97361111111111	101.679942185904	361864.767091938	1.02041661719349	1251.24678781011	5909.62824825658	STAG2gfpcf2	STAG22015120415	20151204	TR1_2_W0001_P0018_T0001_R1_P5_K1_Ch2-Ch1.zen
STAG2	cyt	7.09388888888889	95.0813673031756	288853.586785104	0.959228518673319	1068.10589576754	5044.65532719128	STAG2gfpcf2	STAG22015121116	20151211	TR1_2_W0001_P0039_T0001_R1_P4_K1_Ch2-Ch1.zen
STAG2	cyt	7.09388888888889	86.1537759951502	261731.903075487	1.07769957326855	1068.10589576754	5044.65532719128	STAG2gfpcf2	STAG22015121116	20151211	TR1_2_W0001_P0039_T0001_R1_P5_K1_Ch2-Ch1.zen
STAG2	cyt	7.31416666666667	86.529718889711	285206.747758655	1.19958704409191	1158.84798396991	5473.2294605843	STAG2gfpcf2	STAG22015121117	20151211	TR1_2_W0001_P0042_T0001_R1_P4_K1_Ch2-Ch1.zen
STAG2	cyt	7.31416666666667	106.40307802955	350710.440594379	1.14662345314181	1158.84798396991	5473.2294605843	STAG2gfpcf2	STAG22015121117	20151211	TR1_2_W0001_P0042_T0001_R1_P5_K1_Ch2-Ch1.zen
STAG2	cyt	7.43277777777778	68.377214496469	247803.175397171	1.31834686530789	1274.17015517505	6017.89512306079	STAG2gfpcf2	STAG22015120413	20151204	TR1_2_W0001_P0024_T0001_R1_P5_K1_Ch2-Ch1.zen
STAG2	cyt	7.58611111111111	85.3679520895116	276068.415434306	1.30396174659995	1136.98261817567	5369.95951846341	STAG2gfpcf2	STAG22015120412	20151204	TR1_2_W0001_P0026_T0001_R1_P5_K1_Ch2-Ch1.zen
STAG2	cyt	7.80916666666667	76.3271484501109	244306.919909948	1.32920709789016	1125.35280246065	5315.0319948597	STAG2gfpcf2	STAG22015120411	20151204	TR1_2_W0001_P0029_T0001_R1_P4_K1_Ch2-Ch1.zen
STAG2	cyt	7.80916666666667	95.8859569120996	306910.493467793	0.94569012626117	1125.35280246065	5315.0319948597	STAG2gfpcf2	STAG22015120411	20151204	TR1_2_W0001_P0029_T0001_R1_P5_K1_Ch2-Ch1.zen
STAG2	cyt	7.96222222222222	90.565239095427	264528.291314136	0.977140910747297	1026.93405169885	4850.20104757872	STAG2gfpcf2	STAG22015120410	20151204	TR1_2_W0001_P0031_T0001_R1_P5_K1_Ch2-Ch1.zen
STAG2	cyt	8.34472222222222	136.47914194863	292676.720228186	0.947288113700511	753.969646461005	3560.99241529496	STAG2gfpcf2	STAG22015121119	20151211	TR1_2_W0001_P0056_T0001_R1_P4_K1_Ch2-Ch1.zen
STAG2	cyt	8.34472222222222	198.910860810901	426560.260628046	0.655552814165034	753.969646461005	3560.99241529496	STAG2gfpcf2	STAG22015121119	20151211	TR1_2_W0001_P0056_T0001_R1_P5_K1_Ch2-Ch1.zen
STAG2	cyt	8.4075	74.1076492083206	217917.042022356	1.12948756256124	1033.85617050243	4882.89415753748	STAG2gfpcf2	STAG2201512048	20151204	TR1_2_W0001_P0037_T0001_R1_P4_K1_Ch2-Ch1.zen
STAG2	cyt	8.4075	79.3727269863315	233399.251857086	1.20868701536122	1033.85617050243	4882.89415753748	STAG2gfpcf2	STAG2201512048	20151204	TR1_2_W0001_P0037_T0001_R1_P5_K1_Ch2-Ch1.zen
STAG2	cyt	8.56	88.6522913068347	204973.807277873	1.24315277679024	812.906075042195	3839.34868089171	STAG2gfpcf2	STAG2201512047	20151204	TR1_2_W0001_P0039_T0001_R1_P4_K1_Ch2-Ch1.zen
STAG2	cyt	8.56416666666667	114.029512795015	316361.975394411	0.827078118426626	975.43644036274	4606.97825441396	STAG2gfpcf2	STAG22015121127	20151211	TR1_2_W0001_P0059_T0001_R1_P4_K1_Ch2-Ch1.zen
STAG2	cyt	8.56416666666667	153.26244942223	425209.316996416	0.922003713599847	975.43644036274	4606.97825441396	STAG2gfpcf2	STAG22015121127	20151211	TR1_2_W0001_P0059_T0001_R1_P5_K1_Ch2-Ch1.zen
STAG2	cyt	8.78111111111111	90.2058780670292	243155.701854685	1.36649108789188	947.723360460731	4476.08960684209	STAG2gfpcf2	STAG22015120416	20151204	TR1_2_W0001_P0042_T0001_R1_P4_K1_Ch2-Ch1.zen
STAG2	cyt	8.78111111111111	81.9582061388806	220923.575752371	0.818284333144968	947.723360460731	4476.08960684209	STAG2gfpcf2	STAG22015120416	20151204	TR1_2_W0001_P0042_T0001_R1_P5_K1_Ch2-Ch1.zen
STAG2	cyt	8.93527777777778	115.246382903279	304449.181505559	1.15435273145535	928.794154064212	4386.68712131505	STAG2gfpcf2	STAG22015121126	20151211	TR1_2_W0001_P0064_T0001_R1_P4_K1_Ch2-Ch1.zen
STAG2	cyt	9.00361111111111	97.1505711560724	338722.221828406	0.806088082507228	1225.83014542588	5789.58565612129	STAG2gfpcf2	STAG22015120417	20151204	TR1_2_W0001_P0045_T0001_R1_P4_K1_Ch2-Ch1.zen
STAG2	cyt	9.00361111111111	58.5935490517621	204290.483148477	1.52972845106149	1225.83014542588	5789.58565612129	STAG2gfpcf2	STAG22015120417	20151204	TR1_2_W0001_P0045_T0001_R1_P5_K1_Ch2-Ch1.zen
STAG2	cyt	9.15527777777778	127.170076805753	374741.681111237	0.984475090892539	1036.04598770688	4893.23664611448	STAG2gfpcf2	STAG22015121125	20151211	TR1_2_W0001_P0067_T0001_R1_P4_K1_Ch2-Ch1.zen
STAG2	cyt	9.44611111111111	79.146259546313	208536.109168783	1.18223275238076	926.366491545421	4375.22129128212	STAG2gfpcf2	STAG22015120419	20151204	TR1_2_W0001_P0051_T0001_R1_P4_K1_Ch2-Ch1.zen
STAG2	cyt	9.44611111111111	52.9052003410559	139395.654288159	1.21933059953055	926.366491545421	4375.22129128212	STAG2gfpcf2	STAG22015120419	20151204	TR1_2_W0001_P0051_T0001_R1_P5_K1_Ch2-Ch1.zen
STAG2	cyt	9.52583333333333	123.058650574102	335877.726985984	0.922307509091872	959.623827740345	4532.29541555082	STAG2gfpcf2	STAG22015121124	20151211	TR1_2_W0001_P0072_T0001_R1_P4_K1_Ch2-Ch1.zen
STAG2	cyt	9.52583333333333	123.051855303128	335859.179893532	0.924623246344157	959.623827740345	4532.29541555082	STAG2gfpcf2	STAG22015121124	20151211	TR1_2_W0001_P0072_T0001_R1_P5_K1_Ch2-Ch1.zen
STAG2	cyt	9.59944444444444	92.8053731999911	260136.499300594	1.07938506694693	985.507959190698	4654.54595468571	STAG2gfpcf2	STAG22015120420	20151204	TR1_2_W0001_P0053_T0001_R1_P5_K1_Ch2-Ch1.zen
STAG2	cyt	9.745	110.54864157243	280034.71897732	1.01418046231579	890.615880331198	4206.37144968231	STAG2gfpcf2	STAG22015121123	20151211	TR1_2_W0001_P0075_T0001_R1_P4_K1_Ch2-Ch1.zen
STAG2	cyt	9.82055555555556	64.9089809487609	191949.028033573	0.956584229456614	1039.71208617276	4910.55159890071	STAG2gfpcf2	STAG22015120421	20151204	TR1_2_W0001_P0056_T0001_R1_P4_K1_Ch2-Ch1.zen
STAG2	cyt	9.96611111111111	113.816740093577	283881.997458163	0.920207178890539	876.927472412744	4141.72121209798	STAG2gfpcf2	STAG22015121122	20151211	TR1_2_W0001_P0078_T0001_R1_P4_K1_Ch2-Ch1.zen
STAG2	cyt	10.1483333333333	131.424402499899	400767.645778381	0.646564438348041	1072.13286298621	5063.67466011753	STAG2gfpcf2	STAG22015120423	20151204	TR1_2_W0001_P0061_T0001_R1_P4_K1_Ch2-Ch1.zen
STAG2	cyt	10.1483333333333	82.5786411317932	251816.610678461	1.15826411957603	1072.13286298621	5063.67466011753	STAG2gfpcf2	STAG22015120423	20151204	TR1_2_W0001_P0061_T0001_R1_P5_K1_Ch2-Ch1.zen
STAG2	cyt	10.1852777777778	146.949998368859	331664.250093117	1.04853865813333	793.525782704684	3747.81572018963	STAG2gfpcf2	STAG22015121121	20151211	TR1_2_W0001_P0081_T0001_R1_P4_K1_Ch2-Ch1.zen
STAG2	cyt	10.1852777777778	95.8918364610692	216426.637515717	1.1713754151851	793.525782704684	3747.81572018963	STAG2gfpcf2	STAG22015121121	20151211	TR1_2_W0001_P0081_T0001_R1_P5_K1_Ch2-Ch1.zen
STAG2	cyt	10.3694444444444	85.3787717937069	276372.278584981	1.25911118769496	1138.08982912174	5375.18886662031	STAG2gfpcf2	STAG22015120424	20151204	TR1_2_W0001_P0064_T0001_R1_P4_K1_Ch2-Ch1.zen
STAG2	cyt	10.3694444444444	104.53782622077	338390.405764593	1.06840337855701	1138.08982912174	5375.18886662031	STAG2gfpcf2	STAG22015120424	20151204	TR1_2_W0001_P0064_T0001_R1_P5_K1_Ch2-Ch1.zen
STAG2	cyt	10.4061111111111	132.581945148877	376688.227894105	0.84739480426408	998.917513981992	4717.87917125274	STAG2gfpcf2	STAG22015121120	20151211	TR1_2_W0001_P0084_T0001_R1_P4_K1_Ch2-Ch1.zen
STAG2	cyt	10.4061111111111	91.8171011035812	260868.258240175	1.21223069362071	998.917513981992	4717.87917125274	STAG2gfpcf2	STAG22015121120	20151211	TR1_2_W0001_P0084_T0001_R1_P5_K1_Ch2-Ch1.zen
STAG2	cyt	10.5919444444444	116.991450852995	227068.948382731	0.430989174694711	682.394609969488	3222.94410888487	STAG2gfpcf2	STAG22015120425	20151204	TR1_2_W0001_P0067_T0001_R1_P4_K1_Ch2-Ch1.zen
STAG2	cyt	10.5919444444444	72.6823601506922	141069.342802924	1.21553550452702	682.394609969488	3222.94410888487	STAG2gfpcf2	STAG22015120425	20151204	TR1_2_W0001_P0067_T0001_R1_P5_K1_Ch2-Ch1.zen
STAG2	cyt	10.6258333333333	88.0601991966127	243869.345668041	1.04057083652237	973.664902849028	4598.6112973629	STAG2gfpcf2	STAG22015121128	20151211	TR1_2_W0001_P0087_T0001_R1_P5_K1_Ch2-Ch1.zen
STAG2	cyt	10.8133333333333	43.2662334888579	135911.29826432	1.63208100478046	1104.4306163612	5216.2166826502	STAG2gfpcf2	STAG22015120431	20151204	TR1_2_W0001_P0070_T0001_R1_P4_K1_Ch2-Ch1.zen
STAG2	cyt	10.8133333333333	45.0720638332657	141583.914685086	1.37005908129032	1104.4306163612	5216.2166826502	STAG2gfpcf2	STAG22015120431	20151204	TR1_2_W0001_P0070_T0001_R1_P5_K1_Ch2-Ch1.zen
STAG2	cyt	10.8452777777778	98.250647772233	213327.626491344	0.937929868268076	763.385040283884	3605.46124258484	STAG2gfpcf2	STAG22015121129	20151211	TR1_2_W0001_P0090_T0001_R1_P4_K1_Ch2-Ch1.zen
STAG2	cyt	10.8452777777778	111.952207915174	243077.265509482	0.987093803032093	763.385040283884	3605.46124258484	STAG2gfpcf2	STAG22015121129	20151211	TR1_2_W0001_P0090_T0001_R1_P5_K1_Ch2-Ch1.zen
STAG2	cyt	11.0658333333333	84.5208425450695	171791.294493196	1.1853298359436	714.610347718849	3375.09877229484	STAG2gfpcf2	STAG22015121130	20151211	TR1_2_W0001_P0093_T0001_R1_P5_K1_Ch2-Ch1.zen
STAG2	cyt	11.1888888888889	93.0475929747444	336667.486856816	1.16908372998505	1272.11976453418	6008.21114499244	STAG2gfpcf2	STAG22015120430	20151204	TR1_2_W0001_P0075_T0001_R1_P4_K1_Ch2-Ch1.zen
STAG2	cyt	11.1888888888889	99.8719582899952	361359.602435796	0.838573086528389	1272.11976453418	6008.21114499244	STAG2gfpcf2	STAG22015120430	20151204	TR1_2_W0001_P0075_T0001_R1_P5_K1_Ch2-Ch1.zen
STAG2	cyt	11.4116666666667	98.3064394897296	321427.541048193	1.08234199621975	1149.56381514805	5429.38040789081	STAG2gfpcf2	STAG22015120429	20151204	TR1_2_W0001_P0078_T0001_R1_P5_K1_Ch2-Ch1.zen
STAG2	cyt	11.7175	82.4923545155857	251241.746322148	1.29340730790452	1070.80420985092	5057.39944232921	STAG2gfpcf2	STAG22015120428	20151204	TR1_2_W0001_P0082_T0001_R1_P5_K1_Ch2-Ch1.zen
STAG2	cyt	11.9538888888889	53.7912549965393	145045.443748381	1.43857530244837	948.035019838143	4477.56157150848	STAG2gfpcf2	STAG22015120427	20151204	TR1_2_W0001_P0085_T0001_R1_P4_K1_Ch2-Ch1.zen
STAG2	cyt	11.9538888888889	39.797320075299	107311.494232463	1.48798963789907	948.035019838143	4477.56157150848	STAG2gfpcf2	STAG22015120427	20151204	TR1_2_W0001_P0085_T0001_R1_P5_K1_Ch2-Ch1.zen
STAG2	cyt	12.1763888888889	83.210309974585	267693.320283066	1.20005599037936	1131.07749312996	5342.06966162654	STAG2gfpcf2	STAG22015120426	20151204	TR1_2_W0001_P0088_T0001_R1_P4_K1_Ch2-Ch1.zen
STAG2	cyt	12.525	131.057943170776	273377.42563027	0.695483313970517	733.383724426662	3463.76527548869	STAG2gfpcf2	STAG22015121135	20151211	TR1_2_W0001_P0114_T0001_R1_P4_K1_Ch2-Ch1.zen
STAG2	cyt	12.525	96.5992945289814	201499.16759812	0.957569409944014	733.383724426662	3463.76527548869	STAG2gfpcf2	STAG22015121135	20151211	TR1_2_W0001_P0114_T0001_R1_P5_K1_Ch2-Ch1.zen
STAG2	cyt	12.7441666666667	95.3281895384235	292667.235361437	0.901539154425245	1079.40574716841	5098.0244320635	STAG2gfpcf2	STAG22015121134	20151211	TR1_2_W0001_P0117_T0001_R1_P4_K1_Ch2-Ch1.zen
STAG2	cyt	12.7441666666667	116.787716420125	358550.165007347	0.775184267241037	1079.40574716841	5098.0244320635	STAG2gfpcf2	STAG22015121134	20151211	TR1_2_W0001_P0117_T0001_R1_P5_K1_Ch2-Ch1.zen
STAG2	cyt	12.9394444444444	84.2825771906509	260584.997876336	1.04036734647033	1087.03510216406	5134.05781271832	STAG2gfpcf2	STAG22015120432	20151204	TR1_2_W0001_P0098_T0001_R1_P4_K1_Ch2-Ch1.zen
STAG2	cyt	12.9394444444444	77.7594655782701	240416.831663119	0.923074454640776	1087.03510216406	5134.05781271832	STAG2gfpcf2	STAG22015120432	20151204	TR1_2_W0001_P0098_T0001_R1_P5_K1_Ch2-Ch1.zen
STAG2	cyt	13.0916666666667	66.7708060200161	204993.16409294	1.01651734167116	1079.40574716841	5098.0244320635	STAG2gfpcf2	STAG22015120433	20151204	TR1_2_W0001_P0100_T0001_R1_P5_K1_Ch2-Ch1.zen
STAG2	cyt	13.3141666666667	131.149714394309	215866.078668593	0.719063357569061	578.694052916807	2733.16723409982	STAG2gfpcf2	STAG22015120434	20151204	TR1_2_W0001_P0103_T0001_R1_P4_K1_Ch2-Ch1.zen
STAG2	cyt	13.3141666666667	125.682208753212	206866.829159795	0.947423494644524	578.694052916807	2733.16723409982	STAG2gfpcf2	STAG22015120434	20151204	TR1_2_W0001_P0103_T0001_R1_P5_K1_Ch2-Ch1.zen
STAG2	cyt	13.415	96.7284827579467	303596.148945055	0.935402047471755	1103.50383979153	5211.83952456332	STAG2gfpcf2	STAG22015121133	20151211	TR1_2_W0001_P0126_T0001_R1_P5_K1_Ch2-Ch1.zen
STAG2	cyt	13.5363888888889	63.907408651877	145081.982595706	1.37769673724123	798.167867115616	3769.74024653639	STAG2gfpcf2	STAG22015120435	20151204	TR1_2_W0001_P0106_T0001_R1_P4_K1_Ch2-Ch1.zen
STAG2	cyt	13.7577777777778	91.5976882443115	283462.549904263	1.39990349862459	1088.0356927968	5138.78359401566	STAG2gfpcf2	STAG22015120436	20151204	TR1_2_W0001_P0109_T0001_R1_P4_K1_Ch2-Ch1.zen
STAG2	cyt	13.855	125.012843011655	444967.471418427	1.027994	1251.42722218651	5910.48043832661	STAG2gfpcf2	STAG22015121132	20151211	TR1_2_W0001_P0132_T0001_R1_P4_K1_Ch2-Ch1.zen
STAG2	cyt	13.855	116.987951346402	416403.880137157	1.04316219489712	1251.42722218651	5910.48043832661	STAG2gfpcf2	STAG22015121132	20151211	TR1_2_W0001_P0132_T0001_R1_P5_K1_Ch2-Ch1.zen
STAG2	cyt	13.9102777777778	72.6979330423227	243684.752487073	0.484556555023923	1178.52353255971	5566.15691412824	STAG2gfpcf2	STAG22015120437	20151204	TR1_2_W0001_P0111_T0001_R1_P4_K1_Ch2-Ch1.zen
STAG2	cyt	14.0761111111111	117.06682006038	359407.041563678	0.943702257556239	1079.40574716841	5098.0244320635	STAG2gfpcf2	STAG22015121131	20151211	TR1_2_W0001_P0135_T0001_R1_P4_K1_Ch2-Ch1.zen
STAG2	cyt	14.0761111111111	102.970758824659	316130.700207367	0.945051243874005	1079.40574716841	5098.0244320635	STAG2gfpcf2	STAG22015121131	20151211	TR1_2_W0001_P0135_T0001_R1_P5_K1_Ch2-Ch1.zen
STAG2	cyt	14.1322222222222	71.7874299084848	247168.723153961	1.05122478133646	1210.53423124498	5717.34317973135	STAG2gfpcf2	STAG22015120438	20151204	TR1_2_W0001_P0114_T0001_R1_P4_K1_Ch2-Ch1.zen
STAG2	cyt	14.1322222222222	78.6146369280254	270675.234584706	1.13446798032104	1210.53423124498	5717.34317973135	STAG2gfpcf2	STAG22015120438	20151204	TR1_2_W0001_P0114_T0001_R1_P5_K1_Ch2-Ch1.zen
STAG2	cyt	14.355	85.9990717668358	281762.528216036	1.3050990333891	1151.91766360377	5440.49761471328	STAG2gfpcf2	STAG22015120442	20151204	TR1_2_W0001_P0117_T0001_R1_P4_K1_Ch2-Ch1.zen
STAG2	cyt	14.355	88.8489652073679	291099.75900764	1.14324646716622	1151.91766360377	5440.49761471328	STAG2gfpcf2	STAG22015120442	20151204	TR1_2_W0001_P0117_T0001_R1_P5_K1_Ch2-Ch1.zen
STAG2	cyt	14.7711111111111	138.042740015941	483739.717744445	0.924739551958559	1232.05513141156	5818.98621353679	STAG2gfpcf2	STAG22015121136	20151211	TR1_2_W0001_P0145_T0001_R1_P4_K1_Ch2-Ch1.zen
STAG2	cyt	14.7711111111111	127.937344600162	448327.633591667	0.90040033852804	1232.05513141156	5818.98621353679	STAG2gfpcf2	STAG22015121136	20151211	TR1_2_W0001_P0145_T0001_R1_P5_K1_Ch2-Ch1.zen
STAG2	cyt	14.9908333333333	126.316717973594	362945.142541851	0.728917397345133	1010.21106563191	4771.21852245324	STAG2gfpcf2	STAG22015121137	20151211	TR1_2_W0001_P0148_T0001_R1_P4_K1_Ch2-Ch1.zen
NIPBL	nuc	5.77083333333333	53.2070771449572	34444.5211375472	1.21633239432203	1074.97880519574	5077.11602167641	gfpNIPBLcf1	NIPBL201512041	20151204	TR1_2_W0001_P0002_T0001_R1_P1_K1_Ch2-Ch1.zen
NIPBL	nuc	5.77083333333333	49.6459559577771	32139.167778801	1.11943438316467	1074.97880519574	5077.11602167641	gfpNIPBLcf1	NIPBL201512041	20151204	TR1_2_W0001_P0002_T0001_R1_P2_K1_Ch2-Ch1.zen
NIPBL	nuc	6.085	72.8393679135717	52057.7208903401	1.07261125325172	1186.77430449857	5605.12524187527	gfpNIPBLcf1	NIPBL201512042	20151204	TR1_2_W0001_P0006_T0001_R1_P1_K1_Ch2-Ch1.zen
NIPBL	nuc	6.085	53.9438332126607	38553.2314952518	1.00300993511811	1186.77430449857	5605.12524187527	gfpNIPBLcf1	NIPBL201512042	20151204	TR1_2_W0001_P0006_T0001_R1_P2_K1_Ch2-Ch1.zen
NIPBL	nuc	6.085	54.1747721227694	38718.2817101222	0.976903248880455	1186.77430449857	5605.12524187527	gfpNIPBLcf1	NIPBL201512042	20151204	TR1_2_W0001_P0006_T0001_R1_P3_K1_Ch2-Ch1.zen
NIPBL	nuc	6.36138888888889	85.6345320892097	52985.9579147976	0.449517084879049	1027.45075014035	4852.64141005195	gfpNIPBLcf1	NIPBL201512114	20151211	TR1_2_W0001_P0029_T0001_R1_P1_K1_Ch2-Ch1.zen
NIPBL	nuc	6.36138888888889	54.4953270856049	33718.7234759799	0.999262439506516	1027.45075014035	4852.64141005195	gfpNIPBLcf1	NIPBL201512114	20151211	TR1_2_W0001_P0029_T0001_R1_P2_K1_Ch2-Ch1.zen
NIPBL	nuc	6.36138888888889	59.1692333994746	36610.6806946685	0.859429204754626	1027.45075014035	4852.64141005195	gfpNIPBLcf1	NIPBL201512114	20151211	TR1_2_W0001_P0029_T0001_R1_P3_K1_Ch2-Ch1.zen
NIPBL	nuc	6.58083333333333	64.411925228681	39765.811104905	1.09157996058522	1025.16251418514	4841.83409052767	gfpNIPBLcf1	NIPBL201512116	20151211	TR1_2_W0001_P0032_T0001_R1_P1_K1_Ch2-Ch1.zen
NIPBL	nuc	6.58083333333333	78.5276367169112	48480.3886409659	0.777386817174398	1025.16251418514	4841.83409052767	gfpNIPBLcf1	NIPBL201512116	20151211	TR1_2_W0001_P0032_T0001_R1_P2_K1_Ch2-Ch1.zen
NIPBL	nuc	6.58083333333333	72.5217488731391	44772.5503693295	0.948532478100471	1025.16251418514	4841.83409052767	gfpNIPBLcf1	NIPBL201512116	20151211	TR1_2_W0001_P0032_T0001_R1_P3_K1_Ch2-Ch1.zen
NIPBL	nuc	7.27583333333333	58.6649246555579	50063.5855115868	0.926723037757366	1417.07418128118	6692.82965851276	gfpNIPBLcf1	NIPBL201512044	20151204	TR1_2_W0001_P0022_T0001_R1_P2_K1_Ch2-Ch1.zen
NIPBL	nuc	7.27583333333333	61.6200882108089	52585.4686337024	1.06772043858492	1417.07418128118	6692.82965851276	gfpNIPBLcf1	NIPBL201512044	20151204	TR1_2_W0001_P0022_T0001_R1_P3_K1_Ch2-Ch1.zen
NIPBL	nuc	7.46	114.226787618123	54016.5671591144	0.48295272513305	785.25040607813	3708.73118470576	gfpNIPBLcf1	NIPBL201512117	20151211	TR1_2_W0001_P0044_T0001_R1_P1_K1_Ch2-Ch1.zen
NIPBL	nuc	7.46	122.432560074449	57896.9849509673	0.570237046584992	785.25040607813	3708.73118470576	gfpNIPBLcf1	NIPBL201512117	20151211	TR1_2_W0001_P0044_T0001_R1_P2_K1_Ch2-Ch1.zen
NIPBL	nuc	7.46	89.3781868254828	42265.9424456457	0.579832764120837	785.25040607813	3708.73118470576	gfpNIPBLcf1	NIPBL201512117	20151211	TR1_2_W0001_P0044_T0001_R1_P3_K1_Ch2-Ch1.zen
NIPBL	nuc	7.67972222222222	74.6777866282658	39640.4210768034	0.743791816596618	881.446533385223	4163.06469976063	gfpNIPBLcf1	NIPBL201512118	20151211	TR1_2_W0001_P0047_T0001_R1_P1_K1_Ch2-Ch1.zen
NIPBL	nuc	7.67972222222222	55.5456366432845	29484.7038849637	0.888193207797627	881.446533385223	4163.06469976063	gfpNIPBLcf1	NIPBL201512118	20151211	TR1_2_W0001_P0047_T0001_R1_P2_K1_Ch2-Ch1.zen
NIPBL	nuc	7.67972222222222	63.9923681696125	33968.3932060344	0.628246675	881.446533385223	4163.06469976063	gfpNIPBLcf1	NIPBL201512118	20151211	TR1_2_W0001_P0047_T0001_R1_P3_K1_Ch2-Ch1.zen
NIPBL	nuc	8.12027777777778	68.4562973873387	31263.2074543657	0.53647003712823	758.349280869905	3581.67739244896	gfpNIPBLcf1	NIPBL2015121110	20151211	TR1_2_W0001_P0053_T0001_R1_P1_K1_Ch2-Ch1.zen
NIPBL	nuc	8.33361111111111	46.1585323151836	23975.5798031757	1.21185231612731	862.514251402743	4073.64768826649	gfpNIPBLcf1	NIPBL201512043	20151204	TR1_2_W0001_P0036_T0001_R1_P1_K1_Ch2-Ch1.zen
NIPBL	nuc	8.33361111111111	46.6294176051618	24220.1661728402	1.29867738	862.514251402743	4073.64768826649	gfpNIPBLcf1	NIPBL201512043	20151204	TR1_2_W0001_P0036_T0001_R1_P2_K1_Ch2-Ch1.zen
NIPBL	nuc	8.33361111111111	43.1378592843329	22406.5873834007	1.26874821355547	862.514251402743	4073.64768826649	gfpNIPBLcf1	NIPBL201512043	20151204	TR1_2_W0001_P0036_T0001_R1_P3_K1_Ch2-Ch1.zen
NIPBL	nuc	8.7075	74.2048529985292	47195.1995943266	0.803916644646098	1056.12341286229	4988.06215935982	gfpNIPBLcf1	NIPBL201512045	20151204	TR1_2_W0001_P0041_T0001_R1_P2_K1_Ch2-Ch1.zen
NIPBL	nuc	8.86222222222222	58.1581239899948	34609.1410401828	1.24296301130011	988.165265461266	4667.0963902623	gfpNIPBLcf1	NIPBL2015121112	20151211	TR1_2_W0001_P0063_T0001_R1_P1_K1_Ch2-Ch1.zen
NIPBL	nuc	8.86222222222222	56.8756310722719	33845.9462321772	0.944111373528644	988.165265461266	4667.0963902623	gfpNIPBLcf1	NIPBL2015121112	20151211	TR1_2_W0001_P0063_T0001_R1_P3_K1_Ch2-Ch1.zen
NIPBL	nuc	8.92861111111111	40.6142746762473	31352.4321157404	1.24087468879668	1281.8632208596	6054.22940877327	gfpNIPBLcf1	NIPBL201512046	20151204	TR1_2_W0001_P0044_T0001_R1_P2_K1_Ch2-Ch1.zen
NIPBL	nuc	8.92861111111111	51.4500853338377	39717.2009259491	1.16836799088083	1281.8632208596	6054.22940877327	gfpNIPBLcf1	NIPBL201512046	20151204	TR1_2_W0001_P0044_T0001_R1_P3_K1_Ch2-Ch1.zen
NIPBL	nuc	9.74694444444444	54.1407105380477	39961.4433435295	1.13756188450937	1225.64971104948	5788.73346605126	gfpNIPBLcf1	NIPBL201512047	20151204	TR1_2_W0001_P0055_T0001_R1_P2_K1_Ch2-Ch1.zen
NIPBL	nuc	9.74694444444444	59.4542072133485	43883.3533856381	0.946913371099403	1225.64971104948	5788.73346605126	gfpNIPBLcf1	NIPBL201512047	20151204	TR1_2_W0001_P0055_T0001_R1_P3_K1_Ch2-Ch1.zen
NIPBL	nuc	10.5169444444444	51.8244007527457	22368.0728756525	0.9941036461126	716.709947735101	3385.01516583684	gfpNIPBLcf1	NIPBL201512049	20151204	TR1_2_W0001_P0066_T0001_R1_P2_K1_Ch2-Ch1.zen
NIPBL	nuc	10.7397222222222	53.2438640066398	29463.6291211622	0.921864731022771	918.894868050087	4339.93287520104	gfpNIPBLcf1	NIPBL2015120413	20151204	TR1_2_W0001_P0069_T0001_R1_P2_K1_Ch2-Ch1.zen
NIPBL	nuc	10.7397222222222	46.0245088059113	25468.6447582378	0.927191373374814	918.894868050087	4339.93287520104	gfpNIPBLcf1	NIPBL2015120413	20151204	TR1_2_W0001_P0069_T0001_R1_P3_K1_Ch2-Ch1.zen
NIPBL	nuc	10.9622222222222	54.0821698031907	22828.6216751764	1.04441351647302	700.930141362959	3310.48727062279	gfpNIPBLcf1	NIPBL2015120412	20151204	TR1_2_W0001_P0072_T0001_R1_P1_K1_Ch2-Ch1.zen
NIPBL	nuc	10.9927777777778	93.8121285174608	39951.6394644494	0.75032293549365	707.17153047377	3339.96529986285	gfpNIPBLcf1	NIPBL2015121113	20151211	TR1_2_W0001_P0092_T0001_R1_P2_K1_Ch2-Ch1.zen
NIPBL	nuc	11.3380555555556	50.9758873054201	22051.4432747479	1.35208499158488	718.325655560107	3392.6461405547	gfpNIPBLcf1	NIPBL2015120411	20151204	TR1_2_W0001_P0077_T0001_R1_P1_K1_Ch2-Ch1.zen
NIPBL	nuc	11.3380555555556	53.2789670086129	23047.7227730898	0.899184276559319	718.325655560107	3392.6461405547	gfpNIPBLcf1	NIPBL2015120411	20151204	TR1_2_W0001_P0077_T0001_R1_P2_K1_Ch2-Ch1.zen
NIPBL	nuc	11.3380555555556	66.5552477279798	28790.8528421886	0.850293450414025	718.325655560107	3392.6461405547	gfpNIPBLcf1	NIPBL2015120411	20151204	TR1_2_W0001_P0077_T0001_R1_P3_K1_Ch2-Ch1.zen
NIPBL	nuc	11.56	77.1419939916814	32729.6669110791	0.685811453062168	704.530627328329	3327.49233611082	gfpNIPBLcf1	NIPBL2015120410	20151204	TR1_2_W0001_P0080_T0001_R1_P2_K1_Ch2-Ch1.zen
NIPBL	nuc	11.56	58.9406123429401	25007.2173364807	0.677080704236397	704.530627328329	3327.49233611082	gfpNIPBLcf1	NIPBL2015120410	20151204	TR1_2_W0001_P0080_T0001_R1_P3_K1_Ch2-Ch1.zen
NIPBL	nuc	11.8605555555556	64.5067937833382	33735.8338170958	1.19772257620824	868.430653596976	4101.59080698272	gfpNIPBLcf1	NIPBL2015121114	20151211	TR1_2_W0001_P0105_T0001_R1_P3_K1_Ch2-Ch1.zen
NIPBL	nuc	12.2313888888889	53.5166542327799	19266.3034367764	1.05565158618587	597.803693689723	2823.42190969688	gfpNIPBLcf1	NIPBL2015121115	20151211	TR1_2_W0001_P0110_T0001_R1_P1_K1_Ch2-Ch1.zen
NIPBL	nuc	12.2313888888889	48.4335624915494	17436.3611638991	1.09668425449451	597.803693689723	2823.42190969688	gfpNIPBLcf1	NIPBL2015121115	20151211	TR1_2_W0001_P0110_T0001_R1_P2_K1_Ch2-Ch1.zen
NIPBL	nuc	12.4077777777778	107.769090052605	55977.2221791795	0.238726007884277	862.514251402743	4073.64768826649	gfpNIPBLcf1	NIPBL2015120414	20151204	TR1_2_W0001_P0091_T0001_R1_P1_K1_Ch2-Ch1.zen
NIPBL	nuc	12.4077777777778	79.4214502970747	41252.9433708857	0.624549359861532	862.514251402743	4073.64768826649	gfpNIPBLcf1	NIPBL2015120414	20151204	TR1_2_W0001_P0091_T0001_R1_P2_K1_Ch2-Ch1.zen
NIPBL	nuc	12.4505555555556	70.0803234109976	28257.2948946352	0.973275100258708	669.550962995073	3162.2836702647	gfpNIPBLcf1	NIPBL2015121119	20151211	TR1_2_W0001_P0113_T0001_R1_P1_K1_Ch2-Ch1.zen
NIPBL	nuc	12.4505555555556	139.474348461842	56237.8653935393	0.277654392246431	669.550962995073	3162.2836702647	gfpNIPBLcf1	NIPBL2015121119	20151211	TR1_2_W0001_P0113_T0001_R1_P2_K1_Ch2-Ch1.zen
NIPBL	nuc	12.56	62.4438044217278	40128.9221610773	0.966421683463498	1067.12990982248	5040.04575363072	gfpNIPBLcf1	NIPBL2015120415	20151204	TR1_2_W0001_P0093_T0001_R1_P1_K1_Ch2-Ch1.zen
NIPBL	nuc	12.56	56.7776611949781	36487.6286395596	1.08546890419293	1067.12990982248	5040.04575363072	gfpNIPBLcf1	NIPBL2015120415	20151204	TR1_2_W0001_P0093_T0001_R1_P2_K1_Ch2-Ch1.zen
NIPBL	nuc	12.7125	53.9265810486152	23937.8095680006	1.07174670639755	737.107233830484	3481.35137966082	gfpNIPBLcf1	NIPBL2015120416	20151204	TR1_2_W0001_P0095_T0001_R1_P1_K1_Ch2-Ch1.zen
NIPBL	nuc	12.7125	46.0338006622813	20434.233591623	1.17870187170378	737.107233830484	3481.35137966082	gfpNIPBLcf1	NIPBL2015120416	20151204	TR1_2_W0001_P0095_T0001_R1_P3_K1_Ch2-Ch1.zen
NIPBL	nuc	13.2391666666667	44.8374104878814	18499.1277003375	0.996316814659504	685.109327178001	3235.76569584737	gfpNIPBLcf1	NIPBL2015120417	20151204	TR1_2_W0001_P0102_T0001_R1_P1_K1_Ch2-Ch1.zen
NIPBL	nuc	13.2391666666667	54.6322536199636	22540.3078651495	1.06722028505653	685.109327178001	3235.76569584737	gfpNIPBLcf1	NIPBL2015120417	20151204	TR1_2_W0001_P0102_T0001_R1_P2_K1_Ch2-Ch1.zen
NIPBL	nuc	13.3419444444444	57.1067968426366	26487.8733535893	0.715587014102941	770.208740336702	3637.68952159632	gfpNIPBLcf1	NIPBL2015121118	20151211	TR1_2_W0001_P0125_T0001_R1_P1_K1_Ch2-Ch1.zen
NIPBL	nuc	13.3419444444444	54.3668024383301	25216.980416435	0.663311603032979	770.208740336702	3637.68952159632	gfpNIPBLcf1	NIPBL2015121118	20151211	TR1_2_W0001_P0125_T0001_R1_P2_K1_Ch2-Ch1.zen
NIPBL	nuc	13.3419444444444	74.170231937781	34402.4147526252	0.760394039644381	770.208740336702	3637.68952159632	gfpNIPBLcf1	NIPBL2015121118	20151211	TR1_2_W0001_P0125_T0001_R1_P3_K1_Ch2-Ch1.zen
NIPBL	nuc	13.4622222222222	49.7058017259396	20906.9261704291	0.889134464528541	698.445067906224	3298.75028920394	gfpNIPBLcf1	NIPBL2015120418	20151204	TR1_2_W0001_P0105_T0001_R1_P3_K1_Ch2-Ch1.zen
NIPBL	nuc	13.7819444444444	54.7171640532479	22610.473348861	0.773833633172253	686.175530311253	3240.80136444291	gfpNIPBLcf1	NIPBL2015121117	20151211	TR1_2_W0001_P0131_T0001_R1_P2_K1_Ch2-Ch1.zen
NIPBL	nuc	13.7819444444444	61.898328849935	25577.9066590242	0.963848674303784	686.175530311253	3240.80136444291	gfpNIPBLcf1	NIPBL2015121117	20151211	TR1_2_W0001_P0131_T0001_R1_P3_K1_Ch2-Ch1.zen
NIPBL	nuc	14.0580555555556	51.3034073987729	27765.2236463776	1.00882839710932	898.678016331102	4244.44885144708	gfpNIPBLcf1	NIPBL2015120419	20151204	TR1_2_W0001_P0113_T0001_R1_P2_K1_Ch2-Ch1.zen
NIPBL	nuc	14.2225	44.1944517437037	17964.932483081	0.994131143520297	675.005002099789	3188.04305192652	gfpNIPBLcf1	NIPBL2015121116	20151211	TR1_2_W0001_P0137_T0001_R1_P2_K1_Ch2-Ch1.zen
NIPBL	nuc	14.2225	61.4868296855099	24994.2402341548	0.665253987151688	675.005002099789	3188.04305192652	gfpNIPBLcf1	NIPBL2015121116	20151211	TR1_2_W0001_P0137_T0001_R1_P3_K1_Ch2-Ch1.zen
NIPBL	nuc	14.6572222222222	44.4232079388096	19121.8427116919	1.09411038967742	714.774378970119	3375.87349054031	gfpNIPBLcf1	NIPBL2015120422	20151204	TR1_2_W0001_P0121_T0001_R1_P1_K1_Ch2-Ch1.zen
NIPBL	nuc	14.9177777777778	72.2134185754693	32574.2223901702	0.530239550279033	749.040507360352	3537.71213201864	gfpNIPBLcf1	NIPBL2015121120	20151211	TR1_2_W0001_P0147_T0001_R1_P1_K1_Ch2-Ch1.zen
NIPBL	nuc	14.9177777777778	81.2888803141755	36668.0059944063	0.424735122505196	749.040507360352	3537.71213201864	gfpNIPBLcf1	NIPBL2015121120	20151211	TR1_2_W0001_P0147_T0001_R1_P2_K1_Ch2-Ch1.zen
NIPBL	nuc	14.9633333333333	48.9305192213554	17920.0174959819	1.08454193722084	608.145864082275	2872.26789507365	gfpNIPBLcf1	NIPBL2015120421	20151204	TR1_2_W0001_P0125_T0001_R1_P1_K1_Ch2-Ch1.zen
NIPBL	nuc	14.9633333333333	47.7130988995697	17474.156838594	1.01643997749156	608.145864082275	2872.26789507365	gfpNIPBLcf1	NIPBL2015120421	20151204	TR1_2_W0001_P0125_T0001_R1_P2_K1_Ch2-Ch1.zen
NIPBL	nuc	14.9633333333333	54.8193470364661	20076.7061875573	0.52872777897456	608.145864082275	2872.26789507365	gfpNIPBLcf1	NIPBL2015120421	20151204	TR1_2_W0001_P0125_T0001_R1_P3_K1_Ch2-Ch1.zen
NIPBL	cyt	5.77083333333333	52.5826274345769	160771.927499824	1.03883937467545	1074.97880519574	5077.11602167641	gfpNIPBLcf1	NIPBL201512041	20151204	TR1_2_W0001_P0002_T0001_R1_P4_K1_Ch2-Ch1.zen
NIPBL	cyt	5.77083333333333	40.3944741440183	123506.52269242	1.20117022038981	1074.97880519574	5077.11602167641	gfpNIPBLcf1	NIPBL201512041	20151204	TR1_2_W0001_P0002_T0001_R1_P5_K1_Ch2-Ch1.zen
NIPBL	cyt	6.36138888888889	85.5373783186426	249968.326526033	0.948111934513946	1027.45075014035	4852.64141005195	gfpNIPBLcf1	NIPBL201512114	20151211	TR1_2_W0001_P0029_T0001_R1_P4_K1_Ch2-Ch1.zen
NIPBL	cyt	6.36138888888889	25.8803795653975	75630.9732304595	0.532828853079179	1027.45075014035	4852.64141005195	gfpNIPBLcf1	NIPBL201512114	20151211	TR1_2_W0001_P0029_T0001_R1_P5_K1_Ch2-Ch1.zen
NIPBL	cyt	6.58083333333333	77.28181063151	225339.870327529	0.495125157601472	1025.16251418514	4841.83409052767	gfpNIPBLcf1	NIPBL201512116	20151211	TR1_2_W0001_P0032_T0001_R1_P5_K1_Ch2-Ch1.zen
NIPBL	cyt	7.27583333333333	59.5264830112633	239922.425531519	0.909761812962078	1417.07418128118	6692.82965851276	gfpNIPBLcf1	NIPBL201512044	20151204	TR1_2_W0001_P0022_T0001_R1_P4_K1_Ch2-Ch1.zen
NIPBL	cyt	7.27583333333333	62.0794845208625	250212.33824907	0.746722321166627	1417.07418128118	6692.82965851276	gfpNIPBLcf1	NIPBL201512044	20151204	TR1_2_W0001_P0022_T0001_R1_P5_K1_Ch2-Ch1.zen
NIPBL	cyt	7.46	60.7656003334638	135716.920443538	0.89706033707617	785.25040607813	3708.73118470576	gfpNIPBLcf1	NIPBL201512117	20151211	TR1_2_W0001_P0044_T0001_R1_P4_K1_Ch2-Ch1.zen
NIPBL	cyt	7.67972222222222	58.9198259181541	147715.29396048	0.861086506835886	881.446533385223	4163.06469976063	gfpNIPBLcf1	NIPBL201512118	20151211	TR1_2_W0001_P0047_T0001_R1_P4_K1_Ch2-Ch1.zen
NIPBL	cyt	7.67972222222222	71.5527475128546	179386.733885185	0.894494714638547	881.446533385223	4163.06469976063	gfpNIPBLcf1	NIPBL201512118	20151211	TR1_2_W0001_P0047_T0001_R1_P5_K1_Ch2-Ch1.zen
NIPBL	cyt	8.12027777777778	54.9424567041447	118507.377585014	0.999722965454012	758.349280869905	3581.67739244896	gfpNIPBLcf1	NIPBL2015121110	20151211	TR1_2_W0001_P0053_T0001_R1_P5_K1_Ch2-Ch1.zen
NIPBL	cyt	8.33361111111111	50.6073106765308	124150.242656181	1.22936069947644	862.514251402743	4073.64768826649	gfpNIPBLcf1	NIPBL201512043	20151204	TR1_2_W0001_P0036_T0001_R1_P4_K1_Ch2-Ch1.zen
NIPBL	cyt	8.7075	68.2722141664989	205081.597762089	0.883385955310345	1056.12341286229	4988.06215935982	gfpNIPBLcf1	NIPBL201512045	20151204	TR1_2_W0001_P0041_T0001_R1_P4_K1_Ch2-Ch1.zen
NIPBL	cyt	8.7075	56.748599296984	170466.031557196	1.06399648431891	1056.12341286229	4988.06215935982	gfpNIPBLcf1	NIPBL201512045	20151204	TR1_2_W0001_P0041_T0001_R1_P5_K1_Ch2-Ch1.zen
NIPBL	cyt	8.86222222222222	53.285827927002	149764.656972856	1.15316343939447	988.165265461266	4667.0963902623	gfpNIPBLcf1	NIPBL2015121112	20151211	TR1_2_W0001_P0063_T0001_R1_P4_K1_Ch2-Ch1.zen
NIPBL	cyt	8.86222222222222	64.6469706701135	181696.180080139	1.08903862669022	988.165265461266	4667.0963902623	gfpNIPBLcf1	NIPBL2015121112	20151211	TR1_2_W0001_P0063_T0001_R1_P5_K1_Ch2-Ch1.zen
NIPBL	cyt	8.92861111111111	41.5237640838927	151393.223395406	1.14453721184211	1281.8632208596	6054.22940877327	gfpNIPBLcf1	NIPBL201512046	20151204	TR1_2_W0001_P0044_T0001_R1_P4_K1_Ch2-Ch1.zen
NIPBL	cyt	8.92861111111111	38.4459834412762	140171.8145788	1.17848726811061	1281.8632208596	6054.22940877327	gfpNIPBLcf1	NIPBL201512046	20151204	TR1_2_W0001_P0044_T0001_R1_P5_K1_Ch2-Ch1.zen
NIPBL	cyt	10.5169444444444	56.1063007189901	114372.891682606	0.818261266827753	716.709947735101	3385.01516583684	gfpNIPBLcf1	NIPBL201512049	20151204	TR1_2_W0001_P0066_T0001_R1_P4_K1_Ch2-Ch1.zen
NIPBL	cyt	10.5169444444444	37.5291347990423	76503.2735059644	1.52361016485356	716.709947735101	3385.01516583684	gfpNIPBLcf1	NIPBL201512049	20151204	TR1_2_W0001_P0066_T0001_R1_P5_K1_Ch2-Ch1.zen
NIPBL	cyt	10.7397222222222	53.1507585288351	138913.139552257	1.05720193596708	918.894868050087	4339.93287520104	gfpNIPBLcf1	NIPBL2015120413	20151204	TR1_2_W0001_P0069_T0001_R1_P5_K1_Ch2-Ch1.zen
NIPBL	cyt	10.9622222222222	72.3296149731394	144197.895835597	0.444310136761566	700.930141362959	3310.48727062279	gfpNIPBLcf1	NIPBL2015120412	20151204	TR1_2_W0001_P0072_T0001_R1_P5_K1_Ch2-Ch1.zen
NIPBL	cyt	10.9927777777778	65.8581771997109	132465.416290354	1.05147800611681	707.17153047377	3339.96529986285	gfpNIPBLcf1	NIPBL2015121113	20151211	TR1_2_W0001_P0092_T0001_R1_P5_K1_Ch2-Ch1.zen
NIPBL	cyt	11.56	69.1519858081355	138571.069066056	0.828127059354839	704.530627328329	3327.49233611082	gfpNIPBLcf1	NIPBL2015120410	20151204	TR1_2_W0001_P0080_T0001_R1_P4_K1_Ch2-Ch1.zen
NIPBL	cyt	11.56	66.5539405915513	133364.943761963	0.901780250512603	704.530627328329	3327.49233611082	gfpNIPBLcf1	NIPBL2015120410	20151204	TR1_2_W0001_P0080_T0001_R1_P5_K1_Ch2-Ch1.zen
NIPBL	cyt	11.8605555555556	69.8612204683123	172559.688079611	0.89565530978031	868.430653596976	4101.59080698272	gfpNIPBLcf1	NIPBL2015121114	20151211	TR1_2_W0001_P0105_T0001_R1_P5_K1_Ch2-Ch1.zen
NIPBL	cyt	12.2313888888889	71.2689417950281	121178.88120092	0.794252071213649	597.803693689723	2823.42190969688	gfpNIPBLcf1	NIPBL2015121115	20151211	TR1_2_W0001_P0110_T0001_R1_P4_K1_Ch2-Ch1.zen
NIPBL	cyt	12.4077777777778	53.2584820830948	130654.116682443	1.15252338691849	862.514251402743	4073.64768826649	gfpNIPBLcf1	NIPBL2015120414	20151204	TR1_2_W0001_P0091_T0001_R1_P4_K1_Ch2-Ch1.zen
NIPBL	cyt	12.4505555555556	57.0353136847122	108616.425772336	1.0906823580136	669.550962995073	3162.2836702647	gfpNIPBLcf1	NIPBL2015121119	20151211	TR1_2_W0001_P0113_T0001_R1_P4_K1_Ch2-Ch1.zen
NIPBL	cyt	12.4505555555556	89.0642798037738	169611.475966443	1.06617799043905	669.550962995073	3162.2836702647	gfpNIPBLcf1	NIPBL2015121119	20151211	TR1_2_W0001_P0113_T0001_R1_P5_K1_Ch2-Ch1.zen
NIPBL	cyt	12.56	45.6857670318505	138664.805678617	0.942983591757511	1067.12990982248	5040.04575363072	gfpNIPBLcf1	NIPBL2015120415	20151204	TR1_2_W0001_P0093_T0001_R1_P5_K1_Ch2-Ch1.zen
NIPBL	cyt	12.7125	58.6916966975548	123048.23025587	0.831904715381936	737.107233830484	3481.35137966082	gfpNIPBLcf1	NIPBL2015120416	20151204	TR1_2_W0001_P0095_T0001_R1_P4_K1_Ch2-Ch1.zen
NIPBL	cyt	12.7125	45.9836492308845	96405.573137959	1.09914842603978	737.107233830484	3481.35137966082	gfpNIPBLcf1	NIPBL2015120416	20151204	TR1_2_W0001_P0095_T0001_R1_P5_K1_Ch2-Ch1.zen
NIPBL	cyt	13.2391666666667	69.4401458814144	135312.693355525	1.14590190177783	685.109327178001	3235.76569584737	gfpNIPBLcf1	NIPBL2015120417	20151204	TR1_2_W0001_P0102_T0001_R1_P4_K1_Ch2-Ch1.zen
NIPBL	cyt	13.2391666666667	74.9425494207102	146034.805663621	1.00242618234031	685.109327178001	3235.76569584737	gfpNIPBLcf1	NIPBL2015120417	20151204	TR1_2_W0001_P0102_T0001_R1_P5_K1_Ch2-Ch1.zen
NIPBL	cyt	13.3419444444444	52.6264928798623	115287.150620003	0.995831706584967	770.208740336702	3637.68952159632	gfpNIPBLcf1	NIPBL2015121118	20151211	TR1_2_W0001_P0125_T0001_R1_P4_K1_Ch2-Ch1.zen
NIPBL	cyt	13.7819444444444	61.6426142010276	120305.174956929	0.797717085815144	686.175530311253	3240.80136444291	gfpNIPBLcf1	NIPBL2015121117	20151211	TR1_2_W0001_P0131_T0001_R1_P4_K1_Ch2-Ch1.zen
NIPBL	cyt	13.7819444444444	68.2339212438561	133169.138584369	0.698816923772047	686.175530311253	3240.80136444291	gfpNIPBLcf1	NIPBL2015121117	20151211	TR1_2_W0001_P0131_T0001_R1_P5_K1_Ch2-Ch1.zen
NIPBL	cyt	14.0580555555556	63.1733151916122	161475.195958193	0.781155781936711	898.678016331102	4244.44885144708	gfpNIPBLcf1	NIPBL2015120419	20151204	TR1_2_W0001_P0113_T0001_R1_P5_K1_Ch2-Ch1.zen
NIPBL	cyt	14.2225	60.7769707605014	116684.743363056	1.01577095083184	675.005002099789	3188.04305192652	gfpNIPBLcf1	NIPBL2015121116	20151211	TR1_2_W0001_P0137_T0001_R1_P4_K1_Ch2-Ch1.zen
NIPBL	cyt	14.2225	60.1941700214032	115565.833456515	1.11068104731604	675.005002099789	3188.04305192652	gfpNIPBLcf1	NIPBL2015121116	20151211	TR1_2_W0001_P0137_T0001_R1_P5_K1_Ch2-Ch1.zen
NIPBL	cyt	14.6572222222222	53.2989920860203	108356.759142393	0.937348598589919	714.774378970119	3375.87349054031	gfpNIPBLcf1	NIPBL2015120422	20151204	TR1_2_W0001_P0121_T0001_R1_P4_K1_Ch2-Ch1.zen
NIPBL	cyt	14.6572222222222	45.9359188691871	93387.6439700732	0.806265033609404	714.774378970119	3375.87349054031	gfpNIPBLcf1	NIPBL2015120422	20151204	TR1_2_W0001_P0121_T0001_R1_P5_K1_Ch2-Ch1.zen
NIPBL	cyt	14.9177777777778	39.3326219689881	83796.5689058224	1.0452572303006	749.040507360352	3537.71213201864	gfpNIPBLcf1	NIPBL2015121120	20151211	TR1_2_W0001_P0147_T0001_R1_P5_K1_Ch2-Ch1.zen
NIPBL	cyt	14.9633333333333	69.4188201489468	120075.117295446	0.858437026806305	608.145864082275	2872.26789507365	gfpNIPBLcf1	NIPBL2015120421	20151204	TR1_2_W0001_P0125_T0001_R1_P5_K1_Ch2-Ch1.zen
WAPL	nuc	6.24111111111111	70.2429165870479	31500.7928572163	1.38906505208822	744.677276076579	3517.10462668918	gfpWAPLch3	WAPL201507091	20150709	TR1_2_W0001_P0001_T0001_R1_P1_K1_Ch2-Ch1.zen
WAPL	nuc	6.24111111111111	66.7930125933799	29953.6658818273	1.17685210344264	744.677276076579	3517.10462668918	gfpWAPLch3	WAPL201507091	20150709	TR1_2_W0001_P0001_T0001_R1_P2_K1_Ch2-Ch1.zen
WAPL	nuc	6.24111111111111	79.2550225794778	35542.3175812503	1.35826755327238	744.677276076579	3517.10462668918	gfpWAPLch3	WAPL201507091	20150709	TR1_2_W0001_P0001_T0001_R1_P3_K1_Ch2-Ch1.zen
WAPL	nuc	6.29944444444444	31.8627040009322	18483.9247946544	1.37938761898527	963.298127768785	4549.6491042493	gfpWAPLch3	WAPL201507092	20150709	TR1_2_W0001_P0002_T0001_R1_P1_K1_Ch2-Ch1.zen
WAPL	nuc	6.29944444444444	42.7331783818225	24790.0132839651	1.58244995647127	963.298127768785	4549.6491042493	gfpWAPLch3	WAPL201507092	20150709	TR1_2_W0001_P0002_T0001_R1_P2_K1_Ch2-Ch1.zen
WAPL	nuc	6.3525	49.6250607119195	22877.6622729579	1.32580667005428	765.525648112953	3615.5713156882	gfpWAPLch3	WAPL201507162	20150716	TR1_2_W0001_P0001_T0001_R1_P1_K1_Ch2-Ch1.zen
WAPL	nuc	6.3525	42.8428292342885	19750.9839580838	1.39832643524096	765.525648112953	3615.5713156882	gfpWAPLch3	WAPL201507162	20150716	TR1_2_W0001_P0001_T0001_R1_P2_K1_Ch2-Ch1.zen
WAPL	nuc	6.35722222222222	49.2951607250346	26527.1705530486	1.47236910044577	893.584845979178	4220.39384992528	gfpWAPLch3	WAPL201507093	20150709	TR1_2_W0001_P0003_T0001_R1_P1_K1_Ch2-Ch1.zen
WAPL	nuc	6.41027777777778	60.2334036900221	20846.0209699841	1.10128975	574.691690385827	2714.2641089104	gfpWAPLch3	WAPL201507164	20150716	TR1_2_W0001_P0002_T0001_R1_P1_K1_Ch2-Ch1.zen
WAPL	nuc	6.41027777777778	34.3563237230224	11890.2901198713	1.42814862261811	574.691690385827	2714.2641089104	gfpWAPLch3	WAPL201507164	20150716	TR1_2_W0001_P0002_T0001_R1_P3_K1_Ch2-Ch1.zen
WAPL	nuc	6.46777777777778	50.8309006999603	16536.4826048457	1.13398455616297	540.212321368944	2551.41833371297	gfpWAPLch3	WAPL201507166	20150716	TR1_2_W0001_P0003_T0001_R1_P2_K1_Ch2-Ch1.zen
WAPL	nuc	6.46777777777778	42.4581772912981	13812.6395665374	1.33925546741678	540.212321368944	2551.41833371297	gfpWAPLch3	WAPL201507166	20150716	TR1_2_W0001_P0003_T0001_R1_P3_K1_Ch2-Ch1.zen
WAPL	nuc	6.47361111111111	66.1310813628825	30329.9992427588	0.795727087820439	761.580696519917	3596.93934188468	gfpWAPLch3	WAPL201507095	20150709	TR1_2_W0001_P0005_T0001_R1_P1_K1_Ch2-Ch1.zen
WAPL	nuc	6.52527777777778	45.3684804906283	20640.3796557887	1.5783633557824	755.461958049261	3568.04059060543	gfpWAPLch3	WAPL201507167	20150716	TR1_2_W0001_P0004_T0001_R1_P1_K1_Ch2-Ch1.zen
WAPL	nuc	6.52527777777778	58.1204135654194	26441.8686446753	1.54827633556866	755.461958049261	3568.04059060543	gfpWAPLch3	WAPL201507167	20150716	TR1_2_W0001_P0004_T0001_R1_P2_K1_Ch2-Ch1.zen
WAPL	nuc	6.52527777777778	42.6642694595475	19410.0994756445	1.53066695616493	755.461958049261	3568.04059060543	gfpWAPLch3	WAPL201507167	20150716	TR1_2_W0001_P0004_T0001_R1_P3_K1_Ch2-Ch1.zen
WAPL	nuc	6.59111111111111	64.2421348947287	29226.9443407852	1.23122158480402	755.461958049261	3568.04059060543	gfpWAPLch3	WAPL201507096	20150709	TR1_2_W0001_P0007_T0001_R1_P1_K1_Ch2-Ch1.zen
WAPL	nuc	6.59111111111111	47.8459036572911	21767.4827497204	1.63282019865145	755.461958049261	3568.04059060543	gfpWAPLch3	WAPL201507096	20150709	TR1_2_W0001_P0007_T0001_R1_P2_K1_Ch2-Ch1.zen
WAPL	nuc	6.59111111111111	46.5636714332825	21184.1314973924	1.33597304332768	755.461958049261	3568.04059060543	gfpWAPLch3	WAPL201507096	20150709	TR1_2_W0001_P0007_T0001_R1_P3_K1_Ch2-Ch1.zen
WAPL	nuc	6.64027777777778	43.8800591244728	16042.6263678504	0.671820391114982	607.096064074149	2867.30969830266	gfpWAPLch3	WAPL2015071611	20150716	TR1_2_W0001_P0006_T0001_R1_P1_K1_Ch2-Ch1.zen
WAPL	nuc	6.64027777777778	45.0440399379393	16468.1797892079	1.28930457105205	607.096064074149	2867.30969830266	gfpWAPLch3	WAPL2015071611	20150716	TR1_2_W0001_P0006_T0001_R1_P2_K1_Ch2-Ch1.zen
WAPL	nuc	6.64027777777778	30.3482044191269	11095.3566185982	1.44163142084605	607.096064074149	2867.30969830266	gfpWAPLch3	WAPL2015071611	20150716	TR1_2_W0001_P0006_T0001_R1_P3_K1_Ch2-Ch1.zen
WAPL	nuc	6.64916666666667	73.0903699868377	38882.6245396608	1.01909535913758	883.373900587642	4172.16763914488	gfpWAPLch3	WAPL201507097	20150709	TR1_2_W0001_P0008_T0001_R1_P2_K1_Ch2-Ch1.zen
WAPL	nuc	6.64916666666667	60.9299383963368	32413.5165592411	1.79331893347049	883.373900587642	4172.16763914488	gfpWAPLch3	WAPL201507097	20150709	TR1_2_W0001_P0008_T0001_R1_P3_K1_Ch2-Ch1.zen
WAPL	nuc	6.69777777777778	43.8133436461606	22868.7561022946	1.28165766708829	866.732930146335	4093.57247314213	gfpWAPLch3	WAPL2015071613	20150716	TR1_2_W0001_P0007_T0001_R1_P2_K1_Ch2-Ch1.zen
WAPL	nuc	6.75527777777778	43.7298642301881	18752.3355064989	1.36222697061806	712.076064886733	3363.12937540236	gfpWAPLch3	WAPL2015071614	20150716	TR1_2_W0001_P0008_T0001_R1_P1_K1_Ch2-Ch1.zen
WAPL	nuc	6.75527777777778	37.286609071495	15989.3248130794	1.37996662967657	712.076064886733	3363.12937540236	gfpWAPLch3	WAPL2015071614	20150716	TR1_2_W0001_P0008_T0001_R1_P2_K1_Ch2-Ch1.zen
WAPL	nuc	6.75527777777778	38.3193087921618	16432.1693537685	1.3761832687662	712.076064886733	3363.12937540236	gfpWAPLch3	WAPL2015071614	20150716	TR1_2_W0001_P0008_T0001_R1_P3_K1_Ch2-Ch1.zen
WAPL	nuc	6.76555555555556	90.03951270723	29090.062414654	0.928431845968293	536.488811965123	2533.83222954084	gfpWAPLch3	WAPL201507099	20150709	TR1_2_W0001_P0010_T0001_R1_P1_K1_Ch2-Ch1.zen
WAPL	nuc	6.81305555555556	27.4751368312773	9375.40277276959	1.27543164613662	566.629554385923	2676.18670714563	gfpWAPLch3	WAPL2015071615	20150716	TR1_2_W0001_P0009_T0001_R1_P1_K1_Ch2-Ch1.zen
WAPL	nuc	6.81305555555556	32.5113054596884	11093.9059275634	1.75288753861535	566.629554385923	2676.18670714563	gfpWAPLch3	WAPL2015071615	20150716	TR1_2_W0001_P0009_T0001_R1_P2_K1_Ch2-Ch1.zen
WAPL	nuc	6.81305555555556	38.9655524789148	13296.3031629908	1.15282887898275	566.629554385923	2676.18670714563	gfpWAPLch3	WAPL2015071615	20150716	TR1_2_W0001_P0009_T0001_R1_P3_K1_Ch2-Ch1.zen
WAPL	nuc	7.44694444444444	35.7669564582257	12117.0408016278	1.37362496791884	562.553377791872	2656.93495874575	gfpWAPLch3	WAPL201507161	20150716	TR1_2_W0001_P0020_T0001_R1_P3_K1_Ch2-Ch1.zen
WAPL	nuc	7.56194444444444	38.1153849529613	23663.3445709369	1.199494403308	1030.9200111047	4869.02670094359	gfpWAPLch3	WAPL201507165	20150716	TR1_2_W0001_P0022_T0001_R1_P2_K1_Ch2-Ch1.zen
WAPL	nuc	7.73444444444444	38.8799462246454	15687.6521226044	1.31087290084377	670.010250498628	3164.45288135202	gfpWAPLch3	WAPL201507169	20150716	TR1_2_W0001_P0025_T0001_R1_P1_K1_Ch2-Ch1.zen
WAPL	nuc	7.73444444444444	31.6671096683408	12777.3479246839	1.47626397192029	670.010250498628	3164.45288135202	gfpWAPLch3	WAPL201507169	20150716	TR1_2_W0001_P0025_T0001_R1_P2_K1_Ch2-Ch1.zen
WAPL	nuc	7.73444444444444	44.8470485307477	18095.3155647618	0.68581550404908	670.010250498628	3164.45288135202	gfpWAPLch3	WAPL201507169	20150716	TR1_2_W0001_P0025_T0001_R1_P3_K1_Ch2-Ch1.zen
WAPL	nuc	7.96527777777778	37.8797099112305	16059.7486451062	1.61381665472088	704.013928886829	3325.05197363759	gfpWAPLch3	WAPL2015071616	20150716	TR1_2_W0001_P0029_T0001_R1_P1_K1_Ch2-Ch1.zen
WAPL	nuc	8.7825	34.3663729567497	13061.061817192	1.67724041980305	631.093836134901	2980.65097761467	gfpWAPLch3	WAPL201507168	20150716	TR1_2_W0001_P0044_T0001_R1_P3_K1_Ch2-Ch1.zen
WAPL	nuc	8.84	86.3562221849587	30545.3482577134	0.819012926709297	587.354902983845	2774.07235746055	gfpWAPLch3	WAPL2015071610	20150716	TR1_2_W0001_P0045_T0001_R1_P2_K1_Ch2-Ch1.zen
WAPL	nuc	8.84	44.7750957914137	15837.5489295018	1.55248387668519	587.354902983845	2774.07235746055	gfpWAPLch3	WAPL2015071610	20150716	TR1_2_W0001_P0045_T0001_R1_P3_K1_Ch2-Ch1.zen
WAPL	nuc	14.3322222222222	43.0462265158366	27801.447743368	1.18375734594427	1072.46092548875	5065.22409660847	gfpWAPLch3	WAPL201507163	20150716	TR1_2_W0001_P0141_T0001_R1_P1_K1_Ch2-Ch1.zen
WAPL	nuc	14.3322222222222	53.9610578624421	34850.8023063909	1.08636160521673	1072.46092548875	5065.22409660847	gfpWAPLch3	WAPL201507163	20150716	TR1_2_W0001_P0141_T0001_R1_P2_K1_Ch2-Ch1.zen
WAPL	nuc	14.3322222222222	41.4696950410755	26783.2433394298	0.934817711877863	1072.46092548875	5065.22409660847	gfpWAPLch3	WAPL201507163	20150716	TR1_2_W0001_P0141_T0001_R1_P3_K1_Ch2-Ch1.zen
WAPL	cyt	6.24111111111111	82.60244266543	174956.074417916	1.01948001778015	744.677276076579	3517.10462668918	gfpWAPLch3	WAPL201507091	20150709	TR1_2_W0001_P0001_T0001_R1_P4_K1_Ch2-Ch1.zen
WAPL	cyt	6.24111111111111	66.4238069634207	140688.920802062	1.35363145278377	744.677276076579	3517.10462668918	gfpWAPLch3	WAPL201507091	20150709	TR1_2_W0001_P0001_T0001_R1_P5_K1_Ch2-Ch1.zen
WAPL	cyt	6.3525	36.4620718219455	79390.6069172653	1.83208876311982	765.525648112953	3615.5713156882	gfpWAPLch3	WAPL201507162	20150716	TR1_2_W0001_P0001_T0001_R1_P4_K1_Ch2-Ch1.zen
WAPL	cyt	6.35722222222222	41.9127221590932	106524.547363681	1.45987645066836	893.584845979178	4220.39384992528	gfpWAPLch3	WAPL201507093	20150709	TR1_2_W0001_P0003_T0001_R1_P4_K1_Ch2-Ch1.zen
WAPL	cyt	6.35722222222222	59.0954192610166	150195.751164804	1.21856942960308	893.584845979178	4220.39384992528	gfpWAPLch3	WAPL201507093	20150709	TR1_2_W0001_P0003_T0001_R1_P5_K1_Ch2-Ch1.zen
WAPL	cyt	6.41027777777778	38.4505640738313	62850.0556988528	1.48876102726088	574.691690385827	2714.2641089104	gfpWAPLch3	WAPL201507164	20150716	TR1_2_W0001_P0002_T0001_R1_P4_K1_Ch2-Ch1.zen
WAPL	cyt	6.41555555555556	53.7347287032411	148658.497165187	1.43472560160721	972.672513778846	4593.92425197781	gfpWAPLch3	WAPL201507094	20150709	TR1_2_W0001_P0004_T0001_R1_P4_K1_Ch2-Ch1.zen
WAPL	cyt	6.41555555555556	38.8288189922793	107420.917856856	1.71247309529823	972.672513778846	4593.92425197781	gfpWAPLch3	WAPL201507094	20150709	TR1_2_W0001_P0004_T0001_R1_P5_K1_Ch2-Ch1.zen
WAPL	cyt	6.46777777777778	51.1359315450416	78570.3506586138	1.27662009266017	540.212321368944	2551.41833371297	gfpWAPLch3	WAPL201507166	20150716	TR1_2_W0001_P0003_T0001_R1_P5_K1_Ch2-Ch1.zen
WAPL	cyt	6.47361111111111	50.3926996183043	109156.998777649	1.46294441413136	761.580696519917	3596.93934188468	gfpWAPLch3	WAPL201507095	20150709	TR1_2_W0001_P0005_T0001_R1_P4_K1_Ch2-Ch1.zen
WAPL	cyt	6.47361111111111	47.9667582677952	103902.101162757	1.54519726088057	761.580696519917	3596.93934188468	gfpWAPLch3	WAPL201507095	20150709	TR1_2_W0001_P0005_T0001_R1_P5_K1_Ch2-Ch1.zen
WAPL	cyt	6.52527777777778	61.9524732355537	133118.765867084	1.18287979340278	755.461958049261	3568.04059060543	gfpWAPLch3	WAPL201507167	20150716	TR1_2_W0001_P0004_T0001_R1_P4_K1_Ch2-Ch1.zen
WAPL	cyt	6.52527777777778	45.1972985231141	97116.5199014249	1.52066353375908	755.461958049261	3568.04059060543	gfpWAPLch3	WAPL201507167	20150716	TR1_2_W0001_P0004_T0001_R1_P5_K1_Ch2-Ch1.zen
WAPL	cyt	6.59111111111111	73.7517587004481	158472.173683881	1.314839739223	755.461958049261	3568.04059060543	gfpWAPLch3	WAPL201507096	20150709	TR1_2_W0001_P0007_T0001_R1_P4_K1_Ch2-Ch1.zen
WAPL	cyt	6.59111111111111	62.1771265928416	133601.483926723	1.40501864946488	755.461958049261	3568.04059060543	gfpWAPLch3	WAPL201507096	20150709	TR1_2_W0001_P0007_T0001_R1_P5_K1_Ch2-Ch1.zen
WAPL	cyt	6.64027777777778	38.7758630615526	66955.6027816585	1.50051568213158	607.096064074149	2867.30969830266	gfpWAPLch3	WAPL2015071611	20150716	TR1_2_W0001_P0006_T0001_R1_P4_K1_Ch2-Ch1.zen
WAPL	cyt	6.64027777777778	38.4018791688816	66309.8320627794	1.67258075064584	607.096064074149	2867.30969830266	gfpWAPLch3	WAPL2015071611	20150716	TR1_2_W0001_P0006_T0001_R1_P5_K1_Ch2-Ch1.zen
WAPL	cyt	6.64916666666667	64.7901470793743	162787.691183927	1.61717390198634	883.373900587642	4172.16763914488	gfpWAPLch3	WAPL201507097	20150709	TR1_2_W0001_P0008_T0001_R1_P4_K1_Ch2-Ch1.zen
WAPL	cyt	6.64916666666667	56.3555974823424	141595.566810525	1.72338302440587	883.373900587642	4172.16763914488	gfpWAPLch3	WAPL201507097	20150709	TR1_2_W0001_P0008_T0001_R1_P5_K1_Ch2-Ch1.zen
WAPL	cyt	6.69777777777778	42.5735664189355	104952.639192407	1.44564712388021	866.732930146335	4093.57247314213	gfpWAPLch3	WAPL2015071613	20150716	TR1_2_W0001_P0007_T0001_R1_P4_K1_Ch2-Ch1.zen
WAPL	cyt	6.69777777777778	35.6484495926787	87880.7951171561	1.48864430216339	866.732930146335	4093.57247314213	gfpWAPLch3	WAPL2015071613	20150716	TR1_2_W0001_P0007_T0001_R1_P5_K1_Ch2-Ch1.zen
WAPL	cyt	6.7075	61.2184356908235	169439.478689653	1.36644230871166	973.115398157275	4596.01599124058	gfpWAPLch3	WAPL201507098	20150709	TR1_2_W0001_P0009_T0001_R1_P4_K1_Ch2-Ch1.zen
WAPL	cyt	6.75527777777778	64.467059385208	130566.656387938	0.896021810976697	712.076064886733	3363.12937540236	gfpWAPLch3	WAPL2015071614	20150716	TR1_2_W0001_P0008_T0001_R1_P4_K1_Ch2-Ch1.zen
WAPL	cyt	6.76555555555556	43.6369886144034	66586.084232016	2.12735961678858	536.488811965123	2533.83222954084	gfpWAPLch3	WAPL201507099	20150709	TR1_2_W0001_P0010_T0001_R1_P4_K1_Ch2-Ch1.zen
WAPL	cyt	6.76555555555556	44.5259273993928	67942.5241398532	1.59572884025559	536.488811965123	2533.83222954084	gfpWAPLch3	WAPL201507099	20150709	TR1_2_W0001_P0010_T0001_R1_P5_K1_Ch2-Ch1.zen
WAPL	cyt	6.81305555555556	49.8041732916421	80266.253494165	1.01795764891181	566.629554385923	2676.18670714563	gfpWAPLch3	WAPL2015071615	20150716	TR1_2_W0001_P0009_T0001_R1_P4_K1_Ch2-Ch1.zen
WAPL	cyt	6.81305555555556	34.738819334314	55986.3701069399	1.74520124794763	566.629554385923	2676.18670714563	gfpWAPLch3	WAPL2015071615	20150716	TR1_2_W0001_P0009_T0001_R1_P5_K1_Ch2-Ch1.zen
WAPL	cyt	7.44694444444444	43.7855093141622	70058.7164743196	1.34002211773623	562.553377791872	2656.93495874575	gfpWAPLch3	WAPL201507161	20150716	TR1_2_W0001_P0020_T0001_R1_P4_K1_Ch2-Ch1.zen
WAPL	cyt	7.44694444444444	43.9192545311522	70272.7146299576	1.54653463709063	562.553377791872	2656.93495874575	gfpWAPLch3	WAPL201507161	20150716	TR1_2_W0001_P0020_T0001_R1_P5_K1_Ch2-Ch1.zen
WAPL	cyt	7.56194444444444	39.4696413345601	115732.726245686	1.2104253258427	1030.9200111047	4869.02670094359	gfpWAPLch3	WAPL201507165	20150716	TR1_2_W0001_P0022_T0001_R1_P4_K1_Ch2-Ch1.zen
WAPL	cyt	7.56194444444444	25.7474585333533	75496.5960978608	1.52518195082758	1030.9200111047	4869.02670094359	gfpWAPLch3	WAPL201507165	20150716	TR1_2_W0001_P0022_T0001_R1_P5_K1_Ch2-Ch1.zen
WAPL	cyt	7.73444444444444	37.5062875855353	71474.9006432378	1.62426735409458	670.010250498628	3164.45288135202	gfpWAPLch3	WAPL201507169	20150716	TR1_2_W0001_P0025_T0001_R1_P4_K1_Ch2-Ch1.zen
WAPL	cyt	7.73444444444444	46.9510107629824	89473.5001892844	0.946133300259527	670.010250498628	3164.45288135202	gfpWAPLch3	WAPL201507169	20150716	TR1_2_W0001_P0025_T0001_R1_P5_K1_Ch2-Ch1.zen
WAPL	cyt	7.96527777777778	31.1748873719455	62424.3715498261	1.94220506559293	704.013928886829	3325.05197363759	gfpWAPLch3	WAPL2015071616	20150716	TR1_2_W0001_P0029_T0001_R1_P4_K1_Ch2-Ch1.zen
WAPL	cyt	7.96527777777778	42.4693798512629	85040.3825263437	1.03748825079164	704.013928886829	3325.05197363759	gfpWAPLch3	WAPL2015071616	20150716	TR1_2_W0001_P0029_T0001_R1_P5_K1_Ch2-Ch1.zen
WAPL	cyt	8.7825	39.3764768168635	70680.3721920632	1.84326577648766	631.093836134901	2980.65097761467	gfpWAPLch3	WAPL201507168	20150716	TR1_2_W0001_P0044_T0001_R1_P4_K1_Ch2-Ch1.zen
WAPL	cyt	8.7825	38.5695288340364	69231.9088358538	1.71857354671323	631.093836134901	2980.65097761467	gfpWAPLch3	WAPL201507168	20150716	TR1_2_W0001_P0044_T0001_R1_P5_K1_Ch2-Ch1.zen
WAPL	cyt	8.84	56.8063253025038	94899.8069231984	0.96531618097037	587.354902983845	2774.07235746055	gfpWAPLch3	WAPL2015071610	20150716	TR1_2_W0001_P0045_T0001_R1_P4_K1_Ch2-Ch1.zen
WAPL	cyt	8.84	40.9468032628474	68405.1239553623	1.42907167572402	587.354902983845	2774.07235746055	gfpWAPLch3	WAPL2015071610	20150716	TR1_2_W0001_P0045_T0001_R1_P5_K1_Ch2-Ch1.zen
WAPL	cyt	11.205	37.9469139781656	81537.4446477928	1.29661837435147	755.461958049261	3568.04059060543	gfpWAPLch3	WAPL2015071612	20150716	TR1_2_W0001_P0086_T0001_R1_P4_K1_Ch2-Ch1.zen
WAPL	cyt	11.205	37.5701207237474	80727.8199404064	1.23907574858283	755.461958049261	3568.04059060543	gfpWAPLch3	WAPL2015071612	20150716	TR1_2_W0001_P0086_T0001_R1_P5_K1_Ch2-Ch1.zen
WAPL	cyt	14.3322222222222	39.0631221073939	119156.150149073	1.47561195055544	1072.46092548875	5065.22409660847	gfpWAPLch3	WAPL201507163	20150716	TR1_2_W0001_P0141_T0001_R1_P4_K1_Ch2-Ch1.zen
SORORIN	nuc	6.82916666666667	119.39653068554	62356.6205896416	0.587464425058926	867.241427025271	4095.97409970308	gfpSORORINcd3	SORORIN201507091	20150709	TR1_2_W0001_P0011_T0001_R1_P2_K1_Ch2-Ch1.zen
SORORIN	nuc	6.82916666666667	94.5416184355587	49375.7716147005	0.75575287314347	867.241427025271	4095.97409970308	gfpSORORINcd3	SORORIN201507091	20150709	TR1_2_W0001_P0011_T0001_R1_P5_K1_Ch2-Ch1.zen
SORORIN	nuc	6.94583333333333	99.68481424789	52061.8824090957	1.17251330729228	867.241427025271	4095.97409970308	gfpSORORINcd3	SORORIN201507093	20150709	TR1_2_W0001_P0013_T0001_R1_P2_K1_Ch2-Ch1.zen
SORORIN	nuc	6.94583333333333	89.9149085952506	46959.4033296763	1.40878524050366	867.241427025271	4095.97409970308	gfpSORORINcd3	SORORIN201507093	20150709	TR1_2_W0001_P0013_T0001_R1_P4_K1_Ch2-Ch1.zen
SORORIN	nuc	7.38888888888889	55.4408877198134	26467.1052062771	1.43773823613316	792.730231136026	3744.05833669911	gfpSORORINcd3	SORORIN2015071627	20150716	TR1_2_W0001_P0019_T0001_R1_P1_K1_Ch2-Ch1.zen
SORORIN	nuc	7.38888888888889	79.7829667923281	38087.8492861292	1.18999555284246	792.730231136026	3744.05833669911	gfpSORORINcd3	SORORIN2015071627	20150716	TR1_2_W0001_P0019_T0001_R1_P2_K1_Ch2-Ch1.zen
SORORIN	nuc	8.08	74.2459420005043	38776.0516077263	1.09932294117527	867.241427025271	4095.97409970308	gfpSORORINcd3	SORORIN201507164	20150716	TR1_2_W0001_P0031_T0001_R1_P1_K1_Ch2-Ch1.zen
SORORIN	nuc	8.08	74.1572307248377	38729.7208196624	0.842779232170255	867.241427025271	4095.97409970308	gfpSORORINcd3	SORORIN201507164	20150716	TR1_2_W0001_P0031_T0001_R1_P3_K1_Ch2-Ch1.zen
SORORIN	nuc	9.18611111111111	59.7171240425322	25736.9195735776	0.959765165959571	715.660147726975	3380.05696906584	gfpSORORINcd3	SORORIN201507165	20150716	TR1_2_W0001_P0051_T0001_R1_P1_K1_Ch2-Ch1.zen
SORORIN	nuc	9.18611111111111	69.6613998980633	30022.7091526101	0.621096078971963	715.660147726975	3380.05696906584	gfpSORORINcd3	SORORIN201507165	20150716	TR1_2_W0001_P0051_T0001_R1_P2_K1_Ch2-Ch1.zen
SORORIN	nuc	9.18611111111111	77.9203604130385	33582.1605820507	0.651668518090255	715.660147726975	3380.05696906584	gfpSORORINcd3	SORORIN201507165	20150716	TR1_2_W0001_P0051_T0001_R1_P3_K1_Ch2-Ch1.zen
SORORIN	nuc	9.30111111111111	41.7631193664759	44549.3991560655	1.32472887288531	1771.32427308571	8365.94991733834	gfpSORORINcd3	SORORIN2015071612	20150716	TR1_2_W0001_P0053_T0001_R1_P1_K1_Ch2-Ch1.zen
SORORIN	nuc	9.30111111111111	35.2148465646262	37564.2499800061	1.6424256465991	1771.32427308571	8365.94991733834	gfpSORORINcd3	SORORIN2015071612	20150716	TR1_2_W0001_P0053_T0001_R1_P2_K1_Ch2-Ch1.zen
SORORIN	nuc	10.2819444444444	82.0673187727343	32624.873056137	1.19928330191579	660.127367609631	3117.77610706255	gfpSORORINcd3	SORORIN201507161	20150716	TR1_2_W0001_P0070_T0001_R1_P1_K1_Ch2-Ch1.zen
SORORIN	nuc	10.2819444444444	63.1758237422505	25114.78698988	0.895609310364384	660.127367609631	3117.77610706255	gfpSORORINcd3	SORORIN201507161	20150716	TR1_2_W0001_P0070_T0001_R1_P2_K1_Ch2-Ch1.zen
SORORIN	nuc	10.2819444444444	61.3997069697729	24408.7131824071	1.12954400498724	660.127367609631	3117.77610706255	gfpSORORINcd3	SORORIN201507161	20150716	TR1_2_W0001_P0070_T0001_R1_P3_K1_Ch2-Ch1.zen
SORORIN	nuc	10.3397222222222	37.9187296818111	16984.9948667268	1.35636107934186	743.807910444849	3512.99861998819	gfpSORORINcd3	SORORIN201507166	20150716	TR1_2_W0001_P0071_T0001_R1_P1_K1_Ch2-Ch1.zen
SORORIN	nuc	10.3397222222222	38.6192837130973	17298.7951106988	1.18110048621814	743.807910444849	3512.99861998819	gfpSORORINcd3	SORORIN201507166	20150716	TR1_2_W0001_P0071_T0001_R1_P3_K1_Ch2-Ch1.zen
SORORIN	nuc	10.5133333333333	45.0517266905902	23528.9368294316	0.988322170256704	867.241427025271	4095.97409970308	gfpSORORINcd3	SORORIN2015071616	20150716	TR1_2_W0001_P0074_T0001_R1_P3_K1_Ch2-Ch1.zen
SORORIN	nuc	10.6858333333333	53.8777231907093	17530.6125061057	0.841947197349643	540.302538557142	2551.84442874797	gfpSORORINcd3	SORORIN2015071625	20150716	TR1_2_W0001_P0077_T0001_R1_P2_K1_Ch2-Ch1.zen
SORORIN	nuc	10.6858333333333	39.7206321296642	12924.2100282885	1.08594052954061	540.302538557142	2551.84442874797	gfpSORORINcd3	SORORIN2015071625	20150716	TR1_2_W0001_P0077_T0001_R1_P3_K1_Ch2-Ch1.zen
SORORIN	nuc	11.4927777777778	49.010852013256	25596.649133925	1.31074889952077	867.241427025271	4095.97409970308	gfpSORORINcd3	SORORIN201507167	20150716	TR1_2_W0001_P0091_T0001_R1_P1_K1_Ch2-Ch1.zen
SORORIN	nuc	11.4927777777778	36.9738059658049	19310.1221377779	1.29808037111517	867.241427025271	4095.97409970308	gfpSORORINcd3	SORORIN201507167	20150716	TR1_2_W0001_P0091_T0001_R1_P2_K1_Ch2-Ch1.zen
SORORIN	nuc	11.4927777777778	44.0649554391523	23013.580812122	1.26388775290564	867.241427025271	4095.97409970308	gfpSORORINcd3	SORORIN201507167	20150716	TR1_2_W0001_P0091_T0001_R1_P3_K1_Ch2-Ch1.zen
SORORIN	nuc	11.8966666666667	45.400737172451	23711.2127638683	1.03770954144118	867.241427025271	4095.97409970308	gfpSORORINcd3	SORORIN2015071626	20150716	TR1_2_W0001_P0098_T0001_R1_P1_K1_Ch2-Ch1.zen
SORORIN	nuc	11.8966666666667	35.3887366025762	18482.2959997519	1.08859620785356	867.241427025271	4095.97409970308	gfpSORORINcd3	SORORIN2015071626	20150716	TR1_2_W0001_P0098_T0001_R1_P3_K1_Ch2-Ch1.zen
SORORIN	nuc	11.9541666666667	54.0684201799041	31424.7366046127	0.977415776456456	965.110673095315	4558.20974086173	gfpSORORINcd3	SORORIN2015071628	20150716	TR1_2_W0001_P0099_T0001_R1_P2_K1_Ch2-Ch1.zen
SORORIN	nuc	12.6477777777778	46.8044657310643	26925.2660731909	1.20079821902795	955.260596456572	4511.68791022136	gfpSORORINcd3	SORORIN201507168	20150716	TR1_2_W0001_P0111_T0001_R1_P1_K1_Ch2-Ch1.zen
SORORIN	nuc	12.6477777777778	22.4126010237702	12893.3262356793	1.51055822908979	955.260596456572	4511.68791022136	gfpSORORINcd3	SORORIN201507168	20150716	TR1_2_W0001_P0111_T0001_R1_P2_K1_Ch2-Ch1.zen
SORORIN	nuc	12.6477777777778	27.1745237524013	15632.7237373	1.42219520540075	955.260596456572	4511.68791022136	gfpSORORINcd3	SORORIN201507168	20150716	TR1_2_W0001_P0111_T0001_R1_P3_K1_Ch2-Ch1.zen
SORORIN	nuc	12.9352777777778	63.0289638646295	25083.7995522548	1.18280979679316	660.849105115217	3121.18486734261	gfpSORORINcd3	SORORIN2015071621	20150716	TR1_2_W0001_P0116_T0001_R1_P1_K1_Ch2-Ch1.zen
SORORIN	nuc	12.9352777777778	51.2619246051653	20400.8405440463	1.01894015493205	660.849105115217	3121.18486734261	gfpSORORINcd3	SORORIN2015071621	20150716	TR1_2_W0001_P0116_T0001_R1_P2_K1_Ch2-Ch1.zen
SORORIN	nuc	12.9352777777778	54.5001179746755	21689.5527235245	0.945790504706218	660.849105115217	3121.18486734261	gfpSORORINcd3	SORORIN2015071621	20150716	TR1_2_W0001_P0116_T0001_R1_P3_K1_Ch2-Ch1.zen
SORORIN	nuc	13.8016666666667	18.2060232355133	9508.36742763576	1.44948238332519	867.241427025271	4095.97409970308	gfpSORORINcd3	SORORIN201507169	20150716	TR1_2_W0001_P0131_T0001_R1_P1_K1_Ch2-Ch1.zen
SORORIN	nuc	14.0891666666667	27.9424194628341	14593.3457094292	1.52545971630404	867.241427025271	4095.97409970308	gfpSORORINcd3	SORORIN2015071622	20150716	TR1_2_W0001_P0136_T0001_R1_P2_K1_Ch2-Ch1.zen
SORORIN	nuc	14.9777777777778	49.9336063936015	26078.5713846157	0.949190437159799	867.241427025271	4095.97409970308	gfpSORORINcd3	SORORIN2015071613	20150716	TR1_2_W0001_P0153_T0001_R1_P1_K1_Ch2-Ch1.zen
SORORIN	nuc	14.9777777777778	44.8535337991989	23425.4276331334	1.02177442134481	867.241427025271	4095.97409970308	gfpSORORINcd3	SORORIN2015071613	20150716	TR1_2_W0001_P0153_T0001_R1_P2_K1_Ch2-Ch1.zen
SORORIN	nuc	14.9777777777778	30.5586613427916	15959.7170884177	1.22503978378378	867.241427025271	4095.97409970308	gfpSORORINcd3	SORORIN2015071613	20150716	TR1_2_W0001_P0153_T0001_R1_P3_K1_Ch2-Ch1.zen
SORORIN	cyt	7.38888888888889	50.2483862831322	113296.259958929	1.34262607017307	792.730231136026	3744.05833669911	gfpSORORINcd3	SORORIN2015071627	20150716	TR1_2_W0001_P0019_T0001_R1_P4_K1_Ch2-Ch1.zen
SORORIN	cyt	7.38888888888889	62.0809669377157	139975.467650753	0.925581807412292	792.730231136026	3744.05833669911	gfpSORORINcd3	SORORIN2015071627	20150716	TR1_2_W0001_P0019_T0001_R1_P5_K1_Ch2-Ch1.zen
SORORIN	cyt	9.18611111111111	75.1188640926546	152905.772023559	0.780679850683327	715.660147726975	3380.05696906584	gfpSORORINcd3	SORORIN201507165	20150716	TR1_2_W0001_P0051_T0001_R1_P4_K1_Ch2-Ch1.zen
SORORIN	cyt	9.18611111111111	96.5438761212279	196516.761678599	0.448798263934426	715.660147726975	3380.05696906584	gfpSORORINcd3	SORORIN201507165	20150716	TR1_2_W0001_P0051_T0001_R1_P5_K1_Ch2-Ch1.zen
SORORIN	cyt	9.30111111111111	20.8713249095626	105151.658469147	1.44992146550546	1771.32427308571	8365.94991733834	gfpSORORINcd3	SORORIN2015071612	20150716	TR1_2_W0001_P0053_T0001_R1_P4_K1_Ch2-Ch1.zen
SORORIN	cyt	10.2819444444444	54.2038512680449	101771.43941245	1.3399460455386	660.127367609631	3117.77610706255	gfpSORORINcd3	SORORIN201507161	20150716	TR1_2_W0001_P0070_T0001_R1_P4_K1_Ch2-Ch1.zen
SORORIN	cyt	10.3397222222222	29.1777714452382	61727.8207492704	2.46050371037704	743.807910444849	3512.99861998819	gfpSORORINcd3	SORORIN201507166	20150716	TR1_2_W0001_P0071_T0001_R1_P4_K1_Ch2-Ch1.zen
SORORIN	cyt	10.3397222222222	31.7887521930593	67251.5514387025	1.40375300462618	743.807910444849	3512.99861998819	gfpSORORINcd3	SORORIN201507166	20150716	TR1_2_W0001_P0071_T0001_R1_P5_K1_Ch2-Ch1.zen
SORORIN	cyt	10.5133333333333	48.7662386487913	120289.386251719	0.984342931362196	867.241427025271	4095.97409970308	gfpSORORINcd3	SORORIN2015071616	20150716	TR1_2_W0001_P0074_T0001_R1_P4_K1_Ch2-Ch1.zen
SORORIN	cyt	11.4927777777778	43.3601134978692	106954.351719165	1.26133694266922	867.241427025271	4095.97409970308	gfpSORORINcd3	SORORIN201507167	20150716	TR1_2_W0001_P0091_T0001_R1_P5_K1_Ch2-Ch1.zen
SORORIN	cyt	11.8966666666667	38.165861463007	94141.9346326199	0.871699208887393	867.241427025271	4095.97409970308	gfpSORORINcd3	SORORIN2015071626	20150716	TR1_2_W0001_P0098_T0001_R1_P4_K1_Ch2-Ch1.zen
SORORIN	cyt	11.8966666666667	46.4686139427855	114621.943500748	1.05875365064856	867.241427025271	4095.97409970308	gfpSORORINcd3	SORORIN2015071626	20150716	TR1_2_W0001_P0098_T0001_R1_P5_K1_Ch2-Ch1.zen
SORORIN	cyt	11.9541666666667	61.2319496724872	168082.786935212	0.903056371052292	965.110673095315	4558.20974086173	gfpSORORINcd3	SORORIN2015071628	20150716	TR1_2_W0001_P0099_T0001_R1_P5_K1_Ch2-Ch1.zen
SORORIN	cyt	12.6477777777778	31.8594942073961	86562.2974747444	1.03123998187078	955.260596456572	4511.68791022136	gfpSORORINcd3	SORORIN201507168	20150716	TR1_2_W0001_P0111_T0001_R1_P5_K1_Ch2-Ch1.zen
SORORIN	cyt	12.9352777777778	30.3828330973887	57108.2179260431	1.52563381677385	660.849105115217	3121.18486734261	gfpSORORINcd3	SORORIN2015071621	20150716	TR1_2_W0001_P0116_T0001_R1_P4_K1_Ch2-Ch1.zen
SORORIN	cyt	12.9352777777778	28.4202239743018	53419.2561644582	1.41943142433566	660.849105115217	3121.18486734261	gfpSORORINcd3	SORORIN2015071621	20150716	TR1_2_W0001_P0116_T0001_R1_P5_K1_Ch2-Ch1.zen
SORORIN	cyt	13.7441666666667	46.4069919081635	114469.94332748	0.755163044208555	867.241427025271	4095.97409970308	gfpSORORINcd3	SORORIN201507162	20150716	TR1_2_W0001_P0130_T0001_R1_P4_K1_Ch2-Ch1.zen
SORORIN	cyt	14.0891666666667	34.7577117868256	85735.2121918271	1.16739373138254	867.241427025271	4095.97409970308	gfpSORORINcd3	SORORIN2015071622	20150716	TR1_2_W0001_P0136_T0001_R1_P4_K1_Ch2-Ch1.zen
SORORIN	cyt	14.0891666666667	25.0729869397538	61846.3571119629	1.45027098846597	867.241427025271	4095.97409970308	gfpSORORINcd3	SORORIN2015071622	20150716	TR1_2_W0001_P0136_T0001_R1_P5_K1_Ch2-Ch1.zen
SORORIN	cyt	14.9777777777778	36.5423215297747	90137.2250725869	1.00592428906498	867.241427025271	4095.97409970308	gfpSORORINcd3	SORORIN2015071613	20150716	TR1_2_W0001_P0153_T0001_R1_P4_K1_Ch2-Ch1.zen
CTCF	nuc	2.47888888888889	149.794972617217	77791.2466664321	3.0688218435414	862.348169760833	4072.86328604295	CTCFgfpcf2	CTCF201811221	20181122	TR1_2_W0001_P0001_T0001_R1_P1_K1_Ch2.zen
CTCF	nuc	2.47888888888889	101.99689681297	52968.8388105253	2.98950103373084	862.348169760833	4072.86328604295	CTCFgfpcf2	CTCF201811221	20181122	TR1_2_W0001_P0001_T0001_R1_P2_K1_Ch2.zen
CTCF	nuc	2.86083333333333	100.334642679648	57308.0762312474	2.11348376544672	948.449198747599	4479.51773507829	CTCFgfpcf2	CTCF201811241	20181124	TR1_2_W0001_P0001_T0001_R1_P2_K1_Ch2.zen
CTCF	nuc	3.03166666666667	122.074360661732	53217.4772567551	2.89196943261871	723.900667712635	3418.97687692255	CTCFgfpcf2	CTCF2018112235	20181122	TR1_2_W0001_P0001_T0001_R1_P1_K1_Ch2.zen
CTCF	nuc	3.03166666666667	129.606992630572	56501.2763142497	2.83431359602104	723.900667712635	3418.97687692255	CTCFgfpcf2	CTCF2018112235	20181122	TR1_2_W0001_P0001_T0001_R1_P2_K1_Ch2.zen
CTCF	nuc	3.03166666666667	145.231013204912	63312.4605389046	2.36040739858452	723.900667712635	3418.97687692255	CTCFgfpcf2	CTCF2018112235	20181122	TR1_2_W0001_P0001_T0001_R1_P3_K1_Ch2.zen
CTCF	nuc	3.03416666666667	213.855347014873	82659.9745479972	1.51967051554384	641.836345300083	3031.38775970929	CTCFgfpcf2	CTCF201811243	20181124	TR1_2_W0001_P0004_T0001_R1_P1_K1_Ch2.zen
CTCF	nuc	3.03416666666667	214.26179265267	82817.0750673176	1.93270253058358	641.836345300083	3031.38775970929	CTCFgfpcf2	CTCF201811243	20181124	TR1_2_W0001_P0004_T0001_R1_P2_K1_Ch2.zen
CTCF	nuc	3.10694444444444	127.415586775802	79389.0290922246	2.61369872589864	1034.6348063483	4886.57164820894	CTCFgfpcf2	CTCF201811244	20181124	TR1_2_W0001_P0005_T0001_R1_P1_K1_Ch2.zen
CTCF	nuc	3.10694444444444	126.140062464799	78594.2861632274	2.62125658261336	1034.6348063483	4886.57164820894	CTCFgfpcf2	CTCF201811244	20181124	TR1_2_W0001_P0005_T0001_R1_P2_K1_Ch2.zen
CTCF	nuc	3.10694444444444	123.58525459332	77002.4580237804	2.43435037478463	1034.6348063483	4886.57164820894	CTCFgfpcf2	CTCF201811244	20181124	TR1_2_W0001_P0005_T0001_R1_P3_K1_Ch2.zen
CTCF	nuc	3.18	194.432784330883	96012.7082569072	2.20404035440869	819.989662108743	3872.80440412335	CTCFgfpcf2	CTCF201811245	20181124	TR1_2_W0001_P0006_T0001_R1_P1_K1_Ch2.zen
CTCF	nuc	3.18	180.930283409512	89345.0483446985	2.21400905398026	819.989662108743	3872.80440412335	CTCFgfpcf2	CTCF201811245	20181124	TR1_2_W0001_P0006_T0001_R1_P2_K1_Ch2.zen
CTCF	nuc	3.18	168.419683896353	83167.1985272942	2.40702243699742	819.989662108743	3872.80440412335	CTCFgfpcf2	CTCF201811245	20181124	TR1_2_W0001_P0006_T0001_R1_P3_K1_Ch2.zen
CTCF	nuc	3.28111111111111	151.730900538533	56935.2819579182	2.31522789373071	623.098337830825	2942.88830513712	CTCFgfpcf2	CTCF201811246	20181124	TR1_2_W0001_P0008_T0001_R1_P1_K1_Ch2.zen
CTCF	nuc	3.28111111111111	84.0133627817671	31525.0517939029	2.67394841535389	623.098337830825	2942.88830513712	CTCFgfpcf2	CTCF201811246	20181124	TR1_2_W0001_P0008_T0001_R1_P2_K1_Ch2.zen
CTCF	nuc	3.28111111111111	100.400459794237	37674.1221913318	1.12658874557695	623.098337830825	2942.88830513712	CTCFgfpcf2	CTCF201811246	20181124	TR1_2_W0001_P0008_T0001_R1_P3_K1_Ch2.zen
CTCF	nuc	3.295	95.7945425707757	49747.843737479	1.86133249331621	862.348169760833	4072.86328604295	CTCFgfpcf2	CTCF201811221	20181122	TR1_2_W0001_P0001_T0001_R1_P1_K1_Ch2.zen
CTCF	nuc	3.295	78.4318457510644	40731.0803074532	2.92648585207065	862.348169760833	4072.86328604295	CTCFgfpcf2	CTCF201811221	20181122	TR1_2_W0001_P0001_T0001_R1_P2_K1_Ch2.zen
CTCF	nuc	3.295	112.501664670965	58424.1553230699	3.05754926754562	862.348169760833	4072.86328604295	CTCFgfpcf2	CTCF201811221	20181122	TR1_2_W0001_P0001_T0001_R1_P3_K1_Ch2.zen
CTCF	nuc	3.36777777777778	130.473191511615	69684.3125695861	2.58514624409537	886.875967802249	4188.70787368563	CTCFgfpcf2	CTCF201811222	20181122	TR1_2_W0001_P0002_T0001_R1_P1_K1_Ch2.zen
CTCF	nuc	3.36777777777778	116.431816955341	62184.9671320299	2.67299325436667	886.875967802249	4188.70787368563	CTCFgfpcf2	CTCF201811222	20181122	TR1_2_W0001_P0002_T0001_R1_P3_K1_Ch2.zen
CTCF	nuc	3.42722222222222	92.4439671720929	65179.5936377204	1.82235594099418	1170.79868582023	5529.67252675572	CTCFgfpcf2	CTCF201811248	20181124	TR1_2_W0001_P0010_T0001_R1_P2_K1_Ch2.zen
CTCF	nuc	3.42722222222222	85.2637228485452	60117.0090089457	1.94276633086483	1170.79868582023	5529.67252675572	CTCFgfpcf2	CTCF201811248	20181124	TR1_2_W0001_P0010_T0001_R1_P3_K1_Ch2.zen
CTCF	nuc	3.44055555555556	91.880237507073	51946.0994143216	2.57053071078341	938.814925723808	4434.01514312961	CTCFgfpcf2	CTCF201811223	20181122	TR1_2_W0001_P0003_T0001_R1_P1_K1_Ch2.zen
CTCF	nuc	3.44055555555556	103.154988545109	58320.4771280105	1.47431546118141	938.814925723808	4434.01514312961	CTCFgfpcf2	CTCF201811223	20181122	TR1_2_W0001_P0003_T0001_R1_P2_K1_Ch2.zen
CTCF	nuc	3.44055555555556	109.025471062407	61639.4571037658	1.48184030356783	938.814925723808	4434.01514312961	CTCFgfpcf2	CTCF201811223	20181122	TR1_2_W0001_P0003_T0001_R1_P3_K1_Ch2.zen
CTCF	nuc	3.51361111111111	91.9424622870357	65086.9697580133	2.69386607037264	1175.51202130593	5551.93357134034	CTCFgfpcf2	CTCF201811224	20181122	TR1_2_W0001_P0004_T0001_R1_P1_K1_Ch2.zen
CTCF	nuc	3.51361111111111	66.1613052377857	46836.236120355	2.46324761737683	1175.51202130593	5551.93357134034	CTCFgfpcf2	CTCF201811224	20181122	TR1_2_W0001_P0004_T0001_R1_P3_K1_Ch2.zen
CTCF	nuc	3.58638888888889	73.2869833359925	36044.8889080595	2.03415160453577	816.706474095049	3857.2979342414	CTCFgfpcf2	CTCF201811225	20181122	TR1_2_W0001_P0005_T0001_R1_P1_K1_Ch2.zen
CTCF	nuc	3.58638888888889	82.1627380694277	40410.2697544114	2.36089908230028	816.706474095049	3857.2979342414	CTCFgfpcf2	CTCF201811225	20181122	TR1_2_W0001_P0005_T0001_R1_P2_K1_Ch2.zen
CTCF	nuc	3.58638888888889	103.475368354707	50892.504879979	2.74453682154362	816.706474095049	3857.2979342414	CTCFgfpcf2	CTCF201811225	20181122	TR1_2_W0001_P0005_T0001_R1_P3_K1_Ch2.zen
CTCF	nuc	3.62472222222222	73.001956920255	42922.1739815804	3.09551824989884	976.32938548684	4611.19562686273	CTCFgfpcf2	CTCF201811231	20181123	TR1_2_W0001_P0001_T0001_R1_P1_K1_Ch2.zen
CTCF	nuc	3.62472222222222	56.1267990970904	33000.2692736871	2.46109847251726	976.32938548684	4611.19562686273	CTCFgfpcf2	CTCF201811231	20181123	TR1_2_W0001_P0001_T0001_R1_P2_K1_Ch2.zen
CTCF	nuc	3.62472222222222	76.0197910301127	44696.5373846376	2.6233899891374	976.32938548684	4611.19562686273	CTCFgfpcf2	CTCF201811231	20181123	TR1_2_W0001_P0001_T0001_R1_P3_K1_Ch2.zen
CTCF	nuc	3.62888888888889	133.667037114797	63232.5849348773	2.65106478264562	785.535410377211	3710.07725765726	CTCFgfpcf2	CTCF2018112410	20181124	TR1_2_W0001_P0014_T0001_R1_P1_K1_Ch2.zen
CTCF	nuc	3.62888888888889	135.769577866279	64227.2137492568	2.41502927204728	785.535410377211	3710.07725765726	CTCFgfpcf2	CTCF2018112410	20181124	TR1_2_W0001_P0014_T0001_R1_P2_K1_Ch2.zen
CTCF	nuc	3.62888888888889	103.529102563882	48975.5209093177	2.22210813402003	785.535410377211	3710.07725765726	CTCFgfpcf2	CTCF2018112410	20181124	TR1_2_W0001_P0014_T0001_R1_P3_K1_Ch2.zen
CTCF	nuc	3.66083333333333	172.80303398331	102603.722763409	2.47563412890532	985.963658510631	4656.6982188114	CTCFgfpcf2	CTCF201811226	20181122	TR1_2_W0001_P0006_T0001_R1_P1_K1_Ch2.zen
CTCF	nuc	3.66083333333333	158.917928770281	94359.2871595987	2.3962001048689	985.963658510631	4656.6982188114	CTCFgfpcf2	CTCF201811226	20181122	TR1_2_W0001_P0006_T0001_R1_P2_K1_Ch2.zen
CTCF	nuc	3.66083333333333	109.113240460406	64787.1997148957	2.57178945205479	985.963658510631	4656.6982188114	CTCFgfpcf2	CTCF201811226	20181122	TR1_2_W0001_P0006_T0001_R1_P3_K1_Ch2.zen
CTCF	nuc	3.6975	67.0702930904137	75168.8435582748	2.73617122010664	1861.04475415127	8789.69900865882	CTCFgfpcf2	CTCF201811232	20181123	TR1_2_W0001_P0002_T0001_R1_P1_K1_Ch2.zen
CTCF	nuc	3.6975	60.5751735333759	67889.4564648397	2.43777737810369	1861.04475415127	8789.69900865882	CTCFgfpcf2	CTCF201811232	20181123	TR1_2_W0001_P0002_T0001_R1_P2_K1_Ch2.zen
CTCF	nuc	3.6975	62.4699722574241	70013.0468399466	2.72794652188456	1861.04475415127	8789.69900865882	CTCFgfpcf2	CTCF201811232	20181123	TR1_2_W0001_P0002_T0001_R1_P3_K1_Ch2.zen
CTCF	nuc	3.70166666666667	127.646340110357	80203.0600654107	2.21488802217526	1043.3540925486	4927.7527649446	CTCFgfpcf2	CTCF2018112411	20181124	TR1_2_W0001_P0015_T0001_R1_P1_K1_Ch2.zen
CTCF	nuc	3.70166666666667	160.928818893198	101115.188393086	1.6599595356688	1043.3540925486	4927.7527649446	CTCFgfpcf2	CTCF2018112411	20181124	TR1_2_W0001_P0015_T0001_R1_P3_K1_Ch2.zen
CTCF	nuc	3.76111111111111	149.71791768297	80290.6207462709	2.06260812996051	890.512848201494	4205.88482978437	CTCFgfpcf2	CTCF201811227	20181122	TR1_2_W0001_P0008_T0001_R1_P1_K1_Ch2.zen
CTCF	nuc	3.76111111111111	118.196391302435	63386.2785063378	2.87812885530204	890.512848201494	4205.88482978437	CTCFgfpcf2	CTCF201811227	20181122	TR1_2_W0001_P0008_T0001_R1_P2_K1_Ch2.zen
CTCF	nuc	3.76111111111111	143.881885860023	77160.8776599985	2.18158924466917	890.512848201494	4205.88482978437	CTCFgfpcf2	CTCF201811227	20181122	TR1_2_W0001_P0008_T0001_R1_P3_K1_Ch2.zen
CTCF	nuc	3.77027777777778	67.2057373230232	38824.2147164964	2.36180013108079	959.280204237406	4530.67248458347	CTCFgfpcf2	CTCF201811233	20181123	TR1_2_W0001_P0003_T0001_R1_P1_K1_Ch2.zen
CTCF	nuc	3.77027777777778	50.4816202274382	29162.8265831891	2.70483798153838	959.280204237406	4530.67248458347	CTCFgfpcf2	CTCF201811233	20181123	TR1_2_W0001_P0003_T0001_R1_P3_K1_Ch2.zen
CTCF	nuc	3.80194444444444	204.190920535739	88491.8269963553	1.92039467766875	719.640981156226	3398.85841248555	CTCFgfpcf2	CTCF2018112412	20181124	TR1_2_W0001_P0017_T0001_R1_P1_K1_Ch2.zen
CTCF	nuc	3.80194444444444	93.1838727361795	40383.8286412795	1.13839010798337	719.640981156226	3398.85841248555	CTCFgfpcf2	CTCF2018112412	20181124	TR1_2_W0001_P0017_T0001_R1_P2_K1_Ch2.zen
CTCF	nuc	3.80194444444444	74.3912727284988	32239.5316062881	1.31481322709429	719.640981156226	3398.85841248555	CTCFgfpcf2	CTCF2018112412	20181124	TR1_2_W0001_P0017_T0001_R1_P3_K1_Ch2.zen
CTCF	nuc	3.84305555555556	68.8777863078172	38212.1830434188	3.17315730174058	921.237951954943	4350.99924113865	CTCFgfpcf2	CTCF201811234	20181123	TR1_2_W0001_P0004_T0001_R1_P1_K1_Ch2.zen
CTCF	nuc	3.84305555555556	71.8826143489441	39879.2087316197	3.21341707982874	921.237951954943	4350.99924113865	CTCFgfpcf2	CTCF201811234	20181123	TR1_2_W0001_P0004_T0001_R1_P3_K1_Ch2.zen
CTCF	nuc	3.87444444444444	147.914482987645	72802.5092119639	2.62071538316318	817.306213357504	3860.1304978264	CTCFgfpcf2	CTCF2018112413	20181124	TR1_2_W0001_P0018_T0001_R1_P2_K1_Ch2.zen
CTCF	nuc	3.93416666666667	113.570176403764	73500.0559909725	2.82658714595584	1074.6635576347	5075.62711004837	CTCFgfpcf2	CTCF201811229	20181122	TR1_2_W0001_P0011_T0001_R1_P1_K1_Ch2.zen
CTCF	nuc	3.93416666666667	117.692733998244	76168.0822599736	2.13414382693628	1074.6635576347	5075.62711004837	CTCFgfpcf2	CTCF201811229	20181122	TR1_2_W0001_P0011_T0001_R1_P2_K1_Ch2.zen
CTCF	nuc	3.9475	91.9922315487367	53143.1733682398	1.95311853994183	959.280204237406	4530.67248458347	CTCFgfpcf2	CTCF2018112414	20181124	TR1_2_W0001_P0019_T0001_R1_P1_K1_Ch2.zen
CTCF	nuc	3.9475	92.3880356352283	53371.8262102696	1.64797493357235	959.280204237406	4530.67248458347	CTCFgfpcf2	CTCF2018112414	20181124	TR1_2_W0001_P0019_T0001_R1_P2_K1_Ch2.zen
CTCF	nuc	3.9475	81.9794307637147	47358.8587683905	1.9358463167875	959.280204237406	4530.67248458347	CTCFgfpcf2	CTCF2018112414	20181124	TR1_2_W0001_P0019_T0001_R1_P3_K1_Ch2.zen
CTCF	nuc	4.00805555555556	131.469482967464	59372.0309698371	2.42340109327314	749.904747015479	3541.79392877445	CTCFgfpcf2	CTCF2018112210	20181122	TR1_2_W0001_P0012_T0001_R1_P1_K1_Ch2.zen
CTCF	nuc	4.00805555555556	141.293770723437	63808.7101423608	1.67779332110658	749.904747015479	3541.79392877445	CTCFgfpcf2	CTCF2018112210	20181122	TR1_2_W0001_P0012_T0001_R1_P2_K1_Ch2.zen
CTCF	nuc	4.00805555555556	106.455507794566	48075.6413049322	2.50384127631119	749.904747015479	3541.79392877445	CTCFgfpcf2	CTCF2018112210	20181122	TR1_2_W0001_P0012_T0001_R1_P3_K1_Ch2.zen
CTCF	nuc	4.0175	66.4975570233088	35764.1057100694	1.86310209695811	893.080962479185	4218.01401231499	CTCFgfpcf2	CTCF201811236	20181123	TR1_2_W0001_P0007_T0001_R1_P1_K1_Ch2.zen
CTCF	nuc	4.0175	99.0239526439504	53257.6423664072	1.5201555417089	893.080962479185	4218.01401231499	CTCFgfpcf2	CTCF201811236	20181123	TR1_2_W0001_P0007_T0001_R1_P2_K1_Ch2.zen
CTCF	nuc	4.0175	61.7227354161433	33196.0831788728	1.6879355171828	893.080962479185	4218.01401231499	CTCFgfpcf2	CTCF201811236	20181123	TR1_2_W0001_P0007_T0001_R1_P3_K1_Ch2.zen
CTCF	nuc	4.08083333333333	110.710552823171	35521.4628144523	3.18861402009249	532.783756077069	2516.33328117132	CTCFgfpcf2	CTCF2018112211	20181122	TR1_2_W0001_P0013_T0001_R1_P1_K1_Ch2.zen
CTCF	nuc	4.08083333333333	100.731882386402	32319.8080325137	3.19904007134821	532.783756077069	2516.33328117132	CTCFgfpcf2	CTCF2018112211	20181122	TR1_2_W0001_P0013_T0001_R1_P2_K1_Ch2.zen
CTCF	nuc	4.08083333333333	103.516592812682	33213.2819185498	3.25665009829825	532.783756077069	2516.33328117132	CTCFgfpcf2	CTCF2018112211	20181122	TR1_2_W0001_P0013_T0001_R1_P3_K1_Ch2.zen
CTCF	nuc	4.09027777777778	84.1722068490072	63304.5560801571	2.69027578735133	1248.86474648308	5898.37788673567	CTCFgfpcf2	CTCF201811237	20181123	TR1_2_W0001_P0008_T0001_R1_P1_K1_Ch2.zen
CTCF	nuc	4.09027777777778	79.3324777518992	59664.6740631603	2.60769063063756	1248.86474648308	5898.37788673567	CTCFgfpcf2	CTCF201811237	20181123	TR1_2_W0001_P0008_T0001_R1_P2_K1_Ch2.zen
CTCF	nuc	4.09027777777778	90.0921055374893	67756.8161852785	2.53902082085618	1248.86474648308	5898.37788673567	CTCFgfpcf2	CTCF201811237	20181123	TR1_2_W0001_P0008_T0001_R1_P3_K1_Ch2.zen
CTCF	nuc	4.15361111111111	90.0984012103052	40609.0370115991	2.57493059538053	748.436154718955	3534.85777948299	CTCFgfpcf2	CTCF2018112212	20181122	TR1_2_W0001_P0014_T0001_R1_P1_K1_Ch2.zen
CTCF	nuc	4.15361111111111	90.3648076677537	40729.1113918914	2.6958749979574	748.436154718955	3534.85777948299	CTCFgfpcf2	CTCF2018112212	20181122	TR1_2_W0001_P0014_T0001_R1_P2_K1_Ch2.zen
CTCF	nuc	4.15361111111111	90.940299648274	40988.4964067518	2.79599699584229	748.436154718955	3534.85777948299	CTCFgfpcf2	CTCF2018112212	20181122	TR1_2_W0001_P0014_T0001_R1_P3_K1_Ch2.zen
CTCF	nuc	4.22666666666667	83.585199738734	65372.6001550158	2.78701921654463	1298.71999491586	6133.84381346772	CTCFgfpcf2	CTCF2018112213	20181122	TR1_2_W0001_P0015_T0001_R1_P1_K1_Ch2.zen
CTCF	nuc	4.22666666666667	98.1246717045279	76744.0282338608	2.50746450856917	1298.71999491586	6133.84381346772	CTCFgfpcf2	CTCF2018112213	20181122	TR1_2_W0001_P0015_T0001_R1_P2_K1_Ch2.zen
CTCF	nuc	4.22666666666667	94.2227602305029	73692.3145401804	2.4284654274972	1298.71999491586	6133.84381346772	CTCFgfpcf2	CTCF2018112213	20181122	TR1_2_W0001_P0015_T0001_R1_P3_K1_Ch2.zen
CTCF	nuc	4.31333333333333	69.6870984850454	49738.1102618565	3.02289746733366	1185.18473915424	5597.61773787781	CTCFgfpcf2	CTCF2018112419	20181124	TR1_2_W0001_P0024_T0001_R1_P1_K1_Ch2.zen
CTCF	nuc	4.31333333333333	73.6479746299649	52565.1255733326	2.80765853628332	1185.18473915424	5597.61773787781	CTCFgfpcf2	CTCF2018112419	20181124	TR1_2_W0001_P0024_T0001_R1_P2_K1_Ch2.zen
CTCF	nuc	4.37361111111111	99.1898181384265	51898.2523597115	2.7203325251055	868.829967174285	4103.47676171153	CTCFgfpcf2	CTCF2018112215	20181122	TR1_2_W0001_P0017_T0001_R1_P1_K1_Ch2.zen
CTCF	nuc	4.37361111111111	124.935516154814	65368.9568927785	2.76132310325044	868.829967174285	4103.47676171153	CTCFgfpcf2	CTCF2018112215	20181122	TR1_2_W0001_P0017_T0001_R1_P2_K1_Ch2.zen
CTCF	nuc	4.37361111111111	126.402810001317	66136.67668258	2.62636456737562	868.829967174285	4103.47676171153	CTCFgfpcf2	CTCF2018112215	20181122	TR1_2_W0001_P0017_T0001_R1_P3_K1_Ch2.zen
CTCF	nuc	4.38361111111111	61.6237419346593	33399.6503700029	2.55109672847562	900.001030892124	4250.69743829568	CTCFgfpcf2	CTCF2018112311	20181123	TR1_2_W0001_P0012_T0001_R1_P1_K1_Ch2.zen
CTCF	nuc	4.38361111111111	30.6129799279996	16592.0275900032	2.12540945149273	900.001030892124	4250.69743829568	CTCFgfpcf2	CTCF2018112311	20181123	TR1_2_W0001_P0012_T0001_R1_P2_K1_Ch2.zen
CTCF	nuc	4.38361111111111	32.3798984649924	17549.6854587903	1.89828831329368	900.001030892124	4250.69743829568	CTCFgfpcf2	CTCF2018112311	20181123	TR1_2_W0001_P0012_T0001_R1_P3_K1_Ch2.zen
CTCF	nuc	4.3875	83.4984044829839	41670.3380147127	2.1762714257104	828.701259344143	3913.94920594127	CTCFgfpcf2	CTCF2018112420	20181124	TR1_2_W0001_P0025_T0001_R1_P2_K1_Ch2.zen
CTCF	nuc	4.3875	100.007945067094	49909.5150489002	2.2018880361567	828.701259344143	3913.94920594127	CTCFgfpcf2	CTCF2018112420	20181124	TR1_2_W0001_P0025_T0001_R1_P3_K1_Ch2.zen
CTCF	nuc	4.52972222222222	68.8727160962758	31428.7401245553	3.19048800600458	757.755180181713	3578.87145980366	CTCFgfpcf2	CTCF2018112313	20181123	TR1_2_W0001_P0014_T0001_R1_P1_K1_Ch2.zen
CTCF	nuc	4.52972222222222	41.7433393054059	19048.7705048077	3.48017715633046	757.755180181713	3578.87145980366	CTCFgfpcf2	CTCF2018112313	20181123	TR1_2_W0001_P0014_T0001_R1_P2_K1_Ch2.zen
CTCF	nuc	4.60277777777778	46.4499001974608	25040.889854715	3.05493324439008	895.187738862679	4227.96429978022	CTCFgfpcf2	CTCF2018112314	20181123	TR1_2_W0001_P0015_T0001_R1_P1_K1_Ch2.zen
CTCF	nuc	4.60277777777778	42.3053900125134	22806.6068400728	3.19299028595131	895.187738862679	4227.96429978022	CTCFgfpcf2	CTCF2018112314	20181123	TR1_2_W0001_P0015_T0001_R1_P2_K1_Ch2.zen
CTCF	nuc	4.60277777777778	64.100265049702	34556.1060399301	2.64743501742372	895.187738862679	4227.96429978022	CTCFgfpcf2	CTCF2018112314	20181123	TR1_2_W0001_P0015_T0001_R1_P3_K1_Ch2.zen
CTCF	nuc	4.64694444444444	208.040600606568	106243.644930832	2.30130987421215	848.015939181146	4005.17227934516	CTCFgfpcf2	CTCF2018112218	20181122	TR1_2_W0001_P0022_T0001_R1_P1_K1_Ch2.zen
CTCF	nuc	4.64694444444444	62.075600012482	31701.2063384049	2.20801564720899	848.015939181146	4005.17227934516	CTCFgfpcf2	CTCF2018112218	20181122	TR1_2_W0001_P0022_T0001_R1_P2_K1_Ch2.zen
CTCF	nuc	4.64694444444444	59.1760881733549	30220.4631305368	2.353576986307	848.015939181146	4005.17227934516	CTCFgfpcf2	CTCF2018112218	20181122	TR1_2_W0001_P0022_T0001_R1_P3_K1_Ch2.zen
CTCF	nuc	4.67583333333333	50.3384357756605	32273.7211755153	2.88659697447486	1064.62945843594	5028.23614237637	CTCFgfpcf2	CTCF2018112315	20181123	TR1_2_W0001_P0016_T0001_R1_P1_K1_Ch2.zen
CTCF	nuc	4.67583333333333	49.9635548604334	32033.3719881472	2.42308324471519	1064.62945843594	5028.23614237637	CTCFgfpcf2	CTCF2018112315	20181123	TR1_2_W0001_P0016_T0001_R1_P2_K1_Ch2.zen
CTCF	nuc	4.67583333333333	64.4541695486197	41323.8088263629	2.66347763097261	1064.62945843594	5028.23614237637	CTCFgfpcf2	CTCF2018112315	20181123	TR1_2_W0001_P0016_T0001_R1_P3_K1_Ch2.zen
CTCF	nuc	4.75	48.1531627660021	20342.5325680062	2.54167051960747	701.502712949423	3313.19152149838	CTCFgfpcf2	CTCF2018112316	20181123	TR1_2_W0001_P0017_T0001_R1_P1_K1_Ch2.zen
CTCF	nuc	4.75	33.9635494289858	14348.0629453489	2.13038238612694	701.502712949423	3313.19152149838	CTCFgfpcf2	CTCF2018112316	20181123	TR1_2_W0001_P0017_T0001_R1_P2_K1_Ch2.zen
CTCF	nuc	4.80833333333333	179.509873779527	110717.062046675	1.37333283058191	1024.17781407986	4837.18336006034	CTCFgfpcf2	CTCF2018112425	20181124	TR1_2_W0001_P0032_T0001_R1_P1_K1_Ch2.zen
CTCF	nuc	4.80833333333333	162.616438534463	100297.6267319	1.42943262197658	1024.17781407986	4837.18336006034	CTCFgfpcf2	CTCF2018112425	20181124	TR1_2_W0001_P0032_T0001_R1_P2_K1_Ch2.zen
CTCF	nuc	4.80833333333333	127.013954711064	78338.9326082983	1.68509858558592	1024.17781407986	4837.18336006034	CTCFgfpcf2	CTCF2018112425	20181124	TR1_2_W0001_P0032_T0001_R1_P3_K1_Ch2.zen
CTCF	nuc	4.82138888888889	68.1208774399463	37066.4656470767	2.65987276428561	903.545643712529	4267.43861538135	CTCFgfpcf2	CTCF2018112220	20181122	TR1_2_W0001_P0025_T0001_R1_P2_K1_Ch2.zen
CTCF	nuc	4.82277777777778	71.877511197624	37848.8272246551	2.69130455174427	874.39677776425	4129.76876216712	CTCFgfpcf2	CTCF2018112317	20181123	TR1_2_W0001_P0018_T0001_R1_P1_K1_Ch2.zen
CTCF	nuc	4.82277777777778	74.3766975290062	39164.833720743	2.63914050345909	874.39677776425	4129.76876216712	CTCFgfpcf2	CTCF2018112317	20181123	TR1_2_W0001_P0018_T0001_R1_P2_K1_Ch2.zen
CTCF	nuc	4.82277777777778	93.3820772702698	49172.5721938835	1.91258508412847	874.39677776425	4129.76876216712	CTCFgfpcf2	CTCF2018112317	20181123	TR1_2_W0001_P0018_T0001_R1_P3_K1_Ch2.zen
CTCF	nuc	4.92305555555556	69.6745512598381	58512.5171249788	2.81410300014136	1394.51680864564	6586.29137379377	CTCFgfpcf2	CTCF2018112318	20181123	TR1_2_W0001_P0020_T0001_R1_P1_K1_Ch2.zen
CTCF	nuc	4.92305555555556	50.3481322396513	42282.2378704206	2.86778155462011	1394.51680864564	6586.29137379377	CTCFgfpcf2	CTCF2018112318	20181123	TR1_2_W0001_P0020_T0001_R1_P2_K1_Ch2.zen
CTCF	nuc	4.92305555555556	64.74863972533	54375.7487094328	2.68655922053063	1394.51680864564	6586.29137379377	CTCFgfpcf2	CTCF2018112318	20181123	TR1_2_W0001_P0020_T0001_R1_P3_K1_Ch2.zen
CTCF	nuc	4.97611111111111	164.72483489192	82467.692723038	2.09369678636364	831.33088534106	3926.36890781394	CTCFgfpcf2	CTCF2018112221	20181122	TR1_2_W0001_P0029_T0001_R1_P2_K1_Ch2.zen
CTCF	nuc	4.97611111111111	110.354587649349	55247.8211971816	2.2935703229989	831.33088534106	3926.36890781394	CTCFgfpcf2	CTCF2018112221	20181122	TR1_2_W0001_P0029_T0001_R1_P3_K1_Ch2.zen
CTCF	nuc	5.02361111111111	69.7313804926957	41728.2812531526	2.54057325780855	993.691068238413	4693.19471115651	CTCFgfpcf2	CTCF2018112319	20181123	TR1_2_W0001_P0022_T0001_R1_P1_K1_Ch2.zen
CTCF	nuc	5.02361111111111	53.9890903441918	32307.8638421662	2.49073510627872	993.691068238413	4693.19471115651	CTCFgfpcf2	CTCF2018112319	20181123	TR1_2_W0001_P0022_T0001_R1_P2_K1_Ch2.zen
CTCF	nuc	5.02361111111111	67.3330728254384	40293.0987547738	2.84431582411793	993.691068238413	4693.19471115651	CTCFgfpcf2	CTCF2018112319	20181123	TR1_2_W0001_P0022_T0001_R1_P3_K1_Ch2.zen
CTCF	nuc	5.04861111111111	120.059307518727	83159.9499255461	1.95600926314869	1150.18457091457	5432.31223225098	CTCFgfpcf2	CTCF2018112222	20181122	TR1_2_W0001_P0030_T0001_R1_P1_K1_Ch2.zen
CTCF	nuc	5.04861111111111	136.747023563191	94718.8174495228	1.85571258300022	1150.18457091457	5432.31223225098	CTCFgfpcf2	CTCF2018112222	20181122	TR1_2_W0001_P0030_T0001_R1_P2_K1_Ch2.zen
CTCF	nuc	5.04861111111111	105.194616459069	72863.8138763931	2.29576852312432	1150.18457091457	5432.31223225098	CTCFgfpcf2	CTCF2018112222	20181122	TR1_2_W0001_P0030_T0001_R1_P3_K1_Ch2.zen
CTCF	nuc	5.08277777777778	107.188151863207	42006.9005788151	3.03223340289424	650.763233552774	3073.54937922438	CTCFgfpcf2	CTCF2018112428	20181124	TR1_2_W0001_P0037_T0001_R1_P1_K1_Ch2.zen
CTCF	nuc	5.08277777777778	121.825839889245	47743.3919253422	2.62053703634697	650.763233552774	3073.54937922438	CTCFgfpcf2	CTCF2018112428	20181124	TR1_2_W0001_P0037_T0001_R1_P2_K1_Ch2.zen
CTCF	nuc	5.08277777777778	113.360548810572	44425.855103116	2.22725138660739	650.763233552774	3073.54937922438	CTCFgfpcf2	CTCF2018112428	20181124	TR1_2_W0001_P0037_T0001_R1_P3_K1_Ch2.zen
CTCF	nuc	5.15277777777778	58.6641512919598	37064.8182884471	3.665086853781	1049.15157208567	4955.1342129329	CTCFgfpcf2	CTCF2018112320	20181123	TR1_2_W0001_P0025_T0001_R1_P1_K1_Ch2.zen
CTCF	nuc	5.15277777777778	57.5696536263777	36373.2995977559	2.98247025307378	1049.15157208567	4955.1342129329	CTCFgfpcf2	CTCF2018112320	20181123	TR1_2_W0001_P0025_T0001_R1_P3_K1_Ch2.zen
CTCF	nuc	5.15583333333333	123.237808553374	51853.5437197246	2.88139870580442	698.688551794828	3299.90026159956	CTCFgfpcf2	CTCF2018112429	20181124	TR1_2_W0001_P0038_T0001_R1_P2_K1_Ch2.zen
CTCF	nuc	5.15583333333333	125.287263325246	52715.8723659605	2.34865780539544	698.688551794828	3299.90026159956	CTCFgfpcf2	CTCF2018112429	20181124	TR1_2_W0001_P0038_T0001_R1_P3_K1_Ch2.zen
CTCF	nuc	5.19583333333333	88.5505837879388	51879.211380232	3.29558958055743	972.861662315467	4594.81759895462	CTCFgfpcf2	CTCF2018112224	20181122	TR1_2_W0001_P0032_T0001_R1_P1_K1_Ch2.zen
CTCF	nuc	5.19583333333333	109.201936930228	63978.238502655	2.43506049093264	972.861662315467	4594.81759895462	CTCFgfpcf2	CTCF2018112224	20181122	TR1_2_W0001_P0032_T0001_R1_P2_K1_Ch2.zen
CTCF	nuc	5.19583333333333	128.289902846099	75161.3225231922	2.44975067315372	972.861662315467	4594.81759895462	CTCFgfpcf2	CTCF2018112224	20181122	TR1_2_W0001_P0032_T0001_R1_P3_K1_Ch2.zen
CTCF	nuc	5.22888888888889	127.300831273258	84251.2587108248	2.9757766173495	1098.99144258863	5190.52750982937	CTCFgfpcf2	CTCF2018112430	20181124	TR1_2_W0001_P0039_T0001_R1_P1_K1_Ch2.zen
CTCF	nuc	5.22888888888889	151.54275880773	100295.245917567	2.45082359434501	1098.99144258863	5190.52750982937	CTCFgfpcf2	CTCF2018112430	20181124	TR1_2_W0001_P0039_T0001_R1_P2_K1_Ch2.zen
CTCF	nuc	5.22888888888889	164.927111233852	109153.385551467	2.08677358555923	1098.99144258863	5190.52750982937	CTCFgfpcf2	CTCF2018112430	20181124	TR1_2_W0001_P0039_T0001_R1_P3_K1_Ch2.zen
CTCF	nuc	5.25333333333333	100.504525593824	60613.878342808	2.47233720870565	1001.46461175561	4729.90909300813	CTCFgfpcf2	CTCF2018112321	20181123	TR1_2_W0001_P0027_T0001_R1_P1_K1_Ch2.zen
CTCF	nuc	5.25333333333333	95.8760887498854	57822.4865510626	2.70792563376	1001.46461175561	4729.90909300813	CTCFgfpcf2	CTCF2018112321	20181123	TR1_2_W0001_P0027_T0001_R1_P2_K1_Ch2.zen
CTCF	nuc	5.25333333333333	66.8317749929469	40305.976819668	2.37771008951946	1001.46461175561	4729.90909300813	CTCFgfpcf2	CTCF2018112321	20181123	TR1_2_W0001_P0027_T0001_R1_P3_K1_Ch2.zen
CTCF	nuc	5.26888888888889	140.642150521385	98268.6138796285	2.1040663551636	1160.24173700805	5479.8121446763	CTCFgfpcf2	CTCF2018112225	20181122	TR1_2_W0001_P0033_T0001_R1_P1_K1_Ch2.zen
CTCF	nuc	5.26888888888889	132.47967874775	92565.3820671659	2.40202210987856	1160.24173700805	5479.8121446763	CTCFgfpcf2	CTCF2018112225	20181122	TR1_2_W0001_P0033_T0001_R1_P3_K1_Ch2.zen
CTCF	nuc	5.32611111111111	68.9542534149167	40627.538711829	2.1347132632678	978.382339116012	4620.89170990367	CTCFgfpcf2	CTCF2018112322	20181123	TR1_2_W0001_P0028_T0001_R1_P1_K1_Ch2.zen
CTCF	nuc	5.32611111111111	65.4588597873966	38568.0683690693	2.73360680952425	978.382339116012	4620.89170990367	CTCFgfpcf2	CTCF2018112322	20181123	TR1_2_W0001_P0028_T0001_R1_P2_K1_Ch2.zen
CTCF	nuc	5.32611111111111	61.5888543880556	36287.8784403839	2.5588930509033	978.382339116012	4620.89170990367	CTCFgfpcf2	CTCF2018112322	20181123	TR1_2_W0001_P0028_T0001_R1_P3_K1_Ch2.zen
CTCF	nuc	5.41472222222222	54.8065223642093	30823.6630544214	3.00367924871935	933.901677150621	4410.80991068332	CTCFgfpcf2	CTCF2018112227	20181122	TR1_2_W0001_P0035_T0001_R1_P1_K1_Ch2.zen
CTCF	nuc	5.41472222222222	58.3181151508923	32798.6132642114	3.22205026947082	933.901677150621	4410.80991068332	CTCFgfpcf2	CTCF2018112227	20181122	TR1_2_W0001_P0035_T0001_R1_P2_K1_Ch2.zen
CTCF	nuc	5.47333333333333	69.514421696811	53289.7657997206	2.14747201780673	1272.96965145482	6012.22515390177	CTCFgfpcf2	CTCF2018112324	20181123	TR1_2_W0001_P0030_T0001_R1_P2_K1_Ch2.zen
CTCF	nuc	5.47333333333333	58.9533177786126	45193.6219974753	2.82813096343607	1272.96965145482	6012.22515390177	CTCFgfpcf2	CTCF2018112324	20181123	TR1_2_W0001_P0030_T0001_R1_P3_K1_Ch2.zen
CTCF	nuc	5.51611111111111	137.585237184493	77415.442789105	2.20701226346244	934.339948150107	4412.87986099543	CTCFgfpcf2	CTCF2018112228	20181122	TR1_2_W0001_P0037_T0001_R1_P1_K1_Ch2.zen
CTCF	nuc	5.51611111111111	118.547142842999	66703.2287938548	2.69502277187154	934.339948150107	4412.87986099543	CTCFgfpcf2	CTCF2018112228	20181122	TR1_2_W0001_P0037_T0001_R1_P2_K1_Ch2.zen
CTCF	nuc	5.51611111111111	55.6885416728429	31334.4163960096	2.41648678770933	934.339948150107	4412.87986099543	CTCFgfpcf2	CTCF2018112228	20181122	TR1_2_W0001_P0037_T0001_R1_P3_K1_Ch2.zen
CTCF	nuc	5.53555555555556	87.3435669629479	46519.8296993848	2.22252760679965	884.415499033204	4177.08710000361	CTCFgfpcf2	CTCF2018112433	20181124	TR1_2_W0001_P0045_T0001_R1_P1_K1_Ch2.zen
CTCF	nuc	5.53555555555556	115.107029966342	61306.8554150962	1.92181336252941	884.415499033204	4177.08710000361	CTCFgfpcf2	CTCF2018112433	20181124	TR1_2_W0001_P0045_T0001_R1_P2_K1_Ch2.zen
CTCF	nuc	5.61666666666667	89.3373011048398	54642.1866198497	2.90994022671886	1015.65075200214	4796.91011626858	CTCFgfpcf2	CTCF2018112229	20181122	TR1_2_W0001_P0039_T0001_R1_P1_K1_Ch2.zen
CTCF	nuc	5.61666666666667	70.328740395183	43015.8076177249	3.32842234423928	1015.65075200214	4796.91011626858	CTCFgfpcf2	CTCF2018112229	20181122	TR1_2_W0001_P0039_T0001_R1_P2_K1_Ch2.zen
CTCF	nuc	5.61944444444444	74.0449179702642	31284.3990988977	2.91109964301639	701.587291563359	3313.5909855937	CTCFgfpcf2	CTCF2018112326	20181123	TR1_2_W0001_P0032_T0001_R1_P1_K1_Ch2.zen
CTCF	nuc	5.61944444444444	94.310717236447	39846.8145850763	2.48031885804371	701.587291563359	3313.5909855937	CTCFgfpcf2	CTCF2018112326	20181123	TR1_2_W0001_P0032_T0001_R1_P2_K1_Ch2.zen
CTCF	nuc	5.61944444444444	69.6465422242821	29426.0603229742	2.27155352443674	701.587291563359	3313.5909855937	CTCFgfpcf2	CTCF2018112326	20181123	TR1_2_W0001_P0032_T0001_R1_P3_K1_Ch2.zen
CTCF	nuc	5.68111111111111	68.0067717414317	42703.0995691171	2.95112751589473	1042.69284156692	4924.62968201755	CTCFgfpcf2	CTCF2018112435	20181124	TR1_2_W0001_P0047_T0001_R1_P1_K1_Ch2.zen
CTCF	nuc	5.68111111111111	73.4854327501681	46143.2835474279	2.47248802081011	1042.69284156692	4924.62968201755	CTCFgfpcf2	CTCF2018112435	20181124	TR1_2_W0001_P0047_T0001_R1_P3_K1_Ch2.zen
CTCF	nuc	5.69222222222222	60.2016462920324	34778.007578346	2.5036935162069	959.280204237406	4530.67248458347	CTCFgfpcf2	CTCF2018112327	20181123	TR1_2_W0001_P0033_T0001_R1_P2_K1_Ch2.zen
CTCF	nuc	5.69222222222222	58.3513711903826	33709.1185118403	2.47468590235187	959.280204237406	4530.67248458347	CTCFgfpcf2	CTCF2018112327	20181123	TR1_2_W0001_P0033_T0001_R1_P3_K1_Ch2.zen
CTCF	nuc	5.76527777777778	75.4274952649827	29727.5842274036	2.35992382327425	654.453936706342	3090.98053974742	CTCFgfpcf2	CTCF2018112328	20181123	TR1_2_W0001_P0034_T0001_R1_P1_K1_Ch2.zen
CTCF	nuc	5.76527777777778	69.7617491412397	27494.5928691072	2.98371627743368	654.453936706342	3090.98053974742	CTCFgfpcf2	CTCF2018112328	20181123	TR1_2_W0001_P0034_T0001_R1_P2_K1_Ch2.zen
CTCF	nuc	5.81027777777778	162.411441469856	90394.7957483387	1.33624744208934	924.22127033741	4365.08942922811	CTCFgfpcf2	CTCF2018112436	20181124	TR1_2_W0001_P0050_T0001_R1_P3_K1_Ch2.zen
CTCF	nuc	5.8225	129.11197677164	82689.6964666458	2.60008671696014	1063.49149163026	5022.86153454845	CTCFgfpcf2	CTCF2018112231	20181122	TR1_2_W0001_P0043_T0001_R1_P1_K1_Ch2.zen
CTCF	nuc	5.8225	137.202452654419	87871.2374185047	2.41345355983834	1063.49149163026	5022.86153454845	CTCFgfpcf2	CTCF2018112231	20181122	TR1_2_W0001_P0043_T0001_R1_P2_K1_Ch2.zen
CTCF	nuc	5.8225	59.4558127403591	38078.4434690642	2.13929698001112	1063.49149163026	5022.86153454845	CTCFgfpcf2	CTCF2018112231	20181122	TR1_2_W0001_P0043_T0001_R1_P3_K1_Ch2.zen
CTCF	nuc	5.83972222222222	53.6956789152137	30908.2638692195	2.89487098468546	955.838294019637	4514.41637104212	CTCFgfpcf2	CTCF2018112329	20181123	TR1_2_W0001_P0035_T0001_R1_P1_K1_Ch2.zen
CTCF	nuc	5.83972222222222	60.9653421015167	35092.8215941976	3.13711916260018	955.838294019637	4514.41637104212	CTCFgfpcf2	CTCF2018112329	20181123	TR1_2_W0001_P0035_T0001_R1_P2_K1_Ch2.zen
CTCF	nuc	5.83972222222222	63.825143799852	36738.9783668005	2.79254729450587	955.838294019637	4514.41637104212	CTCFgfpcf2	CTCF2018112329	20181123	TR1_2_W0001_P0035_T0001_R1_P3_K1_Ch2.zen
CTCF	nuc	5.89916666666667	157.188445820462	186245.535709489	2.26472247635224	1967.49847323698	9292.47904499515	CTCFgfpcf2	CTCF2018112232	20181122	TR1_2_W0001_P0044_T0001_R1_P1_K1_Ch2.zen
CTCF	nuc	5.89916666666667	139.536781940071	165330.871286111	2.43664672151143	1967.49847323698	9292.47904499515	CTCFgfpcf2	CTCF2018112232	20181122	TR1_2_W0001_P0044_T0001_R1_P2_K1_Ch2.zen
CTCF	nuc	5.89916666666667	157.55026924181	186674.244044822	2.60734020996988	1967.49847323698	9292.47904499515	CTCFgfpcf2	CTCF2018112232	20181122	TR1_2_W0001_P0044_T0001_R1_P3_K1_Ch2.zen
CTCF	nuc	5.91277777777778	60.9144450214439	25216.019793795	3.03958719569201	687.393462351931	3246.55364741552	CTCFgfpcf2	CTCF2018112330	20181123	TR1_2_W0001_P0036_T0001_R1_P1_K1_Ch2.zen
CTCF	nuc	5.91277777777778	54.6972671352304	22642.3694784204	2.62817920395938	687.393462351931	3246.55364741552	CTCFgfpcf2	CTCF2018112330	20181123	TR1_2_W0001_P0036_T0001_R1_P3_K1_Ch2.zen
CTCF	nuc	5.93805555555556	118.778985843562	48057.4185873951	2.66683566832545	671.846375317528	3173.12488371223	CTCFgfpcf2	CTCF2018112437	20181124	TR1_2_W0001_P0053_T0001_R1_P1_K1_Ch2.zen
CTCF	nuc	5.93805555555556	102.934967605367	41647.0033849781	2.64282803507648	671.846375317528	3173.12488371223	CTCFgfpcf2	CTCF2018112437	20181124	TR1_2_W0001_P0053_T0001_R1_P2_K1_Ch2.zen
CTCF	nuc	5.97194444444444	132.547443053034	66629.095165811	1.70943863916867	834.7217188634	3942.38378654448	CTCFgfpcf2	CTCF2018112233	20181122	TR1_2_W0001_P0045_T0001_R1_P1_K1_Ch2.zen
CTCF	nuc	5.97194444444444	119.316665697055	59978.2333818046	2.10431051827538	834.7217188634	3942.38378654448	CTCFgfpcf2	CTCF2018112233	20181122	TR1_2_W0001_P0045_T0001_R1_P2_K1_Ch2.zen
CTCF	nuc	5.98555555555556	44.8184003277983	19383.8728697047	3.47463569661769	718.180077824606	3391.95857811185	CTCFgfpcf2	CTCF2018112331	20181123	TR1_2_W0001_P0037_T0001_R1_P1_K1_Ch2.zen
CTCF	nuc	5.98555555555556	43.7317933552711	18913.9174214791	2.34370865444681	718.180077824606	3391.95857811185	CTCFgfpcf2	CTCF2018112331	20181123	TR1_2_W0001_P0037_T0001_R1_P2_K1_Ch2.zen
CTCF	nuc	5.98555555555556	46.9318060940199	20297.9168426024	2.50654903526576	718.180077824606	3391.95857811185	CTCFgfpcf2	CTCF2018112331	20181123	TR1_2_W0001_P0037_T0001_R1_P3_K1_Ch2.zen
CTCF	nuc	6.04472222222222	98.9631880294856	111505.678189563	3.11404876207535	1870.9942747361	8836.69051223553	CTCFgfpcf2	CTCF2018112234	20181122	TR1_2_W0001_P0046_T0001_R1_P1_K1_Ch2.zen
CTCF	nuc	6.04472222222222	123.727674718904	139408.789824339	1.99898189331565	1870.9942747361	8836.69051223553	CTCFgfpcf2	CTCF2018112234	20181122	TR1_2_W0001_P0046_T0001_R1_P3_K1_Ch2.zen
CTCF	cyt	2.47888888888889	106.248302195586	260598.960397686	2.36111513510684	862.348169760833	4072.86328604295	CTCFgfpcf2	CTCF201811221	20181122	TR1_2_W0001_P0001_T0001_R1_P4_K1_Ch2.zen
CTCF	cyt	2.47888888888889	55.6294512222848	136444.318228583	3.22701573469482	862.348169760833	4072.86328604295	CTCFgfpcf2	CTCF201811221	20181122	TR1_2_W0001_P0001_T0001_R1_P5_K1_Ch2.zen
CTCF	cyt	2.86083333333333	73.8027288924169	199092.329583851	2.17701177881699	948.449198747599	4479.51773507829	CTCFgfpcf2	CTCF201811241	20181124	TR1_2_W0001_P0001_T0001_R1_P4_K1_Ch2.zen
CTCF	cyt	2.86083333333333	85.362256942269	230275.639508471	1.98492668012963	948.449198747599	4479.51773507829	CTCFgfpcf2	CTCF201811241	20181124	TR1_2_W0001_P0001_T0001_R1_P5_K1_Ch2.zen
CTCF	cyt	3.03166666666667	68.433958743864	140902.492232233	2.20193274857794	723.900667712635	3418.97687692255	CTCFgfpcf2	CTCF2018112235	20181122	TR1_2_W0001_P0001_T0001_R1_P4_K1_Ch2.zen
CTCF	cyt	3.03166666666667	58.753953341477	120971.789536474	2.29808374010417	723.900667712635	3418.97687692255	CTCFgfpcf2	CTCF2018112235	20181122	TR1_2_W0001_P0001_T0001_R1_P5_K1_Ch2.zen
CTCF	cyt	3.03416666666667	52.5669335555434	95963.2579477413	2.51598657496888	641.836345300083	3031.38775970929	CTCFgfpcf2	CTCF201811243	20181124	TR1_2_W0001_P0004_T0001_R1_P4_K1_Ch2.zen
CTCF	cyt	3.03416666666667	92.3134619076704	168522.300197223	1.2440993356858	641.836345300083	3031.38775970929	CTCFgfpcf2	CTCF201811243	20181124	TR1_2_W0001_P0004_T0001_R1_P5_K1_Ch2.zen
CTCF	cyt	3.10694444444444	68.343006361425	201117.192419349	2.08148506289289	1034.6348063483	4886.57164820894	CTCFgfpcf2	CTCF201811244	20181124	TR1_2_W0001_P0005_T0001_R1_P4_K1_Ch2.zen
CTCF	cyt	3.18	77.5818627560681	180940.844923869	2.410869571165	819.989662108743	3872.80440412335	CTCFgfpcf2	CTCF201811245	20181124	TR1_2_W0001_P0006_T0001_R1_P4_K1_Ch2.zen
CTCF	cyt	3.18	72.7384296831276	169644.714083268	2.26495201641176	819.989662108743	3872.80440412335	CTCFgfpcf2	CTCF201811245	20181124	TR1_2_W0001_P0006_T0001_R1_P5_K1_Ch2.zen
CTCF	cyt	3.295	63.4606785249485	155652.245805207	2.42264352254707	862.348169760833	4072.86328604295	CTCFgfpcf2	CTCF201811221	20181122	TR1_2_W0001_P0001_T0001_R1_P4_K1_Ch2.zen
CTCF	cyt	3.295	56.3342369406942	138172.971032677	2.92707196291764	862.348169760833	4072.86328604295	CTCFgfpcf2	CTCF201811221	20181122	TR1_2_W0001_P0001_T0001_R1_P5_K1_Ch2.zen
CTCF	cyt	3.36777777777778	70.6982031789414	178336.113129004	2.11969115244444	886.875967802249	4188.70787368563	CTCFgfpcf2	CTCF201811222	20181122	TR1_2_W0001_P0002_T0001_R1_P4_K1_Ch2.zen
CTCF	cyt	3.36777777777778	51.435204156805	129745.226538567	2.80098696386269	886.875967802249	4188.70787368563	CTCFgfpcf2	CTCF201811222	20181122	TR1_2_W0001_P0002_T0001_R1_P5_K1_Ch2.zen
CTCF	cyt	3.42722222222222	69.7412822202999	232241.692609921	2.39029250249557	1170.79868582023	5529.67252675572	CTCFgfpcf2	CTCF201811248	20181124	TR1_2_W0001_P0010_T0001_R1_P5_K1_Ch2.zen
CTCF	cyt	3.44055555555556	63.8730174627793	170555.391634049	1.93596956298731	938.814925723808	4434.01514312961	CTCFgfpcf2	CTCF201811223	20181122	TR1_2_W0001_P0003_T0001_R1_P4_K1_Ch2.zen
CTCF	cyt	3.44055555555556	86.4396926818911	230813.514433975	1.04882936692678	938.814925723808	4434.01514312961	CTCFgfpcf2	CTCF201811223	20181122	TR1_2_W0001_P0003_T0001_R1_P5_K1_Ch2.zen
CTCF	cyt	3.51361111111111	42.6379297658809	142557.876827234	2.50644544564232	1175.51202130593	5551.93357134034	CTCFgfpcf2	CTCF201811224	20181122	TR1_2_W0001_P0004_T0001_R1_P4_K1_Ch2.zen
CTCF	cyt	3.51361111111111	42.8968438303765	143423.543606036	2.58643226715853	1175.51202130593	5551.93357134034	CTCFgfpcf2	CTCF201811224	20181122	TR1_2_W0001_P0004_T0001_R1_P5_K1_Ch2.zen
CTCF	cyt	3.58638888888889	49.6126927418944	115246.257590295	1.99810490202046	816.706474095049	3857.2979342414	CTCFgfpcf2	CTCF201811225	20181122	TR1_2_W0001_P0005_T0001_R1_P4_K1_Ch2.zen
CTCF	cyt	3.58638888888889	32.2356036220967	74880.6902688778	2.96410606930854	816.706474095049	3857.2979342414	CTCFgfpcf2	CTCF201811225	20181122	TR1_2_W0001_P0005_T0001_R1_P5_K1_Ch2.zen
CTCF	cyt	3.62472222222222	33.147670057632	92048.6454924045	2.99956037987053	976.32938548684	4611.19562686273	CTCFgfpcf2	CTCF201811231	20181123	TR1_2_W0001_P0001_T0001_R1_P4_K1_Ch2.zen
CTCF	cyt	3.62472222222222	28.3364109667495	78688.1323203246	3.0722932341633	976.32938548684	4611.19562686273	CTCFgfpcf2	CTCF201811231	20181123	TR1_2_W0001_P0001_T0001_R1_P5_K1_Ch2.zen
CTCF	cyt	3.62888888888889	63.2484843809943	141313.588164282	2.30578550259838	785.535410377211	3710.07725765726	CTCFgfpcf2	CTCF2018112410	20181124	TR1_2_W0001_P0014_T0001_R1_P4_K1_Ch2.zen
CTCF	cyt	3.62888888888889	64.5524070100077	144226.890944544	2.24400212271936	785.535410377211	3710.07725765726	CTCFgfpcf2	CTCF2018112410	20181124	TR1_2_W0001_P0014_T0001_R1_P5_K1_Ch2.zen
CTCF	cyt	3.66083333333333	80.326498396187	225261.917767007	2.88349482346396	985.963658510631	4656.6982188114	CTCFgfpcf2	CTCF201811226	20181122	TR1_2_W0001_P0006_T0001_R1_P4_K1_Ch2.zen
CTCF	cyt	3.66083333333333	81.0959870489893	227419.817004383	2.12224669883525	985.963658510631	4656.6982188114	CTCFgfpcf2	CTCF201811226	20181122	TR1_2_W0001_P0006_T0001_R1_P5_K1_Ch2.zen
CTCF	cyt	3.6975	46.0181300633273	243586.838242783	2.30624149297646	1861.04475415127	8789.69900865882	CTCFgfpcf2	CTCF201811232	20181123	TR1_2_W0001_P0002_T0001_R1_P4_K1_Ch2.zen
CTCF	cyt	3.6975	43.038878988873	227816.828714819	2.66828038534067	1861.04475415127	8789.69900865882	CTCFgfpcf2	CTCF201811232	20181123	TR1_2_W0001_P0002_T0001_R1_P5_K1_Ch2.zen
CTCF	cyt	3.70166666666667	67.0999770269666	199123.322136884	2.0730992111723	1043.3540925486	4927.7527649446	CTCFgfpcf2	CTCF2018112411	20181124	TR1_2_W0001_P0015_T0001_R1_P4_K1_Ch2.zen
CTCF	cyt	3.70166666666667	44.9143335425063	133286.056162935	2.70307147687631	1043.3540925486	4927.7527649446	CTCFgfpcf2	CTCF2018112411	20181124	TR1_2_W0001_P0015_T0001_R1_P5_K1_Ch2.zen
CTCF	cyt	3.76111111111111	84.23857031903	213363.050155642	1.74591886323957	890.512848201494	4205.88482978437	CTCFgfpcf2	CTCF201811227	20181122	TR1_2_W0001_P0008_T0001_R1_P5_K1_Ch2.zen
CTCF	cyt	3.77027777777778	37.7424292592391	102977.742316546	2.23430428734535	959.280204237406	4530.67248458347	CTCFgfpcf2	CTCF201811233	20181123	TR1_2_W0001_P0003_T0001_R1_P4_K1_Ch2.zen
CTCF	cyt	3.77027777777778	40.2494298846481	109817.929062808	2.44891342074243	959.280204237406	4530.67248458347	CTCFgfpcf2	CTCF201811233	20181123	TR1_2_W0001_P0003_T0001_R1_P5_K1_Ch2.zen
CTCF	cyt	3.80194444444444	61.0566026148401	124973.103823964	2.12648333152524	719.640981156226	3398.85841248555	CTCFgfpcf2	CTCF2018112412	20181124	TR1_2_W0001_P0017_T0001_R1_P4_K1_Ch2.zen
CTCF	cyt	3.80194444444444	84.8105365066728	173593.608721988	1.55824730203037	719.640981156226	3398.85841248555	CTCFgfpcf2	CTCF2018112412	20181124	TR1_2_W0001_P0017_T0001_R1_P5_K1_Ch2.zen
CTCF	cyt	3.84305555555556	37.2069797136876	97490.9433142551	2.26760309989807	921.237951954943	4350.99924113865	CTCFgfpcf2	CTCF201811234	20181123	TR1_2_W0001_P0004_T0001_R1_P4_K1_Ch2.zen
CTCF	cyt	3.84305555555556	43.511748662048	114010.904807608	2.91551257922236	921.237951954943	4350.99924113865	CTCFgfpcf2	CTCF201811234	20181123	TR1_2_W0001_P0004_T0001_R1_P5_K1_Ch2.zen
CTCF	cyt	3.87444444444444	108.427109521831	252052.329095885	1.7116948905397	817.306213357504	3860.1304978264	CTCFgfpcf2	CTCF2018112413	20181124	TR1_2_W0001_P0018_T0001_R1_P4_K1_Ch2.zen
CTCF	cyt	3.87444444444444	82.7535457634679	192370.930504473	2.34786722058129	817.306213357504	3860.1304978264	CTCFgfpcf2	CTCF2018112413	20181124	TR1_2_W0001_P0018_T0001_R1_P5_K1_Ch2.zen
CTCF	cyt	3.93416666666667	116.81546721469	357059.757980231	2.07380836013026	1074.6635576347	5075.62711004837	CTCFgfpcf2	CTCF201811229	20181122	TR1_2_W0001_P0011_T0001_R1_P4_K1_Ch2.zen
CTCF	cyt	3.93416666666667	47.9114062929457	146446.661074522	3.17782466672734	1074.6635576347	5075.62711004837	CTCFgfpcf2	CTCF201811229	20181122	TR1_2_W0001_P0011_T0001_R1_P5_K1_Ch2.zen
CTCF	cyt	3.9475	65.9488206630755	179937.030912227	2.99883942101699	959.280204237406	4530.67248458347	CTCFgfpcf2	CTCF2018112414	20181124	TR1_2_W0001_P0019_T0001_R1_P4_K1_Ch2.zen
CTCF	cyt	3.9475	113.595902775354	309938.968789408	1.4897030860981	959.280204237406	4530.67248458347	CTCFgfpcf2	CTCF2018112414	20181124	TR1_2_W0001_P0019_T0001_R1_P5_K1_Ch2.zen
CTCF	cyt	4.00805555555556	59.03045832338	125907.120555162	1.45316000080367	749.904747015479	3541.79392877445	CTCFgfpcf2	CTCF2018112210	20181122	TR1_2_W0001_P0012_T0001_R1_P4_K1_Ch2.zen
CTCF	cyt	4.0175	98.3540337693544	249833.712709535	1.60706098581485	893.080962479185	4218.01401231499	CTCFgfpcf2	CTCF201811236	20181123	TR1_2_W0001_P0007_T0001_R1_P4_K1_Ch2.zen
CTCF	cyt	4.0175	49.4691452202632	125658.905296433	1.40948755367414	893.080962479185	4218.01401231499	CTCFgfpcf2	CTCF201811236	20181123	TR1_2_W0001_P0007_T0001_R1_P5_K1_Ch2.zen
CTCF	cyt	4.08083333333333	57.7638101650773	87533.6103168837	2.61353571493738	532.783756077069	2516.33328117132	CTCFgfpcf2	CTCF2018112211	20181122	TR1_2_W0001_P0013_T0001_R1_P4_K1_Ch2.zen
CTCF	cyt	4.08083333333333	52.3233583712789	79289.3067312097	2.12483894775657	532.783756077069	2516.33328117132	CTCFgfpcf2	CTCF2018112211	20181122	TR1_2_W0001_P0013_T0001_R1_P5_K1_Ch2.zen
CTCF	cyt	4.09027777777778	38.7253313806893	137555.697400556	2.61038215298326	1248.86474648308	5898.37788673567	CTCFgfpcf2	CTCF201811237	20181123	TR1_2_W0001_P0008_T0001_R1_P4_K1_Ch2.zen
CTCF	cyt	4.09027777777778	45.3417671376021	161057.844506829	1.98834404552576	1248.86474648308	5898.37788673567	CTCFgfpcf2	CTCF201811237	20181123	TR1_2_W0001_P0008_T0001_R1_P5_K1_Ch2.zen
CTCF	cyt	4.15361111111111	62.6353835084266	133334.499079679	2.04205308980235	748.436154718955	3534.85777948299	CTCFgfpcf2	CTCF2018112212	20181122	TR1_2_W0001_P0014_T0001_R1_P4_K1_Ch2.zen
CTCF	cyt	4.15361111111111	54.4533281868301	115917.023738437	2.6147628055153	748.436154718955	3534.85777948299	CTCFgfpcf2	CTCF2018112212	20181122	TR1_2_W0001_P0014_T0001_R1_P5_K1_Ch2.zen
CTCF	cyt	4.22666666666667	52.0190820271722	192152.590995571	2.32208185472108	1298.71999491586	6133.84381346772	CTCFgfpcf2	CTCF2018112213	20181122	TR1_2_W0001_P0015_T0001_R1_P4_K1_Ch2.zen
CTCF	cyt	4.22666666666667	53.5608947689375	197847.872450277	2.08605556020813	1298.71999491586	6133.84381346772	CTCFgfpcf2	CTCF2018112213	20181122	TR1_2_W0001_P0015_T0001_R1_P5_K1_Ch2.zen
CTCF	cyt	4.29944444444444	77.9916161581431	220247.497981219	1.92502792665247	992.876037958667	4689.34532987434	CTCFgfpcf2	CTCF2018112214	20181122	TR1_2_W0001_P0016_T0001_R1_P4_K1_Ch2.zen
CTCF	cyt	4.29944444444444	176.786201384371	499242.360275749	1.66632648408414	992.876037958667	4689.34532987434	CTCFgfpcf2	CTCF2018112214	20181122	TR1_2_W0001_P0016_T0001_R1_P5_K1_Ch2.zen
CTCF	cyt	4.31333333333333	77.2819221718981	260514.559593649	1.77166680923302	1185.18473915424	5597.61773787781	CTCFgfpcf2	CTCF2018112419	20181124	TR1_2_W0001_P0024_T0001_R1_P4_K1_Ch2.zen
CTCF	cyt	4.31333333333333	60.1098072206798	202627.982266321	1.87818193104921	1185.18473915424	5597.61773787781	CTCFgfpcf2	CTCF2018112419	20181124	TR1_2_W0001_P0024_T0001_R1_P5_K1_Ch2.zen
CTCF	cyt	4.37361111111111	54.9040876842309	135677.397753657	3.23950300113609	868.829967174285	4103.47676171153	CTCFgfpcf2	CTCF2018112215	20181122	TR1_2_W0001_P0017_T0001_R1_P4_K1_Ch2.zen
CTCF	cyt	4.37361111111111	67.9518894952681	167920.749219734	2.95241338147783	868.829967174285	4103.47676171153	CTCFgfpcf2	CTCF2018112215	20181122	TR1_2_W0001_P0017_T0001_R1_P5_K1_Ch2.zen
CTCF	cyt	4.38361111111111	60.6900770461655	155356.250011299	2.21598549635532	900.001030892124	4250.69743829568	CTCFgfpcf2	CTCF2018112311	20181123	TR1_2_W0001_P0012_T0001_R1_P4_K1_Ch2.zen
CTCF	cyt	4.38361111111111	27.7168456698182	70950.3993894982	1.91028632947604	900.001030892124	4250.69743829568	CTCFgfpcf2	CTCF2018112311	20181123	TR1_2_W0001_P0012_T0001_R1_P5_K1_Ch2.zen
CTCF	cyt	4.3875	73.260096021993	172676.610947837	2.099029970614	828.701259344143	3913.94920594127	CTCFgfpcf2	CTCF2018112420	20181124	TR1_2_W0001_P0025_T0001_R1_P4_K1_Ch2.zen
CTCF	cyt	4.52972222222222	34.1454574329343	73591.8775308397	2.42474688827993	757.755180181713	3578.87145980366	CTCFgfpcf2	CTCF2018112313	20181123	TR1_2_W0001_P0014_T0001_R1_P4_K1_Ch2.zen
CTCF	cyt	4.60277777777778	34.0055799036543	86582.943168091	2.55888565293488	895.187738862679	4227.96429978022	CTCFgfpcf2	CTCF2018112314	20181123	TR1_2_W0001_P0015_T0001_R1_P5_K1_Ch2.zen
CTCF	cyt	4.64694444444444	58.8780114682931	142012.045544247	2.18222775449029	848.015939181146	4005.17227934516	CTCFgfpcf2	CTCF2018112218	20181122	TR1_2_W0001_P0022_T0001_R1_P4_K1_Ch2.zen
CTCF	cyt	4.64694444444444	48.7582058223405	117603.369631918	2.79289335683757	848.015939181146	4005.17227934516	CTCFgfpcf2	CTCF2018112218	20181122	TR1_2_W0001_P0022_T0001_R1_P5_K1_Ch2.zen
CTCF	cyt	4.67583333333333	30.7705453348041	93175.4944557907	3.00068077505883	1064.62945843594	5028.23614237637	CTCFgfpcf2	CTCF2018112315	20181123	TR1_2_W0001_P0016_T0001_R1_P4_K1_Ch2.zen
CTCF	cyt	4.67583333333333	27.3165469514731	82716.5310635381	1.06798524975362	1064.62945843594	5028.23614237637	CTCFgfpcf2	CTCF2018112315	20181123	TR1_2_W0001_P0016_T0001_R1_P5_K1_Ch2.zen
CTCF	cyt	4.75	32.2581991556008	64363.1821532433	2.1800465748123	701.502712949423	3313.19152149838	CTCFgfpcf2	CTCF2018112316	20181123	TR1_2_W0001_P0017_T0001_R1_P4_K1_Ch2.zen
CTCF	cyt	4.75	24.1259499805226	48137.3093930696	2.66158321381415	701.502712949423	3313.19152149838	CTCFgfpcf2	CTCF2018112316	20181123	TR1_2_W0001_P0017_T0001_R1_P5_K1_Ch2.zen
CTCF	cyt	4.80833333333333	64.0196364174719	186490.451827495	1.88400407896121	1024.17781407986	4837.18336006034	CTCFgfpcf2	CTCF2018112425	20181124	TR1_2_W0001_P0032_T0001_R1_P4_K1_Ch2.zen
CTCF	cyt	4.82138888888889	115.943011519397	297963.252946461	0.836014101058953	903.545643712529	4267.43861538135	CTCFgfpcf2	CTCF2018112220	20181122	TR1_2_W0001_P0025_T0001_R1_P5_K1_Ch2.zen
CTCF	cyt	4.82277777777778	98.6776882025392	245411.861056883	1.42044740829316	874.39677776425	4129.76876216712	CTCFgfpcf2	CTCF2018112317	20181123	TR1_2_W0001_P0018_T0001_R1_P4_K1_Ch2.zen
CTCF	cyt	4.82277777777778	38.8821998182653	96700.2084584765	2.1883450391741	874.39677776425	4129.76876216712	CTCFgfpcf2	CTCF2018112317	20181123	TR1_2_W0001_P0018_T0001_R1_P5_K1_Ch2.zen
CTCF	cyt	4.92305555555556	31.05728549103	123184.277775805	3.15845283913939	1394.51680864564	6586.29137379377	CTCFgfpcf2	CTCF2018112318	20181123	TR1_2_W0001_P0020_T0001_R1_P4_K1_Ch2.zen
CTCF	cyt	4.92305555555556	44.5154214204726	176564.047722403	2.00347851065144	1394.51680864564	6586.29137379377	CTCFgfpcf2	CTCF2018112318	20181123	TR1_2_W0001_P0020_T0001_R1_P5_K1_Ch2.zen
CTCF	cyt	4.97611111111111	66.1160302239809	156332.300606505	1.47086276655673	831.33088534106	3926.36890781394	CTCFgfpcf2	CTCF2018112221	20181122	TR1_2_W0001_P0029_T0001_R1_P4_K1_Ch2.zen
CTCF	cyt	4.97611111111111	153.755171575176	363556.305801567	1.99919271554337	831.33088534106	3926.36890781394	CTCFgfpcf2	CTCF2018112221	20181122	TR1_2_W0001_P0029_T0001_R1_P5_K1_Ch2.zen
CTCF	cyt	5.02361111111111	37.261794496037	105313.291475282	2.72370048196721	993.691068238413	4693.19471115651	CTCFgfpcf2	CTCF2018112319	20181123	TR1_2_W0001_P0022_T0001_R1_P4_K1_Ch2.zen
CTCF	cyt	5.02361111111111	32.553129905875	92005.1571476183	2.94426144874438	993.691068238413	4693.19471115651	CTCFgfpcf2	CTCF2018112319	20181123	TR1_2_W0001_P0022_T0001_R1_P5_K1_Ch2.zen
CTCF	cyt	5.04861111111111	81.1045542628266	265326.61309847	1.7537128725806	1150.18457091457	5432.31223225098	CTCFgfpcf2	CTCF2018112222	20181122	TR1_2_W0001_P0030_T0001_R1_P5_K1_Ch2.zen
CTCF	cyt	5.08277777777778	78.8645200591658	145973.058311036	2.87771335310079	650.763233552774	3073.54937922438	CTCFgfpcf2	CTCF2018112428	20181124	TR1_2_W0001_P0037_T0001_R1_P4_K1_Ch2.zen
CTCF	cyt	5.15277777777778	39.4711361157281	117783.890890482	2.7025207825697	1049.15157208567	4955.1342129329	CTCFgfpcf2	CTCF2018112320	20181123	TR1_2_W0001_P0025_T0001_R1_P4_K1_Ch2.zen
CTCF	cyt	5.15583333333333	78.9677296765248	156928.315679337	1.66142906699605	698.688551794828	3299.90026159956	CTCFgfpcf2	CTCF2018112429	20181124	TR1_2_W0001_P0038_T0001_R1_P4_K1_Ch2.zen
CTCF	cyt	5.19583333333333	66.0880101471072	182869.71970985	2.15003227494707	972.861662315467	4594.81759895462	CTCFgfpcf2	CTCF2018112224	20181122	TR1_2_W0001_P0032_T0001_R1_P5_K1_Ch2.zen
CTCF	cyt	5.22888888888889	63.2917022256389	197837.730277568	3.22062279812354	1098.99144258863	5190.52750982937	CTCFgfpcf2	CTCF2018112430	20181124	TR1_2_W0001_P0039_T0001_R1_P4_K1_Ch2.zen
CTCF	cyt	5.22888888888889	71.7793417974678	224368.464785518	2.16716546640966	1098.99144258863	5190.52750982937	CTCFgfpcf2	CTCF2018112430	20181124	TR1_2_W0001_P0039_T0001_R1_P5_K1_Ch2.zen
CTCF	cyt	5.25333333333333	40.8004998320767	116216.856691523	2.80343487701613	1001.46461175561	4729.90909300813	CTCFgfpcf2	CTCF2018112321	20181123	TR1_2_W0001_P0027_T0001_R1_P4_K1_Ch2.zen
CTCF	cyt	5.25333333333333	42.9991944310246	122479.656808336	2.58619027594318	1001.46461175561	4729.90909300813	CTCFgfpcf2	CTCF2018112321	20181123	TR1_2_W0001_P0027_T0001_R1_P5_K1_Ch2.zen
CTCF	cyt	5.26888888888889	78.2312236442415	258164.570645614	1.70676203714359	1160.24173700805	5479.8121446763	CTCFgfpcf2	CTCF2018112225	20181122	TR1_2_W0001_P0033_T0001_R1_P4_K1_Ch2.zen
CTCF	cyt	5.26888888888889	95.1953471481579	314146.510550885	1.87832762993492	1160.24173700805	5479.8121446763	CTCFgfpcf2	CTCF2018112225	20181122	TR1_2_W0001_P0033_T0001_R1_P5_K1_Ch2.zen
CTCF	cyt	5.32611111111111	31.6911476222304	88189.037968912	2.69683781832301	978.382339116012	4620.89170990367	CTCFgfpcf2	CTCF2018112322	20181123	TR1_2_W0001_P0028_T0001_R1_P4_K1_Ch2.zen
CTCF	cyt	5.41472222222222	31.2264100075792	82945.1977837372	3.39517730160468	933.901677150621	4410.80991068332	CTCFgfpcf2	CTCF2018112227	20181122	TR1_2_W0001_P0035_T0001_R1_P4_K1_Ch2.zen
CTCF	cyt	5.41472222222222	46.3593987466225	123142.221511868	2.23334088105571	933.901677150621	4410.80991068332	CTCFgfpcf2	CTCF2018112227	20181122	TR1_2_W0001_P0035_T0001_R1_P5_K1_Ch2.zen
CTCF	cyt	5.47333333333333	31.449557358289	113867.71904625	2.93753519430754	1272.96965145482	6012.22515390177	CTCFgfpcf2	CTCF2018112324	20181123	TR1_2_W0001_P0030_T0001_R1_P4_K1_Ch2.zen
CTCF	cyt	5.47333333333333	39.6574668339345	143585.654961284	1.52262830255869	1272.96965145482	6012.22515390177	CTCFgfpcf2	CTCF2018112324	20181123	TR1_2_W0001_P0030_T0001_R1_P5_K1_Ch2.zen
CTCF	cyt	5.51611111111111	42.0197483422035	111667.398550152	3.20006081390537	934.339948150107	4412.87986099543	CTCFgfpcf2	CTCF2018112228	20181122	TR1_2_W0001_P0037_T0001_R1_P4_K1_Ch2.zen
CTCF	cyt	5.51611111111111	92.0190644679695	244540.482786196	2.74142402260441	934.339948150107	4412.87986099543	CTCFgfpcf2	CTCF2018112228	20181122	TR1_2_W0001_P0037_T0001_R1_P5_K1_Ch2.zen
CTCF	cyt	5.53555555555556	85.0110429151007	213845.306578123	1.90648234264168	884.415499033204	4177.08710000361	CTCFgfpcf2	CTCF2018112433	20181124	TR1_2_W0001_P0045_T0001_R1_P4_K1_Ch2.zen
CTCF	cyt	5.61666666666667	57.2592689771886	165408.653956559	2.45747827707796	1015.65075200214	4796.91011626858	CTCFgfpcf2	CTCF2018112229	20181122	TR1_2_W0001_P0039_T0001_R1_P4_K1_Ch2.zen
CTCF	cyt	5.61944444444444	39.8553627651779	79531.0129886768	3.01351206025811	701.587291563359	3313.5909855937	CTCFgfpcf2	CTCF2018112326	20181123	TR1_2_W0001_P0032_T0001_R1_P4_K1_Ch2.zen
CTCF	cyt	5.61944444444444	37.6034138617914	75037.2694856933	2.68879714351361	701.587291563359	3313.5909855937	CTCFgfpcf2	CTCF2018112326	20181123	TR1_2_W0001_P0032_T0001_R1_P5_K1_Ch2.zen
CTCF	cyt	5.68111111111111	41.5666170511992	123273.323901026	2.99235920014077	1042.69284156692	4924.62968201755	CTCFgfpcf2	CTCF2018112435	20181124	TR1_2_W0001_P0047_T0001_R1_P4_K1_Ch2.zen
CTCF	cyt	5.68111111111111	41.7863474787224	123924.974241722	3.06125841775176	1042.69284156692	4924.62968201755	CTCFgfpcf2	CTCF2018112435	20181124	TR1_2_W0001_P0047_T0001_R1_P5_K1_Ch2.zen
CTCF	cyt	5.69222222222222	38.0540341330172	103827.935773255	1.95988641960535	959.280204237406	4530.67248458347	CTCFgfpcf2	CTCF2018112327	20181123	TR1_2_W0001_P0033_T0001_R1_P4_K1_Ch2.zen
CTCF	cyt	5.76527777777778	34.526484021989	64268.6937388633	2.78302088255398	654.453936706342	3090.98053974742	CTCFgfpcf2	CTCF2018112328	20181123	TR1_2_W0001_P0034_T0001_R1_P4_K1_Ch2.zen
CTCF	cyt	5.76527777777778	30.0316996964566	55901.9594645043	3.67341476285749	654.453936706342	3090.98053974742	CTCFgfpcf2	CTCF2018112328	20181123	TR1_2_W0001_P0034_T0001_R1_P5_K1_Ch2.zen
CTCF	cyt	5.81027777777778	113.387534295684	298063.848470574	1.15060243695978	924.22127033741	4365.08942922811	CTCFgfpcf2	CTCF2018112436	20181124	TR1_2_W0001_P0050_T0001_R1_P4_K1_Ch2.zen
CTCF	cyt	5.81027777777778	89.9024157869538	236328.095523999	1.29739720572867	924.22127033741	4365.08942922811	CTCFgfpcf2	CTCF2018112436	20181124	TR1_2_W0001_P0050_T0001_R1_P5_K1_Ch2.zen
CTCF	cyt	5.8225	90.4406602790358	273568.304007716	1.82035833425989	1063.49149163026	5022.86153454845	CTCFgfpcf2	CTCF2018112231	20181122	TR1_2_W0001_P0043_T0001_R1_P4_K1_Ch2.zen
CTCF	cyt	5.8225	107.65632010209	325642.878050364	2.78445404849408	1063.49149163026	5022.86153454845	CTCFgfpcf2	CTCF2018112231	20181122	TR1_2_W0001_P0043_T0001_R1_P5_K1_Ch2.zen
CTCF	cyt	5.83972222222222	31.4713494284539	85559.4185991836	2.76341039741511	955.838294019637	4514.41637104212	CTCFgfpcf2	CTCF2018112329	20181123	TR1_2_W0001_P0035_T0001_R1_P4_K1_Ch2.zen
CTCF	cyt	5.83972222222222	22.1350383470048	60177.3055822031	2.77765518638911	955.838294019637	4514.41637104212	CTCFgfpcf2	CTCF2018112329	20181123	TR1_2_W0001_P0035_T0001_R1_P5_K1_Ch2.zen
CTCF	cyt	5.89916666666667	87.8421130395665	491569.8207952	2.63336763969289	1967.49847323698	9292.47904499515	CTCFgfpcf2	CTCF2018112232	20181122	TR1_2_W0001_P0044_T0001_R1_P4_K1_Ch2.zen
CTCF	cyt	5.89916666666667	87.132521391914	487598.902667158	2.3163993660664	1967.49847323698	9292.47904499515	CTCFgfpcf2	CTCF2018112232	20181122	TR1_2_W0001_P0044_T0001_R1_P5_K1_Ch2.zen
CTCF	cyt	5.91277777777778	28.2932150660161	55316.6322872331	3.05971854199677	687.393462351931	3246.55364741552	CTCFgfpcf2	CTCF2018112330	20181123	TR1_2_W0001_P0036_T0001_R1_P4_K1_Ch2.zen
CTCF	cyt	5.91277777777778	37.7405211030599	73787.2498164446	1.41728347692516	687.393462351931	3246.55364741552	CTCFgfpcf2	CTCF2018112330	20181123	TR1_2_W0001_P0036_T0001_R1_P5_K1_Ch2.zen
CTCF	cyt	5.93805555555556	70.118551167686	133989.555463837	2.2014851688609	671.846375317528	3173.12488371223	CTCFgfpcf2	CTCF2018112437	20181124	TR1_2_W0001_P0053_T0001_R1_P4_K1_Ch2.zen
CTCF	cyt	5.97194444444444	60.9494822602517	144703.744155622	2.10662603508785	834.7217188634	3942.38378654448	CTCFgfpcf2	CTCF2018112233	20181122	TR1_2_W0001_P0045_T0001_R1_P4_K1_Ch2.zen
CTCF	cyt	5.97194444444444	56.752685506314	134739.882589713	2.46583758903106	834.7217188634	3942.38378654448	CTCFgfpcf2	CTCF2018112233	20181122	TR1_2_W0001_P0045_T0001_R1_P5_K1_Ch2.zen
CTCF	cyt	5.98555555555556	33.9072646419691	69261.8589478594	2.43041366725344	718.180077824606	3391.95857811185	CTCFgfpcf2	CTCF2018112331	20181123	TR1_2_W0001_P0037_T0001_R1_P4_K1_Ch2.zen
CTCF	cyt	5.98555555555556	29.3834972077692	60021.2273236661	2.71874129449514	718.180077824606	3391.95857811185	CTCFgfpcf2	CTCF2018112331	20181123	TR1_2_W0001_P0037_T0001_R1_P5_K1_Ch2.zen
CTCF	cyt	6.04472222222222	69.4250780253383	369451.019251882	1.9154267504656	1870.9942747361	8836.69051223553	CTCFgfpcf2	CTCF2018112234	20181122	TR1_2_W0001_P0046_T0001_R1_P5_K1_Ch2.zen
