# Supplementary material for: Absolute quantification of cohesin, CTCF and their regulators in human cells
Source: eLife. 2019 Jun 17;8:e46269. doi: 10.7554/eLife.46269 (PMC6606026; doi:10.7554/eLife.46269)
Supplement: Figure 2—source data 1. [file elife-46269-fig2-data1.zip › Figure 2 - source data 1/QCfailed_FCS_conc_Nprot_G1.txt]

POI	location	time_after_release_or_noctreat_h	Conc_nM	N_prot	CPM_kHz	Vol_nuc_um3	Vol_cyt_um3	cellline	UUID	experiment	filename
SCC1	nuc	14.1694444444444	182.989419994188	209432.678441514	0.817105601094447	1900.49888346057	3878.69692217357	SCC1gfpc	SCC1201512031	20151203	TR1_2_W0001_P0081_T0001_R1_P3_K1_Ch2-Ch1.zen
SCC1	nuc	14.3130555555556	336.481351138088	224976.571565513	0.641797162602052	1110.26192734384	2265.9153119594	SCC1gfpc	SCC1201512027	20151202	TR1_2_W0001_P0079_T0001_R1_P3_K1_Ch2-Ch1.zen
SCC1	nuc	14.3783333333333	422.722016460609	325082.595972738	0.534518441225416	1276.99149269689	2606.19094042632	SCC1gfpc	SCC1201512032	20151203	TR1_2_W0001_P0085_T0001_R1_P3_K1_Ch2-Ch1.zen
SCC1	nuc	14.5058333333333	337.668124466863	205905.195762272	0.738539121052854	1012.57311565019	2066.54382242871	SCC1gfpc	SCC1201512026	20151202	TR1_2_W0001_P0082_T0001_R1_P2_K1_Ch2-Ch1.zen
SCC1	nuc	14.9930555555556	604.776993739677	401140.108199846	0.639287355300308	1101.41244133784	2247.85454147803	SCC1gfpc	SCC1201512025	20151202	TR1_2_W0001_P0091_T0001_R1_P3_K1_Ch2-Ch1.zen
SCC1	nuc	15.0941666666667	342.797218200625	212160.014837046	0.584408933289228	1027.72140170495	2097.45971036115	SCC1gfpc	SCC1201512024	20151202	TR1_2_W0001_P0094_T0001_R1_P1_K1_Ch2-Ch1.zen
SCC1	nuc	15.0941666666667	299.189697940756	185170.962259828	0.713335498916342	1027.72140170495	2097.45971036115	SCC1gfpc	SCC1201512024	20151202	TR1_2_W0001_P0094_T0001_R1_P2_K1_Ch2-Ch1.zen
SCC1	nuc	15.1702777777778	286.017643526128	211233.5016257	0.689997481097662	1226.36324699251	2502.86458622659	SCC1gfpc	SCC1201512023	20151202	TR1_2_W0001_P0095_T0001_R1_P3_K1_Ch2-Ch1.zen
SCC1	nuc	15.3633333333333	402.219072091688	272374.577873861	0.6348134447588	1124.48343682892	2294.93975682937	SCC1gfpc	SCC1201512022	20151202	TR1_2_W0001_P0098_T0001_R1_P1_K1_Ch2-Ch1.zen
SCC1	nuc	15.4302777777778	675.840330856537	780700.827472117	0.278864856342669	1918.18145234744	3914.78498626796	SCC1gfpc	SCC12015120313	20151203	TR1_2_W0001_P0102_T0001_R1_P2_K1_Ch2-Ch1.zen
SCC1	nuc	15.7636111111111	368.390394245012	238971.519921737	0.769432005432226	1077.17682396275	2198.39246847298	SCC1gfpc	SCC12015120311	20151203	TR1_2_W0001_P0107_T0001_R1_P1_K1_Ch2-Ch1.zen
SCC1	nuc	16.2888888888889	407.12164111112	283500.473174948	0.66019071926252	1156.32190270036	2359.91835832027	SCC1gfpc	SCC1201512029	20151202	TR1_2_W0001_P0118_T0001_R1_P2_K1_Ch2-Ch1.zen
SCC1	nuc	16.2888888888889	345.195202787384	240377.797311037	0.506423834881724	1156.32190270036	2359.91835832027	SCC1gfpc	SCC1201512029	20151202	TR1_2_W0001_P0118_T0001_R1_P3_K1_Ch2-Ch1.zen
SCC1	nuc	16.3775	320.898270950147	287883.488056838	0.53477806289915	1489.69901778082	3040.30223091228	SCC1gfpc	SCC1201512038	20151203	TR1_2_W0001_P0118_T0001_R1_P2_K1_Ch2-Ch1.zen
SCC1	nuc	16.3775	450.778301685238	404401.150075515	0.496361986149034	1489.69901778082	3040.30223091228	SCC1gfpc	SCC1201512038	20151203	TR1_2_W0001_P0118_T0001_R1_P3_K1_Ch2-Ch1.zen
SCC1	nuc	16.4480555555556	1033.49965937663	495182.557402612	0.0110546719963074	795.617181158372	1623.76202303695	SCC1gfpc	SCC12015120210	20151202	TR1_2_W0001_P0122_T0001_R1_P2_K1_Ch2-Ch1.zen
SCC1	nuc	16.4480555555556	767.287675074696	367631.928815692	0.28270307013881	795.617181158372	1623.76202303695	SCC1gfpc	SCC12015120210	20151202	TR1_2_W0001_P0122_T0001_R1_P3_K1_Ch2-Ch1.zen
SCC1	nuc	16.4813888888889	458.617441037771	227870.110548313	0.742021356224193	825.060790761277	1683.85300174698	SCC1gfpc	SCC1201512037	20151203	TR1_2_W0001_P0121_T0001_R1_P3_K1_Ch2-Ch1.zen
SCC1	nuc	16.6188888888889	170.236943658595	134193.484237636	0.747043473112089	1308.96118356935	2671.43735686412	SCC1gfpc	SCC1201512036	20151203	TR1_2_W0001_P0123_T0001_R1_P2_K1_Ch2-Ch1.zen
SCC1	nuc	16.6411111111111	318.783418488961	269586.205490848	0.607643631573472	1404.27154211958	2865.95470048229	SCC1gfpc	SCC12015120211	20151202	TR1_2_W0001_P0125_T0001_R1_P2_K1_Ch2-Ch1.zen
SCC1	nuc	16.6411111111111	863.05051330998	729857.63855915	0.180705447410485	1404.27154211958	2865.95470048229	SCC1gfpc	SCC12015120211	20151202	TR1_2_W0001_P0125_T0001_R1_P3_K1_Ch2-Ch1.zen
SCC1	nuc	16.7755555555556	344.158892186168	266214.361392138	0.610845032568729	1284.46311619222	2621.43965396526	SCC1gfpc	SCC12015120212	20151202	TR1_2_W0001_P0127_T0001_R1_P1_K1_Ch2-Ch1.zen
SCC1	nuc	16.9652777777778	473.466870760728	377071.147367195	0.468236137847419	1322.46095554884	2698.98881952615	SCC1gfpc	SCC12015120314	20151203	TR1_2_W0001_P0129_T0001_R1_P1_K1_Ch2-Ch1.zen
SCC1	nuc	16.9686111111111	444.740902446705	300062.401421719	0.434993067049969	1120.34984929692	2286.50358600211	SCC1gfpc	SCC12015120213	20151202	TR1_2_W0001_P0130_T0001_R1_P2_K1_Ch2-Ch1.zen
SCC1	nuc	17.1158333333333	673.816138116315	623608.595429454	0.277026698304991	1536.80879314547	3136.44779684833	SCC1gfpc	SCC12015120218	20151202	TR1_2_W0001_P0133_T0001_R1_P2_K1_Ch2-Ch1.zen
SCC1	nuc	17.1158333333333	857.528116834841	793631.785037967	0.263469207550015	1536.80879314547	3136.44779684833	SCC1gfpc	SCC12015120218	20151202	TR1_2_W0001_P0133_T0001_R1_P3_K1_Ch2-Ch1.zen
SCC1	nuc	17.1744444444444	457.810061010929	311493.946689676	0.671880022686921	1129.83085562031	2305.85321591543	SCC1gfpc	SCC12015120315	20151203	TR1_2_W0001_P0133_T0001_R1_P2_K1_Ch2-Ch1.zen
SCC1	nuc	17.6380555555556	576.275006039637	411694.110732903	0.585415557093202	1186.29861386989	2421.09733525207	SCC1gfpc	SCC12015120316	20151203	TR1_2_W0001_P0141_T0001_R1_P3_K1_Ch2-Ch1.zen
SCC1	nuc	17.7880555555556	345.300378926807	263087.65104658	0.713812843523193	1265.18070772096	2582.08650356856	SCC1gfpc	SCC12015120317	20151203	TR1_2_W0001_P0144_T0001_R1_P1_K1_Ch2-Ch1.zen
SCC1	nuc	17.7880555555556	519.188713498276	395574.831133071	0.708894751648251	1265.18070772096	2582.08650356856	SCC1gfpc	SCC12015120317	20151203	TR1_2_W0001_P0144_T0001_R1_P2_K1_Ch2-Ch1.zen
SCC1	nuc	17.7880555555556	212.544403568885	161939.607630396	0.853494975320977	1265.18070772096	2582.08650356856	SCC1gfpc	SCC12015120317	20151203	TR1_2_W0001_P0144_T0001_R1_P3_K1_Ch2-Ch1.zen
SCC1	nuc	18.0436111111111	360.211106659407	359572.032493218	0.670145097021724	1657.59320501789	3382.95471703291	SCC1gfpc	SCC12015120318	20151203	TR1_2_W0001_P0148_T0001_R1_P1_K1_Ch2-Ch1.zen
SCC1	nuc	18.1655555555556	394.774879540151	187292.961592666	0.775500468594894	787.809293597936	1607.82703369657	SCC1gfpc	SCC12015120216	20151202	TR1_2_W0001_P0151_T0001_R1_P3_K1_Ch2-Ch1.zen
SCC1	nuc	18.2527777777778	256.909730992588	188231.426767264	0.631789640163753	1216.63619379222	2483.01280328785	SCC1gfpc	SCC12015120319	20151203	TR1_2_W0001_P0152_T0001_R1_P1_K1_Ch2-Ch1.zen
SCC1	nuc	18.2527777777778	603.426159234185	442115.471697012	0.475681042680656	1216.63619379222	2483.01280328785	SCC1gfpc	SCC12015120319	20151203	TR1_2_W0001_P0152_T0001_R1_P2_K1_Ch2-Ch1.zen
SCC1	nuc	18.2527777777778	447.083331382756	327566.935767277	0.65176458175727	1216.63619379222	2483.01280328785	SCC1gfpc	SCC12015120319	20151203	TR1_2_W0001_P0152_T0001_R1_P3_K1_Ch2-Ch1.zen
SCC1	nuc	18.6452777777778	312.837342383273	253629.045547937	0.666305065570483	1346.26189010807	2747.56375551961	SCC1gfpc	SCC12015120321	20151203	TR1_2_W0001_P0158_T0001_R1_P2_K1_Ch2-Ch1.zen
SCC1	nuc	18.6452777777778	380.642788028448	308601.480523008	0.733267461659193	1346.26189010807	2747.56375551961	SCC1gfpc	SCC12015120321	20151203	TR1_2_W0001_P0158_T0001_R1_P3_K1_Ch2-Ch1.zen
SCC1	nuc	18.6686111111111	145.19609382831	140634.950269988	0.920531755329691	1608.37562807442	3282.50737351232	SCC1gfpc	SCC12015120215	20151202	TR1_2_W0001_P0159_T0001_R1_P2_K1_Ch2-Ch1.zen
SCC1	nuc	18.6686111111111	414.915137821702	401881.126656335	0.326534736546982	1608.37562807442	3282.50737351232	SCC1gfpc	SCC12015120215	20151202	TR1_2_W0001_P0159_T0001_R1_P3_K1_Ch2-Ch1.zen
SCC1	nuc	19.0213888888889	498.131382438589	313636.496741782	0.687547102764176	1045.5187924677	2133.78211253405	SCC1gfpc	SCC12015120214	20151202	TR1_2_W0001_P0166_T0001_R1_P1_K1_Ch2-Ch1.zen
SCC1	nuc	19.3055555555556	410.501629842515	321288.876925538	0.852913142525412	1299.66061162236	2652.45597250279	SCC1gfpc	SCC12015120325	20151203	TR1_2_W0001_P0169_T0001_R1_P3_K1_Ch2-Ch1.zen
SCC1	nuc	19.5341666666667	342.703867007718	329511.021434155	0.311042814186016	1596.61458735839	3258.50445889668	SCC1gfpc	SCC12015120220	20151202	TR1_2_W0001_P0177_T0001_R1_P2_K1_Ch2-Ch1.zen
SCC1	nuc	19.5341666666667	386.96477900521	372068.050186831	0.683073746652634	1596.61458735839	3258.50445889668	SCC1gfpc	SCC12015120220	20151202	TR1_2_W0001_P0177_T0001_R1_P3_K1_Ch2-Ch1.zen
SCC1	nuc	19.5608333333333	401.94671227839	383493.368590063	0.48590763804161	1584.3040419506	3233.38006919089	SCC1gfpc	SCC12015120324	20151203	TR1_2_W0001_P0173_T0001_R1_P1_K1_Ch2-Ch1.zen
SCC1	nuc	19.5608333333333	262.582471597802	250527.329841676	0.801441299283289	1584.3040419506	3233.38006919089	SCC1gfpc	SCC12015120324	20151203	TR1_2_W0001_P0173_T0001_R1_P2_K1_Ch2-Ch1.zen
SCC1	nuc	19.7275	1138.74853277097	830559.014042783	0.145366847920427	1211.13294531212	2471.78131395235	SCC1gfpc	SCC12015120221	20151202	TR1_2_W0001_P0180_T0001_R1_P2_K1_Ch2-Ch1.zen
SCC1	nuc	19.875	575.972684129385	413634.476729001	0.513583033113738	1192.51539829301	2433.78506836132	SCC1gfpc	SCC12015120222	20151202	TR1_2_W0001_P0183_T0001_R1_P1_K1_Ch2-Ch1.zen
SCC1	nuc	19.875	720.782002258106	517629.211514378	0.159440858852899	1192.51539829301	2433.78506836132	SCC1gfpc	SCC12015120222	20151202	TR1_2_W0001_P0183_T0001_R1_P2_K1_Ch2-Ch1.zen
SCC1	cyt	14.1694444444444	36.005373949173	84101.5536789436	0.262451646461909	1900.49888346057	3878.69692217357	SCC1gfpc	SCC1201512031	20151203	TR1_2_W0001_P0081_T0001_R1_P4_K1_Ch2-Ch1.zen
SCC1	cyt	14.3130555555556	0.711737367669734	971.212558529202	19.7387667857143	1110.26192734384	2265.9153119594	SCC1gfpc	SCC1201512027	20151202	TR1_2_W0001_P0079_T0001_R1_P4_K1_Ch2-Ch1.zen
SCC1	cyt	14.3130555555556	64.5634880637106	88101.1357254223	0.148440793091108	1110.26192734384	2265.9153119594	SCC1gfpc	SCC1201512027	20151202	TR1_2_W0001_P0079_T0001_R1_P5_K1_Ch2-Ch1.zen
SCC1	cyt	14.3783333333333	57.2851541189374	89908.1712654242	0.151498581044439	1276.99149269689	2606.19094042632	SCC1gfpc	SCC1201512032	20151203	TR1_2_W0001_P0085_T0001_R1_P5_K1_Ch2-Ch1.zen
SCC1	cyt	14.5058333333333	20.1421721040613	25066.9658436352	0.463403298373693	1012.57311565019	2066.54382242871	SCC1gfpc	SCC1201512026	20151202	TR1_2_W0001_P0082_T0001_R1_P4_K1_Ch2-Ch1.zen
SCC1	cyt	14.7241666666667	12.6644177726849	19059.0823288206	0.879163788027478	1224.46868604034	2498.99800793075	SCC1gfpc	SCC1201512033	20151203	TR1_2_W0001_P0091_T0001_R1_P4_K1_Ch2-Ch1.zen
SCC1	cyt	14.7241666666667	72.122326565618	108539.167329505	0.348157043186395	1224.46868604034	2498.99800793075	SCC1gfpc	SCC1201512033	20151203	TR1_2_W0001_P0091_T0001_R1_P5_K1_Ch2-Ch1.zen
SCC1	cyt	14.9205555555556	13.0000222487335	18291.9905391344	0.558669207506315	1144.84791667405	2336.50128890097	SCC1gfpc	SCC1201512034	20151203	TR1_2_W0001_P0094_T0001_R1_P5_K1_Ch2-Ch1.zen
SCC1	cyt	14.9930555555556	4.53978219990276	6145.45538208184	0.755231344641193	1101.41244133784	2247.85454147803	SCC1gfpc	SCC1201512025	20151202	TR1_2_W0001_P0091_T0001_R1_P5_K1_Ch2-Ch1.zen
SCC1	cyt	15.0941666666667	0.667974630863168	843.73184989229	1.12892551981777	1027.72140170495	2097.45971036115	SCC1gfpc	SCC1201512024	20151202	TR1_2_W0001_P0094_T0001_R1_P4_K1_Ch2-Ch1.zen
SCC1	cyt	15.0941666666667	3.92506337122776	4957.82448335056	0.960447931072411	1027.72140170495	2097.45971036115	SCC1gfpc	SCC1201512024	20151202	TR1_2_W0001_P0094_T0001_R1_P5_K1_Ch2-Ch1.zen
SCC1	cyt	15.3633333333333	0.215940704202178	298.439738303308	1.813795306	1124.48343682892	2294.93975682937	SCC1gfpc	SCC1201512022	20151202	TR1_2_W0001_P0098_T0001_R1_P4_K1_Ch2-Ch1.zen
SCC1	cyt	15.3633333333333	1.98699727428151	2746.11935131393	0.654614561217948	1124.48343682892	2294.93975682937	SCC1gfpc	SCC1201512022	20151202	TR1_2_W0001_P0098_T0001_R1_P5_K1_Ch2-Ch1.zen
SCC1	cyt	15.4302777777778	32.0961017725431	75667.7900349918	0.281123990016177	1918.18145234744	3914.78498626796	SCC1gfpc	SCC12015120313	20151203	TR1_2_W0001_P0102_T0001_R1_P4_K1_Ch2-Ch1.zen
SCC1	cyt	15.4302777777778	2.42303940093442	5712.40825243343	1.01272896580747	1918.18145234744	3914.78498626796	SCC1gfpc	SCC12015120313	20151203	TR1_2_W0001_P0102_T0001_R1_P5_K1_Ch2-Ch1.zen
SCC1	cyt	15.4980555555556	0.256997262059982	310.758766853971	4.1439977942857	983.84304199031	2007.90908749243	SCC1gfpc	SCC1201512021	20151202	TR1_2_W0001_P0100_T0001_R1_P5_K1_Ch2-Ch1.zen
SCC1	cyt	15.6261111111111	256.60137248573	566671.470606893	0.23567745594514	1796.81472953301	3667.08963725651	SCC1gfpc	SCC12015120312	20151203	TR1_2_W0001_P0105_T0001_R1_P4_K1_Ch2-Ch1.zen
SCC1	cyt	15.6261111111111	155.22820865408	342801.741181539	0.227241941362244	1796.81472953301	3667.08963725651	SCC1gfpc	SCC12015120312	20151203	TR1_2_W0001_P0105_T0001_R1_P5_K1_Ch2-Ch1.zen
SCC1	cyt	15.7636111111111	2.81536476641706	3727.26907770774	1.38773979746835	1077.17682396275	2198.39246847298	SCC1gfpc	SCC12015120311	20151203	TR1_2_W0001_P0107_T0001_R1_P5_K1_Ch2-Ch1.zen
SCC1	cyt	15.9058333333333	5.39937751553421	6550.9756050125	1.39930591116809	987.172876391085	2014.70489176995	SCC1gfpc	SCC1201512028	20151202	TR1_2_W0001_P0110_T0001_R1_P5_K1_Ch2-Ch1.zen
SCC1	cyt	15.9725	5.0668854911321	6234.65107300874	0.794291002680965	1001.15654056182	2043.24392204866	SCC1gfpc	SCC12015120310	20151203	TR1_2_W0001_P0111_T0001_R1_P5_K1_Ch2-Ch1.zen
SCC1	cyt	16.1683333333333	0.400896947756781	642.864536405443	34.774275	1304.72097572402	2662.78358639249	SCC1gfpc	SCC1201512039	20151203	TR1_2_W0001_P0114_T0001_R1_P5_K1_Ch2-Ch1.zen
SCC1	cyt	16.3775	5.94323903790802	10881.5510472715	0.346932382089552	1489.69901778082	3040.30223091228	SCC1gfpc	SCC1201512038	20151203	TR1_2_W0001_P0118_T0001_R1_P4_K1_Ch2-Ch1.zen
SCC1	cyt	16.4480555555556	55.626644939372	54394.6384087242	0.256076143931133	795.617181158372	1623.76202303695	SCC1gfpc	SCC12015120210	20151202	TR1_2_W0001_P0122_T0001_R1_P4_K1_Ch2-Ch1.zen
SCC1	cyt	16.4813888888889	47.2057552827345	47868.5170812894	0.290658582133742	825.060790761277	1683.85300174698	SCC1gfpc	SCC1201512037	20151203	TR1_2_W0001_P0121_T0001_R1_P4_K1_Ch2-Ch1.zen
SCC1	cyt	16.4813888888889	0.0585494983616305	59.3715246295341	11.1151039999999	825.060790761277	1683.85300174698	SCC1gfpc	SCC1201512037	20151203	TR1_2_W0001_P0121_T0001_R1_P5_K1_Ch2-Ch1.zen
SCC1	cyt	16.6188888888889	241.808628653058	389016.154478322	0.0992716856805175	1308.96118356935	2671.43735686412	SCC1gfpc	SCC1201512036	20151203	TR1_2_W0001_P0123_T0001_R1_P4_K1_Ch2-Ch1.zen
SCC1	cyt	16.6411111111111	15.8359052582834	27331.4746282863	-0.407224997194389	1404.27154211958	2865.95470048229	SCC1gfpc	SCC12015120211	20151202	TR1_2_W0001_P0125_T0001_R1_P4_K1_Ch2-Ch1.zen
SCC1	cyt	16.6411111111111	17.4961538243602	30196.9275859971	0.33903515049927	1404.27154211958	2865.95470048229	SCC1gfpc	SCC12015120211	20151202	TR1_2_W0001_P0125_T0001_R1_P5_K1_Ch2-Ch1.zen
SCC1	cyt	16.7755555555556	108.124317084401	170692.36261619	0.194085618295567	1284.46311619222	2621.43965396526	SCC1gfpc	SCC12015120212	20151202	TR1_2_W0001_P0127_T0001_R1_P4_K1_Ch2-Ch1.zen
SCC1	cyt	16.7755555555556	2.75306905927095	4346.18108899282	0.349931918337802	1284.46311619222	2621.43965396526	SCC1gfpc	SCC12015120212	20151202	TR1_2_W0001_P0127_T0001_R1_P5_K1_Ch2-Ch1.zen
SCC1	cyt	16.8152777777778	14.4261130521173	19173.6600628739	0.843599898058252	1081.40062868294	2207.01276207622	SCC1gfpc	SCC1201512035	20151203	TR1_2_W0001_P0126_T0001_R1_P4_K1_Ch2-Ch1.zen
SCC1	cyt	16.9652777777778	23.0270450619866	37427.4418195082	0.412555462184874	1322.46095554884	2698.98881952615	SCC1gfpc	SCC12015120314	20151203	TR1_2_W0001_P0129_T0001_R1_P4_K1_Ch2-Ch1.zen
SCC1	cyt	16.9686111111111	4.34475611931306	5982.57480945825	0.233717399205298	1120.34984929692	2286.50358600211	SCC1gfpc	SCC12015120213	20151202	TR1_2_W0001_P0130_T0001_R1_P4_K1_Ch2-Ch1.zen
SCC1	cyt	16.9686111111111	2.64834046626304	3646.67072793933	-13.4727545705128	1120.34984929692	2286.50358600211	SCC1gfpc	SCC12015120213	20151202	TR1_2_W0001_P0130_T0001_R1_P5_K1_Ch2-Ch1.zen
SCC1	cyt	17.1158333333333	5.95726044220023	11252.14961848	0.761873279806139	1536.80879314547	3136.44779684833	SCC1gfpc	SCC12015120218	20151202	TR1_2_W0001_P0133_T0001_R1_P5_K1_Ch2-Ch1.zen
SCC1	cyt	17.1744444444444	1.54437445768509	2144.54476309145	-0.290794439393942	1129.83085562031	2305.85321591543	SCC1gfpc	SCC12015120315	20151203	TR1_2_W0001_P0133_T0001_R1_P4_K1_Ch2-Ch1.zen
SCC1	cyt	17.1744444444444	0.691842975120539	960.704977859001	2.2524951	1129.83085562031	2305.85321591543	SCC1gfpc	SCC12015120315	20151203	TR1_2_W0001_P0133_T0001_R1_P5_K1_Ch2-Ch1.zen
SCC1	cyt	17.5736111111111	8.49884045607872	18284.9183868867	0.475857186636637	1750.50870729959	3572.58443787022	SCC1gfpc	SCC12015120217	20151202	TR1_2_W0001_P0141_T0001_R1_P4_K1_Ch2-Ch1.zen
SCC1	cyt	17.5736111111111	30.4469162122826	65505.3334570806	0.458704247567821	1750.50870729959	3572.58443787022	SCC1gfpc	SCC12015120217	20151202	TR1_2_W0001_P0141_T0001_R1_P5_K1_Ch2-Ch1.zen
SCC1	cyt	17.6380555555556	10.9598191655055	15979.6214086638	0.577857606697308	1186.29861386989	2421.09733525207	SCC1gfpc	SCC12015120316	20151203	TR1_2_W0001_P0141_T0001_R1_P5_K1_Ch2-Ch1.zen
SCC1	cyt	17.7880555555556	9.29969910755223	14460.7404891176	0.521829541599354	1265.18070772096	2582.08650356856	SCC1gfpc	SCC12015120317	20151203	TR1_2_W0001_P0144_T0001_R1_P4_K1_Ch2-Ch1.zen
SCC1	cyt	17.7880555555556	11.830866603238	18396.6265716981	0.509996707783812	1265.18070772096	2582.08650356856	SCC1gfpc	SCC12015120317	20151203	TR1_2_W0001_P0144_T0001_R1_P5_K1_Ch2-Ch1.zen
SCC1	cyt	18.6452777777778	0.756967837746271	1252.49515276414	1.62469973166369	1346.26189010807	2747.56375551961	SCC1gfpc	SCC12015120321	20151203	TR1_2_W0001_P0158_T0001_R1_P5_K1_Ch2-Ch1.zen
SCC1	cyt	18.6686111111111	0.0538285631555733	106.406790817442	Inf	1608.37562807442	3282.50737351232	SCC1gfpc	SCC12015120215	20151202	TR1_2_W0001_P0159_T0001_R1_P5_K1_Ch2-Ch1.zen
SCC1	cyt	19.0213888888889	2.75212554497919	3536.46332947292	0.745881323564357	1045.5187924677	2133.78211253405	SCC1gfpc	SCC12015120214	20151202	TR1_2_W0001_P0166_T0001_R1_P4_K1_Ch2-Ch1.zen
SCC1	cyt	19.0213888888889	0.762670685445743	980.026843783844	3.388164	1045.5187924677	2133.78211253405	SCC1gfpc	SCC12015120214	20151202	TR1_2_W0001_P0166_T0001_R1_P5_K1_Ch2-Ch1.zen
SCC1	cyt	19.05	34.1499049984861	58486.923819792	0.398338846320124	1393.47828578604	2843.92692110001	SCC1gfpc	SCC12015120326	20151203	TR1_2_W0001_P0165_T0001_R1_P4_K1_Ch2-Ch1.zen
SCC1	cyt	19.05	28.4911899014041	48795.5106572776	0.182465305037374	1393.47828578604	2843.92692110001	SCC1gfpc	SCC12015120326	20151203	TR1_2_W0001_P0165_T0001_R1_P5_K1_Ch2-Ch1.zen
SCC1	cyt	19.1688888888889	42.8649986121645	74503.0003157463	0.25540057615099	1414.17082813371	2886.15799053884	SCC1gfpc	SCC12015120219	20151202	TR1_2_W0001_P0169_T0001_R1_P4_K1_Ch2-Ch1.zen
SCC1	cyt	19.1688888888889	0.4735727309005	823.109540701025	1.58717613218884	1414.17082813371	2886.15799053884	SCC1gfpc	SCC12015120219	20151202	TR1_2_W0001_P0169_T0001_R1_P5_K1_Ch2-Ch1.zen
SCC1	cyt	19.5341666666667	122.211568663446	239817.839299458	0.343685850854234	1596.61458735839	3258.50445889668	SCC1gfpc	SCC12015120220	20151202	TR1_2_W0001_P0177_T0001_R1_P5_K1_Ch2-Ch1.zen
SCC1	cyt	19.7275	1.37450431157836	2046.0064515821	1.70638652201987	1211.13294531212	2471.78131395235	SCC1gfpc	SCC12015120221	20151202	TR1_2_W0001_P0180_T0001_R1_P4_K1_Ch2-Ch1.zen
SCC1	cyt	19.7275	6.25910152065735	9316.93119075543	0.73651665	1211.13294531212	2471.78131395235	SCC1gfpc	SCC12015120221	20151202	TR1_2_W0001_P0180_T0001_R1_P5_K1_Ch2-Ch1.zen
SCC1	cyt	19.875	483814.381557741	709107116.098192	-0.0458142782145866	1192.51539829301	2433.78506836132	SCC1gfpc	SCC12015120222	20151202	TR1_2_W0001_P0183_T0001_R1_P5_K1_Ch2-Ch1.zen
STAG1	nuc	14.0941666666667	116.681435683946	129828.46536519	2.58880739193577	1847.63981273892	3770.8177138766	STAG1gfpch8	STAG12015033142	20150331	TR1_2_W0001_P0042_T0001_R1_P1_K1_Ch2-Ch1.zen
STAG1	nuc	14.2261111111111	98.031819613053	71047.8501637191	2.79379097579857	1203.46379563444	2456.12947247567	STAG1gfpch8	STAG12015033148	20150331	TR1_2_W0001_P0044_T0001_R1_P1_K1_Ch2-Ch1.zen
STAG1	nuc	14.2261111111111	137.994366371405	100010.41604748	2.52745056533367	1203.46379563444	2456.12947247567	STAG1gfpch8	STAG12015033148	20150331	TR1_2_W0001_P0044_T0001_R1_P2_K1_Ch2-Ch1.zen
STAG1	nuc	14.2261111111111	131.410573106648	95238.8596362074	1.6024949675929	1203.46379563444	2456.12947247567	STAG1gfpch8	STAG12015033148	20150331	TR1_2_W0001_P0044_T0001_R1_P3_K1_Ch2-Ch1.zen
STAG1	nuc	14.2933333333333	32.0208755492735	27261.5090662071	0.826639125095541	1413.72794375528	2885.25411509306	STAG1gfpch8	STAG12015033150	20150331	TR1_2_W0001_P0045_T0001_R1_P3_K1_Ch2-Ch1.zen
STAG1	nuc	14.2941666666667	196.060677897284	102412.078131676	0.193930663588539	867.38085358885	1770.22332212128	STAG1gfpch8	STAG1201504173	20150417	TR1_2_W0001_P0056_T0001_R1_P1_K1_Ch2-Ch1.zen
STAG1	nuc	14.3591666666667	113.908639627426	81151.931575488	3.137773221	1183.0179888445	2414.40196157965	STAG1gfpch8	STAG12015033154	20150331	TR1_2_W0001_P0046_T0001_R1_P2_K1_Ch2-Ch1.zen
STAG1	nuc	14.4088888888889	283.328127785313	205340.005413687	0.339889119639926	1203.46379563444	2456.12947247567	STAG1gfpch8	STAG12015041712	20150417	TR1_2_W0001_P0058_T0001_R1_P1_K1_Ch2-Ch1.zen
STAG1	nuc	14.4088888888889	119.714828917235	86762.4538732366	0.478540305087834	1203.46379563444	2456.12947247567	STAG1gfpch8	STAG12015041712	20150417	TR1_2_W0001_P0058_T0001_R1_P2_K1_Ch2-Ch1.zen
STAG1	nuc	14.4088888888889	144.716858886547	104882.493734375	0.460933537984765	1203.46379563444	2456.12947247567	STAG1gfpch8	STAG12015041712	20150417	TR1_2_W0001_P0058_T0001_R1_P3_K1_Ch2-Ch1.zen
STAG1	nuc	14.4911111111111	145.916335204044	99637.4916841605	2.37351498727873	1133.88242752667	2314.12200240087	STAG1gfpch8	STAG12015033161	20150331	TR1_2_W0001_P0048_T0001_R1_P1_K1_Ch2-Ch1.zen
STAG1	nuc	14.5236111111111	111.321363513252	69443.1347813271	0.453230154767393	1035.85735176792	2114.06423706876	STAG1gfpch8	STAG12015041722	20150417	TR1_2_W0001_P0060_T0001_R1_P1_K1_Ch2-Ch1.zen
STAG1	nuc	14.5569444444444	80.3121481232457	58205.6467860055	2.90769825404115	1203.46379563444	2456.12947247567	STAG1gfpch8	STAG12015033164	20150331	TR1_2_W0001_P0049_T0001_R1_P1_K1_Ch2-Ch1.zen
STAG1	nuc	14.5569444444444	122.505827428757	88785.2097991845	2.74620547335066	1203.46379563444	2456.12947247567	STAG1gfpch8	STAG12015033164	20150331	TR1_2_W0001_P0049_T0001_R1_P2_K1_Ch2-Ch1.zen
STAG1	nuc	14.5569444444444	74.8110592346675	54218.7725176739	3.23323749015194	1203.46379563444	2456.12947247567	STAG1gfpch8	STAG12015033164	20150331	TR1_2_W0001_P0049_T0001_R1_P3_K1_Ch2-Ch1.zen
STAG1	nuc	14.5847222222222	243.246442252303	136016.077243715	0.123140264252856	928.523502499617	1895.00834894114	STAG1gfpch8	STAG12015041730	20150417	TR1_2_W0001_P0061_T0001_R1_P2_K1_Ch2-Ch1.zen
STAG1	nuc	14.5847222222222	29.8857903606468	16711.232988834	0.505898305974592	928.523502499617	1895.00834894114	STAG1gfpch8	STAG12015041730	20150417	TR1_2_W0001_P0061_T0001_R1_P3_K1_Ch2-Ch1.zen
STAG1	nuc	14.6244444444444	41.7620985396918	38655.0556123345	3.61218388231157	1536.99742908443	3136.8327808345	STAG1gfpch8	STAG12015033168	20150331	TR1_2_W0001_P0050_T0001_R1_P2_K1_Ch2-Ch1.zen
STAG1	nuc	14.6505555555556	215.615331757168	219633.14627229	0.696424612439002	1691.4820615302	3452.11792706908	STAG1gfpch8	STAG12015041741	20150417	TR1_2_W0001_P0062_T0001_R1_P2_K1_Ch2-Ch1.zen
STAG1	nuc	14.7652777777778	235.944175211175	152502.478117146	0.161401172691964	1073.28928330766	2190.45845067116	STAG1gfpch8	STAG12015041750	20150417	TR1_2_W0001_P0064_T0001_R1_P1_K1_Ch2-Ch1.zen
STAG1	nuc	14.8227777777778	152.526637082401	80544.492060846	0.254067893760812	876.878263037363	1789.60642890296	STAG1gfpch8	STAG12015041754	20150417	TR1_2_W0001_P0065_T0001_R1_P1_K1_Ch2-Ch1.zen
STAG1	nuc	14.9411111111111	18.8401820040219	21781.6756370613	4.57337189417498	1919.79716017244	3918.08245780161	STAG1gfpch8	STAG12015041766	20150417	TR1_2_W0001_P0067_T0001_R1_P1_K1_Ch2-Ch1.zen
STAG1	nuc	14.9675	142.374461482486	98610.5940703424	2.1801336521164	1150.1133198398	2347.2473636452	STAG1gfpch8	STAG12015033114	20150331	TR1_2_W0001_P0056_T0001_R1_P3_K1_Ch2-Ch1.zen
STAG1	nuc	15.0994444444444	274.91771732043	135193.831680559	0.616757154878512	816.588576633199	1666.56219923794	STAG1gfpch8	STAG12015033121	20150331	TR1_2_W0001_P0058_T0001_R1_P1_K1_Ch2-Ch1.zen
STAG1	nuc	15.4966666666667	180.679837457158	133592.427771759	0.334131812998132	1227.78211731599	2505.76033533991	STAG1gfpch8	STAG12015033134	20150331	TR1_2_W0001_P0064_T0001_R1_P1_K1_Ch2-Ch1.zen
STAG1	nuc	15.5177777777778	229.551818534639	150866.225757644	0.22527463660279	1091.34092250988	2227.29974430367	STAG1gfpch8	STAG12015041725	20150417	TR1_2_W0001_P0077_T0001_R1_P1_K1_Ch2-Ch1.zen
STAG1	nuc	15.5761111111111	68.3620603196571	51456.6916681575	0.204029494354475	1249.9017315497	2550.90389232624	STAG1gfpch8	STAG12015041728	20150417	TR1_2_W0001_P0078_T0001_R1_P2_K1_Ch2-Ch1.zen
STAG1	nuc	15.6908333333333	426.435359025275	282667.466474991	0.255883932282548	1100.70710695738	2246.41503613845	STAG1gfpch8	STAG12015041736	20150417	TR1_2_W0001_P0080_T0001_R1_P2_K1_Ch2-Ch1.zen
STAG1	nuc	15.6963888888889	138.892456955794	97142.1621253778	0.764778488294665	1161.39046836459	2370.26271064417	STAG1gfpch8	STAG12015033143	20150331	TR1_2_W0001_P0067_T0001_R1_P2_K1_Ch2-Ch1.zen
STAG1	nuc	15.6963888888889	79.0841565083173	55311.9018948942	2.09712768661084	1161.39046836459	2370.26271064417	STAG1gfpch8	STAG12015033143	20150331	TR1_2_W0001_P0067_T0001_R1_P3_K1_Ch2-Ch1.zen
STAG1	nuc	15.7622222222222	129.983841280325	97296.7847374759	2.28407873629469	1242.963209621	2536.74317700907	STAG1gfpch8	STAG12015033145	20150331	TR1_2_W0001_P0068_T0001_R1_P1_K1_Ch2-Ch1.zen
STAG1	nuc	15.8055555555556	182.981104969908	182596.817942281	0.288140280522846	1657.0519018887	3381.84998037696	STAG1gfpch8	STAG12015041743	20150417	TR1_2_W0001_P0082_T0001_R1_P2_K1_Ch2-Ch1.zen
STAG1	nuc	15.9213888888889	138.275658049381	86262.8975896833	0.471215048616216	1035.92296426843	2114.19814454221	STAG1gfpch8	STAG12015041752	20150417	TR1_2_W0001_P0084_T0001_R1_P1_K1_Ch2-Ch1.zen
STAG1	nuc	15.9602777777778	82.8519517943338	67511.2622415898	3.37373821984307	1353.07738859832	2761.47339432407	STAG1gfpch8	STAG12015033155	20150331	TR1_2_W0001_P0071_T0001_R1_P2_K1_Ch2-Ch1.zen
STAG1	nuc	16.0358333333333	137.002782823676	87740.3985515234	0.291530993577868	1063.45560979404	2170.38906808805	STAG1gfpch8	STAG12015041760	20150417	TR1_2_W0001_P0086_T0001_R1_P2_K1_Ch2-Ch1.zen
STAG1	nuc	16.0930555555556	38.1093627780731	24462.2005809036	3.147677305059	1065.8914738754	2175.36038303984	STAG1gfpch8	STAG12015033162	20150331	TR1_2_W0001_P0073_T0001_R1_P1_K1_Ch2-Ch1.zen
STAG1	nuc	16.0930555555556	85.4618325452628	54857.5031786327	2.37032856828047	1065.8914738754	2175.36038303984	STAG1gfpch8	STAG12015033162	20150331	TR1_2_W0001_P0073_T0001_R1_P2_K1_Ch2-Ch1.zen
STAG1	nuc	16.0930555555556	69.7098487085003	44746.3871674318	2.18511731640378	1065.8914738754	2175.36038303984	STAG1gfpch8	STAG12015033162	20150331	TR1_2_W0001_P0073_T0001_R1_P3_K1_Ch2-Ch1.zen
STAG1	nuc	16.0930555555556	111.36943223599	76819.2290817025	0.55181988853782	1145.38921980324	2337.60602555692	STAG1gfpch8	STAG12015041764	20150417	TR1_2_W0001_P0087_T0001_R1_P1_K1_Ch2-Ch1.zen
STAG1	nuc	16.6116666666667	84.5836463461578	37202.5452704292	0.517333504599826	730.357347840737	1490.5743022582	STAG1gfpch8	STAG12015041721	20150417	TR1_2_W0001_P0096_T0001_R1_P1_K1_Ch2-Ch1.zen
STAG1	nuc	16.6883333333333	71.63809501701	45660.7201279337	3.64398237406843	1058.39524569237	2160.06145419833	STAG1gfpch8	STAG12015033119	20150331	TR1_2_W0001_P0082_T0001_R1_P2_K1_Ch2-Ch1.zen
STAG1	nuc	16.6883333333333	86.9078162459808	55393.3416793869	3.66400801349921	1058.39524569237	2160.06145419833	STAG1gfpch8	STAG12015033119	20150331	TR1_2_W0001_P0082_T0001_R1_P3_K1_Ch2-Ch1.zen
STAG1	nuc	16.785	27.9897677540838	23772.8777845666	1.22294651945259	1410.36530310425	2878.39135707882	STAG1gfpch8	STAG12015041735	20150417	TR1_2_W0001_P0099_T0001_R1_P1_K1_Ch2-Ch1.zen
STAG1	nuc	16.785	72.9733302480025	61979.2946036671	2.14285962608126	1410.36530310425	2878.39135707882	STAG1gfpch8	STAG12015041735	20150417	TR1_2_W0001_P0099_T0001_R1_P3_K1_Ch2-Ch1.zen
STAG1	nuc	16.8422222222222	128.052065474566	117607.465685498	0.383985418495741	1525.09696180482	3112.54531283778	STAG1gfpch8	STAG12015041738	20150417	TR1_2_W0001_P0100_T0001_R1_P1_K1_Ch2-Ch1.zen
STAG1	nuc	16.8422222222222	110.422329460713	101415.703642382	0.447097447527141	1525.09696180482	3112.54531283778	STAG1gfpch8	STAG12015041738	20150417	TR1_2_W0001_P0100_T0001_R1_P2_K1_Ch2-Ch1.zen
STAG1	nuc	16.9030555555556	57.0216448830262	41326.0235067453	0.662578232316279	1203.46379563444	2456.12947247567	STAG1gfpch8	STAG12015041744	20150417	TR1_2_W0001_P0101_T0001_R1_P1_K1_Ch2-Ch1.zen
STAG1	nuc	16.9030555555556	126.246273511795	91496.0709655093	0.476859315213176	1203.46379563444	2456.12947247567	STAG1gfpch8	STAG12015041744	20150417	TR1_2_W0001_P0101_T0001_R1_P2_K1_Ch2-Ch1.zen
STAG1	nuc	16.9030555555556	32.3474590942636	23443.5863373514	3.05887321190522	1203.46379563444	2456.12947247567	STAG1gfpch8	STAG12015041744	20150417	TR1_2_W0001_P0101_T0001_R1_P3_K1_Ch2-Ch1.zen
STAG1	nuc	17.0213888888889	222.357226285316	137604.43711349	0.208210162552156	1027.61478139162	2097.24211071679	STAG1gfpch8	STAG12015041759	20150417	TR1_2_W0001_P0103_T0001_R1_P2_K1_Ch2-Ch1.zen
STAG1	nuc	17.0797222222222	31.0349389381915	17286.3570334247	3.10730868694245	924.914814971684	1887.64343790147	STAG1gfpch8	STAG12015041761	20150417	TR1_2_W0001_P0104_T0001_R1_P1_K1_Ch2-Ch1.zen
STAG1	nuc	17.0858333333333	146.468534086526	93424.179574485	0.85071896	1059.16619257334	2161.63486701135	STAG1gfpch8	STAG12015033132	20150331	TR1_2_W0001_P0088_T0001_R1_P3_K1_Ch2-Ch1.zen
STAG1	nuc	17.5619444444444	126.33936333114	98991.711942996	1.96513869871538	1301.09588507097	2655.38519848448	STAG1gfpch8	STAG12015033156	20150331	TR1_2_W0001_P0096_T0001_R1_P2_K1_Ch2-Ch1.zen
STAG1	nuc	17.6019444444444	100.336012527555	74917.670457442	0.406029177236458	1239.87122053456	2530.4327873228	STAG1gfpch8	STAG12015041724	20150417	TR1_2_W0001_P0113_T0001_R1_P2_K1_Ch2-Ch1.zen
STAG1	nuc	17.6938888888889	45.8899461202678	32437.7074316026	2.78074345706128	1173.76662627289	2395.5210078234	STAG1gfpch8	STAG12015033163	20150331	TR1_2_W0001_P0098_T0001_R1_P1_K1_Ch2-Ch1.zen
STAG1	nuc	17.8394444444444	97.8184250261263	64626.9791547978	0.420796157614998	1097.09021786689	2239.03338666462	STAG1gfpch8	STAG12015041746	20150417	TR1_2_W0001_P0117_T0001_R1_P1_K1_Ch2-Ch1.zen
STAG1	nuc	17.8394444444444	98.4379130068231	65036.2643871499	4.00033886591443	1097.09021786689	2239.03338666462	STAG1gfpch8	STAG12015041746	20150417	TR1_2_W0001_P0117_T0001_R1_P2_K1_Ch2-Ch1.zen
STAG1	nuc	17.9005555555556	169.204946417707	97248.4926106689	0.321563664530387	954.374827699716	1947.76789347986	STAG1gfpch8	STAG12015041756	20150417	TR1_2_W0001_P0118_T0001_R1_P1_K1_Ch2-Ch1.zen
STAG1	nuc	17.9594444444444	71.9682195936751	72622.8989578126	2.73564910280966	1675.64484422011	3419.79601066543	STAG1gfpch8	STAG1201503315	20150331	TR1_2_W0001_P0102_T0001_R1_P3_K1_Ch2-Ch1.zen
STAG1	nuc	17.9613888888889	69.8363234294123	43933.516497325	0.394771502992838	1044.63302371085	2131.97436164251	STAG1gfpch8	STAG12015041763	20150417	TR1_2_W0001_P0119_T0001_R1_P2_K1_Ch2-Ch1.zen
STAG1	nuc	18.0255555555556	132.648734062291	117058.29570305	2.11157708152386	1465.37318321753	2990.65603513124	STAG1gfpch8	STAG1201503318	20150331	TR1_2_W0001_P0103_T0001_R1_P2_K1_Ch2-Ch1.zen
STAG1	nuc	18.1577777777778	110.767863162099	66391.9345348513	2.17906408595792	995.292423328933	2031.2759416092	STAG1gfpch8	STAG12015033113	20150331	TR1_2_W0001_P0105_T0001_R1_P1_K1_Ch2-Ch1.zen
STAG1	nuc	18.3094444444444	170.044836331726	95464.4061404794	1.86427479803758	932.238810340875	1902.59085962516	STAG1gfpch8	STAG1201504174	20150417	TR1_2_W0001_P0125_T0001_R1_P3_K1_Ch2-Ch1.zen
STAG1	nuc	18.3669444444444	223.287686057475	153990.550369574	0.313624330369966	1145.19238230171	2337.20430313656	STAG1gfpch8	STAG1201504177	20150417	TR1_2_W0001_P0126_T0001_R1_P2_K1_Ch2-Ch1.zen
STAG1	nuc	18.4241666666667	255.698772781739	124575.764132274	0.495899719663335	809.01033282454	1651.09588605463	STAG1gfpch8	STAG12015041713	20150417	TR1_2_W0001_P0127_T0001_R1_P2_K1_Ch2-Ch1.zen
STAG1	nuc	18.4813888888889	43.9623752513283	23697.8294105852	3.2567152353521	895.110336615986	1826.81596808747	STAG1gfpch8	STAG12015041718	20150417	TR1_2_W0001_P0128_T0001_R1_P1_K1_Ch2-Ch1.zen
STAG1	nuc	18.5994444444444	21.9248032947428	20123.5064076074	0.524624063111573	1524.1127742972	3110.53670073605	STAG1gfpch8	STAG12015041731	20150417	TR1_2_W0001_P0130_T0001_R1_P3_K1_Ch2-Ch1.zen
STAG1	nuc	18.6655555555556	113.584757955874	69041.8864931493	0.347239859310825	1009.34990156274	2059.96561779555	STAG1gfpch8	STAG12015041742	20150417	TR1_2_W0001_P0131_T0001_R1_P1_K1_Ch2-Ch1.zen
STAG1	nuc	18.7227777777778	274.503437221211	170255.786744309	0.221685839683377	1029.91942047196	2101.94561072167	STAG1gfpch8	STAG12015041745	20150417	TR1_2_W0001_P0132_T0001_R1_P2_K1_Ch2-Ch1.zen
STAG1	nuc	18.7227777777778	138.114723041708	85663.1562448842	0.279018685775281	1029.91942047196	2101.94561072167	STAG1gfpch8	STAG12015041745	20150417	TR1_2_W0001_P0132_T0001_R1_P3_K1_Ch2-Ch1.zen
STAG1	nuc	18.7544444444444	66.0044197255447	44874.8482394683	2.4167435221978	1128.96148998858	2304.07894189223	STAG1gfpch8	STAG12015033136	20150331	TR1_2_W0001_P0114_T0001_R1_P3_K1_Ch2-Ch1.zen
STAG1	nuc	18.8372222222222	106.996923104505	63667.1887167603	0.443043672390859	988.083249835631	2016.56285796405	STAG1gfpch8	STAG12015041755	20150417	TR1_2_W0001_P0134_T0001_R1_P1_K1_Ch2-Ch1.zen
STAG1	nuc	19.2847222222222	162.483624405618	116307.132920203	1.46086319145554	1188.62785763792	2425.85105055949	STAG1gfpch8	STAG12015033160	20150331	TR1_2_W0001_P0122_T0001_R1_P3_K1_Ch2-Ch1.zen
STAG1	nuc	19.5494444444444	301.653243687781	206006.190574221	1.22994811563826	1134.02185409025	2314.40655578195	STAG1gfpch8	STAG1201503312	20150331	TR1_2_W0001_P0126_T0001_R1_P2_K1_Ch2-Ch1.zen
STAG1	nuc	19.6825	70.2200662891253	48786.2933447218	1.75504842812172	1153.68099955492	2354.52858251397	STAG1gfpch8	STAG1201503319	20150331	TR1_2_W0001_P0128_T0001_R1_P1_K1_Ch2-Ch1.zen
STAG1	nuc	19.8855555555556	167.197734956676	107476.95114543	0.450982522239477	1067.4169645122	2178.4737317975	STAG1gfpch8	STAG12015041748	20150417	TR1_2_W0001_P0153_T0001_R1_P1_K1_Ch2-Ch1.zen
STAG1	cyt	14.0941666666667	0.120638815809283	273.951354242612	43.1946012727275	1847.63981273892	3770.8177138766	STAG1gfpch8	STAG12015033142	20150331	TR1_2_W0001_P0042_T0001_R1_P6_K1_Ch2-Ch1.zen
STAG1	cyt	14.2261111111111	0.836974219427934	1237.98158636792	-6.6431856967742	1203.46379563444	2456.12947247567	STAG1gfpch8	STAG12015033148	20150331	TR1_2_W0001_P0044_T0001_R1_P4_K1_Ch2-Ch1.zen
STAG1	cyt	14.2261111111111	0.898095685135789	1328.38729698809	468.554034666667	1203.46379563444	2456.12947247567	STAG1gfpch8	STAG12015033148	20150331	TR1_2_W0001_P0044_T0001_R1_P5_K1_Ch2-Ch1.zen
STAG1	cyt	14.2261111111111	0.599929325518474	887.364796757574	19.322763	1203.46379563444	2456.12947247567	STAG1gfpch8	STAG12015033148	20150331	TR1_2_W0001_P0044_T0001_R1_P6_K1_Ch2-Ch1.zen
STAG1	cyt	14.2933333333333	8.78770096132572	15268.9856338224	-0.833063009220453	1413.72794375528	2885.25411509306	STAG1gfpch8	STAG12015033150	20150331	TR1_2_W0001_P0045_T0001_R1_P4_K1_Ch2-Ch1.zen
STAG1	cyt	14.2933333333333	0.71427233604127	1241.07705594998	-7.02717100000001	1413.72794375528	2885.25411509306	STAG1gfpch8	STAG12015033150	20150331	TR1_2_W0001_P0045_T0001_R1_P5_K1_Ch2-Ch1.zen
STAG1	cyt	14.2941666666667	1.57339655867092	1677.32454277157	1.95260302459485	867.38085358885	1770.22332212128	STAG1gfpch8	STAG1201504173	20150417	TR1_2_W0001_P0056_T0001_R1_P4_K1_Ch2-Ch1.zen
STAG1	cyt	14.2941666666667	8.98803353492044	9581.72252017054	-0.629927090341463	867.38085358885	1770.22332212128	STAG1gfpch8	STAG1201504173	20150417	TR1_2_W0001_P0056_T0001_R1_P5_K1_Ch2-Ch1.zen
STAG1	cyt	14.3591666666667	2.32618983212009	3382.24899125463	3.29231921449559	1183.0179888445	2414.40196157965	STAG1gfpch8	STAG12015033154	20150331	TR1_2_W0001_P0046_T0001_R1_P4_K1_Ch2-Ch1.zen
STAG1	cyt	14.3591666666667	18.1676432559929	26415.5109903703	0.591406963457484	1183.0179888445	2414.40196157965	STAG1gfpch8	STAG12015033154	20150331	TR1_2_W0001_P0046_T0001_R1_P5_K1_Ch2-Ch1.zen
STAG1	cyt	14.4088888888889	0.548598009030197	811.43984812541	-5.25607519999998	1203.46379563444	2456.12947247567	STAG1gfpch8	STAG12015041712	20150417	TR1_2_W0001_P0058_T0001_R1_P4_K1_Ch2-Ch1.zen
STAG1	cyt	14.4088888888889	4.04776083102812	5987.10600460208	-1.50840053067258	1203.46379563444	2456.12947247567	STAG1gfpch8	STAG12015041712	20150417	TR1_2_W0001_P0058_T0001_R1_P5_K1_Ch2-Ch1.zen
STAG1	cyt	14.425	0.266161885874038	367.794004958141	-9.67989150000001	1124.31940557765	2294.60498814575	STAG1gfpch8	STAG12015033157	20150331	TR1_2_W0001_P0047_T0001_R1_P4_K1_Ch2-Ch1.zen
STAG1	cyt	14.425	21.099065786922	29155.6016037541	-0.00501851129032229	1124.31940557765	2294.60498814575	STAG1gfpch8	STAG12015033157	20150331	TR1_2_W0001_P0047_T0001_R1_P5_K1_Ch2-Ch1.zen
STAG1	cyt	14.4663888888889	18.8668560628208	39584.8596085261	0.625421851960609	1707.10603821363	3484.004644184	STAG1gfpch8	STAG12015041717	20150417	TR1_2_W0001_P0059_T0001_R1_P4_K1_Ch2-Ch1.zen
STAG1	cyt	14.4663888888889	0.810767871643077	1701.08534602857	1.33572239660442	1707.10603821363	3484.004644184	STAG1gfpch8	STAG12015041717	20150417	TR1_2_W0001_P0059_T0001_R1_P5_K1_Ch2-Ch1.zen
STAG1	cyt	14.4911111111111	15.4695074847164	21558.2540793999	-0.508800615308642	1133.88242752667	2314.12200240087	STAG1gfpch8	STAG12015033161	20150331	TR1_2_W0001_P0048_T0001_R1_P4_K1_Ch2-Ch1.zen
STAG1	cyt	14.4911111111111	35.0156317729158	48797.6677510278	-0.271643413268293	1133.88242752667	2314.12200240087	STAG1gfpch8	STAG12015033161	20150331	TR1_2_W0001_P0048_T0001_R1_P5_K1_Ch2-Ch1.zen
STAG1	cyt	14.5236111111111	0.0275343824473228	35.0545476624281	-7.96087644000005	1035.85735176792	2114.06423706876	STAG1gfpch8	STAG12015041722	20150417	TR1_2_W0001_P0060_T0001_R1_P4_K1_Ch2-Ch1.zen
STAG1	cyt	14.5236111111111	7.52194699566447	9576.3342424052	-2.03672858942808	1035.85735176792	2114.06423706876	STAG1gfpch8	STAG12015041722	20150417	TR1_2_W0001_P0060_T0001_R1_P5_K1_Ch2-Ch1.zen
STAG1	cyt	14.5569444444444	5.27526464884475	7802.72599429779	2.48523040606061	1203.46379563444	2456.12947247567	STAG1gfpch8	STAG12015033164	20150331	TR1_2_W0001_P0049_T0001_R1_P4_K1_Ch2-Ch1.zen
STAG1	cyt	14.5569444444444	0.967284410455058	1430.72541677876	-4.56720470850202	1203.46379563444	2456.12947247567	STAG1gfpch8	STAG12015033164	20150331	TR1_2_W0001_P0049_T0001_R1_P5_K1_Ch2-Ch1.zen
STAG1	cyt	14.5569444444444	0.506630946730738	749.365713516825	-4.87735813692946	1203.46379563444	2456.12947247567	STAG1gfpch8	STAG12015033164	20150331	TR1_2_W0001_P0049_T0001_R1_P6_K1_Ch2-Ch1.zen
STAG1	cyt	14.5847222222222	26.6191867206577	30377.8307351076	-0.139140939334187	928.523502499617	1895.00834894114	STAG1gfpch8	STAG12015041730	20150417	TR1_2_W0001_P0061_T0001_R1_P4_K1_Ch2-Ch1.zen
STAG1	cyt	14.5847222222222	10.9144736124417	12455.6033751492	0.182389675869018	928.523502499617	1895.00834894114	STAG1gfpch8	STAG12015041730	20150417	TR1_2_W0001_P0061_T0001_R1_P5_K1_Ch2-Ch1.zen
STAG1	cyt	14.6244444444444	5.2554133201182	9927.71023868217	1.16153157226563	1536.99742908443	3136.8327808345	STAG1gfpch8	STAG12015033168	20150331	TR1_2_W0001_P0050_T0001_R1_P4_K1_Ch2-Ch1.zen
STAG1	cyt	14.6244444444444	0.295267413799615	557.773318400334	-7.78067153763442	1536.99742908443	3136.8327808345	STAG1gfpch8	STAG12015033168	20150331	TR1_2_W0001_P0050_T0001_R1_P5_K1_Ch2-Ch1.zen
STAG1	cyt	14.6244444444444	0.111350174782396	210.34544819424	39.717256	1536.99742908443	3136.8327808345	STAG1gfpch8	STAG12015033168	20150331	TR1_2_W0001_P0050_T0001_R1_P6_K1_Ch2-Ch1.zen
STAG1	cyt	14.6505555555556	0.953656248086031	1982.56908246777	-18.304986	1691.4820615302	3452.11792706908	STAG1gfpch8	STAG12015041741	20150417	TR1_2_W0001_P0062_T0001_R1_P4_K1_Ch2-Ch1.zen
STAG1	cyt	14.6505555555556	1.32912132972546	2763.12860158018	1.40237354805195	1691.4820615302	3452.11792706908	STAG1gfpch8	STAG12015041741	20150417	TR1_2_W0001_P0062_T0001_R1_P5_K1_Ch2-Ch1.zen
STAG1	cyt	14.6905555555556	9.9937881624841	11304.8832181444	-1.36078950408163	920.379350874078	1878.38708379934	STAG1gfpch8	STAG1201503311	20150331	TR1_2_W0001_P0051_T0001_R1_P4_K1_Ch2-Ch1.zen
STAG1	cyt	14.6905555555556	15.5844965820108	17629.0422619294	0.996919959221998	920.379350874078	1878.38708379934	STAG1gfpch8	STAG1201503311	20150331	TR1_2_W0001_P0051_T0001_R1_P5_K1_Ch2-Ch1.zen
STAG1	cyt	14.7563888888889	4.02303953677818	5635.08415870843	-1.98348459068385	1139.66452913393	2325.92259849853	STAG1gfpch8	STAG1201503313	20150331	TR1_2_W0001_P0052_T0001_R1_P4_K1_Ch2-Ch1.zen
STAG1	cyt	14.7563888888889	17.0035372293653	23816.9081877677	1.4229226106405	1139.66452913393	2325.92259849853	STAG1gfpch8	STAG1201503313	20150331	TR1_2_W0001_P0052_T0001_R1_P5_K1_Ch2-Ch1.zen
STAG1	cyt	14.7563888888889	9.73115635620011	13630.4613781283	-1.18223822988506	1139.66452913393	2325.92259849853	STAG1gfpch8	STAG1201503313	20150331	TR1_2_W0001_P0052_T0001_R1_P6_K1_Ch2-Ch1.zen
STAG1	cyt	14.7652777777778	3.92688161951395	5180.04671660628	-1.86809759758333	1073.28928330766	2190.45845067116	STAG1gfpch8	STAG12015041750	20150417	TR1_2_W0001_P0064_T0001_R1_P5_K1_Ch2-Ch1.zen
STAG1	cyt	14.8227777777778	1.92110862755579	2070.42880506486	4.52941479884892	876.878263037363	1789.60642890296	STAG1gfpch8	STAG12015041754	20150417	TR1_2_W0001_P0065_T0001_R1_P4_K1_Ch2-Ch1.zen
STAG1	cyt	14.8227777777778	0.161429447318646	173.976719962714	45.8616090909091	876.878263037363	1789.60642890296	STAG1gfpch8	STAG12015041754	20150417	TR1_2_W0001_P0065_T0001_R1_P5_K1_Ch2-Ch1.zen
STAG1	cyt	14.9675	0.380423688205413	537.74608750225	4.67182133333333	1150.1133198398	2347.2473636452	STAG1gfpch8	STAG12015033114	20150331	TR1_2_W0001_P0056_T0001_R1_P4_K1_Ch2-Ch1.zen
STAG1	cyt	15.0333333333333	1.24575824390456	1356.93920532271	-2.46196830633284	886.252649047425	1808.73845917192	STAG1gfpch8	STAG12015033118	20150331	TR1_2_W0001_P0057_T0001_R1_P4_K1_Ch2-Ch1.zen
STAG1	cyt	15.0333333333333	2.62767978919671	2862.19396294705	-14.5141111172414	886.252649047425	1808.73845917192	STAG1gfpch8	STAG12015033118	20150331	TR1_2_W0001_P0057_T0001_R1_P5_K1_Ch2-Ch1.zen
STAG1	cyt	15.0333333333333	1.96583538271589	2141.28151675483	-7.23617154317549	886.252649047425	1808.73845917192	STAG1gfpch8	STAG12015033118	20150331	TR1_2_W0001_P0057_T0001_R1_P6_K1_Ch2-Ch1.zen
STAG1	cyt	15.0994444444444	8.04567901663782	8074.86140447742	-0.978413612128147	816.588576633199	1666.56219923794	STAG1gfpch8	STAG12015033121	20150331	TR1_2_W0001_P0058_T0001_R1_P5_K1_Ch2-Ch1.zen
STAG1	cyt	15.0994444444444	0.0217397984437889	21.8186506113225	12.5033994166666	816.588576633199	1666.56219923794	STAG1gfpch8	STAG12015033121	20150331	TR1_2_W0001_P0058_T0001_R1_P6_K1_Ch2-Ch1.zen
STAG1	cyt	15.1652777777778	37.4250833397145	55473.0018457796	-0.388576014862682	1206.00696870994	2461.31979258917	STAG1gfpch8	STAG12015033124	20150331	TR1_2_W0001_P0059_T0001_R1_P4_K1_Ch2-Ch1.zen
STAG1	cyt	15.1652777777778	0.0745112936090548	110.443712052347	-Inf	1206.00696870994	2461.31979258917	STAG1gfpch8	STAG12015033124	20150331	TR1_2_W0001_P0059_T0001_R1_P5_K1_Ch2-Ch1.zen
STAG1	cyt	15.1652777777778	0.480807129455882	712.672154599233	-12.3280083478261	1206.00696870994	2461.31979258917	STAG1gfpch8	STAG12015033124	20150331	TR1_2_W0001_P0059_T0001_R1_P6_K1_Ch2-Ch1.zen
STAG1	cyt	15.2311111111111	0.136282052380143	228.30037055391	22.4939561874999	1363.0094808627	2781.74363811734	STAG1gfpch8	STAG12015033126	20150331	TR1_2_W0001_P0060_T0001_R1_P4_K1_Ch2-Ch1.zen
STAG1	cyt	15.2311111111111	1.24612268604156	2087.5109085191	2.15883668965517	1363.0094808627	2781.74363811734	STAG1gfpch8	STAG12015033126	20150331	TR1_2_W0001_P0060_T0001_R1_P5_K1_Ch2-Ch1.zen
STAG1	cyt	15.2311111111111	0.0840926770785937	140.872470018	64.5983849999995	1363.0094808627	2781.74363811734	STAG1gfpch8	STAG12015033126	20150331	TR1_2_W0001_P0060_T0001_R1_P6_K1_Ch2-Ch1.zen
STAG1	cyt	15.2986111111111	46.0845492286715	81809.2801660121	-0.267133945976577	1444.36898149245	2947.78890519352	STAG1gfpch8	STAG12015033129	20150331	TR1_2_W0001_P0061_T0001_R1_P4_K1_Ch2-Ch1.zen
STAG1	cyt	15.2986111111111	22.4810775317812	39908.4031636159	0.4645358899089	1444.36898149245	2947.78890519352	STAG1gfpch8	STAG12015033129	20150331	TR1_2_W0001_P0061_T0001_R1_P6_K1_Ch2-Ch1.zen
STAG1	cyt	15.4305555555556	0.361041283907225	825.271125869834	-7.62023740909092	1859.81913314569	3795.67428863548	STAG1gfpch8	STAG12015033131	20150331	TR1_2_W0001_P0063_T0001_R1_P5_K1_Ch2-Ch1.zen
STAG1	cyt	15.4305555555556	0.877724894345347	2006.31075737727	-6.90328637142858	1859.81913314569	3795.67428863548	STAG1gfpch8	STAG12015033131	20150331	TR1_2_W0001_P0063_T0001_R1_P6_K1_Ch2-Ch1.zen
STAG1	cyt	15.4966666666667	5.64726314832193	8521.74242340778	-2.75762880516685	1227.78211731599	2505.76033533991	STAG1gfpch8	STAG12015033134	20150331	TR1_2_W0001_P0064_T0001_R1_P4_K1_Ch2-Ch1.zen
STAG1	cyt	15.4966666666667	1.72999032479495	2610.56224151178	-3.08558924421594	1227.78211731599	2505.76033533991	STAG1gfpch8	STAG12015033134	20150331	TR1_2_W0001_P0064_T0001_R1_P5_K1_Ch2-Ch1.zen
STAG1	cyt	15.4966666666667	1.3358937955326	2015.86902036611	-6.63453310047848	1227.78211731599	2505.76033533991	STAG1gfpch8	STAG12015033134	20150331	TR1_2_W0001_P0064_T0001_R1_P6_K1_Ch2-Ch1.zen
STAG1	cyt	15.5177777777778	8.94235232464317	11994.4763277788	0.612575510515063	1091.34092250988	2227.29974430367	STAG1gfpch8	STAG12015041725	20150417	TR1_2_W0001_P0077_T0001_R1_P4_K1_Ch2-Ch1.zen
STAG1	cyt	15.5177777777778	0.596491867162919	800.081155456344	26.305844625	1091.34092250988	2227.29974430367	STAG1gfpch8	STAG12015041725	20150417	TR1_2_W0001_P0077_T0001_R1_P5_K1_Ch2-Ch1.zen
STAG1	cyt	15.5627777777778	0.961271615294119	1240.14043446942	-12.49552	1049.67698468739	2142.26849866386	STAG1gfpch8	STAG12015033137	20150331	TR1_2_W0001_P0065_T0001_R1_P4_K1_Ch2-Ch1.zen
STAG1	cyt	15.5627777777778	0.161106099904015	207.843637065584	-34.8523216666668	1049.67698468739	2142.26849866386	STAG1gfpch8	STAG12015033137	20150331	TR1_2_W0001_P0065_T0001_R1_P6_K1_Ch2-Ch1.zen
STAG1	cyt	15.5761111111111	20.4224020321215	31372.6905254574	-0.251878026880734	1249.9017315497	2550.90389232624	STAG1gfpch8	STAG12015041728	20150417	TR1_2_W0001_P0078_T0001_R1_P4_K1_Ch2-Ch1.zen
STAG1	cyt	15.5761111111111	7.30750633908106	11225.7184305853	0.888129971292009	1249.9017315497	2550.90389232624	STAG1gfpch8	STAG12015041728	20150417	TR1_2_W0001_P0078_T0001_R1_P5_K1_Ch2-Ch1.zen
STAG1	cyt	15.6288888888889	0.288257907619411	395.802212605294	23.6617266666666	1117.19224770998	2280.0592888424	STAG1gfpch8	STAG12015033140	20150331	TR1_2_W0001_P0066_T0001_R1_P6_K1_Ch2-Ch1.zen
STAG1	cyt	15.6336111111111	1.90933582468427	2542.65231100826	1.89060341073171	1083.51663182432	2211.33127809494	STAG1gfpch8	STAG12015041733	20150417	TR1_2_W0001_P0079_T0001_R1_P4_K1_Ch2-Ch1.zen
STAG1	cyt	15.6908333333333	1.12329581897388	1519.61995306438	1.11078791793612	1100.70710695738	2246.41503613845	STAG1gfpch8	STAG12015041736	20150417	TR1_2_W0001_P0080_T0001_R1_P4_K1_Ch2-Ch1.zen
STAG1	cyt	15.6908333333333	0.987311540609681	1335.65735014642	4.10156596306068	1100.70710695738	2246.41503613845	STAG1gfpch8	STAG12015041736	20150417	TR1_2_W0001_P0080_T0001_R1_P5_K1_Ch2-Ch1.zen
STAG1	cyt	15.6963888888889	2.54050558510935	3626.33136049997	-2.72821601175407	1161.39046836459	2370.26271064417	STAG1gfpch8	STAG12015033143	20150331	TR1_2_W0001_P0067_T0001_R1_P4_K1_Ch2-Ch1.zen
STAG1	cyt	15.6963888888889	0.147785993432839	210.950523301085	-11.7037522727273	1161.39046836459	2370.26271064417	STAG1gfpch8	STAG12015033143	20150331	TR1_2_W0001_P0067_T0001_R1_P5_K1_Ch2-Ch1.zen
STAG1	cyt	15.6963888888889	23.4524705997963	33476.1828967143	-0.248668733990507	1161.39046836459	2370.26271064417	STAG1gfpch8	STAG12015033143	20150331	TR1_2_W0001_P0067_T0001_R1_P6_K1_Ch2-Ch1.zen
STAG1	cyt	15.7483333333333	47.9755192598432	90258.4267635665	0.719491223294664	1530.73143528593	3124.04461712016	STAG1gfpch8	STAG12015041739	20150417	TR1_2_W0001_P0081_T0001_R1_P4_K1_Ch2-Ch1.zen
STAG1	cyt	15.7483333333333	10.7998973431214	20318.315641746	0.528336274232779	1530.73143528593	3124.04461712016	STAG1gfpch8	STAG12015041739	20150417	TR1_2_W0001_P0081_T0001_R1_P5_K1_Ch2-Ch1.zen
STAG1	cyt	15.7622222222222	0.951723874248215	1453.91264044177	-51.4867889444445	1242.963209621	2536.74317700907	STAG1gfpch8	STAG12015033145	20150331	TR1_2_W0001_P0068_T0001_R1_P4_K1_Ch2-Ch1.zen
STAG1	cyt	15.7622222222222	0.300530011326928	459.108354978991	-23.71678072	1242.963209621	2536.74317700907	STAG1gfpch8	STAG12015033145	20150331	TR1_2_W0001_P0068_T0001_R1_P5_K1_Ch2-Ch1.zen
STAG1	cyt	15.8055555555556	2.52045254653272	5133.14711338226	1.1630160611424	1657.0519018887	3381.84998037696	STAG1gfpch8	STAG12015041743	20150417	TR1_2_W0001_P0082_T0001_R1_P5_K1_Ch2-Ch1.zen
STAG1	cyt	15.8280555555556	1.48881209927303	1724.54578456015	-4.87283524210528	942.466158857538	1923.46368704895	STAG1gfpch8	STAG12015033149	20150331	TR1_2_W0001_P0069_T0001_R1_P5_K1_Ch2-Ch1.zen
STAG1	cyt	15.8280555555556	0.186754743059197	216.324884145296	30.7461839999999	942.466158857538	1923.46368704895	STAG1gfpch8	STAG12015033149	20150331	TR1_2_W0001_P0069_T0001_R1_P6_K1_Ch2-Ch1.zen
STAG1	cyt	15.8630555555556	6.77043791168676	7879.02741692922	-0.604237808784214	946.862196391565	1932.43548777	STAG1gfpch8	STAG12015041747	20150417	TR1_2_W0001_P0083_T0001_R1_P4_K1_Ch2-Ch1.zen
STAG1	cyt	15.8630555555556	0.529877760235734	616.639788293735	10.1588102	946.862196391565	1932.43548777	STAG1gfpch8	STAG12015041747	20150417	TR1_2_W0001_P0083_T0001_R1_P5_K1_Ch2-Ch1.zen
STAG1	cyt	15.8941666666667	3.21686382307504	5879.16055237338	-1.8983347794562	1487.00890526	3034.81202450089	STAG1gfpch8	STAG12015033151	20150331	TR1_2_W0001_P0070_T0001_R1_P4_K1_Ch2-Ch1.zen
STAG1	cyt	15.8941666666667	23.0355029896773	42099.8301232195	0.487042240648379	1487.00890526	3034.81202450089	STAG1gfpch8	STAG12015033151	20150331	TR1_2_W0001_P0070_T0001_R1_P5_K1_Ch2-Ch1.zen
STAG1	cyt	15.8941666666667	0.0690792543786981	126.249679708974	34.1403377142856	1487.00890526	3034.81202450089	STAG1gfpch8	STAG12015033151	20150331	TR1_2_W0001_P0070_T0001_R1_P6_K1_Ch2-Ch1.zen
STAG1	cyt	15.9213888888889	3.47004685221061	4418.06268553969	1.06709134420897	1035.92296426843	2114.19814454221	STAG1gfpch8	STAG12015041752	20150417	TR1_2_W0001_P0084_T0001_R1_P4_K1_Ch2-Ch1.zen
STAG1	cyt	15.9213888888889	4.30370735800088	5479.47900926849	-1.02580707617625	1035.92296426843	2114.19814454221	STAG1gfpch8	STAG12015041752	20150417	TR1_2_W0001_P0084_T0001_R1_P5_K1_Ch2-Ch1.zen
STAG1	cyt	15.9786111111111	0.740633853052337	1076.42380376316	-1.80993818512396	1182.52589509069	2413.39765552878	STAG1gfpch8	STAG12015041757	20150417	TR1_2_W0001_P0085_T0001_R1_P5_K1_Ch2-Ch1.zen
STAG1	cyt	16.0272222222222	21.1014481939456	31244.4673924148	-0.505355539448364	1204.7357265126	2458.72533529111	STAG1gfpch8	STAG12015033158	20150331	TR1_2_W0001_P0072_T0001_R1_P4_K1_Ch2-Ch1.zen
STAG1	cyt	16.0272222222222	57.6013772060489	85289.1391780852	-0.346705147272033	1204.7357265126	2458.72533529111	STAG1gfpch8	STAG12015033158	20150331	TR1_2_W0001_P0072_T0001_R1_P5_K1_Ch2-Ch1.zen
STAG1	cyt	16.0272222222222	0.36882530949603	546.111823706602	-114.7522545	1204.7357265126	2458.72533529111	STAG1gfpch8	STAG12015033158	20150331	TR1_2_W0001_P0072_T0001_R1_P6_K1_Ch2-Ch1.zen
STAG1	cyt	16.0358333333333	1.97073926211228	2575.83244820874	1.62625807238606	1063.45560979404	2170.38906808805	STAG1gfpch8	STAG12015041760	20150417	TR1_2_W0001_P0086_T0001_R1_P4_K1_Ch2-Ch1.zen
STAG1	cyt	16.0358333333333	4.85554047697648	6346.37922663682	-0.977074490482759	1063.45560979404	2170.38906808805	STAG1gfpch8	STAG12015041760	20150417	TR1_2_W0001_P0086_T0001_R1_P5_K1_Ch2-Ch1.zen
STAG1	cyt	16.0930555555556	7.12774944171296	9337.58326163721	29.6407412	1065.8914738754	2175.36038303984	STAG1gfpch8	STAG12015033162	20150331	TR1_2_W0001_P0073_T0001_R1_P4_K1_Ch2-Ch1.zen
STAG1	cyt	16.0930555555556	3.3286937807931	4360.69696119676	-6.0246090556962	1065.8914738754	2175.36038303984	STAG1gfpch8	STAG12015033162	20150331	TR1_2_W0001_P0073_T0001_R1_P6_K1_Ch2-Ch1.zen
STAG1	cyt	16.0930555555556	0.973391876405954	1370.28177977698	0.282191781951221	1145.38921980324	2337.60602555692	STAG1gfpch8	STAG12015041764	20150417	TR1_2_W0001_P0087_T0001_R1_P4_K1_Ch2-Ch1.zen
STAG1	cyt	16.0930555555556	0.0856670369194776	120.596835317418	-91.6161126666666	1145.38921980324	2337.60602555692	STAG1gfpch8	STAG12015041764	20150417	TR1_2_W0001_P0087_T0001_R1_P5_K1_Ch2-Ch1.zen
STAG1	cyt	16.1588888888889	0.240802689417085	413.163822926973	19.5978509629629	1396.02077018072	2849.11583569614	STAG1gfpch8	STAG12015033165	20150331	TR1_2_W0001_P0074_T0001_R1_P4_K1_Ch2-Ch1.zen
STAG1	cyt	16.1588888888889	5.32980543012422	9144.75993726517	0.839370495584599	1396.02077018072	2849.11583569614	STAG1gfpch8	STAG12015033165	20150331	TR1_2_W0001_P0074_T0001_R1_P5_K1_Ch2-Ch1.zen
STAG1	cyt	16.3566666666667	0.103448929809386	139.383905933671	96.6379678	1096.27006161054	2237.35954324651	STAG1gfpch8	STAG1201503314	20150331	TR1_2_W0001_P0077_T0001_R1_P4_K1_Ch2-Ch1.zen
STAG1	cyt	16.3566666666667	0.66822326237453	900.34346916029	-25.2833199047619	1096.27006161054	2237.35954324651	STAG1gfpch8	STAG1201503314	20150331	TR1_2_W0001_P0077_T0001_R1_P5_K1_Ch2-Ch1.zen
STAG1	cyt	16.3566666666667	4.60096632649862	6199.20050249261	2.11830736659436	1096.27006161054	2237.35954324651	STAG1gfpch8	STAG1201503314	20150331	TR1_2_W0001_P0077_T0001_R1_P6_K1_Ch2-Ch1.zen
STAG1	cyt	16.3825	0.17044118019961	261.47955709199	-14.8807007411765	1248.22861278675	2547.4892517533	STAG1gfpch8	STAG1201504172	20150417	TR1_2_W0001_P0092_T0001_R1_P4_K1_Ch2-Ch1.zen
STAG1	cyt	16.3825	0.351121719314993	538.667659683762	340.739580799999	1248.22861278675	2547.4892517533	STAG1gfpch8	STAG1201504172	20150417	TR1_2_W0001_P0092_T0001_R1_P5_K1_Ch2-Ch1.zen
STAG1	cyt	16.4241666666667	0.894133372912287	1201.13162760567	-3.40440646575343	1092.99763814771	2230.68090800826	STAG1gfpch8	STAG1201503317	20150331	TR1_2_W0001_P0078_T0001_R1_P4_K1_Ch2-Ch1.zen
STAG1	cyt	16.4241666666667	0.71296751041193	957.762960375546	-25.4202219130435	1092.99763814771	2230.68090800826	STAG1gfpch8	STAG1201503317	20150331	TR1_2_W0001_P0078_T0001_R1_P6_K1_Ch2-Ch1.zen
STAG1	cyt	16.4397222222222	9.02503906300758	12200.8161382543	-0.629064953895686	1099.94436163898	2244.85836175962	STAG1gfpch8	STAG1201504175	20150417	TR1_2_W0001_P0093_T0001_R1_P5_K1_Ch2-Ch1.zen
STAG1	cyt	16.49	41.3183912444669	51431.6337529357	-0.393525530550918	1012.78635627684	2066.97902171742	STAG1gfpch8	STAG12015033110	20150331	TR1_2_W0001_P0079_T0001_R1_P5_K1_Ch2-Ch1.zen
STAG1	cyt	16.49	0.8576105494851	1067.52248466785	-5.15442220158103	1012.78635627684	2066.97902171742	STAG1gfpch8	STAG12015033110	20150331	TR1_2_W0001_P0079_T0001_R1_P6_K1_Ch2-Ch1.zen
STAG1	cyt	16.4969444444444	4.14237403055088	5198.24124700279	1.13851489339865	1021.02892665314	2083.80114806939	STAG1gfpch8	STAG12015041711	20150417	TR1_2_W0001_P0094_T0001_R1_P4_K1_Ch2-Ch1.zen
STAG1	cyt	16.5541666666667	2.89269616038646	2676.15840978043	1.46106516913452	752.731210513919	1536.23675070415	STAG1gfpch8	STAG12015041716	20150417	TR1_2_W0001_P0095_T0001_R1_P4_K1_Ch2-Ch1.zen
STAG1	cyt	16.5561111111111	3.86311071066059	4121.5528084643	-1.00405428015267	868.069784844182	1771.62935059249	STAG1gfpch8	STAG12015033112	20150331	TR1_2_W0001_P0080_T0001_R1_P4_K1_Ch2-Ch1.zen
STAG1	cyt	16.5561111111111	0.0728396269269991	77.7125978036308	34.7630096666668	868.069784844182	1771.62935059249	STAG1gfpch8	STAG12015033112	20150331	TR1_2_W0001_P0080_T0001_R1_P5_K1_Ch2-Ch1.zen
STAG1	cyt	16.5561111111111	0.518091071933791	552.751363474088	-112.921670285714	868.069784844182	1771.62935059249	STAG1gfpch8	STAG12015033112	20150331	TR1_2_W0001_P0080_T0001_R1_P6_K1_Ch2-Ch1.zen
STAG1	cyt	16.6116666666667	16.6562376779792	14951.3836877795	-0.557644603550296	730.357347840737	1490.5743022582	STAG1gfpch8	STAG12015041721	20150417	TR1_2_W0001_P0096_T0001_R1_P5_K1_Ch2-Ch1.zen
STAG1	cyt	16.6222222222222	0.247992078423831	369.648911574349	-33.6452751999999	1212.78145938738	2475.14573922274	STAG1gfpch8	STAG12015033115	20150331	TR1_2_W0001_P0081_T0001_R1_P4_K1_Ch2-Ch1.zen
STAG1	cyt	16.6222222222222	0.459623574053325	685.099923201405	46.7179105789474	1212.78145938738	2475.14573922274	STAG1gfpch8	STAG12015033115	20150331	TR1_2_W0001_P0081_T0001_R1_P5_K1_Ch2-Ch1.zen
STAG1	cyt	16.6222222222222	0.488977649604201	728.854151750222	16.4547915	1212.78145938738	2475.14573922274	STAG1gfpch8	STAG12015033115	20150331	TR1_2_W0001_P0081_T0001_R1_P6_K1_Ch2-Ch1.zen
STAG1	cyt	16.6691666666667	0.231673660512357	264.694369972829	-15.5882175802469	929.606108757996	1897.21782225304	STAG1gfpch8	STAG12015041727	20150417	TR1_2_W0001_P0097_T0001_R1_P5_K1_Ch2-Ch1.zen
STAG1	cyt	16.6883333333333	27.0986160630173	35250.401384614	-0.447131944122658	1058.39524569237	2160.06145419833	STAG1gfpch8	STAG12015033119	20150331	TR1_2_W0001_P0082_T0001_R1_P5_K1_Ch2-Ch1.zen
STAG1	cyt	16.785	1.84561599352607	3199.20473949622	-10.3160238614173	1410.36530310425	2878.39135707882	STAG1gfpch8	STAG12015041735	20150417	TR1_2_W0001_P0099_T0001_R1_P4_K1_Ch2-Ch1.zen
STAG1	cyt	16.785	3.59903409911182	6238.59296184865	-1.91089895605381	1410.36530310425	2878.39135707882	STAG1gfpch8	STAG12015041735	20150417	TR1_2_W0001_P0099_T0001_R1_P5_K1_Ch2-Ch1.zen
STAG1	cyt	16.8422222222222	1.39880649192299	2621.94857477943	-6.12369541830508	1525.09696180482	3112.54531283778	STAG1gfpch8	STAG12015041738	20150417	TR1_2_W0001_P0100_T0001_R1_P4_K1_Ch2-Ch1.zen
STAG1	cyt	16.8422222222222	2.75063349161074	5155.83792662753	12.8721617234043	1525.09696180482	3112.54531283778	STAG1gfpch8	STAG12015041738	20150417	TR1_2_W0001_P0100_T0001_R1_P5_K1_Ch2-Ch1.zen
STAG1	cyt	16.8877777777778	36.2413599043997	66937.0769918073	-0.212494715550677	1502.77230850702	3066.98329499691	STAG1gfpch8	STAG12015033127	20150331	TR1_2_W0001_P0085_T0001_R1_P4_K1_Ch2-Ch1.zen
STAG1	cyt	16.8877777777778	20.4553957292819	37780.7124909407	-0.496762205457853	1502.77230850702	3066.98329499691	STAG1gfpch8	STAG12015033127	20150331	TR1_2_W0001_P0085_T0001_R1_P5_K1_Ch2-Ch1.zen
STAG1	cyt	16.9030555555556	0.132191044709839	195.525830348004	-11.3793068571429	1203.46379563444	2456.12947247567	STAG1gfpch8	STAG12015041744	20150417	TR1_2_W0001_P0101_T0001_R1_P4_K1_Ch2-Ch1.zen
STAG1	cyt	16.9030555555556	1.14124449102337	1688.03247774636	1.47569168108108	1203.46379563444	2456.12947247567	STAG1gfpch8	STAG12015041744	20150417	TR1_2_W0001_P0101_T0001_R1_P5_K1_Ch2-Ch1.zen
STAG1	cyt	16.9602777777778	16.459532348032	18740.4898441561	-0.545349110386966	926.391096233111	1890.65635605406	STAG1gfpch8	STAG12015041749	20150417	TR1_2_W0001_P0102_T0001_R1_P4_K1_Ch2-Ch1.zen
STAG1	cyt	16.9602777777778	1.4841214262646	1689.79056806141	-11.27642784	926.391096233111	1890.65635605406	STAG1gfpch8	STAG12015041749	20150417	TR1_2_W0001_P0102_T0001_R1_P5_K1_Ch2-Ch1.zen
STAG1	cyt	17.02	0.0139618273214643	29.8391754061092	Inf	1738.90349627226	3548.89955350401	STAG1gfpch8	STAG12015033130	20150331	TR1_2_W0001_P0087_T0001_R1_P6_K1_Ch2-Ch1.zen
STAG1	cyt	17.0213888888889	15.5676712063512	19661.790646674	-0.444961307493134	1027.61478139162	2097.24211071679	STAG1gfpch8	STAG12015041759	20150417	TR1_2_W0001_P0103_T0001_R1_P4_K1_Ch2-Ch1.zen
STAG1	cyt	17.0213888888889	2.31551661997583	2924.47100259189	1.52814272957747	1027.61478139162	2097.24211071679	STAG1gfpch8	STAG12015041759	20150417	TR1_2_W0001_P0103_T0001_R1_P5_K1_Ch2-Ch1.zen
STAG1	cyt	17.0797222222222	26.312084430303	29910.6646908189	-0.343609127017074	924.914814971684	1887.64343790147	STAG1gfpch8	STAG12015041761	20150417	TR1_2_W0001_P0104_T0001_R1_P4_K1_Ch2-Ch1.zen
STAG1	cyt	17.0797222222222	0.668141136823532	759.519663392973	-4.71365197714286	924.914814971684	1887.64343790147	STAG1gfpch8	STAG12015041761	20150417	TR1_2_W0001_P0104_T0001_R1_P5_K1_Ch2-Ch1.zen
STAG1	cyt	17.0858333333333	43.8474287461145	57079.1261214436	-0.125991512055838	1059.16619257334	2161.63486701135	STAG1gfpch8	STAG12015033132	20150331	TR1_2_W0001_P0088_T0001_R1_P4_K1_Ch2-Ch1.zen
STAG1	cyt	17.0858333333333	1.97567976658317	2571.87428766568	-5.54916895890411	1059.16619257334	2161.63486701135	STAG1gfpch8	STAG12015033132	20150331	TR1_2_W0001_P0088_T0001_R1_P6_K1_Ch2-Ch1.zen
STAG1	cyt	17.1372222222222	11.7389556252371	17464.8089945284	-0.426427545643341	1210.50142499473	2470.4924545204	STAG1gfpch8	STAG12015041765	20150417	TR1_2_W0001_P0105_T0001_R1_P4_K1_Ch2-Ch1.zen
STAG1	cyt	17.1530555555556	29.6064044615392	46872.6710509155	-0.251939111015737	1288.14561778323	2628.95521091257	STAG1gfpch8	STAG12015033135	20150331	TR1_2_W0001_P0089_T0001_R1_P4_K1_Ch2-Ch1.zen
STAG1	cyt	17.1530555555556	4.97917822705802	7883.003268565	-2.03020227272727	1288.14561778323	2628.95521091257	STAG1gfpch8	STAG12015033135	20150331	TR1_2_W0001_P0089_T0001_R1_P6_K1_Ch2-Ch1.zen
STAG1	cyt	17.2188888888889	3.50095100739077	7438.39178995191	-2.61873070288625	1728.71715556841	3528.11041825112	STAG1gfpch8	STAG12015033138	20150331	TR1_2_W0001_P0090_T0001_R1_P5_K1_Ch2-Ch1.zen
STAG1	cyt	17.2188888888889	0.157863836930766	335.409740404016	54.3614533333334	1728.71715556841	3528.11041825112	STAG1gfpch8	STAG12015033138	20150331	TR1_2_W0001_P0090_T0001_R1_P6_K1_Ch2-Ch1.zen
STAG1	cyt	17.3630555555556	20.4203049112915	29669.0320473365	0.59648149	1182.14862321277	2412.62768755646	STAG1gfpch8	STAG12015033146	20150331	TR1_2_W0001_P0093_T0001_R1_P4_K1_Ch2-Ch1.zen
STAG1	cyt	17.3630555555556	1.99130855842241	2893.20838707463	-4.37240143877551	1182.14862321277	2412.62768755646	STAG1gfpch8	STAG12015033146	20150331	TR1_2_W0001_P0093_T0001_R1_P5_K1_Ch2-Ch1.zen
STAG1	cyt	17.3630555555556	13.323396449669	19357.804790957	0.552637104154969	1182.14862321277	2412.62768755646	STAG1gfpch8	STAG12015033146	20150331	TR1_2_W0001_P0093_T0001_R1_P6_K1_Ch2-Ch1.zen
STAG1	cyt	17.43	54.9386965073911	53162.5999984568	0.466454400288809	787.333602969254	1606.85620451407	STAG1gfpch8	STAG1201504178	20150417	TR1_2_W0001_P0110_T0001_R1_P5_K1_Ch2-Ch1.zen
STAG1	cyt	17.4872222222222	0.730522438768099	939.320384796182	-7.2576012403162	1046.19132059791	2135.15466413691	STAG1gfpch8	STAG12015041714	20150417	TR1_2_W0001_P0111_T0001_R1_P5_K1_Ch2-Ch1.zen
STAG1	cyt	17.4961111111111	22.082559925152	41884.5582088809	-0.356716821986418	1543.2470197578	3149.58746768046	STAG1gfpch8	STAG12015033152	20150331	TR1_2_W0001_P0095_T0001_R1_P4_K1_Ch2-Ch1.zen
STAG1	cyt	17.4961111111111	1.14410238745557	2170.0483642624	17.2330564938271	1543.2470197578	3149.58746768046	STAG1gfpch8	STAG12015033152	20150331	TR1_2_W0001_P0095_T0001_R1_P5_K1_Ch2-Ch1.zen
STAG1	cyt	17.5447222222222	0.465467266975774	768.257760094055	-5.0423530111111	1342.91565258217	2740.73447437374	STAG1gfpch8	STAG12015041719	20150417	TR1_2_W0001_P0112_T0001_R1_P4_K1_Ch2-Ch1.zen
STAG1	cyt	17.5447222222222	2.64454065634556	4364.83728345058	1.05829185308343	1342.91565258217	2740.73447437374	STAG1gfpch8	STAG12015041719	20150417	TR1_2_W0001_P0112_T0001_R1_P5_K1_Ch2-Ch1.zen
STAG1	cyt	17.5619444444444	17.71335959865	28325.6129816795	-0.280948084804928	1301.09588507097	2655.38519848448	STAG1gfpch8	STAG12015033156	20150331	TR1_2_W0001_P0096_T0001_R1_P4_K1_Ch2-Ch1.zen
STAG1	cyt	17.5619444444444	12.1040214912476	19355.6635246733	0.783272292674469	1301.09588507097	2655.38519848448	STAG1gfpch8	STAG12015033156	20150331	TR1_2_W0001_P0096_T0001_R1_P5_K1_Ch2-Ch1.zen
STAG1	cyt	17.6277777777778	1.92468537091149	2787.85448064878	-2.19952457657658	1178.53173412227	2405.2460380826	STAG1gfpch8	STAG12015033159	20150331	TR1_2_W0001_P0097_T0001_R1_P4_K1_Ch2-Ch1.zen
STAG1	cyt	17.6277777777778	4.02969749730216	5836.90736849771	-1.52418635535714	1178.53173412227	2405.2460380826	STAG1gfpch8	STAG12015033159	20150331	TR1_2_W0001_P0097_T0001_R1_P5_K1_Ch2-Ch1.zen
STAG1	cyt	17.6938888888889	5.54476120147025	7998.96282345013	-0.974024581296993	1173.76662627289	2395.5210078234	STAG1gfpch8	STAG12015033163	20150331	TR1_2_W0001_P0098_T0001_R1_P4_K1_Ch2-Ch1.zen
STAG1	cyt	17.6938888888889	4.68561088652616	6759.53858509501	-2.56166062850183	1173.76662627289	2395.5210078234	STAG1gfpch8	STAG12015033163	20150331	TR1_2_W0001_P0098_T0001_R1_P5_K1_Ch2-Ch1.zen
STAG1	cyt	17.6938888888889	1.41559051119402	2042.15392887746	2.08337430092879	1173.76662627289	2395.5210078234	STAG1gfpch8	STAG12015033163	20150331	TR1_2_W0001_P0098_T0001_R1_P6_K1_Ch2-Ch1.zen
STAG1	cyt	17.7177777777778	0.0371945830248507	53.5656544743478	16.8721203302325	1171.75724344484	2391.42009144905	STAG1gfpch8	STAG12015041732	20150417	TR1_2_W0001_P0115_T0001_R1_P4_K1_Ch2-Ch1.zen
STAG1	cyt	17.7177777777778	3.05102949209138	4393.92992939911	-1.26164274285714	1171.75724344484	2391.42009144905	STAG1gfpch8	STAG12015041732	20150417	TR1_2_W0001_P0115_T0001_R1_P5_K1_Ch2-Ch1.zen
STAG1	cyt	17.8269444444444	0.0332246681153017	61.3894201732604	24.3632200000001	1503.36282101159	3068.18846225795	STAG1gfpch8	STAG12015033169	20150331	TR1_2_W0001_P0100_T0001_R1_P6_K1_Ch2-Ch1.zen
STAG1	cyt	17.8394444444444	3.02071737786988	4073.06659678965	0.826763552121771	1097.09021786689	2239.03338666462	STAG1gfpch8	STAG12015041746	20150417	TR1_2_W0001_P0117_T0001_R1_P4_K1_Ch2-Ch1.zen
STAG1	cyt	17.8394444444444	0.027033728502749	36.4516645476029	17.7756622375	1097.09021786689	2239.03338666462	STAG1gfpch8	STAG12015041746	20150417	TR1_2_W0001_P0117_T0001_R1_P5_K1_Ch2-Ch1.zen
STAG1	cyt	17.9005555555556	0.0849327919174071	99.6238797347524	21.8944914285713	954.374827699716	1947.76789347986	STAG1gfpch8	STAG12015041756	20150417	TR1_2_W0001_P0118_T0001_R1_P4_K1_Ch2-Ch1.zen
STAG1	cyt	17.9005555555556	16.4319482992762	19274.2332404035	-0.357213842305781	954.374827699716	1947.76789347986	STAG1gfpch8	STAG12015041756	20150417	TR1_2_W0001_P0118_T0001_R1_P5_K1_Ch2-Ch1.zen
STAG1	cyt	17.9594444444444	0.541295758559842	1114.77102748947	11.2172335555555	1675.64484422011	3419.79601066543	STAG1gfpch8	STAG1201503315	20150331	TR1_2_W0001_P0102_T0001_R1_P5_K1_Ch2-Ch1.zen
STAG1	cyt	17.9594444444444	0.326623539648061	672.664533460338	-7.7091662937063	1675.64484422011	3419.79601066543	STAG1gfpch8	STAG1201503315	20150331	TR1_2_W0001_P0102_T0001_R1_P6_K1_Ch2-Ch1.zen
STAG1	cyt	17.9613888888889	0.0768016844551746	98.6060519515615	16.3631628000001	1044.63302371085	2131.97436164251	STAG1gfpch8	STAG12015041763	20150417	TR1_2_W0001_P0119_T0001_R1_P4_K1_Ch2-Ch1.zen
STAG1	cyt	18.0186111111111	0.220874955612847	253.540982654819	-15.4550757209303	933.969340041769	1906.12266923737	STAG1gfpch8	STAG12015041768	20150417	TR1_2_W0001_P0120_T0001_R1_P4_K1_Ch2-Ch1.zen
STAG1	cyt	18.0186111111111	1.38838082063451	1593.71367652831	-34.6781978181818	933.969340041769	1906.12266923737	STAG1gfpch8	STAG12015041768	20150417	TR1_2_W0001_P0120_T0001_R1_P5_K1_Ch2-Ch1.zen
STAG1	cyt	18.0255555555556	1.7243763564623	3105.6275690328	2.52364829648894	1465.37318321753	2990.65603513124	STAG1gfpch8	STAG1201503318	20150331	TR1_2_W0001_P0103_T0001_R1_P4_K1_Ch2-Ch1.zen
STAG1	cyt	18.0255555555556	15.1083014438528	27210.2765208107	-0.48528928125	1465.37318321753	2990.65603513124	STAG1gfpch8	STAG1201503318	20150331	TR1_2_W0001_P0103_T0001_R1_P5_K1_Ch2-Ch1.zen
STAG1	cyt	18.0255555555556	1.24998305212654	2251.23814355245	4.48747231428572	1465.37318321753	2990.65603513124	STAG1gfpch8	STAG1201503318	20150331	TR1_2_W0001_P0103_T0001_R1_P6_K1_Ch2-Ch1.zen
STAG1	cyt	18.0916666666667	1.65479004958837	2941.88644278367	9.13674041860466	1446.48498463383	2952.10742121224	STAG1gfpch8	STAG12015033111	20150331	TR1_2_W0001_P0104_T0001_R1_P4_K1_Ch2-Ch1.zen
STAG1	cyt	18.0916666666667	7.1773851463516	12759.9583173352	1.09135969555035	1446.48498463383	2952.10742121224	STAG1gfpch8	STAG12015033111	20150331	TR1_2_W0001_P0104_T0001_R1_P5_K1_Ch2-Ch1.zen
STAG1	cyt	18.1577777777778	22.3739983524596	27369.2800933332	-0.370003917420955	995.292423328933	2031.2759416092	STAG1gfpch8	STAG12015033113	20150331	TR1_2_W0001_P0105_T0001_R1_P5_K1_Ch2-Ch1.zen
STAG1	cyt	18.1577777777778	65.4581136480151	80072.4760318406	-0.265499613978495	995.292423328933	2031.2759416092	STAG1gfpch8	STAG12015033113	20150331	TR1_2_W0001_P0105_T0001_R1_P6_K1_Ch2-Ch1.zen
STAG1	cyt	18.225	0.0931852803748677	125.903467652941	119.017450000001	1099.31284132159	2243.56950232768	STAG1gfpch8	STAG12015033116	20150331	TR1_2_W0001_P0106_T0001_R1_P5_K1_Ch2-Ch1.zen
STAG1	cyt	18.2908333333333	0.546316623197513	685.33828389919	1.44989316083916	1020.68446102548	2083.09813383379	STAG1gfpch8	STAG12015033120	20150331	TR1_2_W0001_P0107_T0001_R1_P4_K1_Ch2-Ch1.zen
STAG1	cyt	18.2908333333333	0.291841024953875	366.106061431264	-5.34705233333334	1020.68446102548	2083.09813383379	STAG1gfpch8	STAG12015033120	20150331	TR1_2_W0001_P0107_T0001_R1_P6_K1_Ch2-Ch1.zen
STAG1	cyt	18.3094444444444	31.3830850401068	35957.6985505154	-0.365189524163569	932.238810340875	1902.59085962516	STAG1gfpch8	STAG1201504174	20150417	TR1_2_W0001_P0125_T0001_R1_P5_K1_Ch2-Ch1.zen
STAG1	cyt	18.3569444444444	20.3386820834707	26788.6655892955	-0.601394028108108	1071.66537392009	2187.1442407033	STAG1gfpch8	STAG12015033122	20150331	TR1_2_W0001_P0108_T0001_R1_P4_K1_Ch2-Ch1.zen
STAG1	cyt	18.3569444444444	14.1805597098853	18677.6247535668	0.829999109090909	1071.66537392009	2187.1442407033	STAG1gfpch8	STAG12015033122	20150331	TR1_2_W0001_P0108_T0001_R1_P6_K1_Ch2-Ch1.zen
STAG1	cyt	18.4230555555556	2.54024359506183	4972.57476506124	1.50725150387597	1592.71064357817	3250.53696422648	STAG1gfpch8	STAG12015033125	20150331	TR1_2_W0001_P0109_T0001_R1_P4_K1_Ch2-Ch1.zen
STAG1	cyt	18.4230555555556	0.0446563635752891	87.4156742469721	2.10396159999996	1592.71064357817	3250.53696422648	STAG1gfpch8	STAG12015033125	20150331	TR1_2_W0001_P0109_T0001_R1_P5_K1_Ch2-Ch1.zen
STAG1	cyt	18.4230555555556	0.636044450261732	1245.0690118763	-14.5893082553191	1592.71064357817	3250.53696422648	STAG1gfpch8	STAG12015033125	20150331	TR1_2_W0001_P0109_T0001_R1_P6_K1_Ch2-Ch1.zen
STAG1	cyt	18.4241666666667	2.37706200589929	2363.54379196187	-1.33010687822469	809.01033282454	1651.09588605463	STAG1gfpch8	STAG12015041713	20150417	TR1_2_W0001_P0127_T0001_R1_P4_K1_Ch2-Ch1.zen
STAG1	cyt	18.4241666666667	2.42950441731375	2415.68796642032	-3.4870725323741	809.01033282454	1651.09588605463	STAG1gfpch8	STAG12015041713	20150417	TR1_2_W0001_P0127_T0001_R1_P5_K1_Ch2-Ch1.zen
STAG1	cyt	18.4813888888889	1.51311111303281	1664.62521031908	1.37846204171934	895.110336615986	1826.81596808747	STAG1gfpch8	STAG12015041718	20150417	TR1_2_W0001_P0128_T0001_R1_P4_K1_Ch2-Ch1.zen
STAG1	cyt	18.4813888888889	1.36220077401064	1498.60359256056	-1.41553301730769	895.110336615986	1826.81596808747	STAG1gfpch8	STAG12015041718	20150417	TR1_2_W0001_P0128_T0001_R1_P5_K1_Ch2-Ch1.zen
STAG1	cyt	18.4888888888889	24.7705944304476	41126.2807201275	-0.0135353239506173	1350.87116826874	2756.97075552935	STAG1gfpch8	STAG12015033128	20150331	TR1_2_W0001_P0110_T0001_R1_P4_K1_Ch2-Ch1.zen
STAG1	cyt	18.5386111111111	0.380383620294449	729.393562316224	-3.54886990331126	1560.16684332627	3184.11885739601	STAG1gfpch8	STAG12015041723	20150417	TR1_2_W0001_P0129_T0001_R1_P5_K1_Ch2-Ch1.zen
STAG1	cyt	18.5994444444444	1.38024612192952	2585.48911095357	-3.21317510411449	1524.1127742972	3110.53670073605	STAG1gfpch8	STAG12015041731	20150417	TR1_2_W0001_P0130_T0001_R1_P4_K1_Ch2-Ch1.zen
STAG1	cyt	18.5994444444444	1.31271893392273	2458.99659160432	-14.1520885302326	1524.1127742972	3110.53670073605	STAG1gfpch8	STAG12015041731	20150417	TR1_2_W0001_P0130_T0001_R1_P5_K1_Ch2-Ch1.zen
STAG1	cyt	18.6655555555556	2.98130490221762	3698.42838454691	0.991055797080291	1009.34990156274	2059.96561779555	STAG1gfpch8	STAG12015041742	20150417	TR1_2_W0001_P0131_T0001_R1_P4_K1_Ch2-Ch1.zen
STAG1	cyt	18.6655555555556	0.156180772563917	193.748516611365	-3.14376392195122	1009.34990156274	2059.96561779555	STAG1gfpch8	STAG12015041742	20150417	TR1_2_W0001_P0131_T0001_R1_P5_K1_Ch2-Ch1.zen
STAG1	cyt	18.6883333333333	33.4018858059175	48244.6894499004	-0.220574160593792	1175.19369815894	2398.43349537092	STAG1gfpch8	STAG12015033133	20150331	TR1_2_W0001_P0113_T0001_R1_P4_K1_Ch2-Ch1.zen
STAG1	cyt	18.6883333333333	0.350365759109255	506.057871711843	-3.57298157522124	1175.19369815894	2398.43349537092	STAG1gfpch8	STAG12015033133	20150331	TR1_2_W0001_P0113_T0001_R1_P5_K1_Ch2-Ch1.zen
STAG1	cyt	18.6883333333333	2.06273590115181	2979.35432587459	1.60580693877551	1175.19369815894	2398.43349537092	STAG1gfpch8	STAG12015033133	20150331	TR1_2_W0001_P0113_T0001_R1_P6_K1_Ch2-Ch1.zen
STAG1	cyt	18.7227777777778	62.4373984601497	79034.574777538	-0.208483229384928	1029.91942047196	2101.94561072167	STAG1gfpch8	STAG12015041745	20150417	TR1_2_W0001_P0132_T0001_R1_P4_K1_Ch2-Ch1.zen
STAG1	cyt	18.7227777777778	3.998100440863	5060.87979407361	1.18918318377484	1029.91942047196	2101.94561072167	STAG1gfpch8	STAG12015041745	20150417	TR1_2_W0001_P0132_T0001_R1_P5_K1_Ch2-Ch1.zen
STAG1	cyt	18.7544444444444	3.06561410434674	4253.68854609646	-21.1898743103448	1128.96148998858	2304.07894189223	STAG1gfpch8	STAG12015033136	20150331	TR1_2_W0001_P0114_T0001_R1_P4_K1_Ch2-Ch1.zen
STAG1	cyt	18.7544444444444	41.1157107334147	57050.0466981019	-0.215509802197802	1128.96148998858	2304.07894189223	STAG1gfpch8	STAG12015033136	20150331	TR1_2_W0001_P0114_T0001_R1_P5_K1_Ch2-Ch1.zen
STAG1	cyt	18.7544444444444	4.85987845394615	6743.31752507931	-1.62260479279279	1128.96148998858	2304.07894189223	STAG1gfpch8	STAG12015033136	20150331	TR1_2_W0001_P0114_T0001_R1_P6_K1_Ch2-Ch1.zen
STAG1	cyt	18.7802777777778	1.77892632445976	3907.10387495076	1.11532560461095	1787.01386226965	3647.08720841014	STAG1gfpch8	STAG12015041751	20150417	TR1_2_W0001_P0133_T0001_R1_P5_K1_Ch2-Ch1.zen
STAG1	cyt	18.8205555555556	0.600747596331894	949.452644543305	-7.18303376470588	1285.91479276596	2624.40235681532	STAG1gfpch8	STAG12015033139	20150331	TR1_2_W0001_P0115_T0001_R1_P4_K1_Ch2-Ch1.zen
STAG1	cyt	18.8205555555556	2.85198795761963	4507.42961786505	1.21163430731707	1285.91479276596	2624.40235681532	STAG1gfpch8	STAG12015033139	20150331	TR1_2_W0001_P0115_T0001_R1_P6_K1_Ch2-Ch1.zen
STAG1	cyt	18.8372222222222	4.38042036785758	5319.59294179211	0.848191285144748	988.083249835631	2016.56285796405	STAG1gfpch8	STAG12015041755	20150417	TR1_2_W0001_P0134_T0001_R1_P4_K1_Ch2-Ch1.zen
STAG1	cyt	18.8372222222222	3.1421434130189	3815.8264546124	-1.14288311974922	988.083249835631	2016.56285796405	STAG1gfpch8	STAG12015041755	20150417	TR1_2_W0001_P0134_T0001_R1_P5_K1_Ch2-Ch1.zen
STAG1	cyt	18.8863888888889	0.450647078153045	755.603065888984	3.51130405405406	1364.23151368466	2784.23766481033	STAG1gfpch8	STAG12015033141	20150331	TR1_2_W0001_P0116_T0001_R1_P5_K1_Ch2-Ch1.zen
STAG1	cyt	18.9519444444444	1.53406115477366	1949.79518762002	13.6776039230769	1034.13502362959	2110.54916589074	STAG1gfpch8	STAG12015041762	20150417	TR1_2_W0001_P0136_T0001_R1_P4_K1_Ch2-Ch1.zen
STAG1	cyt	18.9519444444444	5.00766184370431	6364.74949756724	0.71249202532418	1034.13502362959	2110.54916589074	STAG1gfpch8	STAG12015041762	20150417	TR1_2_W0001_P0136_T0001_R1_P5_K1_Ch2-Ch1.zen
STAG1	cyt	19.0102777777778	0.119672090168657	122.557371203595	-9.27154416444445	833.254151762197	1700.57469749386	STAG1gfpch8	STAG12015041767	20150417	TR1_2_W0001_P0137_T0001_R1_P4_K1_Ch2-Ch1.zen
STAG1	cyt	19.0102777777778	8.65809942914634	8866.84526158155	-0.653209780753138	833.254151762197	1700.57469749386	STAG1gfpch8	STAG12015041767	20150417	TR1_2_W0001_P0137_T0001_R1_P5_K1_Ch2-Ch1.zen
STAG1	cyt	19.0197222222222	20.0485605867561	31474.1942837528	-0.250769877355623	1277.32775676199	2606.87721622773	STAG1gfpch8	STAG12015033147	20150331	TR1_2_W0001_P0118_T0001_R1_P4_K1_Ch2-Ch1.zen
STAG1	cyt	19.0197222222222	9.74594454340075	15300.138416935	-0.780638037254902	1277.32775676199	2606.87721622773	STAG1gfpch8	STAG12015033147	20150331	TR1_2_W0001_P0118_T0001_R1_P5_K1_Ch2-Ch1.zen
STAG1	cyt	19.1516666666667	0.602748454093628	1176.8596587523	-5.8817586407767	1588.61806385899	3242.18448557013	STAG1gfpch8	STAG12015033153	20150331	TR1_2_W0001_P0120_T0001_R1_P4_K1_Ch2-Ch1.zen
STAG1	cyt	19.1516666666667	13.0088227165129	25399.5817972623	0.559146883773161	1588.61806385899	3242.18448557013	STAG1gfpch8	STAG12015033153	20150331	TR1_2_W0001_P0120_T0001_R1_P5_K1_Ch2-Ch1.zen
STAG1	cyt	19.2847222222222	31.724097299459	46345.1457247295	-0.128648623650263	1188.62785763792	2425.85105055949	STAG1gfpch8	STAG12015033160	20150331	TR1_2_W0001_P0122_T0001_R1_P4_K1_Ch2-Ch1.zen
STAG1	cyt	19.2847222222222	21.5585284868198	31494.454669619	-0.39747603192999	1188.62785763792	2425.85105055949	STAG1gfpch8	STAG12015033160	20150331	TR1_2_W0001_P0122_T0001_R1_P5_K1_Ch2-Ch1.zen
STAG1	cyt	19.3680555555556	0.1903565177646	281.559286257065	3.0142688547486	1203.46379563444	2456.12947247567	STAG1gfpch8	STAG12015041710	20150417	TR1_2_W0001_P0144_T0001_R1_P4_K1_Ch2-Ch1.zen
STAG1	cyt	19.3680555555556	9.29450347899964	13747.6446637731	-0.734371118605746	1203.46379563444	2456.12947247567	STAG1gfpch8	STAG12015041710	20150417	TR1_2_W0001_P0144_T0001_R1_P5_K1_Ch2-Ch1.zen
STAG1	cyt	19.4169444444444	0.186809287612766	294.294020304194	-9.05430093750003	1281.78120523396	2615.96618598805	STAG1gfpch8	STAG12015033167	20150331	TR1_2_W0001_P0124_T0001_R1_P4_K1_Ch2-Ch1.zen
STAG1	cyt	19.4169444444444	0.520004841239409	819.200786329276	-6.814699125	1281.78120523396	2615.96618598805	STAG1gfpch8	STAG12015033167	20150331	TR1_2_W0001_P0124_T0001_R1_P6_K1_Ch2-Ch1.zen
STAG1	cyt	19.4827777777778	0.167417131402958	200.058100404188	-66.2896493333334	972.270637213236	1984.29115686295	STAG1gfpch8	STAG12015041720	20150417	TR1_2_W0001_P0146_T0001_R1_P4_K1_Ch2-Ch1.zen
STAG1	cyt	19.4827777777778	1.05045132958547	1255.25563484962	-5.14154067574932	972.270637213236	1984.29115686295	STAG1gfpch8	STAG12015041720	20150417	TR1_2_W0001_P0146_T0001_R1_P5_K1_Ch2-Ch1.zen
STAG1	cyt	19.4830555555556	0.0262502000222844	57.9263011375483	-Inf	1795.45327014747	3664.31105718245	STAG1gfpch8	STAG12015033170	20150331	TR1_2_W0001_P0125_T0001_R1_P6_K1_Ch2-Ch1.zen
STAG1	cyt	19.54	0.287523815176963	323.372066553159	-4.19462418921162	915.081141458068	1867.57405531837	STAG1gfpch8	STAG12015041726	20150417	TR1_2_W0001_P0147_T0001_R1_P4_K1_Ch2-Ch1.zen
STAG1	cyt	19.54	1.77491120703642	1996.20579121237	1.13416399937656	915.081141458068	1867.57405531837	STAG1gfpch8	STAG12015041726	20150417	TR1_2_W0001_P0147_T0001_R1_P5_K1_Ch2-Ch1.zen
STAG1	cyt	19.5494444444444	7.17262033118402	9996.96890594615	1.50704909025916	1134.02185409025	2314.40655578195	STAG1gfpch8	STAG1201503312	20150331	TR1_2_W0001_P0126_T0001_R1_P5_K1_Ch2-Ch1.zen
STAG1	cyt	19.5975	2.36955119395112	3589.01403792801	1.08154294121739	1232.36679078898	2515.11712004713	STAG1gfpch8	STAG12015041729	20150417	TR1_2_W0001_P0148_T0001_R1_P4_K1_Ch2-Ch1.zen
STAG1	cyt	19.5975	0.213155757381398	322.853968067844	-4.80503881355933	1232.36679078898	2515.11712004713	STAG1gfpch8	STAG12015041729	20150417	TR1_2_W0001_P0148_T0001_R1_P5_K1_Ch2-Ch1.zen
STAG1	cyt	19.6152777777778	0.232398655402315	277.158424178371	31.8437055625001	970.343270010817	1980.3576248304	STAG1gfpch8	STAG1201503316	20150331	TR1_2_W0001_P0127_T0001_R1_P4_K1_Ch2-Ch1.zen
STAG1	cyt	19.6152777777778	1.73596139580399	2070.3059751469	-2.67742354519369	970.343270010817	1980.3576248304	STAG1gfpch8	STAG1201503316	20150331	TR1_2_W0001_P0127_T0001_R1_P6_K1_Ch2-Ch1.zen
STAG1	cyt	19.6561111111111	0.195656763137854	256.644106621263	103.886326714286	1067.25293326093	2178.13896311388	STAG1gfpch8	STAG12015041734	20150417	TR1_2_W0001_P0149_T0001_R1_P5_K1_Ch2-Ch1.zen
STAG1	cyt	19.6825	42.2267702411935	59874.6075284653	-0.178311250065189	1153.68099955492	2354.52858251397	STAG1gfpch8	STAG1201503319	20150331	TR1_2_W0001_P0128_T0001_R1_P4_K1_Ch2-Ch1.zen
STAG1	cyt	19.6825	5.23438467450187	7421.99145823081	-1.40828573757225	1153.68099955492	2354.52858251397	STAG1gfpch8	STAG1201503319	20150331	TR1_2_W0001_P0128_T0001_R1_P5_K1_Ch2-Ch1.zen
STAG1	cyt	19.6825	1.71523486409056	2432.0831008377	-3.45968750943396	1153.68099955492	2354.52858251397	STAG1gfpch8	STAG1201503319	20150331	TR1_2_W0001_P0128_T0001_R1_P6_K1_Ch2-Ch1.zen
STAG1	cyt	19.7133333333333	15.2900792175969	25587.9693300561	-0.50585062278481	1361.62341678947	2778.91484274074	STAG1gfpch8	STAG12015041737	20150417	TR1_2_W0001_P0150_T0001_R1_P4_K1_Ch2-Ch1.zen
STAG1	cyt	19.7705555555556	0.628986453140342	1233.5416826818	0.531408892198585	1595.67140766359	3256.57953896585	STAG1gfpch8	STAG12015041740	20150417	TR1_2_W0001_P0151_T0001_R1_P4_K1_Ch2-Ch1.zen
STAG1	cyt	19.7705555555556	1.87238232102098	3672.03717562503	0.770641661669904	1595.67140766359	3256.57953896585	STAG1gfpch8	STAG12015041740	20150417	TR1_2_W0001_P0151_T0001_R1_P5_K1_Ch2-Ch1.zen
STAG1	cyt	19.8805555555556	0.586479160497861	769.802428084471	897.803477999999	1067.96646920396	2179.59520688765	STAG1gfpch8	STAG12015033117	20150331	TR1_2_W0001_P0131_T0001_R1_P4_K1_Ch2-Ch1.zen
STAG1	cyt	19.8855555555556	0.205109777780664	269.085031164347	-Inf	1067.4169645122	2178.4737317975	STAG1gfpch8	STAG12015041748	20150417	TR1_2_W0001_P0153_T0001_R1_P5_K1_Ch2-Ch1.zen
STAG1	cyt	19.9430555555556	6.35892339429964	6628.96008902532	0.919047057326821	848.189197190299	1731.05538613759	STAG1gfpch8	STAG12015041753	20150417	TR1_2_W0001_P0154_T0001_R1_P4_K1_Ch2-Ch1.zen
STAG1	cyt	19.9430555555556	19.101720775534	19912.8904062961	-0.344074588906498	848.189197190299	1731.05538613759	STAG1gfpch8	STAG12015041753	20150417	TR1_2_W0001_P0154_T0001_R1_P5_K1_Ch2-Ch1.zen
STAG2	nuc	14.1419444444444	480.14054931451	377017.930078143	1.5808941542461	1303.89545690754	2661.09879861358	STAG2gfpcf2	STAG22015012096	20150120	TR1_2_W0001_P0093_T0001_R1_P3_K1_Ch2-Ch1.zen
STAG2	nuc	14.1938888888889	2400.24465034391	1884729.94219247	0.1756066374524	1303.89545690754	2661.09879861358	STAG2gfpcf2	STAG2201502121	20150212	TR1_2_W0001_P0110_T0001_R1_P1_K1_Ch2-Ch1.zen
STAG2	nuc	14.1938888888889	635.763646636376	499216.936407447	1.79139168386389	1303.89545690754	2661.09879861358	STAG2gfpcf2	STAG2201502121	20150212	TR1_2_W0001_P0110_T0001_R1_P2_K1_Ch2-Ch1.zen
STAG2	nuc	14.1938888888889	427.757757986753	335885.699971142	3.75430919465382	1303.89545690754	2661.09879861358	STAG2gfpcf2	STAG2201502121	20150212	TR1_2_W0001_P0110_T0001_R1_P3_K1_Ch2-Ch1.zen
STAG2	nuc	14.3025	520.463281822043	408680.311367932	2.18033326748673	1303.89545690754	2661.09879861358	STAG2gfpcf2	STAG22015012091	20150120	TR1_2_W0001_P0096_T0001_R1_P3_K1_Ch2-Ch1.zen
STAG2	nuc	14.3561111111111	351.116135945245	275704.851381757	8.15941693349347	1303.89545690754	2661.09879861358	STAG2gfpcf2	STAG22015012089	20150120	TR1_2_W0001_P0097_T0001_R1_P1_K1_Ch2-Ch1.zen
STAG2	nuc	14.3794444444444	441.462956852062	412857.469271186	0.625645023755158	1552.94126670784	3169.37229688249	STAG2gfpcf2	STAG2201512024	20151202	TR1_2_W0001_P0080_T0001_R1_P1_K1_Ch2-Ch1.zen
STAG2	nuc	14.3794444444444	599.738377177881	560877.112752731	0.122254269912523	1552.94126670784	3169.37229688249	STAG2gfpcf2	STAG2201512024	20151202	TR1_2_W0001_P0080_T0001_R1_P2_K1_Ch2-Ch1.zen
STAG2	nuc	14.4097222222222	140.462109156265	110294.23306178	6.60927454972397	1303.89545690754	2661.09879861358	STAG2gfpcf2	STAG22015012087	20150120	TR1_2_W0001_P0098_T0001_R1_P1_K1_Ch2-Ch1.zen
STAG2	nuc	14.4633333333333	845.713531432397	664074.645465657	0.769988910010069	1303.89545690754	2661.09879861358	STAG2gfpcf2	STAG22015012085	20150120	TR1_2_W0001_P0099_T0001_R1_P2_K1_Ch2-Ch1.zen
STAG2	nuc	14.5169444444444	1087.05349142447	853580.598027373	0.59662936256	1303.89545690754	2661.09879861358	STAG2gfpcf2	STAG22015012083	20150120	TR1_2_W0001_P0100_T0001_R1_P1_K1_Ch2-Ch1.zen
STAG2	nuc	14.5169444444444	262.884147252863	206422.967585498	7.61783747776866	1303.89545690754	2661.09879861358	STAG2gfpcf2	STAG22015012083	20150120	TR1_2_W0001_P0100_T0001_R1_P3_K1_Ch2-Ch1.zen
STAG2	nuc	14.6163888888889	169.932665763646	133435.224311588	2.46360781432938	1303.89545690754	2661.09879861358	STAG2gfpcf2	STAG22015021242	20150212	TR1_2_W0001_P0118_T0001_R1_P3_K1_Ch2-Ch1.zen
STAG2	nuc	14.6252777777778	172.677620525139	135590.628940116	2.30288724800232	1303.89545690754	2661.09879861358	STAG2gfpcf2	STAG2201501203	20150120	TR1_2_W0001_P0102_T0001_R1_P3_K1_Ch2-Ch1.zen
STAG2	nuc	14.6547222222222	189.231238592289	120658.086002467	0.934482717191863	1058.79712225798	2160.8816374732	STAG2gfpcf2	STAG2201512031	20151203	TR1_2_W0001_P0090_T0001_R1_P1_K1_Ch2-Ch1.zen
STAG2	nuc	14.6547222222222	154.137688449915	98281.650575051	0.508895138389732	1058.79712225798	2160.8816374732	STAG2gfpcf2	STAG2201512031	20151203	TR1_2_W0001_P0090_T0001_R1_P3_K1_Ch2-Ch1.zen
STAG2	nuc	14.6786111111111	239.500778339761	188061.782806462	6.47336066015749	1303.89545690754	2661.09879861358	STAG2gfpcf2	STAG2201501205	20150120	TR1_2_W0001_P0103_T0001_R1_P2_K1_Ch2-Ch1.zen
STAG2	nuc	14.7322222222222	257.541600041387	202227.870766679	4.7705853077666	1303.89545690754	2661.09879861358	STAG2gfpcf2	STAG2201501207	20150120	TR1_2_W0001_P0104_T0001_R1_P3_K1_Ch2-Ch1.zen
STAG2	nuc	14.9997222222222	297.095451400207	233286.508049473	8.33677625339367	1303.89545690754	2661.09879861358	STAG2gfpcf2	STAG22015012012	20150120	TR1_2_W0001_P0109_T0001_R1_P1_K1_Ch2-Ch1.zen
STAG2	nuc	15.0405555555556	286.986962507409	225349.078969546	6.97479085538807	1303.89545690754	2661.09879861358	STAG2gfpcf2	STAG22015021222	20150212	TR1_2_W0001_P0126_T0001_R1_P2_K1_Ch2-Ch1.zen
STAG2	nuc	15.0472222222222	353.553345721439	212768.11649834	0.945507945725682	999.31118898504	2039.47777435793	STAG2gfpcf2	STAG2201512032	20151203	TR1_2_W0001_P0096_T0001_R1_P2_K1_Ch2-Ch1.zen
STAG2	nuc	15.0472222222222	276.566632924228	166437.575222209	0.384594828223652	999.31118898504	2039.47777435793	STAG2gfpcf2	STAG2201512032	20151203	TR1_2_W0001_P0096_T0001_R1_P3_K1_Ch2-Ch1.zen
STAG2	nuc	15.0936111111111	414.664396822184	325604.477251921	3.10349348024017	1303.89545690754	2661.09879861358	STAG2gfpcf2	STAG22015021227	20150212	TR1_2_W0001_P0127_T0001_R1_P3_K1_Ch2-Ch1.zen
STAG2	nuc	15.3022222222222	867.262470671321	561295.996804785	0.0772375136985454	1074.70815363114	2193.35419978448	STAG2gfpcf2	STAG2201512038	20151203	TR1_2_W0001_P0100_T0001_R1_P1_K1_Ch2-Ch1.zen
STAG2	nuc	15.3022222222222	528.766885058266	342220.199608546	0.138670037751741	1074.70815363114	2193.35419978448	STAG2gfpcf2	STAG2201512038	20151203	TR1_2_W0001_P0100_T0001_R1_P2_K1_Ch2-Ch1.zen
STAG2	nuc	15.3022222222222	451.836738633761	292430.678348326	0.95990042299373	1074.70815363114	2193.35419978448	STAG2gfpcf2	STAG2201512038	20151203	TR1_2_W0001_P0100_T0001_R1_P3_K1_Ch2-Ch1.zen
STAG2	nuc	15.3758333333333	339.510149451576	266591.551097903	7.86585998176349	1303.89545690754	2661.09879861358	STAG2gfpcf2	STAG22015012017	20150120	TR1_2_W0001_P0116_T0001_R1_P2_K1_Ch2-Ch1.zen
STAG2	nuc	15.3758333333333	233.075652052865	183016.61880889	7.25650099181581	1303.89545690754	2661.09879861358	STAG2gfpcf2	STAG22015012017	20150120	TR1_2_W0001_P0116_T0001_R1_P3_K1_Ch2-Ch1.zen
STAG2	nuc	15.4294444444444	203.392918200429	159709.020873071	2.91102313002642	1303.89545690754	2661.09879861358	STAG2gfpcf2	STAG22015012016	20150120	TR1_2_W0001_P0117_T0001_R1_P3_K1_Ch2-Ch1.zen
STAG2	nuc	15.4658333333333	380.141855322348	298496.545718359	1.38811406762877	1303.89545690754	2661.09879861358	STAG2gfpcf2	STAG2201502123	20150212	TR1_2_W0001_P0134_T0001_R1_P3_K1_Ch2-Ch1.zen
STAG2	nuc	15.5566666666667	280.381762592254	155238.325564745	1.02122816420735	919.386961803896	1876.36173326343	STAG2gfpcf2	STAG2201512037	20151203	TR1_2_W0001_P0104_T0001_R1_P1_K1_Ch2-Ch1.zen
STAG2	nuc	15.5566666666667	227.091455641565	125733.203892881	0.784395368658311	919.386961803896	1876.36173326343	STAG2gfpcf2	STAG2201512037	20151203	TR1_2_W0001_P0104_T0001_R1_P3_K1_Ch2-Ch1.zen
STAG2	nuc	15.5769444444444	439.199058745665	237027.027306736	0.713135098696911	896.160136624112	1828.95848766265	STAG2gfpcf2	STAG2201512021	20151202	TR1_2_W0001_P0102_T0001_R1_P3_K1_Ch2-Ch1.zen
STAG2	nuc	15.6436111111111	968.458899085834	760457.266149223	0.506357500790389	1303.89545690754	2661.09879861358	STAG2gfpcf2	STAG22015012023	20150120	TR1_2_W0001_P0121_T0001_R1_P3_K1_Ch2-Ch1.zen
STAG2	nuc	15.8055555555556	200.172404058356	157180.195558556	2.99048986774744	1303.89545690754	2661.09879861358	STAG2gfpcf2	STAG22015012025	20150120	TR1_2_W0001_P0124_T0001_R1_P1_K1_Ch2-Ch1.zen
STAG2	nuc	15.8055555555556	349.677507354971	274575.205543615	7.08054595516885	1303.89545690754	2661.09879861358	STAG2gfpcf2	STAG22015012025	20150120	TR1_2_W0001_P0124_T0001_R1_P2_K1_Ch2-Ch1.zen
STAG2	nuc	15.8377777777778	386.571421653795	303545.196145912	6.45446790904169	1303.89545690754	2661.09879861358	STAG2gfpcf2	STAG22015021238	20150212	TR1_2_W0001_P0141_T0001_R1_P2_K1_Ch2-Ch1.zen
STAG2	nuc	15.8377777777778	416.944694419207	347285.37545503	0.943452701359619	1383.1115107058	2822.76954029515	STAG2gfpcf2	STAG2201512025	20151202	TR1_2_W0001_P0109_T0001_R1_P1_K1_Ch2-Ch1.zen
STAG2	nuc	15.9127777777778	549.645606455995	431594.975926193	2.23251415110126	1303.89545690754	2661.09879861358	STAG2gfpcf2	STAG22015012027	20150120	TR1_2_W0001_P0126_T0001_R1_P3_K1_Ch2-Ch1.zen
STAG2	nuc	15.9433333333333	393.859333727337	309267.840335163	6.98548551061822	1303.89545690754	2661.09879861358	STAG2gfpcf2	STAG22015021249	20150212	TR1_2_W0001_P0143_T0001_R1_P2_K1_Ch2-Ch1.zen
STAG2	nuc	16.1552777777778	295.25827033725	231843.909205189	6.36642339544448	1303.89545690754	2661.09879861358	STAG2gfpcf2	STAG22015021210	20150212	TR1_2_W0001_P0147_T0001_R1_P1_K1_Ch2-Ch1.zen
STAG2	nuc	16.2083333333333	420.241641274997	329983.864000534	0.754690497596607	1303.89545690754	2661.09879861358	STAG2gfpcf2	STAG22015021216	20150212	TR1_2_W0001_P0148_T0001_R1_P3_K1_Ch2-Ch1.zen
STAG2	nuc	16.2611111111111	190.14529527811	149306.668104159	4.75173888178147	1303.89545690754	2661.09879861358	STAG2gfpcf2	STAG22015021220	20150212	TR1_2_W0001_P0149_T0001_R1_P1_K1_Ch2-Ch1.zen
STAG2	nuc	16.2611111111111	510.716380264333	401026.809377297	5.82410659550562	1303.89545690754	2661.09879861358	STAG2gfpcf2	STAG22015021220	20150212	TR1_2_W0001_P0149_T0001_R1_P3_K1_Ch2-Ch1.zen
STAG2	nuc	16.3677777777778	270.765001672607	212611.204394118	2.04189761675217	1303.89545690754	2661.09879861358	STAG2gfpcf2	STAG22015021229	20150212	TR1_2_W0001_P0151_T0001_R1_P3_K1_Ch2-Ch1.zen
STAG2	nuc	16.4036111111111	249.487324533769	195903.45954064	1.4450373445896	1303.89545690754	2661.09879861358	STAG2gfpcf2	STAG22015012033	20150120	TR1_2_W0001_P0136_T0001_R1_P3_K1_Ch2-Ch1.zen
STAG2	nuc	16.5494444444444	248.952061416099	173375.788524871	0.560138214567043	1156.43672457625	2360.15269639881	STAG2gfpcf2	STAG2201512035	20151203	TR1_2_W0001_P0122_T0001_R1_P3_K1_Ch2-Ch1.zen
STAG2	nuc	16.6180555555556	320.300256457483	251507.480185759	3.08865212198832	1303.89545690754	2661.09879861358	STAG2gfpcf2	STAG22015012030	20150120	TR1_2_W0001_P0140_T0001_R1_P2_K1_Ch2-Ch1.zen
STAG2	nuc	16.6716666666667	2117.25038200352	1662516.02290155	0.249986494592869	1303.89545690754	2661.09879861358	STAG2gfpcf2	STAG22015012039	20150120	TR1_2_W0001_P0141_T0001_R1_P2_K1_Ch2-Ch1.zen
STAG2	nuc	16.6866666666667	426.893652014285	318163.701244363	0.934769065127624	1237.59938770448	2525.79624105465	STAG2gfpcf2	STAG2201512034	20151203	TR1_2_W0001_P0124_T0001_R1_P1_K1_Ch2-Ch1.zen
STAG2	nuc	16.7252777777778	302.967501340753	237897.383171478	3.9212815968424	1303.89545690754	2661.09879861358	STAG2gfpcf2	STAG22015012040	20150120	TR1_2_W0001_P0142_T0001_R1_P1_K1_Ch2-Ch1.zen
STAG2	nuc	16.7252777777778	278.519247483346	218700.025071846	7.63933450606748	1303.89545690754	2661.09879861358	STAG2gfpcf2	STAG22015012040	20150120	TR1_2_W0001_P0142_T0001_R1_P2_K1_Ch2-Ch1.zen
STAG2	nuc	16.7377777777778	530.571025782594	416617.155509106	2.57867990656107	1303.89545690754	2661.09879861358	STAG2gfpcf2	STAG2201502125	20150212	TR1_2_W0001_P0158_T0001_R1_P2_K1_Ch2-Ch1.zen
STAG2	nuc	16.8419444444444	344.665390909923	391886.117033028	0.776844405961123	1888.04070992664	3853.27124065254	STAG2gfpcf2	STAG2201512026	20151202	TR1_2_W0001_P0128_T0001_R1_P2_K1_Ch2-Ch1.zen
STAG2	nuc	16.8869444444444	359.028118030839	281917.530383738	6.47209391987315	1303.89545690754	2661.09879861358	STAG2gfpcf2	STAG22015012043	20150120	TR1_2_W0001_P0145_T0001_R1_P2_K1_Ch2-Ch1.zen
STAG2	nuc	16.9938888888889	486.066569886705	381671.18424074	7.24155793875829	1303.89545690754	2661.09879861358	STAG2gfpcf2	STAG22015012045	20150120	TR1_2_W0001_P0147_T0001_R1_P3_K1_Ch2-Ch1.zen
STAG2	nuc	17.0352777777778	406.478738072972	816325.454205553	0.94612872506945	3334.83735393788	6806.01472236365	STAG2gfpcf2	STAG2201512027	20151202	TR1_2_W0001_P0131_T0001_R1_P2_K1_Ch2-Ch1.zen
STAG2	nuc	17.0563888888889	666.173464573642	523095.458288446	1.04649632368799	1303.89545690754	2661.09879861358	STAG2gfpcf2	STAG22015021236	20150212	TR1_2_W0001_P0164_T0001_R1_P3_K1_Ch2-Ch1.zen
STAG2	nuc	17.1094444444444	341.72142645346	268327.899088653	6.71527175552228	1303.89545690754	2661.09879861358	STAG2gfpcf2	STAG22015021240	20150212	TR1_2_W0001_P0165_T0001_R1_P1_K1_Ch2-Ch1.zen
STAG2	nuc	17.1622222222222	326.71026247202	256540.771381096	1.87179872661544	1303.89545690754	2661.09879861358	STAG2gfpcf2	STAG22015021246	20150212	TR1_2_W0001_P0166_T0001_R1_P3_K1_Ch2-Ch1.zen
STAG2	nuc	17.2083333333333	285.919093741052	224510.562679969	6.34076331488061	1303.89545690754	2661.09879861358	STAG2gfpcf2	STAG22015012056	20150120	TR1_2_W0001_P0151_T0001_R1_P1_K1_Ch2-Ch1.zen
STAG2	nuc	17.2405555555556	356.866807717198	245033.036480128	0.644625022840821	1140.1648244503	2326.94364298357	STAG2gfpcf2	STAG22015120210	20151202	TR1_2_W0001_P0135_T0001_R1_P1_K1_Ch2-Ch1.zen
STAG2	nuc	17.3755555555556	321.089190070928	252126.969871299	1.89151765682763	1303.89545690754	2661.09879861358	STAG2gfpcf2	STAG2201502126	20150212	TR1_2_W0001_P0170_T0001_R1_P3_K1_Ch2-Ch1.zen
STAG2	nuc	17.4288888888889	452.278934071402	355140.318360934	2.19522236046148	1303.89545690754	2661.09879861358	STAG2gfpcf2	STAG22015021212	20150212	TR1_2_W0001_P0171_T0001_R1_P3_K1_Ch2-Ch1.zen
STAG2	nuc	17.4772222222222	432.916162414615	339936.203438669	1.8418014327385	1303.89545690754	2661.09879861358	STAG2gfpcf2	STAG22015012052	20150120	TR1_2_W0001_P0156_T0001_R1_P2_K1_Ch2-Ch1.zen
STAG2	nuc	17.8333333333333	307.316671552968	224521.292003238	0.972391167954867	1213.16693282786	2475.93244562924	STAG2gfpcf2	STAG2201512029	20151202	TR1_2_W0001_P0145_T0001_R1_P2_K1_Ch2-Ch1.zen
STAG2	nuc	17.8533333333333	489.488801280728	384358.402802607	0.810268546693682	1303.89545690754	2661.09879861358	STAG2gfpcf2	STAG22015012058	20150120	TR1_2_W0001_P0163_T0001_R1_P3_K1_Ch2-Ch1.zen
STAG2	nuc	17.915	295.334126976246	223801.440325893	0.861072648359486	1258.34113942753	2568.12774109857	STAG2gfpcf2	STAG22015120310	20151203	TR1_2_W0001_P0146_T0001_R1_P1_K1_Ch2-Ch1.zen
STAG2	nuc	17.915	390.636935941884	296021.017968299	0.691283388875172	1258.34113942753	2568.12774109857	STAG2gfpcf2	STAG22015120310	20151203	TR1_2_W0001_P0146_T0001_R1_P3_K1_Ch2-Ch1.zen
STAG2	nuc	18.1741666666667	210.437150094837	165240.321513294	2.95914598158605	1303.89545690754	2661.09879861358	STAG2gfpcf2	STAG22015012063	20150120	TR1_2_W0001_P0169_T0001_R1_P3_K1_Ch2-Ch1.zen
STAG2	nuc	18.3205555555556	377.171602295685	276048.136291144	0.884719502048473	1215.33214534462	2480.35139225305	STAG2gfpcf2	STAG22015120311	20151203	TR1_2_W0001_P0153_T0001_R1_P3_K1_Ch2-Ch1.zen
STAG2	nuc	18.5166666666667	337.813175210312	317263.684215939	0.576183146579194	1559.52712144632	3182.81325952989	STAG2gfpcf2	STAG22015120312	20151203	TR1_2_W0001_P0156_T0001_R1_P2_K1_Ch2-Ch1.zen
STAG2	nuc	18.6575	223.19390568882	175257.233426738	8.03894703973617	1303.89545690754	2661.09879861358	STAG2gfpcf2	STAG22015012067	20150120	TR1_2_W0001_P0178_T0001_R1_P3_K1_Ch2-Ch1.zen
STAG2	nuc	18.8716666666667	265.529397000135	208500.081434099	7.81545947109208	1303.89545690754	2661.09879861358	STAG2gfpcf2	STAG22015012076	20150120	TR1_2_W0001_P0182_T0001_R1_P1_K1_Ch2-Ch1.zen
STAG2	nuc	18.8716666666667	276.487931214151	217104.986585221	7.96552486257614	1303.89545690754	2661.09879861358	STAG2gfpcf2	STAG22015012076	20150120	TR1_2_W0001_P0182_T0001_R1_P2_K1_Ch2-Ch1.zen
STAG2	nuc	18.9216666666667	496.117423863234	349604.301011444	0.726805219308029	1170.14973718239	2388.13935834955	STAG2gfpcf2	STAG22015120313	20151203	TR1_2_W0001_P0163_T0001_R1_P3_K1_Ch2-Ch1.zen
STAG2	nuc	18.98	769.436358617126	604179.971191461	0.75747047583185	1303.89545690754	2661.09879861358	STAG2gfpcf2	STAG22015012078	20150120	TR1_2_W0001_P0184_T0001_R1_P3_K1_Ch2-Ch1.zen
STAG2	nuc	19.0872222222222	280.383407637519	220163.808548713	4.47299448541981	1303.89545690754	2661.09879861358	STAG2gfpcf2	STAG22015012080	20150120	TR1_2_W0001_P0186_T0001_R1_P1_K1_Ch2-Ch1.zen
STAG2	nuc	19.0872222222222	776.462598803739	609697.144309146	0.917068817232376	1303.89545690754	2661.09879861358	STAG2gfpcf2	STAG22015012080	20150120	TR1_2_W0001_P0186_T0001_R1_P3_K1_Ch2-Ch1.zen
STAG2	nuc	19.3013888888889	861.157576568469	676201.681887697	1.59925589255465	1303.89545690754	2661.09879861358	STAG2gfpcf2	STAG22015012082	20150120	TR1_2_W0001_P0190_T0001_R1_P2_K1_Ch2-Ch1.zen
STAG2	nuc	19.4083333333333	859.836884701327	675164.642806678	0.967120656559713	1303.89545690754	2661.09879861358	STAG2gfpcf2	STAG22015012099	20150120	TR1_2_W0001_P0192_T0001_R1_P2_K1_Ch2-Ch1.zen
STAG2	nuc	19.4322222222222	484.03955261962	250169.483679092	1.08517549608768	858.227909768003	1751.54322957521	STAG2gfpcf2	STAG22015120315	20151203	TR1_2_W0001_P0171_T0001_R1_P1_K1_Ch2-Ch1.zen
STAG2	nuc	19.4630555555556	601.405814519177	472238.338650411	1.50909125868834	1303.89545690754	2661.09879861358	STAG2gfpcf2	STAG22015012097	20150120	TR1_2_W0001_P0193_T0001_R1_P3_K1_Ch2-Ch1.zen
STAG2	nuc	19.5702777777778	1148.89269715294	902138.232608977	0.749198264310223	1303.89545690754	2661.09879861358	STAG2gfpcf2	STAG22015012094	20150120	TR1_2_W0001_P0195_T0001_R1_P3_K1_Ch2-Ch1.zen
STAG2	nuc	19.6008333333333	341.470210743471	244826.93688872	0.500378137955966	1190.57162796547	2429.81805946042	STAG2gfpcf2	STAG22015120211	20151202	TR1_2_W0001_P0178_T0001_R1_P1_K1_Ch2-Ch1.zen
STAG2	nuc	19.6880555555556	285.427035105298	180311.442217726	0.911071872069465	1049.00445655718	2140.895947061	STAG2gfpcf2	STAG22015120314	20151203	TR1_2_W0001_P0175_T0001_R1_P2_K1_Ch2-Ch1.zen
STAG2	nuc	19.7313888888889	679.781502500525	533780.817604469	0.675797628272251	1303.89545690754	2661.09879861358	STAG2gfpcf2	STAG22015012088	20150120	TR1_2_W0001_P0198_T0001_R1_P1_K1_Ch2-Ch1.zen
STAG2	nuc	19.8383333333333	1289.22552898451	1012330.95399999	0.926135603346778	1303.89545690754	2661.09879861358	STAG2gfpcf2	STAG22015012084	20150120	TR1_2_W0001_P0200_T0001_R1_P1_K1_Ch2-Ch1.zen
STAG2	nuc	19.8916666666667	343.380498896523	269630.642752412	1.52972790575916	1303.89545690754	2661.09879861358	STAG2gfpcf2	STAG2201501202	20150120	TR1_2_W0001_P0201_T0001_R1_P3_K1_Ch2-Ch1.zen
STAG2	cyt	14.0883333333333	2.08295545315651	3338.0422442385	1.35953653846154	1303.89545690754	2661.09879861358	STAG2gfpcf2	STAG22015012098	20150120	TR1_2_W0001_P0092_T0001_R1_P5_K1_Ch2-Ch1.zen
STAG2	cyt	14.1419444444444	17.163217425072	27504.9304223579	2.87754267307962	1303.89545690754	2661.09879861358	STAG2gfpcf2	STAG22015012096	20150120	TR1_2_W0001_P0093_T0001_R1_P4_K1_Ch2-Ch1.zen
STAG2	cyt	14.1952777777778	0.7191228525153	1152.43101183739	1.90690082733813	1303.89545690754	2661.09879861358	STAG2gfpcf2	STAG22015012095	20150120	TR1_2_W0001_P0094_T0001_R1_P5_K1_Ch2-Ch1.zen
STAG2	cyt	14.2466666666667	6.86746455279102	11005.4618562716	7.07465704028436	1303.89545690754	2661.09879861358	STAG2gfpcf2	STAG2201502127	20150212	TR1_2_W0001_P0111_T0001_R1_P5_K1_Ch2-Ch1.zen
STAG2	cyt	14.2488888888889	3.94544983763889	6322.78439301458	0.911236387955182	1303.89545690754	2661.09879861358	STAG2gfpcf2	STAG22015012093	20150120	TR1_2_W0001_P0095_T0001_R1_P5_K1_Ch2-Ch1.zen
STAG2	cyt	14.2994444444444	4.571738703566	7326.44421127563	0.801685884861407	1303.89545690754	2661.09879861358	STAG2gfpcf2	STAG22015021213	20150212	TR1_2_W0001_P0112_T0001_R1_P4_K1_Ch2-Ch1.zen
STAG2	cyt	14.3025	0.92678408911914	1485.21872423133	2.74878826086956	1303.89545690754	2661.09879861358	STAG2gfpcf2	STAG22015012091	20150120	TR1_2_W0001_P0096_T0001_R1_P4_K1_Ch2-Ch1.zen
STAG2	cyt	14.3522222222222	3.61666484479035	5795.88968975199	0.70923407960199	1303.89545690754	2661.09879861358	STAG2gfpcf2	STAG22015021219	20150212	TR1_2_W0001_P0113_T0001_R1_P5_K1_Ch2-Ch1.zen
STAG2	cyt	14.3794444444444	0.479032662356618	914.301077153473	1.09105835290698	1552.94126670784	3169.37229688249	STAG2gfpcf2	STAG2201512024	20151202	TR1_2_W0001_P0080_T0001_R1_P4_K1_Ch2-Ch1.zen
STAG2	cyt	14.3794444444444	0.972408475609839	1855.97807111818	-0.960921200769232	1552.94126670784	3169.37229688249	STAG2gfpcf2	STAG2201512024	20151202	TR1_2_W0001_P0080_T0001_R1_P5_K1_Ch2-Ch1.zen
STAG2	cyt	14.4580555555556	15.6387761385941	25061.9355875845	1.50958681518152	1303.89545690754	2661.09879861358	STAG2gfpcf2	STAG22015021226	20150212	TR1_2_W0001_P0115_T0001_R1_P5_K1_Ch2-Ch1.zen
STAG2	cyt	14.4633333333333	2.02876893096051	3251.2055815127	7.01036501847291	1303.89545690754	2661.09879861358	STAG2gfpcf2	STAG22015012085	20150120	TR1_2_W0001_P0099_T0001_R1_P4_K1_Ch2-Ch1.zen
STAG2	cyt	14.5108333333333	0.709318793803323	1136.71950821595	1.85691626865672	1303.89545690754	2661.09879861358	STAG2gfpcf2	STAG22015021232	20150212	TR1_2_W0001_P0116_T0001_R1_P4_K1_Ch2-Ch1.zen
STAG2	cyt	14.5169444444444	23.1724608387436	37135.0491751858	0.564356968662953	1303.89545690754	2661.09879861358	STAG2gfpcf2	STAG22015012083	20150120	TR1_2_W0001_P0100_T0001_R1_P4_K1_Ch2-Ch1.zen
STAG2	cyt	14.5705555555556	3.44992759624415	5528.68475337571	1.22111741803279	1303.89545690754	2661.09879861358	STAG2gfpcf2	STAG2201501201	20150120	TR1_2_W0001_P0101_T0001_R1_P4_K1_Ch2-Ch1.zen
STAG2	cyt	14.5705555555556	61.6127090741511	98737.5055764288	0.893650865026482	1303.89545690754	2661.09879861358	STAG2gfpcf2	STAG2201501201	20150120	TR1_2_W0001_P0101_T0001_R1_P5_K1_Ch2-Ch1.zen
STAG2	cyt	14.6163888888889	3.19939131164323	5127.18759200093	-1.30533355177993	1303.89545690754	2661.09879861358	STAG2gfpcf2	STAG22015021242	20150212	TR1_2_W0001_P0118_T0001_R1_P4_K1_Ch2-Ch1.zen
STAG2	cyt	14.6163888888889	12.3519510021226	19794.6308363761	2.96815538857749	1303.89545690754	2661.09879861358	STAG2gfpcf2	STAG22015021242	20150212	TR1_2_W0001_P0118_T0001_R1_P5_K1_Ch2-Ch1.zen
STAG2	cyt	14.6547222222222	0.288395221618453	375.292501334547	-5.52903749999999	1058.79712225798	2160.8816374732	STAG2gfpcf2	STAG2201512031	20151203	TR1_2_W0001_P0090_T0001_R1_P4_K1_Ch2-Ch1.zen
STAG2	cyt	14.6547222222222	48.12289192464	62622.9532531707	-0.249155253944707	1058.79712225798	2160.8816374732	STAG2gfpcf2	STAG2201512031	20151203	TR1_2_W0001_P0090_T0001_R1_P5_K1_Ch2-Ch1.zen
STAG2	cyt	14.6691666666667	-0.319222855514377	-511.570890975444	-100.8736875	1303.89545690754	2661.09879861358	STAG2gfpcf2	STAG22015021247	20150212	TR1_2_W0001_P0119_T0001_R1_P5_K1_Ch2-Ch1.zen
STAG2	cyt	14.7322222222222	1.53762521625822	2464.12275399278	2.44748577586207	1303.89545690754	2661.09879861358	STAG2gfpcf2	STAG2201501207	20150120	TR1_2_W0001_P0104_T0001_R1_P5_K1_Ch2-Ch1.zen
STAG2	cyt	14.7855555555556	17.9911073003769	28831.666130103	1.1748867334621	1303.89545690754	2661.09879861358	STAG2gfpcf2	STAG2201501208	20150120	TR1_2_W0001_P0105_T0001_R1_P4_K1_Ch2-Ch1.zen
STAG2	cyt	14.7855555555556	1.85990223350844	2980.58809476529	1.22905835694051	1303.89545690754	2661.09879861358	STAG2gfpcf2	STAG2201501208	20150120	TR1_2_W0001_P0105_T0001_R1_P5_K1_Ch2-Ch1.zen
STAG2	cyt	14.8391666666667	3.05420012161858	4894.51131221823	2.17880078076525	1303.89545690754	2661.09879861358	STAG2gfpcf2	STAG2201501209	20150120	TR1_2_W0001_P0106_T0001_R1_P4_K1_Ch2-Ch1.zen
STAG2	cyt	14.8825	5.10748227289181	8185.00057827744	-1.26093834603658	1303.89545690754	2661.09879861358	STAG2gfpcf2	STAG2201502128	20150212	TR1_2_W0001_P0123_T0001_R1_P4_K1_Ch2-Ch1.zen
STAG2	cyt	14.8927777777778	4.21598477162374	6756.33040899643	1.28156	1303.89545690754	2661.09879861358	STAG2gfpcf2	STAG22015012010	20150120	TR1_2_W0001_P0107_T0001_R1_P4_K1_Ch2-Ch1.zen
STAG2	cyt	14.8927777777778	145.355283813128	232939.248439627	0.654375754298581	1303.89545690754	2661.09879861358	STAG2gfpcf2	STAG22015012010	20150120	TR1_2_W0001_P0107_T0001_R1_P5_K1_Ch2-Ch1.zen
STAG2	cyt	14.9461111111111	4.20726736602222	6742.36032235155	0.747527008264463	1303.89545690754	2661.09879861358	STAG2gfpcf2	STAG22015012011	20150120	TR1_2_W0001_P0108_T0001_R1_P5_K1_Ch2-Ch1.zen
STAG2	cyt	14.9997222222222	5.33705517862265	8552.90285688875	0.937538087386645	1303.89545690754	2661.09879861358	STAG2gfpcf2	STAG22015012012	20150120	TR1_2_W0001_P0109_T0001_R1_P4_K1_Ch2-Ch1.zen
STAG2	cyt	14.9997222222222	39.7719488062272	63736.5744186669	0.624379538551402	1303.89545690754	2661.09879861358	STAG2gfpcf2	STAG22015012012	20150120	TR1_2_W0001_P0109_T0001_R1_P5_K1_Ch2-Ch1.zen
STAG2	cyt	15.0405555555556	2.03694959507401	3264.31551257504	1.1426139749702	1303.89545690754	2661.09879861358	STAG2gfpcf2	STAG22015021222	20150212	TR1_2_W0001_P0126_T0001_R1_P5_K1_Ch2-Ch1.zen
STAG2	cyt	15.0472222222222	0.123668740488192	151.890202864909	16.2336529999998	999.31118898504	2039.47777435793	STAG2gfpcf2	STAG2201512032	20151203	TR1_2_W0001_P0096_T0001_R1_P4_K1_Ch2-Ch1.zen
STAG2	cyt	15.0472222222222	139.050785627367	170782.462521176	0.244418332577687	999.31118898504	2039.47777435793	STAG2gfpcf2	STAG2201512032	20151203	TR1_2_W0001_P0096_T0001_R1_P5_K1_Ch2-Ch1.zen
STAG2	cyt	15.0530555555556	7.129411108047	11425.2445577462	0.92163171641791	1303.89545690754	2661.09879861358	STAG2gfpcf2	STAG22015012013	20150120	TR1_2_W0001_P0110_T0001_R1_P5_K1_Ch2-Ch1.zen
STAG2	cyt	15.1066666666667	2.17917661179443	3492.24155360742	1.62838444279346	1303.89545690754	2661.09879861358	STAG2gfpcf2	STAG22015012022	20150120	TR1_2_W0001_P0111_T0001_R1_P5_K1_Ch2-Ch1.zen
STAG2	cyt	15.1613888888889	1.99777766469574	3201.54049825925	1.82456943181818	1303.89545690754	2661.09879861358	STAG2gfpcf2	STAG22015012021	20150120	TR1_2_W0001_P0112_T0001_R1_P5_K1_Ch2-Ch1.zen
STAG2	cyt	15.215	3.05708344288038	4899.13198145099	1.46730910344828	1303.89545690754	2661.09879861358	STAG2gfpcf2	STAG22015012020	20150120	TR1_2_W0001_P0113_T0001_R1_P5_K1_Ch2-Ch1.zen
STAG2	cyt	15.2366666666667	6.00646418893019	9864.3157893961	-0.614211093068182	1336.22317753036	2727.07591208197	STAG2gfpcf2	STAG2201512023	20151202	TR1_2_W0001_P0096_T0001_R1_P4_K1_Ch2-Ch1.zen
STAG2	cyt	15.2366666666667	0.0631442933063596	103.70081796544	4.54749119999997	1336.22317753036	2727.07591208197	STAG2gfpcf2	STAG2201512023	20151202	TR1_2_W0001_P0096_T0001_R1_P5_K1_Ch2-Ch1.zen
STAG2	cyt	15.2536111111111	4.84426553804698	7763.18234929367	-1.0053885026738	1303.89545690754	2661.09879861358	STAG2gfpcf2	STAG22015021243	20150212	TR1_2_W0001_P0130_T0001_R1_P4_K1_Ch2-Ch1.zen
STAG2	cyt	15.2686111111111	10.9196183053832	17499.2447097669	1.20257112264763	1303.89545690754	2661.09879861358	STAG2gfpcf2	STAG22015012019	20150120	TR1_2_W0001_P0114_T0001_R1_P5_K1_Ch2-Ch1.zen
STAG2	cyt	15.3022222222222	417.608546524768	551606.018730675	0.179891434805042	1074.70815363114	2193.35419978448	STAG2gfpcf2	STAG2201512038	20151203	TR1_2_W0001_P0100_T0001_R1_P5_K1_Ch2-Ch1.zen
STAG2	cyt	15.3063888888889	-0.031603220639476	-50.6457713191596	-630.689880961538	1303.89545690754	2661.09879861358	STAG2gfpcf2	STAG22015021248	20150212	TR1_2_W0001_P0131_T0001_R1_P4_K1_Ch2-Ch1.zen
STAG2	cyt	15.3063888888889	-0.101271080930894	-162.292067146585	-249.357706923077	1303.89545690754	2661.09879861358	STAG2gfpcf2	STAG22015021248	20150212	TR1_2_W0001_P0131_T0001_R1_P5_K1_Ch2-Ch1.zen
STAG2	cyt	15.3758333333333	54.6045004178982	87506.4941231789	4.89410787134052	1303.89545690754	2661.09879861358	STAG2gfpcf2	STAG22015012017	20150120	TR1_2_W0001_P0116_T0001_R1_P4_K1_Ch2-Ch1.zen
STAG2	cyt	15.3758333333333	2.57137571986045	4120.76060757621	1.7180206133829	1303.89545690754	2661.09879861358	STAG2gfpcf2	STAG22015012017	20150120	TR1_2_W0001_P0116_T0001_R1_P5_K1_Ch2-Ch1.zen
STAG2	cyt	15.4294444444444	3.91763497841997	6278.2096638961	1.45456096153846	1303.89545690754	2661.09879861358	STAG2gfpcf2	STAG22015012016	20150120	TR1_2_W0001_P0117_T0001_R1_P5_K1_Ch2-Ch1.zen
STAG2	cyt	15.43	59.4793558849801	66055.814287282	0.00641202158603128	903.598953869191	1844.14024746487	STAG2gfpcf2	STAG2201512022	20151202	TR1_2_W0001_P0099_T0001_R1_P4_K1_Ch2-Ch1.zen
STAG2	cyt	15.43	41.3168521475046	45885.1356371168	-0.246386133618596	903.598953869191	1844.14024746487	STAG2gfpcf2	STAG2201512022	20151202	TR1_2_W0001_P0099_T0001_R1_P5_K1_Ch2-Ch1.zen
STAG2	cyt	15.4658333333333	0.790935211530021	1267.51397613521	1.58105085470086	1303.89545690754	2661.09879861358	STAG2gfpcf2	STAG2201502123	20150212	TR1_2_W0001_P0134_T0001_R1_P5_K1_Ch2-Ch1.zen
STAG2	cyt	15.5188888888889	3.40892767784931	5462.98029512389	-1.13820427184466	1303.89545690754	2661.09879861358	STAG2gfpcf2	STAG2201502129	20150212	TR1_2_W0001_P0135_T0001_R1_P4_K1_Ch2-Ch1.zen
STAG2	cyt	15.5366666666667	5.22488018302717	8373.1367109169	0.805456598984772	1303.89545690754	2661.09879861358	STAG2gfpcf2	STAG22015012015	20150120	TR1_2_W0001_P0119_T0001_R1_P4_K1_Ch2-Ch1.zen
STAG2	cyt	15.5566666666667	0.135037983429324	152.589046337988	10.5556595	919.386961803896	1876.36173326343	STAG2gfpcf2	STAG2201512037	20151203	TR1_2_W0001_P0104_T0001_R1_P5_K1_Ch2-Ch1.zen
STAG2	cyt	15.5769444444444	16.5526013610487	18231.4391332571	-0.243870060441221	896.160136624112	1828.95848766265	STAG2gfpcf2	STAG2201512021	20151202	TR1_2_W0001_P0102_T0001_R1_P4_K1_Ch2-Ch1.zen
STAG2	cyt	15.5769444444444	9.22495850008765	10160.5944426922	0.464177169392789	896.160136624112	1828.95848766265	STAG2gfpcf2	STAG2201512021	20151202	TR1_2_W0001_P0102_T0001_R1_P5_K1_Ch2-Ch1.zen
STAG2	cyt	15.6777777777778	15.7758504703698	25281.6041884539	2.12064580404509	1303.89545690754	2661.09879861358	STAG2gfpcf2	STAG22015021223	20150212	TR1_2_W0001_P0138_T0001_R1_P4_K1_Ch2-Ch1.zen
STAG2	cyt	15.6777777777778	8.17366951430289	13098.7218607298	-0.596277636462882	1303.89545690754	2661.09879861358	STAG2gfpcf2	STAG22015021223	20150212	TR1_2_W0001_P0138_T0001_R1_P5_K1_Ch2-Ch1.zen
STAG2	cyt	15.7305555555556	56.7709112330675	90978.2778372529	1.49963858954041	1303.89545690754	2661.09879861358	STAG2gfpcf2	STAG22015021228	20150212	TR1_2_W0001_P0139_T0001_R1_P4_K1_Ch2-Ch1.zen
STAG2	cyt	15.7305555555556	0.0575365352614711	92.2052293527748	-Inf	1303.89545690754	2661.09879861358	STAG2gfpcf2	STAG22015021228	20150212	TR1_2_W0001_P0139_T0001_R1_P5_K1_Ch2-Ch1.zen
STAG2	cyt	15.8377777777778	48.4843562658034	77698.6512864235	7.04796684984932	1303.89545690754	2661.09879861358	STAG2gfpcf2	STAG22015021238	20150212	TR1_2_W0001_P0141_T0001_R1_P5_K1_Ch2-Ch1.zen
STAG2	cyt	15.8377777777778	71.0408627421547	120763.167890297	0.277705974940603	1383.1115107058	2822.76954029515	STAG2gfpcf2	STAG2201512025	20151202	TR1_2_W0001_P0109_T0001_R1_P4_K1_Ch2-Ch1.zen
STAG2	cyt	15.8377777777778	17.4944741028277	29739.0548436933	0.363125331566536	1383.1115107058	2822.76954029515	STAG2gfpcf2	STAG2201512025	20151202	TR1_2_W0001_P0109_T0001_R1_P5_K1_Ch2-Ch1.zen
STAG2	cyt	15.8591666666667	1.45078448503531	2324.95605750711	1.2641844648318	1303.89545690754	2661.09879861358	STAG2gfpcf2	STAG22015012026	20150120	TR1_2_W0001_P0125_T0001_R1_P4_K1_Ch2-Ch1.zen
STAG2	cyt	15.8591666666667	16.6802410965681	26730.9362473648	2.97277016080676	1303.89545690754	2661.09879861358	STAG2gfpcf2	STAG22015012026	20150120	TR1_2_W0001_P0125_T0001_R1_P5_K1_Ch2-Ch1.zen
STAG2	cyt	15.9127777777778	3.74066626009251	5994.60827588244	1.2260433161157	1303.89545690754	2661.09879861358	STAG2gfpcf2	STAG22015012027	20150120	TR1_2_W0001_P0126_T0001_R1_P4_K1_Ch2-Ch1.zen
STAG2	cyt	15.9127777777778	25.1738662594101	40342.4033372295	1.42050471407625	1303.89545690754	2661.09879861358	STAG2gfpcf2	STAG22015012027	20150120	TR1_2_W0001_P0126_T0001_R1_P5_K1_Ch2-Ch1.zen
STAG2	cyt	15.9433333333333	0.538970225008995	863.727247138385	-72.7857958333333	1303.89545690754	2661.09879861358	STAG2gfpcf2	STAG22015021249	20150212	TR1_2_W0001_P0143_T0001_R1_P4_K1_Ch2-Ch1.zen
STAG2	cyt	15.9433333333333	1.28930056090181	2066.16984116908	33.9663569273743	1303.89545690754	2661.09879861358	STAG2gfpcf2	STAG22015021249	20150212	TR1_2_W0001_P0143_T0001_R1_P5_K1_Ch2-Ch1.zen
STAG2	cyt	15.9661111111111	2.42610737340708	3887.96068068521	1.3714771657754	1303.89545690754	2661.09879861358	STAG2gfpcf2	STAG22015012028	20150120	TR1_2_W0001_P0127_T0001_R1_P5_K1_Ch2-Ch1.zen
STAG2	cyt	16.0197222222222	2.20834333469549	3538.98271315656	2.36917387695312	1303.89545690754	2661.09879861358	STAG2gfpcf2	STAG22015012029	20150120	TR1_2_W0001_P0128_T0001_R1_P5_K1_Ch2-Ch1.zen
STAG2	cyt	16.0991666666667	46.3699080280516	72127.6215085042	0.155874829025845	1265.59952229621	2582.94125534881	STAG2gfpcf2	STAG2201512036	20151203	TR1_2_W0001_P0113_T0001_R1_P4_K1_Ch2-Ch1.zen
STAG2	cyt	16.1025	142.005130100847	227570.456418971	0.767245915022639	1303.89545690754	2661.09879861358	STAG2gfpcf2	STAG2201502124	20150212	TR1_2_W0001_P0146_T0001_R1_P4_K1_Ch2-Ch1.zen
STAG2	cyt	16.1025	30.3238370536052	48595.4939357665	0.660689960194604	1303.89545690754	2661.09879861358	STAG2gfpcf2	STAG2201502124	20150212	TR1_2_W0001_P0146_T0001_R1_P5_K1_Ch2-Ch1.zen
STAG2	cyt	16.1347222222222	1.37835760559206	2208.88829291157	1.54962722972973	1303.89545690754	2661.09879861358	STAG2gfpcf2	STAG22015012038	20150120	TR1_2_W0001_P0131_T0001_R1_P4_K1_Ch2-Ch1.zen
STAG2	cyt	16.1552777777778	6.87592029899381	11019.012620398	-0.537480602006689	1303.89545690754	2661.09879861358	STAG2gfpcf2	STAG22015021210	20150212	TR1_2_W0001_P0147_T0001_R1_P5_K1_Ch2-Ch1.zen
STAG2	cyt	16.2083333333333	1.53440153740267	2458.95664437417	34.8869345345345	1303.89545690754	2661.09879861358	STAG2gfpcf2	STAG22015021216	20150212	TR1_2_W0001_P0148_T0001_R1_P4_K1_Ch2-Ch1.zen
STAG2	cyt	16.2611111111111	1.46307163058219	2344.64683429949	-2.20178561643836	1303.89545690754	2661.09879861358	STAG2gfpcf2	STAG22015021220	20150212	TR1_2_W0001_P0149_T0001_R1_P5_K1_Ch2-Ch1.zen
STAG2	cyt	16.2966666666667	1.07693330780448	1725.84049756381	2.21563412162162	1303.89545690754	2661.09879861358	STAG2gfpcf2	STAG22015012035	20150120	TR1_2_W0001_P0134_T0001_R1_P5_K1_Ch2-Ch1.zen
STAG2	cyt	16.315	2.37104708692891	3799.72376617729	-2.06805040816327	1303.89545690754	2661.09879861358	STAG2gfpcf2	STAG22015021224	20150212	TR1_2_W0001_P0150_T0001_R1_P5_K1_Ch2-Ch1.zen
STAG2	cyt	16.35	1.39478328681388	2235.21128398934	2.1981096656535	1303.89545690754	2661.09879861358	STAG2gfpcf2	STAG22015012034	20150120	TR1_2_W0001_P0135_T0001_R1_P4_K1_Ch2-Ch1.zen
STAG2	cyt	16.3677777777778	3.22110099662663	5161.97846833671	-1.27963875894988	1303.89545690754	2661.09879861358	STAG2gfpcf2	STAG22015021229	20150212	TR1_2_W0001_P0151_T0001_R1_P5_K1_Ch2-Ch1.zen
STAG2	cyt	16.4205555555556	3.29768438658302	5284.70725281169	-1.42839960984394	1303.89545690754	2661.09879861358	STAG2gfpcf2	STAG22015021235	20150212	TR1_2_W0001_P0152_T0001_R1_P4_K1_Ch2-Ch1.zen
STAG2	cyt	16.4569444444444	2.63635993749369	4224.90112740337	1.530298	1303.89545690754	2661.09879861358	STAG2gfpcf2	STAG22015012032	20150120	TR1_2_W0001_P0137_T0001_R1_P5_K1_Ch2-Ch1.zen
STAG2	cyt	16.5261111111111	5.05290551025947	8097.53853536891	3.70099095944609	1303.89545690754	2661.09879861358	STAG2gfpcf2	STAG22015021245	20150212	TR1_2_W0001_P0154_T0001_R1_P4_K1_Ch2-Ch1.zen
STAG2	cyt	16.5494444444444	23.0425724262548	32750.7998189027	-0.0251197958230089	1156.43672457625	2360.15269639881	STAG2gfpcf2	STAG2201512035	20151203	TR1_2_W0001_P0122_T0001_R1_P4_K1_Ch2-Ch1.zen
STAG2	cyt	16.5494444444444	15.3706762963798	21846.603458662	0.21954096214062	1156.43672457625	2360.15269639881	STAG2gfpcf2	STAG2201512035	20151203	TR1_2_W0001_P0122_T0001_R1_P5_K1_Ch2-Ch1.zen
STAG2	cyt	16.6180555555556	2.03214945139743	3256.62303775684	1.04579647058824	1303.89545690754	2661.09879861358	STAG2gfpcf2	STAG22015012030	20150120	TR1_2_W0001_P0140_T0001_R1_P5_K1_Ch2-Ch1.zen
STAG2	cyt	16.6716666666667	8.28906942667604	13283.6561001535	0.86697592669721	1303.89545690754	2661.09879861358	STAG2gfpcf2	STAG22015012039	20150120	TR1_2_W0001_P0141_T0001_R1_P4_K1_Ch2-Ch1.zen
STAG2	cyt	16.6866666666667	0.294909652482617	448.578183080202	1.57931965217391	1237.59938770448	2525.79624105465	STAG2gfpcf2	STAG2201512034	20151203	TR1_2_W0001_P0124_T0001_R1_P4_K1_Ch2-Ch1.zen
STAG2	cyt	16.7252777777778	5.54030466944012	8878.62052187316	1.16881763636364	1303.89545690754	2661.09879861358	STAG2gfpcf2	STAG22015012040	20150120	TR1_2_W0001_P0142_T0001_R1_P4_K1_Ch2-Ch1.zen
STAG2	cyt	16.7252777777778	10.8442762398129	17378.5052108686	2.4119754441139	1303.89545690754	2661.09879861358	STAG2gfpcf2	STAG22015012040	20150120	TR1_2_W0001_P0142_T0001_R1_P5_K1_Ch2-Ch1.zen
STAG2	cyt	16.7377777777778	64.7269650260379	103728.259416611	0.860986482936252	1303.89545690754	2661.09879861358	STAG2gfpcf2	STAG2201502125	20150212	TR1_2_W0001_P0158_T0001_R1_P4_K1_Ch2-Ch1.zen
STAG2	cyt	16.7377777777778	7.28036017282979	11667.1481252035	-0.78088527607362	1303.89545690754	2661.09879861358	STAG2gfpcf2	STAG2201502125	20150212	TR1_2_W0001_P0158_T0001_R1_P5_K1_Ch2-Ch1.zen
STAG2	cyt	16.78	7.90702698122266	12671.4136155228	0.688626464944649	1303.89545690754	2661.09879861358	STAG2gfpcf2	STAG22015012041	20150120	TR1_2_W0001_P0143_T0001_R1_P4_K1_Ch2-Ch1.zen
STAG2	cyt	16.78	5.47531430582695	8774.47015280001	0.973255111111111	1303.89545690754	2661.09879861358	STAG2gfpcf2	STAG22015012041	20150120	TR1_2_W0001_P0143_T0001_R1_P5_K1_Ch2-Ch1.zen
STAG2	cyt	16.7905555555556	2.73918933729188	4389.69047993412	-1.33817190305206	1303.89545690754	2661.09879861358	STAG2gfpcf2	STAG22015021211	20150212	TR1_2_W0001_P0159_T0001_R1_P5_K1_Ch2-Ch1.zen
STAG2	cyt	16.8333333333333	4.70115321822104	7533.8375649268	0.948210029880478	1303.89545690754	2661.09879861358	STAG2gfpcf2	STAG22015012042	20150120	TR1_2_W0001_P0144_T0001_R1_P5_K1_Ch2-Ch1.zen
STAG2	cyt	16.8419444444444	105.927538106325	245804.204632036	-0.0677995959121622	1888.04070992664	3853.27124065254	STAG2gfpcf2	STAG2201512026	20151202	TR1_2_W0001_P0128_T0001_R1_P4_K1_Ch2-Ch1.zen
STAG2	cyt	16.8419444444444	33.3128619580563	77302.2925294238	0.273688597337503	1888.04070992664	3853.27124065254	STAG2gfpcf2	STAG2201512026	20151202	TR1_2_W0001_P0128_T0001_R1_P5_K1_Ch2-Ch1.zen
STAG2	cyt	16.8447222222222	4.76658465544859	7638.69477694054	-1.28297932921028	1303.89545690754	2661.09879861358	STAG2gfpcf2	STAG22015021217	20150212	TR1_2_W0001_P0160_T0001_R1_P5_K1_Ch2-Ch1.zen
STAG2	cyt	16.8869444444444	1.89115512302308	3030.67244260685	8.54264599018003	1303.89545690754	2661.09879861358	STAG2gfpcf2	STAG22015012043	20150120	TR1_2_W0001_P0145_T0001_R1_P4_K1_Ch2-Ch1.zen
STAG2	cyt	16.8869444444444	2.85341520265364	4572.74324920214	1.67292645756458	1303.89545690754	2661.09879861358	STAG2gfpcf2	STAG22015012043	20150120	TR1_2_W0001_P0145_T0001_R1_P5_K1_Ch2-Ch1.zen
STAG2	cyt	16.8961111111111	2.33748821580031	3603.14911765878	-0.892578903426792	1254.19114877041	2559.65809340296	STAG2gfpcf2	STAG2201512033	20151203	TR1_2_W0001_P0128_T0001_R1_P4_K1_Ch2-Ch1.zen
STAG2	cyt	16.8961111111111	18.283977087191	28184.0547745604	0.463581588764045	1254.19114877041	2559.65809340296	STAG2gfpcf2	STAG2201512033	20151203	TR1_2_W0001_P0128_T0001_R1_P5_K1_Ch2-Ch1.zen
STAG2	cyt	16.9405555555556	7.32236398964022	11734.4613818169	3.40584585803758	1303.89545690754	2661.09879861358	STAG2gfpcf2	STAG22015012044	20150120	TR1_2_W0001_P0146_T0001_R1_P4_K1_Ch2-Ch1.zen
STAG2	cyt	16.9938888888889	1.45258890853974	2327.84773811177	2.52006886160715	1303.89545690754	2661.09879861358	STAG2gfpcf2	STAG22015012045	20150120	TR1_2_W0001_P0147_T0001_R1_P4_K1_Ch2-Ch1.zen
STAG2	cyt	17.0036111111111	52.7207631848975	84487.7092272885	2.17303703547123	1303.89545690754	2661.09879861358	STAG2gfpcf2	STAG22015021230	20150212	TR1_2_W0001_P0163_T0001_R1_P4_K1_Ch2-Ch1.zen
STAG2	cyt	17.0036111111111	53.1848091465414	85231.3665248501	1.67456172141561	1303.89545690754	2661.09879861358	STAG2gfpcf2	STAG22015021230	20150212	TR1_2_W0001_P0163_T0001_R1_P5_K1_Ch2-Ch1.zen
STAG2	cyt	17.0352777777778	51.4107596742024	210716.116223641	0.205946704224546	3334.83735393788	6806.01472236365	STAG2gfpcf2	STAG2201512027	20151202	TR1_2_W0001_P0131_T0001_R1_P4_K1_Ch2-Ch1.zen
STAG2	cyt	17.0352777777778	7.68769814758504	31509.3942712476	0.398793531854481	3334.83735393788	6806.01472236365	STAG2gfpcf2	STAG2201512027	20151202	TR1_2_W0001_P0131_T0001_R1_P5_K1_Ch2-Ch1.zen
STAG2	cyt	17.0563888888889	6.82170558445588	10932.1307780078	-0.847209684741488	1303.89545690754	2661.09879861358	STAG2gfpcf2	STAG22015021236	20150212	TR1_2_W0001_P0164_T0001_R1_P4_K1_Ch2-Ch1.zen
STAG2	cyt	17.1094444444444	0.139686960148695	223.855470955465	-28.2519257142857	1303.89545690754	2661.09879861358	STAG2gfpcf2	STAG22015021240	20150212	TR1_2_W0001_P0165_T0001_R1_P4_K1_Ch2-Ch1.zen
STAG2	cyt	17.1547222222222	2.31052391654267	3702.7323018623	1.66930176724138	1303.89545690754	2661.09879861358	STAG2gfpcf2	STAG22015012047	20150120	TR1_2_W0001_P0150_T0001_R1_P4_K1_Ch2-Ch1.zen
STAG2	cyt	17.1622222222222	8.55346626529057	13707.3655055568	-0.720995918367347	1303.89545690754	2661.09879861358	STAG2gfpcf2	STAG22015021246	20150212	TR1_2_W0001_P0166_T0001_R1_P4_K1_Ch2-Ch1.zen
STAG2	cyt	17.2083333333333	1.14164633477862	1829.54642054207	2.05253115625	1303.89545690754	2661.09879861358	STAG2gfpcf2	STAG22015012056	20150120	TR1_2_W0001_P0151_T0001_R1_P4_K1_Ch2-Ch1.zen
STAG2	cyt	17.2152777777778	190.280164113133	304933.658128766	-0.0167424197988007	1303.89545690754	2661.09879861358	STAG2gfpcf2	STAG22015021250	20150212	TR1_2_W0001_P0167_T0001_R1_P4_K1_Ch2-Ch1.zen
STAG2	cyt	17.2152777777778	0.231157119304422	370.441061581677	118.730825625	1303.89545690754	2661.09879861358	STAG2gfpcf2	STAG22015021250	20150212	TR1_2_W0001_P0167_T0001_R1_P5_K1_Ch2-Ch1.zen
STAG2	cyt	17.2405555555556	297.688901425633	417156.827582509	-0.0237437473290162	1140.1648244503	2326.94364298357	STAG2gfpcf2	STAG22015120210	20151202	TR1_2_W0001_P0135_T0001_R1_P4_K1_Ch2-Ch1.zen
STAG2	cyt	17.2405555555556	623.0426759317	873080.94085971	0.277785794148513	1140.1648244503	2326.94364298357	STAG2gfpcf2	STAG22015120210	20151202	TR1_2_W0001_P0135_T0001_R1_P5_K1_Ch2-Ch1.zen
STAG2	cyt	17.3008333333333	1.92510160295073	3343.27299909656	0.83581033974359	1413.02260937482	2883.81460975349	STAG2gfpcf2	STAG2201512039	20151203	TR1_2_W0001_P0135_T0001_R1_P4_K1_Ch2-Ch1.zen
STAG2	cyt	17.3008333333333	2.60992592256533	4532.58926862894	0.0295565292727273	1413.02260937482	2883.81460975349	STAG2gfpcf2	STAG2201512039	20151203	TR1_2_W0001_P0135_T0001_R1_P5_K1_Ch2-Ch1.zen
STAG2	cyt	17.3166666666667	9.26685904847875	14850.6137893395	0.525385129310345	1303.89545690754	2661.09879861358	STAG2gfpcf2	STAG22015012055	20150120	TR1_2_W0001_P0153_T0001_R1_P4_K1_Ch2-Ch1.zen
STAG2	cyt	17.3702777777778	4.31779102992217	6919.48012514281	0.883821128236745	1303.89545690754	2661.09879861358	STAG2gfpcf2	STAG22015012054	20150120	TR1_2_W0001_P0154_T0001_R1_P5_K1_Ch2-Ch1.zen
STAG2	cyt	17.3755555555556	0.735026098159433	1177.91677328283	-0.338268579545457	1303.89545690754	2661.09879861358	STAG2gfpcf2	STAG2201502126	20150212	TR1_2_W0001_P0170_T0001_R1_P4_K1_Ch2-Ch1.zen
STAG2	cyt	17.4238888888889	4.06348341641385	6511.93921703753	0.780382401315789	1303.89545690754	2661.09879861358	STAG2gfpcf2	STAG22015012053	20150120	TR1_2_W0001_P0155_T0001_R1_P4_K1_Ch2-Ch1.zen
STAG2	cyt	17.4238888888889	2.44967158453322	3925.72352965639	1.10332768786127	1303.89545690754	2661.09879861358	STAG2gfpcf2	STAG22015012053	20150120	TR1_2_W0001_P0155_T0001_R1_P5_K1_Ch2-Ch1.zen
STAG2	cyt	17.4816666666667	6.12393108792094	9813.91159436841	-0.862851343283582	1303.89545690754	2661.09879861358	STAG2gfpcf2	STAG22015021218	20150212	TR1_2_W0001_P0172_T0001_R1_P5_K1_Ch2-Ch1.zen
STAG2	cyt	17.5308333333333	51.3892993018595	82353.9705140946	1.26080484661877	1303.89545690754	2661.09879861358	STAG2gfpcf2	STAG22015012051	20150120	TR1_2_W0001_P0157_T0001_R1_P4_K1_Ch2-Ch1.zen
STAG2	cyt	17.5308333333333	1.53659105970984	2462.46546543176	2.6888084942085	1303.89545690754	2661.09879861358	STAG2gfpcf2	STAG22015012051	20150120	TR1_2_W0001_P0157_T0001_R1_P5_K1_Ch2-Ch1.zen
STAG2	cyt	17.5347222222222	2.69767249681605	4323.15762770935	-0.972653495575221	1303.89545690754	2661.09879861358	STAG2gfpcf2	STAG22015021221	20150212	TR1_2_W0001_P0173_T0001_R1_P4_K1_Ch2-Ch1.zen
STAG2	cyt	17.5841666666667	5.59735919830464	8970.05331141567	0.886385250855189	1303.89545690754	2661.09879861358	STAG2gfpcf2	STAG22015012050	20150120	TR1_2_W0001_P0158_T0001_R1_P5_K1_Ch2-Ch1.zen
STAG2	cyt	17.5877777777778	4.85179693380032	7775.25179472738	-1.30553226256983	1303.89545690754	2661.09879861358	STAG2gfpcf2	STAG22015021225	20150212	TR1_2_W0001_P0174_T0001_R1_P4_K1_Ch2-Ch1.zen
STAG2	cyt	17.6377777777778	13.2856711018682	21290.9648710393	2.94993059045398	1303.89545690754	2661.09879861358	STAG2gfpcf2	STAG22015012049	20150120	TR1_2_W0001_P0159_T0001_R1_P4_K1_Ch2-Ch1.zen
STAG2	cyt	17.6408333333333	2.64205726731366	4234.0313887297	-1.63134060913706	1303.89545690754	2661.09879861358	STAG2gfpcf2	STAG22015021231	20150212	TR1_2_W0001_P0175_T0001_R1_P4_K1_Ch2-Ch1.zen
STAG2	cyt	17.6911111111111	5.46938528540749	8764.96859548291	0.67950649070632	1303.89545690754	2661.09879861358	STAG2gfpcf2	STAG22015012048	20150120	TR1_2_W0001_P0160_T0001_R1_P4_K1_Ch2-Ch1.zen
STAG2	cyt	17.6911111111111	8.48109669854466	13591.3895874789	3.66632	1303.89545690754	2661.09879861358	STAG2gfpcf2	STAG22015012048	20150120	TR1_2_W0001_P0160_T0001_R1_P5_K1_Ch2-Ch1.zen
STAG2	cyt	17.7447222222222	9.81793406608999	15733.7395833852	2.56528893526405	1303.89545690754	2661.09879861358	STAG2gfpcf2	STAG22015012057	20150120	TR1_2_W0001_P0161_T0001_R1_P4_K1_Ch2-Ch1.zen
STAG2	cyt	17.7466666666667	3.16131442696766	5066.16744421841	6.02565698401668	1303.89545690754	2661.09879861358	STAG2gfpcf2	STAG22015021241	20150212	TR1_2_W0001_P0177_T0001_R1_P4_K1_Ch2-Ch1.zen
STAG2	cyt	17.7466666666667	1.82288497873315	2921.26605788812	-0.771022862318841	1303.89545690754	2661.09879861358	STAG2gfpcf2	STAG22015021241	20150212	TR1_2_W0001_P0177_T0001_R1_P5_K1_Ch2-Ch1.zen
STAG2	cyt	17.8333333333333	30.2369919622327	45084.6002298126	-0.137761779661017	1213.16693282786	2475.93244562924	STAG2gfpcf2	STAG2201512029	20151202	TR1_2_W0001_P0145_T0001_R1_P4_K1_Ch2-Ch1.zen
STAG2	cyt	17.8333333333333	1.14130537210496	1701.73331083196	0.189412203243243	1213.16693282786	2475.93244562924	STAG2gfpcf2	STAG2201512029	20151202	TR1_2_W0001_P0145_T0001_R1_P5_K1_Ch2-Ch1.zen
STAG2	cyt	17.8533333333333	4.14783936272405	6647.12391909607	0.967596755879968	1303.89545690754	2661.09879861358	STAG2gfpcf2	STAG22015012058	20150120	TR1_2_W0001_P0163_T0001_R1_P5_K1_Ch2-Ch1.zen
STAG2	cyt	17.9069444444444	2.4343412882741	3901.1559487933	1.25920838461538	1303.89545690754	2661.09879861358	STAG2gfpcf2	STAG22015012059	20150120	TR1_2_W0001_P0164_T0001_R1_P4_K1_Ch2-Ch1.zen
STAG2	cyt	17.915	8.37874132183087	12958.246953595	0.0954373112048758	1258.34113942753	2568.12774109857	STAG2gfpcf2	STAG22015120310	20151203	TR1_2_W0001_P0146_T0001_R1_P4_K1_Ch2-Ch1.zen
STAG2	cyt	17.915	0.278578691586445	430.839351989652	2.19543771428571	1258.34113942753	2568.12774109857	STAG2gfpcf2	STAG22015120310	20151203	TR1_2_W0001_P0146_T0001_R1_P5_K1_Ch2-Ch1.zen
STAG2	cyt	17.9602777777778	15.1945561926496	24350.0504903545	2.17824227263913	1303.89545690754	2661.09879861358	STAG2gfpcf2	STAG22015012060	20150120	TR1_2_W0001_P0165_T0001_R1_P5_K1_Ch2-Ch1.zen
STAG2	cyt	18.0672222222222	22.0767326830194	35379.0889761973	2.36771369657515	1303.89545690754	2661.09879861358	STAG2gfpcf2	STAG22015012061	20150120	TR1_2_W0001_P0167_T0001_R1_P4_K1_Ch2-Ch1.zen
STAG2	cyt	18.0672222222222	12.9229546672738	20709.6933035071	0.425255599604743	1303.89545690754	2661.09879861358	STAG2gfpcf2	STAG22015012061	20150120	TR1_2_W0001_P0167_T0001_R1_P5_K1_Ch2-Ch1.zen
STAG2	cyt	18.1208333333333	14.0447569828875	22507.4386722468	4.23313315843504	1303.89545690754	2661.09879861358	STAG2gfpcf2	STAG22015012062	20150120	TR1_2_W0001_P0168_T0001_R1_P5_K1_Ch2-Ch1.zen
STAG2	cyt	18.1741666666667	0.974961102166044	1562.42484234974	1.8412425	1303.89545690754	2661.09879861358	STAG2gfpcf2	STAG22015012063	20150120	TR1_2_W0001_P0169_T0001_R1_P4_K1_Ch2-Ch1.zen
STAG2	cyt	18.2277777777778	2.65498119699518	4254.74264454321	4.78288957369942	1303.89545690754	2661.09879861358	STAG2gfpcf2	STAG22015012064	20150120	TR1_2_W0001_P0170_T0001_R1_P5_K1_Ch2-Ch1.zen
STAG2	cyt	18.3205555555556	8.49494006142692	12688.9117912882	0.349992498101266	1215.33214534462	2480.35139225305	STAG2gfpcf2	STAG22015120311	20151203	TR1_2_W0001_P0153_T0001_R1_P4_K1_Ch2-Ch1.zen
STAG2	cyt	18.3205555555556	2.7605571794589	4123.45070026045	0.777479616122841	1215.33214534462	2480.35139225305	STAG2gfpcf2	STAG22015120311	20151203	TR1_2_W0001_P0153_T0001_R1_P5_K1_Ch2-Ch1.zen
STAG2	cyt	18.3897222222222	3.39023088789425	5433.01773658378	1.0262880190678	1303.89545690754	2661.09879861358	STAG2gfpcf2	STAG22015012072	20150120	TR1_2_W0001_P0173_T0001_R1_P4_K1_Ch2-Ch1.zen
STAG2	cyt	18.3897222222222	29.7197968658011	47627.4887578102	2.10418927447014	1303.89545690754	2661.09879861358	STAG2gfpcf2	STAG22015012072	20150120	TR1_2_W0001_P0173_T0001_R1_P5_K1_Ch2-Ch1.zen
STAG2	cyt	18.4433333333333	40.2505610434401	64503.5749150073	1.22584395320028	1303.89545690754	2661.09879861358	STAG2gfpcf2	STAG22015012071	20150120	TR1_2_W0001_P0174_T0001_R1_P5_K1_Ch2-Ch1.zen
STAG2	cyt	18.5166666666667	0.237729713800463	455.6647926786	28.5199722222222	1559.52712144632	3182.81325952989	STAG2gfpcf2	STAG22015120312	20151203	TR1_2_W0001_P0156_T0001_R1_P4_K1_Ch2-Ch1.zen
STAG2	cyt	18.5166666666667	102.189690805447	195870.526785884	-0.00529457334437086	1559.52712144632	3182.81325952989	STAG2gfpcf2	STAG22015120312	20151203	TR1_2_W0001_P0156_T0001_R1_P5_K1_Ch2-Ch1.zen
STAG2	cyt	18.5419444444444	175.141951653876	338564.219704556	-0.00514773351956476	1572.83005592429	3209.96299977158	STAG2gfpcf2	STAG2201512028	20151202	TR1_2_W0001_P0157_T0001_R1_P4_K1_Ch2-Ch1.zen
STAG2	cyt	18.5419444444444	6267.45269313302	12115516.645488	-0.0258164789002558	1572.83005592429	3209.96299977158	STAG2gfpcf2	STAG2201512028	20151202	TR1_2_W0001_P0157_T0001_R1_P5_K1_Ch2-Ch1.zen
STAG2	cyt	18.5502777777778	388.039986820777	621853.850258113	7.66089367670215	1303.89545690754	2661.09879861358	STAG2gfpcf2	STAG22015012069	20150120	TR1_2_W0001_P0176_T0001_R1_P4_K1_Ch2-Ch1.zen
STAG2	cyt	18.5502777777778	48.1407300211194	77147.9727209045	1.88943900040502	1303.89545690754	2661.09879861358	STAG2gfpcf2	STAG22015012069	20150120	TR1_2_W0001_P0176_T0001_R1_P5_K1_Ch2-Ch1.zen
STAG2	cyt	18.6038888888889	6.21320421437403	9956.97632814563	0.693178493427705	1303.89545690754	2661.09879861358	STAG2gfpcf2	STAG22015012068	20150120	TR1_2_W0001_P0177_T0001_R1_P4_K1_Ch2-Ch1.zen
STAG2	cyt	18.6038888888889	426.552982510164	683572.888160979	0.535012340462595	1303.89545690754	2661.09879861358	STAG2gfpcf2	STAG22015012068	20150120	TR1_2_W0001_P0177_T0001_R1_P5_K1_Ch2-Ch1.zen
STAG2	cyt	18.6575	5.64874548342042	9052.402451543	1.08398490853658	1303.89545690754	2661.09879861358	STAG2gfpcf2	STAG22015012067	20150120	TR1_2_W0001_P0178_T0001_R1_P4_K1_Ch2-Ch1.zen
STAG2	cyt	18.7111111111111	18.5011644749218	29649.0587406976	0.976992453518046	1303.89545690754	2661.09879861358	STAG2gfpcf2	STAG22015012066	20150120	TR1_2_W0001_P0179_T0001_R1_P4_K1_Ch2-Ch1.zen
STAG2	cyt	18.7644444444444	37.8927621480093	60725.0820507263	1.25354505880298	1303.89545690754	2661.09879861358	STAG2gfpcf2	STAG22015012065	20150120	TR1_2_W0001_P0180_T0001_R1_P4_K1_Ch2-Ch1.zen
STAG2	cyt	18.7644444444444	1.94339153042204	3114.38394700833	1.40650816498317	1303.89545690754	2661.09879861358	STAG2gfpcf2	STAG22015012065	20150120	TR1_2_W0001_P0180_T0001_R1_P5_K1_Ch2-Ch1.zen
STAG2	cyt	18.8716666666667	3.1788908969116	5094.33463285826	1.18958721085409	1303.89545690754	2661.09879861358	STAG2gfpcf2	STAG22015012076	20150120	TR1_2_W0001_P0182_T0001_R1_P4_K1_Ch2-Ch1.zen
STAG2	cyt	18.9216666666667	0.0908372862009162	130.63954669506	2.47689218749999	1170.14973718239	2388.13935834955	STAG2gfpcf2	STAG22015120313	20151203	TR1_2_W0001_P0163_T0001_R1_P4_K1_Ch2-Ch1.zen
STAG2	cyt	18.9216666666667	2.01703291096668	2900.83814893897	-1.05655410429448	1170.14973718239	2388.13935834955	STAG2gfpcf2	STAG22015120313	20151203	TR1_2_W0001_P0163_T0001_R1_P5_K1_Ch2-Ch1.zen
STAG2	cyt	18.9266666666667	13.8656594675253	22220.4257785188	3.11934645652174	1303.89545690754	2661.09879861358	STAG2gfpcf2	STAG22015012077	20150120	TR1_2_W0001_P0183_T0001_R1_P4_K1_Ch2-Ch1.zen
STAG2	cyt	18.98	3.3384943386772	5350.10728038756	0.951473037735849	1303.89545690754	2661.09879861358	STAG2gfpcf2	STAG22015012078	20150120	TR1_2_W0001_P0184_T0001_R1_P4_K1_Ch2-Ch1.zen
STAG2	cyt	19.0338888888889	9.52400575182763	15262.7044835713	0.809565481400438	1303.89545690754	2661.09879861358	STAG2gfpcf2	STAG22015012079	20150120	TR1_2_W0001_P0185_T0001_R1_P5_K1_Ch2-Ch1.zen
STAG2	cyt	19.0872222222222	2.26848983118228	3635.37053835542	1.57876719178082	1303.89545690754	2661.09879861358	STAG2gfpcf2	STAG22015012080	20150120	TR1_2_W0001_P0186_T0001_R1_P4_K1_Ch2-Ch1.zen
STAG2	cyt	19.1947222222222	12.3642009851395	19814.2620583206	0.781295565183143	1303.89545690754	2661.09879861358	STAG2gfpcf2	STAG22015012081	20150120	TR1_2_W0001_P0188_T0001_R1_P4_K1_Ch2-Ch1.zen
STAG2	cyt	19.3013888888889	2.21235563006249	3545.41262091629	1.53789845351044	1303.89545690754	2661.09879861358	STAG2gfpcf2	STAG22015012082	20150120	TR1_2_W0001_P0190_T0001_R1_P5_K1_Ch2-Ch1.zen
STAG2	cyt	19.3547222222222	1.77551752201424	2845.35729503376	1.26889448680352	1303.89545690754	2661.09879861358	STAG2gfpcf2	STAG220150120100	20150120	TR1_2_W0001_P0191_T0001_R1_P5_K1_Ch2-Ch1.zen
STAG2	cyt	19.4083333333333	78.3862803794835	125618.008238691	0.409652915735483	1303.89545690754	2661.09879861358	STAG2gfpcf2	STAG22015012099	20150120	TR1_2_W0001_P0192_T0001_R1_P5_K1_Ch2-Ch1.zen
STAG2	cyt	19.6008333333333	627.957986498174	918872.367280171	0.286944670953362	1190.57162796547	2429.81805946042	STAG2gfpcf2	STAG22015120211	20151202	TR1_2_W0001_P0178_T0001_R1_P4_K1_Ch2-Ch1.zen
STAG2	cyt	19.6008333333333	3.63379655018003	5317.22712358267	1.10552582380952	1190.57162796547	2429.81805946042	STAG2gfpcf2	STAG22015120211	20151202	TR1_2_W0001_P0178_T0001_R1_P5_K1_Ch2-Ch1.zen
STAG2	cyt	19.6238888888889	1.09761837796587	1758.98937644123	1.74579424124514	1303.89545690754	2661.09879861358	STAG2gfpcf2	STAG22015012092	20150120	TR1_2_W0001_P0196_T0001_R1_P5_K1_Ch2-Ch1.zen
STAG2	cyt	19.6777777777778	5.05349665121735	8098.48586887367	0.932078851674641	1303.89545690754	2661.09879861358	STAG2gfpcf2	STAG22015012090	20150120	TR1_2_W0001_P0197_T0001_R1_P4_K1_Ch2-Ch1.zen
STAG2	cyt	19.6880555555556	16.9906106721147	21905.6122523837	-0.00380091741662255	1049.00445655718	2140.895947061	STAG2gfpcf2	STAG22015120314	20151203	TR1_2_W0001_P0175_T0001_R1_P4_K1_Ch2-Ch1.zen
STAG2	cyt	19.6880555555556	147787.44042179	190539023.471665	-0.00561900344827586	1049.00445655718	2140.895947061	STAG2gfpcf2	STAG22015120314	20151203	TR1_2_W0001_P0175_T0001_R1_P5_K1_Ch2-Ch1.zen
STAG2	cyt	19.7313888888889	8.09627017895594	12974.6854821925	1.00125965265082	1303.89545690754	2661.09879861358	STAG2gfpcf2	STAG22015012088	20150120	TR1_2_W0001_P0198_T0001_R1_P4_K1_Ch2-Ch1.zen
STAG2	cyt	19.7847222222222	1.26351643636951	2024.84946785572	2.01276592171717	1303.89545690754	2661.09879861358	STAG2gfpcf2	STAG22015012086	20150120	TR1_2_W0001_P0199_T0001_R1_P5_K1_Ch2-Ch1.zen
STAG2	cyt	19.8916666666667	3.64081268695327	5834.5878371967	0.978593309859155	1303.89545690754	2661.09879861358	STAG2gfpcf2	STAG2201501202	20150120	TR1_2_W0001_P0201_T0001_R1_P4_K1_Ch2-Ch1.zen
STAG2	cyt	19.9452777777778	1.02780542309721	1647.11055916093	2.24402944983819	1303.89545690754	2661.09879861358	STAG2gfpcf2	STAG2201501204	20150120	TR1_2_W0001_P0202_T0001_R1_P4_K1_Ch2-Ch1.zen
NIPBL	nuc	14.4416666666667	236.304842203219	148615.618313655	0.811405145780051	1044.33776745856	2131.37177801198	gfpNIPBLcf1	NIPBL201512031	20151203	TR1_2_W0001_P0086_T0001_R1_P2_K1_Ch2-Ch1.zen
NIPBL	nuc	14.5683333333333	168.492573410859	193773.000623926	0.817561968715968	1909.68463353167	3897.44396845637	gfpNIPBLcf1	NIPBL201512021	20151202	TR1_2_W0001_P0083_T0001_R1_P1_K1_Ch2-Ch1.zen
NIPBL	nuc	14.5683333333333	179.60853557403	206556.788654318	0.844919946134111	1909.68463353167	3897.44396845637	gfpNIPBLcf1	NIPBL201512021	20151202	TR1_2_W0001_P0083_T0001_R1_P2_K1_Ch2-Ch1.zen
NIPBL	nuc	14.5683333333333	188.87800845068	217217.042320992	1.0097702870804	1909.68463353167	3897.44396845637	gfpNIPBLcf1	NIPBL201512021	20151202	TR1_2_W0001_P0083_T0001_R1_P3_K1_Ch2-Ch1.zen
NIPBL	nuc	14.5913888888889	115.796851159148	63666.8694692647	1.06445640926003	912.98974300438	1863.3057546022	gfpNIPBLcf1	NIPBL201512032	20151203	TR1_2_W0001_P0089_T0001_R1_P1_K1_Ch2-Ch1.zen
NIPBL	nuc	14.5913888888889	194.232080269172	106791.751048959	0.858596148218182	912.98974300438	1863.3057546022	gfpNIPBLcf1	NIPBL201512032	20151203	TR1_2_W0001_P0089_T0001_R1_P3_K1_Ch2-Ch1.zen
NIPBL	nuc	14.7875	194.803334997779	137191.376893031	0.210625517993119	1169.44440280193	2386.69985300997	gfpNIPBLcf1	NIPBL201512033	20151203	TR1_2_W0001_P0092_T0001_R1_P1_K1_Ch2-Ch1.zen
NIPBL	nuc	14.7875	140.576180569679	99001.5893256521	0.736497433707582	1169.44440280193	2386.69985300997	gfpNIPBLcf1	NIPBL201512033	20151203	TR1_2_W0001_P0092_T0001_R1_P2_K1_Ch2-Ch1.zen
NIPBL	nuc	14.9836111111111	131.602264823379	97037.0650129528	0.806985556179775	1224.40033968565	2498.85852097925	gfpNIPBLcf1	NIPBL201512034	20151203	TR1_2_W0001_P0095_T0001_R1_P1_K1_Ch2-Ch1.zen
NIPBL	nuc	14.9836111111111	222.95263955631	164394.357562696	0.511565652522255	1224.40033968565	2498.85852097925	gfpNIPBLcf1	NIPBL201512034	20151203	TR1_2_W0001_P0095_T0001_R1_P2_K1_Ch2-Ch1.zen
NIPBL	nuc	14.9836111111111	247.212699011015	182282.537296408	0.966380589073374	1224.40033968565	2498.85852097925	gfpNIPBLcf1	NIPBL201512034	20151203	TR1_2_W0001_P0095_T0001_R1_P3_K1_Ch2-Ch1.zen
NIPBL	nuc	15.2388888888889	332.970985286123	221331.917187655	0.178545738370253	1103.79089448125	2252.70868739054	gfpNIPBLcf1	NIPBL201512039	20151203	TR1_2_W0001_P0099_T0001_R1_P1_K1_Ch2-Ch1.zen
NIPBL	nuc	15.2388888888889	145.489543894215	96709.5666104159	0.909385578410795	1103.79089448125	2252.70868739054	gfpNIPBLcf1	NIPBL201512039	20151203	TR1_2_W0001_P0099_T0001_R1_P3_K1_Ch2-Ch1.zen
NIPBL	nuc	15.4933333333333	227.832495525953	167992.524369441	0.842242669964318	1224.40033968565	2498.85852097925	gfpNIPBLcf1	NIPBL201512038	20151203	TR1_2_W0001_P0103_T0001_R1_P1_K1_Ch2-Ch1.zen
NIPBL	nuc	15.4933333333333	216.806366887447	159862.397103229	0.776639602102132	1224.40033968565	2498.85852097925	gfpNIPBLcf1	NIPBL201512038	20151203	TR1_2_W0001_P0103_T0001_R1_P2_K1_Ch2-Ch1.zen
NIPBL	nuc	15.6613888888889	332.124302557513	153796.756147899	0.751161610381411	768.945699701925	1569.32863508012	gfpNIPBLcf1	NIPBL201512022	20151202	TR1_2_W0001_P0104_T0001_R1_P1_K1_Ch2-Ch1.zen
NIPBL	nuc	15.6613888888889	244.370827387677	113160.766195045	0.73745846570325	768.945699701925	1569.32863508012	gfpNIPBLcf1	NIPBL201512022	20151202	TR1_2_W0001_P0104_T0001_R1_P3_K1_Ch2-Ch1.zen
NIPBL	nuc	15.8269444444444	168.751684392646	109473.527167807	0.637423578356218	1077.23423490069	2198.50963751224	gfpNIPBLcf1	NIPBL201512037	20151203	TR1_2_W0001_P0108_T0001_R1_P1_K1_Ch2-Ch1.zen
NIPBL	nuc	15.8269444444444	400.863784975704	260050.574387273	0.942825529730727	1077.23423490069	2198.50963751224	gfpNIPBLcf1	NIPBL201512037	20151203	TR1_2_W0001_P0108_T0001_R1_P2_K1_Ch2-Ch1.zen
NIPBL	nuc	16.0355555555556	214.797394685096	149233.249989283	0.899593423380358	1153.68099955492	2354.52858251397	gfpNIPBLcf1	NIPBL201512036	20151203	TR1_2_W0001_P0112_T0001_R1_P1_K1_Ch2-Ch1.zen
NIPBL	nuc	16.0355555555556	211.43860512748	146899.687785478	0.790149353038336	1153.68099955492	2354.52858251397	gfpNIPBLcf1	NIPBL201512036	20151203	TR1_2_W0001_P0112_T0001_R1_P3_K1_Ch2-Ch1.zen
NIPBL	nuc	16.1158333333333	320.9313823401	215617.872482383	0.796764101658283	1115.63395082292	2276.878986348	gfpNIPBLcf1	NIPBL201512023	20151202	TR1_2_W0001_P0114_T0001_R1_P1_K1_Ch2-Ch1.zen
NIPBL	nuc	16.1158333333333	207.462494534023	139383.75663091	0.554137068534861	1115.63395082292	2276.878986348	gfpNIPBLcf1	NIPBL201512023	20151202	TR1_2_W0001_P0114_T0001_R1_P2_K1_Ch2-Ch1.zen
NIPBL	nuc	16.2316666666667	171.070887710893	126139.294600319	0.916542071462331	1224.40033968565	2498.85852097925	gfpNIPBLcf1	NIPBL201512035	20151203	TR1_2_W0001_P0115_T0001_R1_P1_K1_Ch2-Ch1.zen
NIPBL	nuc	16.2316666666667	192.239173991259	141747.752211269	0.685623823778157	1224.40033968565	2498.85852097925	gfpNIPBLcf1	NIPBL201512035	20151203	TR1_2_W0001_P0115_T0001_R1_P2_K1_Ch2-Ch1.zen
NIPBL	nuc	16.2316666666667	174.217868653844	128459.724227921	0.688793061753869	1224.40033968565	2498.85852097925	gfpNIPBLcf1	NIPBL201512035	20151203	TR1_2_W0001_P0115_T0001_R1_P3_K1_Ch2-Ch1.zen
NIPBL	nuc	17.0288888888889	203.018671554929	149696.025801367	0.808154096107927	1224.40033968565	2498.85852097925	gfpNIPBLcf1	NIPBL2015120310	20151203	TR1_2_W0001_P0130_T0001_R1_P1_K1_Ch2-Ch1.zen
NIPBL	nuc	17.0288888888889	311.195608587829	229460.401329796	0.886075896546547	1224.40033968565	2498.85852097925	gfpNIPBLcf1	NIPBL2015120310	20151203	TR1_2_W0001_P0130_T0001_R1_P2_K1_Ch2-Ch1.zen
NIPBL	nuc	17.0288888888889	250.1061179673	184416.002732946	0.727833633857005	1224.40033968565	2498.85852097925	gfpNIPBLcf1	NIPBL2015120310	20151203	TR1_2_W0001_P0130_T0001_R1_P3_K1_Ch2-Ch1.zen
NIPBL	nuc	17.1780555555556	155.25336458615	108401.804648707	0.696146380783266	1159.43029491192	2366.2622248749	gfpNIPBLcf1	NIPBL201512027	20151202	TR1_2_W0001_P0134_T0001_R1_P2_K1_Ch2-Ch1.zen
NIPBL	nuc	17.1780555555556	133.873489649598	93473.8381439947	0.6929196891757	1159.43029491192	2366.2622248749	gfpNIPBLcf1	NIPBL201512027	20151202	TR1_2_W0001_P0134_T0001_R1_P3_K1_Ch2-Ch1.zen
NIPBL	nuc	17.2375	186.883860979335	111320.143538424	0.940096787815645	989.124848281194	2018.68863910504	gfpNIPBLcf1	NIPBL2015120311	20151203	TR1_2_W0001_P0134_T0001_R1_P1_K1_Ch2-Ch1.zen
NIPBL	nuc	17.2375	162.746337496861	96942.2696832377	0.421483280062427	989.124848281194	2018.68863910504	gfpNIPBLcf1	NIPBL2015120311	20151203	TR1_2_W0001_P0134_T0001_R1_P2_K1_Ch2-Ch1.zen
NIPBL	nuc	17.43	320.617958541131	235338.020130318	0.743592872928295	1218.85881724692	2487.54891895091	gfpNIPBLcf1	NIPBL201512026	20151202	TR1_2_W0001_P0138_T0001_R1_P2_K1_Ch2-Ch1.zen
NIPBL	nuc	17.4925	195.301004768628	125837.281458563	0.804696294246816	1069.92664265663	2183.59569265692	gfpNIPBLcf1	NIPBL2015120312	20151203	TR1_2_W0001_P0138_T0001_R1_P1_K1_Ch2-Ch1.zen
NIPBL	nuc	17.4925	196.749966471655	126770.883422682	1.05875452190713	1069.92664265663	2183.59569265692	gfpNIPBLcf1	NIPBL2015120312	20151203	TR1_2_W0001_P0138_T0001_R1_P3_K1_Ch2-Ch1.zen
NIPBL	nuc	17.6363888888889	218.76424286935	136559.763685727	0.945811578242879	1036.56268614838	2115.50374240833	gfpNIPBLcf1	NIPBL201512025	20151202	TR1_2_W0001_P0142_T0001_R1_P2_K1_Ch2-Ch1.zen
NIPBL	nuc	17.6363888888889	214.337022132282	133796.148344807	0.94200309720249	1036.56268614838	2115.50374240833	gfpNIPBLcf1	NIPBL201512025	20151202	TR1_2_W0001_P0142_T0001_R1_P3_K1_Ch2-Ch1.zen
NIPBL	nuc	17.8513888888889	250.172191524684	150863.563540035	0.635999051348092	1001.36978118847	2043.67912133737	gfpNIPBLcf1	NIPBL2015120314	20151203	TR1_2_W0001_P0145_T0001_R1_P3_K1_Ch2-Ch1.zen
NIPBL	nuc	18.0227777777778	135.254737920292	100890.821196718	0.409441828209965	1238.6491877126	2527.93876062982	gfpNIPBLcf1	NIPBL201512024	20151202	TR1_2_W0001_P0148_T0001_R1_P2_K1_Ch2-Ch1.zen
NIPBL	nuc	18.0227777777778	207.447917307293	154742.015359313	0.854485496100182	1238.6491877126	2527.93876062982	gfpNIPBLcf1	NIPBL201512024	20151202	TR1_2_W0001_P0148_T0001_R1_P3_K1_Ch2-Ch1.zen
NIPBL	nuc	18.1072222222222	118.585545277937	88084.8160498718	0.764323534606361	1233.44119548479	2517.30985492484	gfpNIPBLcf1	NIPBL2015120315	20151203	TR1_2_W0001_P0149_T0001_R1_P1_K1_Ch2-Ch1.zen
NIPBL	nuc	18.1072222222222	497.662988194525	369661.856065184	0.243939400605436	1233.44119548479	2517.30985492484	gfpNIPBLcf1	NIPBL2015120315	20151203	TR1_2_W0001_P0149_T0001_R1_P2_K1_Ch2-Ch1.zen
NIPBL	nuc	18.1072222222222	193.298411900873	143581.201360707	0.927673384963122	1233.44119548479	2517.30985492484	gfpNIPBLcf1	NIPBL2015120315	20151203	TR1_2_W0001_P0149_T0001_R1_P3_K1_Ch2-Ch1.zen
NIPBL	nuc	18.4533333333333	251.590105969407	274981.069374067	0.904029247567568	1814.92377967318	3704.04809992831	gfpNIPBLcf1	NIPBL2015120316	20151203	TR1_2_W0001_P0155_T0001_R1_P1_K1_Ch2-Ch1.zen
NIPBL	nuc	18.4533333333333	224.367589744071	245227.60751255	0.827882241331866	1814.92377967318	3704.04809992831	gfpNIPBLcf1	NIPBL2015120316	20151203	TR1_2_W0001_P0155_T0001_R1_P2_K1_Ch2-Ch1.zen
NIPBL	nuc	18.8583333333333	192.346382450211	208693.130406354	0.818599989463493	1801.66185300803	3676.98205185753	gfpNIPBLcf1	NIPBL2015120317	20151203	TR1_2_W0001_P0162_T0001_R1_P1_K1_Ch2-Ch1.zen
NIPBL	nuc	18.8583333333333	284.041098934757	308180.613254318	0.594086803900795	1801.66185300803	3676.98205185753	gfpNIPBLcf1	NIPBL2015120317	20151203	TR1_2_W0001_P0162_T0001_R1_P3_K1_Ch2-Ch1.zen
NIPBL	nuc	19.1136111111111	258.850740061553	207654.675786334	0.87787495624308	1332.11419468606	2718.68995655727	gfpNIPBLcf1	NIPBL2015120321	20151203	TR1_2_W0001_P0166_T0001_R1_P3_K1_Ch2-Ch1.zen
NIPBL	nuc	19.2313888888889	178.085179374035	131311.289755947	0.792079123172286	1224.40033968565	2498.85852097925	gfpNIPBLcf1	NIPBL201512028	20151202	TR1_2_W0001_P0170_T0001_R1_P1_K1_Ch2-Ch1.zen
NIPBL	nuc	19.2313888888889	585.106682912784	431429.013060835	0.132467774996622	1224.40033968565	2498.85852097925	gfpNIPBLcf1	NIPBL201512028	20151202	TR1_2_W0001_P0170_T0001_R1_P2_K1_Ch2-Ch1.zen
NIPBL	nuc	19.2313888888889	480.603650876338	354373.595151569	0.582826121222853	1224.40033968565	2498.85852097925	gfpNIPBLcf1	NIPBL201512028	20151202	TR1_2_W0001_P0170_T0001_R1_P3_K1_Ch2-Ch1.zen
NIPBL	nuc	19.3688888888889	371.716721267835	295875.307127953	0.70734716019977	1321.73921804325	2697.51583731821	gfpNIPBLcf1	NIPBL2015120320	20151203	TR1_2_W0001_P0170_T0001_R1_P1_K1_Ch2-Ch1.zen
NIPBL	nuc	19.3688888888889	297.97928715043	237182.531909498	0.6418949576914	1321.73921804325	2697.51583731821	gfpNIPBLcf1	NIPBL2015120320	20151203	TR1_2_W0001_P0170_T0001_R1_P2_K1_Ch2-Ch1.zen
NIPBL	nuc	19.3688888888889	263.587923252191	209808.042752178	0.737538629245709	1321.73921804325	2697.51583731821	gfpNIPBLcf1	NIPBL2015120320	20151203	TR1_2_W0001_P0170_T0001_R1_P3_K1_Ch2-Ch1.zen
NIPBL	nuc	19.3911111111111	250.296906618165	158629.423119105	0.598755177486255	1052.3917018959	2147.80892037779	gfpNIPBLcf1	NIPBL201512029	20151202	TR1_2_W0001_P0174_T0001_R1_P2_K1_Ch2-Ch1.zen
NIPBL	nuc	19.6244444444444	273.630488973063	215616.267598208	0.751952027543497	1308.4772913781	2670.44978924743	gfpNIPBLcf1	NIPBL2015120319	20151203	TR1_2_W0001_P0174_T0001_R1_P2_K1_Ch2-Ch1.zen
NIPBL	nuc	19.8797222222222	120.496141864465	98596.5779951358	0.740096001998002	1358.74466832969	2773.03965234319	gfpNIPBLcf1	NIPBL2015120318	20151203	TR1_2_W0001_P0178_T0001_R1_P1_K1_Ch2-Ch1.zen
NIPBL	nuc	19.8797222222222	168.536796780042	137906.087046877	0.86925688986888	1358.74466832969	2773.03965234319	gfpNIPBLcf1	NIPBL2015120318	20151203	TR1_2_W0001_P0178_T0001_R1_P3_K1_Ch2-Ch1.zen
NIPBL	nuc	19.9377777777778	273.035717542834	216185.980783104	0.710827885364714	1314.79249455198	2683.33838356685	gfpNIPBLcf1	NIPBL2015120211	20151202	TR1_2_W0001_P0184_T0001_R1_P3_K1_Ch2-Ch1.zen
NIPBL	cyt	14.5683333333333	70.2312830988413	164839.516020752	0.144584726577822	1909.68463353167	3897.44396845637	gfpNIPBLcf1	NIPBL201512021	20151202	TR1_2_W0001_P0083_T0001_R1_P4_K1_Ch2-Ch1.zen
NIPBL	cyt	14.5913888888889	0.38089237419743	427.402689397035	1.15101772727274	912.98974300438	1863.3057546022	gfpNIPBLcf1	NIPBL201512032	20151203	TR1_2_W0001_P0089_T0001_R1_P4_K1_Ch2-Ch1.zen
NIPBL	cyt	14.5913888888889	42.5260892356513	47718.8994585503	0.135647391494532	912.98974300438	1863.3057546022	gfpNIPBLcf1	NIPBL201512032	20151203	TR1_2_W0001_P0089_T0001_R1_P5_K1_Ch2-Ch1.zen
NIPBL	cyt	14.7875	31.4065575037911	45140.7727766663	0.279535468547761	1169.44440280193	2386.69985300997	gfpNIPBLcf1	NIPBL201512033	20151203	TR1_2_W0001_P0092_T0001_R1_P4_K1_Ch2-Ch1.zen
NIPBL	cyt	14.7875	6.76369780590576	9721.49035275748	-0.617996274322169	1169.44440280193	2386.69985300997	gfpNIPBLcf1	NIPBL201512033	20151203	TR1_2_W0001_P0092_T0001_R1_P5_K1_Ch2-Ch1.zen
NIPBL	cyt	14.9836111111111	5.98758493478789	9010.40273121154	0.70574191564588	1224.40033968565	2498.85852097925	gfpNIPBLcf1	NIPBL201512034	20151203	TR1_2_W0001_P0095_T0001_R1_P4_K1_Ch2-Ch1.zen
NIPBL	cyt	14.9836111111111	4.47591768525903	6735.57392090083	1.23750475817923	1224.40033968565	2498.85852097925	gfpNIPBLcf1	NIPBL201512034	20151203	TR1_2_W0001_P0095_T0001_R1_P5_K1_Ch2-Ch1.zen
NIPBL	cyt	15.2388888888889	3.95560019049158	5366.21749199574	1.49411322143698	1103.79089448125	2252.70868739054	gfpNIPBLcf1	NIPBL201512039	20151203	TR1_2_W0001_P0099_T0001_R1_P5_K1_Ch2-Ch1.zen
NIPBL	cyt	15.4933333333333	128.980254524584	194095.624579535	0.357883248962161	1224.40033968565	2498.85852097925	gfpNIPBLcf1	NIPBL201512038	20151203	TR1_2_W0001_P0103_T0001_R1_P5_K1_Ch2-Ch1.zen
NIPBL	cyt	15.6613888888889	1.95428411069888	1846.93855723253	1.28833719424572	768.945699701925	1569.32863508012	gfpNIPBLcf1	NIPBL201512022	20151202	TR1_2_W0001_P0104_T0001_R1_P4_K1_Ch2-Ch1.zen
NIPBL	cyt	15.6613888888889	152.668966070049	144283.115430316	-0.0389798306303284	768.945699701925	1569.32863508012	gfpNIPBLcf1	NIPBL201512022	20151202	TR1_2_W0001_P0104_T0001_R1_P5_K1_Ch2-Ch1.zen
NIPBL	cyt	15.8269444444444	11.1375912387362	14745.873235333	-0.121050376923077	1077.23423490069	2198.50963751224	gfpNIPBLcf1	NIPBL201512037	20151203	TR1_2_W0001_P0108_T0001_R1_P5_K1_Ch2-Ch1.zen
NIPBL	cyt	16.0355555555556	0.706593661052349	1001.90040336874	12.596	1153.68099955492	2354.52858251397	gfpNIPBLcf1	NIPBL201512036	20151203	TR1_2_W0001_P0112_T0001_R1_P4_K1_Ch2-Ch1.zen
NIPBL	cyt	16.0355555555556	2.91903130596869	4138.98228090577	1.72835841472868	1153.68099955492	2354.52858251397	gfpNIPBLcf1	NIPBL201512036	20151203	TR1_2_W0001_P0112_T0001_R1_P5_K1_Ch2-Ch1.zen
NIPBL	cyt	16.2316666666667	6.16728390803505	9280.82229719294	0.742701818181818	1224.40033968565	2498.85852097925	gfpNIPBLcf1	NIPBL201512035	20151203	TR1_2_W0001_P0115_T0001_R1_P4_K1_Ch2-Ch1.zen
NIPBL	cyt	16.2316666666667	0.259221012182814	390.088114256067	-1.27338368421053	1224.40033968565	2498.85852097925	gfpNIPBLcf1	NIPBL201512035	20151203	TR1_2_W0001_P0115_T0001_R1_P5_K1_Ch2-Ch1.zen
NIPBL	cyt	17.0288888888889	6.67927764734925	10051.2948395158	1.17059885107183	1224.40033968565	2498.85852097925	gfpNIPBLcf1	NIPBL2015120310	20151203	TR1_2_W0001_P0130_T0001_R1_P4_K1_Ch2-Ch1.zen
NIPBL	cyt	17.0288888888889	13.8857431720829	20895.9270833408	-0.165247236	1224.40033968565	2498.85852097925	gfpNIPBLcf1	NIPBL2015120310	20151203	TR1_2_W0001_P0130_T0001_R1_P5_K1_Ch2-Ch1.zen
NIPBL	cyt	17.1780555555556	6.72665893184066	9585.46368221021	0.980981413570426	1159.43029491192	2366.2622248749	gfpNIPBLcf1	NIPBL201512027	20151202	TR1_2_W0001_P0134_T0001_R1_P4_K1_Ch2-Ch1.zen
NIPBL	cyt	17.1780555555556	18.728084479829	26687.4499566226	0.268503721122807	1159.43029491192	2366.2622248749	gfpNIPBLcf1	NIPBL201512027	20151202	TR1_2_W0001_P0134_T0001_R1_P5_K1_Ch2-Ch1.zen
NIPBL	cyt	17.2375	251.244456098755	305433.50360358	-0.655383969679955	989.124848281194	2018.68863910504	gfpNIPBLcf1	NIPBL2015120311	20151203	TR1_2_W0001_P0134_T0001_R1_P4_K1_Ch2-Ch1.zen
NIPBL	cyt	17.43	4.57628643546132	6855.44541753992	0.69139245841496	1218.85881724692	2487.54891895091	gfpNIPBLcf1	NIPBL201512026	20151202	TR1_2_W0001_P0138_T0001_R1_P4_K1_Ch2-Ch1.zen
NIPBL	cyt	17.4925	6.47431922678407	8513.67731830128	-0.170370962138085	1069.92664265663	2183.59569265692	gfpNIPBLcf1	NIPBL2015120312	20151203	TR1_2_W0001_P0138_T0001_R1_P5_K1_Ch2-Ch1.zen
NIPBL	cyt	17.8513888888889	11.9251269392001	14676.6374553047	1.153131017393	1001.36978118847	2043.67912133737	gfpNIPBLcf1	NIPBL2015120314	20151203	TR1_2_W0001_P0145_T0001_R1_P4_K1_Ch2-Ch1.zen
NIPBL	cyt	17.8513888888889	50.1398496639994	61708.7264004723	0.332269258586349	1001.36978118847	2043.67912133737	gfpNIPBLcf1	NIPBL2015120314	20151203	TR1_2_W0001_P0145_T0001_R1_P5_K1_Ch2-Ch1.zen
NIPBL	cyt	18.0227777777778	11.4845442128867	17483.612023317	0.505076877071038	1238.6491877126	2527.93876062982	gfpNIPBLcf1	NIPBL201512024	20151202	TR1_2_W0001_P0148_T0001_R1_P5_K1_Ch2-Ch1.zen
NIPBL	cyt	18.1072222222222	84.01337954399	127360.85874909	1.02371139417047	1233.44119548479	2517.30985492484	gfpNIPBLcf1	NIPBL2015120315	20151203	TR1_2_W0001_P0149_T0001_R1_P4_K1_Ch2-Ch1.zen
NIPBL	cyt	18.4533333333333	5.83574155989243	13017.3779924599	0.906578180119581	1814.92377967318	3704.04809992831	gfpNIPBLcf1	NIPBL2015120316	20151203	TR1_2_W0001_P0155_T0001_R1_P4_K1_Ch2-Ch1.zen
NIPBL	cyt	18.4533333333333	0.409953369132579	914.454129010404	1.91094815094339	1814.92377967318	3704.04809992831	gfpNIPBLcf1	NIPBL2015120316	20151203	TR1_2_W0001_P0155_T0001_R1_P5_K1_Ch2-Ch1.zen
NIPBL	cyt	19.1136111111111	55.5677624040229	90977.3828735758	0.332425725178187	1332.11419468606	2718.68995655727	gfpNIPBLcf1	NIPBL2015120321	20151203	TR1_2_W0001_P0166_T0001_R1_P4_K1_Ch2-Ch1.zen
NIPBL	cyt	19.2313888888889	1.75382582674884	2639.24056051272	1.2823248	1224.40033968565	2498.85852097925	gfpNIPBLcf1	NIPBL201512028	20151202	TR1_2_W0001_P0170_T0001_R1_P4_K1_Ch2-Ch1.zen
NIPBL	cyt	19.2313888888889	29.9000677609518	44995.0447719594	0.602509513539192	1224.40033968565	2498.85852097925	gfpNIPBLcf1	NIPBL201512028	20151202	TR1_2_W0001_P0170_T0001_R1_P5_K1_Ch2-Ch1.zen
NIPBL	cyt	19.3911111111111	20.0789897901688	25970.9806252106	-0.226986427088877	1052.3917018959	2147.80892037779	gfpNIPBLcf1	NIPBL201512029	20151202	TR1_2_W0001_P0174_T0001_R1_P4_K1_Ch2-Ch1.zen
NIPBL	cyt	19.3911111111111	0.72237265810206	934.346125168915	4.57072513291139	1052.3917018959	2147.80892037779	gfpNIPBLcf1	NIPBL201512029	20151202	TR1_2_W0001_P0174_T0001_R1_P5_K1_Ch2-Ch1.zen
NIPBL	cyt	19.6244444444444	1.86767084883114	3003.55510677818	-0.760089680672272	1308.4772913781	2670.44978924743	gfpNIPBLcf1	NIPBL2015120319	20151203	TR1_2_W0001_P0174_T0001_R1_P4_K1_Ch2-Ch1.zen
NIPBL	cyt	19.6244444444444	14.6605617187371	23576.8551220402	-0.367543062040816	1308.4772913781	2670.44978924743	gfpNIPBLcf1	NIPBL2015120319	20151203	TR1_2_W0001_P0174_T0001_R1_P5_K1_Ch2-Ch1.zen
NIPBL	cyt	19.7902777777778	214.252433751507	374298.053410976	0.190933584896182	1421.42100943983	2900.95476635491	gfpNIPBLcf1	NIPBL2015120210	20151202	TR1_2_W0001_P0181_T0001_R1_P4_K1_Ch2-Ch1.zen
NIPBL	cyt	19.7902777777778	19.8051289658275	34599.4726391781	0.601358642900373	1421.42100943983	2900.95476635491	gfpNIPBLcf1	NIPBL2015120210	20151202	TR1_2_W0001_P0181_T0001_R1_P5_K1_Ch2-Ch1.zen
NIPBL	cyt	19.9377777777778	5.21425339647916	8425.94118455464	0.76943515804878	1314.79249455198	2683.33838356685	gfpNIPBLcf1	NIPBL2015120211	20151202	TR1_2_W0001_P0184_T0001_R1_P4_K1_Ch2-Ch1.zen
WAPL	nuc	14.0686111111111	126.705269798159	102180.759672677	1.91484855240793	1339.13265828205	2733.01382350876	gfpWAPLch3	WAPL2015071525	20150715	TR1_2_W0001_P0091_T0001_R1_P2_K1_Ch2-Ch1.zen
WAPL	nuc	14.5133333333333	94.1929705585139	78564.0005559237	1.34314036870605	1385.01427322052	2826.65285702514	gfpWAPLch3	WAPL201507081	20150708	TR1_2_W0001_P0079_T0001_R1_P3_K1_Ch2-Ch1.zen
WAPL	nuc	14.5308333333333	141.119884343272	72897.6229991861	1.88738204123711	857.776823827011	1750.62261569525	gfpWAPLch3	WAPL2015071529	20150715	TR1_2_W0001_P0099_T0001_R1_P3_K1_Ch2-Ch1.zen
WAPL	nuc	14.7438888888889	127.718473108781	95269.9118169254	1.20810110993685	1238.65738927517	2527.95549906401	gfpWAPLch3	WAPL2015070813	20150708	TR1_2_W0001_P0083_T0001_R1_P3_K1_Ch2-Ch1.zen
WAPL	nuc	14.8602777777778	98.2182521159699	86454.7341471078	1.27899662792373	1461.65787537627	2983.07352444721	gfpWAPLch3	WAPL2015070819	20150708	TR1_2_W0001_P0085_T0001_R1_P1_K1_Ch2-Ch1.zen
WAPL	nuc	14.8602777777778	81.5199337521208	71756.3594178795	1.67796304406958	1461.65787537627	2983.07352444721	gfpWAPLch3	WAPL2015070819	20150708	TR1_2_W0001_P0085_T0001_R1_P2_K1_Ch2-Ch1.zen
WAPL	nuc	15.5727777777778	156.452600240504	118999.549108576	1.64200208677249	1263.02423165128	2577.68538701596	gfpWAPLch3	WAPL2015071544	20150715	TR1_2_W0001_P0117_T0001_R1_P3_K1_Ch2-Ch1.zen
WAPL	nuc	15.6883333333333	168.221490266904	99828.0759856493	1.74272672727273	985.417742002499	2011.1228668552	gfpWAPLch3	WAPL2015071542	20150715	TR1_2_W0001_P0119_T0001_R1_P3_K1_Ch2-Ch1.zen
WAPL	nuc	15.7872222222222	125.443962147855	100042.922051996	1.3954503295	1324.29810556306	2702.73822878271	gfpWAPLch3	WAPL2015070833	20150708	TR1_2_W0001_P0101_T0001_R1_P2_K1_Ch2-Ch1.zen
WAPL	nuc	15.7872222222222	124.572502301522	99347.9233610634	1.54417601737439	1324.29810556306	2702.73822878271	gfpWAPLch3	WAPL2015070833	20150708	TR1_2_W0001_P0101_T0001_R1_P3_K1_Ch2-Ch1.zen
WAPL	nuc	15.845	82.5843788651511	55722.1477864447	1.57891501590361	1120.41546179743	2286.63749347556	gfpWAPLch3	WAPL2015070835	20150708	TR1_2_W0001_P0102_T0001_R1_P3_K1_Ch2-Ch1.zen
WAPL	nuc	15.96	88.7045866467668	41090.8789915355	1.71340994068315	769.21635126652	1569.88100340809	gfpWAPLch3	WAPL2015070839	20150708	TR1_2_W0001_P0104_T0001_R1_P2_K1_Ch2-Ch1.zen
WAPL	nuc	15.96	109.066039512726	50522.9729500895	0.842107095885714	769.21635126652	1569.88100340809	gfpWAPLch3	WAPL2015070839	20150708	TR1_2_W0001_P0104_T0001_R1_P3_K1_Ch2-Ch1.zen
WAPL	nuc	16.0763888888889	123.194996525048	99349.9193273898	1.329795215406	1339.13265828205	2733.01382350876	gfpWAPLch3	WAPL2015070843	20150708	TR1_2_W0001_P0106_T0001_R1_P1_K1_Ch2-Ch1.zen
WAPL	nuc	16.0763888888889	99.2959972262362	80076.7043485693	1.44847162328562	1339.13265828205	2733.01382350876	gfpWAPLch3	WAPL2015070843	20150708	TR1_2_W0001_P0106_T0001_R1_P2_K1_Ch2-Ch1.zen
WAPL	nuc	16.0763888888889	80.8207856674371	65177.4728075387	0.932793381092084	1339.13265828205	2733.01382350876	gfpWAPLch3	WAPL2015070843	20150708	TR1_2_W0001_P0106_T0001_R1_P3_K1_Ch2-Ch1.zen
WAPL	nuc	16.1519444444444	173.540025378593	100565.44368316	1.67737685901064	962.27293244835	1963.88700559623	gfpWAPLch3	WAPL2015071511	20150715	TR1_2_W0001_P0127_T0001_R1_P1_K1_Ch2-Ch1.zen
WAPL	nuc	16.2675	139.115215058293	135876.753533926	1.70940604587247	1621.88360161648	3310.07557460854	gfpWAPLch3	WAPL201507159	20150715	TR1_2_W0001_P0129_T0001_R1_P3_K1_Ch2-Ch1.zen
WAPL	nuc	16.3830555555556	116.572976731539	78970.213750627	1.97891106432051	1124.90171651966	2295.79341697261	gfpWAPLch3	WAPL201507157	20150715	TR1_2_W0001_P0131_T0001_R1_P1_K1_Ch2-Ch1.zen
WAPL	nuc	16.4997222222222	90.4768568898468	58291.5673954696	1.80840664675131	1069.83642546843	2183.41156988092	gfpWAPLch3	WAPL2015071513	20150715	TR1_2_W0001_P0133_T0001_R1_P1_K1_Ch2-Ch1.zen
WAPL	nuc	16.4997222222222	78.0172798140461	50264.2297778806	1.32411489656912	1069.83642546843	2183.41156988092	gfpWAPLch3	WAPL2015071513	20150715	TR1_2_W0001_P0133_T0001_R1_P3_K1_Ch2-Ch1.zen
WAPL	nuc	16.6152777777778	136.038394150953	109707.405865115	1.93305602836879	1339.13265828205	2733.01382350876	gfpWAPLch3	WAPL2015071515	20150715	TR1_2_W0001_P0135_T0001_R1_P3_K1_Ch2-Ch1.zen
WAPL	nuc	16.7305555555556	655.636787863343	510669.244659225	0.154817092043682	1293.37821469873	2639.63433192009	gfpWAPLch3	WAPL2015071516	20150715	TR1_2_W0001_P0137_T0001_R1_P2_K1_Ch2-Ch1.zen
WAPL	nuc	16.8472222222222	130.974025837397	93947.0144517172	1.88691841251107	1191.09652796953	2430.889319248	gfpWAPLch3	WAPL2015071519	20150715	TR1_2_W0001_P0139_T0001_R1_P1_K1_Ch2-Ch1.zen
WAPL	nuc	16.8472222222222	38.4617454459539	27588.4178725273	1.50540886370023	1191.09652796953	2430.889319248	gfpWAPLch3	WAPL2015071519	20150715	TR1_2_W0001_P0139_T0001_R1_P3_K1_Ch2-Ch1.zen
WAPL	nuc	16.9452777777778	107.960795075169	91398.6001397469	1.64162480672912	1405.79703275639	2869.06804923997	gfpWAPLch3	WAPL201507088	20150708	TR1_2_W0001_P0121_T0001_R1_P1_K1_Ch2-Ch1.zen
WAPL	nuc	16.9625	128.735487456646	110898.857966078	1.87712448917708	1430.46733294735	2919.41725925662	gfpWAPLch3	WAPL2015071518	20150715	TR1_2_W0001_P0141_T0001_R1_P1_K1_Ch2-Ch1.zen
WAPL	nuc	17.0605555555556	102.700461784652	83397.5626876008	1.48916757068809	1348.43530418739	2751.99944057759	gfpWAPLch3	WAPL2015070814	20150708	TR1_2_W0001_P0123_T0001_R1_P1_K1_Ch2-Ch1.zen
WAPL	nuc	17.0605555555556	101.761796350509	82635.3225961118	1.43148400400051	1348.43530418739	2751.99944057759	gfpWAPLch3	WAPL2015070814	20150708	TR1_2_W0001_P0123_T0001_R1_P3_K1_Ch2-Ch1.zen
WAPL	nuc	17.0775	182.751531930239	91985.8478965591	1.58533291764706	835.813039282003	1705.79708895836	gfpWAPLch3	WAPL2015071517	20150715	TR1_2_W0001_P0143_T0001_R1_P1_K1_Ch2-Ch1.zen
WAPL	nuc	17.0775	127.322948581651	64086.5182265282	1.21034163955509	835.813039282003	1705.79708895836	gfpWAPLch3	WAPL2015071517	20150715	TR1_2_W0001_P0143_T0001_R1_P3_K1_Ch2-Ch1.zen
WAPL	nuc	17.2347222222222	84.2080817420044	83089.6082037373	1.70748923239861	1638.48356424497	3343.95416539102	gfpWAPLch3	WAPL2015070821	20150708	TR1_2_W0001_P0126_T0001_R1_P1_K1_Ch2-Ch1.zen
WAPL	nuc	17.2347222222222	116.411234264236	114865.030118647	1.46220056074567	1638.48356424497	3343.95416539102	gfpWAPLch3	WAPL2015070821	20150708	TR1_2_W0001_P0126_T0001_R1_P3_K1_Ch2-Ch1.zen
WAPL	nuc	17.3497222222222	70.0014121042646	78493.4962626405	1.76716634768022	1861.98434566245	3800.09323525928	gfpWAPLch3	WAPL2015070827	20150708	TR1_2_W0001_P0128_T0001_R1_P1_K1_Ch2-Ch1.zen
WAPL	nuc	17.425	106.58178253827	85952.2853656937	2.06894839129029	1339.13265828205	2733.01382350876	gfpWAPLch3	WAPL2015071522	20150715	TR1_2_W0001_P0149_T0001_R1_P2_K1_Ch2-Ch1.zen
WAPL	nuc	17.6572222222222	145.274737186519	104692.043311195	1.83532783149036	1196.66538895013	2442.25471605693	gfpWAPLch3	WAPL2015071524	20150715	TR1_2_W0001_P0153_T0001_R1_P1_K1_Ch2-Ch1.zen
WAPL	nuc	17.6572222222222	143.090589927349	103118.04053629	1.80481414595376	1196.66538895013	2442.25471605693	gfpWAPLch3	WAPL2015071524	20150715	TR1_2_W0001_P0153_T0001_R1_P2_K1_Ch2-Ch1.zen
WAPL	nuc	18.0041666666667	95.0278003466705	87896.3771314051	1.97249575240648	1535.92302438861	3134.64004595677	gfpWAPLch3	WAPL2015071530	20150715	TR1_2_W0001_P0159_T0001_R1_P3_K1_Ch2-Ch1.zen
WAPL	nuc	18.0463888888889	105.933114410037	88299.6537786186	1.4342181866777	1384.12850446367	2824.84510613359	gfpWAPLch3	WAPL2015070832	20150708	TR1_2_W0001_P0140_T0001_R1_P1_K1_Ch2-Ch1.zen
WAPL	nuc	18.0463888888889	75.6704609211215	63074.4742832788	0.757575264553956	1384.12850446367	2824.84510613359	gfpWAPLch3	WAPL2015070832	20150708	TR1_2_W0001_P0140_T0001_R1_P3_K1_Ch2-Ch1.zen
WAPL	nuc	18.1038888888889	118.614548472575	114131.512646745	1.53731434745946	1597.7792092424	3260.88131655038	gfpWAPLch3	WAPL2015070834	20150708	TR1_2_W0001_P0141_T0001_R1_P3_K1_Ch2-Ch1.zen
WAPL	nuc	18.1194444444444	85.1523911500573	67180.6781740678	1.68978272153379	1310.07659607798	2673.71378391274	gfpWAPLch3	WAPL2015071531	20150715	TR1_2_W0001_P0161_T0001_R1_P3_K1_Ch2-Ch1.zen
WAPL	nuc	18.2188888888889	101.623525810036	76830.6712891058	1.3809541777894	1255.42138315493	2562.16885853011	gfpWAPLch3	WAPL2015070838	20150708	TR1_2_W0001_P0143_T0001_R1_P3_K1_Ch2-Ch1.zen
WAPL	nuc	18.2763888888889	99.7129234774126	46693.1363054031	1.29287915695689	777.590146643836	1586.97094470696	gfpWAPLch3	WAPL2015070840	20150708	TR1_2_W0001_P0144_T0001_R1_P2_K1_Ch2-Ch1.zen
WAPL	nuc	18.4505555555556	109.652762221798	116080.727517823	1.64723019701953	1757.88191204416	3587.632290199	gfpWAPLch3	WAPL2015070846	20150708	TR1_2_W0001_P0147_T0001_R1_P2_K1_Ch2-Ch1.zen
WAPL	nuc	18.5844444444444	108.954366125384	79789.4324093789	1.85609822774537	1216.04568128765	2481.80763602681	gfpWAPLch3	WAPL2015071538	20150715	TR1_2_W0001_P0169_T0001_R1_P2_K1_Ch2-Ch1.zen
WAPL	nuc	18.815	137.489876437943	116443.142521025	1.74015980406772	1406.34653744814	2870.18952433009	gfpWAPLch3	WAPL2015071541	20150715	TR1_2_W0001_P0173_T0001_R1_P3_K1_Ch2-Ch1.zen
WAPL	nuc	18.9313888888889	133.312296717756	95213.3765377541	1.46366418462167	1185.97875292992	2420.44453631902	gfpWAPLch3	WAPL2015071547	20150715	TR1_2_W0001_P0175_T0001_R1_P3_K1_Ch2-Ch1.zen
WAPL	nuc	19.1461111111111	132.94077643959	88972.2495196424	1.16317835247278	1111.33633203966	2268.10804683713	gfpWAPLch3	WAPL201507083	20150708	TR1_2_W0001_P0159_T0001_R1_P2_K1_Ch2-Ch1.zen
WAPL	nuc	19.3188888888889	97.6126050793112	96074.5480706499	1.58826959472348	1634.37458140067	3335.56820986632	gfpWAPLch3	WAPL2015070812	20150708	TR1_2_W0001_P0162_T0001_R1_P3_K1_Ch2-Ch1.zen
WAPL	nuc	19.3766666666667	154.25913731968	153887.932775535	1.3465070166852	1656.54340500976	3380.81219745773	gfpWAPLch3	WAPL2015070815	20150708	TR1_2_W0001_P0163_T0001_R1_P3_K1_Ch2-Ch1.zen
WAPL	nuc	19.3941666666667	129.384770148732	104341.627818106	2.05543779110766	1339.13265828205	2733.01382350876	gfpWAPLch3	WAPL201507154	20150715	TR1_2_W0001_P0183_T0001_R1_P3_K1_Ch2-Ch1.zen
WAPL	nuc	19.5094444444444	133.161110399465	150852.323948754	2.08768932306357	1881.15139737331	3839.21095594043	gfpWAPLch3	WAPL201507156	20150715	TR1_2_W0001_P0185_T0001_R1_P2_K1_Ch2-Ch1.zen
WAPL	nuc	19.6083333333333	90.212970016724	92999.9205599064	1.61045952478383	1711.83833981276	3493.66272070648	gfpWAPLch3	WAPL2015070825	20150708	TR1_2_W0001_P0167_T0001_R1_P3_K1_Ch2-Ch1.zen
WAPL	nuc	19.6661111111111	5.99571183912232	5009.93496439271	0.121867088638272	1387.52395136495	2831.77481788455	gfpWAPLch3	WAPL2015070828	20150708	TR1_2_W0001_P0168_T0001_R1_P2_K1_Ch2-Ch1.zen
WAPL	nuc	19.6661111111111	59.2205423715117	49483.8767769678	1.36762465386599	1387.52395136495	2831.77481788455	gfpWAPLch3	WAPL2015070828	20150708	TR1_2_W0001_P0168_T0001_R1_P3_K1_Ch2-Ch1.zen
WAPL	nuc	19.7413888888889	145.983683862514	118897.418174961	1.6547742992126	1352.43766671837	2760.16779645795	gfpWAPLch3	WAPL2015071510	20150715	TR1_2_W0001_P0189_T0001_R1_P1_K1_Ch2-Ch1.zen
WAPL	nuc	19.8569444444444	160.852500197603	129385.923271936	1.71156507515658	1335.6982775263	2726.00465229439	gfpWAPLch3	WAPL201507158	20150715	TR1_2_W0001_P0191_T0001_R1_P2_K1_Ch2-Ch1.zen
WAPL	nuc	19.9736111111111	138.306600249084	105575.946873523	1.79278607879227	1267.56789731145	2586.95847955227	gfpWAPLch3	WAPL2015071514	20150715	TR1_2_W0001_P0193_T0001_R1_P1_K1_Ch2-Ch1.zen
WAPL	cyt	14.0686111111111	2.15884153540808	3553.1491737036	0.0184087234042556	1339.13265828205	2733.01382350876	gfpWAPLch3	WAPL2015071525	20150715	TR1_2_W0001_P0091_T0001_R1_P4_K1_Ch2-Ch1.zen
WAPL	cyt	14.0686111111111	3.17109411549609	5219.17438191287	-0.0271167106918241	1339.13265828205	2733.01382350876	gfpWAPLch3	WAPL2015071525	20150715	TR1_2_W0001_P0091_T0001_R1_P5_K1_Ch2-Ch1.zen
WAPL	cyt	14.1841666666667	1.49487554399474	2383.82542423762	29.9764168888889	1297.47899598047	2648.00354901062	gfpWAPLch3	WAPL2015071523	20150715	TR1_2_W0001_P0093_T0001_R1_P4_K1_Ch2-Ch1.zen
WAPL	cyt	14.1841666666667	18.8718427921625	30094.2635866218	-0.116685514943655	1297.47899598047	2648.00354901062	gfpWAPLch3	WAPL2015071523	20150715	TR1_2_W0001_P0093_T0001_R1_P5_K1_Ch2-Ch1.zen
WAPL	cyt	14.4158333333333	45.6561459398603	71996.2631085023	-0.100148340211374	1283.04424586874	2618.54390485194	gfpWAPLch3	WAPL2015071527	20150715	TR1_2_W0001_P0097_T0001_R1_P4_K1_Ch2-Ch1.zen
WAPL	cyt	14.4158333333333	2.45939960081409	3878.28576206138	-0.89833485128205	1283.04424586874	2618.54390485194	gfpWAPLch3	WAPL2015071527	20150715	TR1_2_W0001_P0097_T0001_R1_P5_K1_Ch2-Ch1.zen
WAPL	cyt	14.5133333333333	1.36768048476561	2328.13400075692	1.17403239473684	1385.01427322052	2826.65285702514	gfpWAPLch3	WAPL201507081	20150708	TR1_2_W0001_P0079_T0001_R1_P4_K1_Ch2-Ch1.zen
WAPL	cyt	14.5133333333333	3.29762788095202	5613.38680854549	0.381054082584435	1385.01427322052	2826.65285702514	gfpWAPLch3	WAPL201507081	20150708	TR1_2_W0001_P0079_T0001_R1_P5_K1_Ch2-Ch1.zen
WAPL	cyt	14.5308333333333	0.767331939963914	808.959274054015	-6.51728000000006	857.776823827011	1750.62261569525	gfpWAPLch3	WAPL2015071529	20150715	TR1_2_W0001_P0099_T0001_R1_P4_K1_Ch2-Ch1.zen
WAPL	cyt	14.5308333333333	27.0299933763489	28496.3555934403	0.236338693934464	857.776823827011	1750.62261569525	gfpWAPLch3	WAPL2015071529	20150715	TR1_2_W0001_P0099_T0001_R1_P5_K1_Ch2-Ch1.zen
WAPL	cyt	14.5711111111111	5.66843173495409	7782.71654604529	-0.200124254370947	1117.11843364691	2279.90864293477	gfpWAPLch3	WAPL201507084	20150708	TR1_2_W0001_P0080_T0001_R1_P4_K1_Ch2-Ch1.zen
WAPL	cyt	14.5711111111111	4.06571279124987	5582.19481004028	1.81780658575916	1117.11843364691	2279.90864293477	gfpWAPLch3	WAPL201507084	20150708	TR1_2_W0001_P0080_T0001_R1_P5_K1_Ch2-Ch1.zen
WAPL	cyt	14.6286111111111	1.99089883411521	3567.89797920884	-1.27257334379747	1458.12300191141	2975.85925931517	gfpWAPLch3	WAPL201507087	20150708	TR1_2_W0001_P0081_T0001_R1_P4_K1_Ch2-Ch1.zen
WAPL	cyt	14.6286111111111	3.05960625448619	5483.13293749422	-1.33607020774194	1458.12300191141	2975.85925931517	gfpWAPLch3	WAPL201507087	20150708	TR1_2_W0001_P0081_T0001_R1_P5_K1_Ch2-Ch1.zen
WAPL	cyt	14.6861111111111	34.0704247444977	46574.1081933492	-0.108602325748503	1112.23850392164	2269.94927459704	gfpWAPLch3	WAPL2015070810	20150708	TR1_2_W0001_P0082_T0001_R1_P4_K1_Ch2-Ch1.zen
WAPL	cyt	14.6861111111111	16.1300067446649	22049.6423193785	-0.0458035655945946	1112.23850392164	2269.94927459704	gfpWAPLch3	WAPL2015070810	20150708	TR1_2_W0001_P0082_T0001_R1_P5_K1_Ch2-Ch1.zen
WAPL	cyt	14.7438888888889	3.96925979675967	6042.68280251616	5.52519788888889	1238.65738927517	2527.95549906401	gfpWAPLch3	WAPL2015070813	20150708	TR1_2_W0001_P0083_T0001_R1_P4_K1_Ch2-Ch1.zen
WAPL	cyt	14.7438888888889	177.905611917568	270838.200735312	-0.0542381022110996	1238.65738927517	2527.95549906401	gfpWAPLch3	WAPL2015070813	20150708	TR1_2_W0001_P0083_T0001_R1_P5_K1_Ch2-Ch1.zen
WAPL	cyt	14.7630555555556	2.75918700986322	3369.98202303735	-16.6436639999999	993.750529566998	2028.12911598316	gfpWAPLch3	WAPL2015071535	20150715	TR1_2_W0001_P0103_T0001_R1_P4_K1_Ch2-Ch1.zen
WAPL	cyt	14.7630555555556	43.3597358538309	52958.1829099369	-0.25804988	993.750529566998	2028.12911598316	gfpWAPLch3	WAPL2015071535	20150715	TR1_2_W0001_P0103_T0001_R1_P5_K1_Ch2-Ch1.zen
WAPL	cyt	14.8013888888889	9.99113157423309	14973.0246149046	0.246773852923687	1219.34270943817	2488.5364865676	gfpWAPLch3	WAPL2015070816	20150708	TR1_2_W0001_P0084_T0001_R1_P4_K1_Ch2-Ch1.zen
WAPL	cyt	14.8013888888889	1.52677519998651	2288.07342601517	0.0132999562420377	1219.34270943817	2488.5364865676	gfpWAPLch3	WAPL2015070816	20150708	TR1_2_W0001_P0084_T0001_R1_P5_K1_Ch2-Ch1.zen
WAPL	cyt	14.8602777777778	1.47508781894354	2649.91950541252	1.54134789791667	1461.65787537627	2983.07352444721	gfpWAPLch3	WAPL2015070819	20150708	TR1_2_W0001_P0085_T0001_R1_P4_K1_Ch2-Ch1.zen
WAPL	cyt	14.8602777777778	17.2026141269824	30903.6127434258	0.28046489994051	1461.65787537627	2983.07352444721	gfpWAPLch3	WAPL2015070819	20150708	TR1_2_W0001_P0085_T0001_R1_P5_K1_Ch2-Ch1.zen
WAPL	cyt	14.8786111111111	1.62880815288204	2692.9591819068	0.586580000000001	1345.21209009994	2745.42123594443	gfpWAPLch3	WAPL2015071533	20150715	TR1_2_W0001_P0105_T0001_R1_P4_K1_Ch2-Ch1.zen
WAPL	cyt	14.8786111111111	27.9381743182817	46191.0525945028	0.125812743411928	1345.21209009994	2745.42123594443	gfpWAPLch3	WAPL2015071533	20150715	TR1_2_W0001_P0105_T0001_R1_P5_K1_Ch2-Ch1.zen
WAPL	cyt	14.9180555555556	11.4965500940629	23394.0274692759	-0.193354727371931	1655.64943469034	3378.98770813199	gfpWAPLch3	WAPL2015070820	20150708	TR1_2_W0001_P0086_T0001_R1_P4_K1_Ch2-Ch1.zen
WAPL	cyt	14.9180555555556	5.86900042595894	11942.6746335825	0.617500002863014	1655.64943469034	3378.98770813199	gfpWAPLch3	WAPL2015070820	20150708	TR1_2_W0001_P0086_T0001_R1_P5_K1_Ch2-Ch1.zen
WAPL	cyt	14.9758333333333	12.8810524933132	24116.5651809206	0.669560369322356	1523.33362585367	3108.94654948884	gfpWAPLch3	WAPL2015070823	20150708	TR1_2_W0001_P0087_T0001_R1_P4_K1_Ch2-Ch1.zen
WAPL	cyt	14.9758333333333	0.205325133287301	384.420214324485	-0.092124352941147	1523.33362585367	3108.94654948884	gfpWAPLch3	WAPL2015070823	20150708	TR1_2_W0001_P0087_T0001_R1_P5_K1_Ch2-Ch1.zen
WAPL	cyt	15.0333333333333	1.46009166427072	2370.17034442096	-1.25181613813953	1320.77963522332	2695.55744051902	gfpWAPLch3	WAPL2015070826	20150708	TR1_2_W0001_P0088_T0001_R1_P4_K1_Ch2-Ch1.zen
WAPL	cyt	15.0333333333333	0.534252651496125	867.253626598061	-3.05408292	1320.77963522332	2695.55744051902	gfpWAPLch3	WAPL2015070826	20150708	TR1_2_W0001_P0088_T0001_R1_P5_K1_Ch2-Ch1.zen
WAPL	cyt	15.1102777777778	1.63775316016707	2080.18471681125	1.20000715789474	1033.43789081169	2109.12639898534	gfpWAPLch3	WAPL2015071537	20150715	TR1_2_W0001_P0109_T0001_R1_P4_K1_Ch2-Ch1.zen
WAPL	cyt	15.1102777777778	0.823055861941827	1045.40065422231	0.0579206923076922	1033.43789081169	2109.12639898534	gfpWAPLch3	WAPL2015071537	20150715	TR1_2_W0001_P0109_T0001_R1_P5_K1_Ch2-Ch1.zen
WAPL	cyt	15.2255555555556	0.463330213097977	565.004527738975	1.23875229411765	992.184031117373	2024.93207505458	gfpWAPLch3	WAPL2015071539	20150715	TR1_2_W0001_P0111_T0001_R1_P4_K1_Ch2-Ch1.zen
WAPL	cyt	15.2255555555556	8.07075388137066	9841.81984324225	0.670340138195777	992.184031117373	2024.93207505458	gfpWAPLch3	WAPL2015071539	20150715	TR1_2_W0001_P0111_T0001_R1_P5_K1_Ch2-Ch1.zen
WAPL	cyt	15.4572222222222	36.4520420749494	59994.9283234133	-0.0934896708432776	1339.13265828205	2733.01382350876	gfpWAPLch3	WAPL2015071546	20150715	TR1_2_W0001_P0115_T0001_R1_P4_K1_Ch2-Ch1.zen
WAPL	cyt	15.4572222222222	19.0818862160369	31406.0977284289	-0.33267760860215	1339.13265828205	2733.01382350876	gfpWAPLch3	WAPL2015071546	20150715	TR1_2_W0001_P0115_T0001_R1_P5_K1_Ch2-Ch1.zen
WAPL	cyt	15.5727777777778	49.358490511505	76620.0845106162	0.0342584432387312	1263.02423165128	2577.68538701596	gfpWAPLch3	WAPL2015071544	20150715	TR1_2_W0001_P0117_T0001_R1_P4_K1_Ch2-Ch1.zen
WAPL	cyt	15.5727777777778	29.326594753511	45524.2075909686	-0.295349554896142	1263.02423165128	2577.68538701596	gfpWAPLch3	WAPL2015071544	20150715	TR1_2_W0001_P0117_T0001_R1_P5_K1_Ch2-Ch1.zen
WAPL	cyt	15.6719444444444	9.83885205515055	15350.9823519711	-0.235398358615501	1269.47065982617	2590.84179628227	gfpWAPLch3	WAPL2015070829	20150708	TR1_2_W0001_P0099_T0001_R1_P4_K1_Ch2-Ch1.zen
WAPL	cyt	15.6719444444444	1.51276944706621	2360.28521969265	0.970060075177306	1269.47065982617	2590.84179628227	gfpWAPLch3	WAPL2015070829	20150708	TR1_2_W0001_P0099_T0001_R1_P5_K1_Ch2-Ch1.zen
WAPL	cyt	15.6883333333333	6.35970721625052	7702.40896333983	-0.634437257617728	985.417742002499	2011.1228668552	gfpWAPLch3	WAPL2015071542	20150715	TR1_2_W0001_P0119_T0001_R1_P4_K1_Ch2-Ch1.zen
WAPL	cyt	15.6883333333333	2.4018182524196	2908.90536414612	-1.3270076146789	985.417742002499	2011.1228668552	gfpWAPLch3	WAPL2015071542	20150715	TR1_2_W0001_P0119_T0001_R1_P5_K1_Ch2-Ch1.zen
WAPL	cyt	15.7297222222222	4.70759413081224	9287.66523140406	0.23360525549133	1605.23442961261	3276.09655322098	gfpWAPLch3	WAPL2015070831	20150708	TR1_2_W0001_P0100_T0001_R1_P4_K1_Ch2-Ch1.zen
WAPL	cyt	15.7297222222222	1.66317645984599	3281.29948134167	1.89344645955556	1605.23442961261	3276.09655322098	gfpWAPLch3	WAPL2015070831	20150708	TR1_2_W0001_P0100_T0001_R1_P5_K1_Ch2-Ch1.zen
WAPL	cyt	15.7872222222222	0.253407153215692	412.45227381161	-7.58172230000007	1324.29810556306	2702.73822878271	gfpWAPLch3	WAPL2015070833	20150708	TR1_2_W0001_P0101_T0001_R1_P4_K1_Ch2-Ch1.zen
WAPL	cyt	15.7872222222222	0.546325732491159	889.214403572797	7.91429134999996	1324.29810556306	2702.73822878271	gfpWAPLch3	WAPL2015070833	20150708	TR1_2_W0001_P0101_T0001_R1_P5_K1_Ch2-Ch1.zen
WAPL	cyt	15.805	64.5972097208886	93198.1029821902	-0.108061181182384	1173.88144814878	2395.75534590194	gfpWAPLch3	WAPL201507151	20150715	TR1_2_W0001_P0121_T0001_R1_P4_K1_Ch2-Ch1.zen
WAPL	cyt	15.805	3.22874213533459	4658.29164033604	1.13242149865229	1173.88144814878	2395.75534590194	gfpWAPLch3	WAPL201507151	20150715	TR1_2_W0001_P0121_T0001_R1_P5_K1_Ch2-Ch1.zen
WAPL	cyt	15.845	39.5109679892082	54408.3853200097	-0.251370885957447	1120.41546179743	2286.63749347556	gfpWAPLch3	WAPL2015070835	20150708	TR1_2_W0001_P0102_T0001_R1_P4_K1_Ch2-Ch1.zen
WAPL	cyt	15.845	6.06680349621633	8354.26209687088	0.137870940710564	1120.41546179743	2286.63749347556	gfpWAPLch3	WAPL2015070835	20150708	TR1_2_W0001_P0102_T0001_R1_P5_K1_Ch2-Ch1.zen
WAPL	cyt	15.9027777777778	2.78881923920569	5189.913077476	-0.740935526086957	1514.15607734513	3090.21624164023	gfpWAPLch3	WAPL2015070837	20150708	TR1_2_W0001_P0103_T0001_R1_P4_K1_Ch2-Ch1.zen
WAPL	cyt	15.9027777777778	25.3959308987971	47261.1032057724	0.431833961179991	1514.15607734513	3090.21624164023	gfpWAPLch3	WAPL2015070837	20150708	TR1_2_W0001_P0103_T0001_R1_P5_K1_Ch2-Ch1.zen
WAPL	cyt	15.9202777777778	8.74818691235234	14191.4293206482	0.19912941521284	1319.89386646647	2693.74968962748	gfpWAPLch3	WAPL201507153	20150715	TR1_2_W0001_P0123_T0001_R1_P4_K1_Ch2-Ch1.zen
WAPL	cyt	15.9202777777778	14.1745225160026	22994.1056878604	-0.341961531387445	1319.89386646647	2693.74968962748	gfpWAPLch3	WAPL201507153	20150715	TR1_2_W0001_P0123_T0001_R1_P5_K1_Ch2-Ch1.zen
WAPL	cyt	15.96	1.22209604081623	1155.37487471501	2.75464615384615	769.21635126652	1569.88100340809	gfpWAPLch3	WAPL2015070839	20150708	TR1_2_W0001_P0104_T0001_R1_P4_K1_Ch2-Ch1.zen
WAPL	cyt	15.96	10.502417519248	9929.03087829453	0.126036361701691	769.21635126652	1569.88100340809	gfpWAPLch3	WAPL2015070839	20150708	TR1_2_W0001_P0104_T0001_R1_P5_K1_Ch2-Ch1.zen
WAPL	cyt	16.0188888888889	3.36929551872303	5290.29922017221	-1.02201426160164	1277.53279582608	2607.29567708227	gfpWAPLch3	WAPL2015070841	20150708	TR1_2_W0001_P0105_T0001_R1_P4_K1_Ch2-Ch1.zen
WAPL	cyt	16.0188888888889	80.0749917343652	125729.744978903	-0.0697187181165809	1277.53279582608	2607.29567708227	gfpWAPLch3	WAPL2015070841	20150708	TR1_2_W0001_P0105_T0001_R1_P5_K1_Ch2-Ch1.zen
WAPL	cyt	16.0355555555556	11.5665024442993	13717.4828956376	-0.361224359626802	964.946641844045	1969.34373513926	gfpWAPLch3	WAPL201507155	20150715	TR1_2_W0001_P0125_T0001_R1_P4_K1_Ch2-Ch1.zen
WAPL	cyt	16.0355555555556	12.0495854695163	14290.4031165512	0.184445427359491	964.946641844045	1969.34373513926	gfpWAPLch3	WAPL201507155	20150715	TR1_2_W0001_P0125_T0001_R1_P5_K1_Ch2-Ch1.zen
WAPL	cyt	16.0763888888889	15.0270157703774	24732.3519545194	0.19682316216767	1339.13265828205	2733.01382350876	gfpWAPLch3	WAPL2015070843	20150708	TR1_2_W0001_P0106_T0001_R1_P4_K1_Ch2-Ch1.zen
WAPL	cyt	16.0763888888889	7.3996288507827	12178.7471223088	0.262203842233503	1339.13265828205	2733.01382350876	gfpWAPLch3	WAPL2015070843	20150708	TR1_2_W0001_P0106_T0001_R1_P5_K1_Ch2-Ch1.zen
WAPL	cyt	16.1341666666667	0.271970045458162	596.976012278153	0.652225612500015	1785.93945757383	3644.89447353242	gfpWAPLch3	WAPL2015070845	20150708	TR1_2_W0001_P0107_T0001_R1_P4_K1_Ch2-Ch1.zen
WAPL	cyt	16.1341666666667	0.668201206602673	1466.70597875999	6.78612939999998	1785.93945757383	3644.89447353242	gfpWAPLch3	WAPL2015070845	20150708	TR1_2_W0001_P0107_T0001_R1_P5_K1_Ch2-Ch1.zen
WAPL	cyt	16.1519444444444	3.37037422381231	3986.07502687558	0.731310252427181	962.27293244835	1963.88700559623	gfpWAPLch3	WAPL2015071511	20150715	TR1_2_W0001_P0127_T0001_R1_P4_K1_Ch2-Ch1.zen
WAPL	cyt	16.1519444444444	6.62738645015085	7838.07905833043	-1.54960323024055	962.27293244835	1963.88700559623	gfpWAPLch3	WAPL2015071511	20150715	TR1_2_W0001_P0127_T0001_R1_P5_K1_Ch2-Ch1.zen
WAPL	cyt	16.1919444444444	24.0130206410385	39213.97694308	-0.163149223104447	1328.69414309709	2711.71002950377	gfpWAPLch3	WAPL2015070847	20150708	TR1_2_W0001_P0108_T0001_R1_P4_K1_Ch2-Ch1.zen
WAPL	cyt	16.1919444444444	0.923186688632116	1507.59132153116	-1.16594199	1328.69414309709	2711.71002950377	gfpWAPLch3	WAPL2015070847	20150708	TR1_2_W0001_P0108_T0001_R1_P5_K1_Ch2-Ch1.zen
WAPL	cyt	16.2675	26.0696666254599	51966.5917838249	-0.318531150084317	1621.88360161648	3310.07557460854	gfpWAPLch3	WAPL201507159	20150715	TR1_2_W0001_P0129_T0001_R1_P4_K1_Ch2-Ch1.zen
WAPL	cyt	16.2675	11.0607300175096	22048.1700019008	-0.391262201156812	1621.88360161648	3310.07557460854	gfpWAPLch3	WAPL201507159	20150715	TR1_2_W0001_P0129_T0001_R1_P5_K1_Ch2-Ch1.zen
WAPL	cyt	16.3830555555556	5.38658454022055	7447.27059495774	-0.211285576259489	1124.90171651966	2295.79341697261	gfpWAPLch3	WAPL201507157	20150715	TR1_2_W0001_P0131_T0001_R1_P4_K1_Ch2-Ch1.zen
WAPL	cyt	16.3830555555556	3.36859974598278	4657.28768334016	0.498412953514739	1124.90171651966	2295.79341697261	gfpWAPLch3	WAPL201507157	20150715	TR1_2_W0001_P0131_T0001_R1_P5_K1_Ch2-Ch1.zen
WAPL	cyt	16.4997222222222	4.42761566659846	5821.78778236565	0.606069156862745	1069.83642546843	2183.41156988092	gfpWAPLch3	WAPL2015071513	20150715	TR1_2_W0001_P0133_T0001_R1_P4_K1_Ch2-Ch1.zen
WAPL	cyt	16.4997222222222	47.7261883515672	62754.2589886753	-0.127853449604332	1069.83642546843	2183.41156988092	gfpWAPLch3	WAPL2015071513	20150715	TR1_2_W0001_P0133_T0001_R1_P5_K1_Ch2-Ch1.zen
WAPL	cyt	16.6152777777778	25.6757656351299	42258.6947464045	-0.335872744698205	1339.13265828205	2733.01382350876	gfpWAPLch3	WAPL2015071515	20150715	TR1_2_W0001_P0135_T0001_R1_P4_K1_Ch2-Ch1.zen
WAPL	cyt	16.6152777777778	71.173331532563	117141.281551661	-0.140468346317801	1339.13265828205	2733.01382350876	gfpWAPLch3	WAPL2015071515	20150715	TR1_2_W0001_P0135_T0001_R1_P5_K1_Ch2-Ch1.zen
WAPL	cyt	16.7305555555556	5.14730806100428	8182.28828739715	-0.407558243902439	1293.37821469873	2639.63433192009	gfpWAPLch3	WAPL2015071516	20150715	TR1_2_W0001_P0137_T0001_R1_P4_K1_Ch2-Ch1.zen
WAPL	cyt	16.7305555555556	2.05932103708081	3273.54768783924	-28.6626276923077	1293.37821469873	2639.63433192009	gfpWAPLch3	WAPL2015071516	20150715	TR1_2_W0001_P0137_T0001_R1_P5_K1_Ch2-Ch1.zen
WAPL	cyt	16.8302777777778	0.118494705322979	255.848020239081	-4.76562871384615	1756.76649953552	3585.35586315036	gfpWAPLch3	WAPL201507082	20150708	TR1_2_W0001_P0119_T0001_R1_P4_K1_Ch2-Ch1.zen
WAPL	cyt	16.8302777777778	12.1412155535608	26214.7237229518	0.0382648950495049	1756.76649953552	3585.35586315036	gfpWAPLch3	WAPL201507082	20150708	TR1_2_W0001_P0119_T0001_R1_P5_K1_Ch2-Ch1.zen
WAPL	cyt	16.8472222222222	8.9233515119459	13063.0333086302	0.597270126009693	1191.09652796953	2430.889319248	gfpWAPLch3	WAPL2015071519	20150715	TR1_2_W0001_P0139_T0001_R1_P4_K1_Ch2-Ch1.zen
WAPL	cyt	16.8472222222222	57.3657696962327	83978.6440457824	-0.187952625668035	1191.09652796953	2430.889319248	gfpWAPLch3	WAPL2015071519	20150715	TR1_2_W0001_P0139_T0001_R1_P5_K1_Ch2-Ch1.zen
WAPL	cyt	16.8877777777778	0.637415446678343	1224.84684034219	-2.92916008253968	1563.47207303935	3190.86444637097	gfpWAPLch3	WAPL201507085	20150708	TR1_2_W0001_P0120_T0001_R1_P4_K1_Ch2-Ch1.zen
WAPL	cyt	16.8877777777778	5.96718696356851	11466.4464693248	0.23912385665529	1563.47207303935	3190.86444637097	gfpWAPLch3	WAPL201507085	20150708	TR1_2_W0001_P0120_T0001_R1_P5_K1_Ch2-Ch1.zen
WAPL	cyt	16.9452777777778	2.74668642742703	4745.70543474542	-0.22098625403367	1405.79703275639	2869.06804923997	gfpWAPLch3	WAPL201507088	20150708	TR1_2_W0001_P0121_T0001_R1_P4_K1_Ch2-Ch1.zen
WAPL	cyt	16.9452777777778	1.35825284846535	2346.77969074128	-1.30453137	1405.79703275639	2869.06804923997	gfpWAPLch3	WAPL201507088	20150708	TR1_2_W0001_P0121_T0001_R1_P5_K1_Ch2-Ch1.zen
WAPL	cyt	16.9625	1.17742295068186	2070.04370918772	0.10502179039301	1430.46733294735	2919.41725925662	gfpWAPLch3	WAPL2015071518	20150715	TR1_2_W0001_P0141_T0001_R1_P4_K1_Ch2-Ch1.zen
WAPL	cyt	16.9625	5.63789731616755	9912.06589409553	12.7838873076923	1430.46733294735	2919.41725925662	gfpWAPLch3	WAPL2015071518	20150715	TR1_2_W0001_P0141_T0001_R1_P5_K1_Ch2-Ch1.zen
WAPL	cyt	17.0030555555556	0.353980838791665	619.195092076357	-33.6387504999999	1423.24175632892	2904.6706987431	gfpWAPLch3	WAPL2015070811	20150708	TR1_2_W0001_P0122_T0001_R1_P4_K1_Ch2-Ch1.zen
WAPL	cyt	17.0030555555556	17.6067917612485	30798.3875143929	0.145307290327511	1423.24175632892	2904.6706987431	gfpWAPLch3	WAPL2015070811	20150708	TR1_2_W0001_P0122_T0001_R1_P5_K1_Ch2-Ch1.zen
WAPL	cyt	17.0605555555556	4.56442625319221	7564.58981207426	0.617204107540107	1348.43530418739	2751.99944057759	gfpWAPLch3	WAPL2015070814	20150708	TR1_2_W0001_P0123_T0001_R1_P4_K1_Ch2-Ch1.zen
WAPL	cyt	17.0605555555556	2.51877083782542	4174.34024822694	-0.744218876404494	1348.43530418739	2751.99944057759	gfpWAPLch3	WAPL2015070814	20150708	TR1_2_W0001_P0123_T0001_R1_P5_K1_Ch2-Ch1.zen
WAPL	cyt	17.0775	44.4658537318612	45677.7656009266	0.131079620637329	835.813039282003	1705.79708895836	gfpWAPLch3	WAPL2015071517	20150715	TR1_2_W0001_P0143_T0001_R1_P4_K1_Ch2-Ch1.zen
WAPL	cyt	17.0775	3.47635370403589	3571.10133533959	0.0438553903345728	835.813039282003	1705.79708895836	gfpWAPLch3	WAPL2015071517	20150715	TR1_2_W0001_P0143_T0001_R1_P5_K1_Ch2-Ch1.zen
WAPL	cyt	17.1180555555556	1.52398308283222	2815.48870879472	0.814886910407241	1503.1577819475	3067.77000140342	gfpWAPLch3	WAPL2015070817	20150708	TR1_2_W0001_P0124_T0001_R1_P4_K1_Ch2-Ch1.zen
WAPL	cyt	17.1180555555556	1.81595858156392	3354.90002456607	0.688445697438202	1503.1577819475	3067.77000140342	gfpWAPLch3	WAPL2015070817	20150708	TR1_2_W0001_P0124_T0001_R1_P5_K1_Ch2-Ch1.zen
WAPL	cyt	17.1941666666667	3.50281417550907	5322.44627077646	1.63083312	1236.30354081945	2523.15156845404	gfpWAPLch3	WAPL2015071520	20150715	TR1_2_W0001_P0145_T0001_R1_P4_K1_Ch2-Ch1.zen
WAPL	cyt	17.1941666666667	1.92384808860672	2923.24330429465	1.32082661157025	1236.30354081945	2523.15156845404	gfpWAPLch3	WAPL2015071520	20150715	TR1_2_W0001_P0145_T0001_R1_P5_K1_Ch2-Ch1.zen
WAPL	cyt	17.2347222222222	408.029318457129	821679.654418496	0.158100816599605	1638.48356424497	3343.95416539102	gfpWAPLch3	WAPL2015070821	20150708	TR1_2_W0001_P0126_T0001_R1_P4_K1_Ch2-Ch1.zen
WAPL	cyt	17.2347222222222	2.60120738958445	5238.24904795207	-0.765981804356436	1638.48356424497	3343.95416539102	gfpWAPLch3	WAPL2015070821	20150708	TR1_2_W0001_P0126_T0001_R1_P5_K1_Ch2-Ch1.zen
WAPL	cyt	17.2922222222222	2.25185180142028	4078.5900447322	0.314730262660944	1473.67316453178	3007.59533052249	gfpWAPLch3	WAPL2015070824	20150708	TR1_2_W0001_P0127_T0001_R1_P4_K1_Ch2-Ch1.zen
WAPL	cyt	17.2922222222222	12.0247907975301	21779.4936619988	0.246468726482759	1473.67316453178	3007.59533052249	gfpWAPLch3	WAPL2015070824	20150708	TR1_2_W0001_P0127_T0001_R1_P5_K1_Ch2-Ch1.zen
WAPL	cyt	17.3094444444444	4.85561179786417	13215.2385519403	0.485446511627907	2214.43009370301	4519.39396732227	gfpWAPLch3	WAPL2015071521	20150715	TR1_2_W0001_P0147_T0001_R1_P4_K1_Ch2-Ch1.zen
WAPL	cyt	17.3094444444444	0.565202095976767	1538.27794299271	21.092635	2214.43009370301	4519.39396732227	gfpWAPLch3	WAPL2015071521	20150715	TR1_2_W0001_P0147_T0001_R1_P5_K1_Ch2-Ch1.zen
WAPL	cyt	17.3497222222222	26.8556847287681	61458.411310016	-0.15976565423565	1861.98434566245	3800.09323525928	gfpWAPLch3	WAPL2015070827	20150708	TR1_2_W0001_P0128_T0001_R1_P4_K1_Ch2-Ch1.zen
WAPL	cyt	17.3497222222222	2.59336960361019	5934.84684480355	9.9293482	1861.98434566245	3800.09323525928	gfpWAPLch3	WAPL2015070827	20150708	TR1_2_W0001_P0128_T0001_R1_P5_K1_Ch2-Ch1.zen
WAPL	cyt	17.425	38.7626917783132	63797.9323649646	-0.22234313648294	1339.13265828205	2733.01382350876	gfpWAPLch3	WAPL2015071522	20150715	TR1_2_W0001_P0149_T0001_R1_P4_K1_Ch2-Ch1.zen
WAPL	cyt	17.425	112.821393634053	185688.127170088	0.420790280170213	1339.13265828205	2733.01382350876	gfpWAPLch3	WAPL2015071522	20150715	TR1_2_W0001_P0149_T0001_R1_P5_K1_Ch2-Ch1.zen
WAPL	cyt	17.5419444444444	28.0765979079889	40501.4933357829	-0.301119534571493	1173.70101377238	2395.38710034995	gfpWAPLch3	WAPL2015071526	20150715	TR1_2_W0001_P0151_T0001_R1_P4_K1_Ch2-Ch1.zen
WAPL	cyt	17.5419444444444	1.92329166684304	2774.41678948023	20.2717852631579	1173.70101377238	2395.38710034995	gfpWAPLch3	WAPL2015071526	20150715	TR1_2_W0001_P0151_T0001_R1_P5_K1_Ch2-Ch1.zen
WAPL	cyt	17.6572222222222	8.57025180012189	12604.7833796448	-0.366383189602447	1196.66538895013	2442.25471605693	gfpWAPLch3	WAPL2015071524	20150715	TR1_2_W0001_P0153_T0001_R1_P4_K1_Ch2-Ch1.zen
WAPL	cyt	17.6572222222222	1.19373316062747	1755.69496133053	1.35073592920354	1196.66538895013	2442.25471605693	gfpWAPLch3	WAPL2015071524	20150715	TR1_2_W0001_P0153_T0001_R1_P5_K1_Ch2-Ch1.zen
WAPL	cyt	17.8888888888889	5.74773410118935	9459.96097321174	0.20239448	1339.13265828205	2733.01382350876	gfpWAPLch3	WAPL2015071528	20150715	TR1_2_W0001_P0157_T0001_R1_P4_K1_Ch2-Ch1.zen
WAPL	cyt	17.8888888888889	42.9888791960386	70753.6417511882	-0.162242011566507	1339.13265828205	2733.01382350876	gfpWAPLch3	WAPL2015071528	20150715	TR1_2_W0001_P0157_T0001_R1_P5_K1_Ch2-Ch1.zen
WAPL	cyt	17.9888888888889	0.399953380365717	652.704387405871	-2.32295992405064	1327.81657590279	2709.91901704638	gfpWAPLch3	WAPL2015070830	20150708	TR1_2_W0001_P0139_T0001_R1_P4_K1_Ch2-Ch1.zen
WAPL	cyt	17.9888888888889	0.693192703914141	1131.2566448339	0.831635217797356	1327.81657590279	2709.91901704638	gfpWAPLch3	WAPL2015070830	20150708	TR1_2_W0001_P0139_T0001_R1_P5_K1_Ch2-Ch1.zen
WAPL	cyt	18.0041666666667	2.48767989159167	4696.05333577827	-1.15962676056338	1535.92302438861	3134.64004595677	gfpWAPLch3	WAPL2015071530	20150715	TR1_2_W0001_P0159_T0001_R1_P4_K1_Ch2-Ch1.zen
WAPL	cyt	18.0041666666667	18.5369901290743	34992.7233906415	-0.389982546608489	1535.92302438861	3134.64004595677	gfpWAPLch3	WAPL2015071530	20150715	TR1_2_W0001_P0159_T0001_R1_P5_K1_Ch2-Ch1.zen
WAPL	cyt	18.0463888888889	1.78664230189341	3039.366688656	3.84419756956522	1384.12850446367	2824.84510613359	gfpWAPLch3	WAPL2015070832	20150708	TR1_2_W0001_P0140_T0001_R1_P4_K1_Ch2-Ch1.zen
WAPL	cyt	18.0463888888889	1.3084622010178	2225.90522060542	-0.804060127894735	1384.12850446367	2824.84510613359	gfpWAPLch3	WAPL2015070832	20150708	TR1_2_W0001_P0140_T0001_R1_P5_K1_Ch2-Ch1.zen
WAPL	cyt	18.1038888888889	0.33443852076993	656.75310376119	2.64107296551724	1597.7792092424	3260.88131655038	gfpWAPLch3	WAPL2015070834	20150708	TR1_2_W0001_P0141_T0001_R1_P4_K1_Ch2-Ch1.zen
WAPL	cyt	18.1038888888889	1.63323061295484	3207.2539722593	0.573177056962022	1597.7792092424	3260.88131655038	gfpWAPLch3	WAPL2015070834	20150708	TR1_2_W0001_P0141_T0001_R1_P5_K1_Ch2-Ch1.zen
WAPL	cyt	18.1194444444444	3.12521711154718	5032.06168377466	4.90277616279069	1310.07659607798	2673.71378391274	gfpWAPLch3	WAPL2015071531	20150715	TR1_2_W0001_P0161_T0001_R1_P4_K1_Ch2-Ch1.zen
WAPL	cyt	18.1194444444444	1.50808590449745	2428.24131092298	-0.286837544554458	1310.07659607798	2673.71378391274	gfpWAPLch3	WAPL2015071531	20150715	TR1_2_W0001_P0161_T0001_R1_P5_K1_Ch2-Ch1.zen
WAPL	cyt	18.1613888888889	56.4024802192573	93843.2603841477	-0.110738595349879	1353.74171516596	2762.82920749273	gfpWAPLch3	WAPL2015070836	20150708	TR1_2_W0001_P0142_T0001_R1_P4_K1_Ch2-Ch1.zen
WAPL	cyt	18.1613888888889	16.4430590983475	27358.1989742237	0.200638212452082	1353.74171516596	2762.82920749273	gfpWAPLch3	WAPL2015070836	20150708	TR1_2_W0001_P0142_T0001_R1_P5_K1_Ch2-Ch1.zen
WAPL	cyt	18.2188888888889	6.4400236298128	9936.78874307804	0.471220333181818	1255.42138315493	2562.16885853011	gfpWAPLch3	WAPL2015070838	20150708	TR1_2_W0001_P0143_T0001_R1_P4_K1_Ch2-Ch1.zen
WAPL	cyt	18.2188888888889	0.290818226714412	448.724950032783	-0.222372750000002	1255.42138315493	2562.16885853011	gfpWAPLch3	WAPL2015070838	20150708	TR1_2_W0001_P0143_T0001_R1_P5_K1_Ch2-Ch1.zen
WAPL	cyt	18.2363888888889	7.03444210676314	14427.2286410872	-0.932589655396619	1668.72272541653	3405.66877221661	gfpWAPLch3	WAPL2015071536	20150715	TR1_2_W0001_P0163_T0001_R1_P4_K1_Ch2-Ch1.zen
WAPL	cyt	18.2363888888889	2.16763133731553	4445.68487996653	-0.40164156923077	1668.72272541653	3405.66877221661	gfpWAPLch3	WAPL2015071536	20150715	TR1_2_W0001_P0163_T0001_R1_P5_K1_Ch2-Ch1.zen
WAPL	cyt	18.2763888888889	53.6128358261833	51237.5792078594	-0.0751818051133347	777.590146643836	1586.97094470696	gfpWAPLch3	WAPL2015070840	20150708	TR1_2_W0001_P0144_T0001_R1_P4_K1_Ch2-Ch1.zen
WAPL	cyt	18.2763888888889	53.0542970876583	50703.7859023045	0.174173844933622	777.590146643836	1586.97094470696	gfpWAPLch3	WAPL2015070840	20150708	TR1_2_W0001_P0144_T0001_R1_P5_K1_Ch2-Ch1.zen
WAPL	cyt	18.3352777777778	1.14301391274265	1549.590246621	-1.63239381052632	1103.05275385054	2251.20222831425	gfpWAPLch3	WAPL2015070842	20150708	TR1_2_W0001_P0145_T0001_R1_P4_K1_Ch2-Ch1.zen
WAPL	cyt	18.3352777777778	2.02051760377713	2739.22682570533	-1.15137898322581	1103.05275385054	2251.20222831425	gfpWAPLch3	WAPL2015070842	20150708	TR1_2_W0001_P0145_T0001_R1_P5_K1_Ch2-Ch1.zen
WAPL	cyt	18.3519444444444	1.67795094531925	1983.78597035457	2.2048751908397	961.936668383247	1963.20072979481	gfpWAPLch3	WAPL2015071534	20150715	TR1_2_W0001_P0165_T0001_R1_P4_K1_Ch2-Ch1.zen
WAPL	cyt	18.3519444444444	9.62045866798632	11373.9504645031	-0.567609937386387	961.936668383247	1963.20072979481	gfpWAPLch3	WAPL2015071534	20150715	TR1_2_W0001_P0165_T0001_R1_P5_K1_Ch2-Ch1.zen
WAPL	cyt	18.3930555555556	4.7896119076715	7771.85045032784	0.117327347360704	1320.2465336567	2694.46944229726	gfpWAPLch3	WAPL2015070844	20150708	TR1_2_W0001_P0146_T0001_R1_P4_K1_Ch2-Ch1.zen
WAPL	cyt	18.3930555555556	1.39638377486668	2265.83825135095	0.377393466492146	1320.2465336567	2694.46944229726	gfpWAPLch3	WAPL2015070844	20150708	TR1_2_W0001_P0146_T0001_R1_P5_K1_Ch2-Ch1.zen
WAPL	cyt	18.4505555555556	1.90255394508624	4110.51040036559	0.207663098984772	1757.88191204416	3587.632290199	gfpWAPLch3	WAPL2015070846	20150708	TR1_2_W0001_P0147_T0001_R1_P4_K1_Ch2-Ch1.zen
WAPL	cyt	18.4505555555556	4.37379248374021	9449.67659912531	0.551198542679426	1757.88191204416	3587.632290199	gfpWAPLch3	WAPL2015070846	20150708	TR1_2_W0001_P0147_T0001_R1_P5_K1_Ch2-Ch1.zen
WAPL	cyt	18.4675	0.193560255483031	211.41843012158	0.380242424242425	888.704916253906	1813.74325099206	gfpWAPLch3	WAPL2015071532	20150715	TR1_2_W0001_P0167_T0001_R1_P4_K1_Ch2-Ch1.zen
WAPL	cyt	18.4675	0.79745476693197	871.029202234692	5.889558	888.704916253906	1813.74325099206	gfpWAPLch3	WAPL2015071532	20150715	TR1_2_W0001_P0167_T0001_R1_P5_K1_Ch2-Ch1.zen
WAPL	cyt	18.5083333333333	1.26496967996819	2662.23976778322	-0.862690449999999	1712.37144137939	3494.75071892825	gfpWAPLch3	WAPL2015070848	20150708	TR1_2_W0001_P0148_T0001_R1_P4_K1_Ch2-Ch1.zen
WAPL	cyt	18.5083333333333	0.812965878212851	1710.95807678449	60.9920675000001	1712.37144137939	3494.75071892825	gfpWAPLch3	WAPL2015070848	20150708	TR1_2_W0001_P0148_T0001_R1_P5_K1_Ch2-Ch1.zen
WAPL	cyt	18.5844444444444	2.55099450326421	3812.66358848791	7.6430925	1216.04568128765	2481.80763602681	gfpWAPLch3	WAPL2015071538	20150715	TR1_2_W0001_P0169_T0001_R1_P4_K1_Ch2-Ch1.zen
WAPL	cyt	18.5844444444444	132.454458904552	197963.692964472	0.392103052089296	1216.04568128765	2481.80763602681	gfpWAPLch3	WAPL2015071538	20150715	TR1_2_W0001_P0169_T0001_R1_P5_K1_Ch2-Ch1.zen
WAPL	cyt	18.6994444444444	2.57242681391637	3160.36749660848	0.245390488888889	999.598243674762	2040.06361955427	gfpWAPLch3	WAPL2015071540	20150715	TR1_2_W0001_P0171_T0001_R1_P4_K1_Ch2-Ch1.zen
WAPL	cyt	18.6994444444444	0.456242962568873	560.519514747176	-0.63020391724138	999.598243674762	2040.06361955427	gfpWAPLch3	WAPL2015071540	20150715	TR1_2_W0001_P0171_T0001_R1_P5_K1_Ch2-Ch1.zen
WAPL	cyt	18.815	6.20773254634715	10729.8690094197	-0.615046808510638	1406.34653744814	2870.18952433009	gfpWAPLch3	WAPL2015071541	20150715	TR1_2_W0001_P0173_T0001_R1_P4_K1_Ch2-Ch1.zen
WAPL	cyt	18.815	0.783737051693871	1354.66466052124	0.769874058091286	1406.34653744814	2870.18952433009	gfpWAPLch3	WAPL2015071541	20150715	TR1_2_W0001_P0173_T0001_R1_P5_K1_Ch2-Ch1.zen
WAPL	cyt	18.9313888888889	11.4842762290745	16739.7748681311	-0.382107197831978	1185.97875292992	2420.44453631902	gfpWAPLch3	WAPL2015071547	20150715	TR1_2_W0001_P0175_T0001_R1_P4_K1_Ch2-Ch1.zen
WAPL	cyt	18.9313888888889	4.51046784924265	6574.57334186312	-1.37799020408163	1185.97875292992	2420.44453631902	gfpWAPLch3	WAPL2015071547	20150715	TR1_2_W0001_P0175_T0001_R1_P5_K1_Ch2-Ch1.zen
WAPL	cyt	19.0466666666667	1.64173520195885	2761.08247961615	-17.2195788	1368.38150434178	2792.70731250594	gfpWAPLch3	WAPL2015071545	20150715	TR1_2_W0001_P0177_T0001_R1_P4_K1_Ch2-Ch1.zen
WAPL	cyt	19.0466666666667	3.86804664015337	6505.30962345368	5.08007284768211	1368.38150434178	2792.70731250594	gfpWAPLch3	WAPL2015071545	20150715	TR1_2_W0001_P0177_T0001_R1_P5_K1_Ch2-Ch1.zen
WAPL	cyt	19.1461111111111	2.69985028257577	3687.68883516205	0.578436940400617	1111.33633203966	2268.10804683713	gfpWAPLch3	WAPL201507083	20150708	TR1_2_W0001_P0159_T0001_R1_P4_K1_Ch2-Ch1.zen
WAPL	cyt	19.1461111111111	0.971135185887896	1326.46036172612	-3.36305366027397	1111.33633203966	2268.10804683713	gfpWAPLch3	WAPL201507083	20150708	TR1_2_W0001_P0159_T0001_R1_P5_K1_Ch2-Ch1.zen
WAPL	cyt	19.1622222222222	2.04912701889297	2956.80629918739	-2.77039755	1174.04547940005	2396.09011458556	gfpWAPLch3	WAPL2015071543	20150715	TR1_2_W0001_P0179_T0001_R1_P4_K1_Ch2-Ch1.zen
WAPL	cyt	19.1622222222222	2.06668575735964	2982.14283910188	1.3377984939759	1174.04547940005	2396.09011458556	gfpWAPLch3	WAPL2015071543	20150715	TR1_2_W0001_P0179_T0001_R1_P5_K1_Ch2-Ch1.zen
WAPL	cyt	19.2036111111111	90.2617732443481	165445.204604006	0.0420946126403086	1491.35573341865	3043.68339461687	gfpWAPLch3	WAPL201507086	20150708	TR1_2_W0001_P0160_T0001_R1_P4_K1_Ch2-Ch1.zen
WAPL	cyt	19.2036111111111	1.14281585005463	2094.72288590151	-1.03021104405405	1491.35573341865	3043.68339461687	gfpWAPLch3	WAPL201507086	20150708	TR1_2_W0001_P0160_T0001_R1_P5_K1_Ch2-Ch1.zen
WAPL	cyt	19.2613888888889	27.0727647558639	59632.2955767084	-0.24643764683415	1792.17264512208	3657.61568351003	gfpWAPLch3	WAPL201507089	20150708	TR1_2_W0001_P0161_T0001_R1_P4_K1_Ch2-Ch1.zen
WAPL	cyt	19.2613888888889	3.7583972235705	8278.49893247758	0.28275435725777	1792.17264512208	3657.61568351003	gfpWAPLch3	WAPL201507089	20150708	TR1_2_W0001_P0161_T0001_R1_P5_K1_Ch2-Ch1.zen
WAPL	cyt	19.2788888888889	2.20502306435643	3372.99811419363	9.77606166666667	1244.61172369626	2540.10760227947	gfpWAPLch3	WAPL201507152	20150715	TR1_2_W0001_P0181_T0001_R1_P4_K1_Ch2-Ch1.zen
WAPL	cyt	19.2788888888889	4.71435701295859	7211.49704571726	-0.69954427592955	1244.61172369626	2540.10760227947	gfpWAPLch3	WAPL201507152	20150715	TR1_2_W0001_P0181_T0001_R1_P5_K1_Ch2-Ch1.zen
WAPL	cyt	19.3188888888889	1.46251225365088	2937.78620485761	1.8999792090566	1634.37458140067	3335.56820986632	gfpWAPLch3	WAPL2015070812	20150708	TR1_2_W0001_P0162_T0001_R1_P4_K1_Ch2-Ch1.zen
WAPL	cyt	19.3188888888889	54.7102771809446	109897.949343597	0.0248708123824452	1634.37458140067	3335.56820986632	gfpWAPLch3	WAPL2015070812	20150708	TR1_2_W0001_P0162_T0001_R1_P5_K1_Ch2-Ch1.zen
WAPL	cyt	19.3766666666667	0.456863910229546	930.162328541115	12.6260621256	1656.54340500976	3380.81219745773	gfpWAPLch3	WAPL2015070815	20150708	TR1_2_W0001_P0163_T0001_R1_P4_K1_Ch2-Ch1.zen
WAPL	cyt	19.3766666666667	6.66975846740479	13579.4443989479	0.0446069251133046	1656.54340500976	3380.81219745773	gfpWAPLch3	WAPL2015070815	20150708	TR1_2_W0001_P0163_T0001_R1_P5_K1_Ch2-Ch1.zen
WAPL	cyt	19.3941666666667	5.32922133333813	8771.14788948817	0.325305763702802	1339.13265828205	2733.01382350876	gfpWAPLch3	WAPL201507154	20150715	TR1_2_W0001_P0183_T0001_R1_P4_K1_Ch2-Ch1.zen
WAPL	cyt	19.3941666666667	77.1639931487176	127001.067007083	2.18551751939469	1339.13265828205	2733.01382350876	gfpWAPLch3	WAPL201507154	20150715	TR1_2_W0001_P0183_T0001_R1_P5_K1_Ch2-Ch1.zen
WAPL	cyt	19.4344444444444	2.44132373641792	4018.07509931786	1.59736263157895	1339.13265828205	2733.01382350876	gfpWAPLch3	WAPL2015070818	20150708	TR1_2_W0001_P0164_T0001_R1_P4_K1_Ch2-Ch1.zen
WAPL	cyt	19.4344444444444	17.5920101024033	28953.9714397444	0.201751807975693	1339.13265828205	2733.01382350876	gfpWAPLch3	WAPL2015070818	20150708	TR1_2_W0001_P0164_T0001_R1_P5_K1_Ch2-Ch1.zen
WAPL	cyt	19.5094444444444	39.0221783353659	90220.3137792206	0.323454158519413	1881.15139737331	3839.21095594043	gfpWAPLch3	WAPL201507156	20150715	TR1_2_W0001_P0185_T0001_R1_P4_K1_Ch2-Ch1.zen
WAPL	cyt	19.5094444444444	1.36501692960692	3155.95543243856	-0.874750498533723	1881.15139737331	3839.21095594043	gfpWAPLch3	WAPL201507156	20150715	TR1_2_W0001_P0185_T0001_R1_P5_K1_Ch2-Ch1.zen
WAPL	cyt	19.5505555555556	1.20432964014242	2774.0869091188	1.44192500478469	1874.15546450666	3824.93307158398	gfpWAPLch3	WAPL2015070822	20150708	TR1_2_W0001_P0166_T0001_R1_P4_K1_Ch2-Ch1.zen
WAPL	cyt	19.5505555555556	17.6730965869072	40708.7098508458	-0.50135075904691	1874.15546450666	3824.93307158398	gfpWAPLch3	WAPL2015070822	20150708	TR1_2_W0001_P0166_T0001_R1_P5_K1_Ch2-Ch1.zen
WAPL	cyt	19.6083333333333	0.265065177984267	557.679269533208	9.786496995	1711.83833981276	3493.66272070648	gfpWAPLch3	WAPL2015070825	20150708	TR1_2_W0001_P0167_T0001_R1_P4_K1_Ch2-Ch1.zen
WAPL	cyt	19.6083333333333	2.20933616073087	4648.29437664883	0.881898548327138	1711.83833981276	3493.66272070648	gfpWAPLch3	WAPL2015070825	20150708	TR1_2_W0001_P0167_T0001_R1_P5_K1_Ch2-Ch1.zen
WAPL	cyt	19.6258333333333	6.22867784469765	8691.12663387263	0.375817241706161	1135.30129785015	2317.01775151419	gfpWAPLch3	WAPL2015071512	20150715	TR1_2_W0001_P0187_T0001_R1_P4_K1_Ch2-Ch1.zen
WAPL	cyt	19.6258333333333	134.722578404726	187983.873713113	1.74534843239901	1135.30129785015	2317.01775151419	gfpWAPLch3	WAPL2015071512	20150715	TR1_2_W0001_P0187_T0001_R1_P5_K1_Ch2-Ch1.zen
WAPL	cyt	19.6661111111111	6.18509296161105	10547.6520431349	0.22546157069397	1387.52395136495	2831.77481788455	gfpWAPLch3	WAPL2015070828	20150708	TR1_2_W0001_P0168_T0001_R1_P4_K1_Ch2-Ch1.zen
WAPL	cyt	19.6661111111111	1.34896727577456	2300.44035405081	2.34942593362445	1387.52395136495	2831.77481788455	gfpWAPLch3	WAPL2015070828	20150708	TR1_2_W0001_P0168_T0001_R1_P5_K1_Ch2-Ch1.zen
WAPL	cyt	19.7413888888889	4.80773380213818	7991.47132532282	-0.456015	1352.43766671837	2760.16779645795	gfpWAPLch3	WAPL2015071510	20150715	TR1_2_W0001_P0189_T0001_R1_P4_K1_Ch2-Ch1.zen
WAPL	cyt	19.7413888888889	1.90346883580518	3163.96814923854	0.467126235294118	1352.43766671837	2760.16779645795	gfpWAPLch3	WAPL2015071510	20150715	TR1_2_W0001_P0189_T0001_R1_P5_K1_Ch2-Ch1.zen
WAPL	cyt	19.8569444444444	13.6177751763819	22355.4594611549	-0.0311043917832168	1335.6982775263	2726.00465229439	gfpWAPLch3	WAPL201507158	20150715	TR1_2_W0001_P0191_T0001_R1_P4_K1_Ch2-Ch1.zen
WAPL	cyt	19.8569444444444	6.27674172373723	10304.1387697831	-0.314316783896344	1335.6982775263	2726.00465229439	gfpWAPLch3	WAPL201507158	20150715	TR1_2_W0001_P0191_T0001_R1_P5_K1_Ch2-Ch1.zen
WAPL	cyt	19.9736111111111	6.87203384887359	10705.9594953172	0.334141824686941	1267.56789731145	2586.95847955227	gfpWAPLch3	WAPL2015071514	20150715	TR1_2_W0001_P0193_T0001_R1_P4_K1_Ch2-Ch1.zen
WAPL	cyt	19.9736111111111	3.33663826345501	5198.15747195864	0.329195880597015	1267.56789731145	2586.95847955227	gfpWAPLch3	WAPL2015071514	20150715	TR1_2_W0001_P0193_T0001_R1_P5_K1_Ch2-Ch1.zen
SORORIN	nuc	14.1263888888889	313.68310531679	307453.002989222	0.648136363636364	1627.55908291041	3321.65857106184	gfpSORORINcd3	SORORIN2015071520	20150715	TR1_2_W0001_P0092_T0001_R1_P1_K1_Ch2-Ch1.zen
SORORIN	nuc	14.2813888888889	154.489952726769	128248.061666609	0.658449934892991	1378.47762785743	2813.31232498284	gfpSORORINcd3	SORORIN2015070829	20150708	TR1_2_W0001_P0075_T0001_R1_P1_K1_Ch2-Ch1.zen
SORORIN	nuc	14.2813888888889	119.863472253505	99503.2861996459	1.49386374989665	1378.47762785743	2813.31232498284	gfpSORORINcd3	SORORIN2015070829	20150708	TR1_2_W0001_P0075_T0001_R1_P2_K1_Ch2-Ch1.zen
SORORIN	nuc	14.4733333333333	193.638855151977	219314.193030134	1.30013892391537	1880.71671455745	3838.32381892884	gfpSORORINcd3	SORORIN2015071521	20150715	TR1_2_W0001_P0098_T0001_R1_P1_K1_Ch2-Ch1.zen
SORORIN	nuc	14.4733333333333	581.076992556742	658124.277851879	0.151728914030042	1880.71671455745	3838.32381892884	gfpSORORINcd3	SORORIN2015071521	20150715	TR1_2_W0001_P0098_T0001_R1_P2_K1_Ch2-Ch1.zen
SORORIN	nuc	14.5886111111111	58.9215322362064	66756.8695726774	1.0958937501781	1881.3564364374	3839.62941679496	gfpSORORINcd3	SORORIN2015071522	20150715	TR1_2_W0001_P0100_T0001_R1_P1_K1_Ch2-Ch1.zen
SORORIN	nuc	15.2077777777778	70.5924176438141	69571.1118292037	1.17904485375249	1636.51518922974	3339.93694118758	gfpSORORINcd3	SORORIN201507087	20150708	TR1_2_W0001_P0091_T0001_R1_P2_K1_Ch2-Ch1.zen
SORORIN	nuc	15.3983333333333	144.738965751968	126156.235858631	0.219854065012831	1447.346148703	2953.86495680126	gfpSORORINcd3	SORORIN2015071533	20150715	TR1_2_W0001_P0114_T0001_R1_P1_K1_Ch2-Ch1.zen
SORORIN	nuc	15.4975	36.5607723251766	24774.6442018619	1.55045423244653	1125.2297790222	2296.46295433986	gfpSORORINcd3	SORORIN2015070817	20150708	TR1_2_W0001_P0096_T0001_R1_P1_K1_Ch2-Ch1.zen
SORORIN	nuc	15.5552777777778	34.8383440917494	33368.4869525874	1.78714535395675	1590.4798185609	3245.98411012923	gfpSORORINcd3	SORORIN2015070818	20150708	TR1_2_W0001_P0097_T0001_R1_P2_K1_Ch2-Ch1.zen
SORORIN	nuc	15.6130555555556	214.082930225084	124943.789600191	0.21593960190158	969.129438751422	1977.8803365716	gfpSORORINcd3	SORORIN2015070820	20150708	TR1_2_W0001_P0098_T0001_R1_P2_K1_Ch2-Ch1.zen
SORORIN	nuc	15.8625	141.542241336344	129403.783874083	1.39532780932513	1518.13383518842	3098.33438221805	gfpSORORINcd3	SORORIN201507151	20150715	TR1_2_W0001_P0122_T0001_R1_P1_K1_Ch2-Ch1.zen
SORORIN	nuc	16.905	59.076544655757	38993.5255355366	1.61877405154154	1096.04041785876	2236.89086708943	gfpSORORINcd3	SORORIN2015071514	20150715	TR1_2_W0001_P0140_T0001_R1_P2_K1_Ch2-Ch1.zen
SORORIN	nuc	17.3672222222222	133.689145610645	69112.6464523608	0.953221646114322	858.441150394653	1751.97842886392	gfpSORORINcd3	SORORIN2015071516	20150715	TR1_2_W0001_P0148_T0001_R1_P1_K1_Ch2-Ch1.zen
SORORIN	nuc	17.4088888888889	57.9126268816575	39849.6790920914	0.909784308544398	1142.61709165678	2331.94843480371	gfpSORORINcd3	SORORIN201507082	20150708	TR1_2_W0001_P0129_T0001_R1_P2_K1_Ch2-Ch1.zen
SORORIN	nuc	17.6977777777778	54.2889987543767	30603.1907695099	1.53549173633535	936.060738495458	1910.39096995354	gfpSORORINcd3	SORORIN2015070815	20150708	TR1_2_W0001_P0134_T0001_R1_P1_K1_Ch2-Ch1.zen
SORORIN	nuc	18.625	77.5590018128812	60067.8845275699	1.22998480604363	1286.05421932954	2624.6869101964	gfpSORORINcd3	SORORIN2015070822	20150708	TR1_2_W0001_P0150_T0001_R1_P1_K1_Ch2-Ch1.zen
SORORIN	nuc	18.855	28.0882980800657	13380.7239094267	1.41155205618966	791.048910810512	1614.43871519809	gfpSORORINcd3	SORORIN2015070828	20150708	TR1_2_W0001_P0154_T0001_R1_P2_K1_Ch2-Ch1.zen
SORORIN	nuc	18.9136111111111	30.157845069786	16225.692188505	1.80457357984764	893.412613165345	1823.35111221199	gfpSORORINcd3	SORORIN2015070830	20150708	TR1_2_W0001_P0155_T0001_R1_P1_K1_Ch2-Ch1.zen
SORORIN	nuc	19.5669444444444	76.5417579876648	91407.6242699349	2.07281459195402	1983.04761066202	4047.169262206	gfpSORORINcd3	SORORIN201507155	20150715	TR1_2_W0001_P0186_T0001_R1_P1_K1_Ch2-Ch1.zen
SORORIN	nuc	19.7252777777778	36.540292254275	26837.6841623829	0.426708984320828	1219.61336100276	2489.08885489557	gfpSORORINcd3	SORORIN201507083	20150708	TR1_2_W0001_P0169_T0001_R1_P1_K1_Ch2-Ch1.zen
SORORIN	nuc	19.9563888888889	85.2448317370953	47633.4994653076	1.1832821100756	927.883780619665	1893.70275107501	gfpSORORINcd3	SORORIN2015070813	20150708	TR1_2_W0001_P0173_T0001_R1_P2_K1_Ch2-Ch1.zen
SORORIN	cyt	14.1075	17.4940427638611	19065.3959838783	0.452882401955485	886.720138113543	1809.69254992024	gfpSORORINcd3	SORORIN2015070824	20150708	TR1_2_W0001_P0072_T0001_R1_P5_K1_Ch2-Ch1.zen
SORORIN	cyt	14.1263888888889	0.208041311683733	416.155291097812	2.755232	1627.55908291041	3321.65857106184	gfpSORORINcd3	SORORIN2015071520	20150715	TR1_2_W0001_P0092_T0001_R1_P5_K1_Ch2-Ch1.zen
SORORIN	cyt	14.2225	3.68489208216247	7177.14165916207	1.26903507276651	1584.73872476647	3234.2672062025	gfpSORORINcd3	SORORIN2015070826	20150708	TR1_2_W0001_P0074_T0001_R1_P4_K1_Ch2-Ch1.zen
SORORIN	cyt	14.2225	24.9444796387597	48584.8866098677	-0.354379247671391	1584.73872476647	3234.2672062025	gfpSORORINcd3	SORORIN2015070826	20150708	TR1_2_W0001_P0074_T0001_R1_P5_K1_Ch2-Ch1.zen
SORORIN	cyt	14.2813888888889	83.6542793790635	141728.424320892	0.236747873161775	1378.47762785743	2813.31232498284	gfpSORORINcd3	SORORIN2015070829	20150708	TR1_2_W0001_P0075_T0001_R1_P4_K1_Ch2-Ch1.zen
SORORIN	cyt	14.3569444444444	56.4524369820123	110572.719988986	-0.0961870081560851	1593.66202483554	3252.4786225915	gfpSORORINcd3	SORORIN2015071517	20150715	TR1_2_W0001_P0096_T0001_R1_P4_K1_Ch2-Ch1.zen
SORORIN	cyt	14.4733333333333	1.70521219161446	3941.58491949007	11.2818208695652	1880.71671455745	3838.32381892884	gfpSORORINcd3	SORORIN2015071521	20150715	TR1_2_W0001_P0098_T0001_R1_P4_K1_Ch2-Ch1.zen
SORORIN	cyt	14.4733333333333	7.42010856664043	17151.5241159275	0.722237005567659	1880.71671455745	3838.32381892884	gfpSORORINcd3	SORORIN2015071521	20150715	TR1_2_W0001_P0098_T0001_R1_P5_K1_Ch2-Ch1.zen
SORORIN	cyt	14.5886111111111	0.076917918729067	177.855656634258	9.31400454545456	1881.3564364374	3839.62941679496	gfpSORORINcd3	SORORIN2015071522	20150715	TR1_2_W0001_P0100_T0001_R1_P4_K1_Ch2-Ch1.zen
SORORIN	cyt	14.5886111111111	2.94841260096275	6817.55133053001	0.921311119691119	1881.3564364374	3839.62941679496	gfpSORORINcd3	SORORIN2015071522	20150715	TR1_2_W0001_P0100_T0001_R1_P5_K1_Ch2-Ch1.zen
SORORIN	cyt	14.7038888888889	0.75400139282975	831.684004167354	-1.92322607052897	897.464185071706	1831.61989869744	gfpSORORINcd3	SORORIN2015071523	20150715	TR1_2_W0001_P0102_T0001_R1_P4_K1_Ch2-Ch1.zen
SORORIN	cyt	14.7038888888889	19.8575168518025	21903.3801332206	0.381719221270843	897.464185071706	1831.61989869744	gfpSORORINcd3	SORORIN2015071523	20150715	TR1_2_W0001_P0102_T0001_R1_P5_K1_Ch2-Ch1.zen
SORORIN	cyt	14.9361111111111	0.166578654978225	195.603851082394	-3.53477245901638	955.408224582714	1949.87693618667	gfpSORORINcd3	SORORIN2015071527	20150715	TR1_2_W0001_P0106_T0001_R1_P4_K1_Ch2-Ch1.zen
SORORIN	cyt	14.9361111111111	0.951149735508776	1116.8810988769	-4.00477621818182	955.408224582714	1949.87693618667	gfpSORORINcd3	SORORIN2015071527	20150715	TR1_2_W0001_P0106_T0001_R1_P5_K1_Ch2-Ch1.zen
SORORIN	cyt	15.0513888888889	13.5130965202309	20315.0071186248	-0.314638415029889	1223.18747579004	2496.38320699731	gfpSORORINcd3	SORORIN2015071525	20150715	TR1_2_W0001_P0108_T0001_R1_P5_K1_Ch2-Ch1.zen
SORORIN	cyt	15.0925	68.3866409664134	82723.5288090171	-0.163812803788696	984.212112305667	2008.66231703058	gfpSORORINcd3	SORORIN201507081	20150708	TR1_2_W0001_P0089_T0001_R1_P5_K1_Ch2-Ch1.zen
SORORIN	cyt	15.1502777777778	0.0382183511941087	63.5389327153744	-38.4834024666669	1352.69191515784	2760.68668791757	gfpSORORINcd3	SORORIN201507084	20150708	TR1_2_W0001_P0090_T0001_R1_P4_K1_Ch2-Ch1.zen
SORORIN	cyt	15.1502777777778	0.125998387069505	209.475364271839	3.55164336842107	1352.69191515784	2760.68668791757	gfpSORORINcd3	SORORIN201507084	20150708	TR1_2_W0001_P0090_T0001_R1_P5_K1_Ch2-Ch1.zen
SORORIN	cyt	15.1680555555556	0.099685887415057	131.976427385971	10.2775326315789	1077.19322708788	2198.42594534135	gfpSORORINcd3	SORORIN2015071529	20150715	TR1_2_W0001_P0110_T0001_R1_P4_K1_Ch2-Ch1.zen
SORORIN	cyt	15.2077777777778	0.97097349529866	1952.97412792155	0.168847107692311	1636.51518922974	3339.93694118758	gfpSORORINcd3	SORORIN201507087	20150708	TR1_2_W0001_P0091_T0001_R1_P4_K1_Ch2-Ch1.zen
SORORIN	cyt	15.2077777777778	0.337744042872723	679.323772259269	7.44465947272727	1636.51518922974	3339.93694118758	gfpSORORINcd3	SORORIN201507087	20150708	TR1_2_W0001_P0091_T0001_R1_P5_K1_Ch2-Ch1.zen
SORORIN	cyt	15.2830555555556	7.39606722737046	11118.9288220441	0.572225497179126	1223.18747579004	2496.38320699731	gfpSORORINcd3	SORORIN2015071531	20150715	TR1_2_W0001_P0112_T0001_R1_P4_K1_Ch2-Ch1.zen
SORORIN	cyt	15.2830555555556	1.78935540819785	2690.03982920327	1.03858859315589	1223.18747579004	2496.38320699731	gfpSORORINcd3	SORORIN2015071531	20150715	TR1_2_W0001_P0112_T0001_R1_P5_K1_Ch2-Ch1.zen
SORORIN	cyt	15.3233333333333	2.1445561656229	4131.25468007597	0.840257996166135	1567.38421838214	3198.84867947536	gfpSORORINcd3	SORORIN2015070812	20150708	TR1_2_W0001_P0093_T0001_R1_P4_K1_Ch2-Ch1.zen
SORORIN	cyt	15.3233333333333	1.06216825999844	2046.15186372242	-1.22915735324165	1567.38421838214	3198.84867947536	gfpSORORINcd3	SORORIN2015070812	20150708	TR1_2_W0001_P0093_T0001_R1_P5_K1_Ch2-Ch1.zen
SORORIN	cyt	15.3811111111111	0.533620773043628	709.049274245762	0.919789657831326	1081.12177555578	2206.44365531406	gfpSORORINcd3	SORORIN2015070814	20150708	TR1_2_W0001_P0094_T0001_R1_P5_K1_Ch2-Ch1.zen
SORORIN	cyt	15.3983333333333	70.6877903552657	125743.600124064	0.560956294544067	1447.346148703	2953.86495680126	gfpSORORINcd3	SORORIN2015071533	20150715	TR1_2_W0001_P0114_T0001_R1_P4_K1_Ch2-Ch1.zen
SORORIN	cyt	15.4975	0.0973548380433793	134.638055314115	-6.81683520000001	1125.2297790222	2296.46295433986	gfpSORORINcd3	SORORIN2015070817	20150708	TR1_2_W0001_P0096_T0001_R1_P4_K1_Ch2-Ch1.zen
SORORIN	cyt	15.515	6.9846090040382	15005.3540758329	1.62947487152596	1747.97442446747	3567.41226170826	gfpSORORINcd3	SORORIN2015071537	20150715	TR1_2_W0001_P0116_T0001_R1_P4_K1_Ch2-Ch1.zen
SORORIN	cyt	15.515	2.18162922208508	4686.89355705435	1.33204804163956	1747.97442446747	3567.41226170826	gfpSORORINcd3	SORORIN2015071537	20150715	TR1_2_W0001_P0116_T0001_R1_P5_K1_Ch2-Ch1.zen
SORORIN	cyt	15.5552777777778	9.9339772024063	19418.7108978169	-0.284551252436592	1590.4798185609	3245.98411012923	gfpSORORINcd3	SORORIN2015070818	20150708	TR1_2_W0001_P0097_T0001_R1_P4_K1_Ch2-Ch1.zen
SORORIN	cyt	15.5552777777778	3.48687469861003	6816.06272388255	0.738547103134603	1590.4798185609	3245.98411012923	gfpSORORINcd3	SORORIN2015070818	20150708	TR1_2_W0001_P0097_T0001_R1_P5_K1_Ch2-Ch1.zen
SORORIN	cyt	15.6130555555556	0.475007410239245	565.784760168396	-0.408526765445025	969.129438751422	1977.8803365716	gfpSORORINcd3	SORORIN2015070820	20150708	TR1_2_W0001_P0098_T0001_R1_P4_K1_Ch2-Ch1.zen
SORORIN	cyt	15.6130555555556	1.52556861955008	1817.11581109405	1.54273923438549	969.129438751422	1977.8803365716	gfpSORORINcd3	SORORIN2015070820	20150708	TR1_2_W0001_P0098_T0001_R1_P5_K1_Ch2-Ch1.zen
SORORIN	cyt	15.8625	20.4537507597006	38163.8423805814	-0.322434754098361	1518.13383518842	3098.33438221805	gfpSORORINcd3	SORORIN201507151	20150715	TR1_2_W0001_P0122_T0001_R1_P5_K1_Ch2-Ch1.zen
SORORIN	cyt	15.9777777777778	0.0688472409493517	103.50197587132	-11.9052560000001	1223.18747579004	2496.38320699731	gfpSORORINcd3	SORORIN201507152	20150715	TR1_2_W0001_P0124_T0001_R1_P4_K1_Ch2-Ch1.zen
SORORIN	cyt	15.9777777777778	1.19400072228485	1795.00924429462	0.99931665004985	1223.18747579004	2496.38320699731	gfpSORORINcd3	SORORIN201507152	20150715	TR1_2_W0001_P0124_T0001_R1_P5_K1_Ch2-Ch1.zen
SORORIN	cyt	16.0933333333333	0.221096476734093	354.507035493229	-12.4121353658537	1304.58975072301	2662.5157714456	gfpSORORINcd3	SORORIN201507154	20150715	TR1_2_W0001_P0126_T0001_R1_P4_K1_Ch2-Ch1.zen
SORORIN	cyt	16.0933333333333	0.372615645781734	597.453518553103	0.435486486486488	1304.58975072301	2662.5157714456	gfpSORORINcd3	SORORIN201507154	20150715	TR1_2_W0001_P0126_T0001_R1_P5_K1_Ch2-Ch1.zen
SORORIN	cyt	16.3252777777778	2.7786436558262	3338.14775913532	0.875713846153846	977.470427878484	1994.90332413375	gfpSORORINcd3	SORORIN201507158	20150715	TR1_2_W0001_P0130_T0001_R1_P4_K1_Ch2-Ch1.zen
SORORIN	cyt	16.3252777777778	0.616403245866742	740.521408565425	3.72388253731343	977.470427878484	1994.90332413375	gfpSORORINcd3	SORORIN201507158	20150715	TR1_2_W0001_P0130_T0001_R1_P5_K1_Ch2-Ch1.zen
SORORIN	cyt	16.3666666666667	1.54473765184585	2532.52134785349	1.15179347875186	1333.91853845002	2722.37241207709	gfpSORORINcd3	SORORIN2015070823	20150708	TR1_2_W0001_P0111_T0001_R1_P4_K1_Ch2-Ch1.zen
SORORIN	cyt	16.3666666666667	15.7993742737463	25902.2964729176	0.589404680856833	1333.91853845002	2722.37241207709	gfpSORORINcd3	SORORIN2015070823	20150708	TR1_2_W0001_P0111_T0001_R1_P5_K1_Ch2-Ch1.zen
SORORIN	cyt	16.4408333333333	0.124421833139063	297.353926053725	26.9809269230769	1944.50026661365	3968.49862155499	gfpSORORINcd3	SORORIN201507156	20150715	TR1_2_W0001_P0132_T0001_R1_P5_K1_Ch2-Ch1.zen
SORORIN	cyt	16.4813888888889	0.182000379232345	344.513151987552	31.9571376	1540.15503067137	3143.27707799421	gfpSORORINcd3	SORORIN2015070825	20150708	TR1_2_W0001_P0113_T0001_R1_P4_K1_Ch2-Ch1.zen
SORORIN	cyt	16.5388888888889	29.9518080535983	44418.7507898663	0.232183765727145	1206.63028746477	2462.59191358695	gfpSORORINcd3	SORORIN2015070827	20150708	TR1_2_W0001_P0114_T0001_R1_P4_K1_Ch2-Ch1.zen
SORORIN	cyt	16.5388888888889	0.924031306228824	1370.34519719025	-7.71897541935484	1206.63028746477	2462.59191358695	gfpSORORINcd3	SORORIN2015070827	20150708	TR1_2_W0001_P0114_T0001_R1_P5_K1_Ch2-Ch1.zen
SORORIN	cyt	16.5575	11.3751869848309	17100.9660314762	1.26734690302691	1223.18747579004	2496.38320699731	gfpSORORINcd3	SORORIN2015071510	20150715	TR1_2_W0001_P0134_T0001_R1_P5_K1_Ch2-Ch1.zen
SORORIN	cyt	16.6730555555556	1.69812865140275	2552.89345339467	-2.03652984126984	1223.18747579004	2496.38320699731	gfpSORORINcd3	SORORIN2015071512	20150715	TR1_2_W0001_P0136_T0001_R1_P4_K1_Ch2-Ch1.zen
SORORIN	cyt	16.6730555555556	2.38540490193193	3586.11495825546	-1.56170985882353	1223.18747579004	2496.38320699731	gfpSORORINcd3	SORORIN2015071512	20150715	TR1_2_W0001_P0136_T0001_R1_P5_K1_Ch2-Ch1.zen
SORORIN	cyt	16.7133333333333	47.2717749364823	54324.4445006476	-0.102827415535339	935.027341612459	1908.28192724672	gfpSORORINcd3	SORORIN2015070832	20150708	TR1_2_W0001_P0117_T0001_R1_P4_K1_Ch2-Ch1.zen
SORORIN	cyt	16.7133333333333	0.0810039018670509	93.0892054978964	60.4916685	935.027341612459	1908.28192724672	gfpSORORINcd3	SORORIN2015070832	20150708	TR1_2_W0001_P0117_T0001_R1_P5_K1_Ch2-Ch1.zen
SORORIN	cyt	16.7711111111111	54.7132606872563	64782.1959543791	0.570466009038569	963.371941831856	1966.12995577649	gfpSORORINcd3	SORORIN2015070834	20150708	TR1_2_W0001_P0118_T0001_R1_P4_K1_Ch2-Ch1.zen
SORORIN	cyt	16.905	25.3364611550926	34130.4173627324	-0.216616615349265	1096.04041785876	2236.89086708943	gfpSORORINcd3	SORORIN2015071514	20150715	TR1_2_W0001_P0140_T0001_R1_P4_K1_Ch2-Ch1.zen
SORORIN	cyt	17.2516666666667	0.414272601221092	491.033585820855	-5.44281928057554	964.397137152292	1968.22226004913	gfpSORORINcd3	SORORIN2015071515	20150715	TR1_2_W0001_P0146_T0001_R1_P4_K1_Ch2-Ch1.zen
SORORIN	cyt	17.3672222222222	0.0267578819633332	28.2313298207601	-13.6946088888891	858.441150394653	1751.97842886392	gfpSORORINcd3	SORORIN2015071516	20150715	TR1_2_W0001_P0148_T0001_R1_P4_K1_Ch2-Ch1.zen
SORORIN	cyt	17.3672222222222	0.592495395945194	625.121710422815	3.87967419087137	858.441150394653	1751.97842886392	gfpSORORINcd3	SORORIN2015071516	20150715	TR1_2_W0001_P0148_T0001_R1_P5_K1_Ch2-Ch1.zen
SORORIN	cyt	17.4088888888889	0.28709702320073	403.17953526876	5.47997602204725	1142.61709165678	2331.94843480371	gfpSORORINcd3	SORORIN201507082	20150708	TR1_2_W0001_P0129_T0001_R1_P4_K1_Ch2-Ch1.zen
SORORIN	cyt	17.4088888888889	1.65207921097638	2320.06769378075	0.388585081699064	1142.61709165678	2331.94843480371	gfpSORORINcd3	SORORIN201507082	20150708	TR1_2_W0001_P0129_T0001_R1_P5_K1_Ch2-Ch1.zen
SORORIN	cyt	17.4666666666667	153.575964694958	248218.139667298	0.296883650894548	1315.04674299145	2683.85727502646	gfpSORORINcd3	SORORIN201507085	20150708	TR1_2_W0001_P0130_T0001_R1_P5_K1_Ch2-Ch1.zen
SORORIN	cyt	17.5247222222222	0.357454570133263	639.803102910852	2.53181312432433	1456.31865814745	2972.17680379535	gfpSORORINcd3	SORORIN201507088	20150708	TR1_2_W0001_P0131_T0001_R1_P4_K1_Ch2-Ch1.zen
SORORIN	cyt	17.5247222222222	7.76284502174743	13894.6113641194	0.463827901796407	1456.31865814745	2972.17680379535	gfpSORORINcd3	SORORIN201507088	20150708	TR1_2_W0001_P0131_T0001_R1_P5_K1_Ch2-Ch1.zen
SORORIN	cyt	17.5822222222222	4.57744259371269	6190.89892065271	0.329264356881509	1100.42825383022	2245.8459293763	gfpSORORINcd3	SORORIN2015070810	20150708	TR1_2_W0001_P0132_T0001_R1_P4_K1_Ch2-Ch1.zen
SORORIN	cyt	17.6977777777778	93.6559667201061	107747.835664629	-0.052221030189373	936.060738495458	1910.39096995354	gfpSORORINcd3	SORORIN2015070815	20150708	TR1_2_W0001_P0134_T0001_R1_P4_K1_Ch2-Ch1.zen
SORORIN	cyt	17.6977777777778	9.6065236431534	11051.9614185847	-0.183444037117012	936.060738495458	1910.39096995354	gfpSORORINcd3	SORORIN2015070815	20150708	TR1_2_W0001_P0134_T0001_R1_P5_K1_Ch2-Ch1.zen
SORORIN	cyt	17.7144444444444	3.9472302083069	6792.74135297241	0.72144733838609	1400.1789624004	2857.60222182593	gfpSORORINcd3	SORORIN2015071519	20150715	TR1_2_W0001_P0154_T0001_R1_P4_K1_Ch2-Ch1.zen
SORORIN	cyt	17.7144444444444	0.83954943363844	1444.7705998345	-8.23885742424241	1400.1789624004	2857.60222182593	gfpSORORINcd3	SORORIN2015071519	20150715	TR1_2_W0001_P0154_T0001_R1_P5_K1_Ch2-Ch1.zen
SORORIN	cyt	17.8719444444444	4.24725360705048	6385.13808679296	0.878174504253394	1223.18747579004	2496.38320699731	gfpSORORINcd3	SORORIN2015070819	20150708	TR1_2_W0001_P0137_T0001_R1_P4_K1_Ch2-Ch1.zen
SORORIN	cyt	17.9294444444444	0.571960366566013	829.806634620805	3.43660032	1180.434496637	2409.12935481261	gfpSORORINcd3	SORORIN2015070821	20150708	TR1_2_W0001_P0138_T0001_R1_P4_K1_Ch2-Ch1.zen
SORORIN	cyt	17.9294444444444	234.069456268923	339590.641463825	0.150687084679803	1180.434496637	2409.12935481261	gfpSORORINcd3	SORORIN2015070821	20150708	TR1_2_W0001_P0138_T0001_R1_P5_K1_Ch2-Ch1.zen
SORORIN	cyt	18.1772222222222	0.117601282656176	82.5015322412186	4.90380118421053	570.795948168173	1164.92806526554	gfpSORORINcd3	SORORIN2015071524	20150715	TR1_2_W0001_P0162_T0001_R1_P5_K1_Ch2-Ch1.zen
SORORIN	cyt	18.2941666666667	42.8784583153988	65157.1619230934	0.0338677670740741	1236.38555644508	2523.31895279584	gfpSORORINcd3	SORORIN2015071528	20150715	TR1_2_W0001_P0164_T0001_R1_P4_K1_Ch2-Ch1.zen
SORORIN	cyt	18.2941666666667	2.12811275620361	3233.83332550374	0.474605827794393	1236.38555644508	2523.31895279584	gfpSORORINcd3	SORORIN2015071528	20150715	TR1_2_W0001_P0164_T0001_R1_P5_K1_Ch2-Ch1.zen
SORORIN	cyt	18.5252777777778	0.398531092804104	453.924129649126	17.3644986666667	926.727360298214	1891.34263185548	gfpSORORINcd3	SORORIN2015071526	20150715	TR1_2_W0001_P0168_T0001_R1_P4_K1_Ch2-Ch1.zen
SORORIN	cyt	18.5252777777778	0.529694537281168	603.318376299032	-45.7738242857142	926.727360298214	1891.34263185548	gfpSORORINcd3	SORORIN2015071526	20150715	TR1_2_W0001_P0168_T0001_R1_P5_K1_Ch2-Ch1.zen
SORORIN	cyt	18.625	0.906569783655242	1432.94523512706	1.023714475	1286.05421932954	2624.6869101964	gfpSORORINcd3	SORORIN2015070822	20150708	TR1_2_W0001_P0150_T0001_R1_P4_K1_Ch2-Ch1.zen
SORORIN	cyt	18.625	3.48646490391569	5510.7873233547	0.202402384322767	1286.05421932954	2624.6869101964	gfpSORORINcd3	SORORIN2015070822	20150708	TR1_2_W0001_P0150_T0001_R1_P5_K1_Ch2-Ch1.zen
SORORIN	cyt	18.6419444444444	0.952945867895717	1589.10805088513	0.523165869565218	1356.80089800214	2769.07264344227	gfpSORORINcd3	SORORIN2015071530	20150715	TR1_2_W0001_P0170_T0001_R1_P5_K1_Ch2-Ch1.zen
SORORIN	cyt	18.855	2.93578996407937	2854.28537831248	0.316761701622137	791.048910810512	1614.43871519809	gfpSORORINcd3	SORORIN2015070828	20150708	TR1_2_W0001_P0154_T0001_R1_P4_K1_Ch2-Ch1.zen
SORORIN	cyt	18.855	13.4277726495788	13054.9854062928	-0.0110551001785714	791.048910810512	1614.43871519809	gfpSORORINcd3	SORORIN2015070828	20150708	TR1_2_W0001_P0154_T0001_R1_P5_K1_Ch2-Ch1.zen
SORORIN	cyt	18.8725	0.221178279481273	265.458059716311	-8.90931275362318	976.527248183683	1992.97840420292	gfpSORORINcd3	SORORIN2015071534	20150715	TR1_2_W0001_P0174_T0001_R1_P5_K1_Ch2-Ch1.zen
SORORIN	cyt	18.9136111111111	0.62071690430429	681.576686374446	-2.09964228640483	893.412613165345	1823.35111221199	gfpSORORINcd3	SORORIN2015070830	20150708	TR1_2_W0001_P0155_T0001_R1_P4_K1_Ch2-Ch1.zen
SORORIN	cyt	18.9136111111111	1.80094621022099	1977.52460387207	0.878731523317684	893.412613165345	1823.35111221199	gfpSORORINcd3	SORORIN2015070830	20150708	TR1_2_W0001_P0155_T0001_R1_P5_K1_Ch2-Ch1.zen
SORORIN	cyt	18.9888888888889	0.113271625726531	130.251008542613	3.81931846153846	935.601450991903	1909.4536176394	gfpSORORINcd3	SORORIN2015071538	20150715	TR1_2_W0001_P0176_T0001_R1_P5_K1_Ch2-Ch1.zen
SORORIN	cyt	19.0291666666667	1.10788202779423	1534.62693765192	-1.24388947922438	1127.04232434873	2300.16214829387	gfpSORORINcd3	SORORIN2015070833	20150708	TR1_2_W0001_P0157_T0001_R1_P5_K1_Ch2-Ch1.zen
SORORIN	cyt	19.0869444444444	3.34962143708606	3163.336349263	1.60275436363636	768.387993447608	1568.1904215558	gfpSORORINcd3	SORORIN2015070835	20150708	TR1_2_W0001_P0158_T0001_R1_P5_K1_Ch2-Ch1.zen
SORORIN	cyt	19.1044444444444	2.09277457583425	4829.92243333195	1.12263704347826	1877.79695828485	3832.36493636038	gfpSORORINcd3	SORORIN2015071536	20150715	TR1_2_W0001_P0178_T0001_R1_P4_K1_Ch2-Ch1.zen
SORORIN	cyt	19.2197222222222	172.858858323721	281412.438140178	-0.141261183627714	1324.59336181534	2703.34081241322	gfpSORORINcd3	SORORIN2015071535	20150715	TR1_2_W0001_P0180_T0001_R1_P4_K1_Ch2-Ch1.zen
SORORIN	cyt	19.2197222222222	4.24599477593477	6912.43569356777	-0.871778787684413	1324.59336181534	2703.34081241322	gfpSORORINcd3	SORORIN2015071535	20150715	TR1_2_W0001_P0180_T0001_R1_P5_K1_Ch2-Ch1.zen
SORORIN	cyt	19.4516666666667	0.226131136884251	286.070601394566	2.00394951351351	1029.3043032797	2100.69022815809	gfpSORORINcd3	SORORIN201507153	20150715	TR1_2_W0001_P0184_T0001_R1_P4_K1_Ch2-Ch1.zen
SORORIN	cyt	19.5669444444444	0.666879482035059	1625.3600135217	1.62029368421053	1983.04761066202	4047.169262206	gfpSORORINcd3	SORORIN201507155	20150715	TR1_2_W0001_P0186_T0001_R1_P5_K1_Ch2-Ch1.zen
SORORIN	cyt	19.7252777777778	5.30450787891314	7951.26717391788	0.701080640873635	1219.61336100276	2489.08885489557	gfpSORORINcd3	SORORIN201507083	20150708	TR1_2_W0001_P0169_T0001_R1_P4_K1_Ch2-Ch1.zen
SORORIN	cyt	19.7252777777778	0.0882139233141142	132.229509078181	-48.5835184000003	1219.61336100276	2489.08885489557	gfpSORORINcd3	SORORIN201507083	20150708	TR1_2_W0001_P0169_T0001_R1_P5_K1_Ch2-Ch1.zen
SORORIN	cyt	19.7827777777778	33.7850254059604	62110.4615333203	-0.0948128884393673	1495.79277876549	3052.73888750882	gfpSORORINcd3	SORORIN201507086	20150708	TR1_2_W0001_P0170_T0001_R1_P4_K1_Ch2-Ch1.zen
SORORIN	cyt	19.7827777777778	5.45523979014049	10028.9242665712	0.357120366180422	1495.79277876549	3052.73888750882	gfpSORORINcd3	SORORIN201507086	20150708	TR1_2_W0001_P0170_T0001_R1_P5_K1_Ch2-Ch1.zen
SORORIN	cyt	19.8405555555556	0.173908570265955	177.849052159493	-4.9976991000001	832.073126753055	1698.16436297179	gfpSORORINcd3	SORORIN201507089	20150708	TR1_2_W0001_P0171_T0001_R1_P4_K1_Ch2-Ch1.zen
SORORIN	cyt	19.8405555555556	1.76719815275186	1807.23995352431	0.575643809139785	832.073126753055	1698.16436297179	gfpSORORINcd3	SORORIN201507089	20150708	TR1_2_W0001_P0171_T0001_R1_P5_K1_Ch2-Ch1.zen
SORORIN	cyt	19.8986111111111	3.99674433272963	4403.15923452787	0.357071699758295	896.373377250763	1829.39368695136	gfpSORORINcd3	SORORIN2015070811	20150708	TR1_2_W0001_P0172_T0001_R1_P4_K1_Ch2-Ch1.zen
SORORIN	cyt	19.8986111111111	6.29414578408156	6934.17537511478	-0.549658193249759	896.373377250763	1829.39368695136	gfpSORORINcd3	SORORIN2015070811	20150708	TR1_2_W0001_P0172_T0001_R1_P5_K1_Ch2-Ch1.zen
SORORIN	cyt	19.9144444444444	47.7948655468285	67801.0928940391	-0.241139926749864	1154.21410112155	2355.61658073575	gfpSORORINcd3	SORORIN201507157	20150715	TR1_2_W0001_P0192_T0001_R1_P4_K1_Ch2-Ch1.zen
SORORIN	cyt	19.9563888888889	0.0209711853568017	23.915839847855	7.351826288	927.883780619665	1893.70275107501	gfpSORORINcd3	SORORIN2015070813	20150708	TR1_2_W0001_P0173_T0001_R1_P4_K1_Ch2-Ch1.zen
SORORIN	cyt	19.9563888888889	0.0399306446287501	45.5374784836884	94.8078813999997	927.883780619665	1893.70275107501	gfpSORORINcd3	SORORIN2015070813	20150708	TR1_2_W0001_P0173_T0001_R1_P5_K1_Ch2-Ch1.zen
CTCF	nuc	14.0894444444444	301.306022043992	359119.059421959	1.81746142826307	1979.15494403033	4039.22478288282	CTCFgfpcf2	CTCF201811151	20181115	TR1_2_W0001_P0005_T0001_R1_P1_K1_Ch2.zen
CTCF	nuc	14.1061111111111	194.214102891883	189289.633692275	1.52780022516961	1618.43484455854	3303.03706303541	CTCFgfpcf2	CTCF2018111610	20181116	TR1_2_W0001_P0049_T0001_R1_P2_K1_Ch2.zen
CTCF	nuc	14.1586111111111	249.04481232244	193037.32997296	1.89606560327529	1287.10196894702	2626.82524516302	CTCFgfpcf2	CTCF201811152	20181115	TR1_2_W0001_P0006_T0001_R1_P2_K1_Ch2.zen
CTCF	nuc	14.1738888888889	195.556956641623	135037.410641667	1.56269107897436	1146.64764705907	2340.17432905156	CTCFgfpcf2	CTCF201811169	20181116	TR1_2_W0001_P0050_T0001_R1_P1_K1_Ch2.zen
CTCF	nuc	14.1738888888889	137.213230735494	94749.4770961008	2.12617878972349	1146.64764705907	2340.17432905156	CTCFgfpcf2	CTCF201811169	20181116	TR1_2_W0001_P0050_T0001_R1_P3_K1_Ch2.zen
CTCF	nuc	14.2936111111111	961.522820443604	948104.609347368	0.123718094917986	1637.36617457393	3341.67370318416	CTCFgfpcf2	CTCF201811141	20181114	TR1_2_W0001_P0001_T0001_R1_P1_K1_Ch2.zen
CTCF	nuc	14.2936111111111	1000.30896464045	986349.486442304	0.178033722251252	1637.36617457393	3341.67370318416	CTCFgfpcf2	CTCF201811141	20181114	TR1_2_W0001_P0001_T0001_R1_P2_K1_Ch2.zen
CTCF	nuc	14.2936111111111	448.468624135001	442210.169794931	0.292407057881959	1637.36617457393	3341.67370318416	CTCFgfpcf2	CTCF201811141	20181114	TR1_2_W0001_P0001_T0001_R1_P3_K1_Ch2.zen
CTCF	nuc	14.3613888888889	190.22588701012	187571.253075698	1.34142708426901	1637.36617457393	3341.67370318416	CTCFgfpcf2	CTCF201811155	20181115	TR1_2_W0001_P0009_T0001_R1_P1_K1_Ch2.zen
CTCF	nuc	14.5652777777778	318.684888437842	385616.998433278	1.58945898205758	2009.29568645113	4100.73852849824	CTCFgfpcf2	CTCF2018111515	20181115	TR1_2_W0001_P0012_T0001_R1_P1_K1_Ch2.zen
CTCF	nuc	14.6944444444444	174.408836009927	149785.663658603	1.2865472901135	1426.10307646826	2910.51031996803	CTCFgfpcf2	CTCF201811162	20181116	TR1_2_W0001_P0059_T0001_R1_P1_K1_Ch2.zen
CTCF	nuc	14.7005555555556	1685.84418225025	1843122.57122949	3.04503798277956	1815.45688123981	3705.13609815008	CTCFgfpcf2	CTCF2018111513	20181115	TR1_2_W0001_P0014_T0001_R1_P2_K1_Ch2.zen
CTCF	nuc	14.7683333333333	207.960202314691	205058.08305663	2.50774011086143	1637.36617457393	3341.67370318416	CTCFgfpcf2	CTCF2018111512	20181115	TR1_2_W0001_P0015_T0001_R1_P1_K1_Ch2.zen
CTCF	nuc	14.7683333333333	272.360054610195	268559.224687868	1.66026768402186	1637.36617457393	3341.67370318416	CTCFgfpcf2	CTCF2018111512	20181115	TR1_2_W0001_P0015_T0001_R1_P2_K1_Ch2.zen
CTCF	nuc	14.7683333333333	217.099006707658	214069.353912269	1.66160641673737	1637.36617457393	3341.67370318416	CTCFgfpcf2	CTCF2018111512	20181115	TR1_2_W0001_P0015_T0001_R1_P3_K1_Ch2.zen
CTCF	nuc	14.8372222222222	386.275724365901	274287.228420684	1.66885289306917	1179.11814584556	2406.44283612655	CTCFgfpcf2	CTCF2018111511	20181115	TR1_2_W0001_P0016_T0001_R1_P2_K1_Ch2.zen
CTCF	nuc	14.9255555555556	161.685731439212	159313.22932857	2.08365152201549	1636.17328659037	3339.23915771264	CTCFgfpcf2	CTCF2018111419	20181114	TR1_2_W0001_P0011_T0001_R1_P1_K1_Ch2.zen
CTCF	nuc	14.9255555555556	211.87814595829	208769.143425968	1.63824390739176	1636.17328659037	3339.23915771264	CTCFgfpcf2	CTCF2018111419	20181114	TR1_2_W0001_P0011_T0001_R1_P2_K1_Ch2.zen
CTCF	nuc	15.0094444444444	127.044331914533	98054.591284024	1.97258086995399	1281.6274259359	2615.65234034717	CTCFgfpcf2	CTCF2018111613	20181116	TR1_2_W0001_P0065_T0001_R1_P2_K1_Ch2.zen
CTCF	nuc	15.1680555555556	184.034888224702	174612.641710496	1.23710929230769	1575.52273143341	3215.45843694365	CTCFgfpcf2	CTCF2018111615	20181116	TR1_2_W0001_P0068_T0001_R1_P3_K1_Ch2.zen
CTCF	nuc	15.1766666666667	356.059371497972	377809.070138506	1.42459413144941	1761.9724413727	3595.98058424681	CTCFgfpcf2	CTCF2018111517	20181115	TR1_2_W0001_P0021_T0001_R1_P1_K1_Ch2.zen
CTCF	nuc	15.1972222222222	251.64724414807	267719.285155384	2.0200117187898	1766.59350927956	3605.4116457557	CTCFgfpcf2	CTCF2018111426	20181114	TR1_2_W0001_P0015_T0001_R1_P1_K1_Ch2.zen
CTCF	nuc	15.2444444444444	137.770106732328	135847.501947938	2.08434068469152	1637.36617457393	3341.67370318416	CTCFgfpcf2	CTCF2018111518	20181115	TR1_2_W0001_P0022_T0001_R1_P1_K1_Ch2.zen
CTCF	nuc	15.2444444444444	107.341012837874	105843.051126598	2.00885051127784	1637.36617457393	3341.67370318416	CTCFgfpcf2	CTCF2018111518	20181115	TR1_2_W0001_P0022_T0001_R1_P2_K1_Ch2.zen
CTCF	nuc	15.2444444444444	304.039922414138	299796.99466048	1.64808976363528	1637.36617457393	3341.67370318416	CTCFgfpcf2	CTCF2018111518	20181115	TR1_2_W0001_P0022_T0001_R1_P3_K1_Ch2.zen
CTCF	nuc	15.265	54.3856024262794	53626.6422867633	2.50441469863277	1637.36617457393	3341.67370318416	CTCFgfpcf2	CTCF2018111428	20181114	TR1_2_W0001_P0016_T0001_R1_P1_K1_Ch2.zen
CTCF	nuc	15.265	51.334684390495	50618.3003202838	2.76389948807495	1637.36617457393	3341.67370318416	CTCFgfpcf2	CTCF2018111428	20181114	TR1_2_W0001_P0016_T0001_R1_P2_K1_Ch2.zen
CTCF	nuc	15.265	44.4236404355775	43803.7011347579	2.92901634018156	1637.36617457393	3341.67370318416	CTCFgfpcf2	CTCF2018111428	20181114	TR1_2_W0001_P0016_T0001_R1_P3_K1_Ch2.zen
CTCF	nuc	15.3119444444444	262.200510187649	258541.458399761	2.00057533577615	1637.36617457393	3341.67370318416	CTCFgfpcf2	CTCF2018111519	20181115	TR1_2_W0001_P0023_T0001_R1_P1_K1_Ch2.zen
CTCF	nuc	15.3119444444444	157.675895379817	155475.501999639	2.10870328573758	1637.36617457393	3341.67370318416	CTCFgfpcf2	CTCF2018111519	20181115	TR1_2_W0001_P0023_T0001_R1_P2_K1_Ch2.zen
CTCF	nuc	15.3119444444444	203.973658553483	201127.17217755	1.93125757311524	1637.36617457393	3341.67370318416	CTCFgfpcf2	CTCF2018111519	20181115	TR1_2_W0001_P0023_T0001_R1_P3_K1_Ch2.zen
CTCF	nuc	15.3338888888889	320.44470301539	346222.615624285	1.53854849615702	1794.12000363325	3661.59001547591	CTCFgfpcf2	CTCF2018111429	20181114	TR1_2_W0001_P0017_T0001_R1_P1_K1_Ch2.zen
CTCF	nuc	15.3338888888889	272.527950208205	294451.238743921	1.43082492388308	1794.12000363325	3661.59001547591	CTCFgfpcf2	CTCF2018111429	20181114	TR1_2_W0001_P0017_T0001_R1_P3_K1_Ch2.zen
CTCF	nuc	15.3797222222222	451.569215586107	445267.491975947	0.45884727891634	1637.36617457393	3341.67370318416	CTCFgfpcf2	CTCF2018111520	20181115	TR1_2_W0001_P0024_T0001_R1_P1_K1_Ch2.zen
CTCF	nuc	15.3797222222222	155.289209913783	153122.123126774	2.17387201320523	1637.36617457393	3341.67370318416	CTCFgfpcf2	CTCF2018111520	20181115	TR1_2_W0001_P0024_T0001_R1_P2_K1_Ch2.zen
CTCF	nuc	15.3797222222222	215.032171651663	212031.361883703	1.45045250178857	1637.36617457393	3341.67370318416	CTCFgfpcf2	CTCF2018111520	20181115	TR1_2_W0001_P0024_T0001_R1_P3_K1_Ch2.zen
CTCF	nuc	15.4397222222222	272.571756604729	290938.137359361	1.64470712555808	1772.42943364114	3617.32208782767	CTCFgfpcf2	CTCF2018111619	20181116	TR1_2_W0001_P0072_T0001_R1_P2_K1_Ch2.zen
CTCF	nuc	15.5366666666667	451.161039097977	606534.754506459	0.352477491512417	2232.40638104919	4556.08147659077	CTCFgfpcf2	CTCF2018111435	20181114	TR1_2_W0001_P0020_T0001_R1_P3_K1_Ch2.zen
CTCF	nuc	15.575	137.396967937744	135479.570367377	1.6522178892291	1637.36617457393	3341.67370318416	CTCFgfpcf2	CTCF2018111621	20181116	TR1_2_W0001_P0074_T0001_R1_P1_K1_Ch2.zen
CTCF	nuc	15.575	120.216281647736	118538.643415906	1.49574091901017	1637.36617457393	3341.67370318416	CTCFgfpcf2	CTCF2018111621	20181116	TR1_2_W0001_P0074_T0001_R1_P2_K1_Ch2.zen
CTCF	nuc	15.575	95.7830405252624	94446.3722425332	1.59638361874086	1637.36617457393	3341.67370318416	CTCFgfpcf2	CTCF2018111621	20181116	TR1_2_W0001_P0074_T0001_R1_P3_K1_Ch2.zen
CTCF	nuc	15.6044444444444	198.447518604812	176714.848082142	1.9036872976	1478.68790744169	3017.82983687207	CTCFgfpcf2	CTCF2018111437	20181114	TR1_2_W0001_P0021_T0001_R1_P1_K1_Ch2.zen
CTCF	nuc	15.7197222222222	391.758114765527	363528.763001523	1.90220739566638	1540.8839445442	3144.76470633205	CTCFgfpcf2	CTCF2018111525	20181115	TR1_2_W0001_P0029_T0001_R1_P2_K1_Ch2.zen
CTCF	nuc	15.8086111111111	248.115356640188	198134.796346071	1.70748368348643	1326.03888721716	2706.29096143764	CTCFgfpcf2	CTCF2018111443	20181114	TR1_2_W0001_P0024_T0001_R1_P3_K1_Ch2.zen
CTCF	nuc	15.8561111111111	204.25016426045	199388.997413278	1.93202767490357	1621.01833676603	3308.30966980243	CTCFgfpcf2	CTCF2018111536	20181115	TR1_2_W0001_P0031_T0001_R1_P2_K1_Ch2.zen
CTCF	nuc	15.8561111111111	9.146253035664	8928.57163406609	0.489332751680912	1621.01833676603	3308.30966980243	CTCFgfpcf2	CTCF2018111536	20181115	TR1_2_W0001_P0031_T0001_R1_P3_K1_Ch2.zen
CTCF	nuc	15.8761111111111	259.028631397222	200628.369180829	2.05347427462162	1286.15622626392	2624.89509447152	CTCFgfpcf2	CTCF2018111445	20181114	TR1_2_W0001_P0025_T0001_R1_P1_K1_Ch2.zen
CTCF	nuc	15.8761111111111	199.187788932524	154279.166124243	2.85398428494231	1286.15622626392	2624.89509447152	CTCFgfpcf2	CTCF2018111445	20181114	TR1_2_W0001_P0025_T0001_R1_P2_K1_Ch2.zen
CTCF	nuc	15.9155555555556	302.143986010029	276049.000579337	1.79122246094577	1517.12504299311	3096.27555481377	CTCFgfpcf2	CTCF2018111633	20181116	TR1_2_W0001_P0079_T0001_R1_P3_K1_Ch2.zen
CTCF	nuc	15.9238888888889	696.242422837145	813482.277079743	1.80332219606263	1940.15651404097	3959.63352835185	CTCFgfpcf2	CTCF2018111535	20181115	TR1_2_W0001_P0032_T0001_R1_P3_K1_Ch2.zen
CTCF	nuc	15.9438888888889	207.322439029038	154313.957883929	1.94048378040767	1235.97035234031	2522.47156956544	CTCFgfpcf2	CTCF2018111447	20181114	TR1_2_W0001_P0026_T0001_R1_P3_K1_Ch2.zen
CTCF	nuc	15.9913888888889	297.243026607741	293094.950667051	2.0093397081772	1637.36617457393	3341.67370318416	CTCFgfpcf2	CTCF2018111534	20181115	TR1_2_W0001_P0033_T0001_R1_P3_K1_Ch2.zen
CTCF	nuc	16.0127777777778	196.489567014758	208050.76294545	2.19583791160086	1758.24329339461	3588.36982745509	CTCFgfpcf2	CTCF2018111449	20181114	TR1_2_W0001_P0027_T0001_R1_P3_K1_Ch2.zen
CTCF	nuc	16.0508333333333	336.904577962847	320421.647394593	1.72579228968044	1579.29801320092	3223.16334742763	CTCFgfpcf2	CTCF2018111631	20181116	TR1_2_W0001_P0081_T0001_R1_P2_K1_Ch2.zen
CTCF	nuc	16.2555555555556	238.005049518272	276809.702264538	1.93314090844794	1931.2757595777	3941.50894259016	CTCFgfpcf2	CTCF2018111628	20181116	TR1_2_W0001_P0084_T0001_R1_P1_K1_Ch2.zen
CTCF	nuc	16.2833333333333	231.353051510378	156172.233148833	1.7933012181295	1120.92805945765	2287.68364561188	CTCFgfpcf2	CTCF2018111457	20181114	TR1_2_W0001_P0031_T0001_R1_P3_K1_Ch2.zen
CTCF	nuc	16.3308333333333	380.549974495385	291754.33527988	1.83150624969698	1273.07729696347	2598.20252271341	CTCFgfpcf2	CTCF2018111529	20181115	TR1_2_W0001_P0038_T0001_R1_P2_K1_Ch2.zen
CTCF	nuc	16.4197222222222	1239.48590613609	1222188.67388561	0.0573429454952897	1637.36617457393	3341.67370318416	CTCFgfpcf2	CTCF2018111461	20181114	TR1_2_W0001_P0033_T0001_R1_P1_K1_Ch2.zen
CTCF	nuc	16.4197222222222	162.257136102086	159992.810744645	2.16932886346696	1637.36617457393	3341.67370318416	CTCFgfpcf2	CTCF2018111461	20181114	TR1_2_W0001_P0033_T0001_R1_P2_K1_Ch2.zen
CTCF	nuc	16.4197222222222	248.467487924917	245000.082749874	0.226045694469104	1637.36617457393	3341.67370318416	CTCFgfpcf2	CTCF2018111461	20181114	TR1_2_W0001_P0033_T0001_R1_P3_K1_Ch2.zen
CTCF	nuc	16.4875	325.313658749468	266494.429732669	1.453490097132	1360.30091482611	2776.21577022905	CTCFgfpcf2	CTCF2018111463	20181114	TR1_2_W0001_P0034_T0001_R1_P2_K1_Ch2.zen
CTCF	nuc	16.6175	215.822666831769	243051.885308634	1.74703015377657	1870.04084308809	3816.53560838576	CTCFgfpcf2	CTCF2018111623	20181116	TR1_2_W0001_P0090_T0001_R1_P3_K1_Ch2.zen
CTCF	nuc	16.6886111111111	355.915895712875	374469.532869188	1.04204922869873	1747.10198324978	3565.63171077225	CTCFgfpcf2	CTCF2018111637	20181116	TR1_2_W0001_P0091_T0001_R1_P1_K1_Ch2.zen
CTCF	nuc	16.7563888888889	342.281574238135	338162.485527552	0.246907433207863	1640.55599658523	3348.18375847815	CTCFgfpcf2	CTCF2018111638	20181116	TR1_2_W0001_P0092_T0001_R1_P1_K1_Ch2.zen
CTCF	nuc	16.7563888888889	156.77281408634	154886.176951207	2.21006251467577	1640.55599658523	3348.18375847815	CTCFgfpcf2	CTCF2018111638	20181116	TR1_2_W0001_P0092_T0001_R1_P3_K1_Ch2.zen
CTCF	nuc	16.76	287.782686137588	283766.630823732	1.25098535187175	1637.36617457393	3341.67370318416	CTCFgfpcf2	CTCF2018111540	20181115	TR1_2_W0001_P0045_T0001_R1_P1_K1_Ch2.zen
CTCF	nuc	16.76	324.512342994414	319983.719201975	1.85698447162975	1637.36617457393	3341.67370318416	CTCFgfpcf2	CTCF2018111540	20181115	TR1_2_W0001_P0045_T0001_R1_P2_K1_Ch2.zen
CTCF	nuc	16.76	186.200020457063	183601.568160878	1.21775704990283	1637.36617457393	3341.67370318416	CTCFgfpcf2	CTCF2018111540	20181115	TR1_2_W0001_P0045_T0001_R1_P3_K1_Ch2.zen
CTCF	nuc	16.7825	103.429192203954	101985.82060112	2.56167684027087	1637.36617457393	3341.67370318416	CTCFgfpcf2	CTCF2018111472	20181114	TR1_2_W0001_P0039_T0001_R1_P1_K1_Ch2.zen
CTCF	nuc	16.7825	139.563132713507	137615.50595293	2.42681557919862	1637.36617457393	3341.67370318416	CTCFgfpcf2	CTCF2018111472	20181114	TR1_2_W0001_P0039_T0001_R1_P2_K1_Ch2.zen
CTCF	nuc	16.7825	181.09474098875	178567.533717804	2.31524171947865	1637.36617457393	3341.67370318416	CTCFgfpcf2	CTCF2018111472	20181114	TR1_2_W0001_P0039_T0001_R1_P3_K1_Ch2.zen
CTCF	nuc	16.8275	384.53874740215	371782.828989014	1.09732847909779	1605.45587180182	3276.54849094386	CTCFgfpcf2	CTCF2018111541	20181115	TR1_2_W0001_P0046_T0001_R1_P3_K1_Ch2.zen
CTCF	nuc	16.8502777777778	425.126446584481	399776.107081627	1.22696866772758	1561.52112634457	3186.88279134017	CTCFgfpcf2	CTCF2018111474	20181114	TR1_2_W0001_P0040_T0001_R1_P2_K1_Ch2.zen
CTCF	nuc	16.8502777777778	477.65584996363	449173.176021829	1.65275968692299	1561.52112634457	3186.88279134017	CTCFgfpcf2	CTCF2018111474	20181114	TR1_2_W0001_P0040_T0001_R1_P3_K1_Ch2.zen
CTCF	nuc	16.9608333333333	142.011934608267	140030.134409412	1.44223688554404	1637.36617457393	3341.67370318416	CTCFgfpcf2	CTCF2018111641	20181116	TR1_2_W0001_P0095_T0001_R1_P1_K1_Ch2.zen
CTCF	nuc	16.9608333333333	91.4573998941066	90181.0966467995	2.0149409212428	1637.36617457393	3341.67370318416	CTCFgfpcf2	CTCF2018111641	20181116	TR1_2_W0001_P0095_T0001_R1_P2_K1_Ch2.zen
CTCF	nuc	16.9608333333333	129.886304379418	128073.719369871	1.45221345277353	1637.36617457393	3341.67370318416	CTCFgfpcf2	CTCF2018111641	20181116	TR1_2_W0001_P0095_T0001_R1_P3_K1_Ch2.zen
CTCF	nuc	17.0286111111111	270.864406432654	309346.169052622	1.41770366536205	1896.45243753081	3870.43859720949	CTCFgfpcf2	CTCF2018111642	20181116	TR1_2_W0001_P0096_T0001_R1_P2_K1_Ch2.zen
CTCF	nuc	17.0286111111111	250.121998196143	285656.882559065	0.460799991881742	1896.45243753081	3870.43859720949	CTCFgfpcf2	CTCF2018111642	20181116	TR1_2_W0001_P0096_T0001_R1_P3_K1_Ch2.zen
CTCF	nuc	17.165	168.538850727812	176714.383714645	1.9250395201076	1741.08921269543	3553.36034621327	CTCFgfpcf2	CTCF2018111644	20181116	TR1_2_W0001_P0098_T0001_R1_P1_K1_Ch2.zen
CTCF	nuc	17.1675	199.050776846295	196272.990104467	0.816850955819045	1637.36617457393	3341.67370318416	CTCFgfpcf2	CTCF2018111553	20181115	TR1_2_W0001_P0051_T0001_R1_P1_K1_Ch2.zen
CTCF	nuc	17.1675	178.777550604598	176282.68011138	1.28090882916464	1637.36617457393	3341.67370318416	CTCFgfpcf2	CTCF2018111553	20181115	TR1_2_W0001_P0051_T0001_R1_P2_K1_Ch2.zen
CTCF	nuc	17.1675	111.428460191148	109873.457471313	1.43901068136628	1637.36617457393	3341.67370318416	CTCFgfpcf2	CTCF2018111553	20181115	TR1_2_W0001_P0051_T0001_R1_P3_K1_Ch2.zen
CTCF	nuc	17.3041666666667	397.037269118463	385324.634507245	1.50424943028911	1611.55322097011	3288.99247060534	CTCFgfpcf2	CTCF2018111551	20181115	TR1_2_W0001_P0053_T0001_R1_P1_K1_Ch2.zen
CTCF	nuc	17.4580555555556	149.931885440733	100940.438564918	1.78263895611508	1117.94474107518	2281.59504017851	CTCFgfpcf2	CTCF2018111648	20181116	TR1_2_W0001_P0103_T0001_R1_P1_K1_Ch2.zen
CTCF	nuc	17.4622222222222	442.622514784019	464691.840066665	1.66168168183965	1743.33439044718	3557.94249257033	CTCFgfpcf2	CTCF2018111483	20181114	TR1_2_W0001_P0049_T0001_R1_P1_K1_Ch2.zen
CTCF	nuc	17.4622222222222	136.153346738511	142942.003883436	1.30910029631895	1743.33439044718	3557.94249257033	CTCFgfpcf2	CTCF2018111483	20181114	TR1_2_W0001_P0049_T0001_R1_P2_K1_Ch2.zen
CTCF	nuc	17.5297222222222	242.500851662576	219209.073943892	1.68905050659734	1501.04741738038	3063.46299305819	CTCFgfpcf2	CTCF2018111484	20181114	TR1_2_W0001_P0050_T0001_R1_P1_K1_Ch2.zen
CTCF	nuc	17.5947222222222	265.555773925186	305042.93864834	1.58598792399153	1907.45534630738	3892.89425281552	CTCFgfpcf2	CTCF2018111663	20181116	TR1_2_W0001_P0105_T0001_R1_P1_K1_Ch2.zen
CTCF	nuc	17.5983333333333	407.947306080359	381760.734979444	1.33102566516865	1553.94749591485	3171.42589352608	CTCFgfpcf2	CTCF2018111547	20181115	TR1_2_W0001_P0058_T0001_R1_P2_K1_Ch2.zen
CTCF	nuc	17.6883333333333	82.2472190354604	81099.4453959466	2.53989111272054	1637.36617457393	3341.67370318416	CTCFgfpcf2	CTCF2018111546	20181115	TR1_2_W0001_P0060_T0001_R1_P1_K1_Ch2.zen
CTCF	nuc	17.6883333333333	120.913399632722	119226.033003309	2.29604771386863	1637.36617457393	3341.67370318416	CTCFgfpcf2	CTCF2018111546	20181115	TR1_2_W0001_P0060_T0001_R1_P2_K1_Ch2.zen
CTCF	nuc	17.6883333333333	350.168354510243	345281.696804218	1.93822301929732	1637.36617457393	3341.67370318416	CTCFgfpcf2	CTCF2018111546	20181115	TR1_2_W0001_P0060_T0001_R1_P3_K1_Ch2.zen
CTCF	nuc	17.73	180.096144275651	138311.071801493	1.28863026925893	1275.2686519609	2602.67482309616	CTCFgfpcf2	CTCF2018111661	20181116	TR1_2_W0001_P0107_T0001_R1_P2_K1_Ch2.zen
CTCF	nuc	17.73	145.129287921886	111457.063353563	1.42315364217749	1275.2686519609	2602.67482309616	CTCFgfpcf2	CTCF2018111661	20181116	TR1_2_W0001_P0107_T0001_R1_P3_K1_Ch2.zen
CTCF	nuc	17.7344444444444	244.493902311567	266918.690735532	2.16033143301292	1812.8426331727	3699.80072225487	CTCFgfpcf2	CTCF201811146	20181114	TR1_2_W0001_P0053_T0001_R1_P1_K1_Ch2.zen
CTCF	nuc	17.8022222222222	193.264341094253	205654.155537899	1.09294693049909	1766.99333545453	3606.22764442203	CTCFgfpcf2	CTCF201811148	20181114	TR1_2_W0001_P0054_T0001_R1_P1_K1_Ch2.zen
CTCF	nuc	17.8022222222222	143.807419495009	153026.643450523	1.81428570809613	1766.99333545453	3606.22764442203	CTCFgfpcf2	CTCF201811148	20181114	TR1_2_W0001_P0054_T0001_R1_P3_K1_Ch2.zen
CTCF	nuc	17.8669444444444	314.023161697005	299322.744297741	1.28677388564525	1582.8041811968	3230.31902804002	CTCFgfpcf2	CTCF2018111659	20181116	TR1_2_W0001_P0109_T0001_R1_P1_K1_Ch2.zen
CTCF	nuc	17.9127777777778	338.881871954903	392824.934057244	1.69813465605314	1924.86316284837	3928.42157936483	CTCFgfpcf2	CTCF2018111556	20181115	TR1_2_W0001_P0064_T0001_R1_P3_K1_Ch2.zen
CTCF	nuc	17.9344444444444	153.367735141088	127230.536941847	2.30506214508877	1377.54726310413	2811.41355885541	CTCFgfpcf2	CTCF2018111658	20181116	TR1_2_W0001_P0110_T0001_R1_P2_K1_Ch2.zen
CTCF	nuc	17.9816666666667	236.475995350464	246524.665956222	1.83394702766926	1731.10124728609	3532.97607183714	CTCFgfpcf2	CTCF2018111557	20181115	TR1_2_W0001_P0065_T0001_R1_P3_K1_Ch2.zen
CTCF	nuc	18.0022222222222	574.431682207692	566415.392413683	0.249758252355613	1637.36617457393	3341.67370318416	CTCFgfpcf2	CTCF2018111657	20181116	TR1_2_W0001_P0111_T0001_R1_P1_K1_Ch2.zen
CTCF	nuc	18.0022222222222	502.78183014121	495765.425965723	0.130189640094955	1637.36617457393	3341.67370318416	CTCFgfpcf2	CTCF2018111657	20181116	TR1_2_W0001_P0111_T0001_R1_P2_K1_Ch2.zen
CTCF	nuc	18.0022222222222	170.970934352639	168585.006489371	1.02667441770412	1637.36617457393	3341.67370318416	CTCFgfpcf2	CTCF2018111657	20181116	TR1_2_W0001_P0111_T0001_R1_P3_K1_Ch2.zen
CTCF	nuc	18.0972222222222	294.516179635973	288656.298945179	2.01193381859371	1627.50013417949	3321.53826356617	CTCFgfpcf2	CTCF2018111416	20181114	TR1_2_W0001_P0059_T0001_R1_P2_K1_Ch2.zen
CTCF	nuc	18.1377777777778	151.951657344391	149831.146659341	1.79549730653045	1637.36617457393	3341.67370318416	CTCFgfpcf2	CTCF2018111655	20181116	TR1_2_W0001_P0113_T0001_R1_P1_K1_Ch2.zen
CTCF	nuc	18.1377777777778	141.848610924699	139869.089935049	1.83361107147805	1637.36617457393	3341.67370318416	CTCFgfpcf2	CTCF2018111655	20181116	TR1_2_W0001_P0113_T0001_R1_P2_K1_Ch2.zen
CTCF	nuc	18.1377777777778	169.000809926833	166642.375478042	1.79110185152164	1637.36617457393	3341.67370318416	CTCFgfpcf2	CTCF2018111655	20181116	TR1_2_W0001_P0113_T0001_R1_P3_K1_Ch2.zen
CTCF	nuc	18.165	117.014853146626	130054.999723869	2.25285942420043	1845.58993469571	3766.63415148347	CTCFgfpcf2	CTCF2018111418	20181114	TR1_2_W0001_P0060_T0001_R1_P1_K1_Ch2.zen
CTCF	nuc	18.165	261.991227303855	291187.555070151	2.1687785036934	1845.58993469571	3766.63415148347	CTCFgfpcf2	CTCF2018111418	20181114	TR1_2_W0001_P0060_T0001_R1_P2_K1_Ch2.zen
CTCF	nuc	18.185	262.909113790694	229836.741811511	1.70335128166772	1451.65350684181	2962.65577320273	CTCFgfpcf2	CTCF2018111560	20181115	TR1_2_W0001_P0068_T0001_R1_P1_K1_Ch2.zen
CTCF	nuc	18.185	262.629611778111	229592.39945694	1.95044178906249	1451.65350684181	2962.65577320273	CTCFgfpcf2	CTCF2018111560	20181115	TR1_2_W0001_P0068_T0001_R1_P3_K1_Ch2.zen
CTCF	nuc	18.2325	76.0384280672715	74977.2991397626	2.25946940546915	1637.36617457393	3341.67370318416	CTCFgfpcf2	CTCF2018111420	20181114	TR1_2_W0001_P0061_T0001_R1_P1_K1_Ch2.zen
CTCF	nuc	18.2325	458.310588902661	451914.788305126	0.424410783239462	1637.36617457393	3341.67370318416	CTCFgfpcf2	CTCF2018111420	20181114	TR1_2_W0001_P0061_T0001_R1_P2_K1_Ch2.zen
CTCF	nuc	18.2325	49.1904090022427	48503.9486521932	2.63898858157861	1637.36617457393	3341.67370318416	CTCFgfpcf2	CTCF2018111420	20181114	TR1_2_W0001_P0061_T0001_R1_P3_K1_Ch2.zen
CTCF	nuc	18.2741666666667	251.200751370208	281839.614519289	2.09812798085389	1863.07464088573	3802.31840085322	CTCFgfpcf2	CTCF2018111653	20181116	TR1_2_W0001_P0115_T0001_R1_P2_K1_Ch2.zen
CTCF	nuc	18.3680555555556	252.520533195864	211349.36041366	1.9693125470419	1389.80347315994	2836.42705643476	CTCFgfpcf2	CTCF2018111424	20181114	TR1_2_W0001_P0063_T0001_R1_P2_K1_Ch2.zen
CTCF	nuc	18.3891666666667	271.064007003762	288179.088817459	2.17178540771117	1765.38634178975	3602.94795747468	CTCFgfpcf2	CTCF2018111570	20181115	TR1_2_W0001_P0071_T0001_R1_P1_K1_Ch2.zen
CTCF	nuc	18.4566666666667	134.288018838326	112279.789785363	1.58875051219409	1388.39639258264	2833.55536882056	CTCFgfpcf2	CTCF2018111569	20181115	TR1_2_W0001_P0072_T0001_R1_P1_K1_Ch2.zen
CTCF	nuc	18.4769444444444	273.69792112936	279588.533857691	1.78634505334379	1696.2779252392	3461.90572645646	CTCFgfpcf2	CTCF2018111650	20181116	TR1_2_W0001_P0118_T0001_R1_P2_K1_Ch2.zen
CTCF	nuc	18.5461111111111	269.678289725003	216181.975241934	2.25457575055017	1331.13667094802	2716.6949444333	CTCFgfpcf2	CTCF2018111568	20181115	TR1_2_W0001_P0074_T0001_R1_P3_K1_Ch2.zen
CTCF	nuc	18.5486111111111	425.372722652119	362574.559528422	0.426247537007963	1415.39234835801	2888.65097107969	CTCFgfpcf2	CTCF2018111430	20181114	TR1_2_W0001_P0067_T0001_R1_P2_K1_Ch2.zen
CTCF	nuc	18.5494444444444	279.910936343214	231817.897854386	1.64656408374012	1375.23288466825	2806.69018195995	CTCFgfpcf2	CTCF2018111664	20181116	TR1_2_W0001_P0119_T0001_R1_P1_K1_Ch2.zen
CTCF	nuc	18.6138888888889	101.230512550925	99817.8238888282	2.48729215427262	1637.36617457393	3341.67370318416	CTCFgfpcf2	CTCF2018111567	20181115	TR1_2_W0001_P0075_T0001_R1_P1_K1_Ch2.zen
CTCF	nuc	18.6138888888889	149.925312808193	147833.080098623	2.66216744508771	1637.36617457393	3341.67370318416	CTCFgfpcf2	CTCF2018111567	20181115	TR1_2_W0001_P0075_T0001_R1_P2_K1_Ch2.zen
CTCF	nuc	18.6138888888889	181.534096620653	179000.758068692	1.78579258224407	1637.36617457393	3341.67370318416	CTCFgfpcf2	CTCF2018111567	20181115	TR1_2_W0001_P0075_T0001_R1_P3_K1_Ch2.zen
CTCF	nuc	18.6166666666667	341.127547432525	362445.32905313	1.27977321786037	1764.30988670329	3600.75103798841	CTCFgfpcf2	CTCF2018111432	20181114	TR1_2_W0001_P0068_T0001_R1_P1_K1_Ch2.zen
CTCF	nuc	18.6166666666667	190.451269970261	202352.972465854	1.02853055186737	1764.30988670329	3600.75103798841	CTCFgfpcf2	CTCF2018111432	20181114	TR1_2_W0001_P0068_T0001_R1_P3_K1_Ch2.zen
CTCF	nuc	18.6825	270.208464300467	266437.660179249	0.302674653787378	1637.36617457393	3341.67370318416	CTCFgfpcf2	CTCF2018111566	20181115	TR1_2_W0001_P0076_T0001_R1_P1_K1_Ch2.zen
CTCF	nuc	18.6825	278.520857864355	274634.052906564	0.607756760045495	1637.36617457393	3341.67370318416	CTCFgfpcf2	CTCF2018111566	20181115	TR1_2_W0001_P0076_T0001_R1_P2_K1_Ch2.zen
CTCF	nuc	18.6825	158.415253421846	156204.542177054	1.57968561065281	1637.36617457393	3341.67370318416	CTCFgfpcf2	CTCF2018111566	20181115	TR1_2_W0001_P0076_T0001_R1_P3_K1_Ch2.zen
CTCF	nuc	18.685	216.925864429418	175725.213649125	1.26871466560597	1345.15365396668	2745.3019746009	CTCFgfpcf2	CTCF2018111666	20181116	TR1_2_W0001_P0121_T0001_R1_P3_K1_Ch2.zen
CTCF	nuc	18.7502777777778	118.900138127423	117240.866897616	1.47010693041741	1637.36617457393	3341.67370318416	CTCFgfpcf2	CTCF2018111565	20181115	TR1_2_W0001_P0077_T0001_R1_P1_K1_Ch2.zen
CTCF	nuc	18.7502777777778	168.769719338304	166414.509797163	2.14762004815461	1637.36617457393	3341.67370318416	CTCFgfpcf2	CTCF2018111565	20181115	TR1_2_W0001_P0077_T0001_R1_P2_K1_Ch2.zen
CTCF	nuc	18.7502777777778	145.610601323358	143578.581131154	2.64156792698582	1637.36617457393	3341.67370318416	CTCFgfpcf2	CTCF2018111565	20181115	TR1_2_W0001_P0077_T0001_R1_P3_K1_Ch2.zen
CTCF	nuc	18.7519444444444	448.16828444981	441693.753800272	1.84799054541245	1636.55004587063	3340.00807953283	CTCFgfpcf2	CTCF2018111436	20181114	TR1_2_W0001_P0070_T0001_R1_P1_K1_Ch2.zen
CTCF	nuc	18.7525	562.36870634862	554520.757391754	0.128000482273063	1637.36617457393	3341.67370318416	CTCFgfpcf2	CTCF2018111667	20181116	TR1_2_W0001_P0122_T0001_R1_P1_K1_Ch2.zen
CTCF	nuc	18.7525	179.714612157762	177206.664814507	1.89025311994618	1637.36617457393	3341.67370318416	CTCFgfpcf2	CTCF2018111667	20181116	TR1_2_W0001_P0122_T0001_R1_P2_K1_Ch2.zen
CTCF	nuc	18.7525	210.387186606745	207451.198378686	2.05782386193007	1637.36617457393	3341.67370318416	CTCFgfpcf2	CTCF2018111667	20181116	TR1_2_W0001_P0122_T0001_R1_P3_K1_Ch2.zen
CTCF	nuc	18.8211111111111	119.264180570204	116427.894482658	1.75085647195172	1621.04909262565	3308.37243893062	CTCFgfpcf2	CTCF2018111438	20181114	TR1_2_W0001_P0071_T0001_R1_P3_K1_Ch2.zen
CTCF	nuc	18.9077777777778	152.64894145073	150518.700049847	1.75622767493751	1637.36617457393	3341.67370318416	CTCFgfpcf2	CTCF2018111563	20181115	TR1_2_W0001_P0080_T0001_R1_P1_K1_Ch2.zen
CTCF	nuc	18.9077777777778	103.400794527853	101957.819219318	2.11553514576316	1637.36617457393	3341.67370318416	CTCFgfpcf2	CTCF2018111563	20181115	TR1_2_W0001_P0080_T0001_R1_P2_K1_Ch2.zen
CTCF	nuc	18.9077777777778	171.058059726812	168670.916014438	1.92720683245966	1637.36617457393	3341.67370318416	CTCFgfpcf2	CTCF2018111563	20181115	TR1_2_W0001_P0080_T0001_R1_P3_K1_Ch2.zen
CTCF	nuc	19.0247222222222	302.625909465641	258592.157744807	1.37480222557211	1418.92158324861	2895.85372853823	CTCFgfpcf2	CTCF2018111671	20181116	TR1_2_W0001_P0126_T0001_R1_P1_K1_Ch2.zen
CTCF	nuc	19.0247222222222	318.876329069043	272478.050981518	1.48481564045853	1418.92158324861	2895.85372853823	CTCFgfpcf2	CTCF2018111671	20181116	TR1_2_W0001_P0126_T0001_R1_P3_K1_Ch2.zen
CTCF	nuc	19.0447222222222	265.137820970884	288526.688430184	2.15364983817833	1807.02208674093	3687.921664747	CTCFgfpcf2	CTCF2018111572	20181115	TR1_2_W0001_P0082_T0001_R1_P1_K1_Ch2.zen
CTCF	nuc	19.0447222222222	187.993929726092	204577.626044541	1.90938227501366	1807.02208674093	3687.921664747	CTCFgfpcf2	CTCF2018111572	20181115	TR1_2_W0001_P0082_T0001_R1_P3_K1_Ch2.zen
CTCF	nuc	19.0925	90.9579214212173	98556.2999182921	2.0193441057615	1799.25623218863	3672.0724598818	CTCFgfpcf2	CTCF2018111672	20181116	TR1_2_W0001_P0127_T0001_R1_P1_K1_Ch2.zen
CTCF	nuc	19.2291666666667	117.687798837761	119729.175099853	0.85060860416584	1689.34247889645	3447.75128805209	CTCFgfpcf2	CTCF2018111674	20181116	TR1_2_W0001_P0129_T0001_R1_P3_K1_Ch2.zen
CTCF	nuc	19.3152777777778	293.94356785475	289841.536410466	2.19757333559469	1637.36617457393	3341.67370318416	CTCFgfpcf2	CTCF2018111576	20181115	TR1_2_W0001_P0086_T0001_R1_P1_K1_Ch2.zen
CTCF	nuc	19.3152777777778	235.731519192293	232441.846582027	1.58107091104877	1637.36617457393	3341.67370318416	CTCFgfpcf2	CTCF2018111576	20181115	TR1_2_W0001_P0086_T0001_R1_P2_K1_Ch2.zen
CTCF	nuc	19.3152777777778	190.658079173615	187997.413925572	2.09727742197596	1637.36617457393	3341.67370318416	CTCFgfpcf2	CTCF2018111576	20181115	TR1_2_W0001_P0086_T0001_R1_P3_K1_Ch2.zen
CTCF	nuc	19.3641666666667	130.426763310561	92931.8961327317	2.17799880430534	1183.17023034958	2414.71266876413	CTCFgfpcf2	CTCF2018111454	20181114	TR1_2_W0001_P0079_T0001_R1_P2_K1_Ch2.zen
CTCF	nuc	19.3841666666667	410.338164688261	404611.827260212	2.2648877974371	1637.36617457393	3341.67370318416	CTCFgfpcf2	CTCF2018111577	20181115	TR1_2_W0001_P0087_T0001_R1_P1_K1_Ch2.zen
CTCF	nuc	19.3841666666667	350.029926136496	345145.200221481	1.85277508807831	1637.36617457393	3341.67370318416	CTCFgfpcf2	CTCF2018111577	20181115	TR1_2_W0001_P0087_T0001_R1_P2_K1_Ch2.zen
CTCF	nuc	19.3841666666667	262.146304604785	258488.009264834	1.98171942667072	1637.36617457393	3341.67370318416	CTCFgfpcf2	CTCF2018111577	20181115	TR1_2_W0001_P0087_T0001_R1_P3_K1_Ch2.zen
CTCF	nuc	19.4319444444444	317.205265498516	321928.952566435	1.49446659903894	1685.26732749772	3439.43437856837	CTCFgfpcf2	CTCF2018111456	20181114	TR1_2_W0001_P0080_T0001_R1_P1_K1_Ch2.zen
CTCF	nuc	19.4519444444444	309.288782691	304972.606218006	2.08091424149623	1637.36617457393	3341.67370318416	CTCFgfpcf2	CTCF2018111578	20181115	TR1_2_W0001_P0088_T0001_R1_P1_K1_Ch2.zen
CTCF	nuc	19.4519444444444	245.360935592749	241936.882872883	1.77441890828196	1637.36617457393	3341.67370318416	CTCFgfpcf2	CTCF2018111578	20181115	TR1_2_W0001_P0088_T0001_R1_P2_K1_Ch2.zen
CTCF	nuc	19.4519444444444	192.471483952117	189785.512338376	2.38383843752892	1637.36617457393	3341.67370318416	CTCFgfpcf2	CTCF2018111578	20181115	TR1_2_W0001_P0088_T0001_R1_P3_K1_Ch2.zen
CTCF	nuc	19.4547222222222	210.468524417978	245282.557924896	1.24625872111047	1935.21250960817	3949.54339099707	CTCFgfpcf2	CTCF2018111677	20181116	TR1_2_W0001_P0133_T0001_R1_P2_K1_Ch2.zen
CTCF	nuc	19.4547222222222	274.338847078716	319717.802629715	1.64018421831824	1935.21250960817	3949.54339099707	CTCFgfpcf2	CTCF2018111677	20181116	TR1_2_W0001_P0133_T0001_R1_P3_K1_Ch2.zen
CTCF	nuc	19.5194444444444	239.027474909145	242197.3800154	1.79111877584178	1682.56081185177	3433.91069528862	CTCFgfpcf2	CTCF2018111579	20181115	TR1_2_W0001_P0089_T0001_R1_P2_K1_Ch2.zen
CTCF	nuc	19.5916666666667	420.695772642644	470369.620966119	1.2359156121338	1856.60822140209	3789.1211916536	CTCFgfpcf2	CTCF2018111684	20181116	TR1_2_W0001_P0135_T0001_R1_P3_K1_Ch2.zen
CTCF	nuc	19.6547222222222	277.959636627017	296269.479366226	1.77746550420238	1769.92283108267	3612.20640388107	CTCFgfpcf2	CTCF2018111586	20181115	TR1_2_W0001_P0091_T0001_R1_P3_K1_Ch2.zen
CTCF	nuc	19.6594444444444	211.378184215741	208428.366451002	0.602893725847279	1637.36617457393	3341.67370318416	CTCFgfpcf2	CTCF2018111683	20181116	TR1_2_W0001_P0136_T0001_R1_P1_K1_Ch2.zen
CTCF	nuc	19.6594444444444	129.290355995499	127486.087544902	1.8496944541427	1637.36617457393	3341.67370318416	CTCFgfpcf2	CTCF2018111683	20181116	TR1_2_W0001_P0136_T0001_R1_P2_K1_Ch2.zen
CTCF	nuc	19.6594444444444	237.361587546547	234049.167060918	0.410406556255401	1637.36617457393	3341.67370318416	CTCFgfpcf2	CTCF2018111683	20181116	TR1_2_W0001_P0136_T0001_R1_P3_K1_Ch2.zen
CTCF	nuc	19.7236111111111	310.721290059588	307058.25899302	1.37406320573484	1640.9635117251	3349.01544942651	CTCFgfpcf2	CTCF2018111585	20181115	TR1_2_W0001_P0092_T0001_R1_P3_K1_Ch2.zen
CTCF	nuc	19.7916666666667	322.448554099809	317948.730825109	1.73734736785446	1637.36617457393	3341.67370318416	CTCFgfpcf2	CTCF2018111584	20181115	TR1_2_W0001_P0093_T0001_R1_P1_K1_Ch2.zen
CTCF	nuc	19.7916666666667	281.871372548132	277937.810599918	1.70935093900115	1637.36617457393	3341.67370318416	CTCFgfpcf2	CTCF2018111584	20181115	TR1_2_W0001_P0093_T0001_R1_P2_K1_Ch2.zen
CTCF	nuc	19.7916666666667	212.997999983225	210025.577419679	1.9263611172137	1637.36617457393	3341.67370318416	CTCFgfpcf2	CTCF2018111584	20181115	TR1_2_W0001_P0093_T0001_R1_P3_K1_Ch2.zen
CTCF	nuc	19.7944444444444	360.303709883578	355275.611605323	0.424993294968345	1637.36617457393	3341.67370318416	CTCFgfpcf2	CTCF2018111681	20181116	TR1_2_W0001_P0138_T0001_R1_P1_K1_Ch2.zen
CTCF	nuc	19.7944444444444	409.765208390503	404046.866663012	0.353929308491432	1637.36617457393	3341.67370318416	CTCFgfpcf2	CTCF2018111681	20181116	TR1_2_W0001_P0138_T0001_R1_P2_K1_Ch2.zen
CTCF	nuc	19.7944444444444	659.903302658579	650694.242166296	0.206751042442105	1637.36617457393	3341.67370318416	CTCFgfpcf2	CTCF2018111681	20181116	TR1_2_W0001_P0138_T0001_R1_P3_K1_Ch2.zen
CTCF	nuc	19.8411111111111	511.741586413571	504600.147347099	0.346032910450763	1637.36617457393	3341.67370318416	CTCFgfpcf2	CTCF2018111468	20181114	TR1_2_W0001_P0086_T0001_R1_P1_K1_Ch2.zen
CTCF	nuc	19.8411111111111	377.50442068303	372236.283620875	0.965236649124257	1637.36617457393	3341.67370318416	CTCFgfpcf2	CTCF2018111468	20181114	TR1_2_W0001_P0086_T0001_R1_P2_K1_Ch2.zen
CTCF	nuc	19.8411111111111	119.654254917965	117984.459862751	2.26766727344358	1637.36617457393	3341.67370318416	CTCFgfpcf2	CTCF2018111468	20181114	TR1_2_W0001_P0086_T0001_R1_P3_K1_Ch2.zen
CTCF	nuc	19.8619444444444	251.056173623063	247552.642907969	1.93436511898369	1637.36617457393	3341.67370318416	CTCFgfpcf2	CTCF2018111680	20181116	TR1_2_W0001_P0139_T0001_R1_P1_K1_Ch2.zen
CTCF	nuc	19.8619444444444	203.396437179187	200558.006023664	2.02166042673054	1637.36617457393	3341.67370318416	CTCFgfpcf2	CTCF2018111680	20181116	TR1_2_W0001_P0139_T0001_R1_P2_K1_Ch2.zen
CTCF	nuc	19.8619444444444	210.590837276289	207652.007069219	1.65486812270716	1637.36617457393	3341.67370318416	CTCFgfpcf2	CTCF2018111680	20181116	TR1_2_W0001_P0139_T0001_R1_P3_K1_Ch2.zen
CTCF	nuc	19.9086111111111	243.841516139036	240438.667170698	1.48766757861285	1637.36617457393	3341.67370318416	CTCFgfpcf2	CTCF2018111469	20181114	TR1_2_W0001_P0087_T0001_R1_P1_K1_Ch2.zen
CTCF	nuc	19.9086111111111	166.501135663692	164177.584585552	2.50502090863622	1637.36617457393	3341.67370318416	CTCFgfpcf2	CTCF2018111469	20181114	TR1_2_W0001_P0087_T0001_R1_P2_K1_Ch2.zen
CTCF	nuc	19.9086111111111	188.848740989797	186213.325357446	2.41752802884133	1637.36617457393	3341.67370318416	CTCFgfpcf2	CTCF2018111469	20181114	TR1_2_W0001_P0087_T0001_R1_P3_K1_Ch2.zen
CTCF	nuc	19.995	212.098352258906	203847.767656564	1.86317074548619	1595.94462221649	3257.13713805452	CTCFgfpcf2	CTCF2018111581	20181115	TR1_2_W0001_P0096_T0001_R1_P1_K1_Ch2.zen
CTCF	nuc	19.9983333333333	244.42602105023	283836.158927219	1.33535050964551	1928.27706326542	3935.3889525927	CTCFgfpcf2	CTCF2018111678	20181116	TR1_2_W0001_P0141_T0001_R1_P3_K1_Ch2.zen
CTCF	cyt	14.0894444444444	676.12052996614	1644648.12071415	0.334971734066354	1979.15494403033	4039.22478288282	CTCFgfpcf2	CTCF201811151	20181115	TR1_2_W0001_P0005_T0001_R1_P4_K1_Ch2.zen
CTCF	cyt	14.0894444444444	0.143336846425079	348.663684437898	5.67999043659575	1979.15494403033	4039.22478288282	CTCFgfpcf2	CTCF201811151	20181115	TR1_2_W0001_P0005_T0001_R1_P5_K1_Ch2.zen
CTCF	cyt	14.1061111111111	1.94788899810748	3874.61449757248	1.19505042386635	1618.43484455854	3303.03706303541	CTCFgfpcf2	CTCF2018111610	20181116	TR1_2_W0001_P0049_T0001_R1_P4_K1_Ch2.zen
CTCF	cyt	14.1061111111111	3.91947589385633	7796.36731660599	0.788018243046357	1618.43484455854	3303.03706303541	CTCFgfpcf2	CTCF2018111610	20181116	TR1_2_W0001_P0049_T0001_R1_P5_K1_Ch2.zen
CTCF	cyt	14.1586111111111	14.8931124983157	23559.5775647888	0.724170922627711	1287.10196894702	2626.82524516302	CTCFgfpcf2	CTCF201811152	20181115	TR1_2_W0001_P0006_T0001_R1_P4_K1_Ch2.zen
CTCF	cyt	14.1586111111111	13.2678120109754	20988.4969460186	0.475937719165422	1287.10196894702	2626.82524516302	CTCFgfpcf2	CTCF201811152	20181115	TR1_2_W0001_P0006_T0001_R1_P5_K1_Ch2.zen
CTCF	cyt	14.1738888888889	11.966483365425	16864.1944054724	0.393121907204161	1146.64764705907	2340.17432905156	CTCFgfpcf2	CTCF201811169	20181116	TR1_2_W0001_P0050_T0001_R1_P4_K1_Ch2.zen
CTCF	cyt	14.1738888888889	35.0823154539037	49441.0070144887	0.372853312477612	1146.64764705907	2340.17432905156	CTCFgfpcf2	CTCF201811169	20181116	TR1_2_W0001_P0050_T0001_R1_P5_K1_Ch2.zen
CTCF	cyt	14.2258333333333	12.7200806607977	18626.0687457014	0.459702612578424	1191.41280072588	2431.5347951161	CTCFgfpcf2	CTCF201811153	20181115	TR1_2_W0001_P0007_T0001_R1_P4_K1_Ch2.zen
CTCF	cyt	14.2258333333333	219.092276945001	320817.762155129	0.132418452531142	1191.41280072588	2431.5347951161	CTCFgfpcf2	CTCF201811153	20181115	TR1_2_W0001_P0007_T0001_R1_P5_K1_Ch2.zen
CTCF	cyt	14.2636111111111	25.4291107210868	42398.9722013399	0.506133788067227	1356.61021167254	2768.68347484756	CTCFgfpcf2	CTCF201811168	20181116	TR1_2_W0001_P0052_T0001_R1_P4_K1_Ch2.zen
CTCF	cyt	14.2636111111111	1.54657678128262	2578.66925336338	1.75075807019498	1356.61021167254	2768.68347484756	CTCFgfpcf2	CTCF201811168	20181116	TR1_2_W0001_P0052_T0001_R1_P5_K1_Ch2.zen
CTCF	cyt	14.2936111111111	335.069097472458	674293.952248203	0.182601341993151	1637.36617457393	3341.67370318416	CTCFgfpcf2	CTCF201811141	20181114	TR1_2_W0001_P0001_T0001_R1_P4_K1_Ch2.zen
CTCF	cyt	14.2936111111111	22.4978351369704	45274.7038923313	0.655402651394583	1637.36617457393	3341.67370318416	CTCFgfpcf2	CTCF201811141	20181114	TR1_2_W0001_P0001_T0001_R1_P5_K1_Ch2.zen
CTCF	cyt	14.2936111111111	3.7240592353624	5078.10651288872	0.914008261881657	1109.47150175178	2264.30214536519	CTCFgfpcf2	CTCF201811154	20181115	TR1_2_W0001_P0008_T0001_R1_P4_K1_Ch2.zen
CTCF	cyt	14.2936111111111	1.34583875448663	1835.17825913195	1.94628105788235	1109.47150175178	2264.30214536519	CTCFgfpcf2	CTCF201811154	20181115	TR1_2_W0001_P0008_T0001_R1_P5_K1_Ch2.zen
CTCF	cyt	14.3325	0.0610663144554028	122.668909901316	3.39764039999998	1634.42020259243	3335.66131740645	CTCFgfpcf2	CTCF201811167	20181116	TR1_2_W0001_P0053_T0001_R1_P4_K1_Ch2.zen
CTCF	cyt	14.3325	1.17056905733071	2351.41798727407	1.47473239186441	1634.42020259243	3335.66131740645	CTCFgfpcf2	CTCF201811167	20181116	TR1_2_W0001_P0053_T0001_R1_P5_K1_Ch2.zen
CTCF	cyt	14.3611111111111	28.7453796178128	37315.6126685382	0.554366657290559	1056.21773083177	2155.61739992327	CTCFgfpcf2	CTCF201811143	20181114	TR1_2_W0001_P0002_T0001_R1_P4_K1_Ch2.zen
CTCF	cyt	14.3611111111111	1.54375085797454	2004.00933432809	1.42178966222222	1056.21773083177	2155.61739992327	CTCFgfpcf2	CTCF201811143	20181114	TR1_2_W0001_P0002_T0001_R1_P5_K1_Ch2.zen
CTCF	cyt	14.3613888888889	117.09552654433	235643.352310789	0.274676031200523	1637.36617457393	3341.67370318416	CTCFgfpcf2	CTCF201811155	20181115	TR1_2_W0001_P0009_T0001_R1_P4_K1_Ch2.zen
CTCF	cyt	14.3613888888889	387.954707608513	780721.096215514	0.309966930404575	1637.36617457393	3341.67370318416	CTCFgfpcf2	CTCF201811155	20181115	TR1_2_W0001_P0009_T0001_R1_P5_K1_Ch2.zen
CTCF	cyt	14.4	1.24124522910279	2430.65946583464	1.80661695635088	1593.29961828976	3251.73899303111	CTCFgfpcf2	CTCF201811166	20181116	TR1_2_W0001_P0054_T0001_R1_P4_K1_Ch2.zen
CTCF	cyt	14.4	13.9291209274021	27276.600013535	1.07097943757303	1593.29961828976	3251.73899303111	CTCFgfpcf2	CTCF201811166	20181116	TR1_2_W0001_P0054_T0001_R1_P5_K1_Ch2.zen
CTCF	cyt	14.4288888888889	53.6919376549438	107835.60653385	0.49238962095918	1634.1203329612	3335.0493184067	CTCFgfpcf2	CTCF201811145	20181114	TR1_2_W0001_P0003_T0001_R1_P4_K1_Ch2.zen
CTCF	cyt	14.4288888888889	9.31775389596824	18713.9016915767	0.526260403394907	1634.1203329612	3335.0493184067	CTCFgfpcf2	CTCF201811145	20181114	TR1_2_W0001_P0003_T0001_R1_P5_K1_Ch2.zen
CTCF	cyt	14.4288888888889	10.7327822606228	17636.5603549489	0.688277974798094	1337.00335116922	2728.66815563346	CTCFgfpcf2	CTCF201811156	20181115	TR1_2_W0001_P0010_T0001_R1_P4_K1_Ch2.zen
CTCF	cyt	14.4288888888889	0.0937642865405077	154.077429184186	-185.87392434	1337.00335116922	2728.66815563346	CTCFgfpcf2	CTCF201811156	20181115	TR1_2_W0001_P0010_T0001_R1_P5_K1_Ch2.zen
CTCF	cyt	14.4677777777778	40.3050579830807	62392.3884207821	0.223948080396432	1259.51396287411	2570.52133718647	CTCFgfpcf2	CTCF201811165	20181116	TR1_2_W0001_P0055_T0001_R1_P4_K1_Ch2.zen
CTCF	cyt	14.4677777777778	29.0439269989013	44960.1133272401	0.348114851575672	1259.51396287411	2570.52133718647	CTCFgfpcf2	CTCF201811165	20181116	TR1_2_W0001_P0055_T0001_R1_P5_K1_Ch2.zen
CTCF	cyt	14.4963888888889	22.2631990334265	49914.1202211343	0.426248064716883	1824.17616744011	3722.93114598883	CTCFgfpcf2	CTCF201811147	20181114	TR1_2_W0001_P0004_T0001_R1_P4_K1_Ch2.zen
CTCF	cyt	14.4963888888889	212.970355144505	477479.803969771	0.125001605915554	1824.17616744011	3722.93114598883	CTCFgfpcf2	CTCF201811147	20181114	TR1_2_W0001_P0004_T0001_R1_P5_K1_Ch2.zen
CTCF	cyt	14.4977777777778	7.81617031737608	22596.4522062895	0.940963213204059	2352.21583217187	4800.59861541206	CTCFgfpcf2	CTCF2018111516	20181115	TR1_2_W0001_P0011_T0001_R1_P4_K1_Ch2.zen
CTCF	cyt	14.4977777777778	73.4290947308665	212282.609291213	0.351086195885714	2352.21583217187	4800.59861541206	CTCFgfpcf2	CTCF2018111516	20181115	TR1_2_W0001_P0011_T0001_R1_P5_K1_Ch2.zen
CTCF	cyt	14.5577777777778	172.886753292386	350699.893545978	0.102823148351344	1650.45938338064	3368.39541775179	CTCFgfpcf2	CTCF201811164	20181116	TR1_2_W0001_P0057_T0001_R1_P4_K1_Ch2.zen
CTCF	cyt	14.5577777777778	71.4426200447501	144920.988839247	0.382958981633172	1650.45938338064	3368.39541775179	CTCFgfpcf2	CTCF201811164	20181116	TR1_2_W0001_P0057_T0001_R1_P5_K1_Ch2.zen
CTCF	cyt	14.5638888888889	321.189441929454	579601.162943068	0.167099199626964	1468.24629310305	2996.51971785529	CTCFgfpcf2	CTCF201811149	20181114	TR1_2_W0001_P0005_T0001_R1_P4_K1_Ch2.zen
CTCF	cyt	14.5638888888889	574.386156186102	1036506.31261094	0.119976062884581	1468.24629310305	2996.51971785529	CTCFgfpcf2	CTCF201811149	20181114	TR1_2_W0001_P0005_T0001_R1_P5_K1_Ch2.zen
CTCF	cyt	14.5652777777778	8.08378857877209	19963.0949689874	0.752582649855688	2009.29568645113	4100.73852849824	CTCFgfpcf2	CTCF2018111515	20181115	TR1_2_W0001_P0012_T0001_R1_P4_K1_Ch2.zen
CTCF	cyt	14.5652777777778	44.8828925408329	110839.297384445	0.468281802138158	2009.29568645113	4100.73852849824	CTCFgfpcf2	CTCF2018111515	20181115	TR1_2_W0001_P0012_T0001_R1_P5_K1_Ch2.zen
CTCF	cyt	14.6255555555556	513.301071376405	1029184.17554959	-0.056237651438771	1631.36768352583	3329.43148143468	CTCFgfpcf2	CTCF201811163	20181116	TR1_2_W0001_P0058_T0001_R1_P4_K1_Ch2.zen
CTCF	cyt	14.6255555555556	415.337638043965	832764.528308447	0.0778940833263158	1631.36768352583	3329.43148143468	CTCFgfpcf2	CTCF201811163	20181116	TR1_2_W0001_P0058_T0001_R1_P5_K1_Ch2.zen
CTCF	cyt	14.6327777777778	17.4362779148374	28164.6232710615	0.544964177258799	1314.25939298536	2682.25038534509	CTCFgfpcf2	CTCF2018111410	20181114	TR1_2_W0001_P0006_T0001_R1_P4_K1_Ch2.zen
CTCF	cyt	14.6327777777778	229.270275952339	370337.693686053	0.0353891997758376	1314.25939298536	2682.25038534509	CTCFgfpcf2	CTCF2018111410	20181114	TR1_2_W0001_P0006_T0001_R1_P5_K1_Ch2.zen
CTCF	cyt	14.6330555555556	20.7488116974448	48033.7651207139	0.372738523461365	1883.58111028274	3844.16971706657	CTCFgfpcf2	CTCF2018111514	20181115	TR1_2_W0001_P0013_T0001_R1_P4_K1_Ch2.zen
CTCF	cyt	14.6330555555556	11.574509884285	26795.1387904107	0.762892481046556	1883.58111028274	3844.16971706657	CTCFgfpcf2	CTCF2018111514	20181115	TR1_2_W0001_P0013_T0001_R1_P5_K1_Ch2.zen
CTCF	cyt	14.6944444444444	31.4130993152816	55059.3117671075	0.62141116345679	1426.10307646826	2910.51031996803	CTCFgfpcf2	CTCF201811162	20181116	TR1_2_W0001_P0059_T0001_R1_P4_K1_Ch2.zen
CTCF	cyt	14.6944444444444	1.36201532362084	2387.27244268878	0.780974345205479	1426.10307646826	2910.51031996803	CTCFgfpcf2	CTCF201811162	20181116	TR1_2_W0001_P0059_T0001_R1_P5_K1_Ch2.zen
CTCF	cyt	14.7005555555556	4.89363614395652	7352.14142396456	1.03198990162162	1222.39932928604	2494.77469175644	CTCFgfpcf2	CTCF2018111412	20181114	TR1_2_W0001_P0007_T0001_R1_P4_K1_Ch2.zen
CTCF	cyt	14.7005555555556	9.92858441753695	14916.5885305246	0.604354077368249	1222.39932928604	2494.77469175644	CTCFgfpcf2	CTCF2018111412	20181114	TR1_2_W0001_P0007_T0001_R1_P5_K1_Ch2.zen
CTCF	cyt	14.7005555555556	12.6991290433621	28335.3739913502	0.31338188359202	1815.45688123981	3705.13609815008	CTCFgfpcf2	CTCF2018111513	20181115	TR1_2_W0001_P0014_T0001_R1_P4_K1_Ch2.zen
CTCF	cyt	14.7005555555556	230.938094924868	515288.667923767	1.73373266115861	1815.45688123981	3705.13609815008	CTCFgfpcf2	CTCF2018111513	20181115	TR1_2_W0001_P0014_T0001_R1_P5_K1_Ch2.zen
CTCF	cyt	14.7619444444444	3.1834988536045	5709.81242473682	1.14634367279029	1459.31171588546	2978.2852861193	CTCFgfpcf2	CTCF201811161	20181116	TR1_2_W0001_P0060_T0001_R1_P4_K1_Ch2.zen
CTCF	cyt	14.7619444444444	0.161068693094069	288.887185878312	3.65826000744186	1459.31171588546	2978.2852861193	CTCFgfpcf2	CTCF201811161	20181116	TR1_2_W0001_P0060_T0001_R1_P5_K1_Ch2.zen
CTCF	cyt	14.7683333333333	286.56953505593	479152.058922193	0.177729632827106	1360.42393826456	2776.46684674176	CTCFgfpcf2	CTCF2018111414	20181114	TR1_2_W0001_P0008_T0001_R1_P4_K1_Ch2.zen
CTCF	cyt	14.7683333333333	113.397315015041	189603.395752102	0.0718634270397045	1360.42393826456	2776.46684674176	CTCFgfpcf2	CTCF2018111414	20181114	TR1_2_W0001_P0008_T0001_R1_P5_K1_Ch2.zen
CTCF	cyt	14.7683333333333	0.126175176831919	253.915264950998	11.343935959	1637.36617457393	3341.67370318416	CTCFgfpcf2	CTCF2018111512	20181115	TR1_2_W0001_P0015_T0001_R1_P4_K1_Ch2.zen
CTCF	cyt	14.7683333333333	0.0869256579372917	174.929427644785	3.00302678360655	1637.36617457393	3341.67370318416	CTCFgfpcf2	CTCF2018111512	20181115	TR1_2_W0001_P0015_T0001_R1_P5_K1_Ch2.zen
CTCF	cyt	14.8372222222222	23.8550100298989	34570.5270549409	0.377386011705314	1179.11814584556	2406.44283612655	CTCFgfpcf2	CTCF2018111511	20181115	TR1_2_W0001_P0016_T0001_R1_P4_K1_Ch2.zen
CTCF	cyt	14.8372222222222	10.1243154903983	14672.0928700048	0.692317565140506	1179.11814584556	2406.44283612655	CTCFgfpcf2	CTCF2018111511	20181115	TR1_2_W0001_P0016_T0001_R1_P5_K1_Ch2.zen
CTCF	cyt	14.8580555555556	84.9497349893344	121424.367498525	0.165322741973506	1162.98669747851	2373.52042839666	CTCFgfpcf2	CTCF2018111417	20181114	TR1_2_W0001_P0010_T0001_R1_P4_K1_Ch2.zen
CTCF	cyt	14.8580555555556	129.63914923561	185301.951806644	0.201615003157333	1162.98669747851	2373.52042839666	CTCFgfpcf2	CTCF2018111417	20181114	TR1_2_W0001_P0010_T0001_R1_P5_K1_Ch2.zen
CTCF	cyt	14.8741666666667	0.618248863829281	1478.4849864654	1.63588733333333	1945.73870256074	3971.02612511633	CTCFgfpcf2	CTCF2018111611	20181116	TR1_2_W0001_P0063_T0001_R1_P4_K1_Ch2.zen
CTCF	cyt	14.8741666666667	12.6462226052468	30242.2719251769	0.342393797647059	1945.73870256074	3971.02612511633	CTCFgfpcf2	CTCF2018111611	20181116	TR1_2_W0001_P0063_T0001_R1_P5_K1_Ch2.zen
CTCF	cyt	14.9047222222222	17.3557295733368	61691.2506426127	0.769895450061912	2892.08881388975	5902.41650690216	CTCFgfpcf2	CTCF2018111510	20181115	TR1_2_W0001_P0017_T0001_R1_P4_K1_Ch2.zen
CTCF	cyt	14.9047222222222	107.078884038876	380613.805133376	0.288466089659763	2892.08881388975	5902.41650690216	CTCFgfpcf2	CTCF2018111510	20181115	TR1_2_W0001_P0017_T0001_R1_P5_K1_Ch2.zen
CTCF	cyt	14.9255555555556	45.071081056653	90635.0851517907	0.239140618308458	1636.17328659037	3339.23915771264	CTCFgfpcf2	CTCF2018111419	20181114	TR1_2_W0001_P0011_T0001_R1_P4_K1_Ch2.zen
CTCF	cyt	14.9255555555556	87.3639760335876	175683.41431727	0.347638820432781	1636.17328659037	3339.23915771264	CTCFgfpcf2	CTCF2018111419	20181114	TR1_2_W0001_P0011_T0001_R1_P5_K1_Ch2.zen
CTCF	cyt	14.9416666666667	3.48630479476031	5482.3412858972	1.09374576384	1279.47451576298	2611.25850137462	CTCFgfpcf2	CTCF2018111612	20181116	TR1_2_W0001_P0064_T0001_R1_P4_K1_Ch2.zen
CTCF	cyt	14.9416666666667	85.0503265793556	133744.73668677	0.221998171602721	1279.47451576298	2611.25850137462	CTCFgfpcf2	CTCF2018111612	20181116	TR1_2_W0001_P0064_T0001_R1_P5_K1_Ch2.zen
CTCF	cyt	14.9725	10.9958628354663	21837.7585725138	0.646020155221407	1615.88210821065	3297.82722539654	CTCFgfpcf2	CTCF201811159	20181115	TR1_2_W0001_P0018_T0001_R1_P5_K1_Ch2.zen
CTCF	cyt	14.9941666666667	2.9020747907327	5327.23811899943	1.17354721360875	1493.56605452951	3048.19440262867	CTCFgfpcf2	CTCF2018111421	20181114	TR1_2_W0001_P0012_T0001_R1_P4_K1_Ch2.zen
CTCF	cyt	14.9941666666667	69.1727465161748	126978.013527975	0.265624014858559	1493.56605452951	3048.19440262867	CTCFgfpcf2	CTCF2018111421	20181114	TR1_2_W0001_P0012_T0001_R1_P5_K1_Ch2.zen
CTCF	cyt	15.0094444444444	114.375361961184	180162.063844683	0.0848643249139073	1281.6274259359	2615.65234034717	CTCFgfpcf2	CTCF2018111613	20181116	TR1_2_W0001_P0065_T0001_R1_P4_K1_Ch2.zen
CTCF	cyt	15.0094444444444	16.3163994628753	25701.3062196341	0.483194416538306	1281.6274259359	2615.65234034717	CTCFgfpcf2	CTCF2018111613	20181116	TR1_2_W0001_P0065_T0001_R1_P5_K1_Ch2.zen
CTCF	cyt	15.0402777777778	1.26647630061794	2423.64926059865	10.4382355901639	1557.05383773577	3177.76557547216	CTCFgfpcf2	CTCF201811158	20181115	TR1_2_W0001_P0019_T0001_R1_P4_K1_Ch2.zen
CTCF	cyt	15.0402777777778	48.4428698073973	92704.8737767051	0.432793363856639	1557.05383773577	3177.76557547216	CTCFgfpcf2	CTCF201811158	20181115	TR1_2_W0001_P0019_T0001_R1_P5_K1_Ch2.zen
CTCF	cyt	15.0619444444444	71.7160961323298	140414.482364299	0.348893952329755	1593.03819348305	3251.20545544159	CTCFgfpcf2	CTCF2018111423	20181114	TR1_2_W0001_P0013_T0001_R1_P4_K1_Ch2.zen
CTCF	cyt	15.0619444444444	2.97946327382549	5833.55502990141	2.62590577630573	1593.03819348305	3251.20545544159	CTCFgfpcf2	CTCF2018111423	20181114	TR1_2_W0001_P0013_T0001_R1_P5_K1_Ch2.zen
CTCF	cyt	15.1005555555556	2.93969570880323	7109.99037053103	1.14495326318182	1967.87523251724	4016.20420512317	CTCFgfpcf2	CTCF2018111614	20181116	TR1_2_W0001_P0067_T0001_R1_P4_K1_Ch2.zen
CTCF	cyt	15.1005555555556	18.3077214861411	44279.3188026321	0.502968298177117	1967.87523251724	4016.20420512317	CTCFgfpcf2	CTCF2018111614	20181116	TR1_2_W0001_P0067_T0001_R1_P5_K1_Ch2.zen
CTCF	cyt	15.1077777777778	9.1347213062276	20865.1486358173	1.20692418372781	1858.47663987358	3792.93441619046	CTCFgfpcf2	CTCF201811157	20181115	TR1_2_W0001_P0020_T0001_R1_P4_K1_Ch2.zen
CTCF	cyt	15.1077777777778	3.28552420969696	7504.65708627226	0.932315505429741	1858.47663987358	3792.93441619046	CTCFgfpcf2	CTCF201811157	20181115	TR1_2_W0001_P0020_T0001_R1_P5_K1_Ch2.zen
CTCF	cyt	15.1297222222222	1.26314582739054	2084.15353476222	2.09046819925651	1342.47789418034	2739.84106044932	CTCFgfpcf2	CTCF2018111425	20181114	TR1_2_W0001_P0014_T0001_R1_P4_K1_Ch2.zen
CTCF	cyt	15.1297222222222	3.37590507333727	5570.1442692113	1.16059993216374	1342.47789418034	2739.84106044932	CTCFgfpcf2	CTCF2018111425	20181114	TR1_2_W0001_P0014_T0001_R1_P5_K1_Ch2.zen
CTCF	cyt	15.1680555555556	3.46522532433657	6710.04182867246	1.17020277337884	1575.52273143341	3215.45843694365	CTCFgfpcf2	CTCF2018111615	20181116	TR1_2_W0001_P0068_T0001_R1_P4_K1_Ch2.zen
CTCF	cyt	15.1766666666667	97.2439281871673	210586.574250988	0.36455024911353	1761.9724413727	3595.98058424681	CTCFgfpcf2	CTCF2018111517	20181115	TR1_2_W0001_P0021_T0001_R1_P4_K1_Ch2.zen
CTCF	cyt	15.1766666666667	199.753007894855	432575.096595687	0.0447601245403152	1761.9724413727	3595.98058424681	CTCFgfpcf2	CTCF2018111517	20181115	TR1_2_W0001_P0021_T0001_R1_P5_K1_Ch2.zen
CTCF	cyt	15.1972222222222	8.53299326899701	18527.0855897358	1.22211700349904	1766.59350927956	3605.4116457557	CTCFgfpcf2	CTCF2018111426	20181114	TR1_2_W0001_P0015_T0001_R1_P4_K1_Ch2.zen
CTCF	cyt	15.1972222222222	223.104379604987	484410.781314534	0.114636260652284	1766.59350927956	3605.4116457557	CTCFgfpcf2	CTCF2018111426	20181114	TR1_2_W0001_P0015_T0001_R1_P5_K1_Ch2.zen
CTCF	cyt	15.2355555555556	0.635890937432146	933.331203697978	1.20741186649682	1194.21927291558	2437.26247806245	CTCFgfpcf2	CTCF2018111616	20181116	TR1_2_W0001_P0069_T0001_R1_P4_K1_Ch2.zen
CTCF	cyt	15.2355555555556	18.8234462853599	27628.1807855358	0.355882584154176	1194.21927291558	2437.26247806245	CTCFgfpcf2	CTCF2018111616	20181116	TR1_2_W0001_P0069_T0001_R1_P5_K1_Ch2.zen
CTCF	cyt	15.2444444444444	16.5259087616841	33256.7832052169	0.58313113999198	1637.36617457393	3341.67370318416	CTCFgfpcf2	CTCF2018111518	20181115	TR1_2_W0001_P0022_T0001_R1_P4_K1_Ch2.zen
CTCF	cyt	15.2444444444444	13.061456853914	26284.9108753427	0.528754123728155	1637.36617457393	3341.67370318416	CTCFgfpcf2	CTCF2018111518	20181115	TR1_2_W0001_P0022_T0001_R1_P5_K1_Ch2.zen
CTCF	cyt	15.265	281.061181328207	565608.276653814	0.128295829827988	1637.36617457393	3341.67370318416	CTCFgfpcf2	CTCF2018111428	20181114	TR1_2_W0001_P0016_T0001_R1_P4_K1_Ch2.zen
CTCF	cyt	15.265	59.7333746369606	120207.603652227	2.46767434294209	1637.36617457393	3341.67370318416	CTCFgfpcf2	CTCF2018111428	20181114	TR1_2_W0001_P0016_T0001_R1_P5_K1_Ch2.zen
CTCF	cyt	15.3033333333333	3.21458982430705	6083.69696765034	0.888093299818731	1539.83055635245	3142.61486369191	CTCFgfpcf2	CTCF2018111617	20181116	TR1_2_W0001_P0070_T0001_R1_P4_K1_Ch2.zen
CTCF	cyt	15.3119444444444	31.7099711446915	63813.2311517867	0.395641891793291	1637.36617457393	3341.67370318416	CTCFgfpcf2	CTCF2018111519	20181115	TR1_2_W0001_P0023_T0001_R1_P4_K1_Ch2.zen
CTCF	cyt	15.3119444444444	41.7843426037694	84086.923350801	0.159935572728066	1637.36617457393	3341.67370318416	CTCFgfpcf2	CTCF2018111519	20181115	TR1_2_W0001_P0023_T0001_R1_P5_K1_Ch2.zen
CTCF	cyt	15.3338888888889	53.9149206726734	118885.676470319	0.139304718752934	1794.12000363325	3661.59001547591	CTCFgfpcf2	CTCF2018111429	20181114	TR1_2_W0001_P0017_T0001_R1_P4_K1_Ch2.zen
CTCF	cyt	15.3338888888889	3.35472051024062	7397.36259003635	1.43161281095632	1794.12000363325	3661.59001547591	CTCFgfpcf2	CTCF2018111429	20181114	TR1_2_W0001_P0017_T0001_R1_P5_K1_Ch2.zen
CTCF	cyt	15.3708333333333	13.9894403465373	25228.0651512623	0.46174026549346	1467.28517249014	2994.55818259969	CTCFgfpcf2	CTCF2018111618	20181116	TR1_2_W0001_P0071_T0001_R1_P4_K1_Ch2.zen
CTCF	cyt	15.3708333333333	5.45068470570734	9829.57326871269	0.559775402944785	1467.28517249014	2994.55818259969	CTCFgfpcf2	CTCF2018111618	20181116	TR1_2_W0001_P0071_T0001_R1_P5_K1_Ch2.zen
CTCF	cyt	15.3797222222222	0.151109362432747	304.092887064462	3.76822219846154	1637.36617457393	3341.67370318416	CTCFgfpcf2	CTCF2018111520	20181115	TR1_2_W0001_P0024_T0001_R1_P4_K1_Ch2.zen
CTCF	cyt	15.3797222222222	0.441062605982245	887.595573629724	5.29379617435897	1637.36617457393	3341.67370318416	CTCFgfpcf2	CTCF2018111520	20181115	TR1_2_W0001_P0024_T0001_R1_P5_K1_Ch2.zen
CTCF	cyt	15.4013888888889	31.1207134478117	57383.3712268196	0.720778243813692	1500.26314296025	3061.86238028964	CTCFgfpcf2	CTCF2018111431	20181114	TR1_2_W0001_P0018_T0001_R1_P4_K1_Ch2.zen
CTCF	cyt	15.4013888888889	9.38318444540656	17301.6199395115	0.709192495152725	1500.26314296025	3061.86238028964	CTCFgfpcf2	CTCF2018111431	20181114	TR1_2_W0001_P0018_T0001_R1_P5_K1_Ch2.zen
CTCF	cyt	15.4397222222222	9.28509056632556	20226.6598951393	0.642705032198853	1772.42943364114	3617.32208782767	CTCFgfpcf2	CTCF2018111619	20181116	TR1_2_W0001_P0072_T0001_R1_P4_K1_Ch2.zen
CTCF	cyt	15.4397222222222	1.92515935598311	4193.77099870609	0.931560115509138	1772.42943364114	3617.32208782767	CTCFgfpcf2	CTCF2018111619	20181116	TR1_2_W0001_P0072_T0001_R1_P5_K1_Ch2.zen
CTCF	cyt	15.4475	3.93243928103056	5195.54369368317	0.443688530866732	1074.97880519574	2193.90656811246	CTCFgfpcf2	CTCF2018111521	20181115	TR1_2_W0001_P0025_T0001_R1_P4_K1_Ch2.zen
CTCF	cyt	15.4475	5.63477954650507	7444.6777803692	0.681925409219226	1074.97880519574	2193.90656811246	CTCFgfpcf2	CTCF2018111521	20181115	TR1_2_W0001_P0025_T0001_R1_P5_K1_Ch2.zen
CTCF	cyt	15.4688888888889	10.0094277424518	21014.0670442196	1.03040085307599	1708.17275394455	3486.18168677969	CTCFgfpcf2	CTCF2018111433	20181114	TR1_2_W0001_P0019_T0001_R1_P4_K1_Ch2.zen
CTCF	cyt	15.4688888888889	145.882284129671	306269.267149321	0.256835385686901	1708.17275394455	3486.18168677969	CTCFgfpcf2	CTCF2018111433	20181114	TR1_2_W0001_P0019_T0001_R1_P5_K1_Ch2.zen
CTCF	cyt	15.5075	27.4361135674953	87625.9130768215	0.217554358441558	2598.60871249701	5303.45779353609	CTCFgfpcf2	CTCF2018111620	20181116	TR1_2_W0001_P0073_T0001_R1_P4_K1_Ch2.zen
CTCF	cyt	15.5075	144.829516617869	462558.904448872	1.99382405987704	2598.60871249701	5303.45779353609	CTCFgfpcf2	CTCF2018111620	20181116	TR1_2_W0001_P0073_T0001_R1_P5_K1_Ch2.zen
CTCF	cyt	15.5166666666667	8.4111160067113	16193.6008080655	0.406922488562235	1566.46513077737	3196.97292869495	CTCFgfpcf2	CTCF2018111522	20181115	TR1_2_W0001_P0026_T0001_R1_P4_K1_Ch2.zen
CTCF	cyt	15.5166666666667	20.9388527905825	40312.7745710547	0.398561215954941	1566.46513077737	3196.97292869495	CTCFgfpcf2	CTCF2018111522	20181115	TR1_2_W0001_P0026_T0001_R1_P5_K1_Ch2.zen
CTCF	cyt	15.5366666666667	80.1120651426994	219806.361199502	0.457625714068246	2232.40638104919	4556.08147659077	CTCFgfpcf2	CTCF2018111435	20181114	TR1_2_W0001_P0020_T0001_R1_P5_K1_Ch2.zen
CTCF	cyt	15.575	57.6929613099473	116101.470389357	0.263756319626476	1637.36617457393	3341.67370318416	CTCFgfpcf2	CTCF2018111621	20181116	TR1_2_W0001_P0074_T0001_R1_P4_K1_Ch2.zen
CTCF	cyt	15.575	15.5418018345562	31276.3637802876	0.520308639123288	1637.36617457393	3341.67370318416	CTCFgfpcf2	CTCF2018111621	20181116	TR1_2_W0001_P0074_T0001_R1_P5_K1_Ch2.zen
CTCF	cyt	15.5841666666667	44.5110706029005	88941.9242102456	0.306913008837417	1625.80856190077	3318.08596151632	CTCFgfpcf2	CTCF2018111523	20181115	TR1_2_W0001_P0027_T0001_R1_P4_K1_Ch2.zen
CTCF	cyt	15.5841666666667	14.4561541917721	28886.2557804313	0.153379100250658	1625.80856190077	3318.08596151632	CTCFgfpcf2	CTCF2018111523	20181115	TR1_2_W0001_P0027_T0001_R1_P5_K1_Ch2.zen
CTCF	cyt	15.6044444444444	0.389162763221385	707.256380323569	3.03680782444445	1478.68790744169	3017.82983687207	CTCFgfpcf2	CTCF2018111437	20181114	TR1_2_W0001_P0021_T0001_R1_P4_K1_Ch2.zen
CTCF	cyt	15.6044444444444	38.185619949406	69397.7582086001	0.343821916175692	1478.68790744169	3017.82983687207	CTCFgfpcf2	CTCF2018111437	20181114	TR1_2_W0001_P0021_T0001_R1_P5_K1_Ch2.zen
CTCF	cyt	15.6425	1.14550784889088	2034.88437199996	0.952378996853932	1445.34855562113	2949.78810192603	CTCFgfpcf2	CTCF2018111622	20181116	TR1_2_W0001_P0075_T0001_R1_P4_K1_Ch2.zen
CTCF	cyt	15.6425	1.72285067677407	3060.47830300904	1.0447444379562	1445.34855562113	2949.78810192603	CTCFgfpcf2	CTCF2018111622	20181116	TR1_2_W0001_P0075_T0001_R1_P5_K1_Ch2.zen
CTCF	cyt	15.6519444444444	27.5328912969161	54867.8556708377	0.170508327067554	1621.42585190591	3309.14136075082	CTCFgfpcf2	CTCF2018111524	20181115	TR1_2_W0001_P0028_T0001_R1_P4_K1_Ch2.zen
CTCF	cyt	15.6519444444444	0.53828915778711	1072.70869231042	7.58170592225807	1621.42585190591	3309.14136075082	CTCFgfpcf2	CTCF2018111524	20181115	TR1_2_W0001_P0028_T0001_R1_P5_K1_Ch2.zen
CTCF	cyt	15.6733333333333	22.949286527888	73176.0966266588	0.542942958962017	2594.36440387041	5294.79565384739	CTCFgfpcf2	CTCF2018111439	20181114	TR1_2_W0001_P0022_T0001_R1_P4_K1_Ch2.zen
CTCF	cyt	15.6733333333333	34.7265725586336	110729.151687362	0.430870932213962	2594.36440387041	5294.79565384739	CTCFgfpcf2	CTCF2018111439	20181114	TR1_2_W0001_P0022_T0001_R1_P5_K1_Ch2.zen
CTCF	cyt	15.7105555555556	14.0602755583475	26669.6370904991	0.521499893124019	1543.31365745363	3149.72346745819	CTCFgfpcf2	CTCF2018111636	20181116	TR1_2_W0001_P0076_T0001_R1_P4_K1_Ch2.zen
CTCF	cyt	15.7105555555556	3.14699244209678	5969.23908133764	0.831373449945945	1543.31365745363	3149.72346745819	CTCFgfpcf2	CTCF2018111636	20181116	TR1_2_W0001_P0076_T0001_R1_P5_K1_Ch2.zen
CTCF	cyt	15.7197222222222	4.15283244165109	7864.72266978796	1.15879743586777	1540.8839445442	3144.76470633205	CTCFgfpcf2	CTCF2018111525	20181115	TR1_2_W0001_P0029_T0001_R1_P4_K1_Ch2.zen
CTCF	cyt	15.7408333333333	5.61833396452491	11306.3503694226	0.615205394731708	1637.36617457393	3341.67370318416	CTCFgfpcf2	CTCF2018111441	20181114	TR1_2_W0001_P0023_T0001_R1_P4_K1_Ch2.zen
CTCF	cyt	15.7408333333333	9.59388198038543	19306.7538807832	1.02453649898638	1637.36617457393	3341.67370318416	CTCFgfpcf2	CTCF2018111441	20181114	TR1_2_W0001_P0023_T0001_R1_P5_K1_Ch2.zen
CTCF	cyt	15.78	13.2298114051917	26577.8066523996	0.707161292307692	1634.54322603088	3335.91239391916	CTCFgfpcf2	CTCF2018111635	20181116	TR1_2_W0001_P0077_T0001_R1_P4_K1_Ch2.zen
CTCF	cyt	15.78	7.59854046874916	15264.9598118684	0.694572645517241	1634.54322603088	3335.91239391916	CTCFgfpcf2	CTCF2018111635	20181116	TR1_2_W0001_P0077_T0001_R1_P5_K1_Ch2.zen
CTCF	cyt	15.7872222222222	279.455349623813	444621.927690009	0.0961991296877524	1294.52182007867	2641.9682973362	CTCFgfpcf2	CTCF2018111526	20181115	TR1_2_W0001_P0030_T0001_R1_P4_K1_Ch2.zen
CTCF	cyt	15.7872222222222	460.519811067971	732700.971414979	0.0593795103647416	1294.52182007867	2641.9682973362	CTCFgfpcf2	CTCF2018111526	20181115	TR1_2_W0001_P0030_T0001_R1_P5_K1_Ch2.zen
CTCF	cyt	15.8086111111111	18.9363763314783	30861.8680848126	0.610335737794393	1326.03888721716	2706.29096143764	CTCFgfpcf2	CTCF2018111443	20181114	TR1_2_W0001_P0024_T0001_R1_P4_K1_Ch2.zen
CTCF	cyt	15.8086111111111	7.39632972615295	12054.2889687327	1.04466638006042	1326.03888721716	2706.29096143764	CTCFgfpcf2	CTCF2018111443	20181114	TR1_2_W0001_P0024_T0001_R1_P5_K1_Ch2.zen
CTCF	cyt	15.8477777777778	9.75447159395017	20442.762403833	0.780119920387879	1705.16636866737	3480.04600450019	CTCFgfpcf2	CTCF2018111634	20181116	TR1_2_W0001_P0078_T0001_R1_P4_K1_Ch2.zen
CTCF	cyt	15.8477777777778	0.665476260644398	1394.66017720346	2.63235609999999	1705.16636866737	3480.04600450019	CTCFgfpcf2	CTCF2018111634	20181116	TR1_2_W0001_P0078_T0001_R1_P5_K1_Ch2.zen
CTCF	cyt	15.8561111111111	96.8169666962929	192889.44959614	2.69747151058967	1621.01833676603	3308.30966980243	CTCFgfpcf2	CTCF2018111536	20181115	TR1_2_W0001_P0031_T0001_R1_P4_K1_Ch2.zen
CTCF	cyt	15.8561111111111	155.546750990281	309897.409604881	0.264359761524515	1621.01833676603	3308.30966980243	CTCFgfpcf2	CTCF2018111536	20181115	TR1_2_W0001_P0031_T0001_R1_P5_K1_Ch2.zen
CTCF	cyt	15.8761111111111	28.395149338334	44885.5918370733	0.385830879622961	1286.15622626392	2624.89509447152	CTCFgfpcf2	CTCF2018111445	20181114	TR1_2_W0001_P0025_T0001_R1_P5_K1_Ch2.zen
CTCF	cyt	15.9155555555556	14.2725120196279	26612.8183122754	0.352059542864019	1517.12504299311	3096.27555481377	CTCFgfpcf2	CTCF2018111633	20181116	TR1_2_W0001_P0079_T0001_R1_P4_K1_Ch2.zen
CTCF	cyt	15.9155555555556	1.49619365546823	2789.83334245554	2.00394015964125	1517.12504299311	3096.27555481377	CTCFgfpcf2	CTCF2018111633	20181116	TR1_2_W0001_P0079_T0001_R1_P5_K1_Ch2.zen
CTCF	cyt	15.9238888888889	4.37429894539226	10430.7203147042	0.863756241970385	1940.15651404097	3959.63352835185	CTCFgfpcf2	CTCF2018111535	20181115	TR1_2_W0001_P0032_T0001_R1_P4_K1_Ch2.zen
CTCF	cyt	15.9238888888889	56.9318882176764	135756.748772764	0.389188915001705	1940.15651404097	3959.63352835185	CTCFgfpcf2	CTCF2018111535	20181115	TR1_2_W0001_P0032_T0001_R1_P5_K1_Ch2.zen
CTCF	cyt	15.9438888888889	14.2474959705118	21642.9108462688	0.314168718879219	1235.97035234031	2522.47156956544	CTCFgfpcf2	CTCF2018111447	20181114	TR1_2_W0001_P0026_T0001_R1_P4_K1_Ch2.zen
CTCF	cyt	15.9438888888889	2.98830750860804	4539.44139544935	1.1179173720548	1235.97035234031	2522.47156956544	CTCFgfpcf2	CTCF2018111447	20181114	TR1_2_W0001_P0026_T0001_R1_P5_K1_Ch2.zen
CTCF	cyt	15.9833333333333	30.6718185737001	56200.5867426331	0.395805302840663	1490.84416095375	3042.63933478482	CTCFgfpcf2	CTCF2018111632	20181116	TR1_2_W0001_P0080_T0001_R1_P4_K1_Ch2.zen
CTCF	cyt	15.9833333333333	47.5698826923669	87163.2476621923	0.360204633911584	1490.84416095375	3042.63933478482	CTCFgfpcf2	CTCF2018111632	20181116	TR1_2_W0001_P0080_T0001_R1_P5_K1_Ch2.zen
CTCF	cyt	15.9913888888889	30.3283836676162	61032.9207999189	0.414517694710042	1637.36617457393	3341.67370318416	CTCFgfpcf2	CTCF2018111534	20181115	TR1_2_W0001_P0033_T0001_R1_P4_K1_Ch2.zen
CTCF	cyt	15.9913888888889	4.66307731678418	9383.98932426709	0.891177760223048	1637.36617457393	3341.67370318416	CTCFgfpcf2	CTCF2018111534	20181115	TR1_2_W0001_P0033_T0001_R1_P5_K1_Ch2.zen
CTCF	cyt	16.0127777777778	24.0935503034248	52065.3562106932	0.405563740876859	1758.24329339461	3588.36982745509	CTCFgfpcf2	CTCF2018111449	20181114	TR1_2_W0001_P0027_T0001_R1_P4_K1_Ch2.zen
CTCF	cyt	16.0127777777778	13.3853231047845	28925.2354538535	0.695512081140648	1758.24329339461	3588.36982745509	CTCFgfpcf2	CTCF2018111449	20181114	TR1_2_W0001_P0027_T0001_R1_P5_K1_Ch2.zen
CTCF	cyt	16.0508333333333	115.952923645302	225068.577875102	0.154943208205128	1579.29801320092	3223.16334742763	CTCFgfpcf2	CTCF2018111631	20181116	TR1_2_W0001_P0081_T0001_R1_P4_K1_Ch2.zen
CTCF	cyt	16.0508333333333	57.1998016052852	111026.76497766	0.290842726624623	1579.29801320092	3223.16334742763	CTCFgfpcf2	CTCF2018111631	20181116	TR1_2_W0001_P0081_T0001_R1_P5_K1_Ch2.zen
CTCF	cyt	16.0591666666667	117.706428525911	221864.897411305	0.467756448832555	1533.62556167552	3129.95119208181	CTCFgfpcf2	CTCF2018111533	20181115	TR1_2_W0001_P0034_T0001_R1_P4_K1_Ch2.zen
CTCF	cyt	16.0591666666667	175.564748841989	330922.070091481	0.241194611654452	1533.62556167552	3129.95119208181	CTCFgfpcf2	CTCF2018111533	20181115	TR1_2_W0001_P0034_T0001_R1_P5_K1_Ch2.zen
CTCF	cyt	16.0805555555556	2.6144966908344	6200.04644753655	1.36742705616495	1929.46885282543	3937.82125630964	CTCFgfpcf2	CTCF2018111451	20181114	TR1_2_W0001_P0028_T0001_R1_P4_K1_Ch2.zen
CTCF	cyt	16.0805555555556	43.7464971948872	103740.928598677	0.482334783530622	1929.46885282543	3937.82125630964	CTCFgfpcf2	CTCF2018111451	20181114	TR1_2_W0001_P0028_T0001_R1_P5_K1_Ch2.zen
CTCF	cyt	16.12	5.47837940426442	14311.1400764871	0.88903865375	2125.46056820967	4337.81752563034	CTCFgfpcf2	CTCF2018111630	20181116	TR1_2_W0001_P0082_T0001_R1_P4_K1_Ch2.zen
CTCF	cyt	16.12	28.7422481697656	75083.215184126	0.327007836505502	2125.46056820967	4337.81752563034	CTCFgfpcf2	CTCF2018111630	20181116	TR1_2_W0001_P0082_T0001_R1_P5_K1_Ch2.zen
CTCF	cyt	16.1266666666667	10.2528328433935	17720.0947790666	0.968525212473532	1406.21941322841	2869.93007860029	CTCFgfpcf2	CTCF2018111532	20181115	TR1_2_W0001_P0035_T0001_R1_P4_K1_Ch2.zen
CTCF	cyt	16.1266666666667	15.1756744642772	26228.3013827275	0.552690459532734	1406.21941322841	2869.93007860029	CTCFgfpcf2	CTCF2018111532	20181115	TR1_2_W0001_P0035_T0001_R1_P5_K1_Ch2.zen
CTCF	cyt	16.1480555555556	41.9152079158534	77587.9431100666	0.542665001924577	1506.09906732183	3073.7728223616	CTCFgfpcf2	CTCF2018111453	20181114	TR1_2_W0001_P0029_T0001_R1_P4_K1_Ch2.zen
CTCF	cyt	16.1480555555556	266.89328109714	494037.886005374	0.180101233424597	1506.09906732183	3073.7728223616	CTCFgfpcf2	CTCF2018111453	20181114	TR1_2_W0001_P0029_T0001_R1_P5_K1_Ch2.zen
CTCF	cyt	16.1877777777778	1.45863327037373	2382.27639013387	2.06433420869565	1328.85304837175	2712.03433666601	CTCFgfpcf2	CTCF2018111629	20181116	TR1_2_W0001_P0083_T0001_R1_P4_K1_Ch2.zen
CTCF	cyt	16.1877777777778	18.0340518250517	29453.6651219149	0.506967994449133	1328.85304837175	2712.03433666601	CTCFgfpcf2	CTCF2018111629	20181116	TR1_2_W0001_P0083_T0001_R1_P5_K1_Ch2.zen
CTCF	cyt	16.1958333333333	86.5590158894977	162026.296529592	0.250555234065282	1523.01479010901	3108.29584286005	CTCFgfpcf2	CTCF2018111531	20181115	TR1_2_W0001_P0036_T0001_R1_P4_K1_Ch2.zen
CTCF	cyt	16.1958333333333	113.789936934411	212998.748592004	0.208695537578778	1523.01479010901	3108.29584286005	CTCFgfpcf2	CTCF2018111531	20181115	TR1_2_W0001_P0036_T0001_R1_P5_K1_Ch2.zen
CTCF	cyt	16.2158333333333	73.7289993169941	151470.772064596	3.39893438409158	1671.5579030752	3411.45503968259	CTCFgfpcf2	CTCF2018111455	20181114	TR1_2_W0001_P0030_T0001_R1_P4_K1_Ch2.zen
CTCF	cyt	16.2158333333333	3.09241787580983	6353.14364136916	0.843921673842324	1671.5579030752	3411.45503968259	CTCFgfpcf2	CTCF2018111455	20181114	TR1_2_W0001_P0030_T0001_R1_P5_K1_Ch2.zen
CTCF	cyt	16.2555555555556	236.765130284109	561993.258083579	0.181670997387617	1931.2757595777	3941.50894259016	CTCFgfpcf2	CTCF2018111628	20181116	TR1_2_W0001_P0084_T0001_R1_P5_K1_Ch2.zen
CTCF	cyt	16.2633333333333	68.3338028672971	124552.65392581	0.152254483602721	1483.02448364713	3026.68028394531	CTCFgfpcf2	CTCF2018111530	20181115	TR1_2_W0001_P0037_T0001_R1_P4_K1_Ch2.zen
CTCF	cyt	16.2633333333333	29.4068703180643	53600.1742633868	0.306023530423249	1483.02448364713	3026.68028394531	CTCFgfpcf2	CTCF2018111530	20181115	TR1_2_W0001_P0037_T0001_R1_P5_K1_Ch2.zen
CTCF	cyt	16.2833333333333	73.09105951269	100695.734108949	0.475661766960654	1120.92805945765	2287.68364561188	CTCFgfpcf2	CTCF2018111457	20181114	TR1_2_W0001_P0031_T0001_R1_P4_K1_Ch2.zen
CTCF	cyt	16.2833333333333	7.11346255997859	9800.04037852544	0.775482470523416	1120.92805945765	2287.68364561188	CTCFgfpcf2	CTCF2018111457	20181114	TR1_2_W0001_P0031_T0001_R1_P5_K1_Ch2.zen
CTCF	cyt	16.3308333333333	3.8224043268368	5980.81641546132	0.587229594060781	1273.07729696347	2598.20252271341	CTCFgfpcf2	CTCF2018111529	20181115	TR1_2_W0001_P0038_T0001_R1_P4_K1_Ch2.zen
CTCF	cyt	16.3308333333333	10.097634166064	15799.5049748429	1.05699332018886	1273.07729696347	2598.20252271341	CTCFgfpcf2	CTCF2018111529	20181115	TR1_2_W0001_P0038_T0001_R1_P5_K1_Ch2.zen
CTCF	cyt	16.3455555555556	74.3976663924198	96014.9489704911	0.206297900552486	1050.05118097935	2143.03218972337	CTCFgfpcf2	CTCF2018111627	20181116	TR1_2_W0001_P0086_T0001_R1_P4_K1_Ch2.zen
CTCF	cyt	16.3455555555556	24.3473614649757	31421.8278876543	0.417147493757406	1050.05118097935	2143.03218972337	CTCFgfpcf2	CTCF2018111627	20181116	TR1_2_W0001_P0086_T0001_R1_P5_K1_Ch2.zen
CTCF	cyt	16.3522222222222	299.595614937475	691900.106067756	0.303664768657315	1879.05230995472	3834.92696294222	CTCFgfpcf2	CTCF2018111459	20181114	TR1_2_W0001_P0032_T0001_R1_P4_K1_Ch2.zen
CTCF	cyt	16.3522222222222	33.462116047079	77278.9736827671	0.258634807879721	1879.05230995472	3834.92696294222	CTCFgfpcf2	CTCF2018111459	20181114	TR1_2_W0001_P0032_T0001_R1_P5_K1_Ch2.zen
CTCF	cyt	16.3986111111111	25.5561650292164	45743.9062558204	0.46398260641799	1456.3591533626	2972.2594498141	CTCFgfpcf2	CTCF2018111528	20181115	TR1_2_W0001_P0039_T0001_R1_P4_K1_Ch2.zen
CTCF	cyt	16.3986111111111	4.415161432595	7902.85750800429	1.30083252844091	1456.3591533626	2972.2594498141	CTCFgfpcf2	CTCF2018111528	20181115	TR1_2_W0001_P0039_T0001_R1_P5_K1_Ch2.zen
CTCF	cyt	16.4130555555556	8.77847490387213	20526.0257531552	0.677969665162046	1902.46520808516	3882.70996176848	CTCFgfpcf2	CTCF2018111626	20181116	TR1_2_W0001_P0087_T0001_R1_P4_K1_Ch2.zen
CTCF	cyt	16.4130555555556	0.300330276151804	702.238948137219	4.22062933809524	1902.46520808516	3882.70996176848	CTCFgfpcf2	CTCF2018111626	20181116	TR1_2_W0001_P0087_T0001_R1_P5_K1_Ch2.zen
CTCF	cyt	16.4197222222222	261.081742268245	525401.599795017	0.193591298381518	1637.36617457393	3341.67370318416	CTCFgfpcf2	CTCF2018111461	20181114	TR1_2_W0001_P0033_T0001_R1_P4_K1_Ch2.zen
CTCF	cyt	16.4197222222222	138.529411292174	278776.959580688	0.215815907010966	1637.36617457393	3341.67370318416	CTCFgfpcf2	CTCF2018111461	20181114	TR1_2_W0001_P0033_T0001_R1_P5_K1_Ch2.zen
CTCF	cyt	16.4663888888889	28.600183917418	46487.8301445822	0.310245172318567	1322.51734129146	2699.10389626114	CTCFgfpcf2	CTCF2018111527	20181115	TR1_2_W0001_P0040_T0001_R1_P4_K1_Ch2.zen
CTCF	cyt	16.4663888888889	5.14792718107553	8367.63725301676	0.625075735414634	1322.51734129146	2699.10389626114	CTCFgfpcf2	CTCF2018111527	20181115	TR1_2_W0001_P0040_T0001_R1_P5_K1_Ch2.zen
CTCF	cyt	16.4819444444444	0.208203033745758	508.416781423616	2.94470620884955	1986.8439089336	4054.91706492758	CTCFgfpcf2	CTCF2018111625	20181116	TR1_2_W0001_P0088_T0001_R1_P4_K1_Ch2.zen
CTCF	cyt	16.4819444444444	1.34382856141602	3281.53235660612	1.71625495605381	1986.8439089336	4054.91706492758	CTCFgfpcf2	CTCF2018111625	20181116	TR1_2_W0001_P0088_T0001_R1_P5_K1_Ch2.zen
CTCF	cyt	16.4875	252.690465407081	422467.125516474	0.262522700671533	1360.30091482611	2776.21577022905	CTCFgfpcf2	CTCF2018111463	20181114	TR1_2_W0001_P0034_T0001_R1_P4_K1_Ch2.zen
CTCF	cyt	16.4875	38.7339992507394	64758.4438805602	0.422576204868467	1360.30091482611	2776.21577022905	CTCFgfpcf2	CTCF2018111463	20181114	TR1_2_W0001_P0034_T0001_R1_P5_K1_Ch2.zen
CTCF	cyt	16.535	10.5906548204015	24010.8821965599	0.619972597230043	1844.65956994241	3764.73538535604	CTCFgfpcf2	CTCF2018111537	20181115	TR1_2_W0001_P0041_T0001_R1_P4_K1_Ch2.zen
CTCF	cyt	16.535	32.0629789979527	72692.4278664601	0.961981445519713	1844.65956994241	3764.73538535604	CTCFgfpcf2	CTCF2018111537	20181115	TR1_2_W0001_P0041_T0001_R1_P5_K1_Ch2.zen
CTCF	cyt	16.5497222222222	1.42124360278986	3206.25396901371	2.02494407682119	1835.52507963733	3746.09295428688	CTCFgfpcf2	CTCF2018111624	20181116	TR1_2_W0001_P0089_T0001_R1_P4_K1_Ch2.zen
CTCF	cyt	16.5497222222222	87.241385746809	196812.171230804	0.392838990691824	1835.52507963733	3746.09295428688	CTCFgfpcf2	CTCF2018111624	20181116	TR1_2_W0001_P0089_T0001_R1_P5_K1_Ch2.zen
CTCF	cyt	16.5558333333333	260.556414272792	490637.82597502	0.0910676609537604	1532.11083558958	3126.859812519	CTCFgfpcf2	CTCF2018111465	20181114	TR1_2_W0001_P0035_T0001_R1_P4_K1_Ch2.zen
CTCF	cyt	16.5558333333333	97.9283886072962	184402.950975589	0.289944167568219	1532.11083558958	3126.859812519	CTCFgfpcf2	CTCF2018111465	20181114	TR1_2_W0001_P0035_T0001_R1_P5_K1_Ch2.zen
CTCF	cyt	16.6027777777778	64.5907739762299	87915.6988636743	0.268736838712883	1107.45699294713	2260.19076746948	CTCFgfpcf2	CTCF2018111538	20181115	TR1_2_W0001_P0042_T0001_R1_P4_K1_Ch2.zen
CTCF	cyt	16.6027777777778	5.98905074764803	8151.80790685766	0.580760417297297	1107.45699294713	2260.19076746948	CTCFgfpcf2	CTCF2018111538	20181115	TR1_2_W0001_P0042_T0001_R1_P5_K1_Ch2.zen
CTCF	cyt	16.6175	16.6793832142178	38335.4135941425	0.473406835405517	1870.04084308809	3816.53560838576	CTCFgfpcf2	CTCF2018111623	20181116	TR1_2_W0001_P0090_T0001_R1_P4_K1_Ch2.zen
CTCF	cyt	16.6175	1.95397430761696	4490.9582250603	1.95793461042424	1870.04084308809	3816.53560838576	CTCFgfpcf2	CTCF2018111623	20181116	TR1_2_W0001_P0090_T0001_R1_P5_K1_Ch2.zen
CTCF	cyt	16.6238888888889	52.8097277993922	95950.3573358165	0.361871388582524	1478.30345919652	3017.04522276982	CTCFgfpcf2	CTCF2018111467	20181114	TR1_2_W0001_P0036_T0001_R1_P4_K1_Ch2.zen
CTCF	cyt	16.6238888888889	4.68474385323483	8511.74329949539	0.585798485487465	1478.30345919652	3017.04522276982	CTCFgfpcf2	CTCF2018111467	20181114	TR1_2_W0001_P0036_T0001_R1_P5_K1_Ch2.zen
CTCF	cyt	16.6886111111111	5.78765434922833	12427.6758567057	0.556341804691921	1747.10198324978	3565.63171077225	CTCFgfpcf2	CTCF2018111637	20181116	TR1_2_W0001_P0091_T0001_R1_P4_K1_Ch2.zen
CTCF	cyt	16.6922222222222	9.95031281259095	23657.7787999387	0.643964703826568	1934.49743587217	3948.08400876692	CTCFgfpcf2	CTCF2018111539	20181115	TR1_2_W0001_P0044_T0001_R1_P4_K1_Ch2.zen
CTCF	cyt	16.6922222222222	4.69488112471062	11162.5092831116	1.51049126129422	1934.49743587217	3948.08400876692	CTCFgfpcf2	CTCF2018111539	20181115	TR1_2_W0001_P0044_T0001_R1_P5_K1_Ch2.zen
CTCF	cyt	16.7147222222222	14.4017309011541	24697.834556996	0.481604820403262	1395.32414996048	2847.69411494288	CTCFgfpcf2	CTCF2018111470	20181114	TR1_2_W0001_P0038_T0001_R1_P4_K1_Ch2.zen
CTCF	cyt	16.7147222222222	10.6096364414747	18194.6911339955	0.993005643043478	1395.32414996048	2847.69411494288	CTCFgfpcf2	CTCF2018111470	20181114	TR1_2_W0001_P0038_T0001_R1_P5_K1_Ch2.zen
CTCF	cyt	16.7563888888889	9.70615580810009	19570.7464973834	0.642308896907593	1640.55599658523	3348.18375847815	CTCFgfpcf2	CTCF2018111638	20181116	TR1_2_W0001_P0092_T0001_R1_P4_K1_Ch2.zen
CTCF	cyt	16.7563888888889	27.2573817602933	54959.6894135908	0.199079772895522	1640.55599658523	3348.18375847815	CTCFgfpcf2	CTCF2018111638	20181116	TR1_2_W0001_P0092_T0001_R1_P5_K1_Ch2.zen
CTCF	cyt	16.76	155.062321539249	312047.832593921	2.42648059096398	1637.36617457393	3341.67370318416	CTCFgfpcf2	CTCF2018111540	20181115	TR1_2_W0001_P0045_T0001_R1_P4_K1_Ch2.zen
CTCF	cyt	16.76	9.26364264600053	18642.1793567524	0.856790596748148	1637.36617457393	3341.67370318416	CTCFgfpcf2	CTCF2018111540	20181115	TR1_2_W0001_P0045_T0001_R1_P5_K1_Ch2.zen
CTCF	cyt	16.7825	38.7548136238472	77990.2910897788	0.462618501070326	1637.36617457393	3341.67370318416	CTCFgfpcf2	CTCF2018111472	20181114	TR1_2_W0001_P0039_T0001_R1_P4_K1_Ch2.zen
CTCF	cyt	16.7825	485.295043669046	976609.050104846	0.217024608107714	1637.36617457393	3341.67370318416	CTCFgfpcf2	CTCF2018111472	20181114	TR1_2_W0001_P0039_T0001_R1_P5_K1_Ch2.zen
CTCF	cyt	16.8255555555556	10.3504694085556	38365.230069511	0.689021798621621	3015.84270400781	6154.98378641242	CTCFgfpcf2	CTCF2018111639	20181116	TR1_2_W0001_P0093_T0001_R1_P4_K1_Ch2.zen
CTCF	cyt	16.8255555555556	25.3433772233579	93938.2031416696	0.487448726560756	3015.84270400781	6154.98378641242	CTCFgfpcf2	CTCF2018111639	20181116	TR1_2_W0001_P0093_T0001_R1_P5_K1_Ch2.zen
CTCF	cyt	16.8275	10.0423490671985	19815.3962045076	0.830971683731266	1605.45587180182	3276.54849094386	CTCFgfpcf2	CTCF2018111541	20181115	TR1_2_W0001_P0046_T0001_R1_P4_K1_Ch2.zen
CTCF	cyt	16.8275	2.60702184753579	5144.13216241052	0.87661491437058	1605.45587180182	3276.54849094386	CTCFgfpcf2	CTCF2018111541	20181115	TR1_2_W0001_P0046_T0001_R1_P5_K1_Ch2.zen
CTCF	cyt	16.8502777777778	45.7882002673507	87876.0469703116	0.340683939810964	1561.52112634457	3186.88279134017	CTCFgfpcf2	CTCF2018111474	20181114	TR1_2_W0001_P0040_T0001_R1_P4_K1_Ch2.zen
CTCF	cyt	16.8502777777778	123.308584099814	236652.03840572	0.238209144191344	1561.52112634457	3186.88279134017	CTCFgfpcf2	CTCF2018111474	20181114	TR1_2_W0001_P0040_T0001_R1_P5_K1_Ch2.zen
CTCF	cyt	16.8933333333333	2.21255018947581	5284.94106692665	1.05430125520362	1943.47045791428	3966.39690191314	CTCFgfpcf2	CTCF2018111640	20181116	TR1_2_W0001_P0094_T0001_R1_P4_K1_Ch2.zen
CTCF	cyt	16.8933333333333	5.1230018000094	12236.9032474799	1.13996712808081	1943.47045791428	3966.39690191314	CTCFgfpcf2	CTCF2018111640	20181116	TR1_2_W0001_P0094_T0001_R1_P5_K1_Ch2.zen
CTCF	cyt	16.8966666666667	45.4987373888824	90513.4575971902	0.294341098775731	1618.61937971622	3303.41367780449	CTCFgfpcf2	CTCF2018111542	20181115	TR1_2_W0001_P0047_T0001_R1_P4_K1_Ch2.zen
CTCF	cyt	16.8966666666667	67.1140010595702	133514.040997708	0.525003135227848	1618.61937971622	3303.41367780449	CTCFgfpcf2	CTCF2018111542	20181115	TR1_2_W0001_P0047_T0001_R1_P5_K1_Ch2.zen
CTCF	cyt	16.9183333333333	4.88705559877976	10399.3994843343	1.02791149538462	1731.3780500226	3533.54099399074	CTCFgfpcf2	CTCF2018111475	20181114	TR1_2_W0001_P0041_T0001_R1_P4_K1_Ch2.zen
CTCF	cyt	16.9183333333333	7.24263597651641	15411.9516991402	1.00283147005742	1731.3780500226	3533.54099399074	CTCFgfpcf2	CTCF2018111475	20181114	TR1_2_W0001_P0041_T0001_R1_P5_K1_Ch2.zen
CTCF	cyt	16.9608333333333	17.9965047376421	36216.2144994457	0.440868650440917	1637.36617457393	3341.67370318416	CTCFgfpcf2	CTCF2018111641	20181116	TR1_2_W0001_P0095_T0001_R1_P4_K1_Ch2.zen
CTCF	cyt	16.9608333333333	64.3014094467917	129400.329180076	0.313585994856993	1637.36617457393	3341.67370318416	CTCFgfpcf2	CTCF2018111641	20181116	TR1_2_W0001_P0095_T0001_R1_P5_K1_Ch2.zen
CTCF	cyt	16.9641666666667	6.60568117711283	8115.67484808574	0.709434636845283	999.626949143734	2040.1222040739	CTCFgfpcf2	CTCF2018111543	20181115	TR1_2_W0001_P0048_T0001_R1_P4_K1_Ch2.zen
CTCF	cyt	16.9641666666667	21.9291799282432	26941.974523296	0.625908453978402	999.626949143734	2040.1222040739	CTCFgfpcf2	CTCF2018111543	20181115	TR1_2_W0001_P0048_T0001_R1_P5_K1_Ch2.zen
CTCF	cyt	16.9858333333333	31.5997043449836	58106.5200952548	0.472993739782564	1496.1418577721	3053.45131711365	CTCFgfpcf2	CTCF2018111476	20181114	TR1_2_W0001_P0042_T0001_R1_P4_K1_Ch2.zen
CTCF	cyt	16.9858333333333	14.4730382380345	26613.4732792601	0.503230022900763	1496.1418577721	3053.45131711365	CTCFgfpcf2	CTCF2018111476	20181114	TR1_2_W0001_P0042_T0001_R1_P5_K1_Ch2.zen
CTCF	cyt	17.0286111111111	9.31079355999264	21701.8984555973	0.522823444910558	1896.45243753081	3870.43859720949	CTCFgfpcf2	CTCF2018111642	20181116	TR1_2_W0001_P0096_T0001_R1_P4_K1_Ch2.zen
CTCF	cyt	17.0286111111111	55.0366323418335	128281.160861809	0.468342841749846	1896.45243753081	3870.43859720949	CTCFgfpcf2	CTCF2018111642	20181116	TR1_2_W0001_P0096_T0001_R1_P5_K1_Ch2.zen
CTCF	cyt	17.0316666666667	20.2558274977243	36037.2728252027	0.525577356770352	1447.54759958346	2954.27609459082	CTCFgfpcf2	CTCF2018111544	20181115	TR1_2_W0001_P0049_T0001_R1_P4_K1_Ch2.zen
CTCF	cyt	17.0316666666667	13.9723231904997	24858.2499468123	0.773812986788491	1447.54759958346	2954.27609459082	CTCFgfpcf2	CTCF2018111544	20181115	TR1_2_W0001_P0049_T0001_R1_P5_K1_Ch2.zen
CTCF	cyt	17.0547222222222	79.3852642162193	139824.458229862	0.294524523272002	1433.09234556532	2924.77460434669	CTCFgfpcf2	CTCF2018111477	20181114	TR1_2_W0001_P0043_T0001_R1_P4_K1_Ch2.zen
CTCF	cyt	17.0547222222222	17.6320624147637	31056.0605795117	0.512215497844068	1433.09234556532	2924.77460434669	CTCFgfpcf2	CTCF2018111477	20181114	TR1_2_W0001_P0043_T0001_R1_P5_K1_Ch2.zen
CTCF	cyt	17.0961111111111	38.5522819318171	78171.4103039482	0.409911071308254	1649.79044343405	3367.03018921389	CTCFgfpcf2	CTCF2018111643	20181116	TR1_2_W0001_P0097_T0001_R1_P4_K1_Ch2.zen
CTCF	cyt	17.0961111111111	2.90635915602143	5893.14517044154	0.302791994295082	1649.79044343405	3367.03018921389	CTCFgfpcf2	CTCF2018111643	20181116	TR1_2_W0001_P0097_T0001_R1_P5_K1_Ch2.zen
CTCF	cyt	17.0997222222222	185.272114828027	299541.091111585	0.189027244995334	1315.45887151027	2684.69838134407	CTCFgfpcf2	CTCF2018111545	20181115	TR1_2_W0001_P0050_T0001_R1_P4_K1_Ch2.zen
CTCF	cyt	17.0997222222222	107.009485446809	173008.971478408	0.295036143791629	1315.45887151027	2684.69838134407	CTCFgfpcf2	CTCF2018111545	20181115	TR1_2_W0001_P0050_T0001_R1_P5_K1_Ch2.zen
CTCF	cyt	17.1222222222222	93.3233633917864	217116.311063731	0.490689304768311	1892.92320264021	3863.23583975095	CTCFgfpcf2	CTCF2018111478	20181114	TR1_2_W0001_P0044_T0001_R1_P4_K1_Ch2.zen
CTCF	cyt	17.1222222222222	10.969714673089	25520.9831352091	0.707409570371682	1892.92320264021	3863.23583975095	CTCFgfpcf2	CTCF2018111478	20181114	TR1_2_W0001_P0044_T0001_R1_P5_K1_Ch2.zen
CTCF	cyt	17.165	0.512067738253454	1095.76522589821	4.39041210833333	1741.08921269543	3553.36034621327	CTCFgfpcf2	CTCF2018111644	20181116	TR1_2_W0001_P0098_T0001_R1_P4_K1_Ch2.zen
CTCF	cyt	17.165	0.485571976239267	1039.06738598381	2.27705562181818	1741.08921269543	3553.36034621327	CTCFgfpcf2	CTCF2018111644	20181116	TR1_2_W0001_P0098_T0001_R1_P5_K1_Ch2.zen
CTCF	cyt	17.1675	224.255100044178	451291.566012095	0.211271844	1637.36617457393	3341.67370318416	CTCFgfpcf2	CTCF2018111553	20181115	TR1_2_W0001_P0051_T0001_R1_P4_K1_Ch2.zen
CTCF	cyt	17.1675	351.184083230043	706723.79289562	0.130866895536762	1637.36617457393	3341.67370318416	CTCFgfpcf2	CTCF2018111553	20181115	TR1_2_W0001_P0051_T0001_R1_P5_K1_Ch2.zen
CTCF	cyt	17.19	9.13556573227331	11205.7363558455	0.678159092921973	998.012266514048	2036.8268248445	CTCFgfpcf2	CTCF2018111479	20181114	TR1_2_W0001_P0045_T0001_R1_P4_K1_Ch2.zen
CTCF	cyt	17.19	5.75043519255447	7053.51617924444	3.55279693530201	998.012266514048	2036.8268248445	CTCFgfpcf2	CTCF2018111479	20181114	TR1_2_W0001_P0045_T0001_R1_P5_K1_Ch2.zen
CTCF	cyt	17.2327777777778	42.0131681063119	110469.388339074	0.329797005278984	2139.37759468458	4366.22055613133	CTCFgfpcf2	CTCF2018111645	20181116	TR1_2_W0001_P0099_T0001_R1_P4_K1_Ch2.zen
CTCF	cyt	17.2327777777778	7.22482635088723	18996.9522369495	0.314958547403315	2139.37759468458	4366.22055613133	CTCFgfpcf2	CTCF2018111645	20181116	TR1_2_W0001_P0099_T0001_R1_P5_K1_Ch2.zen
CTCF	cyt	17.2366666666667	2.64540763832639	4198.19895653418	1.6357409902008	1291.22325413517	2635.236308339	CTCFgfpcf2	CTCF2018111552	20181115	TR1_2_W0001_P0052_T0001_R1_P4_K1_Ch2.zen
CTCF	cyt	17.2366666666667	4.69159464523074	7445.44903353714	0.934286510913449	1291.22325413517	2635.236308339	CTCFgfpcf2	CTCF2018111552	20181115	TR1_2_W0001_P0052_T0001_R1_P5_K1_Ch2.zen
CTCF	cyt	17.2580555555556	61.5441786303498	129470.418973209	0.198372065716088	1711.64816608082	3493.2745982639	CTCFgfpcf2	CTCF2018111480	20181114	TR1_2_W0001_P0046_T0001_R1_P4_K1_Ch2.zen
CTCF	cyt	17.2580555555556	61.6038696283109	129595.990858105	0.327263141283893	1711.64816608082	3493.2745982639	CTCFgfpcf2	CTCF2018111480	20181114	TR1_2_W0001_P0046_T0001_R1_P5_K1_Ch2.zen
CTCF	cyt	17.3005555555556	14.8455536924154	39244.9035404455	0.587085061855146	2150.88797514477	4389.71190235233	CTCFgfpcf2	CTCF2018111646	20181116	TR1_2_W0001_P0100_T0001_R1_P4_K1_Ch2.zen
CTCF	cyt	17.3005555555556	89.2678851108678	235983.757360658	0.36862420582638	2150.88797514477	4389.71190235233	CTCFgfpcf2	CTCF2018111646	20181116	TR1_2_W0001_P0100_T0001_R1_P5_K1_Ch2.zen
CTCF	cyt	17.3041666666667	2.62487174745607	5199.02391629053	1.03026629012658	1611.55322097011	3288.99247060534	CTCFgfpcf2	CTCF2018111551	20181115	TR1_2_W0001_P0053_T0001_R1_P4_K1_Ch2.zen
CTCF	cyt	17.3258333333333	9.87263788989164	16371.851125168	0.453593037157107	1349.25956122502	2753.68165321278	CTCFgfpcf2	CTCF2018111481	20181114	TR1_2_W0001_P0047_T0001_R1_P5_K1_Ch2.zen
CTCF	cyt	17.3719444444444	0.715871137440695	1091.50899017329	2.15087815384616	1240.57604231736	2531.87124651023	CTCFgfpcf2	CTCF2018111550	20181115	TR1_2_W0001_P0054_T0001_R1_P4_K1_Ch2.zen
CTCF	cyt	17.3719444444444	20.6131336615796	31429.4284690613	0.482404042180851	1240.57604231736	2531.87124651023	CTCFgfpcf2	CTCF2018111550	20181115	TR1_2_W0001_P0054_T0001_R1_P5_K1_Ch2.zen
CTCF	cyt	17.3905555555556	1.5460400981942	3399.58648442749	1.40207628972973	1789.10679851632	3651.35864758273	CTCFgfpcf2	CTCF2018111647	20181116	TR1_2_W0001_P0102_T0001_R1_P4_K1_Ch2.zen
CTCF	cyt	17.3905555555556	7.84067627215925	17240.8575396831	0.768441702425876	1789.10679851632	3651.35864758273	CTCFgfpcf2	CTCF2018111647	20181116	TR1_2_W0001_P0102_T0001_R1_P5_K1_Ch2.zen
CTCF	cyt	17.3947222222222	107.404683775677	215758.679451824	0.334368948826472	1634.46633638185	3335.75547109872	CTCFgfpcf2	CTCF2018111482	20181114	TR1_2_W0001_P0048_T0001_R1_P4_K1_Ch2.zen
CTCF	cyt	17.3947222222222	213.104238229437	428092.029226596	0.231504472	1634.46633638185	3335.75547109872	CTCFgfpcf2	CTCF2018111482	20181114	TR1_2_W0001_P0048_T0001_R1_P5_K1_Ch2.zen
CTCF	cyt	17.4580555555556	68.3868346992817	93964.0904912129	0.242717711692405	1117.94474107518	2281.59504017851	CTCFgfpcf2	CTCF2018111648	20181116	TR1_2_W0001_P0103_T0001_R1_P4_K1_Ch2.zen
CTCF	cyt	17.4580555555556	5.06524645839019	6959.69156445649	0.802466373501049	1117.94474107518	2281.59504017851	CTCFgfpcf2	CTCF2018111648	20181116	TR1_2_W0001_P0103_T0001_R1_P5_K1_Ch2.zen
CTCF	cyt	17.4616666666667	76.4797520968871	135750.50265641	0.141822490388693	1444.19521088564	2947.43425961932	CTCFgfpcf2	CTCF2018111549	20181115	TR1_2_W0001_P0056_T0001_R1_P4_K1_Ch2.zen
CTCF	cyt	17.4616666666667	20.5406136034824	36459.3051767662	0.571123966771134	1444.19521088564	2947.43425961932	CTCFgfpcf2	CTCF2018111549	20181115	TR1_2_W0001_P0056_T0001_R1_P5_K1_Ch2.zen
CTCF	cyt	17.4622222222222	4.03897490599766	8654.08042182865	1.39659363937095	1743.33439044718	3557.94249257033	CTCFgfpcf2	CTCF2018111483	20181114	TR1_2_W0001_P0049_T0001_R1_P4_K1_Ch2.zen
CTCF	cyt	17.4622222222222	136.966799824081	293470.924773007	0.300203279264054	1743.33439044718	3557.94249257033	CTCFgfpcf2	CTCF2018111483	20181114	TR1_2_W0001_P0049_T0001_R1_P5_K1_Ch2.zen
CTCF	cyt	17.5272222222222	101.184477790713	203623.915038237	0.273717893287149	1637.36617457393	3341.67370318416	CTCFgfpcf2	CTCF2018111649	20181116	TR1_2_W0001_P0104_T0001_R1_P4_K1_Ch2.zen
CTCF	cyt	17.5272222222222	22.0763559256902	44426.5179948303	0.874367704478936	1637.36617457393	3341.67370318416	CTCFgfpcf2	CTCF2018111649	20181116	TR1_2_W0001_P0104_T0001_R1_P5_K1_Ch2.zen
CTCF	cyt	17.5294444444444	17.9482793677394	40535.8704126656	0.625399438100253	1837.58572223141	3750.29848587488	CTCFgfpcf2	CTCF2018111548	20181115	TR1_2_W0001_P0057_T0001_R1_P4_K1_Ch2.zen
CTCF	cyt	17.5294444444444	210.60047906538	475637.444310339	0.132042541315101	1837.58572223141	3750.29848587488	CTCFgfpcf2	CTCF2018111548	20181115	TR1_2_W0001_P0057_T0001_R1_P5_K1_Ch2.zen
CTCF	cyt	17.5297222222222	10.0316591528091	18507.0097432565	0.477055631980257	1501.04741738038	3063.46299305819	CTCFgfpcf2	CTCF2018111484	20181114	TR1_2_W0001_P0050_T0001_R1_P4_K1_Ch2.zen
CTCF	cyt	17.5297222222222	11.8982328351501	21950.5774322482	0.542484197862226	1501.04741738038	3063.46299305819	CTCFgfpcf2	CTCF2018111484	20181114	TR1_2_W0001_P0050_T0001_R1_P5_K1_Ch2.zen
CTCF	cyt	17.5947222222222	53.299158301486	124952.170622344	0.346871817142857	1907.45534630738	3892.89425281552	CTCFgfpcf2	CTCF2018111663	20181116	TR1_2_W0001_P0105_T0001_R1_P4_K1_Ch2.zen
CTCF	cyt	17.5947222222222	3.52832347704091	8271.64426537945	0.856866670674846	1907.45534630738	3892.89425281552	CTCFgfpcf2	CTCF2018111663	20181116	TR1_2_W0001_P0105_T0001_R1_P5_K1_Ch2.zen
CTCF	cyt	17.5977777777778	33.6850251337518	71436.456665382	0.476551784628295	1725.4959918716	3521.5363982265	CTCFgfpcf2	CTCF201811142	20181114	TR1_2_W0001_P0051_T0001_R1_P4_K1_Ch2.zen
CTCF	cyt	17.5977777777778	17.429397058663	36962.8451438309	0.524656337927629	1725.4959918716	3521.5363982265	CTCFgfpcf2	CTCF201811142	20181114	TR1_2_W0001_P0051_T0001_R1_P5_K1_Ch2.zen
CTCF	cyt	17.5983333333333	0.227423188558861	434.350333707113	2.00668981829787	1553.94749591485	3171.42589352608	CTCFgfpcf2	CTCF2018111547	20181115	TR1_2_W0001_P0058_T0001_R1_P4_K1_Ch2.zen
CTCF	cyt	17.5983333333333	38.4374528278998	73410.809902213	0.588718851457287	1553.94749591485	3171.42589352608	CTCFgfpcf2	CTCF2018111547	20181115	TR1_2_W0001_P0058_T0001_R1_P5_K1_Ch2.zen
CTCF	cyt	17.6625	15.6964073714445	26732.093425948	0.855540469510826	1385.68218797179	2828.01599325877	CTCFgfpcf2	CTCF2018111662	20181116	TR1_2_W0001_P0106_T0001_R1_P4_K1_Ch2.zen
CTCF	cyt	17.6625	3.03236407477301	5164.3307815641	1.14225418879552	1385.68218797179	2828.01599325877	CTCFgfpcf2	CTCF2018111662	20181116	TR1_2_W0001_P0106_T0001_R1_P5_K1_Ch2.zen
CTCF	cyt	17.6652777777778	0.0946396489162364	171.446117728213	4.34278459417476	1473.95919402618	3008.17908341455	CTCFgfpcf2	CTCF201811144	20181114	TR1_2_W0001_P0052_T0001_R1_P4_K1_Ch2.zen
CTCF	cyt	17.6652777777778	2.95743439712722	5357.59221034422	0.694736725915291	1473.95919402618	3008.17908341455	CTCFgfpcf2	CTCF201811144	20181114	TR1_2_W0001_P0052_T0001_R1_P5_K1_Ch2.zen
CTCF	cyt	17.6883333333333	235.862856489401	474651.046278184	0.238543243798883	1637.36617457393	3341.67370318416	CTCFgfpcf2	CTCF2018111546	20181115	TR1_2_W0001_P0060_T0001_R1_P4_K1_Ch2.zen
CTCF	cyt	17.6883333333333	343.688952176294	691640.57101997	0.209750889167328	1637.36617457393	3341.67370318416	CTCFgfpcf2	CTCF2018111546	20181115	TR1_2_W0001_P0060_T0001_R1_P5_K1_Ch2.zen
CTCF	cyt	17.73	0.109729847489903	171.986965563141	10.7351225	1275.2686519609	2602.67482309616	CTCFgfpcf2	CTCF2018111661	20181116	TR1_2_W0001_P0107_T0001_R1_P4_K1_Ch2.zen
CTCF	cyt	17.7344444444444	7.83099747824859	17448.0245856991	0.517811627912973	1812.8426331727	3699.80072225487	CTCFgfpcf2	CTCF201811146	20181114	TR1_2_W0001_P0053_T0001_R1_P4_K1_Ch2.zen
CTCF	cyt	17.7344444444444	13.8611658373987	30883.6726086489	0.65471450642808	1812.8426331727	3699.80072225487	CTCFgfpcf2	CTCF201811146	20181114	TR1_2_W0001_P0053_T0001_R1_P5_K1_Ch2.zen
CTCF	cyt	17.7558333333333	23.7956596832102	54404.5469520827	0.636127551466932	1860.23741283643	3796.52794877871	CTCFgfpcf2	CTCF2018111554	20181115	TR1_2_W0001_P0061_T0001_R1_P4_K1_Ch2.zen
CTCF	cyt	17.7558333333333	20.3169837313174	46451.1726109051	0.319512310746225	1860.23741283643	3796.52794877871	CTCFgfpcf2	CTCF2018111554	20181115	TR1_2_W0001_P0061_T0001_R1_P5_K1_Ch2.zen
CTCF	cyt	17.7980555555556	0.00822689320943932	16.0291658496869	-32.9236164000001	1585.28002789566	3235.37194285845	CTCFgfpcf2	CTCF2018111660	20181116	TR1_2_W0001_P0108_T0001_R1_P4_K1_Ch2.zen
CTCF	cyt	17.7980555555556	51.6735250936643	100679.987290215	0.18783599698265	1585.28002789566	3235.37194285845	CTCFgfpcf2	CTCF2018111660	20181116	TR1_2_W0001_P0108_T0001_R1_P5_K1_Ch2.zen
CTCF	cyt	17.8022222222222	32.8392922487841	71317.7732017487	0.544726045565217	1766.99333545453	3606.22764442203	CTCFgfpcf2	CTCF201811148	20181114	TR1_2_W0001_P0054_T0001_R1_P4_K1_Ch2.zen
CTCF	cyt	17.8022222222222	7.95345278773811	17272.6786493922	0.730347356947536	1766.99333545453	3606.22764442203	CTCFgfpcf2	CTCF201811148	20181114	TR1_2_W0001_P0054_T0001_R1_P5_K1_Ch2.zen
CTCF	cyt	17.8452777777778	19.4004754064872	42100.3315622626	0.581993233204265	1765.64776659646	3603.4814950642	CTCFgfpcf2	CTCF2018111555	20181115	TR1_2_W0001_P0063_T0001_R1_P4_K1_Ch2.zen
CTCF	cyt	17.8452777777778	0.163359117838433	354.500231598295	4.9413543846154	1765.64776659646	3603.4814950642	CTCFgfpcf2	CTCF2018111555	20181115	TR1_2_W0001_P0063_T0001_R1_P5_K1_Ch2.zen
CTCF	cyt	17.8669444444444	1.06151112474462	2065.00360020385	2.42266209717514	1582.8041811968	3230.31902804002	CTCFgfpcf2	CTCF2018111659	20181116	TR1_2_W0001_P0109_T0001_R1_P4_K1_Ch2.zen
CTCF	cyt	17.8669444444444	1.91166440894933	3718.84363229036	1.11165611602649	1582.8041811968	3230.31902804002	CTCFgfpcf2	CTCF2018111659	20181116	TR1_2_W0001_P0109_T0001_R1_P5_K1_Ch2.zen
CTCF	cyt	17.8922222222222	1.32517486634784	2641.82523312799	1.94652864653521	1622.04096909817	3310.3967433144	CTCFgfpcf2	CTCF2018111411	20181114	TR1_2_W0001_P0056_T0001_R1_P4_K1_Ch2.zen
CTCF	cyt	17.8922222222222	41.5605852801704	82853.8223029518	0.553360360403842	1622.04096909817	3310.3967433144	CTCFgfpcf2	CTCF2018111411	20181114	TR1_2_W0001_P0056_T0001_R1_P5_K1_Ch2.zen
CTCF	cyt	17.9127777777778	2.46065929990385	5821.30590262858	0.904961508577541	1924.86316284837	3928.42157936483	CTCFgfpcf2	CTCF2018111556	20181115	TR1_2_W0001_P0064_T0001_R1_P4_K1_Ch2.zen
CTCF	cyt	17.9127777777778	35.1135613457532	83069.9243622761	0.367685476381643	1924.86316284837	3928.42157936483	CTCFgfpcf2	CTCF2018111556	20181115	TR1_2_W0001_P0064_T0001_R1_P5_K1_Ch2.zen
CTCF	cyt	17.9344444444444	0.698188778158021	1182.08429337068	2.56071215172414	1377.54726310413	2811.41355885541	CTCFgfpcf2	CTCF2018111658	20181116	TR1_2_W0001_P0110_T0001_R1_P4_K1_Ch2.zen
CTCF	cyt	17.9344444444444	0.510111946162989	863.656561497387	2.73518805691699	1377.54726310413	2811.41355885541	CTCFgfpcf2	CTCF2018111658	20181116	TR1_2_W0001_P0110_T0001_R1_P5_K1_Ch2.zen
CTCF	cyt	17.9605555555556	1.1266699755735	2357.65329617079	1.51808398682927	1702.60594335458	3474.82047457928	CTCFgfpcf2	CTCF2018111413	20181114	TR1_2_W0001_P0057_T0001_R1_P4_K1_Ch2.zen
CTCF	cyt	17.9605555555556	32.3023908003779	67595.515808382	1.70897259866528	1702.60594335458	3474.82047457928	CTCFgfpcf2	CTCF2018111413	20181114	TR1_2_W0001_P0057_T0001_R1_P5_K1_Ch2.zen
CTCF	cyt	17.9816666666667	469.389962160918	998677.675324389	0.138931037943226	1731.10124728609	3532.97607183714	CTCFgfpcf2	CTCF2018111557	20181115	TR1_2_W0001_P0065_T0001_R1_P4_K1_Ch2.zen
CTCF	cyt	17.9816666666667	220.564836190512	469275.433268704	0.346865679004352	1731.10124728609	3532.97607183714	CTCFgfpcf2	CTCF2018111557	20181115	TR1_2_W0001_P0065_T0001_R1_P5_K1_Ch2.zen
CTCF	cyt	18.0022222222222	0.122885623709796	247.295359407398	18.3758761846154	1637.36617457393	3341.67370318416	CTCFgfpcf2	CTCF2018111657	20181116	TR1_2_W0001_P0111_T0001_R1_P4_K1_Ch2.zen
CTCF	cyt	18.0022222222222	206.292331958658	415143.243242048	1.05912244216515	1637.36617457393	3341.67370318416	CTCFgfpcf2	CTCF2018111657	20181116	TR1_2_W0001_P0111_T0001_R1_P5_K1_Ch2.zen
CTCF	cyt	18.0283333333333	100.469708760631	208277.047448859	0.306401286462949	1686.69747496973	3442.3531430287	CTCFgfpcf2	CTCF2018111415	20181114	TR1_2_W0001_P0058_T0001_R1_P4_K1_Ch2.zen
CTCF	cyt	18.0283333333333	177.261062367169	367468.077223579	0.30538167431405	1686.69747496973	3442.3531430287	CTCFgfpcf2	CTCF2018111415	20181114	TR1_2_W0001_P0058_T0001_R1_P5_K1_Ch2.zen
CTCF	cyt	18.0494444444444	151.22394466874	295717.329448728	0.0859961932704	1591.06212950291	3247.17253895609	CTCFgfpcf2	CTCF2018111558	20181115	TR1_2_W0001_P0066_T0001_R1_P4_K1_Ch2.zen
CTCF	cyt	18.0494444444444	0.294398455685454	575.694049641652	17.9141193685714	1591.06212950291	3247.17253895609	CTCFgfpcf2	CTCF2018111558	20181115	TR1_2_W0001_P0066_T0001_R1_P5_K1_Ch2.zen
CTCF	cyt	18.07	0.371862823803178	814.097445182936	3.30172684958677	1781.24867638518	3635.32113533299	CTCFgfpcf2	CTCF2018111656	20181116	TR1_2_W0001_P0112_T0001_R1_P4_K1_Ch2.zen
CTCF	cyt	18.07	16.6874567760829	36532.869269019	0.253972765145565	1781.24867638518	3635.32113533299	CTCFgfpcf2	CTCF2018111656	20181116	TR1_2_W0001_P0112_T0001_R1_P5_K1_Ch2.zen
CTCF	cyt	18.0972222222222	73.4228897176667	146866.106111186	0.254211165808581	1627.50013417949	3321.53826356617	CTCFgfpcf2	CTCF2018111416	20181114	TR1_2_W0001_P0059_T0001_R1_P4_K1_Ch2.zen
CTCF	cyt	18.0972222222222	17.0213624191187	34047.437097831	0.676555418780142	1627.50013417949	3321.53826356617	CTCFgfpcf2	CTCF2018111416	20181114	TR1_2_W0001_P0059_T0001_R1_P5_K1_Ch2.zen
CTCF	cyt	18.1169444444444	78.3222628240555	173845.186530624	0.223520732689494	1805.96100958428	3685.75612982482	CTCFgfpcf2	CTCF2018111559	20181115	TR1_2_W0001_P0067_T0001_R1_P4_K1_Ch2.zen
CTCF	cyt	18.1169444444444	589.813575236982	1309158.43475701	0.105792190399456	1805.96100958428	3685.75612982482	CTCFgfpcf2	CTCF2018111559	20181115	TR1_2_W0001_P0067_T0001_R1_P5_K1_Ch2.zen
CTCF	cyt	18.1377777777778	154.757882881408	311435.179420707	0.25027605693609	1637.36617457393	3341.67370318416	CTCFgfpcf2	CTCF2018111655	20181116	TR1_2_W0001_P0113_T0001_R1_P4_K1_Ch2.zen
CTCF	cyt	18.1377777777778	233.498951967754	469893.918465853	0.154636206952527	1637.36617457393	3341.67370318416	CTCFgfpcf2	CTCF2018111655	20181116	TR1_2_W0001_P0113_T0001_R1_P5_K1_Ch2.zen
CTCF	cyt	18.165	16.0752611364546	36463.8334298366	0.44268737329516	1845.58993469571	3766.63415148347	CTCFgfpcf2	CTCF2018111418	20181114	TR1_2_W0001_P0060_T0001_R1_P4_K1_Ch2.zen
CTCF	cyt	18.165	32.4230969088313	73545.9533084648	0.475173343891669	1845.58993469571	3766.63415148347	CTCFgfpcf2	CTCF2018111418	20181114	TR1_2_W0001_P0060_T0001_R1_P5_K1_Ch2.zen
CTCF	cyt	18.185	3.34794225177182	5973.24048851208	1.45769446038781	1451.65350684181	2962.65577320273	CTCFgfpcf2	CTCF2018111560	20181115	TR1_2_W0001_P0068_T0001_R1_P4_K1_Ch2.zen
CTCF	cyt	18.185	417.352110193575	744619.929228136	0.224539300506008	1451.65350684181	2962.65577320273	CTCFgfpcf2	CTCF2018111560	20181115	TR1_2_W0001_P0068_T0001_R1_P5_K1_Ch2.zen
CTCF	cyt	18.2063888888889	0.767380711492625	1739.9832041608	2.05006045176471	1844.8671719948	3765.15907697125	CTCFgfpcf2	CTCF2018111654	20181116	TR1_2_W0001_P0114_T0001_R1_P4_K1_Ch2.zen
CTCF	cyt	18.2063888888889	132.571674314039	300597.191458233	0.208389541311968	1844.8671719948	3765.15907697125	CTCFgfpcf2	CTCF2018111654	20181116	TR1_2_W0001_P0114_T0001_R1_P5_K1_Ch2.zen
CTCF	cyt	18.2325	21.8370042074582	43944.845953805	0.394967458922462	1637.36617457393	3341.67370318416	CTCFgfpcf2	CTCF2018111420	20181114	TR1_2_W0001_P0061_T0001_R1_P4_K1_Ch2.zen
CTCF	cyt	18.2325	2.38638767159756	4802.37296371438	1.19315824390244	1637.36617457393	3341.67370318416	CTCFgfpcf2	CTCF2018111420	20181114	TR1_2_W0001_P0061_T0001_R1_P5_K1_Ch2.zen
CTCF	cyt	18.2527777777778	10.4021874267707	22674.2030968609	0.389391408314961	1773.5289556223	3619.56608416005	CTCFgfpcf2	CTCF2018111561	20181115	TR1_2_W0001_P0069_T0001_R1_P4_K1_Ch2.zen
CTCF	cyt	18.2527777777778	16.945513130689	36937.0393497172	0.628331851168737	1773.5289556223	3619.56608416005	CTCFgfpcf2	CTCF2018111561	20181115	TR1_2_W0001_P0069_T0001_R1_P5_K1_Ch2.zen
CTCF	cyt	18.2741666666667	30.4997663736666	69838.6509305002	0.327642822338831	1863.07464088573	3802.31840085322	CTCFgfpcf2	CTCF2018111653	20181116	TR1_2_W0001_P0115_T0001_R1_P4_K1_Ch2.zen
CTCF	cyt	18.2741666666667	3.54018789580785	8106.35542760007	0.711342580186916	1863.07464088573	3802.31840085322	CTCFgfpcf2	CTCF2018111653	20181116	TR1_2_W0001_P0115_T0001_R1_P5_K1_Ch2.zen
CTCF	cyt	18.3002777777778	485.440711754172	912796.244870263	0.161000961528484	1529.91948059215	3122.38751213625	CTCFgfpcf2	CTCF2018111422	20181114	TR1_2_W0001_P0062_T0001_R1_P4_K1_Ch2.zen
CTCF	cyt	18.3002777777778	31.2370841593011	58736.5097959594	0.46544881917025	1529.91948059215	3122.38751213625	CTCFgfpcf2	CTCF2018111422	20181114	TR1_2_W0001_P0062_T0001_R1_P5_K1_Ch2.zen
CTCF	cyt	18.3213888888889	0.768196707003841	1681.02747024085	3.20735293333333	1780.46440196505	3633.72052256443	CTCFgfpcf2	CTCF2018111562	20181115	TR1_2_W0001_P0070_T0001_R1_P4_K1_Ch2.zen
CTCF	cyt	18.3213888888889	95.690657971426	209397.701433501	0.321574579715664	1780.46440196505	3633.72052256443	CTCFgfpcf2	CTCF2018111562	20181115	TR1_2_W0001_P0070_T0001_R1_P5_K1_Ch2.zen
CTCF	cyt	18.3416666666667	0.279475681779187	610.38710785773	2.78945872380952	1777.01974568839	3626.69038020839	CTCFgfpcf2	CTCF2018111652	20181116	TR1_2_W0001_P0116_T0001_R1_P4_K1_Ch2.zen
CTCF	cyt	18.3416666666667	86.7551398961728	189477.018522337	0.279352275277498	1777.01974568839	3626.69038020839	CTCFgfpcf2	CTCF2018111652	20181116	TR1_2_W0001_P0116_T0001_R1_P5_K1_Ch2.zen
CTCF	cyt	18.3680555555556	8.02398221663049	13706.053556496	1.23517447682276	1389.80347315994	2836.42705643476	CTCFgfpcf2	CTCF2018111424	20181114	TR1_2_W0001_P0063_T0001_R1_P4_K1_Ch2.zen
CTCF	cyt	18.3891666666667	48.404069840032	105024.522459027	0.445269192335207	1765.38634178975	3602.94795747468	CTCFgfpcf2	CTCF2018111570	20181115	TR1_2_W0001_P0071_T0001_R1_P4_K1_Ch2.zen
CTCF	cyt	18.3891666666667	112.778004798571	244699.591108679	0.331781389915596	1765.38634178975	3602.94795747468	CTCFgfpcf2	CTCF2018111570	20181115	TR1_2_W0001_P0071_T0001_R1_P5_K1_Ch2.zen
CTCF	cyt	18.4094444444444	208.189717614337	469325.15184245	0.0452498924024641	1834.19488870907	3743.37818949315	CTCFgfpcf2	CTCF2018111651	20181116	TR1_2_W0001_P0117_T0001_R1_P4_K1_Ch2.zen
CTCF	cyt	18.4094444444444	4.23301501187158	9542.54819096401	0.691276577391304	1834.19488870907	3743.37818949315	CTCFgfpcf2	CTCF2018111651	20181116	TR1_2_W0001_P0117_T0001_R1_P5_K1_Ch2.zen
CTCF	cyt	18.4566666666667	2.73693319800577	4670.32118177817	0.753240246873786	1388.39639258264	2833.55536882056	CTCFgfpcf2	CTCF2018111569	20181115	TR1_2_W0001_P0072_T0001_R1_P4_K1_Ch2.zen
CTCF	cyt	18.4566666666667	10.5141059094072	17941.3409037322	0.850433268924812	1388.39639258264	2833.55536882056	CTCFgfpcf2	CTCF2018111569	20181115	TR1_2_W0001_P0072_T0001_R1_P5_K1_Ch2.zen
CTCF	cyt	18.4588888888889	3.84331824893039	7922.68952313135	1.4905822569697	1677.24773710361	3423.06732839569	CTCFgfpcf2	CTCF2018111427	20181114	TR1_2_W0001_P0065_T0001_R1_P4_K1_Ch2.zen
CTCF	cyt	18.4588888888889	82.4770504651876	170019.764509788	0.351488869568788	1677.24773710361	3423.06732839569	CTCFgfpcf2	CTCF2018111427	20181114	TR1_2_W0001_P0065_T0001_R1_P5_K1_Ch2.zen
CTCF	cyt	18.4769444444444	0.781385169078049	1629.03812592583	1.05408913670886	1696.2779252392	3461.90572645646	CTCFgfpcf2	CTCF2018111650	20181116	TR1_2_W0001_P0118_T0001_R1_P4_K1_Ch2.zen
CTCF	cyt	18.4769444444444	0.0821030669619931	171.169138639191	15.5601599999999	1696.2779252392	3461.90572645646	CTCFgfpcf2	CTCF2018111650	20181116	TR1_2_W0001_P0118_T0001_R1_P5_K1_Ch2.zen
CTCF	cyt	18.5461111111111	306.999042357011	502260.17415064	0.0110713319974878	1331.13667094802	2716.6949444333	CTCFgfpcf2	CTCF2018111568	20181115	TR1_2_W0001_P0074_T0001_R1_P4_K1_Ch2.zen
CTCF	cyt	18.5461111111111	164.152681938371	268558.996095442	0.101930761817736	1331.13667094802	2716.6949444333	CTCFgfpcf2	CTCF2018111568	20181115	TR1_2_W0001_P0074_T0001_R1_P5_K1_Ch2.zen
CTCF	cyt	18.5486111111111	13.5690012220948	23604.4453184161	0.592350986914523	1415.39234835801	2888.65097107969	CTCFgfpcf2	CTCF2018111430	20181114	TR1_2_W0001_P0067_T0001_R1_P4_K1_Ch2.zen
CTCF	cyt	18.5486111111111	49.6544407630962	86378.1727648846	0.360282871969934	1415.39234835801	2888.65097107969	CTCFgfpcf2	CTCF2018111430	20181114	TR1_2_W0001_P0067_T0001_R1_P5_K1_Ch2.zen
CTCF	cyt	18.5494444444444	3.18184533341249	5378.04445996634	0.4607733025	1375.23288466825	2806.69018195995	CTCFgfpcf2	CTCF2018111664	20181116	TR1_2_W0001_P0119_T0001_R1_P4_K1_Ch2.zen
CTCF	cyt	18.5494444444444	1.02993631501481	1740.82732272313	1.13883772952381	1375.23288466825	2806.69018195995	CTCFgfpcf2	CTCF2018111664	20181116	TR1_2_W0001_P0119_T0001_R1_P5_K1_Ch2.zen
CTCF	cyt	18.6138888888889	374.3297470255	753302.188921323	0.0989007846502337	1637.36617457393	3341.67370318416	CTCFgfpcf2	CTCF2018111567	20181115	TR1_2_W0001_P0075_T0001_R1_P4_K1_Ch2.zen
CTCF	cyt	18.6138888888889	108.790305794411	218929.90375346	0.175588657589769	1637.36617457393	3341.67370318416	CTCFgfpcf2	CTCF2018111567	20181115	TR1_2_W0001_P0075_T0001_R1_P5_K1_Ch2.zen
CTCF	cyt	18.6166666666667	115.448584624092	250341.329918272	0.412748832118319	1764.30988670329	3600.75103798841	CTCFgfpcf2	CTCF2018111432	20181114	TR1_2_W0001_P0068_T0001_R1_P4_K1_Ch2.zen
CTCF	cyt	18.6166666666667	17.2673193526109	37442.8470035487	0.422255378112427	1764.30988670329	3600.75103798841	CTCFgfpcf2	CTCF2018111432	20181114	TR1_2_W0001_P0068_T0001_R1_P5_K1_Ch2.zen
CTCF	cyt	18.6172222222222	5.76475557398488	13938.0357666653	1.10725572139651	1967.21398153556	4014.85466886732	CTCFgfpcf2	CTCF2018111665	20181116	TR1_2_W0001_P0120_T0001_R1_P4_K1_Ch2.zen
CTCF	cyt	18.6172222222222	60.325361708853	145854.761462818	0.295613843395383	1967.21398153556	4014.85466886732	CTCFgfpcf2	CTCF2018111665	20181116	TR1_2_W0001_P0120_T0001_R1_P5_K1_Ch2.zen
CTCF	cyt	18.6825	323.343566103667	650697.461409408	0.187250325834698	1637.36617457393	3341.67370318416	CTCFgfpcf2	CTCF2018111566	20181115	TR1_2_W0001_P0076_T0001_R1_P4_K1_Ch2.zen
CTCF	cyt	18.6825	188.463662733384	379264.781378748	0.254514837436677	1637.36617457393	3341.67370318416	CTCFgfpcf2	CTCF2018111566	20181115	TR1_2_W0001_P0076_T0001_R1_P5_K1_Ch2.zen
CTCF	cyt	18.6841666666667	7.67201566544563	16923.2058828367	1.33461216284688	1794.75049875532	3662.87678260358	CTCFgfpcf2	CTCF2018111434	20181114	TR1_2_W0001_P0069_T0001_R1_P4_K1_Ch2.zen
CTCF	cyt	18.6841666666667	138.382459483298	305248.966442658	3.90714970216421	1794.75049875532	3662.87678260358	CTCFgfpcf2	CTCF2018111434	20181114	TR1_2_W0001_P0069_T0001_R1_P5_K1_Ch2.zen
CTCF	cyt	18.685	1.46972865733306	2429.8425467154	0.937686260210525	1345.15365396668	2745.3019746009	CTCFgfpcf2	CTCF2018111666	20181116	TR1_2_W0001_P0121_T0001_R1_P4_K1_Ch2.zen
CTCF	cyt	18.685	65.8221149598121	108821.022605875	0.356631977220957	1345.15365396668	2745.3019746009	CTCFgfpcf2	CTCF2018111666	20181116	TR1_2_W0001_P0121_T0001_R1_P5_K1_Ch2.zen
CTCF	cyt	18.7502777777778	728.927191835396	1466895.03983361	0.0458807585144476	1637.36617457393	3341.67370318416	CTCFgfpcf2	CTCF2018111565	20181115	TR1_2_W0001_P0077_T0001_R1_P4_K1_Ch2.zen
CTCF	cyt	18.7502777777778	124.637471285899	250820.782177618	0.196868196549812	1637.36617457393	3341.67370318416	CTCFgfpcf2	CTCF2018111565	20181115	TR1_2_W0001_P0077_T0001_R1_P5_K1_Ch2.zen
CTCF	cyt	18.7519444444444	117.00898621783	235351.83107129	0.230633736463591	1636.55004587063	3340.00807953283	CTCFgfpcf2	CTCF2018111436	20181114	TR1_2_W0001_P0070_T0001_R1_P4_K1_Ch2.zen
CTCF	cyt	18.7519444444444	3.73785372229463	7518.31757760009	1.29650356371279	1636.55004587063	3340.00807953283	CTCFgfpcf2	CTCF2018111436	20181114	TR1_2_W0001_P0070_T0001_R1_P5_K1_Ch2.zen
CTCF	cyt	18.7525	1.78508432009216	3592.30848314854	1.02388724054422	1637.36617457393	3341.67370318416	CTCFgfpcf2	CTCF2018111667	20181116	TR1_2_W0001_P0122_T0001_R1_P4_K1_Ch2.zen
CTCF	cyt	18.7525	23.3804897350296	47050.9603775906	0.229885543259746	1637.36617457393	3341.67370318416	CTCFgfpcf2	CTCF2018111667	20181116	TR1_2_W0001_P0122_T0001_R1_P5_K1_Ch2.zen
CTCF	cyt	18.8202777777778	73.9070784507327	175050.345840733	0.278863967307006	1927.11602956503	3933.01941800395	CTCFgfpcf2	CTCF2018111668	20181116	TR1_2_W0001_P0123_T0001_R1_P4_K1_Ch2.zen
CTCF	cyt	18.8202777777778	10.7702001382987	25509.4274933338	0.675657458350415	1927.11602956503	3933.01941800395	CTCFgfpcf2	CTCF2018111668	20181116	TR1_2_W0001_P0123_T0001_R1_P5_K1_Ch2.zen
CTCF	cyt	18.8211111111111	22.6942888597185	45214.9255585369	0.530565178828751	1621.04909262565	3308.37243893062	CTCFgfpcf2	CTCF2018111438	20181114	TR1_2_W0001_P0071_T0001_R1_P4_K1_Ch2.zen
CTCF	cyt	18.8211111111111	41.7754705662565	83231.283584251	0.356934481163636	1621.04909262565	3308.37243893062	CTCFgfpcf2	CTCF2018111438	20181114	TR1_2_W0001_P0071_T0001_R1_P5_K1_Ch2.zen
CTCF	cyt	18.8402777777778	6.51676767148674	15073.9607122812	0.693493121331404	1882.02793937228	3840.99987609353	CTCFgfpcf2	CTCF2018111564	20181115	TR1_2_W0001_P0079_T0001_R1_P4_K1_Ch2.zen
CTCF	cyt	18.8888888888889	25.3658084948993	46333.2539454476	0.415409282630041	1486.19233718727	3033.14550414773	CTCFgfpcf2	CTCF2018111440	20181114	TR1_2_W0001_P0072_T0001_R1_P4_K1_Ch2.zen
CTCF	cyt	18.8888888888889	15.6300639440529	28549.9167924811	0.483408076774323	1486.19233718727	3033.14550414773	CTCFgfpcf2	CTCF2018111440	20181114	TR1_2_W0001_P0072_T0001_R1_P5_K1_Ch2.zen
CTCF	cyt	18.8891666666667	72.7334583776369	164489.235501036	0.224839978566256	1840.06925789516	3755.36709297533	CTCFgfpcf2	CTCF2018111669	20181116	TR1_2_W0001_P0124_T0001_R1_P4_K1_Ch2.zen
CTCF	cyt	18.8891666666667	20.7839344276288	47003.5876329988	0.545216409681529	1840.06925789516	3755.36709297533	CTCFgfpcf2	CTCF2018111669	20181116	TR1_2_W0001_P0124_T0001_R1_P5_K1_Ch2.zen
CTCF	cyt	18.9077777777778	828.879993591414	1668040.32670951	0.049704411214442	1637.36617457393	3341.67370318416	CTCFgfpcf2	CTCF2018111563	20181115	TR1_2_W0001_P0080_T0001_R1_P4_K1_Ch2.zen
CTCF	cyt	18.9077777777778	45.203706930127	90968.0613106682	0.299076790963329	1637.36617457393	3341.67370318416	CTCFgfpcf2	CTCF2018111563	20181115	TR1_2_W0001_P0080_T0001_R1_P5_K1_Ch2.zen
CTCF	cyt	18.9566666666667	1.8175559327257	3637.71052969939	1.13960056527778	1628.43818789769	3323.45272197563	CTCFgfpcf2	CTCF2018111670	20181116	TR1_2_W0001_P0125_T0001_R1_P4_K1_Ch2.zen
CTCF	cyt	18.9566666666667	0.299072369625696	598.572340218447	1.48199036121212	1628.43818789769	3323.45272197563	CTCFgfpcf2	CTCF2018111670	20181116	TR1_2_W0001_P0125_T0001_R1_P5_K1_Ch2.zen
CTCF	cyt	18.9569444444444	12.0738461811788	22168.2190705068	0.622374051171696	1493.88130209054	3048.83778619249	CTCFgfpcf2	CTCF2018111442	20181114	TR1_2_W0001_P0073_T0001_R1_P4_K1_Ch2.zen
CTCF	cyt	18.9569444444444	127.768536410542	234589.778846296	0.387699583306879	1493.88130209054	3048.83778619249	CTCFgfpcf2	CTCF2018111442	20181114	TR1_2_W0001_P0073_T0001_R1_P5_K1_Ch2.zen
CTCF	cyt	18.9755555555556	14.3496603624176	24194.804092023	0.702364346585859	1371.86511804062	2799.81696242435	CTCFgfpcf2	CTCF2018111571	20181115	TR1_2_W0001_P0081_T0001_R1_P4_K1_Ch2.zen
CTCF	cyt	18.9755555555556	194.848207173074	328531.413369295	0.253796861756597	1371.86511804062	2799.81696242435	CTCFgfpcf2	CTCF2018111571	20181115	TR1_2_W0001_P0081_T0001_R1_P5_K1_Ch2.zen
CTCF	cyt	19.0247222222222	39.2345816686683	106215.563957927	0.558166812154477	2202.67315376826	4495.39942192371	CTCFgfpcf2	CTCF2018111444	20181114	TR1_2_W0001_P0074_T0001_R1_P4_K1_Ch2.zen
CTCF	cyt	19.0247222222222	291.865489604006	790136.054971682	0.22745336191858	2202.67315376826	4495.39942192371	CTCFgfpcf2	CTCF2018111444	20181114	TR1_2_W0001_P0074_T0001_R1_P5_K1_Ch2.zen
CTCF	cyt	19.0247222222222	161.460220742755	281574.298662606	0.160643308257858	1418.92158324861	2895.85372853823	CTCFgfpcf2	CTCF2018111671	20181116	TR1_2_W0001_P0126_T0001_R1_P4_K1_Ch2.zen
CTCF	cyt	19.0247222222222	40.3183199834579	70312.0720408535	0.18935468601785	1418.92158324861	2895.85372853823	CTCFgfpcf2	CTCF2018111671	20181116	TR1_2_W0001_P0126_T0001_R1_P5_K1_Ch2.zen
CTCF	cyt	19.0447222222222	167.081568421739	371074.472368884	0.409200683800997	1807.02208674093	3687.921664747	CTCFgfpcf2	CTCF2018111572	20181115	TR1_2_W0001_P0082_T0001_R1_P4_K1_Ch2.zen
CTCF	cyt	19.0447222222222	25.6815028369032	57036.5133920059	0.647948672238576	1807.02208674093	3687.921664747	CTCFgfpcf2	CTCF2018111572	20181115	TR1_2_W0001_P0082_T0001_R1_P5_K1_Ch2.zen
CTCF	cyt	19.0925	179.937210720875	348662.309366691	0.204635454308588	1576.57611962516	3217.60827958378	CTCFgfpcf2	CTCF2018111446	20181114	TR1_2_W0001_P0075_T0001_R1_P4_K1_Ch2.zen
CTCF	cyt	19.0925	8.42654981754129	16328.0308036728	0.864878309054671	1576.57611962516	3217.60827958378	CTCFgfpcf2	CTCF2018111446	20181114	TR1_2_W0001_P0075_T0001_R1_P5_K1_Ch2.zen
CTCF	cyt	19.0925	17.1092724364194	37834.9907181372	0.547741315390946	1799.25623218863	3672.0724598818	CTCFgfpcf2	CTCF2018111672	20181116	TR1_2_W0001_P0127_T0001_R1_P4_K1_Ch2.zen
CTCF	cyt	19.0925	5.29160539179901	11701.7156414314	0.729197205773195	1799.25623218863	3672.0724598818	CTCFgfpcf2	CTCF2018111672	20181116	TR1_2_W0001_P0127_T0001_R1_P5_K1_Ch2.zen
CTCF	cyt	19.1122222222222	152.76872876912	346606.293981112	0.186386002599956	1846.00513880048	3767.48153471387	CTCFgfpcf2	CTCF2018111573	20181115	TR1_2_W0001_P0083_T0001_R1_P4_K1_Ch2.zen
CTCF	cyt	19.1122222222222	10.1801483151842	23097.02717391	0.377221988319745	1846.00513880048	3767.48153471387	CTCFgfpcf2	CTCF2018111573	20181115	TR1_2_W0001_P0083_T0001_R1_P5_K1_Ch2.zen
CTCF	cyt	19.1602777777778	6.31719153324155	12712.7332188802	0.914813237065327	1637.36617457393	3341.67370318416	CTCFgfpcf2	CTCF2018111673	20181116	TR1_2_W0001_P0128_T0001_R1_P4_K1_Ch2.zen
CTCF	cyt	19.1602777777778	3.55302361001775	7150.11426151282	0.961658797997615	1637.36617457393	3341.67370318416	CTCFgfpcf2	CTCF2018111673	20181116	TR1_2_W0001_P0128_T0001_R1_P5_K1_Ch2.zen
CTCF	cyt	19.1613888888889	28.0193207630845	56386.1564052572	0.303318924145985	1637.36617457393	3341.67370318416	CTCFgfpcf2	CTCF2018111448	20181114	TR1_2_W0001_P0076_T0001_R1_P4_K1_Ch2.zen
CTCF	cyt	19.1613888888889	156.362086492199	314663.483078342	0.266157109511886	1637.36617457393	3341.67370318416	CTCFgfpcf2	CTCF2018111448	20181114	TR1_2_W0001_P0076_T0001_R1_P5_K1_Ch2.zen
CTCF	cyt	19.18	10.873817398606	20607.9673838796	0.647308114997841	1541.99884445518	3147.04008722855	CTCFgfpcf2	CTCF2018111574	20181115	TR1_2_W0001_P0084_T0001_R1_P4_K1_Ch2.zen
CTCF	cyt	19.18	8.37472270175613	15871.7041090787	0.874881178918862	1541.99884445518	3147.04008722855	CTCFgfpcf2	CTCF2018111574	20181115	TR1_2_W0001_P0084_T0001_R1_P5_K1_Ch2.zen
CTCF	cyt	19.2288888888889	9.03625708657755	27542.3525999808	0.93124105281974	2479.95260610982	5061.2944970215	CTCFgfpcf2	CTCF2018111450	20181114	TR1_2_W0001_P0077_T0001_R1_P4_K1_Ch2.zen
CTCF	cyt	19.2288888888889	23.1910620525637	70685.9490716041	0.480923286131283	2479.95260610982	5061.2944970215	CTCFgfpcf2	CTCF2018111450	20181114	TR1_2_W0001_P0077_T0001_R1_P5_K1_Ch2.zen
CTCF	cyt	19.2291666666667	14.5352643523591	30179.3381795483	0.460308483423423	1689.34247889645	3447.75128805209	CTCFgfpcf2	CTCF2018111674	20181116	TR1_2_W0001_P0129_T0001_R1_P4_K1_Ch2.zen
CTCF	cyt	19.2291666666667	3.63998309794343	7557.6390093549	1.12587530326409	1689.34247889645	3447.75128805209	CTCFgfpcf2	CTCF2018111674	20181116	TR1_2_W0001_P0129_T0001_R1_P5_K1_Ch2.zen
CTCF	cyt	19.2475	2.25121552649816	5125.75125565924	1.99545747204225	1852.55613689807	3780.85135901601	CTCFgfpcf2	CTCF2018111575	20181115	TR1_2_W0001_P0085_T0001_R1_P4_K1_Ch2.zen
CTCF	cyt	19.2475	11.5129971344887	26213.7315702965	0.7024658861	1852.55613689807	3780.85135901601	CTCFgfpcf2	CTCF2018111575	20181115	TR1_2_W0001_P0085_T0001_R1_P5_K1_Ch2.zen
CTCF	cyt	19.2963888888889	7.9502483416676	18922.8030175763	0.632920763489362	1936.58114536095	3952.33661720104	CTCFgfpcf2	CTCF2018111452	20181114	TR1_2_W0001_P0078_T0001_R1_P4_K1_Ch2.zen
CTCF	cyt	19.2963888888889	84.5128981377746	201153.58101759	0.235675693232143	1936.58114536095	3952.33661720104	CTCFgfpcf2	CTCF2018111452	20181114	TR1_2_W0001_P0078_T0001_R1_P5_K1_Ch2.zen
CTCF	cyt	19.2966666666667	36.8428754944021	85998.8610120525	0.354298821682243	1899.19739800127	3876.04074189945	CTCFgfpcf2	CTCF2018111675	20181116	TR1_2_W0001_P0130_T0001_R1_P4_K1_Ch2.zen
CTCF	cyt	19.2966666666667	30.1270315301448	70322.6977400368	0.407826659151103	1899.19739800127	3876.04074189945	CTCFgfpcf2	CTCF2018111675	20181116	TR1_2_W0001_P0130_T0001_R1_P5_K1_Ch2.zen
CTCF	cyt	19.3152777777778	13.0585380998239	26279.0371667677	0.907709376046641	1637.36617457393	3341.67370318416	CTCFgfpcf2	CTCF2018111576	20181115	TR1_2_W0001_P0086_T0001_R1_P4_K1_Ch2.zen
CTCF	cyt	19.3152777777778	75.2417665058628	151416.733127844	0.442160278744974	1637.36617457393	3341.67370318416	CTCFgfpcf2	CTCF2018111576	20181115	TR1_2_W0001_P0086_T0001_R1_P5_K1_Ch2.zen
CTCF	cyt	19.3641666666667	19.4781004823957	28324.5429104012	0.531088753889764	1183.17023034958	2414.71266876413	CTCFgfpcf2	CTCF2018111454	20181114	TR1_2_W0001_P0079_T0001_R1_P4_K1_Ch2.zen
CTCF	cyt	19.3641666666667	3.72727872160255	5420.11096946922	0.783446703852826	1183.17023034958	2414.71266876413	CTCFgfpcf2	CTCF2018111454	20181114	TR1_2_W0001_P0079_T0001_R1_P5_K1_Ch2.zen
CTCF	cyt	19.3841666666667	39.3635046231262	79215.2224925784	0.430743557576096	1637.36617457393	3341.67370318416	CTCFgfpcf2	CTCF2018111577	20181115	TR1_2_W0001_P0087_T0001_R1_P4_K1_Ch2.zen
CTCF	cyt	19.3841666666667	0.313121889213343	630.127331364673	4.98061526660551	1637.36617457393	3341.67370318416	CTCFgfpcf2	CTCF2018111577	20181115	TR1_2_W0001_P0087_T0001_R1_P5_K1_Ch2.zen
CTCF	cyt	19.3866666666667	28.3672704463064	63285.5414877446	0.320965848780488	1815.17238953839	3704.55548371443	CTCFgfpcf2	CTCF2018111676	20181116	TR1_2_W0001_P0132_T0001_R1_P4_K1_Ch2.zen
CTCF	cyt	19.3866666666667	1.79333050515782	4000.80410627526	2.17938359140811	1815.17238953839	3704.55548371443	CTCFgfpcf2	CTCF2018111676	20181116	TR1_2_W0001_P0132_T0001_R1_P5_K1_Ch2.zen
CTCF	cyt	19.4319444444444	60.1730850626549	124635.038947037	0.374677695442254	1685.26732749772	3439.43437856837	CTCFgfpcf2	CTCF2018111456	20181114	TR1_2_W0001_P0080_T0001_R1_P4_K1_Ch2.zen
CTCF	cyt	19.4319444444444	1.75614887840574	3637.46820740517	1.53867838736	1685.26732749772	3439.43437856837	CTCFgfpcf2	CTCF2018111456	20181114	TR1_2_W0001_P0080_T0001_R1_P5_K1_Ch2.zen
CTCF	cyt	19.4519444444444	0.610655311235177	1228.88438945931	1.56864774	1637.36617457393	3341.67370318416	CTCFgfpcf2	CTCF2018111578	20181115	TR1_2_W0001_P0088_T0001_R1_P4_K1_Ch2.zen
CTCF	cyt	19.4519444444444	89.7482715667066	180609.662898364	0.363709114880809	1637.36617457393	3341.67370318416	CTCFgfpcf2	CTCF2018111578	20181115	TR1_2_W0001_P0088_T0001_R1_P5_K1_Ch2.zen
CTCF	cyt	19.4547222222222	2.6398226580901	6278.73985200817	0.346595998924731	1935.21250960817	3949.54339099707	CTCFgfpcf2	CTCF2018111677	20181116	TR1_2_W0001_P0133_T0001_R1_P4_K1_Ch2.zen
CTCF	cyt	19.4547222222222	1.99034794871127	4733.98352977908	0.80451938958904	1935.21250960817	3949.54339099707	CTCFgfpcf2	CTCF2018111677	20181116	TR1_2_W0001_P0133_T0001_R1_P5_K1_Ch2.zen
CTCF	cyt	19.5008333333333	10.9180207704096	16028.8848450975	0.727032411966006	1194.5114535819	2437.85878478014	CTCFgfpcf2	CTCF2018111458	20181114	TR1_2_W0001_P0081_T0001_R1_P4_K1_Ch2.zen
CTCF	cyt	19.5008333333333	81.3560134099362	119439.79571264	0.365409109588872	1194.5114535819	2437.85878478014	CTCFgfpcf2	CTCF2018111458	20181114	TR1_2_W0001_P0081_T0001_R1_P5_K1_Ch2.zen
CTCF	cyt	19.5194444444444	1.50900649419134	3120.54861469498	1.1301888994386	1682.56081185177	3433.91069528862	CTCFgfpcf2	CTCF2018111579	20181115	TR1_2_W0001_P0089_T0001_R1_P4_K1_Ch2.zen
CTCF	cyt	19.5194444444444	49.9592560095484	103313.198274428	0.380799505439003	1682.56081185177	3433.91069528862	CTCFgfpcf2	CTCF2018111579	20181115	TR1_2_W0001_P0089_T0001_R1_P5_K1_Ch2.zen
CTCF	cyt	19.5225	4.63139289145955	9383.68366196355	0.587638212834765	1648.51407526011	3364.42527039446	CTCFgfpcf2	CTCF2018111685	20181116	TR1_2_W0001_P0134_T0001_R1_P4_K1_Ch2.zen
CTCF	cyt	19.5225	100.281294495756	203180.331881502	0.26931422637037	1648.51407526011	3364.42527039446	CTCFgfpcf2	CTCF2018111685	20181116	TR1_2_W0001_P0134_T0001_R1_P5_K1_Ch2.zen
CTCF	cyt	19.5686111111111	444.705303997966	1032894.11280527	0.185629715661487	1889.79379392458	3856.84908095873	CTCFgfpcf2	CTCF2018111460	20181114	TR1_2_W0001_P0082_T0001_R1_P4_K1_Ch2.zen
CTCF	cyt	19.5686111111111	32.1735784174039	74727.9140510703	0.464178045966717	1889.79379392458	3856.84908095873	CTCFgfpcf2	CTCF2018111460	20181114	TR1_2_W0001_P0082_T0001_R1_P5_K1_Ch2.zen
CTCF	cyt	19.5869444444444	1.89969412614035	3822.94956485255	1.63922748974504	1637.36617457393	3341.67370318416	CTCFgfpcf2	CTCF2018111580	20181115	TR1_2_W0001_P0090_T0001_R1_P4_K1_Ch2.zen
CTCF	cyt	19.5869444444444	0.844460499164328	1699.39457799689	3.5357684880808	1637.36617457393	3341.67370318416	CTCFgfpcf2	CTCF2018111580	20181115	TR1_2_W0001_P0090_T0001_R1_P5_K1_Ch2.zen
CTCF	cyt	19.5916666666667	4.02058801492347	9174.42632263706	0.622212232061069	1856.60822140209	3789.1211916536	CTCFgfpcf2	CTCF2018111684	20181116	TR1_2_W0001_P0135_T0001_R1_P4_K1_Ch2.zen
CTCF	cyt	19.5916666666667	38.0116597896886	86737.3555428264	0.16871966438115	1856.60822140209	3789.1211916536	CTCFgfpcf2	CTCF2018111684	20181116	TR1_2_W0001_P0135_T0001_R1_P5_K1_Ch2.zen
CTCF	cyt	19.6363888888889	123.712443076865	231533.703540935	0.218867444040751	1522.76105426721	3107.77799755259	CTCFgfpcf2	CTCF2018111462	20181114	TR1_2_W0001_P0083_T0001_R1_P4_K1_Ch2.zen
CTCF	cyt	19.6363888888889	201.291455185214	376726.503422291	0.261715818459057	1522.76105426721	3107.77799755259	CTCFgfpcf2	CTCF2018111462	20181114	TR1_2_W0001_P0083_T0001_R1_P5_K1_Ch2.zen
CTCF	cyt	19.6547222222222	159.234958761661	346387.192292968	0.417202635356855	1769.92283108267	3612.20640388107	CTCFgfpcf2	CTCF2018111586	20181115	TR1_2_W0001_P0091_T0001_R1_P4_K1_Ch2.zen
CTCF	cyt	19.6547222222222	81.452497040962	177185.349088452	0.399680262093669	1769.92283108267	3612.20640388107	CTCFgfpcf2	CTCF2018111586	20181115	TR1_2_W0001_P0091_T0001_R1_P5_K1_Ch2.zen
CTCF	cyt	19.6594444444444	0.254089317598239	511.33002559703	2.49032915999999	1637.36617457393	3341.67370318416	CTCFgfpcf2	CTCF2018111683	20181116	TR1_2_W0001_P0136_T0001_R1_P4_K1_Ch2.zen
CTCF	cyt	19.6594444444444	13.7285112293469	27627.2928931654	0.45347389434984	1637.36617457393	3341.67370318416	CTCFgfpcf2	CTCF2018111683	20181116	TR1_2_W0001_P0136_T0001_R1_P5_K1_Ch2.zen
CTCF	cyt	19.7044444444444	54.0800941848516	103434.540245387	0.376634939762947	1556.1772957368	3175.97665531907	CTCFgfpcf2	CTCF2018111464	20181114	TR1_2_W0001_P0084_T0001_R1_P4_K1_Ch2.zen
CTCF	cyt	19.7044444444444	26.565527332131	50809.6952749929	0.345360358074772	1556.1772957368	3175.97665531907	CTCFgfpcf2	CTCF2018111464	20181114	TR1_2_W0001_P0084_T0001_R1_P5_K1_Ch2.zen
CTCF	cyt	19.7236111111111	14.8758280669526	30001.9269144766	0.414622300737763	1640.9635117251	3349.01544942651	CTCFgfpcf2	CTCF2018111585	20181115	TR1_2_W0001_P0092_T0001_R1_P4_K1_Ch2.zen
CTCF	cyt	19.7236111111111	50.3449433457135	101536.889507825	0.591327310526678	1640.9635117251	3349.01544942651	CTCFgfpcf2	CTCF2018111585	20181115	TR1_2_W0001_P0092_T0001_R1_P5_K1_Ch2.zen
CTCF	cyt	19.7269444444444	40.8754845927803	115775.213679045	0.357843496341838	2304.53656080672	4703.29077445257	CTCFgfpcf2	CTCF2018111682	20181116	TR1_2_W0001_P0137_T0001_R1_P4_K1_Ch2.zen
CTCF	cyt	19.7269444444444	22.7827849427684	64529.6764363897	0.462908948027972	2304.53656080672	4703.29077445257	CTCFgfpcf2	CTCF2018111682	20181116	TR1_2_W0001_P0137_T0001_R1_P5_K1_Ch2.zen
CTCF	cyt	19.7722222222222	6.02083813615891	13208.7196319402	1.05193274574338	1784.98551332817	3642.94758440674	CTCFgfpcf2	CTCF2018111466	20181114	TR1_2_W0001_P0085_T0001_R1_P4_K1_Ch2.zen
CTCF	cyt	19.7722222222222	211.753379793658	464551.77195555	0.167681885591896	1784.98551332817	3642.94758440674	CTCFgfpcf2	CTCF2018111466	20181114	TR1_2_W0001_P0085_T0001_R1_P5_K1_Ch2.zen
CTCF	cyt	19.7916666666667	2.17386778115814	4374.69736504915	2.15560549504373	1637.36617457393	3341.67370318416	CTCFgfpcf2	CTCF2018111584	20181115	TR1_2_W0001_P0093_T0001_R1_P4_K1_Ch2.zen
CTCF	cyt	19.7916666666667	3.38650271279677	6815.00716042218	1.03936282720812	1637.36617457393	3341.67370318416	CTCFgfpcf2	CTCF2018111584	20181115	TR1_2_W0001_P0093_T0001_R1_P5_K1_Ch2.zen
CTCF	cyt	19.7944444444444	144.377474886265	290545.618474045	-0.152446431201441	1637.36617457393	3341.67370318416	CTCFgfpcf2	CTCF2018111681	20181116	TR1_2_W0001_P0138_T0001_R1_P4_K1_Ch2.zen
CTCF	cyt	19.7944444444444	373.020255434479	750666.964524307	0.113238194395457	1637.36617457393	3341.67370318416	CTCFgfpcf2	CTCF2018111681	20181116	TR1_2_W0001_P0138_T0001_R1_P5_K1_Ch2.zen
CTCF	cyt	19.8411111111111	3.34277874086719	6727.01692180337	0.74100196462908	1637.36617457393	3341.67370318416	CTCFgfpcf2	CTCF2018111468	20181114	TR1_2_W0001_P0086_T0001_R1_P4_K1_Ch2.zen
CTCF	cyt	19.8411111111111	12.1430510861542	24436.7086400971	0.900592736123791	1637.36617457393	3341.67370318416	CTCFgfpcf2	CTCF2018111468	20181114	TR1_2_W0001_P0086_T0001_R1_P5_K1_Ch2.zen
CTCF	cyt	19.8594444444444	8.1231262481088	17893.6403119391	0.892366341403789	1792.28234102137	3657.83956006721	CTCFgfpcf2	CTCF2018111583	20181115	TR1_2_W0001_P0094_T0001_R1_P4_K1_Ch2.zen
CTCF	cyt	19.8594444444444	6.98891857183412	15395.2051555208	0.872572233015525	1792.28234102137	3657.83956006721	CTCFgfpcf2	CTCF2018111583	20181115	TR1_2_W0001_P0094_T0001_R1_P5_K1_Ch2.zen
CTCF	cyt	19.8619444444444	6.3474457407631	12773.6168674044	0.742993526819806	1637.36617457393	3341.67370318416	CTCFgfpcf2	CTCF2018111680	20181116	TR1_2_W0001_P0139_T0001_R1_P4_K1_Ch2.zen
CTCF	cyt	19.8619444444444	44.6591684722445	89872.2306545842	0.556290132119309	1637.36617457393	3341.67370318416	CTCFgfpcf2	CTCF2018111680	20181116	TR1_2_W0001_P0139_T0001_R1_P5_K1_Ch2.zen
CTCF	cyt	19.9086111111111	190.062064249402	382481.40888527	0.245046598739376	1637.36617457393	3341.67370318416	CTCFgfpcf2	CTCF2018111469	20181114	TR1_2_W0001_P0087_T0001_R1_P4_K1_Ch2.zen
CTCF	cyt	19.9086111111111	195.54653966612	393518.381953342	0.271808023088608	1637.36617457393	3341.67370318416	CTCFgfpcf2	CTCF2018111469	20181114	TR1_2_W0001_P0087_T0001_R1_P5_K1_Ch2.zen
CTCF	cyt	19.9272222222222	133.311753100935	306925.23178104	0.328723608653352	1873.24714145275	3823.07928999842	CTCFgfpcf2	CTCF2018111582	20181115	TR1_2_W0001_P0095_T0001_R1_P4_K1_Ch2.zen
CTCF	cyt	19.9272222222222	146.409383677297	337080.062146136	0.310758340778811	1873.24714145275	3823.07928999842	CTCFgfpcf2	CTCF2018111582	20181115	TR1_2_W0001_P0095_T0001_R1_P5_K1_Ch2.zen
CTCF	cyt	19.9305555555556	2.26487013031429	4957.89771928939	1.56353289373297	1781.08720812221	3634.99159741004	CTCFgfpcf2	CTCF2018111679	20181116	TR1_2_W0001_P0140_T0001_R1_P4_K1_Ch2.zen
CTCF	cyt	19.9305555555556	0.524144105360935	1147.37389564467	2.77497618532818	1781.08720812221	3634.99159741004	CTCFgfpcf2	CTCF2018111679	20181116	TR1_2_W0001_P0140_T0001_R1_P5_K1_Ch2.zen
CTCF	cyt	19.9763888888889	40.9062370667957	73949.0114673722	0.520081171671949	1470.86823013507	3001.87078603256	CTCFgfpcf2	CTCF2018111471	20181114	TR1_2_W0001_P0088_T0001_R1_P4_K1_Ch2.zen
CTCF	cyt	19.9763888888889	29.5871702973258	53486.7578269631	0.370338103564014	1470.86823013507	3001.87078603256	CTCFgfpcf2	CTCF2018111471	20181114	TR1_2_W0001_P0088_T0001_R1_P5_K1_Ch2.zen
CTCF	cyt	19.995	0.273809063064064	537.074720566169	2.24820459493617	1595.94462221649	3257.13713805452	CTCFgfpcf2	CTCF2018111581	20181115	TR1_2_W0001_P0096_T0001_R1_P4_K1_Ch2.zen
CTCF	cyt	19.995	76.9370041156604	150911.439980161	0.393966562554538	1595.94462221649	3257.13713805452	CTCFgfpcf2	CTCF2018111581	20181115	TR1_2_W0001_P0096_T0001_R1_P5_K1_Ch2.zen
CTCF	cyt	19.9983333333333	9.43342009848981	22356.6992728687	0.827313899894055	1928.27706326542	3935.3889525927	CTCFgfpcf2	CTCF2018111678	20181116	TR1_2_W0001_P0141_T0001_R1_P4_K1_Ch2.zen
CTCF	cyt	19.9983333333333	13.671651075681	32401.0791920021	0.425220737531486	1928.27706326542	3935.3889525927	CTCFgfpcf2	CTCF2018111678	20181116	TR1_2_W0001_P0141_T0001_R1_P5_K1_Ch2.zen
