# Supplementary material for: Absolute quantification of cohesin, CTCF and their regulators in human cells
Source: eLife. 2019 Jun 17;8:e46269. doi: 10.7554/eLife.46269 (PMC6606026; doi:10.7554/eLife.46269)
Supplement: Figure 2—source data 1. [file elife-46269-fig2-data1.zip › Figure 2 - source data 1/QCfailed_FCS_conc_Nprot_G2.txt]

POI	location	time_after_release_or_noctreat_h	Conc_nM	N_prot	CPM_kHz	Vol_nuc_um3	Vol_cyt_um3	cellline	UUID	experiment	filename
SCC1	nuc	6.13027777777778	377.395586059941	303527.020511026	0.620517004340454	1335.5178431499	2725.6364067424	SCC1gfpc	SCC12015120332	20151203	TR1_2_W0001_P0003_T0001_R1_P1_K1_Ch2-Ch1.zen
SCC1	nuc	6.13027777777778	589.134856591848	473822.043250165	0.387963067151125	1335.5178431499	2725.6364067424	SCC1gfpc	SCC12015120332	20151203	TR1_2_W0001_P0003_T0001_R1_P3_K1_Ch2-Ch1.zen
SCC1	nuc	6.17722222222222	226.814757699177	297735.932493567	0.666360058305215	2179.76208874717	4448.6406060389	SCC1gfpc	SCC12015120223	20151202	TR1_2_W0001_P0001_T0001_R1_P1_K1_Ch2-Ch1.zen
SCC1	nuc	6.17722222222222	248.821231807024	326623.462369755	0.68019549862582	2179.76208874717	4448.6406060389	SCC1gfpc	SCC12015120223	20151202	TR1_2_W0001_P0001_T0001_R1_P3_K1_Ch2-Ch1.zen
SCC1	nuc	6.23944444444444	192.661451494912	200697.734145693	0.45184054122817	1729.80358922265	3530.3277028323	SCC1gfpc	SCC12015120226	20151202	TR1_2_W0001_P0002_T0001_R1_P3_K1_Ch2-Ch1.zen
SCC1	nuc	6.30166666666667	326.315110488723	361042.108484523	0.590130293476761	1837.25663453355	3749.62685620336	SCC1gfpc	SCC12015120229	20151202	TR1_2_W0001_P0003_T0001_R1_P1_K1_Ch2-Ch1.zen
SCC1	nuc	6.30166666666667	347.833430728885	384850.444233725	0.590847344658745	1837.25663453355	3749.62685620336	SCC1gfpc	SCC12015120229	20151202	TR1_2_W0001_P0003_T0001_R1_P3_K1_Ch2-Ch1.zen
SCC1	nuc	6.64472222222222	535.255518729086	548811.74952261	0.45685051059835	1702.59517880372	3474.79850538442	SCC1gfpc	SCC12015120327	20151203	TR1_2_W0001_P0011_T0001_R1_P1_K1_Ch2-Ch1.zen
SCC1	nuc	6.64472222222222	559.833120060482	574011.819234698	0.648721629975006	1702.59517880372	3474.79850538442	SCC1gfpc	SCC12015120327	20151203	TR1_2_W0001_P0011_T0001_R1_P2_K1_Ch2-Ch1.zen
SCC1	nuc	6.7075	247.014267075091	289621.019997794	0.814202532003504	1946.9607353827	3973.52015180932	SCC1gfpc	SCC12015120331	20151203	TR1_2_W0001_P0012_T0001_R1_P2_K1_Ch2-Ch1.zen
SCC1	nuc	6.7075	259.788614294173	304598.77620275	0.869050770793673	1946.9607353827	3973.52015180932	SCC1gfpc	SCC12015120331	20151203	TR1_2_W0001_P0012_T0001_R1_P3_K1_Ch2-Ch1.zen
SCC1	nuc	6.77055555555556	359.225163124746	368035.706089024	0.914356519027046	1701.26652566843	3472.08687904708	SCC1gfpc	SCC12015120333	20151203	TR1_2_W0001_P0013_T0001_R1_P3_K1_Ch2-Ch1.zen
SCC1	nuc	6.81083333333333	492.099293035782	495897.697489434	0.519603053227116	1673.3566082649	3415.12598752892	SCC1gfpc	SCC12015120224	20151202	TR1_2_W0001_P0011_T0001_R1_P1_K1_Ch2-Ch1.zen
SCC1	nuc	6.87305555555556	892.377958719667	751331.344588954	0.195079988457244	1398.07936238415	2853.31718267558	SCC1gfpc	SCC12015120227	20151202	TR1_2_W0001_P0012_T0001_R1_P1_K1_Ch2-Ch1.zen
SCC1	nuc	6.935	380.951029277044	396841.235250382	0.525751479149818	1729.80358922265	3530.3277028323	SCC1gfpc	SCC12015120230	20151202	TR1_2_W0001_P0013_T0001_R1_P1_K1_Ch2-Ch1.zen
SCC1	nuc	7.44361111111111	460.278006757555	481337.913372563	0.590765505476303	1736.51684156629	3544.02866915733	SCC1gfpc	SCC12015120225	20151202	TR1_2_W0001_P0021_T0001_R1_P2_K1_Ch2-Ch1.zen
SCC1	nuc	7.50555555555556	517.480122703431	485651.167374575	0.60654184731589	1558.40350737512	3180.52009404708	SCC1gfpc	SCC12015120228	20151202	TR1_2_W0001_P0022_T0001_R1_P1_K1_Ch2-Ch1.zen
SCC1	nuc	7.5675	620.173428363706	659426.364339455	0.597488121386184	1765.64059022921	3603.46684893428	SCC1gfpc	SCC12015120231	20151202	TR1_2_W0001_P0023_T0001_R1_P1_K1_Ch2-Ch1.zen
SCC1	nuc	7.5675	304.224898401861	323480.351655808	0.547313241279844	1765.64059022921	3603.46684893428	SCC1gfpc	SCC12015120231	20151202	TR1_2_W0001_P0023_T0001_R1_P3_K1_Ch2-Ch1.zen
SCC1	nuc	7.92805555555556	286.690541474055	298648.959760195	1.02330276107784	1729.80358922265	3530.3277028323	SCC1gfpc	SCC12015120329	20151203	TR1_2_W0001_P0031_T0001_R1_P1_K1_Ch2-Ch1.zen
SCC1	cyt	6.06722222222222	13.1499573967685	28580.3128766363	0.593431781683626	1768.37171056285	3609.04074751657	SCC1gfpc	SCC12015120330	20151203	TR1_2_W0001_P0002_T0001_R1_P4_K1_Ch2-Ch1.zen
SCC1	cyt	6.06722222222222	39.7907385822312	86481.7827130057	0.390523340911367	1768.37171056285	3609.04074751657	SCC1gfpc	SCC12015120330	20151203	TR1_2_W0001_P0002_T0001_R1_P5_K1_Ch2-Ch1.zen
SCC1	cyt	6.13027777777778	10.3663969170111	17015.5739401086	0.97215155214019	1335.5178431499	2725.6364067424	SCC1gfpc	SCC12015120332	20151203	TR1_2_W0001_P0003_T0001_R1_P5_K1_Ch2-Ch1.zen
SCC1	cyt	6.17722222222222	0.142050265676978	380.557442297628	7.03368717714287	2179.76208874717	4448.6406060389	SCC1gfpc	SCC12015120223	20151202	TR1_2_W0001_P0001_T0001_R1_P4_K1_Ch2-Ch1.zen
SCC1	cyt	6.17722222222222	47.605389729055	127536.441192359	0.321436043725668	2179.76208874717	4448.6406060389	SCC1gfpc	SCC12015120223	20151202	TR1_2_W0001_P0001_T0001_R1_P5_K1_Ch2-Ch1.zen
SCC1	cyt	6.23944444444444	1.34015905156059	2849.19525374129	3.52024538040346	1729.80358922265	3530.3277028323	SCC1gfpc	SCC12015120226	20151202	TR1_2_W0001_P0002_T0001_R1_P4_K1_Ch2-Ch1.zen
SCC1	cyt	6.30166666666667	6.65278661455831	15022.5096798547	0.97505852056962	1837.25663453355	3749.62685620336	SCC1gfpc	SCC12015120229	20151202	TR1_2_W0001_P0003_T0001_R1_P5_K1_Ch2-Ch1.zen
SCC1	cyt	6.77055555555556	14.7909097502831	30926.8948904889	0.708224967632668	1701.26652566843	3472.08687904708	SCC1gfpc	SCC12015120333	20151203	TR1_2_W0001_P0013_T0001_R1_P4_K1_Ch2-Ch1.zen
SCC1	cyt	6.81083333333333	13.0632458414832	26866.3505764423	0.452553335282534	1673.3566082649	3415.12598752892	SCC1gfpc	SCC12015120224	20151202	TR1_2_W0001_P0011_T0001_R1_P4_K1_Ch2-Ch1.zen
SCC1	cyt	6.81083333333333	44.0571120742976	90609.4727709189	0.42714488889639	1673.3566082649	3415.12598752892	SCC1gfpc	SCC12015120224	20151202	TR1_2_W0001_P0011_T0001_R1_P5_K1_Ch2-Ch1.zen
SCC1	cyt	6.935	1.40146992541862	2979.54295433371	2.11228978718536	1729.80358922265	3530.3277028323	SCC1gfpc	SCC12015120230	20151202	TR1_2_W0001_P0013_T0001_R1_P4_K1_Ch2-Ch1.zen
SCC1	cyt	6.935	11.795398593485	25077.1680043567	0.734299038350634	1729.80358922265	3530.3277028323	SCC1gfpc	SCC12015120230	20151202	TR1_2_W0001_P0013_T0001_R1_P5_K1_Ch2-Ch1.zen
SCC1	cyt	7.44361111111111	58.6568031669992	125189.08464101	-0.0149470867072525	1736.51684156629	3544.02866915733	SCC1gfpc	SCC12015120225	20151202	TR1_2_W0001_P0021_T0001_R1_P4_K1_Ch2-Ch1.zen
SCC1	cyt	7.44361111111111	46.1754851288935	98550.6608616713	0.44166916754717	1736.51684156629	3544.02866915733	SCC1gfpc	SCC12015120225	20151202	TR1_2_W0001_P0021_T0001_R1_P5_K1_Ch2-Ch1.zen
SCC1	cyt	7.50555555555556	1.2656443902414	2424.15670106543	1.72022063407407	1558.40350737512	3180.52009404708	SCC1gfpc	SCC12015120228	20151202	TR1_2_W0001_P0022_T0001_R1_P4_K1_Ch2-Ch1.zen
SCC1	cyt	7.5675	17.6559843361307	38314.5133222184	0.307384526144121	1765.64059022921	3603.46684893428	SCC1gfpc	SCC12015120231	20151202	TR1_2_W0001_P0023_T0001_R1_P4_K1_Ch2-Ch1.zen
SCC1	cyt	7.5675	35.252395952924	76499.7503772382	0.291982825109689	1765.64059022921	3603.46684893428	SCC1gfpc	SCC12015120231	20151202	TR1_2_W0001_P0023_T0001_R1_P5_K1_Ch2-Ch1.zen
STAG1	nuc	7.89694444444444	174.108049989072	181371.752862985	0.166968925803157	1729.81616495192	3530.35336843139	STAG1gfpch8	STAG12015041770	20150417	TR1_2_W0001_P0008_T0001_R1_P1_K1_Ch2-Ch1.zen
STAG1	nuc	7.89694444444444	54.4300015046794	56700.7946034561	0.415230570062926	1729.81616495192	3530.35336843139	STAG1gfpch8	STAG12015041770	20150417	TR1_2_W0001_P0008_T0001_R1_P2_K1_Ch2-Ch1.zen
STAG1	nuc	7.89694444444444	10.1733728699891	10597.8010211158	0.833519586413587	1729.81616495192	3530.35336843139	STAG1gfpch8	STAG12015041770	20150417	TR1_2_W0001_P0008_T0001_R1_P3_K1_Ch2-Ch1.zen
STAG1	nuc	7.95444444444444	208.636692794834	215222.253879733	0.266642597965147	1712.9537523214	3495.93914775511	STAG1gfpch8	STAG12015041771	20150417	TR1_2_W0001_P0009_T0001_R1_P2_K1_Ch2-Ch1.zen
STAG1	nuc	7.95444444444444	4.43932920396758	4579.45543611339	0.947615704684572	1712.9537523214	3495.93914775511	STAG1gfpch8	STAG12015041771	20150417	TR1_2_W0001_P0009_T0001_R1_P3_K1_Ch2-Ch1.zen
STAG1	nuc	8.01166666666667	229.71621776485	246441.095644931	0.157109748283379	1781.43764816399	3635.70680472918	STAG1gfpch8	STAG12015041772	20150417	TR1_2_W0001_P0010_T0001_R1_P1_K1_Ch2-Ch1.zen
STAG1	nuc	8.01166666666667	24.7514101958822	26553.4784909021	0.356472456813977	1781.43764816399	3635.70680472918	STAG1gfpch8	STAG12015041772	20150417	TR1_2_W0001_P0010_T0001_R1_P2_K1_Ch2-Ch1.zen
STAG1	nuc	8.01166666666667	54.9152192994448	58913.4147489332	0.429368509748829	1781.43764816399	3635.70680472918	STAG1gfpch8	STAG12015041772	20150417	TR1_2_W0001_P0010_T0001_R1_P3_K1_Ch2-Ch1.zen
STAG1	nuc	8.06083333333333	159.736739422732	179802.06885567	2.51324708176918	1869.12790665524	3814.67241143098	STAG1gfpch8	STAG12015033171	20150331	TR1_2_W0001_P0001_T0001_R1_P1_K1_Ch2-Ch1.zen
STAG1	nuc	8.06916666666667	210.72068760019	231938.6416182	0.227354399773414	1827.74282195991	3730.21027255333	STAG1gfpch8	STAG12015041773	20150417	TR1_2_W0001_P0011_T0001_R1_P2_K1_Ch2-Ch1.zen
STAG1	nuc	8.12638888888889	289.488901023621	439278.715709754	0.105913988990752	2519.7496632538	5142.51565658086	STAG1gfpch8	STAG12015041774	20150417	TR1_2_W0001_P0012_T0001_R1_P1_K1_Ch2-Ch1.zen
STAG1	nuc	8.24194444444444	123.953440240108	128796.56846987	0.529791908032258	1725.42012741789	3521.38156771033	STAG1gfpch8	STAG12015041776	20150417	TR1_2_W0001_P0014_T0001_R1_P1_K1_Ch2-Ch1.zen
STAG1	nuc	8.29916666666667	50.1805662366262	52784.6390149832	0.376949368774319	1746.71138383269	3564.83454284437	STAG1gfpch8	STAG12015041777	20150417	TR1_2_W0001_P0015_T0001_R1_P2_K1_Ch2-Ch1.zen
STAG1	nuc	8.29916666666667	99.1490206394135	104294.264804861	1.8241904613985	1746.71138383269	3564.83454284437	STAG1gfpch8	STAG12015041777	20150417	TR1_2_W0001_P0015_T0001_R1_P3_K1_Ch2-Ch1.zen
STAG1	nuc	8.325	165.558506808105	190899.965941093	1.91053905593851	1914.71219138308	3907.70462860935	STAG1gfpch8	STAG12015033175	20150331	TR1_2_W0001_P0005_T0001_R1_P2_K1_Ch2-Ch1.zen
STAG1	nuc	8.35666666666667	359.428617487426	358345.343240717	0.0640913731660816	1655.53461281445	3378.75337005345	STAG1gfpch8	STAG12015041778	20150417	TR1_2_W0001_P0016_T0001_R1_P3_K1_Ch2-Ch1.zen
STAG1	nuc	8.52972222222222	202.865251285497	215875.634552897	0.473380347956909	1767.03485586501	3606.31238274507	STAG1gfpch8	STAG12015041780	20150417	TR1_2_W0001_P0019_T0001_R1_P1_K1_Ch2-Ch1.zen
STAG1	nuc	8.52972222222222	170.781653706046	181734.415481048	0.381965930614404	1767.03485586501	3606.31238274507	STAG1gfpch8	STAG12015041780	20150417	TR1_2_W0001_P0019_T0001_R1_P2_K1_Ch2-Ch1.zen
STAG1	nuc	8.65555555555556	519.989476242694	526191.331503823	0.635580206622517	1680.34433956899	3429.38713345119	STAG1gfpch8	STAG12015033179	20150331	TR1_2_W0001_P0010_T0001_R1_P2_K1_Ch2-Ch1.zen
STAG1	nuc	8.70166666666667	92.8548127525592	99920.1985605079	0.324675475487394	1786.8908388312	3646.83613189743	STAG1gfpch8	STAG12015041782	20150417	TR1_2_W0001_P0022_T0001_R1_P1_K1_Ch2-Ch1.zen
STAG1	nuc	8.75888888888889	158.906601378147	170476.065337844	0.151563320093706	1781.43764816399	3635.70680472918	STAG1gfpch8	STAG12015041783	20150417	TR1_2_W0001_P0023_T0001_R1_P1_K1_Ch2-Ch1.zen
STAG1	nuc	8.75888888888889	148.02825934894	158805.707212662	0.209858119582021	1781.43764816399	3635.70680472918	STAG1gfpch8	STAG12015041783	20150417	TR1_2_W0001_P0023_T0001_R1_P2_K1_Ch2-Ch1.zen
STAG1	nuc	8.75888888888889	233.121649024141	250094.465088539	0.0518610770143003	1781.43764816399	3635.70680472918	STAG1gfpch8	STAG12015041783	20150417	TR1_2_W0001_P0023_T0001_R1_P3_K1_Ch2-Ch1.zen
STAG1	nuc	8.78861111111111	144.097781854561	159427.21429542	2.60163222775981	1837.19102203304	3749.49294872991	STAG1gfpch8	STAG12015033181	20150331	TR1_2_W0001_P0012_T0001_R1_P3_K1_Ch2-Ch1.zen
STAG1	nuc	8.81611111111111	224.449090684382	240634.062631901	0.290656493934654	1780.28037940503	3633.34495394749	STAG1gfpch8	STAG12015041784	20150417	TR1_2_W0001_P0024_T0001_R1_P2_K1_Ch2-Ch1.zen
STAG1	nuc	8.87444444444444	156.189083176658	175111.398503155	0.115016664611737	1861.71369409786	3799.54086693131	STAG1gfpch8	STAG12015041785	20150417	TR1_2_W0001_P0025_T0001_R1_P1_K1_Ch2-Ch1.zen
STAG1	nuc	8.93194444444444	113.392847217863	118135.862742561	0.287067648465414	1729.99659932832	3530.72161398338	STAG1gfpch8	STAG12015041786	20150417	TR1_2_W0001_P0026_T0001_R1_P2_K1_Ch2-Ch1.zen
STAG1	nuc	8.93194444444444	155.811812166669	162329.135456189	0.421001535676146	1729.99659932832	3530.72161398338	STAG1gfpch8	STAG12015041786	20150417	TR1_2_W0001_P0026_T0001_R1_P3_K1_Ch2-Ch1.zen
STAG1	cyt	7.83972222222222	2.93237312532036	7193.0435275006	0.783249183481013	1995.8338466985	4073.2644810943	STAG1gfpch8	STAG12015041769	20150417	TR1_2_W0001_P0007_T0001_R1_P4_K1_Ch2-Ch1.zen
STAG1	cyt	7.83972222222222	2.43895599813024	5982.70271430513	0.925556134453781	1995.8338466985	4073.2644810943	STAG1gfpch8	STAG12015041769	20150417	TR1_2_W0001_P0007_T0001_R1_P5_K1_Ch2-Ch1.zen
STAG1	cyt	7.95444444444444	2.62277415389087	5521.73560045687	-2.25108789933066	1712.9537523214	3495.93914775511	STAG1gfpch8	STAG12015041771	20150417	TR1_2_W0001_P0009_T0001_R1_P4_K1_Ch2-Ch1.zen
STAG1	cyt	7.95444444444444	1.36248182384854	2868.43774960921	-10.4180074	1712.9537523214	3495.93914775511	STAG1gfpch8	STAG12015041771	20150417	TR1_2_W0001_P0009_T0001_R1_P5_K1_Ch2-Ch1.zen
STAG1	cyt	8.01166666666667	0.598202508705397	1309.74856299812	-7.2427133952	1781.43764816399	3635.70680472918	STAG1gfpch8	STAG12015041772	20150417	TR1_2_W0001_P0010_T0001_R1_P4_K1_Ch2-Ch1.zen
STAG1	cyt	8.01166666666667	0.0779411927385733	170.650178998129	4.87312143750002	1781.43764816399	3635.70680472918	STAG1gfpch8	STAG12015041772	20150417	TR1_2_W0001_P0010_T0001_R1_P5_K1_Ch2-Ch1.zen
STAG1	cyt	8.06083333333333	0.32592989711735	748.742173107976	61.2554149999997	1869.12790665524	3814.67241143098	STAG1gfpch8	STAG12015033171	20150331	TR1_2_W0001_P0001_T0001_R1_P4_K1_Ch2-Ch1.zen
STAG1	cyt	8.06083333333333	0.302241862241142	694.324855559828	-29.8319333333333	1869.12790665524	3814.67241143098	STAG1gfpch8	STAG12015033171	20150331	TR1_2_W0001_P0001_T0001_R1_P6_K1_Ch2-Ch1.zen
STAG1	cyt	8.06916666666667	0.795911046227632	1787.92251545753	-5.85400762015504	1827.74282195991	3730.21027255333	STAG1gfpch8	STAG12015041773	20150417	TR1_2_W0001_P0011_T0001_R1_P4_K1_Ch2-Ch1.zen
STAG1	cyt	8.06916666666667	19.7764092899425	44425.4261980415	0.383761500006133	1827.74282195991	3730.21027255333	STAG1gfpch8	STAG12015041773	20150417	TR1_2_W0001_P0011_T0001_R1_P5_K1_Ch2-Ch1.zen
STAG1	cyt	8.12694444444444	0.741354680018066	1573.66742891772	-4.67652917182131	1727.10144774341	3524.81294671746	STAG1gfpch8	STAG12015033172	20150331	TR1_2_W0001_P0002_T0001_R1_P4_K1_Ch2-Ch1.zen
STAG1	cyt	8.185	1.93686459167963	3680.9831722775	1.57761106575682	1546.30620259398	3155.83090363	STAG1gfpch8	STAG12015041775	20150417	TR1_2_W0001_P0013_T0001_R1_P4_K1_Ch2-Ch1.zen
STAG1	cyt	8.185	74.272835909035	141154.451536232	0.71865924738992	1546.30620259398	3155.83090363	STAG1gfpch8	STAG12015041775	20150417	TR1_2_W0001_P0013_T0001_R1_P5_K1_Ch2-Ch1.zen
STAG1	cyt	8.19277777777778	3.38997945114996	6632.32656748893	1.56746412288513	1591.84127794644	3248.76269020329	STAG1gfpch8	STAG12015033173	20150331	TR1_2_W0001_P0003_T0001_R1_P4_K1_Ch2-Ch1.zen
STAG1	cyt	8.19277777777778	2.76433245596582	5408.27926931969	1.58159809756098	1591.84127794644	3248.76269020329	STAG1gfpch8	STAG12015033173	20150331	TR1_2_W0001_P0003_T0001_R1_P5_K1_Ch2-Ch1.zen
STAG1	cyt	8.19277777777778	3.97105478751343	7769.17162705669	1.2768147936747	1591.84127794644	3248.76269020329	STAG1gfpch8	STAG12015033173	20150331	TR1_2_W0001_P0003_T0001_R1_P6_K1_Ch2-Ch1.zen
STAG1	cyt	8.24194444444444	3.63551618461739	7709.56752482966	0.86527391208577	1725.42012741789	3521.38156771033	STAG1gfpch8	STAG12015041776	20150417	TR1_2_W0001_P0014_T0001_R1_P4_K1_Ch2-Ch1.zen
STAG1	cyt	8.24194444444444	0.211688956798034	448.912953159347	-1.63965451739129	1725.42012741789	3521.38156771033	STAG1gfpch8	STAG12015041776	20150417	TR1_2_W0001_P0014_T0001_R1_P5_K1_Ch2-Ch1.zen
STAG1	cyt	8.25888888888889	36.319949755065	82314.2137396204	-0.203024346251378	1843.99831896073	3763.3858491002	STAG1gfpch8	STAG12015033174	20150331	TR1_2_W0001_P0004_T0001_R1_P4_K1_Ch2-Ch1.zen
STAG1	cyt	8.25888888888889	0.226569849693393	513.489670563621	-74.2397825000004	1843.99831896073	3763.3858491002	STAG1gfpch8	STAG12015033174	20150331	TR1_2_W0001_P0004_T0001_R1_P6_K1_Ch2-Ch1.zen
STAG1	cyt	8.29916666666667	7.03964350169214	15112.6592882989	0.712501715078236	1746.71138383269	3564.83454284437	STAG1gfpch8	STAG12015041777	20150417	TR1_2_W0001_P0015_T0001_R1_P5_K1_Ch2-Ch1.zen
STAG1	cyt	8.325	6.71543313628042	15803.2571209933	0.624221514605067	1914.71219138308	3907.70462860935	STAG1gfpch8	STAG12015033175	20150331	TR1_2_W0001_P0005_T0001_R1_P4_K1_Ch2-Ch1.zen
STAG1	cyt	8.325	2.92759659048707	6889.438213011	1.04442104347826	1914.71219138308	3907.70462860935	STAG1gfpch8	STAG12015033175	20150331	TR1_2_W0001_P0005_T0001_R1_P5_K1_Ch2-Ch1.zen
STAG1	cyt	8.325	0.0382016589292598	89.898987340967	78.8737080000004	1914.71219138308	3907.70462860935	STAG1gfpch8	STAG12015033175	20150331	TR1_2_W0001_P0005_T0001_R1_P6_K1_Ch2-Ch1.zen
STAG1	cyt	8.35666666666667	0.0811704515878271	165.160162540867	18.2294682428571	1655.53461281445	3378.75337005345	STAG1gfpch8	STAG12015041778	20150417	TR1_2_W0001_P0016_T0001_R1_P4_K1_Ch2-Ch1.zen
STAG1	cyt	8.39194444444444	0.116242271703285	211.261653418995	-29.7112400000004	1478.72532707088	3017.90620597801	STAG1gfpch8	STAG12015033176	20150331	TR1_2_W0001_P0006_T0001_R1_P4_K1_Ch2-Ch1.zen
STAG1	cyt	8.39194444444444	3.47195904862865	6310.02645138084	0.69195416453697	1478.72532707088	3017.90620597801	STAG1gfpch8	STAG12015033176	20150331	TR1_2_W0001_P0006_T0001_R1_P6_K1_Ch2-Ch1.zen
STAG1	cyt	8.41388888888889	1.92926572004452	3486.73254889159	-0.137085301460824	1470.47455513202	3001.06734119187	STAG1gfpch8	STAG12015041779	20150417	TR1_2_W0001_P0017_T0001_R1_P4_K1_Ch2-Ch1.zen
STAG1	cyt	8.41388888888889	8.10973429195258	14656.5992568203	-0.507507434289491	1470.47455513202	3001.06734119187	STAG1gfpch8	STAG12015041779	20150417	TR1_2_W0001_P0017_T0001_R1_P5_K1_Ch2-Ch1.zen
STAG1	cyt	8.52388888888889	10.6843568453409	27118.1112527959	2.79203374387255	2065.10424410967	4214.63729618758	STAG1gfpch8	STAG12015033178	20150331	TR1_2_W0001_P0008_T0001_R1_P4_K1_Ch2-Ch1.zen
STAG1	cyt	8.52388888888889	20.2640482624821	51432.4561757448	0.979471508056112	2065.10424410967	4214.63729618758	STAG1gfpch8	STAG12015033178	20150331	TR1_2_W0001_P0008_T0001_R1_P5_K1_Ch2-Ch1.zen
STAG1	cyt	8.52972222222222	1.58132137435469	3434.26917588238	-5.29664438656127	1767.03485586501	3606.31238274507	STAG1gfpch8	STAG12015041780	20150417	TR1_2_W0001_P0019_T0001_R1_P4_K1_Ch2-Ch1.zen
STAG1	cyt	8.52972222222222	0.161956560337852	351.732691419032	6.97752542736843	1767.03485586501	3606.31238274507	STAG1gfpch8	STAG12015041780	20150417	TR1_2_W0001_P0019_T0001_R1_P5_K1_Ch2-Ch1.zen
STAG1	cyt	8.65555555555556	0.997098807302178	2059.23332765965	2.79130961382114	1680.34433956899	3429.38713345119	STAG1gfpch8	STAG12015033179	20150331	TR1_2_W0001_P0010_T0001_R1_P4_K1_Ch2-Ch1.zen
STAG1	cyt	8.65555555555556	15.8065491381546	32644.0795457833	0.544795071532493	1680.34433956899	3429.38713345119	STAG1gfpch8	STAG12015033179	20150331	TR1_2_W0001_P0010_T0001_R1_P5_K1_Ch2-Ch1.zen
STAG1	cyt	8.65555555555556	0.235318530662531	485.985699117709	11.3180362941176	1680.34433956899	3429.38713345119	STAG1gfpch8	STAG12015033179	20150331	TR1_2_W0001_P0010_T0001_R1_P6_K1_Ch2-Ch1.zen
STAG1	cyt	8.70166666666667	2.86064166561796	6282.47192508199	0.656670940883635	1786.8908388312	3646.83613189743	STAG1gfpch8	STAG12015041782	20150417	TR1_2_W0001_P0022_T0001_R1_P4_K1_Ch2-Ch1.zen
STAG1	cyt	8.70166666666667	2.31979688039091	5094.68171009123	-5.16384263030304	1786.8908388312	3646.83613189743	STAG1gfpch8	STAG12015041782	20150417	TR1_2_W0001_P0022_T0001_R1_P5_K1_Ch2-Ch1.zen
STAG1	cyt	8.72138888888889	0.914312427964388	2210.03225272949	2.73570924712644	1966.68549334788	4013.77608601479	STAG1gfpch8	STAG12015033180	20150331	TR1_2_W0001_P0011_T0001_R1_P6_K1_Ch2-Ch1.zen
STAG1	cyt	8.75888888888889	135.448024239236	296559.864805985	-0.111766033435252	1781.43764816399	3635.70680472918	STAG1gfpch8	STAG12015041783	20150417	TR1_2_W0001_P0023_T0001_R1_P4_K1_Ch2-Ch1.zen
STAG1	cyt	8.75888888888889	31.1087539771013	68111.7936237818	-0.250853636302726	1781.43764816399	3635.70680472918	STAG1gfpch8	STAG12015041783	20150417	TR1_2_W0001_P0023_T0001_R1_P5_K1_Ch2-Ch1.zen
STAG1	cyt	8.78861111111111	1.84335242070387	4162.28450617627	1.15755229755435	1837.19102203304	3749.49294872991	STAG1gfpch8	STAG12015033181	20150331	TR1_2_W0001_P0012_T0001_R1_P4_K1_Ch2-Ch1.zen
STAG1	cyt	8.78861111111111	0.988616431113434	2232.29308056214	-1.51322258024692	1837.19102203304	3749.49294872991	STAG1gfpch8	STAG12015033181	20150331	TR1_2_W0001_P0012_T0001_R1_P5_K1_Ch2-Ch1.zen
STAG1	cyt	8.81611111111111	1.83525090084397	4015.62293239938	-3.21764782912621	1780.28037940503	3633.34495394749	STAG1gfpch8	STAG12015041784	20150417	TR1_2_W0001_P0024_T0001_R1_P4_K1_Ch2-Ch1.zen
STAG1	cyt	8.81611111111111	1.0329100554866	2260.06008443342	1.18495747683453	1780.28037940503	3633.34495394749	STAG1gfpch8	STAG12015041784	20150417	TR1_2_W0001_P0024_T0001_R1_P5_K1_Ch2-Ch1.zen
STAG1	cyt	8.85472222222222	0.375611096655731	805.374960983876	5.62026502499999	1744.57897756619	3560.48254995731	STAG1gfpch8	STAG12015033182	20150331	TR1_2_W0001_P0013_T0001_R1_P6_K1_Ch2-Ch1.zen
STAG1	cyt	8.87444444444444	7.63155523915261	17462.0416485473	0.591182508809021	1861.71369409786	3799.54086693131	STAG1gfpch8	STAG12015041785	20150417	TR1_2_W0001_P0025_T0001_R1_P4_K1_Ch2-Ch1.zen
STAG1	cyt	8.87444444444444	0.683330750020557	1563.55416984664	1.16620021807692	1861.71369409786	3799.54086693131	STAG1gfpch8	STAG12015041785	20150417	TR1_2_W0001_P0025_T0001_R1_P5_K1_Ch2-Ch1.zen
STAG1	cyt	8.93194444444444	189.641173726134	403224.542988444	0.436316532454517	1729.99659932832	3530.72161398338	STAG1gfpch8	STAG12015041786	20150417	TR1_2_W0001_P0026_T0001_R1_P5_K1_Ch2-Ch1.zen
STAG1	cyt	8.98916666666667	0.130351994820934	226.141031745811	16.4826206571428	1411.53812655083	2880.78495316672	STAG1gfpch8	STAG12015041787	20150417	TR1_2_W0001_P0027_T0001_R1_P4_K1_Ch2-Ch1.zen
STAG1	cyt	8.98916666666667	11.7980419393153	20467.8216117998	2.07672564071006	1411.53812655083	2880.78495316672	STAG1gfpch8	STAG12015041787	20150417	TR1_2_W0001_P0027_T0001_R1_P5_K1_Ch2-Ch1.zen
STAG2	nuc	6.38305555555556	387.065016099394	397657.630697013	0.871616624077047	1705.98242414244	3481.71147870121	STAG2gfpcf2	STAG22015120316	20151203	TR1_2_W0001_P0007_T0001_R1_P2_K1_Ch2-Ch1.zen
STAG2	nuc	6.38305555555556	509.040837400852	522971.503259975	0.52000615610438	1705.98242414244	3481.71147870121	STAG2gfpcf2	STAG22015120316	20151203	TR1_2_W0001_P0007_T0001_R1_P3_K1_Ch2-Ch1.zen
STAG2	nuc	6.50888888888889	199.375639453251	199827.427588873	1.01140729561908	1664.30208319482	3396.64675619303	STAG2gfpcf2	STAG22015120322	20151203	TR1_2_W0001_P0009_T0001_R1_P2_K1_Ch2-Ch1.zen
STAG2	nuc	6.5525	250.363578601285	245253.814670174	0.438652083886068	1626.64870946587	3319.80060486775	STAG2gfpcf2	STAG22015120212	20151202	TR1_2_W0001_P0007_T0001_R1_P3_K1_Ch2-Ch1.zen
STAG2	nuc	6.615	296.225224033001	273819.238847459	0.708556087929371	1534.938836881	3132.63143385506	STAG2gfpcf2	STAG22015120215	20151202	TR1_2_W0001_P0008_T0001_R1_P3_K1_Ch2-Ch1.zen
STAG2	nuc	6.71666666666667	525.039024107062	529140.089719184	4.09064902097809	1673.50970409942	3415.4384383003	STAG2gfpcf2	STAG22015021251	20150212	STAG2_mEGFP_0_R1_P1_K1_Ch2-Ch1.zen
STAG2	nuc	6.71666666666667	462.886586447535	466502.181050662	4.29189055072843	1673.50970409942	3415.4384383003	STAG2gfpcf2	STAG22015021251	20150212	STAG2_mEGFP_0_R1_P2_K1_Ch2-Ch1.zen
STAG2	nuc	6.94055555555556	512.813760694952	516819.335105322	2.71102881313514	1673.50970409942	3415.4384383003	STAG2gfpcf2	STAG22015021253	20150212	STAG2_mEGFP_2_R1_P3_K1_Ch2-Ch1.zen
STAG2	nuc	7.15	405.258649563185	392423.900437974	0.863652515798764	1607.94914682112	3281.6369749349	STAG2gfpcf2	STAG22015120323	20151203	TR1_2_W0001_P0019_T0001_R1_P2_K1_Ch2-Ch1.zen
STAG2	nuc	7.15194444444444	180.369786429784	181778.649951598	5.15065471862891	1673.50970409942	3415.4384383003	STAG2gfpcf2	STAG220150120105	20150120	TR1_2_W0001_P0017_T0001_R1_P1_K1_Ch2-Ch1.zen
STAG2	nuc	7.18555555555556	425.578523280056	428902.705611168	0.551270171369026	1673.50970409942	3415.4384383003	STAG2gfpcf2	STAG22015120213	20151202	TR1_2_W0001_P0017_T0001_R1_P1_K1_Ch2-Ch1.zen
STAG2	nuc	7.18555555555556	367.037654502679	369904.575691622	0.815217857982289	1673.50970409942	3415.4384383003	STAG2gfpcf2	STAG22015120213	20151202	TR1_2_W0001_P0017_T0001_R1_P2_K1_Ch2-Ch1.zen
STAG2	nuc	7.18555555555556	446.004793373622	449488.524747793	0.839180191649922	1673.50970409942	3415.4384383003	STAG2gfpcf2	STAG22015120213	20151202	TR1_2_W0001_P0017_T0001_R1_P3_K1_Ch2-Ch1.zen
STAG2	nuc	7.20027777777778	356.317820192216	359101.009045391	4.92483142974716	1673.50970409942	3415.4384383003	STAG2gfpcf2	STAG22015021254	20150212	STAG2_mEGFP_3_R1_P1_K1_Ch2-Ch1.zen
STAG2	nuc	7.20027777777778	424.811512516727	428129.703747519	4.93696562951694	1673.50970409942	3415.4384383003	STAG2gfpcf2	STAG22015021254	20150212	STAG2_mEGFP_3_R1_P3_K1_Ch2-Ch1.zen
STAG2	nuc	7.25916666666667	452.111180076788	455642.608272287	1.94821571979167	1673.50970409942	3415.4384383003	STAG2gfpcf2	STAG220150120110	20150120	TR1_2_W0001_P0019_T0001_R1_P1_K1_Ch2-Ch1.zen
STAG2	nuc	7.26888888888889	465.146029517245	468779.272569059	4.19383302997859	1673.50970409942	3415.4384383003	STAG2gfpcf2	STAG22015021255	20150212	STAG2_mEGFP_4_R1_P1_K1_Ch2-Ch1.zen
STAG2	nuc	7.30972222222222	271.182388579404	264090.008457061	0.804883660086	1617.11029220453	3300.33380591515	STAG2gfpcf2	STAG22015120219	20151202	TR1_2_W0001_P0019_T0001_R1_P1_K1_Ch2-Ch1.zen
STAG2	nuc	7.30972222222222	418.770565867295	407818.232079181	0.878364877072413	1617.11029220453	3300.33380591515	STAG2gfpcf2	STAG22015120219	20151202	TR1_2_W0001_P0019_T0001_R1_P3_K1_Ch2-Ch1.zen
STAG2	nuc	7.3125	171.25926022393	172596.961672039	3.26387367218486	1673.50970409942	3415.4384383003	STAG2gfpcf2	STAG220150120113	20150120	TR1_2_W0001_P0020_T0001_R1_P1_K1_Ch2-Ch1.zen
STAG2	nuc	7.3125	995.612921251715	1003389.62684283	0.164599153412318	1673.50970409942	3415.4384383003	STAG2gfpcf2	STAG220150120113	20150120	TR1_2_W0001_P0020_T0001_R1_P2_K1_Ch2-Ch1.zen
STAG2	nuc	7.34333333333333	268.191302028576	270286.137032679	5.16810276224534	1673.50970409942	3415.4384383003	STAG2gfpcf2	STAG22015021256	20150212	STAG2_mEGFP_5_R1_P1_K1_Ch2-Ch1.zen
STAG2	nuc	7.36638888888889	810.360393789752	816690.096900961	1.84256933612228	1673.50970409942	3415.4384383003	STAG2gfpcf2	STAG220150120116	20150120	TR1_2_W0001_P0021_T0001_R1_P3_K1_Ch2-Ch1.zen
STAG2	nuc	7.41611111111111	443.361047757532	446824.128906224	5.05415426546707	1673.50970409942	3415.4384383003	STAG2gfpcf2	STAG22015021257	20150212	STAG2_mEGFP_6_R1_P2_K1_Ch2-Ch1.zen
STAG2	nuc	7.48222222222222	335.539377943054	338160.266945991	4.72301272359604	1673.50970409942	3415.4384383003	STAG2gfpcf2	STAG22015021258	20150212	STAG2_mEGFP_7_R1_P1_K1_Ch2-Ch1.zen
STAG2	nuc	7.63944444444444	572.153478214339	576622.553552789	4.32911656061903	1673.50970409942	3415.4384383003	STAG2gfpcf2	STAG22015021260	20150212	STAG2_mEGFP_9_R1_P2_K1_Ch2-Ch1.zen
STAG2	nuc	7.66555555555556	164.253377102527	162868.381659842	1.3988610885184	1646.53749868231	3360.39130775683	STAG2gfpcf2	STAG22015120318	20151203	TR1_2_W0001_P0027_T0001_R1_P3_K1_Ch2-Ch1.zen
STAG2	nuc	7.79138888888889	205.485179821552	221540.859954252	1.23863258933333	1790.28628573248	3653.76584364839	STAG2gfpcf2	STAG22015120324	20151203	TR1_2_W0001_P0029_T0001_R1_P1_K1_Ch2-Ch1.zen
STAG2	nuc	7.79555555555556	124.106074494433	125075.463684561	0	1673.50970409942	3415.4384383003	STAG2gfpcf2	STAG22015021264	20150212	STAG2_mEGFP_notExpH2B_0_R1_P13_K1_Ch2-Ch1.zen
STAG2	nuc	7.79555555555556	124.106074494433	125075.463684561	0	1673.50970409942	3415.4384383003	STAG2gfpcf2	STAG22015021265	20150212	STAG2_mEGFP_notExpH2B_0_R1_P14_K1_Ch2-Ch1.zen
STAG2	nuc	7.79555555555556	124.106074494433	125075.463684561	0	1673.50970409942	3415.4384383003	STAG2gfpcf2	STAG22015021266	20150212	STAG2_mEGFP_notExpH2B_0_R1_P15_K1_Ch2-Ch1.zen
STAG2	nuc	7.79555555555556	124.106074494433	125075.463684561	0	1673.50970409942	3415.4384383003	STAG2gfpcf2	STAG22015021267	20150212	STAG2_mEGFP_notExpH2B_0_R1_P1_K1_Ch2-Ch1.zen
STAG2	nuc	7.79555555555556	124.106074494433	125075.463684561	0	1673.50970409942	3415.4384383003	STAG2gfpcf2	STAG22015021267	20150212	STAG2_mEGFP_notExpH2B_0_R1_P2_K1_Ch2-Ch1.zen
STAG2	nuc	7.79555555555556	124.106074494433	125075.463684561	0	1673.50970409942	3415.4384383003	STAG2gfpcf2	STAG22015021267	20150212	STAG2_mEGFP_notExpH2B_0_R1_P3_K1_Ch2-Ch1.zen
STAG2	nuc	7.79555555555556	124.106074494433	125075.463684561	0	1673.50970409942	3415.4384383003	STAG2gfpcf2	STAG22015021267	20150212	STAG2_mEGFP_notExpH2B_0_R1_P7_K1_Ch2-Ch1.zen
STAG2	nuc	7.79555555555556	124.106074494433	125075.463684561	0	1673.50970409942	3415.4384383003	STAG2gfpcf2	STAG22015021267	20150212	STAG2_mEGFP_notExpH2B_0_R1_P8_K1_Ch2-Ch1.zen
STAG2	nuc	7.79555555555556	124.106074494433	125075.463684561	0	1673.50970409942	3415.4384383003	STAG2gfpcf2	STAG22015021267	20150212	STAG2_mEGFP_notExpH2B_0_R1_P9_K1_Ch2-Ch1.zen
STAG2	nuc	7.88027777777778	422.789847576895	488553.080726388	0.878504338769136	1918.82937578995	3916.10732256825	STAG2gfpcf2	STAG22015120217	20151202	TR1_2_W0001_P0028_T0001_R1_P1_K1_Ch2-Ch1.zen
STAG2	nuc	7.95694444444444	342.288503128586	344962.109365746	0.859948369691363	1673.50970409942	3415.4384383003	STAG2gfpcf2	STAG220150120114	20150120	TR1_2_W0001_P0032_T0001_R1_P2_K1_Ch2-Ch1.zen
STAG2	nuc	8.85722222222222	452.680904005922	456216.782299617	1.56490370815563	1673.50970409942	3415.4384383003	STAG2gfpcf2	STAG22015021274	20150212	TR1_2_W0001_P0010_T0001_R1_P1_K1_Ch2-Ch1.zen
STAG2	cyt	6.38305555555556	2.17791769541141	4566.51712249031	1.17935441070024	1705.98242414244	3481.71147870121	STAG2gfpcf2	STAG22015120316	20151203	TR1_2_W0001_P0007_T0001_R1_P4_K1_Ch2-Ch1.zen
STAG2	cyt	6.38305555555556	7.71688665456746	16180.2693989052	0.547278223140496	1705.98242414244	3481.71147870121	STAG2gfpcf2	STAG22015120316	20151203	TR1_2_W0001_P0007_T0001_R1_P5_K1_Ch2-Ch1.zen
STAG2	cyt	6.40083333333333	1.88507601222329	3877.27117417094	1.644461975	1673.50970409942	3415.4384383003	STAG2gfpcf2	STAG220150120123	20150120	TR1_2_W0001_P0003_T0001_R1_P5_K1_Ch2-Ch1.zen
STAG2	cyt	6.44583333333333	6.24300117927289	10383.356696313	0.601281700277778	1353.24141984959	2761.80816300769	STAG2gfpcf2	STAG22015120319	20151203	TR1_2_W0001_P0008_T0001_R1_P4_K1_Ch2-Ch1.zen
STAG2	cyt	6.50805555555556	16.411638506253	33755.8658051987	2.27499060522152	1673.50970409942	3415.4384383003	STAG2gfpcf2	STAG220150120104	20150120	TR1_2_W0001_P0005_T0001_R1_P4_K1_Ch2-Ch1.zen
STAG2	cyt	6.50888888888889	0.451842616392141	924.247790329495	1.12778609055118	1664.30208319482	3396.64675619303	STAG2gfpcf2	STAG22015120322	20151203	TR1_2_W0001_P0009_T0001_R1_P4_K1_Ch2-Ch1.zen
STAG2	cyt	6.50888888888889	0.330716379915935	676.483076792819	3.020529609375	1664.30208319482	3396.64675619303	STAG2gfpcf2	STAG22015120322	20151203	TR1_2_W0001_P0009_T0001_R1_P5_K1_Ch2-Ch1.zen
STAG2	cyt	6.5525	1.53366228391283	3066.14426357085	0.385241655401662	1626.64870946587	3319.80060486775	STAG2gfpcf2	STAG22015120212	20151202	TR1_2_W0001_P0007_T0001_R1_P4_K1_Ch2-Ch1.zen
STAG2	cyt	6.5525	1.60875551748667	3216.27293907559	-0.792769193759751	1626.64870946587	3319.80060486775	STAG2gfpcf2	STAG22015120212	20151202	TR1_2_W0001_P0007_T0001_R1_P5_K1_Ch2-Ch1.zen
STAG2	cyt	6.56138888888889	1.76454207706113	3629.35398182259	1.50110874301676	1673.50970409942	3415.4384383003	STAG2gfpcf2	STAG220150120106	20150120	TR1_2_W0001_P0006_T0001_R1_P4_K1_Ch2-Ch1.zen
STAG2	cyt	6.61472222222222	181.754859750683	373837.910995247	0.56233396932017	1673.50970409942	3415.4384383003	STAG2gfpcf2	STAG220150120109	20150120	TR1_2_W0001_P0007_T0001_R1_P4_K1_Ch2-Ch1.zen
STAG2	cyt	6.61472222222222	4.47840203862333	9211.28857303915	0.934599967866324	1673.50970409942	3415.4384383003	STAG2gfpcf2	STAG220150120109	20150120	TR1_2_W0001_P0007_T0001_R1_P5_K1_Ch2-Ch1.zen
STAG2	cyt	6.615	0.224156443153401	422.874381691203	2.89434208846154	1534.938836881	3132.63143385506	STAG2gfpcf2	STAG22015120215	20151202	TR1_2_W0001_P0008_T0001_R1_P4_K1_Ch2-Ch1.zen
STAG2	cyt	6.615	2.56660363631177	4841.93499184396	1.2074613509061	1534.938836881	3132.63143385506	STAG2gfpcf2	STAG22015120215	20151202	TR1_2_W0001_P0008_T0001_R1_P5_K1_Ch2-Ch1.zen
STAG2	cyt	6.66833333333333	2.32137591543095	4774.66365438475	1.26361150568182	1673.50970409942	3415.4384383003	STAG2gfpcf2	STAG220150120112	20150120	TR1_2_W0001_P0008_T0001_R1_P5_K1_Ch2-Ch1.zen
STAG2	cyt	6.67722222222222	41.4790912824433	85315.2254431067	0.358016355767563	1673.50970409942	3415.4384383003	STAG2gfpcf2	STAG22015120218	20151202	TR1_2_W0001_P0009_T0001_R1_P4_K1_Ch2-Ch1.zen
STAG2	cyt	6.67722222222222	4.06968059829971	8370.62016043582	1.89440618226601	1673.50970409942	3415.4384383003	STAG2gfpcf2	STAG22015120218	20151202	TR1_2_W0001_P0009_T0001_R1_P5_K1_Ch2-Ch1.zen
STAG2	cyt	6.77555555555556	2.75646665889805	5669.56910480421	1.51973402777778	1673.50970409942	3415.4384383003	STAG2gfpcf2	STAG220150120118	20150120	TR1_2_W0001_P0010_T0001_R1_P4_K1_Ch2-Ch1.zen
STAG2	cyt	6.88305555555556	86.3220658212793	177549.36953921	0.818741333853996	1673.50970409942	3415.4384383003	STAG2gfpcf2	STAG220150120121	20150120	TR1_2_W0001_P0012_T0001_R1_P5_K1_Ch2-Ch1.zen
STAG2	cyt	6.94055555555556	12.1759987184937	25043.8966608451	3.06199551660027	1673.50970409942	3415.4384383003	STAG2gfpcf2	STAG22015021253	20150212	STAG2_mEGFP_2_R1_P4_K1_Ch2-Ch1.zen
STAG2	cyt	7.02444444444444	5.31987549478074	12437.8851553966	0.489748293269231	1902.28682409941	3882.34590082505	STAG2gfpcf2	STAG22015120317	20151203	TR1_2_W0001_P0017_T0001_R1_P5_K1_Ch2-Ch1.zen
STAG2	cyt	7.08694444444444	16.3739917278325	32794.1404933805	-0.189817181933842	1629.56846573846	3325.75948743619	STAG2gfpcf2	STAG22015120320	20151203	TR1_2_W0001_P0018_T0001_R1_P4_K1_Ch2-Ch1.zen
STAG2	cyt	7.09861111111111	8.54034498526323	17565.9937393093	4.98999757342035	1673.50970409942	3415.4384383003	STAG2gfpcf2	STAG220150120103	20150120	TR1_2_W0001_P0016_T0001_R1_P5_K1_Ch2-Ch1.zen
STAG2	cyt	7.15	19.7546093895815	39040.0019478567	0.352446116468378	1607.94914682112	3281.6369749349	STAG2gfpcf2	STAG22015120323	20151203	TR1_2_W0001_P0019_T0001_R1_P4_K1_Ch2-Ch1.zen
STAG2	cyt	7.15	5.34998278809064	10572.8913363487	0.616575052408682	1607.94914682112	3281.6369749349	STAG2gfpcf2	STAG22015120323	20151203	TR1_2_W0001_P0019_T0001_R1_P5_K1_Ch2-Ch1.zen
STAG2	cyt	7.18555555555556	0.688929870406145	1417.00807300638	1.09568171345566	1673.50970409942	3415.4384383003	STAG2gfpcf2	STAG22015120213	20151202	TR1_2_W0001_P0017_T0001_R1_P4_K1_Ch2-Ch1.zen
STAG2	cyt	7.18555555555556	0.13492075829481	277.508367589257	3.0727538954955	1673.50970409942	3415.4384383003	STAG2gfpcf2	STAG22015120213	20151202	TR1_2_W0001_P0017_T0001_R1_P5_K1_Ch2-Ch1.zen
STAG2	cyt	7.20555555555556	5.20005158623253	10695.5952909941	0.831298802816901	1673.50970409942	3415.4384383003	STAG2gfpcf2	STAG220150120107	20150120	TR1_2_W0001_P0018_T0001_R1_P5_K1_Ch2-Ch1.zen
STAG2	cyt	7.24777777777778	0.82647941631986	1466.17466104065	-2.32166971428572	1443.3929955474	2945.79703152599	STAG2gfpcf2	STAG22015120216	20151202	TR1_2_W0001_P0018_T0001_R1_P4_K1_Ch2-Ch1.zen
STAG2	cyt	7.24777777777778	4.30317360532731	7633.83089476493	-0.716547436973895	1443.3929955474	2945.79703152599	STAG2gfpcf2	STAG22015120216	20151202	TR1_2_W0001_P0018_T0001_R1_P5_K1_Ch2-Ch1.zen
STAG2	cyt	7.25916666666667	123.942433323492	254927.87604623	0.513458722211055	1673.50970409942	3415.4384383003	STAG2gfpcf2	STAG220150120110	20150120	TR1_2_W0001_P0019_T0001_R1_P4_K1_Ch2-Ch1.zen
STAG2	cyt	7.25916666666667	1.56577062154484	3220.51591390174	1.99954639769452	1673.50970409942	3415.4384383003	STAG2gfpcf2	STAG220150120110	20150120	TR1_2_W0001_P0019_T0001_R1_P5_K1_Ch2-Ch1.zen
STAG2	cyt	7.26888888888889	17.6814233237172	36367.5907638901	2.87490732279171	1673.50970409942	3415.4384383003	STAG2gfpcf2	STAG22015021255	20150212	STAG2_mEGFP_4_R1_P5_K1_Ch2-Ch1.zen
STAG2	cyt	7.30972222222222	4.42300607194309	8790.75651357015	0.646044008240343	1617.11029220453	3300.33380591515	STAG2gfpcf2	STAG22015120219	20151202	TR1_2_W0001_P0019_T0001_R1_P4_K1_Ch2-Ch1.zen
STAG2	cyt	7.30972222222222	9.17504007539478	18235.4584174493	0.40797666121134	1617.11029220453	3300.33380591515	STAG2gfpcf2	STAG22015120219	20151202	TR1_2_W0001_P0019_T0001_R1_P5_K1_Ch2-Ch1.zen
STAG2	cyt	7.3125	7.13461240893479	14674.6480527431	1.61591163784334	1673.50970409942	3415.4384383003	STAG2gfpcf2	STAG220150120113	20150120	TR1_2_W0001_P0020_T0001_R1_P4_K1_Ch2-Ch1.zen
STAG2	cyt	7.34333333333333	16.8840076195083	34727.4463327305	1.83459009150633	1673.50970409942	3415.4384383003	STAG2gfpcf2	STAG22015021256	20150212	STAG2_mEGFP_5_R1_P4_K1_Ch2-Ch1.zen
STAG2	cyt	7.36638888888889	10.2907688425852	21166.3090160238	0.93235161634103	1673.50970409942	3415.4384383003	STAG2gfpcf2	STAG220150120116	20150120	TR1_2_W0001_P0021_T0001_R1_P4_K1_Ch2-Ch1.zen
STAG2	cyt	7.41611111111111	9.51798139329802	19576.8205914439	3.37372458600183	1673.50970409942	3415.4384383003	STAG2gfpcf2	STAG22015021257	20150212	STAG2_mEGFP_6_R1_P5_K1_Ch2-Ch1.zen
STAG2	cyt	7.42	35.8212616003915	73678.060791738	1.88392678140704	1673.50970409942	3415.4384383003	STAG2gfpcf2	STAG220150120119	20150120	TR1_2_W0001_P0022_T0001_R1_P4_K1_Ch2-Ch1.zen
STAG2	cyt	7.52833333333333	30.9111463287702	63578.8137157219	0.340562546370968	1673.50970409942	3415.4384383003	STAG2gfpcf2	STAG220150120122	20150120	TR1_2_W0001_P0024_T0001_R1_P5_K1_Ch2-Ch1.zen
STAG2	cyt	7.57722222222222	90.4340227515467	186006.944709537	0.80754806557377	1673.50970409942	3415.4384383003	STAG2gfpcf2	STAG22015021259	20150212	STAG2_mEGFP_8_R1_P5_K1_Ch2-Ch1.zen
STAG2	cyt	7.66555555555556	19.1744593602171	38802.868121061	0.62060227162938	1646.53749868231	3360.39130775683	STAG2gfpcf2	STAG22015120318	20151203	TR1_2_W0001_P0027_T0001_R1_P4_K1_Ch2-Ch1.zen
STAG2	cyt	7.66555555555556	6.33013736247473	12810.1387710535	1.95242305432099	1646.53749868231	3360.39130775683	STAG2gfpcf2	STAG22015120318	20151203	TR1_2_W0001_P0027_T0001_R1_P5_K1_Ch2-Ch1.zen
STAG2	cyt	7.72833333333333	5.02134278250017	11436.9795894591	-0.969310609999999	1853.20047215696	3782.16637225136	STAG2gfpcf2	STAG22015120321	20151203	TR1_2_W0001_P0028_T0001_R1_P4_K1_Ch2-Ch1.zen
STAG2	cyt	7.72833333333333	5.94253208860294	13535.148097023	0.375539835586392	1853.20047215696	3782.16637225136	STAG2gfpcf2	STAG22015120321	20151203	TR1_2_W0001_P0028_T0001_R1_P5_K1_Ch2-Ch1.zen
STAG2	cyt	7.79138888888889	1.62401954688964	3573.40969465538	0.507286228551819	1790.28628573248	3653.76584364839	STAG2gfpcf2	STAG22015120324	20151203	TR1_2_W0001_P0029_T0001_R1_P4_K1_Ch2-Ch1.zen
STAG2	cyt	7.79138888888889	0.529253471726603	1164.54231749858	1.71949234375	1790.28628573248	3653.76584364839	STAG2gfpcf2	STAG22015120324	20151203	TR1_2_W0001_P0029_T0001_R1_P5_K1_Ch2-Ch1.zen
STAG2	cyt	7.79555555555556	124.106074494433	255264.45727207	0	1673.50970409942	3415.4384383003	STAG2gfpcf2	STAG22015021261	20150212	STAG2_mEGFP_notExpH2B_0_R1_P10_K1_Ch2-Ch1.zen
STAG2	cyt	7.79555555555556	124.106074494433	255264.45727207	0	1673.50970409942	3415.4384383003	STAG2gfpcf2	STAG22015021262	20150212	STAG2_mEGFP_notExpH2B_0_R1_P11_K1_Ch2-Ch1.zen
STAG2	cyt	7.79555555555556	124.106074494433	255264.45727207	0	1673.50970409942	3415.4384383003	STAG2gfpcf2	STAG22015021263	20150212	STAG2_mEGFP_notExpH2B_0_R1_P12_K1_Ch2-Ch1.zen
STAG2	cyt	7.79555555555556	124.106074494433	255264.45727207	0	1673.50970409942	3415.4384383003	STAG2gfpcf2	STAG22015021267	20150212	STAG2_mEGFP_notExpH2B_0_R1_P4_K1_Ch2-Ch1.zen
STAG2	cyt	7.79555555555556	124.106074494433	255264.45727207	0	1673.50970409942	3415.4384383003	STAG2gfpcf2	STAG22015021267	20150212	STAG2_mEGFP_notExpH2B_0_R1_P5_K1_Ch2-Ch1.zen
STAG2	cyt	7.79555555555556	124.106074494433	255264.45727207	0	1673.50970409942	3415.4384383003	STAG2gfpcf2	STAG22015021267	20150212	STAG2_mEGFP_notExpH2B_0_R1_P6_K1_Ch2-Ch1.zen
STAG2	cyt	7.81805555555556	0.309342306115335	687.536663799949	-81.1236308999999	1808.37073118496	3690.67409101764	STAG2gfpcf2	STAG22015120214	20151202	TR1_2_W0001_P0027_T0001_R1_P4_K1_Ch2-Ch1.zen
STAG2	cyt	7.81805555555556	13.1202005903182	29160.6377916194	0.591619868490732	1808.37073118496	3690.67409101764	STAG2gfpcf2	STAG22015120214	20151202	TR1_2_W0001_P0027_T0001_R1_P5_K1_Ch2-Ch1.zen
STAG2	cyt	7.85027777777778	1.38413196497653	2846.91701249891	1.38075943396226	1673.50970409942	3415.4384383003	STAG2gfpcf2	STAG220150120108	20150120	TR1_2_W0001_P0030_T0001_R1_P4_K1_Ch2-Ch1.zen
STAG2	cyt	7.88027777777778	12.1475721331537	28648.0403375887	0.273155703822222	1918.82937578995	3916.10732256825	STAG2gfpcf2	STAG22015120217	20151202	TR1_2_W0001_P0028_T0001_R1_P4_K1_Ch2-Ch1.zen
STAG2	cyt	7.88027777777778	3.46140842382331	8163.15944154144	0.526609405309734	1918.82937578995	3916.10732256825	STAG2gfpcf2	STAG22015120217	20151202	TR1_2_W0001_P0028_T0001_R1_P5_K1_Ch2-Ch1.zen
STAG2	cyt	7.95694444444444	9.14744197845757	18814.6859174364	0.997767375886525	1673.50970409942	3415.4384383003	STAG2gfpcf2	STAG220150120114	20150120	TR1_2_W0001_P0032_T0001_R1_P4_K1_Ch2-Ch1.zen
STAG2	cyt	8.01138888888889	3.98794514095677	8202.5046411631	1.35929532734275	1673.50970409942	3415.4384383003	STAG2gfpcf2	STAG220150120117	20150120	TR1_2_W0001_P0033_T0001_R1_P5_K1_Ch2-Ch1.zen
STAG2	cyt	8.065	1.39719148015879	2873.77814777223	1.71814242038217	1673.50970409942	3415.4384383003	STAG2gfpcf2	STAG220150120126	20150120	TR1_2_W0001_P0034_T0001_R1_P4_K1_Ch2-Ch1.zen
STAG2	cyt	8.3525	3.66085775930661	7529.74318852996	1.07332819420784	1673.50970409942	3415.4384383003	STAG2gfpcf2	STAG220150120124	20150120	TR1_2_W0001_P0039_T0001_R1_P5_K1_Ch2-Ch1.zen
STAG2	cyt	8.48638888888889	0.317960193227823	653.9884247331	4.38457292307692	1673.50970409942	3415.4384383003	STAG2gfpcf2	STAG22015021268	20150212	TR1_2_W0001_P0003_T0001_R1_P4_K1_Ch2-Ch1.zen
STAG2	cyt	8.53944444444445	22.5389676934044	46358.7087027532	1.56149237191651	1673.50970409942	3415.4384383003	STAG2gfpcf2	STAG22015021269	20150212	TR1_2_W0001_P0004_T0001_R1_P4_K1_Ch2-Ch1.zen
STAG2	cyt	8.80444444444444	5.11234537173233	10515.1989700647	-0.648478877005349	1673.50970409942	3415.4384383003	STAG2gfpcf2	STAG22015021273	20150212	TR1_2_W0001_P0009_T0001_R1_P4_K1_Ch2-Ch1.zen
STAG2	cyt	8.80444444444444	318.777935175488	655670.376686777	0.205824767807187	1673.50970409942	3415.4384383003	STAG2gfpcf2	STAG22015021273	20150212	TR1_2_W0001_P0009_T0001_R1_P5_K1_Ch2-Ch1.zen
STAG2	cyt	8.85722222222222	2.15268964188233	4427.70553616173	-1.69087020325203	1673.50970409942	3415.4384383003	STAG2gfpcf2	STAG22015021274	20150212	TR1_2_W0001_P0010_T0001_R1_P4_K1_Ch2-Ch1.zen
STAG2	cyt	8.96416666666667	9.1345778488175	18788.2266560004	-0.722203436426117	1673.50970409942	3415.4384383003	STAG2gfpcf2	STAG22015021276	20150212	TR1_2_W0001_P0012_T0001_R1_P4_K1_Ch2-Ch1.zen
NIPBL	nuc	6.19333333333333	174.76355955902	145170.323376736	0.87379291515698	1379.35519505172	2815.10333744021	gfpNIPBLcf1	NIPBL2015120322	20151203	TR1_2_W0001_P0004_T0001_R1_P1_K1_Ch2-Ch1.zen
NIPBL	nuc	6.19333333333333	216.265371060041	179644.509022336	0.777368639915605	1379.35519505172	2815.10333744021	gfpNIPBLcf1	NIPBL2015120322	20151203	TR1_2_W0001_P0004_T0001_R1_P3_K1_Ch2-Ch1.zen
NIPBL	nuc	6.25611111111111	123.723076727022	130950.193940059	0.279808650764758	1757.53744641649	3586.92927596339	gfpNIPBLcf1	NIPBL2015120325	20151203	TR1_2_W0001_P0005_T0001_R1_P2_K1_Ch2-Ch1.zen
NIPBL	nuc	6.31888888888889	202.276272123085	237658.839469924	1.00529462303462	1951.0041057265	3981.77219986059	gfpNIPBLcf1	NIPBL2015120327	20151203	TR1_2_W0001_P0006_T0001_R1_P2_K1_Ch2-Ch1.zen
NIPBL	nuc	6.36416666666667	207.267999007905	203689.896294145	0.616822293580628	1631.8731048188	3330.46298744107	gfpNIPBLcf1	NIPBL2015120212	20151202	TR1_2_W0001_P0004_T0001_R1_P2_K1_Ch2-Ch1.zen
NIPBL	nuc	6.42638888888889	270.543681914719	231571.929687454	0.673185747390043	1421.33899381419	2900.78738201309	gfpNIPBLcf1	NIPBL2015120215	20151202	TR1_2_W0001_P0005_T0001_R1_P1_K1_Ch2-Ch1.zen
NIPBL	nuc	6.42638888888889	209.789350671164	179569.245228626	0.558359274276758	1421.33899381419	2900.78738201309	gfpNIPBLcf1	NIPBL2015120215	20151202	TR1_2_W0001_P0005_T0001_R1_P2_K1_Ch2-Ch1.zen
NIPBL	nuc	6.48888888888889	253.956872685773	297355.990412605	0.997204612305402	1944.31163067469	3968.11363756882	gfpNIPBLcf1	NIPBL2015120217	20151202	TR1_2_W0001_P0006_T0001_R1_P1_K1_Ch2-Ch1.zen
NIPBL	nuc	6.48888888888889	177.242180656749	207531.395447957	0.960741572028742	1944.31163067469	3968.11363756882	gfpNIPBLcf1	NIPBL2015120217	20151202	TR1_2_W0001_P0006_T0001_R1_P2_K1_Ch2-Ch1.zen
NIPBL	nuc	6.83388888888889	215.25809603174	196976.488016404	0.78454498182685	1519.51169769908	3101.14643916045	gfpNIPBLcf1	NIPBL2015120323	20151203	TR1_2_W0001_P0014_T0001_R1_P1_K1_Ch2-Ch1.zen
NIPBL	nuc	6.89694444444444	123.578076601097	138161.375353776	1.07633074149572	1856.49750030748	3788.89522279214	gfpNIPBLcf1	NIPBL2015120326	20151203	TR1_2_W0001_P0015_T0001_R1_P1_K1_Ch2-Ch1.zen
NIPBL	nuc	6.89694444444444	255.820197630658	286009.228497838	1.09917197558587	1856.49750030748	3788.89522279214	gfpNIPBLcf1	NIPBL2015120326	20151203	TR1_2_W0001_P0015_T0001_R1_P2_K1_Ch2-Ch1.zen
NIPBL	nuc	6.89694444444444	220.526343010468	246550.388953006	1.25996176101731	1856.49750030748	3788.89522279214	gfpNIPBLcf1	NIPBL2015120326	20151203	TR1_2_W0001_P0015_T0001_R1_P3_K1_Ch2-Ch1.zen
NIPBL	nuc	6.96	127.353670280527	132785.686514774	0.934337218553357	1731.36626027642	3533.51693249161	gfpNIPBLcf1	NIPBL2015120328	20151203	TR1_2_W0001_P0016_T0001_R1_P1_K1_Ch2-Ch1.zen
NIPBL	nuc	6.99722222222222	308.603087891765	192063.940793035	0.899920576232277	1033.46249549938	2109.17661428788	gfpNIPBLcf1	NIPBL2015120213	20151202	TR1_2_W0001_P0014_T0001_R1_P2_K1_Ch2-Ch1.zen
NIPBL	nuc	7.05972222222222	167.582594506001	122299.427588257	0.682955239056604	1211.83827969258	2473.22081929192	gfpNIPBLcf1	NIPBL2015120216	20151202	TR1_2_W0001_P0015_T0001_R1_P1_K1_Ch2-Ch1.zen
NIPBL	nuc	7.05972222222222	215.689139488587	157406.909555355	0.761504758416033	1211.83827969258	2473.22081929192	gfpNIPBLcf1	NIPBL2015120216	20151202	TR1_2_W0001_P0015_T0001_R1_P2_K1_Ch2-Ch1.zen
NIPBL	nuc	7.05972222222222	262.0500328547	191240.439450686	0.751921026789212	1211.83827969258	2473.22081929192	gfpNIPBLcf1	NIPBL2015120216	20151202	TR1_2_W0001_P0015_T0001_R1_P3_K1_Ch2-Ch1.zen
NIPBL	nuc	7.12166666666667	187.361157492871	204470.587177512	0.751116843248555	1812.17625621442	3698.44072447766	gfpNIPBLcf1	NIPBL2015120218	20151202	TR1_2_W0001_P0016_T0001_R1_P1_K1_Ch2-Ch1.zen
NIPBL	nuc	7.12166666666667	104.465395187095	114004.956947647	0.469051791606887	1812.17625621442	3698.44072447766	gfpNIPBLcf1	NIPBL2015120218	20151202	TR1_2_W0001_P0016_T0001_R1_P2_K1_Ch2-Ch1.zen
NIPBL	nuc	7.47527777777778	214.046929435275	238984.959370022	0.883989058929094	1854.00422528818	3783.8067388011	gfpNIPBLcf1	NIPBL2015120324	20151203	TR1_2_W0001_P0024_T0001_R1_P2_K1_Ch2-Ch1.zen
NIPBL	nuc	7.60111111111111	167.41109816722	176599.814777017	1.05209116501315	1751.68153074617	3574.97803395812	gfpNIPBLcf1	NIPBL2015120329	20151203	TR1_2_W0001_P0026_T0001_R1_P1_K1_Ch2-Ch1.zen
NIPBL	nuc	7.63	186.229342304446	131098.824412554	0.735860251428571	1168.96051061069	2385.7122853933	gfpNIPBLcf1	NIPBL2015120214	20151202	TR1_2_W0001_P0024_T0001_R1_P2_K1_Ch2-Ch1.zen
NIPBL	nuc	7.75416666666667	154.160378008536	139286.018669411	0.958743211361738	1500.32004130053	3061.97850317676	gfpNIPBLcf1	NIPBL2015120219	20151202	TR1_2_W0001_P0026_T0001_R1_P2_K1_Ch2-Ch1.zen
NIPBL	nuc	7.75416666666667	158.75902627902	143440.960536647	0.83362770333669	1500.32004130053	3061.97850317676	gfpNIPBLcf1	NIPBL2015120219	20151202	TR1_2_W0001_P0026_T0001_R1_P3_K1_Ch2-Ch1.zen
NIPBL	cyt	6.19333333333333	34.2659418201247	58090.8675451519	-0.0897024978706308	1379.35519505172	2815.10333744021	gfpNIPBLcf1	NIPBL2015120322	20151203	TR1_2_W0001_P0004_T0001_R1_P4_K1_Ch2-Ch1.zen
NIPBL	cyt	6.25611111111111	10.7257192820284	23168.6157849313	0.404153386920981	1757.53744641649	3586.92927596339	gfpNIPBLcf1	NIPBL2015120325	20151203	TR1_2_W0001_P0005_T0001_R1_P4_K1_Ch2-Ch1.zen
NIPBL	cyt	6.25611111111111	65.637811247916	141784.172210706	0.185499681188119	1757.53744641649	3586.92927596339	gfpNIPBLcf1	NIPBL2015120325	20151203	TR1_2_W0001_P0005_T0001_R1_P5_K1_Ch2-Ch1.zen
NIPBL	cyt	6.36416666666667	1.53215420449212	3072.96728274016	-0.658996512226277	1631.8731048188	3330.46298744107	gfpNIPBLcf1	NIPBL2015120212	20151202	TR1_2_W0001_P0004_T0001_R1_P5_K1_Ch2-Ch1.zen
NIPBL	cyt	6.42638888888889	62.0504002964314	108395.519907608	-0.102882673852283	1421.33899381419	2900.78738201309	gfpNIPBLcf1	NIPBL2015120215	20151202	TR1_2_W0001_P0005_T0001_R1_P4_K1_Ch2-Ch1.zen
NIPBL	cyt	6.42638888888889	32.6130693581871	56971.6003760718	0.289636305177112	1421.33899381419	2900.78738201309	gfpNIPBLcf1	NIPBL2015120215	20151202	TR1_2_W0001_P0005_T0001_R1_P5_K1_Ch2-Ch1.zen
NIPBL	cyt	6.48888888888889	11.6842264608656	27921.2536634194	0.47980925210927	1944.31163067469	3968.11363756882	gfpNIPBLcf1	NIPBL2015120217	20151202	TR1_2_W0001_P0006_T0001_R1_P4_K1_Ch2-Ch1.zen
NIPBL	cyt	6.48888888888889	4.66711119220705	11152.7789973478	2.27541174345404	1944.31163067469	3968.11363756882	gfpNIPBLcf1	NIPBL2015120217	20151202	TR1_2_W0001_P0006_T0001_R1_P5_K1_Ch2-Ch1.zen
NIPBL	cyt	6.99722222222222	4.5288209988499	5752.39831715919	1.80587455180662	1033.46249549938	2109.17661428788	gfpNIPBLcf1	NIPBL2015120213	20151202	TR1_2_W0001_P0014_T0001_R1_P5_K1_Ch2-Ch1.zen
NIPBL	cyt	7.05972222222222	11.9806108134586	17844.0200161548	0.272289044719381	1211.83827969258	2473.22081929192	gfpNIPBLcf1	NIPBL2015120216	20151202	TR1_2_W0001_P0015_T0001_R1_P4_K1_Ch2-Ch1.zen
NIPBL	cyt	7.12166666666667	6.02230246310148	13413.1899177018	0.533866918631863	1812.17625621442	3698.44072447766	gfpNIPBLcf1	NIPBL2015120218	20151202	TR1_2_W0001_P0016_T0001_R1_P4_K1_Ch2-Ch1.zen
NIPBL	cyt	7.12166666666667	13.0161533052323	28990.263665882	0.324675770294411	1812.17625621442	3698.44072447766	gfpNIPBLcf1	NIPBL2015120218	20151202	TR1_2_W0001_P0016_T0001_R1_P5_K1_Ch2-Ch1.zen
NIPBL	cyt	7.47527777777778	0.660320359106788	1504.64650825226	1.35572153153153	1854.00422528818	3783.8067388011	gfpNIPBLcf1	NIPBL2015120324	20151203	TR1_2_W0001_P0024_T0001_R1_P5_K1_Ch2-Ch1.zen
NIPBL	cyt	7.60111111111111	8.63301491847593	18586.0335451132	0.493915208252989	1751.68153074617	3574.97803395812	gfpNIPBLcf1	NIPBL2015120329	20151203	TR1_2_W0001_P0026_T0001_R1_P5_K1_Ch2-Ch1.zen
NIPBL	cyt	7.63	48.5179457212072	69706.1856896781	-0.188017258859858	1168.96051061069	2385.7122853933	gfpNIPBLcf1	NIPBL2015120214	20151202	TR1_2_W0001_P0024_T0001_R1_P4_K1_Ch2-Ch1.zen
NIPBL	cyt	7.75416666666667	34.7939747663323	64158.9176884933	0.191230432925238	1500.32004130053	3061.97850317676	gfpNIPBLcf1	NIPBL2015120219	20151202	TR1_2_W0001_P0026_T0001_R1_P4_K1_Ch2-Ch1.zen
WAPL	nuc	6.96222222222222	82.3349088348115	76434.5940376863	0.581891517720024	1541.5410947446	3146.10587337081	gfpWAPLch3	WAPL2015071550	20150715	TR1_2_W0001_P0003_T0001_R1_P3_K1_Ch2-Ch1.zen
WAPL	nuc	7.0775	94.7169978507439	91182.5479260321	2.03597721282023	1598.57476081106	3262.50494466595	gfpWAPLch3	WAPL2015071552	20150715	TR1_2_W0001_P0005_T0001_R1_P3_K1_Ch2-Ch1.zen
WAPL	nuc	7.09166666666667	78.7680044449874	79216.3711464337	0.941691830098881	1669.99147148614	3408.25813520863	gfpWAPLch3	WAPL2015070856	20150708	TR1_2_W0001_P0003_T0001_R1_P3_K1_Ch2-Ch1.zen
WAPL	nuc	7.20694444444444	354.032099239001	410090.052323217	0.102426121309592	1923.47146020088	3925.58127631473	gfpWAPLch3	WAPL2015070863	20150708	TR1_2_W0001_P0005_T0001_R1_P1_K1_Ch2-Ch1.zen
WAPL	nuc	7.20694444444444	105.730755743748	122472.316064922	1.27220310719386	1923.47146020088	3925.58127631473	gfpWAPLch3	WAPL2015070863	20150708	TR1_2_W0001_P0005_T0001_R1_P2_K1_Ch2-Ch1.zen
WAPL	nuc	7.56	116.827917409317	123161.792525055	1.42779692055146	1750.56611823753	3572.70160690948	gfpWAPLch3	WAPL2015070849	20150708	TR1_2_W0001_P0011_T0001_R1_P3_K1_Ch2-Ch1.zen
WAPL	nuc	7.61777777777778	78.5277497863306	78494.3132609523	1.19085528288342	1659.83223159772	3387.52430956434	gfpWAPLch3	WAPL2015070853	20150708	TR1_2_W0001_P0012_T0001_R1_P3_K1_Ch2-Ch1.zen
WAPL	nuc	7.73305555555556	92.140831664999	98942.0925729139	0.44720872127002	1783.10991848943	3639.11971373995	gfpWAPLch3	WAPL2015070860	20150708	TR1_2_W0001_P0014_T0001_R1_P1_K1_Ch2-Ch1.zen
WAPL	nuc	7.73305555555556	123.111630827743	132198.962762217	1.30726119808356	1783.10991848943	3639.11971373995	gfpWAPLch3	WAPL2015070860	20150708	TR1_2_W0001_P0014_T0001_R1_P2_K1_Ch2-Ch1.zen
WAPL	nuc	7.77055555555556	62.7515129755215	58252.7311468194	1.69356614098837	1541.49188536922	3146.00544276572	gfpWAPLch3	WAPL2015071556	20150715	TR1_2_W0001_P0017_T0001_R1_P3_K1_Ch2-Ch1.zen
WAPL	nuc	7.88666666666667	128.394962412624	117203.896509401	1.58767484391622	1515.80459142039	3093.58066691062	gfpWAPLch3	WAPL2015071557	20150715	TR1_2_W0001_P0019_T0001_R1_P1_K1_Ch2-Ch1.zen
WAPL	nuc	7.88666666666667	100.985015964669	92183.035359957	1.87823863526214	1515.80459142039	3093.58066691062	gfpWAPLch3	WAPL2015071557	20150715	TR1_2_W0001_P0019_T0001_R1_P3_K1_Ch2-Ch1.zen
WAPL	nuc	8.19666666666667	113.21860919578	113863.077145744	1.54583982308571	1669.99147148614	3408.25813520863	gfpWAPLch3	WAPL2015070854	20150708	TR1_2_W0001_P0022_T0001_R1_P2_K1_Ch2-Ch1.zen
WAPL	nuc	8.25416666666667	92.9488011011689	109925.595898466	1.4146538616665	1963.83134957578	4007.95111091976	gfpWAPLch3	WAPL2015070858	20150708	TR1_2_W0001_P0023_T0001_R1_P3_K1_Ch2-Ch1.zen
WAPL	nuc	8.31194444444444	117.884565578145	92520.767485884	1.33798596612108	1303.26109758772	2659.80414510826	gfpWAPLch3	WAPL2015070861	20150708	TR1_2_W0001_P0024_T0001_R1_P2_K1_Ch2-Ch1.zen
WAPL	nuc	8.71777777777778	133.192577815335	160338.000188462	0.686232505461588	1998.96684359775	4079.65856295147	gfpWAPLch3	WAPL2015070851	20150708	TR1_2_W0001_P0031_T0001_R1_P3_K1_Ch2-Ch1.zen
WAPL	nuc	8.77555555555556	115.071572397383	123359.126541377	0.600125362801175	1780.13275127889	3633.04366213223	gfpWAPLch3	WAPL2015070855	20150708	TR1_2_W0001_P0032_T0001_R1_P3_K1_Ch2-Ch1.zen
WAPL	nuc	8.83333333333333	84.2151707990553	64862.7433975938	1.72336264550153	1278.95166614956	2610.19142619559	gfpWAPLch3	WAPL2015070859	20150708	TR1_2_W0001_P0033_T0001_R1_P3_K1_Ch2-Ch1.zen
WAPL	nuc	8.89111111111111	85.7072353440879	53394.5713619101	1.64091718326517	1034.49589238238	2111.2856569947	gfpWAPLch3	WAPL2015070862	20150708	TR1_2_W0001_P0034_T0001_R1_P2_K1_Ch2-Ch1.zen
WAPL	cyt	6.84694444444444	28.1005626788552	44181.5813103483	0.0329958752542373	1279.25512396441	2610.81074826029	gfpWAPLch3	WAPL2015071548	20150715	TR1_2_W0001_P0001_T0001_R1_P4_K1_Ch2-Ch1.zen
WAPL	cyt	6.84694444444444	0.753681012437024	1184.98762155067	-1.34041818181818	1279.25512396441	2610.81074826029	gfpWAPLch3	WAPL2015071548	20150715	TR1_2_W0001_P0001_T0001_R1_P5_K1_Ch2-Ch1.zen
WAPL	cyt	6.96222222222222	33.6898807183503	63829.8250972633	0.126290350028137	1541.5410947446	3146.10587337081	gfpWAPLch3	WAPL2015071550	20150715	TR1_2_W0001_P0003_T0001_R1_P4_K1_Ch2-Ch1.zen
WAPL	cyt	6.96222222222222	1.5810105069661	2995.42835963841	0.207634441087614	1541.5410947446	3146.10587337081	gfpWAPLch3	WAPL2015071550	20150715	TR1_2_W0001_P0003_T0001_R1_P5_K1_Ch2-Ch1.zen
WAPL	cyt	7.03388888888889	0.441820241966829	1052.47493945128	1.04381940331492	1938.19326500234	3955.62676566976	gfpWAPLch3	WAPL2015070852	20150708	TR1_2_W0001_P0002_T0001_R1_P4_K1_Ch2-Ch1.zen
WAPL	cyt	7.03388888888889	9.43497907283474	22475.3827126629	0.256405034261242	1938.19326500234	3955.62676566976	gfpWAPLch3	WAPL2015070852	20150708	TR1_2_W0001_P0002_T0001_R1_P5_K1_Ch2-Ch1.zen
WAPL	cyt	7.0775	0.344000923120538	675.867610224051	1.40140309090909	1598.57476081106	3262.50494466595	gfpWAPLch3	WAPL2015071552	20150715	TR1_2_W0001_P0005_T0001_R1_P4_K1_Ch2-Ch1.zen
WAPL	cyt	7.0775	6.90245637143438	13561.4365511527	12.1170305454545	1598.57476081106	3262.50494466595	gfpWAPLch3	WAPL2015071552	20150715	TR1_2_W0001_P0005_T0001_R1_P5_K1_Ch2-Ch1.zen
WAPL	cyt	7.09166666666667	4.45584653182944	9145.62841368295	0.14120301563786	1669.99147148614	3408.25813520863	gfpWAPLch3	WAPL2015070856	20150708	TR1_2_W0001_P0003_T0001_R1_P4_K1_Ch2-Ch1.zen
WAPL	cyt	7.09166666666667	237.661099269208	487799.587974407	0.0272136337359171	1669.99147148614	3408.25813520863	gfpWAPLch3	WAPL2015070856	20150708	TR1_2_W0001_P0003_T0001_R1_P5_K1_Ch2-Ch1.zen
WAPL	cyt	7.19333333333333	1.69452892283244	3358.15227231914	1.48458242080378	1612.43540154335	3290.79289843196	gfpWAPLch3	WAPL2015071551	20150715	TR1_2_W0001_P0007_T0001_R1_P4_K1_Ch2-Ch1.zen
WAPL	cyt	7.19333333333333	7.86604229432982	15588.6202052594	0.231365116385911	1612.43540154335	3290.79289843196	gfpWAPLch3	WAPL2015071551	20150715	TR1_2_W0001_P0007_T0001_R1_P5_K1_Ch2-Ch1.zen
WAPL	cyt	7.20694444444444	3.36749195457426	7960.88568950047	0.394937225853304	1923.47146020088	3925.58127631473	gfpWAPLch3	WAPL2015070863	20150708	TR1_2_W0001_P0005_T0001_R1_P4_K1_Ch2-Ch1.zen
WAPL	cyt	7.20694444444444	0.868032239957298	2052.06293892237	0.673892525773197	1923.47146020088	3925.58127631473	gfpWAPLch3	WAPL2015070863	20150708	TR1_2_W0001_P0005_T0001_R1_P5_K1_Ch2-Ch1.zen
WAPL	cyt	7.30888888888889	25.2049283458476	54046.7614937475	1.41535449018068	1744.67739631695	3560.68341116748	gfpWAPLch3	WAPL2015071553	20150715	TR1_2_W0001_P0009_T0001_R1_P4_K1_Ch2-Ch1.zen
WAPL	cyt	7.30888888888889	1.24641184654041	2672.67269593524	0.416382436590437	1744.67739631695	3560.68341116748	gfpWAPLch3	WAPL2015071553	20150715	TR1_2_W0001_P0009_T0001_R1_P5_K1_Ch2-Ch1.zen
WAPL	cyt	7.42416666666667	35.714291773183	65435.466202877	1.27555984951091	1490.74061622639	3042.42801205329	gfpWAPLch3	WAPL2015071554	20150715	TR1_2_W0001_P0011_T0001_R1_P4_K1_Ch2-Ch1.zen
WAPL	cyt	7.42416666666667	1.69566169679533	3106.77905519823	-2.12558376530612	1490.74061622639	3042.42801205329	gfpWAPLch3	WAPL2015071554	20150715	TR1_2_W0001_P0011_T0001_R1_P5_K1_Ch2-Ch1.zen
WAPL	cyt	7.54055555555556	1.75117346767397	4222.63218587609	7.89409044444444	1961.93678862362	4004.08453262394	gfpWAPLch3	WAPL2015071555	20150715	TR1_2_W0001_P0013_T0001_R1_P4_K1_Ch2-Ch1.zen
WAPL	cyt	7.54055555555556	56.8846706875214	137166.903086503	-0.0665615010676156	1961.93678862362	4004.08453262394	gfpWAPLch3	WAPL2015071555	20150715	TR1_2_W0001_P0013_T0001_R1_P5_K1_Ch2-Ch1.zen
WAPL	cyt	7.56	1.31218243210734	2823.20108258119	0.995284965517241	1750.56611823753	3572.70160690948	gfpWAPLch3	WAPL2015070849	20150708	TR1_2_W0001_P0011_T0001_R1_P4_K1_Ch2-Ch1.zen
WAPL	cyt	7.56	3.06884897531968	6602.72347609968	0.260581496012759	1750.56611823753	3572.70160690948	gfpWAPLch3	WAPL2015070849	20150708	TR1_2_W0001_P0011_T0001_R1_P5_K1_Ch2-Ch1.zen
WAPL	cyt	7.61777777777778	0.948519406837636	1934.99340471657	0.570762998319327	1659.83223159772	3387.52430956434	gfpWAPLch3	WAPL2015070853	20150708	TR1_2_W0001_P0012_T0001_R1_P4_K1_Ch2-Ch1.zen
WAPL	cyt	7.61777777777778	3.50154851275866	7143.209964541	0.439901206325581	1659.83223159772	3387.52430956434	gfpWAPLch3	WAPL2015070853	20150708	TR1_2_W0001_P0012_T0001_R1_P5_K1_Ch2-Ch1.zen
WAPL	cyt	7.67527777777778	31.5073411703507	64668.8418438088	0.368433966666667	1669.99147148614	3408.25813520863	gfpWAPLch3	WAPL2015070857	20150708	TR1_2_W0001_P0013_T0001_R1_P4_K1_Ch2-Ch1.zen
WAPL	cyt	7.67527777777778	140.907537275532	289212.828001079	0.138647727615965	1669.99147148614	3408.25813520863	gfpWAPLch3	WAPL2015070857	20150708	TR1_2_W0001_P0013_T0001_R1_P5_K1_Ch2-Ch1.zen
WAPL	cyt	7.73305555555556	35.2422892351786	77234.4932215	0.228352619893428	1783.10991848943	3639.11971373995	gfpWAPLch3	WAPL2015070860	20150708	TR1_2_W0001_P0014_T0001_R1_P4_K1_Ch2-Ch1.zen
WAPL	cyt	7.73305555555556	0.823718130169215	1805.20203771203	-1.88845648598131	1783.10991848943	3639.11971373995	gfpWAPLch3	WAPL2015070860	20150708	TR1_2_W0001_P0014_T0001_R1_P5_K1_Ch2-Ch1.zen
WAPL	cyt	7.77055555555556	50.7353744018232	96121.6432788513	-0.0880625926648459	1541.49188536922	3146.00544276572	gfpWAPLch3	WAPL2015071556	20150715	TR1_2_W0001_P0017_T0001_R1_P4_K1_Ch2-Ch1.zen
WAPL	cyt	7.77055555555556	2.31999277594504	4395.38528389941	1.3010041	1541.49188536922	3146.00544276572	gfpWAPLch3	WAPL2015071556	20150715	TR1_2_W0001_P0017_T0001_R1_P5_K1_Ch2-Ch1.zen
WAPL	cyt	7.79055555555556	33.072471667142	78919.4033275906	-0.221168905282901	1941.5477040908	3962.47278524981	gfpWAPLch3	WAPL2015070864	20150708	TR1_2_W0001_P0015_T0001_R1_P4_K1_Ch2-Ch1.zen
WAPL	cyt	7.79055555555556	7.13430117571712	17024.2731663236	0.14524363880597	1941.5477040908	3962.47278524981	gfpWAPLch3	WAPL2015070864	20150708	TR1_2_W0001_P0015_T0001_R1_P5_K1_Ch2-Ch1.zen
WAPL	cyt	7.88666666666667	19.1918623062849	35754.3931809029	0.220021809062912	1515.80459142039	3093.58066691062	gfpWAPLch3	WAPL2015071557	20150715	TR1_2_W0001_P0019_T0001_R1_P4_K1_Ch2-Ch1.zen
WAPL	cyt	7.88666666666667	2.88245835183987	5370.0129562471	-22.9603733333332	1515.80459142039	3093.58066691062	gfpWAPLch3	WAPL2015071557	20150715	TR1_2_W0001_P0019_T0001_R1_P5_K1_Ch2-Ch1.zen
WAPL	cyt	8.00194444444444	2.11872361624343	4718.33507388508	0.776364124293786	1811.94661246264	3697.97204832059	gfpWAPLch3	WAPL2015071549	20150715	TR1_2_W0001_P0021_T0001_R1_P4_K1_Ch2-Ch1.zen
WAPL	cyt	8.00194444444444	0.234888537554105	523.089853106998	0.257580000000002	1811.94661246264	3697.97204832059	gfpWAPLch3	WAPL2015071549	20150715	TR1_2_W0001_P0021_T0001_R1_P5_K1_Ch2-Ch1.zen
WAPL	cyt	8.13888888888889	2.43585837795008	5852.97400441612	0.604332067148015	1955.03927450773	3990.00750947766	gfpWAPLch3	WAPL2015070850	20150708	TR1_2_W0001_P0021_T0001_R1_P4_K1_Ch2-Ch1.zen
WAPL	cyt	8.13888888888889	20.6943243187237	49725.116769054	0.208722275595238	1955.03927450773	3990.00750947766	gfpWAPLch3	WAPL2015070850	20150708	TR1_2_W0001_P0021_T0001_R1_P5_K1_Ch2-Ch1.zen
WAPL	cyt	8.19666666666667	12.2723395292141	25188.986267591	0.159035301151461	1669.99147148614	3408.25813520863	gfpWAPLch3	WAPL2015070854	20150708	TR1_2_W0001_P0022_T0001_R1_P4_K1_Ch2-Ch1.zen
WAPL	cyt	8.19666666666667	0.166895297438759	342.552725607293	2.27941815454546	1669.99147148614	3408.25813520863	gfpWAPLch3	WAPL2015070854	20150708	TR1_2_W0001_P0022_T0001_R1_P5_K1_Ch2-Ch1.zen
WAPL	cyt	8.25416666666667	0.307897173880642	743.154249582095	0.372621639370081	1963.83134957578	4007.95111091976	gfpWAPLch3	WAPL2015070858	20150708	TR1_2_W0001_P0023_T0001_R1_P4_K1_Ch2-Ch1.zen
WAPL	cyt	8.25416666666667	14.3533368754347	34643.8493092427	0.258312662637363	1963.83134957578	4007.95111091976	gfpWAPLch3	WAPL2015070858	20150708	TR1_2_W0001_P0023_T0001_R1_P5_K1_Ch2-Ch1.zen
WAPL	cyt	8.31194444444444	4.97690595254144	7971.86508494262	0.435009115138593	1303.26109758772	2659.80414510826	gfpWAPLch3	WAPL2015070861	20150708	TR1_2_W0001_P0024_T0001_R1_P4_K1_Ch2-Ch1.zen
WAPL	cyt	8.31194444444444	21.9073807975819	35090.6136760742	-0.0585317131953428	1303.26109758772	2659.80414510826	gfpWAPLch3	WAPL2015070861	20150708	TR1_2_W0001_P0024_T0001_R1_P5_K1_Ch2-Ch1.zen
WAPL	cyt	8.71777777777778	0.706852367195488	1736.61433545899	1.59674646153846	1998.96684359775	4079.65856295147	gfpWAPLch3	WAPL2015070851	20150708	TR1_2_W0001_P0031_T0001_R1_P4_K1_Ch2-Ch1.zen
WAPL	cyt	8.71777777777778	17.210336798575	42282.828762483	0.413616721518987	1998.96684359775	4079.65856295147	gfpWAPLch3	WAPL2015070851	20150708	TR1_2_W0001_P0031_T0001_R1_P5_K1_Ch2-Ch1.zen
WAPL	cyt	8.77555555555556	18.904289956895	41360.1242543489	0.459684533490937	1780.13275127889	3633.04366213223	gfpWAPLch3	WAPL2015070855	20150708	TR1_2_W0001_P0032_T0001_R1_P4_K1_Ch2-Ch1.zen
WAPL	cyt	8.77555555555556	25.4272838056412	55631.585214251	0.221480136426785	1780.13275127889	3633.04366213223	gfpWAPLch3	WAPL2015070855	20150708	TR1_2_W0001_P0032_T0001_R1_P5_K1_Ch2-Ch1.zen
WAPL	cyt	8.83333333333333	1.8157627539	2854.18625059717	0.752989968421053	1278.95166614956	2610.19142619559	gfpWAPLch3	WAPL2015070859	20150708	TR1_2_W0001_P0033_T0001_R1_P4_K1_Ch2-Ch1.zen
WAPL	cyt	8.83333333333333	0.246514666547553	387.494880770818	1.13534581621621	1278.95166614956	2610.19142619559	gfpWAPLch3	WAPL2015070859	20150708	TR1_2_W0001_P0033_T0001_R1_P5_K1_Ch2-Ch1.zen
WAPL	cyt	8.89111111111111	61.0417268366464	77611.2460295194	-0.211166197081172	1034.49589238238	2111.2856569947	gfpWAPLch3	WAPL2015070862	20150708	TR1_2_W0001_P0034_T0001_R1_P4_K1_Ch2-Ch1.zen
WAPL	cyt	8.89111111111111	22.6190380652435	28758.8805102213	1.54803483407672	1034.49589238238	2111.2856569947	gfpWAPLch3	WAPL2015070862	20150708	TR1_2_W0001_P0034_T0001_R1_P5_K1_Ch2-Ch1.zen
SORORIN	nuc	6.90444444444444	305.210941914592	311572.134333561	1.80269445678337	1695.14815999608	3459.60000714802	gfpSORORINcd3	SORORIN2015071539	20150715	TR1_2_W0001_P0002_T0001_R1_P3_K1_Ch2-Ch1.zen
SORORIN	nuc	7.02	98.1279179476326	107881.178830595	1.30386295726666	1825.58581100571	3725.8080643637	gfpSORORINcd3	SORORIN2015071541	20150715	TR1_2_W0001_P0004_T0001_R1_P2_K1_Ch2-Ch1.zen
SORORIN	nuc	7.02	114.218699418721	125571.276712147	1.30906875635277	1825.58581100571	3725.8080643637	gfpSORORINcd3	SORORIN2015071541	20150715	TR1_2_W0001_P0004_T0001_R1_P3_K1_Ch2-Ch1.zen
SORORIN	nuc	7.135	237.557355934827	227764.594671872	0.257656018175074	1592.08732482335	3249.26484322873	gfpSORORINcd3	SORORIN2015071545	20150715	TR1_2_W0001_P0006_T0001_R1_P1_K1_Ch2-Ch1.zen
SORORIN	nuc	7.135	134.852774523802	129293.775850147	1.29989293311066	1592.08732482335	3249.26484322873	gfpSORORINcd3	SORORIN2015071545	20150715	TR1_2_W0001_P0006_T0001_R1_P2_K1_Ch2-Ch1.zen
SORORIN	nuc	7.26583333333333	87.8162111640503	110609.640466339	1.17760466483214	2091.54608181434	4268.60200798734	gfpSORORINcd3	SORORIN2015070836	20150708	TR1_2_W0001_P0006_T0001_R1_P2_K1_Ch2-Ch1.zen
SORORIN	nuc	7.26583333333333	116.181554662789	146337.445213444	0.89992034807675	2091.54608181434	4268.60200798734	gfpSORORINcd3	SORORIN2015070836	20150708	TR1_2_W0001_P0006_T0001_R1_P3_K1_Ch2-Ch1.zen
SORORIN	nuc	8.02222222222222	106.56395292111	109608.659708751	2.01753147871043	1707.98360540793	3485.79565664139	gfpSORORINcd3	SORORIN2015070845	20150708	TR1_2_W0001_P0019_T0001_R1_P1_K1_Ch2-Ch1.zen
SORORIN	nuc	8.17472222222222	104.341750248676	72577.8051145639	1.49664647112496	1155.03425737789	2357.29042415384	gfpSORORINcd3	SORORIN2015071542	20150715	TR1_2_W0001_P0024_T0001_R1_P3_K1_Ch2-Ch1.zen
SORORIN	nuc	8.42861111111111	164.8326631953	185137.567895633	1.09179733037336	1865.09273787401	3806.4371018139	gfpSORORINcd3	SORORIN2015070838	20150708	TR1_2_W0001_P0026_T0001_R1_P2_K1_Ch2-Ch1.zen
SORORIN	nuc	8.63722222222222	142.749024899139	113025.333180228	1.36732241296105	1314.77609142686	2683.3049066985	gfpSORORINcd3	SORORIN2015071550	20150715	TR1_2_W0001_P0032_T0001_R1_P3_K1_Ch2-Ch1.zen
SORORIN	cyt	7.02	33.6984769070888	75610.4108925592	0.0201038915545376	1825.58581100571	3725.8080643637	gfpSORORINcd3	SORORIN2015071541	20150715	TR1_2_W0001_P0004_T0001_R1_P5_K1_Ch2-Ch1.zen
SORORIN	cyt	7.135	39.3341257387285	76967.1598212644	0.391511538300105	1592.08732482335	3249.26484322873	gfpSORORINcd3	SORORIN2015071545	20150715	TR1_2_W0001_P0006_T0001_R1_P4_K1_Ch2-Ch1.zen
SORORIN	cyt	7.25083333333333	0.534128577315903	632.370944818053	2.18044952380952	963.289926206222	1965.96257143468	gfpSORORINcd3	SORORIN2015071543	20150715	TR1_2_W0001_P0008_T0001_R1_P4_K1_Ch2-Ch1.zen
SORORIN	cyt	7.25083333333333	1.79806312981775	2128.78121211789	1.43620870897155	963.289926206222	1965.96257143468	gfpSORORINcd3	SORORIN2015071543	20150715	TR1_2_W0001_P0008_T0001_R1_P5_K1_Ch2-Ch1.zen
SORORIN	cyt	7.26583333333333	0.190770759665598	490.397582991676	2.38565856179775	2091.54608181434	4268.60200798734	gfpSORORINcd3	SORORIN2015070836	20150708	TR1_2_W0001_P0006_T0001_R1_P4_K1_Ch2-Ch1.zen
SORORIN	cyt	7.26583333333333	52.3159703537903	134484.055409407	0.407572257713829	2091.54608181434	4268.60200798734	gfpSORORINcd3	SORORIN2015070836	20150708	TR1_2_W0001_P0006_T0001_R1_P5_K1_Ch2-Ch1.zen
SORORIN	cyt	7.36666666666667	8.4403120451095	15441.0659929121	0.897318502148557	1488.50295657365	3037.86120926088	gfpSORORINcd3	SORORIN2015071547	20150715	TR1_2_W0001_P0010_T0001_R1_P4_K1_Ch2-Ch1.zen
SORORIN	cyt	7.36666666666667	2.46148406220442	4503.14368021765	-1.01087543859649	1488.50295657365	3037.86120926088	gfpSORORINcd3	SORORIN2015071547	20150715	TR1_2_W0001_P0010_T0001_R1_P5_K1_Ch2-Ch1.zen
SORORIN	cyt	7.38555555555556	93.1228309112899	149138.010086414	0.349281105765243	1303.05605852364	2659.38568425375	gfpSORORINcd3	SORORIN2015070841	20150708	TR1_2_W0001_P0008_T0001_R1_P5_K1_Ch2-Ch1.zen
SORORIN	cyt	7.44333333333333	59.7268732310469	112943.526802849	0.437008792372881	1538.58853222175	3140.08003706563	gfpSORORINcd3	SORORIN2015070844	20150708	TR1_2_W0001_P0009_T0001_R1_P5_K1_Ch2-Ch1.zen
SORORIN	cyt	7.48194444444444	0.458777864053089	701.412570896218	4.22252070121951	1243.94739712861	2538.75178911078	gfpSORORINcd3	SORORIN2015071549	20150715	TR1_2_W0001_P0012_T0001_R1_P4_K1_Ch2-Ch1.zen
SORORIN	cyt	7.48194444444444	4.15201112912108	6347.8930189394	1.70340630095238	1243.94739712861	2538.75178911078	gfpSORORINcd3	SORORIN2015071549	20150715	TR1_2_W0001_P0012_T0001_R1_P5_K1_Ch2-Ch1.zen
SORORIN	cyt	7.71305555555556	0.242571948859684	393.435092693901	6.25005851674642	1319.66422271469	2693.2810134704	gfpSORORINcd3	SORORIN2015071551	20150715	TR1_2_W0001_P0016_T0001_R1_P4_K1_Ch2-Ch1.zen
SORORIN	cyt	7.82833333333333	10.6149758133455	20770.6694139053	-1.2559809887798	1592.07092169822	3249.23136636036	gfpSORORINcd3	SORORIN2015071552	20150715	TR1_2_W0001_P0018_T0001_R1_P5_K1_Ch2-Ch1.zen
SORORIN	cyt	7.84944444444444	185.737326548465	273184.38824445	-0.0908968546309548	1196.70639676295	2442.33840822784	gfpSORORINcd3	SORORIN2015070837	20150708	TR1_2_W0001_P0016_T0001_R1_P4_K1_Ch2-Ch1.zen
SORORIN	cyt	7.84944444444444	25.0865594111625	36897.5720349256	0.404871905491901	1196.70639676295	2442.33840822784	gfpSORORINcd3	SORORIN2015070837	20150708	TR1_2_W0001_P0016_T0001_R1_P5_K1_Ch2-Ch1.zen
SORORIN	cyt	7.96444444444444	1.6813115654002	1759.48891494779	-0.0536150473441109	851.469822215693	1737.75075981001	gfpSORORINcd3	SORORIN2015070842	20150708	TR1_2_W0001_P0018_T0001_R1_P4_K1_Ch2-Ch1.zen
SORORIN	cyt	8.05944444444444	0.741229204967017	1757.13713965808	1.3587672212693	1928.78607274202	3936.42778166407	gfpSORORINcd3	SORORIN2015071540	20150715	TR1_2_W0001_P0022_T0001_R1_P5_K1_Ch2-Ch1.zen
SORORIN	cyt	8.17472222222222	11.1289209579498	15798.541577959	0.427724644474035	1155.03425737789	2357.29042415384	gfpSORORINcd3	SORORIN2015071542	20150715	TR1_2_W0001_P0024_T0001_R1_P4_K1_Ch2-Ch1.zen
SORORIN	cyt	8.17472222222222	6.1654101714182	8752.37494329964	-1.12708172571429	1155.03425737789	2357.29042415384	gfpSORORINcd3	SORORIN2015071542	20150715	TR1_2_W0001_P0024_T0001_R1_P5_K1_Ch2-Ch1.zen
SORORIN	cyt	8.29083333333333	1.15579684517542	1953.96373114793	2.88019774480712	1375.51686377201	2807.26975024347	gfpSORORINcd3	SORORIN2015071546	20150715	TR1_2_W0001_P0026_T0001_R1_P4_K1_Ch2-Ch1.zen
SORORIN	cyt	8.29083333333333	0.330826056688204	559.28697053099	1.68376339285714	1375.51686377201	2807.26975024347	gfpSORORINcd3	SORORIN2015071546	20150715	TR1_2_W0001_P0026_T0001_R1_P5_K1_Ch2-Ch1.zen
SORORIN	cyt	8.52138888888889	0.911413735297072	1640.28460435733	1.824973264	1464.31518164684	2988.49677712188	gfpSORORINcd3	SORORIN2015071548	20150715	TR1_2_W0001_P0030_T0001_R1_P4_K1_Ch2-Ch1.zen
SORORIN	cyt	8.54361111111111	33.2667966300584	50651.7569355176	0.458821098845695	1238.83782365156	2528.32374461598	gfpSORORINcd3	SORORIN2015070843	20150708	TR1_2_W0001_P0028_T0001_R1_P5_K1_Ch2-Ch1.zen
SORORIN	cyt	8.63722222222222	13.7815572968002	22269.9461762509	-0.442152627986348	1314.77609142686	2683.3049066985	gfpSORORINcd3	SORORIN2015071550	20150715	TR1_2_W0001_P0032_T0001_R1_P4_K1_Ch2-Ch1.zen
CTCF	nuc	6.11027777777778	209.182049982245	302613.932565714	1.65984251495768	2402.22485990271	4902.66121783112	CTCFgfpcf2	CTCF2018111587	20181115	TR1_2_W0001_P0004_T0001_R1_P1_K1_Ch2.zen
CTCF	nuc	6.13944444444444	809.15288150443	1023826.26382118	0.123523685866309	2101.09085994664	4288.08178873689	CTCFgfpcf2	CTCF2018111686	20181116	TR1_2_W0001_P0001_T0001_R1_P1_K1_Ch2.zen
CTCF	nuc	6.13944444444444	260.937940165776	330166.427724275	0.194739261345192	2101.09085994664	4288.08178873689	CTCFgfpcf2	CTCF2018111686	20181116	TR1_2_W0001_P0001_T0001_R1_P2_K1_Ch2.zen
CTCF	nuc	6.13944444444444	129.242561614679	163531.431462758	0.21634457199831	2101.09085994664	4288.08178873689	CTCFgfpcf2	CTCF2018111686	20181116	TR1_2_W0001_P0001_T0001_R1_P3_K1_Ch2.zen
CTCF	nuc	6.34222222222222	318.660992939123	452373.45965658	1.32853506542265	2357.31361590273	4811.00259840772	CTCFgfpcf2	CTCF2018111689	20181116	TR1_2_W0001_P0004_T0001_R1_P2_K1_Ch2.zen
CTCF	nuc	6.34222222222222	253.497363888435	359866.698645296	1.71952666191268	2357.31361590273	4811.00259840772	CTCFgfpcf2	CTCF2018111689	20181116	TR1_2_W0001_P0004_T0001_R1_P3_K1_Ch2.zen
CTCF	nuc	6.44972222222222	356.760482852451	439805.460998595	1.58239707891946	2047.07157102088	4177.83471018411	CTCFgfpcf2	CTCF2018111592	20181115	TR1_2_W0001_P0009_T0001_R1_P3_K1_Ch2.zen
CTCF	nuc	6.51722222222222	83.1638661758272	105227.766393681	2.21294266540363	2101.09085994664	4288.08178873689	CTCFgfpcf2	CTCF2018111593	20181115	TR1_2_W0001_P0010_T0001_R1_P1_K1_Ch2.zen
CTCF	nuc	6.51722222222222	123.926501455646	156804.986886856	2.31391892300039	2101.09085994664	4288.08178873689	CTCFgfpcf2	CTCF2018111593	20181115	TR1_2_W0001_P0010_T0001_R1_P2_K1_Ch2.zen
CTCF	nuc	6.51722222222222	143.474082621979	181538.665094932	1.94378958989838	2101.09085994664	4288.08178873689	CTCFgfpcf2	CTCF2018111593	20181115	TR1_2_W0001_P0010_T0001_R1_P3_K1_Ch2.zen
CTCF	nuc	6.54638888888889	204.243025825325	233671.266440534	1.29669561225801	1899.79713726373	3877.26473989895	CTCFgfpcf2	CTCF2018111692	20181116	TR1_2_W0001_P0007_T0001_R1_P1_K1_Ch2.zen
CTCF	nuc	6.54638888888889	487.546916779911	557794.837952371	1.12858352553259	1899.79713726373	3877.26473989895	CTCFgfpcf2	CTCF2018111692	20181116	TR1_2_W0001_P0007_T0001_R1_P2_K1_Ch2.zen
CTCF	nuc	6.58611111111111	410.897228631468	480885.17012468	1.49864784696087	1943.37819033544	3966.2085945286	CTCFgfpcf2	CTCF2018111594	20181115	TR1_2_W0001_P0011_T0001_R1_P2_K1_Ch2.zen
CTCF	nuc	6.65416666666667	141.561706881842	164246.852585759	1.14319527314884	1926.63931374103	3932.04649651718	CTCFgfpcf2	CTCF2018111595	20181115	TR1_2_W0001_P0012_T0001_R1_P1_K1_Ch2.zen
CTCF	nuc	6.72166666666667	156.473524260905	197986.940901845	1.76863763083192	2101.09085994664	4288.08178873689	CTCFgfpcf2	CTCF2018111596	20181115	TR1_2_W0001_P0013_T0001_R1_P1_K1_Ch2.zen
CTCF	nuc	6.72166666666667	454.158848609884	574650.066485663	1.5665422150374	2101.09085994664	4288.08178873689	CTCFgfpcf2	CTCF2018111596	20181115	TR1_2_W0001_P0013_T0001_R1_P2_K1_Ch2.zen
CTCF	nuc	6.72166666666667	332.867870521772	421179.824001594	1.40200751986957	2101.09085994664	4288.08178873689	CTCFgfpcf2	CTCF2018111596	20181115	TR1_2_W0001_P0013_T0001_R1_P3_K1_Ch2.zen
CTCF	nuc	6.74916666666667	224.755730395762	315399.488326188	1.40014028374836	2330.23308151343	4755.73438104612	CTCFgfpcf2	CTCF2018111695	20181116	TR1_2_W0001_P0010_T0001_R1_P3_K1_Ch2.zen
CTCF	nuc	6.83444444444444	267.704096107838	309103.565720299	1.41199876964238	1917.33566620808	3913.05883524303	CTCFgfpcf2	CTCF2018111492	20181114	TR1_2_W0001_P0008_T0001_R1_P3_K1_Ch2.zen
CTCF	nuc	6.99333333333333	244.228700099745	272701.974612042	1.42992498204008	1854.13237470324	3784.06827683519	CTCFgfpcf2	CTCF20181115100	20181115	TR1_2_W0001_P0017_T0001_R1_P1_K1_Ch2.zen
CTCF	nuc	7.08861111111111	245.293189430506	308807.519566329	0.978401166341923	2090.50653375942	4266.48041145489	CTCFgfpcf2	CTCF20181116100	20181116	TR1_2_W0001_P0015_T0001_R1_P3_K1_Ch2.zen
CTCF	nuc	7.1575	277.6600851362	491760.225526612	1.2358024213814	2940.9598748149	6002.15665157859	CTCFgfpcf2	CTCF20181116101	20181116	TR1_2_W0001_P0016_T0001_R1_P1_K1_Ch2.zen
CTCF	nuc	7.1575	282.881512699149	501007.829101562	1.09218268608872	2940.9598748149	6002.15665157859	CTCFgfpcf2	CTCF20181116101	20181116	TR1_2_W0001_P0016_T0001_R1_P3_K1_Ch2.zen
CTCF	nuc	7.225	283.063875945392	346374.657833518	1.09230611086368	2031.93968809125	4146.95229912003	CTCFgfpcf2	CTCF20181116102	20181116	TR1_2_W0001_P0017_T0001_R1_P2_K1_Ch2.zen
CTCF	nuc	7.32472222222222	124.300882611553	147619.271225825	1.57908594901855	1972.05034045971	4024.72511427346	CTCFgfpcf2	CTCF2018111498	20181114	TR1_2_W0001_P0014_T0001_R1_P1_K1_Ch2.zen
CTCF	nuc	7.36027777777778	294.23631842246	358840.204243594	1.1687172879754	2025.13495415186	4133.06462951043	CTCFgfpcf2	CTCF20181116104	20181116	TR1_2_W0001_P0019_T0001_R1_P3_K1_Ch2.zen
CTCF	nuc	7.42805555555556	574.166844655032	726496.943668041	0.0969467563888889	2101.09085994664	4288.08178873689	CTCFgfpcf2	CTCF20181116105	20181116	TR1_2_W0001_P0020_T0001_R1_P1_K1_Ch2.zen
CTCF	nuc	7.42805555555556	196.105920226342	248134.062434839	1.42687193792613	2101.09085994664	4288.08178873689	CTCFgfpcf2	CTCF20181116105	20181116	TR1_2_W0001_P0020_T0001_R1_P2_K1_Ch2.zen
CTCF	nuc	7.42805555555556	129.278081450781	163576.374936259	1.79996836775209	2101.09085994664	4288.08178873689	CTCFgfpcf2	CTCF20181116105	20181116	TR1_2_W0001_P0020_T0001_R1_P3_K1_Ch2.zen
CTCF	nuc	7.7	198.883622503298	289458.961881774	1.00053176763051	2416.78007046459	4932.36670774183	CTCFgfpcf2	CTCF20181116109	20181116	TR1_2_W0001_P0024_T0001_R1_P2_K1_Ch2.zen
CTCF	nuc	7.76777777777778	187.792660027192	288442.885742818	1.69235738118101	2550.52961495689	5205.33395391026	CTCFgfpcf2	CTCF20181116110	20181116	TR1_2_W0001_P0025_T0001_R1_P3_K1_Ch2.zen
CTCF	nuc	8.01583333333333	449.647214590921	528867.131932877	1.18667940363013	1953.09704197317	3986.04363903317	CTCFgfpcf2	CTCF20181114106	20181114	TR1_2_W0001_P0023_T0001_R1_P1_K1_Ch2.zen
CTCF	nuc	8.01583333333333	360.774085760139	424336.123565799	1.72708412492102	1953.09704197317	3986.04363903317	CTCFgfpcf2	CTCF20181114106	20181114	TR1_2_W0001_P0023_T0001_R1_P2_K1_Ch2.zen
CTCF	nuc	8.09722222222222	266.477679297269	478365.314154981	2.27091632293706	2980.90404748737	6083.67805680108	CTCFgfpcf2	CTCF20181114107	20181114	TR1_2_W0001_P0024_T0001_R1_P2_K1_Ch2.zen
CTCF	nuc	8.12861111111111	271.565878708811	288778.036770028	1.19244563712707	1765.78616796472	3603.76395614101	CTCFgfpcf2	CTCF20181116115	20181116	TR1_2_W0001_P0031_T0001_R1_P3_K1_Ch2.zen
CTCF	nuc	8.26166666666667	176.041366835263	222746.255997772	2.11280813473426	2101.09085994664	4288.08178873689	CTCFgfpcf2	CTCF20181114109	20181114	TR1_2_W0001_P0026_T0001_R1_P1_K1_Ch2.zen
CTCF	nuc	8.26166666666667	119.049846158889	150634.524065122	3.07007156974174	2101.09085994664	4288.08178873689	CTCFgfpcf2	CTCF20181114109	20181114	TR1_2_W0001_P0026_T0001_R1_P2_K1_Ch2.zen
CTCF	nuc	8.26166666666667	145.154869505314	183665.3753797	2.5578397615564	2101.09085994664	4288.08178873689	CTCFgfpcf2	CTCF20181114109	20181114	TR1_2_W0001_P0026_T0001_R1_P3_K1_Ch2.zen
CTCF	nuc	8.425	189.861014607921	240232.34381853	0.254391818750689	2101.09085994664	4288.08178873689	CTCFgfpcf2	CTCF20181114111	20181114	TR1_2_W0001_P0028_T0001_R1_P1_K1_Ch2.zen
CTCF	nuc	8.425	75.020107418255	94923.4168785138	0.322572188279148	2101.09085994664	4288.08178873689	CTCFgfpcf2	CTCF20181114111	20181114	TR1_2_W0001_P0028_T0001_R1_P2_K1_Ch2.zen
CTCF	nuc	8.425	327.39587283928	414256.070689997	0.10751662590782	2101.09085994664	4288.08178873689	CTCFgfpcf2	CTCF20181114111	20181114	TR1_2_W0001_P0028_T0001_R1_P3_K1_Ch2.zen
CTCF	cyt	6.11027777777778	10.4676623230124	30905.2624237077	0.537793328986389	2402.22485990271	4902.66121783112	CTCFgfpcf2	CTCF2018111587	20181115	TR1_2_W0001_P0004_T0001_R1_P4_K1_Ch2.zen
CTCF	cyt	6.11027777777778	13.2766240719912	39198.584973815	0.600803457296	2402.22485990271	4902.66121783112	CTCFgfpcf2	CTCF2018111587	20181115	TR1_2_W0001_P0004_T0001_R1_P5_K1_Ch2.zen
CTCF	cyt	6.13944444444444	2.34827458030505	6064.05015758247	0.91864469020757	2101.09085994664	4288.08178873689	CTCFgfpcf2	CTCF2018111686	20181116	TR1_2_W0001_P0001_T0001_R1_P4_K1_Ch2.zen
CTCF	cyt	6.13944444444444	35.0806876377226	90590.3641685711	0.280694676681841	2101.09085994664	4288.08178873689	CTCFgfpcf2	CTCF2018111686	20181116	TR1_2_W0001_P0001_T0001_R1_P5_K1_Ch2.zen
CTCF	cyt	6.17777777777778	36.3910908678059	103690.629109964	0.335479066610348	2318.33056384318	4731.44272844085	CTCFgfpcf2	CTCF2018111588	20181115	TR1_2_W0001_P0005_T0001_R1_P4_K1_Ch2.zen
CTCF	cyt	6.17777777777778	6.78123067091041	19322.0389287242	0.796011681401051	2318.33056384318	4731.44272844085	CTCFgfpcf2	CTCF2018111588	20181115	TR1_2_W0001_P0005_T0001_R1_P5_K1_Ch2.zen
CTCF	cyt	6.20694444444444	27.2820411968715	70451.5850090958	0.3627684375	2101.09085994664	4288.08178873689	CTCFgfpcf2	CTCF2018111687	20181116	TR1_2_W0001_P0002_T0001_R1_P4_K1_Ch2.zen
CTCF	cyt	6.20694444444444	11.6727941646212	30143.1569745151	0.167348643978336	2101.09085994664	4288.08178873689	CTCFgfpcf2	CTCF2018111687	20181116	TR1_2_W0001_P0002_T0001_R1_P5_K1_Ch2.zen
CTCF	cyt	6.24666666666667	8.85339023854746	22862.4893023492	0.635144017092951	2101.09085994664	4288.08178873689	CTCFgfpcf2	CTCF2018111589	20181115	TR1_2_W0001_P0006_T0001_R1_P4_K1_Ch2.zen
CTCF	cyt	6.24666666666667	0.0630028959563838	162.695080190678	-12.1195757236363	2101.09085994664	4288.08178873689	CTCFgfpcf2	CTCF2018111589	20181115	TR1_2_W0001_P0006_T0001_R1_P5_K1_Ch2.zen
CTCF	cyt	6.26166666666667	15.5531191487197	34144.184800973	0.237272743311019	1786.20036978289	3645.42696496982	CTCFgfpcf2	CTCF2018111485	20181114	TR1_2_W0001_P0001_T0001_R1_P4_K1_Ch2.zen
CTCF	cyt	6.26166666666667	31.8382819392893	69895.4448870186	0.521231334228358	1786.20036978289	3645.42696496982	CTCFgfpcf2	CTCF2018111485	20181114	TR1_2_W0001_P0001_T0001_R1_P5_K1_Ch2.zen
CTCF	cyt	6.27444444444444	3.04071482582677	9078.62353599802	0.977820932293291	2429.26694946749	4957.8509737825	CTCFgfpcf2	CTCF2018111688	20181116	TR1_2_W0001_P0003_T0001_R1_P4_K1_Ch2.zen
CTCF	cyt	6.27444444444444	27.0596434606535	80791.6329117801	0.327021530888166	2429.26694946749	4957.8509737825	CTCFgfpcf2	CTCF2018111688	20181116	TR1_2_W0001_P0003_T0001_R1_P5_K1_Ch2.zen
CTCF	cyt	6.31444444444444	0.567512203098398	1640.56889765938	2.14524408347826	2352.06974183871	4800.30046205322	CTCFgfpcf2	CTCF2018111590	20181115	TR1_2_W0001_P0007_T0001_R1_P4_K1_Ch2.zen
CTCF	cyt	6.31444444444444	1.23988858439802	3584.28001551469	1.95679488093103	2352.06974183871	4800.30046205322	CTCFgfpcf2	CTCF2018111590	20181115	TR1_2_W0001_P0007_T0001_R1_P5_K1_Ch2.zen
CTCF	cyt	6.34222222222222	8.04116471094396	23297.2895375469	0.483416398367347	2357.31361590273	4811.00259840772	CTCFgfpcf2	CTCF2018111689	20181116	TR1_2_W0001_P0004_T0001_R1_P4_K1_Ch2.zen
CTCF	cyt	6.34222222222222	4.80308850086639	13915.7631389956	0.602321581434599	2357.31361590273	4811.00259840772	CTCFgfpcf2	CTCF2018111689	20181116	TR1_2_W0001_P0004_T0001_R1_P5_K1_Ch2.zen
CTCF	cyt	6.34361111111111	61.7489354504751	120533.688709216	0.31850348573474	1588.2172124887	3241.36639459953	CTCFgfpcf2	CTCF2018111486	20181114	TR1_2_W0001_P0002_T0001_R1_P4_K1_Ch2.zen
CTCF	cyt	6.34361111111111	21.8999351183429	42748.5906121167	0.542904886760675	1588.2172124887	3241.36639459953	CTCFgfpcf2	CTCF2018111486	20181114	TR1_2_W0001_P0002_T0001_R1_P5_K1_Ch2.zen
CTCF	cyt	6.38194444444444	36.2968195485715	85900.4318349771	0.188233665392226	1925.56285865457	3929.84957703091	CTCFgfpcf2	CTCF2018111591	20181115	TR1_2_W0001_P0008_T0001_R1_P4_K1_Ch2.zen
CTCF	cyt	6.38194444444444	36.319943321939	85955.156798283	0.188864846382501	1925.56285865457	3929.84957703091	CTCFgfpcf2	CTCF2018111591	20181115	TR1_2_W0001_P0008_T0001_R1_P5_K1_Ch2.zen
CTCF	cyt	6.41	3.88029050122688	10441.6588968124	0.53159435786372	2189.45582309955	4468.4243890888	CTCFgfpcf2	CTCF2018111690	20181116	TR1_2_W0001_P0005_T0001_R1_P4_K1_Ch2.zen
CTCF	cyt	6.41	1.6169061769478	4351.00999847813	1.1336754073743	2189.45582309955	4468.4243890888	CTCFgfpcf2	CTCF2018111690	20181116	TR1_2_W0001_P0005_T0001_R1_P5_K1_Ch2.zen
CTCF	cyt	6.425	58.9442329787802	133851.427690066	0.429920856279638	1847.61982143017	3770.77691394328	CTCFgfpcf2	CTCF2018111487	20181114	TR1_2_W0001_P0003_T0001_R1_P4_K1_Ch2.zen
CTCF	cyt	6.425	14.2040615829814	32254.791110169	0.392273172401747	1847.61982143017	3770.77691394328	CTCFgfpcf2	CTCF2018111487	20181114	TR1_2_W0001_P0003_T0001_R1_P5_K1_Ch2.zen
CTCF	cyt	6.44972222222222	28.6231668202727	72014.472365999	0.446842032305499	2047.07157102088	4177.83471018411	CTCFgfpcf2	CTCF2018111592	20181115	TR1_2_W0001_P0009_T0001_R1_P4_K1_Ch2.zen
CTCF	cyt	6.44972222222222	14.1926279658565	35707.9501672812	0.526990874312579	2047.07157102088	4177.83471018411	CTCFgfpcf2	CTCF2018111592	20181115	TR1_2_W0001_P0009_T0001_R1_P5_K1_Ch2.zen
CTCF	cyt	6.47861111111111	9.61442205555124	24943.1631765432	0.767192829170785	2110.85922385837	4308.01788202736	CTCFgfpcf2	CTCF2018111691	20181116	TR1_2_W0001_P0006_T0001_R1_P4_K1_Ch2.zen
CTCF	cyt	6.47861111111111	63.9776418223898	165980.310663074	0.208363324779874	2110.85922385837	4308.01788202736	CTCFgfpcf2	CTCF2018111691	20181116	TR1_2_W0001_P0006_T0001_R1_P5_K1_Ch2.zen
CTCF	cyt	6.50666666666667	9.50573343728046	30049.384761548	0.672151640117177	2572.05871668603	5249.27234363555	CTCFgfpcf2	CTCF2018111488	20181114	TR1_2_W0001_P0004_T0001_R1_P5_K1_Ch2.zen
CTCF	cyt	6.51722222222222	5.76352370003936	14883.3944269472	0.388892191090129	2101.09085994664	4288.08178873689	CTCFgfpcf2	CTCF2018111593	20181115	TR1_2_W0001_P0010_T0001_R1_P4_K1_Ch2.zen
CTCF	cyt	6.51722222222222	899.424266620384	2322621.85669289	0.00480736837186634	2101.09085994664	4288.08178873689	CTCFgfpcf2	CTCF2018111593	20181115	TR1_2_W0001_P0010_T0001_R1_P5_K1_Ch2.zen
CTCF	cyt	6.54638888888889	17.5452525578641	40967.1665393938	0.312972324066298	1899.79713726373	3877.26473989895	CTCFgfpcf2	CTCF2018111692	20181116	TR1_2_W0001_P0007_T0001_R1_P4_K1_Ch2.zen
CTCF	cyt	6.54638888888889	0.0450405979635615	105.167233798528	6.85921360000001	1899.79713726373	3877.26473989895	CTCFgfpcf2	CTCF2018111692	20181116	TR1_2_W0001_P0007_T0001_R1_P5_K1_Ch2.zen
CTCF	cyt	6.58611111111111	15.9020708298664	37982.1970367428	0.276731051855092	1943.37819033544	3966.2085945286	CTCFgfpcf2	CTCF2018111594	20181115	TR1_2_W0001_P0011_T0001_R1_P4_K1_Ch2.zen
CTCF	cyt	6.58611111111111	2.14722062725655	5128.65008704668	1.44937153593197	1943.37819033544	3966.2085945286	CTCFgfpcf2	CTCF2018111594	20181115	TR1_2_W0001_P0011_T0001_R1_P5_K1_Ch2.zen
CTCF	cyt	6.58833333333333	33.1659225620945	79475.2758608981	0.479704895017789	1949.71389741573	3979.13903493347	CTCFgfpcf2	CTCF2018111489	20181114	TR1_2_W0001_P0005_T0001_R1_P4_K1_Ch2.zen
CTCF	cyt	6.58833333333333	0.499294537734424	1196.45612293732	7.26717239749129	1949.71389741573	3979.13903493347	CTCFgfpcf2	CTCF2018111489	20181114	TR1_2_W0001_P0005_T0001_R1_P5_K1_Ch2.zen
CTCF	cyt	6.61388888888889	2.85785105749339	6605.18604349771	1.02665914435146	1880.51321328634	3837.90849653072	CTCFgfpcf2	CTCF2018111693	20181116	TR1_2_W0001_P0008_T0001_R1_P4_K1_Ch2.zen
CTCF	cyt	6.61388888888889	19.5511608430853	45187.4685338546	0.407829207604563	1880.51321328634	3837.90849653072	CTCFgfpcf2	CTCF2018111693	20181116	TR1_2_W0001_P0008_T0001_R1_P5_K1_Ch2.zen
CTCF	cyt	6.65416666666667	85.6226311978671	202748.692392285	0.178547867816107	1926.63931374103	3932.04649651718	CTCFgfpcf2	CTCF2018111595	20181115	TR1_2_W0001_P0012_T0001_R1_P4_K1_Ch2.zen
CTCF	cyt	6.65416666666667	7.10867436933359	16832.8678161532	0.722036831123956	1926.63931374103	3932.04649651718	CTCFgfpcf2	CTCF2018111595	20181115	TR1_2_W0001_P0012_T0001_R1_P5_K1_Ch2.zen
CTCF	cyt	6.67138888888889	356.085618207834	913567.044841916	0.203718976620896	2087.45401469283	4260.25057548314	CTCFgfpcf2	CTCF2018111490	20181114	TR1_2_W0001_P0006_T0001_R1_P4_K1_Ch2.zen
CTCF	cyt	6.67138888888889	23.0878960103944	59233.9028910811	0.545312727852867	2087.45401469283	4260.25057548314	CTCFgfpcf2	CTCF2018111490	20181114	TR1_2_W0001_P0006_T0001_R1_P5_K1_Ch2.zen
CTCF	cyt	6.68166666666667	21.0258639279929	50287.5688570045	0.340127048596321	1945.97706047274	3971.51258585972	CTCFgfpcf2	CTCF2018111694	20181116	TR1_2_W0001_P0009_T0001_R1_P4_K1_Ch2.zen
CTCF	cyt	6.68166666666667	2.93775236884393	7026.22375180422	0.79331865090909	1945.97706047274	3971.51258585972	CTCFgfpcf2	CTCF2018111694	20181116	TR1_2_W0001_P0009_T0001_R1_P5_K1_Ch2.zen
CTCF	cyt	6.72166666666667	2.9716923813019	7673.92868119343	1.24143070813648	2101.09085994664	4288.08178873689	CTCFgfpcf2	CTCF2018111596	20181115	TR1_2_W0001_P0013_T0001_R1_P4_K1_Ch2.zen
CTCF	cyt	6.72166666666667	8.07506099558003	20852.5763185556	0.272890136433142	2101.09085994664	4288.08178873689	CTCFgfpcf2	CTCF2018111596	20181115	TR1_2_W0001_P0013_T0001_R1_P5_K1_Ch2.zen
CTCF	cyt	6.74916666666667	7.37910992289601	21133.5481511918	0.723450088429926	2330.23308151343	4755.73438104612	CTCFgfpcf2	CTCF2018111695	20181116	TR1_2_W0001_P0010_T0001_R1_P4_K1_Ch2.zen
CTCF	cyt	6.74916666666667	299.554405378768	857914.777815001	0.222189610190377	2330.23308151343	4755.73438104612	CTCFgfpcf2	CTCF2018111695	20181116	TR1_2_W0001_P0010_T0001_R1_P5_K1_Ch2.zen
CTCF	cyt	6.75277777777778	59.5999162014266	159451.499439856	0.584895360571787	2176.77671997406	4442.54781599699	CTCFgfpcf2	CTCF2018111491	20181114	TR1_2_W0001_P0007_T0001_R1_P4_K1_Ch2.zen
CTCF	cyt	6.75277777777778	29.4120131034165	78687.8554499076	0.599051689405099	2176.77671997406	4442.54781599699	CTCFgfpcf2	CTCF2018111491	20181114	TR1_2_W0001_P0007_T0001_R1_P5_K1_Ch2.zen
CTCF	cyt	6.78944444444444	6.2832097713861	13641.4583076984	0.867313591140137	1766.48586377091	3605.19195380707	CTCFgfpcf2	CTCF2018111597	20181115	TR1_2_W0001_P0014_T0001_R1_P4_K1_Ch2.zen
CTCF	cyt	6.78944444444444	103.226350511225	224114.426859901	0.129136667041667	1766.48586377091	3605.19195380707	CTCFgfpcf2	CTCF2018111597	20181115	TR1_2_W0001_P0014_T0001_R1_P5_K1_Ch2.zen
CTCF	cyt	6.81777777777778	48.281844432774	102728.928093405	0.326484797017632	1731.17044797021	3533.11730237552	CTCFgfpcf2	CTCF2018111696	20181116	TR1_2_W0001_P0011_T0001_R1_P4_K1_Ch2.zen
CTCF	cyt	6.81777777777778	2.30840472099816	4911.57588074503	1.05327370984643	1731.17044797021	3533.11730237552	CTCFgfpcf2	CTCF2018111696	20181116	TR1_2_W0001_P0011_T0001_R1_P5_K1_Ch2.zen
CTCF	cyt	6.83444444444444	5.86833795325272	13828.7314235116	0.7212429981881	1917.33566620808	3913.05883524303	CTCFgfpcf2	CTCF2018111492	20181114	TR1_2_W0001_P0008_T0001_R1_P4_K1_Ch2.zen
CTCF	cyt	6.83444444444444	15.7158615705131	37034.4091425836	0.378013318092276	1917.33566620808	3913.05883524303	CTCFgfpcf2	CTCF2018111492	20181114	TR1_2_W0001_P0008_T0001_R1_P5_K1_Ch2.zen
CTCF	cyt	6.85722222222222	4.75116396508768	10545.9293736019	1.54450300906195	1805.99176544389	3685.818898953	CTCFgfpcf2	CTCF2018111598	20181115	TR1_2_W0001_P0015_T0001_R1_P4_K1_Ch2.zen
CTCF	cyt	6.85722222222222	9.77192286290438	21690.2656093817	0.809922756696607	1805.99176544389	3685.818898953	CTCFgfpcf2	CTCF2018111598	20181115	TR1_2_W0001_P0015_T0001_R1_P5_K1_Ch2.zen
CTCF	cyt	6.88555555555556	92.0201479223396	210242.491284544	0.384251086124402	1858.95335569758	3793.90733767723	CTCFgfpcf2	CTCF2018111697	20181116	TR1_2_W0001_P0012_T0001_R1_P4_K1_Ch2.zen
CTCF	cyt	6.88555555555556	478.81655708609	1093973.31022578	0.192511355476011	1858.95335569758	3793.90733767723	CTCFgfpcf2	CTCF2018111697	20181116	TR1_2_W0001_P0012_T0001_R1_P5_K1_Ch2.zen
CTCF	cyt	6.91583333333333	4.86950834989248	13030.5628040522	1.04326479133276	2177.25343579806	4443.52073748376	CTCFgfpcf2	CTCF2018111493	20181114	TR1_2_W0001_P0009_T0001_R1_P4_K1_Ch2.zen
CTCF	cyt	6.91583333333333	2.62867551592038	7034.2052914708	1.47985755671541	2177.25343579806	4443.52073748376	CTCFgfpcf2	CTCF2018111493	20181114	TR1_2_W0001_P0009_T0001_R1_P5_K1_Ch2.zen
CTCF	cyt	6.92583333333333	0.172908709561314	491.277174572853	3.67640202363637	2311.74880988598	4718.01013501054	CTCFgfpcf2	CTCF2018111599	20181115	TR1_2_W0001_P0016_T0001_R1_P4_K1_Ch2.zen
CTCF	cyt	6.92583333333333	31.7049746866705	90081.8149848493	0.407607592418165	2311.74880988598	4718.01013501054	CTCFgfpcf2	CTCF2018111599	20181115	TR1_2_W0001_P0016_T0001_R1_P5_K1_Ch2.zen
CTCF	cyt	6.95333333333333	10.7196289540342	24657.6426268692	0.3630778985003	1871.55556917404	3819.62698794859	CTCFgfpcf2	CTCF2018111698	20181116	TR1_2_W0001_P0013_T0001_R1_P4_K1_Ch2.zen
CTCF	cyt	6.95333333333333	12.2002335905379	28063.3780450578	0.57457908418146	1871.55556917404	3819.62698794859	CTCFgfpcf2	CTCF2018111698	20181116	TR1_2_W0001_P0013_T0001_R1_P5_K1_Ch2.zen
CTCF	cyt	6.99333333333333	17.6905219697756	40313.4956964623	0.26692215714218	1854.13237470324	3784.06827683519	CTCFgfpcf2	CTCF20181115100	20181115	TR1_2_W0001_P0017_T0001_R1_P4_K1_Ch2.zen
CTCF	cyt	6.99333333333333	2.04920226536109	4669.76083842839	1.17937998771593	1854.13237470324	3784.06827683519	CTCFgfpcf2	CTCF20181115100	20181115	TR1_2_W0001_P0017_T0001_R1_P5_K1_Ch2.zen
CTCF	cyt	6.9975	46.610717309492	152528.641561808	0.401808620816327	2662.54245566766	5433.93911873818	CTCFgfpcf2	CTCF2018111494	20181114	TR1_2_W0001_P0010_T0001_R1_P4_K1_Ch2.zen
CTCF	cyt	6.9975	28.8472674174632	94399.6309419558	0.508220069281467	2662.54245566766	5433.93911873818	CTCFgfpcf2	CTCF2018111494	20181114	TR1_2_W0001_P0010_T0001_R1_P5_K1_Ch2.zen
CTCF	cyt	7.02111111111111	4.46948654645227	13527.2492089094	1.2366710211236	2462.53710060392	5025.75147819014	CTCFgfpcf2	CTCF2018111699	20181116	TR1_2_W0001_P0014_T0001_R1_P4_K1_Ch2.zen
CTCF	cyt	7.02111111111111	22.0355720984801	66692.3755422504	0.269827448814691	2462.53710060392	5025.75147819014	CTCFgfpcf2	CTCF2018111699	20181116	TR1_2_W0001_P0014_T0001_R1_P5_K1_Ch2.zen
CTCF	cyt	7.06111111111111	354.921933544188	919825.283103423	0.242584930749934	2108.64480196623	4303.49850479847	CTCFgfpcf2	CTCF20181115101	20181115	TR1_2_W0001_P0018_T0001_R1_P4_K1_Ch2.zen
CTCF	cyt	7.06111111111111	83.9445905766502	217553.071519472	0.249924258072095	2108.64480196623	4303.49850479847	CTCFgfpcf2	CTCF20181115101	20181115	TR1_2_W0001_P0018_T0001_R1_P5_K1_Ch2.zen
CTCF	cyt	7.08027777777778	5.93950758085753	13541.4046702548	1.18979905942962	1855.0012277373	3785.84150470623	CTCFgfpcf2	CTCF2018111495	20181114	TR1_2_W0001_P0011_T0001_R1_P4_K1_Ch2.zen
CTCF	cyt	7.08027777777778	45.4322056222655	103580.283890217	0.417541586369901	1855.0012277373	3785.84150470623	CTCFgfpcf2	CTCF2018111495	20181114	TR1_2_W0001_P0011_T0001_R1_P5_K1_Ch2.zen
CTCF	cyt	7.08861111111111	4.78177727073455	12285.9840434709	0.481638862222222	2090.50653375942	4266.48041145489	CTCFgfpcf2	CTCF20181116100	20181116	TR1_2_W0001_P0015_T0001_R1_P4_K1_Ch2.zen
CTCF	cyt	7.08861111111111	10.2618765092406	26366.1906254432	0.548376376793893	2090.50653375942	4266.48041145489	CTCFgfpcf2	CTCF20181116100	20181116	TR1_2_W0001_P0015_T0001_R1_P5_K1_Ch2.zen
CTCF	cyt	7.1575	44.0638559449669	159272.454292214	0.283295605559939	2940.9598748149	6002.15665157859	CTCFgfpcf2	CTCF20181116101	20181116	TR1_2_W0001_P0016_T0001_R1_P4_K1_Ch2.zen
CTCF	cyt	7.1575	336.610124679306	1216705.15545077	0.19308182147958	2940.9598748149	6002.15665157859	CTCFgfpcf2	CTCF20181116101	20181116	TR1_2_W0001_P0016_T0001_R1_P5_K1_Ch2.zen
CTCF	cyt	7.16194444444444	2.63784606524399	5926.14424563526	1.05141602616216	1827.9053154182	3730.54190278054	CTCFgfpcf2	CTCF2018111496	20181114	TR1_2_W0001_P0012_T0001_R1_P4_K1_Ch2.zen
CTCF	cyt	7.225	9.25685696290538	23117.63702477	0.7622871375381	2031.93968809125	4146.95229912003	CTCFgfpcf2	CTCF20181116102	20181116	TR1_2_W0001_P0017_T0001_R1_P4_K1_Ch2.zen
CTCF	cyt	7.225	3.97734090246316	9932.82316831393	0.993835769032257	2031.93968809125	4146.95229912003	CTCFgfpcf2	CTCF20181116102	20181116	TR1_2_W0001_P0017_T0001_R1_P5_K1_Ch2.zen
CTCF	cyt	7.24361111111111	39.4093031188494	96472.6517293738	0.405814154873391	1991.75715750678	4064.94443315416	CTCFgfpcf2	CTCF2018111497	20181114	TR1_2_W0001_P0013_T0001_R1_P4_K1_Ch2.zen
CTCF	cyt	7.24361111111111	9.68874933559526	23717.733285647	0.782399872659436	1991.75715750678	4064.94443315416	CTCFgfpcf2	CTCF2018111497	20181114	TR1_2_W0001_P0013_T0001_R1_P5_K1_Ch2.zen
CTCF	cyt	7.29277777777778	74.143897474002	187456.051031413	0.34658074	2057.09798125473	4198.29744597045	CTCFgfpcf2	CTCF20181116103	20181116	TR1_2_W0001_P0018_T0001_R1_P4_K1_Ch2.zen
CTCF	cyt	7.29277777777778	40.1380787708727	101480.040822157	0.150186477228196	2057.09798125473	4198.29744597045	CTCFgfpcf2	CTCF20181116103	20181116	TR1_2_W0001_P0018_T0001_R1_P5_K1_Ch2.zen
CTCF	cyt	7.32472222222222	112.810379319657	273423.684196815	0.672724170862116	1972.05034045971	4024.72511427346	CTCFgfpcf2	CTCF2018111498	20181114	TR1_2_W0001_P0014_T0001_R1_P4_K1_Ch2.zen
CTCF	cyt	7.32472222222222	114.143545928302	276654.941178506	0.356190394352941	1972.05034045971	4024.72511427346	CTCFgfpcf2	CTCF2018111498	20181114	TR1_2_W0001_P0014_T0001_R1_P5_K1_Ch2.zen
CTCF	cyt	7.36027777777778	23.867303152206	59405.4641418141	0.218372727849728	2025.13495415186	4133.06462951043	CTCFgfpcf2	CTCF20181116104	20181116	TR1_2_W0001_P0019_T0001_R1_P4_K1_Ch2.zen
CTCF	cyt	7.36027777777778	1.74016930596355	4331.26292681076	1.28238100691358	2025.13495415186	4133.06462951043	CTCFgfpcf2	CTCF20181116104	20181116	TR1_2_W0001_P0019_T0001_R1_P5_K1_Ch2.zen
CTCF	cyt	7.40611111111111	89.7290488817439	229145.648303265	0.245070369382919	2077.82743063394	4240.60383836311	CTCFgfpcf2	CTCF2018111499	20181114	TR1_2_W0001_P0015_T0001_R1_P4_K1_Ch2.zen
CTCF	cyt	7.40611111111111	247.256510824813	631431.561754608	1.75661405183334	2077.82743063394	4240.60383836311	CTCFgfpcf2	CTCF2018111499	20181114	TR1_2_W0001_P0015_T0001_R1_P5_K1_Ch2.zen
CTCF	cyt	7.42805555555556	0.358727912520488	926.358473022566	-2.41830023208791	2101.09085994664	4288.08178873689	CTCFgfpcf2	CTCF20181116105	20181116	TR1_2_W0001_P0020_T0001_R1_P4_K1_Ch2.zen
CTCF	cyt	7.42805555555556	14.5107068677398	37471.6206554175	0.263454077761791	2101.09085994664	4288.08178873689	CTCFgfpcf2	CTCF20181116105	20181116	TR1_2_W0001_P0020_T0001_R1_P5_K1_Ch2.zen
CTCF	cyt	7.49722222222222	0.91334122689667	2188.31404951847	0.559726086540881	1949.42940571431	3978.55842049782	CTCFgfpcf2	CTCF20181116106	20181116	TR1_2_W0001_P0021_T0001_R1_P4_K1_Ch2.zen
CTCF	cyt	7.49722222222222	101.941745300246	244246.670251532	0.460181032672018	1949.42940571431	3978.55842049782	CTCFgfpcf2	CTCF20181116106	20181116	TR1_2_W0001_P0021_T0001_R1_P5_K1_Ch2.zen
CTCF	cyt	7.525	61.2659135946184	122223.986255951	0.20733758101827	1623.18662486875	3312.73489333905	CTCFgfpcf2	CTCF20181114100	20181114	TR1_2_W0001_P0017_T0001_R1_P4_K1_Ch2.zen
CTCF	cyt	7.525	5.24818218234205	10469.9939866668	0.535542423036949	1623.18662486875	3312.73489333905	CTCFgfpcf2	CTCF20181114100	20181114	TR1_2_W0001_P0017_T0001_R1_P5_K1_Ch2.zen
CTCF	cyt	7.565	159.379285009291	332791.833751809	0.0807999035	1698.91524020102	3467.28817919781	CTCFgfpcf2	CTCF20181116107	20181116	TR1_2_W0001_P0022_T0001_R1_P4_K1_Ch2.zen
CTCF	cyt	7.565	22.2934181645761	46549.7602850501	0.307517869162821	1698.91524020102	3467.28817919781	CTCFgfpcf2	CTCF20181116107	20181116	TR1_2_W0001_P0022_T0001_R1_P5_K1_Ch2.zen
CTCF	cyt	7.60666666666667	56.0895075151678	137268.128769729	0.385666834841719	1991.21892996356	4063.84597341104	CTCFgfpcf2	CTCF20181114101	20181114	TR1_2_W0001_P0018_T0001_R1_P4_K1_Ch2.zen
CTCF	cyt	7.60666666666667	2.0006694311731	4896.24818027978	0.791317672835821	1991.21892996356	4063.84597341104	CTCFgfpcf2	CTCF20181114101	20181114	TR1_2_W0001_P0018_T0001_R1_P5_K1_Ch2.zen
CTCF	cyt	7.6325	41.3842086606779	98274.2869206707	0.228564072	1932.12923468196	3943.25078589713	CTCFgfpcf2	CTCF20181116108	20181116	TR1_2_W0001_P0023_T0001_R1_P4_K1_Ch2.zen
CTCF	cyt	7.6325	48.1929923542631	114442.975025125	0.217865725929919	1932.12923468196	3943.25078589713	CTCFgfpcf2	CTCF20181116108	20181116	TR1_2_W0001_P0023_T0001_R1_P5_K1_Ch2.zen
CTCF	cyt	7.68833333333333	8.72769607409143	29561.5765026354	0.374356823169326	2755.8711116635	5624.41203819737	CTCFgfpcf2	CTCF20181114102	20181114	TR1_2_W0001_P0019_T0001_R1_P4_K1_Ch2.zen
CTCF	cyt	7.68833333333333	1.60140588616595	5424.12135044398	1.44709049333333	2755.8711116635	5624.41203819737	CTCFgfpcf2	CTCF20181114102	20181114	TR1_2_W0001_P0019_T0001_R1_P5_K1_Ch2.zen
CTCF	cyt	7.7	23.3365513233157	69317.4984977875	0.419112721139601	2416.78007046459	4932.36670774183	CTCFgfpcf2	CTCF20181116109	20181116	TR1_2_W0001_P0024_T0001_R1_P4_K1_Ch2.zen
CTCF	cyt	7.7	8.20436148045329	24369.7454142861	0.592982730299667	2416.78007046459	4932.36670774183	CTCFgfpcf2	CTCF20181116109	20181116	TR1_2_W0001_P0024_T0001_R1_P5_K1_Ch2.zen
CTCF	cyt	7.76777777777778	0.326003304355272	1021.93070228578	1.92137527384615	2550.52961495689	5205.33395391026	CTCFgfpcf2	CTCF20181116110	20181116	TR1_2_W0001_P0025_T0001_R1_P4_K1_Ch2.zen
CTCF	cyt	7.76777777777778	6.37650193816813	19988.5799215623	0.295900342622951	2550.52961495689	5205.33395391026	CTCFgfpcf2	CTCF20181116110	20181116	TR1_2_W0001_P0025_T0001_R1_P5_K1_Ch2.zen
CTCF	cyt	7.77	14.3552855004176	26730.8028136206	0.530049025013959	1515.06440039904	3092.07002322579	CTCFgfpcf2	CTCF20181114103	20181114	TR1_2_W0001_P0020_T0001_R1_P4_K1_Ch2.zen
CTCF	cyt	7.77	16.2736169125986	30302.9044418809	0.773921982201405	1515.06440039904	3092.07002322579	CTCFgfpcf2	CTCF20181114103	20181114	TR1_2_W0001_P0020_T0001_R1_P5_K1_Ch2.zen
CTCF	cyt	7.83666666666667	23.2349718079455	81395.7424209995	0.376255445452116	2850.2992896405	5817.12895398894	CTCFgfpcf2	CTCF20181116111	20181116	TR1_2_W0001_P0026_T0001_R1_P4_K1_Ch2.zen
CTCF	cyt	7.83666666666667	15.0686319070602	52787.7757495062	0.45867053238151	2850.2992896405	5817.12895398894	CTCFgfpcf2	CTCF20181116111	20181116	TR1_2_W0001_P0026_T0001_R1_P5_K1_Ch2.zen
CTCF	cyt	7.8525	0.904096708103663	2200.32287681216	1.3574604032	1980.16988739756	4041.29616411272	CTCFgfpcf2	CTCF20181114104	20181114	TR1_2_W0001_P0021_T0001_R1_P4_K1_Ch2.zen
CTCF	cyt	7.8525	60.2470542513951	146624.769830141	0.413019921165283	1980.16988739756	4041.29616411272	CTCFgfpcf2	CTCF20181114104	20181114	TR1_2_W0001_P0021_T0001_R1_P5_K1_Ch2.zen
CTCF	cyt	7.90416666666667	2.4300434740708	5659.40804180971	0.621461511370786	1894.90695558525	3867.28444851849	CTCFgfpcf2	CTCF20181116112	20181116	TR1_2_W0001_P0027_T0001_R1_P4_K1_Ch2.zen
CTCF	cyt	7.90416666666667	0.554900154640477	1292.32519133206	-1.28298574857143	1894.90695558525	3867.28444851849	CTCFgfpcf2	CTCF20181116112	20181116	TR1_2_W0001_P0027_T0001_R1_P5_K1_Ch2.zen
CTCF	cyt	7.93416666666667	12.6484795557553	30390.8656117119	0.77797633300915	1954.95008251485	3989.82547900594	CTCFgfpcf2	CTCF20181114105	20181114	TR1_2_W0001_P0022_T0001_R1_P4_K1_Ch2.zen
CTCF	cyt	7.93416666666667	136.323700201389	327548.875281738	0.235778668490409	1954.95008251485	3989.82547900594	CTCFgfpcf2	CTCF20181114105	20181114	TR1_2_W0001_P0022_T0001_R1_P5_K1_Ch2.zen
CTCF	cyt	7.97166666666667	15.6840877547826	40849.7696392595	0.174610495081967	2119.14792802409	4324.9341620716	CTCFgfpcf2	CTCF20181116113	20181116	TR1_2_W0001_P0028_T0001_R1_P4_K1_Ch2.zen
CTCF	cyt	7.97166666666667	4.34806850842911	11324.7005322886	0.562203231003168	2119.14792802409	4324.9341620716	CTCFgfpcf2	CTCF20181116113	20181116	TR1_2_W0001_P0028_T0001_R1_P5_K1_Ch2.zen
CTCF	cyt	8.01583333333333	69.3670790073856	166512.293873155	0.433155950989474	1953.09704197317	3986.04363903317	CTCFgfpcf2	CTCF20181114106	20181114	TR1_2_W0001_P0023_T0001_R1_P4_K1_Ch2.zen
CTCF	cyt	8.01583333333333	4.11577081137582	9879.70732896795	1.05456594285714	1953.09704197317	3986.04363903317	CTCFgfpcf2	CTCF20181114106	20181114	TR1_2_W0001_P0023_T0001_R1_P5_K1_Ch2.zen
CTCF	cyt	8.03916666666667	1.05075681675219	3325.71813317645	1.22344921992095	2575.21888126128	5255.72187155596	CTCFgfpcf2	CTCF20181116114	20181116	TR1_2_W0001_P0029_T0001_R1_P4_K1_Ch2.zen
CTCF	cyt	8.03916666666667	123.943839851686	392290.841342679	1.9733726768	2575.21888126128	5255.72187155596	CTCFgfpcf2	CTCF20181116114	20181116	TR1_2_W0001_P0029_T0001_R1_P5_K1_Ch2.zen
CTCF	cyt	8.09722222222222	7.55141496554682	27665.9385100553	0.646153131879373	2980.90404748737	6083.67805680108	CTCFgfpcf2	CTCF20181114107	20181114	TR1_2_W0001_P0024_T0001_R1_P4_K1_Ch2.zen
CTCF	cyt	8.09722222222222	26.725387911821	97913.1648835662	0.525876851443038	2980.90404748737	6083.67805680108	CTCFgfpcf2	CTCF20181114107	20181114	TR1_2_W0001_P0024_T0001_R1_P5_K1_Ch2.zen
CTCF	cyt	8.12861111111111	22.5131298436041	48858.8297831786	0.482166225412778	1765.78616796472	3603.76395614101	CTCFgfpcf2	CTCF20181116115	20181116	TR1_2_W0001_P0031_T0001_R1_P4_K1_Ch2.zen
CTCF	cyt	8.12861111111111	5.5207463657138	11981.3286216685	0.455624551451069	1765.78616796472	3603.76395614101	CTCFgfpcf2	CTCF20181116115	20181116	TR1_2_W0001_P0031_T0001_R1_P5_K1_Ch2.zen
CTCF	cyt	8.17888888888889	12.6271244699998	30272.4929432548	0.284712025300896	1950.62888423922	3981.0064164968	CTCFgfpcf2	CTCF20181114108	20181114	TR1_2_W0001_P0025_T0001_R1_P4_K1_Ch2.zen
CTCF	cyt	8.17888888888889	4.77907576978351	11457.4413089675	0.709083339750209	1950.62888423922	3981.0064164968	CTCFgfpcf2	CTCF20181114108	20181114	TR1_2_W0001_P0025_T0001_R1_P5_K1_Ch2.zen
CTCF	cyt	8.26166666666667	589.030044273821	1521077.54466067	0.183040066668617	2101.09085994664	4288.08178873689	CTCFgfpcf2	CTCF20181114109	20181114	TR1_2_W0001_P0026_T0001_R1_P4_K1_Ch2.zen
CTCF	cyt	8.26166666666667	62.5390786994062	161497.344996568	2.9973664831588	2101.09085994664	4288.08178873689	CTCFgfpcf2	CTCF20181114109	20181114	TR1_2_W0001_P0026_T0001_R1_P5_K1_Ch2.zen
CTCF	cyt	8.34333333333333	235.789586344679	614922.380265954	0.174985639295147	2121.90826642436	4330.56769132566	CTCFgfpcf2	CTCF20181114110	20181114	TR1_2_W0001_P0027_T0001_R1_P4_K1_Ch2.zen
CTCF	cyt	8.34333333333333	57.6397536967848	150320.35591834	0.366005588630705	2121.90826642436	4330.56769132566	CTCFgfpcf2	CTCF20181114110	20181114	TR1_2_W0001_P0027_T0001_R1_P5_K1_Ch2.zen
CTCF	cyt	8.425	2.84731136330386	7352.73424417264	0.730578380708171	2101.09085994664	4288.08178873689	CTCFgfpcf2	CTCF20181114111	20181114	TR1_2_W0001_P0028_T0001_R1_P4_K1_Ch2.zen
CTCF	cyt	8.425	0.202573124451911	523.113266888495	0.392969355555575	2101.09085994664	4288.08178873689	CTCFgfpcf2	CTCF20181114111	20181114	TR1_2_W0001_P0028_T0001_R1_P5_K1_Ch2.zen
CTCF	cyt	8.50638888888889	6.34790865385269	20803.8135788777	0.365539899844888	2666.50996155775	5442.03633627328	CTCFgfpcf2	CTCF20181114112	20181114	TR1_2_W0001_P0029_T0001_R1_P4_K1_Ch2.zen
CTCF	cyt	8.50638888888889	172.476292959817	565251.461728925	0.271227710248974	2666.50996155775	5442.03633627328	CTCFgfpcf2	CTCF20181114112	20181114	TR1_2_W0001_P0029_T0001_R1_P5_K1_Ch2.zen
CTCF	cyt	8.58805555555556	119.646189065603	288231.496423466	0.187879294299401	1960.07862210533	4000.29223112979	CTCFgfpcf2	CTCF20181114113	20181114	TR1_2_W0001_P0030_T0001_R1_P4_K1_Ch2.zen
CTCF	cyt	8.58805555555556	102.484194114329	246887.70164781	0.329588323231826	1960.07862210533	4000.29223112979	CTCFgfpcf2	CTCF20181114113	20181114	TR1_2_W0001_P0030_T0001_R1_P5_K1_Ch2.zen
