# Supplementary material for: Absolute quantification of cohesin, CTCF and their regulators in human cells
Source: eLife. 2019 Jun 17;8:e46269. doi: 10.7554/eLife.46269 (PMC6606026; doi:10.7554/eLife.46269)
Supplement: Figure 2—source data 1. [file elife-46269-fig2-data1.zip › Figure 2 - source data 1/QCfailed_FCS_conc_Nprot_Prometa.txt]

POI	location	time_after_release_or_noctreat_h	Conc_nM	N_prot	CPM_kHz	Vol_nuc_um3	Vol_cyt_um3	cellline	UUID	experiment	filename
SCC1	nuc	3.35222222222222	123.32007352338	88838.1628174518	0.669678636668622	1196.23070613427	5649.78774872654	SCC1gfpc	SCC1201512042	20151204	TR1_2_W0001_P0002_T0001_R1_P3_K1_Ch2-Ch1.zen
SCC1	nuc	3.43361111111111	85.3858412861812	36965.3771489439	0.592125809196888	718.883361814424	3395.28018258929	SCC1gfpc	SCC1201512043	20151204	TR1_2_W0001_P0003_T0001_R1_P3_K1_Ch2-Ch1.zen
SCC1	nuc	3.54833333333333	59.9162736838893	24998.5779772387	0.790137540327227	692.818795987675	3272.17745338438	SCC1gfpc	SCC1201512044	20151204	TR1_2_W0001_P0004_T0001_R1_P1_K1_Ch2-Ch1.zen
SCC1	nuc	3.81055555555556	69.8637955651105	52161.9414616681	0.877322854197839	1239.79740647149	5855.5529147229	SCC1gfpc	SCC12015120410	20151204	TR1_2_W0001_P0006_T0001_R1_P3_K1_Ch2-Ch1.zen
SCC1	nuc	3.97361111111111	117.43134816418	80980.8331784308	0.717191321922223	1145.11036667608	5408.34680752635	SCC1gfpc	SCC1201512049	20151204	TR1_2_W0001_P0008_T0001_R1_P3_K1_Ch2-Ch1.zen
SCC1	nuc	4.425	97.9544596584319	46867.2993985131	0.704654606194814	794.501768649739	3752.42529375017	SCC1gfpc	SCC1201512047	20151204	TR1_2_W0001_P0014_T0001_R1_P2_K1_Ch2-Ch1.zen
SCC1	nuc	4.75555555555556	132.576192196301	92456.060513932	0.812251899329784	1158.02782771357	5469.355869357	SCC1gfpc	SCC1201512046	20151204	TR1_2_W0001_P0018_T0001_R1_P2_K1_Ch2-Ch1.zen
SCC1	nuc	4.84277777777778	90.8138580528725	91127.7413338917	1.02763674625578	1666.27865977262	7869.82035294047	SCC1gfpc	SCC1201512045	20151204	TR1_2_W0001_P0019_T0001_R1_P2_K1_Ch2-Ch1.zen
SCC1	nuc	4.84277777777778	130.90887230229	131361.33745721	0.513075887956403	1666.27865977262	7869.82035294047	SCC1gfpc	SCC1201512045	20151204	TR1_2_W0001_P0019_T0001_R1_P3_K1_Ch2-Ch1.zen
SCC1	nuc	5.15527777777778	87.4967788894523	62585.1153327991	0.93088080095968	1187.75849200619	5609.77355134809	SCC1gfpc	SCC12015120412	20151204	TR1_2_W0001_P0023_T0001_R1_P1_K1_Ch2-Ch1.zen
SCC1	nuc	5.24222222222222	66.1943155759257	45211.8878313017	0.945990431748656	1134.17768377896	5356.7118364659	SCC1gfpc	SCC12015120413	20151204	TR1_2_W0001_P0024_T0001_R1_P2_K1_Ch2-Ch1.zen
SCC1	nuc	5.41694444444444	154.9724853933	94415.0443990869	0.537959215950555	1011.66274220565	4778.07477892565	SCC1gfpc	SCC12015120414	20151204	TR1_2_W0001_P0026_T0001_R1_P2_K1_Ch2-Ch1.zen
SCC1	nuc	5.57361111111111	64.8308929653204	29135.543121092	0.960977069078261	746.260177651331	3524.58065775795	SCC1gfpc	SCC12015120415	20151204	TR1_2_W0001_P0028_T0001_R1_P3_K1_Ch2-Ch1.zen
SCC1	nuc	5.84861111111111	265.543037928227	145974.680552145	0.490662864244327	912.833913315673	4311.30703603099	SCC1gfpc	SCC12015120416	20151204	TR1_2_W0001_P0003_T0001_R1_P2_K1_Ch2-Ch1.zen
SCC1	nuc	6.01194444444444	81.0001134864742	40780.0621424656	1.08360061195002	836.009876783527	3948.46774576592	SCC1gfpc	SCC12015120417	20151204	TR1_2_W0001_P0005_T0001_R1_P1_K1_Ch2-Ch1.zen
SCC1	nuc	6.06805555555556	132.377399603534	63511.8734612089	0.86151008487117	796.691585854189	3762.76778232717	SCC1gfpc	SCC1201512113	20151211	TR1_2_W0001_P0025_T0001_R1_P3_K1_Ch2-Ch1.zen
SCC1	nuc	6.16305555555556	99.6218165149847	77754.3968579262	1.05100158426966	1296.04372253186	6121.20380109399	SCC1gfpc	SCC12015120418	20151204	TR1_2_W0001_P0007_T0001_R1_P2_K1_Ch2-Ch1.zen
SCC1	nuc	6.54777777777778	384.037317203797	168828.219437416	0.449281785455641	729.996479087944	3447.76734371977	SCC1gfpc	SCC12015120421	20151204	TR1_2_W0001_P0012_T0001_R1_P1_K1_Ch2-Ch1.zen
SCC1	nuc	6.79	53.9602838994135	22714.807910462	0.871206869844924	699.010975723104	3301.42306715081	SCC1gfpc	SCC12015120422	20151204	TR1_2_W0001_P0015_T0001_R1_P2_K1_Ch2-Ch1.zen
SCC1	nuc	7.04888888888889	78.7532002401429	42063.5615518894	0.764642121076426	886.92517717763	4188.94028915927	SCC1gfpc	SCC12015120431	20151204	TR1_2_W0001_P0019_T0001_R1_P1_K1_Ch2-Ch1.zen
SCC1	nuc	7.20194444444444	200.573183631509	125131.004069265	0.646825765413363	1035.95577051868	4892.81055107947	SCC1gfpc	SCC12015120430	20151204	TR1_2_W0001_P0021_T0001_R1_P1_K1_Ch2-Ch1.zen
SCC1	nuc	7.20194444444444	169.686454544154	105861.790941468	0.699193292185819	1035.95577051868	4892.81055107947	SCC1gfpc	SCC12015120430	20151204	TR1_2_W0001_P0021_T0001_R1_P2_K1_Ch2-Ch1.zen
SCC1	nuc	7.20194444444444	173.840606505383	108453.429547155	0.632241888948461	1035.95577051868	4892.81055107947	SCC1gfpc	SCC12015120430	20151204	TR1_2_W0001_P0021_T0001_R1_P3_K1_Ch2-Ch1.zen
SCC1	nuc	7.355	93.4623147595958	48945.035523197	0.856717393214571	869.603477043554	4107.13004243782	SCC1gfpc	SCC12015120429	20151204	TR1_2_W0001_P0023_T0001_R1_P1_K1_Ch2-Ch1.zen
SCC1	nuc	7.66166666666667	75.7534691173096	33436.6142790445	0.84325853986014	732.940840048234	3461.67353622592	SCC1gfpc	SCC12015120427	20151204	TR1_2_W0001_P0027_T0001_R1_P1_K1_Ch2-Ch1.zen
SCC1	nuc	7.66166666666667	70.8872806366013	31288.7408003183	0.904515453822102	732.940840048234	3461.67353622592	SCC1gfpc	SCC12015120427	20151204	TR1_2_W0001_P0027_T0001_R1_P2_K1_Ch2-Ch1.zen
SCC1	nuc	7.66166666666667	119.710747951001	52838.7960437169	0.836960121099482	732.940840048234	3461.67353622592	SCC1gfpc	SCC12015120427	20151204	TR1_2_W0001_P0027_T0001_R1_P3_K1_Ch2-Ch1.zen
SCC1	nuc	7.88416666666667	68.9887594004763	38116.0918546874	0.822362761468944	917.443191476351	4333.07661872865	SCC1gfpc	SCC12015120426	20151204	TR1_2_W0001_P0030_T0001_R1_P2_K1_Ch2-Ch1.zen
SCC1	nuc	8.48222222222222	49.4174361914698	25779.9485740652	1.07496264398746	866.265441080216	4091.36452614254	SCC1gfpc	SCC12015120423	20151204	TR1_2_W0001_P0038_T0001_R1_P1_K1_Ch2-Ch1.zen
SCC1	nuc	8.48222222222222	66.942642792834	34922.4488685468	1.18570837207723	866.265441080216	4091.36452614254	SCC1gfpc	SCC12015120423	20151204	TR1_2_W0001_P0038_T0001_R1_P3_K1_Ch2-Ch1.zen
SCC1	nuc	8.855	77.3320396365218	34236.8837012381	1.01487823475773	735.163463502938	3472.17096845202	SCC1gfpc	SCC12015120434	20151204	TR1_2_W0001_P0043_T0001_R1_P3_K1_Ch2-Ch1.zen
SCC1	nuc	9.29888888888889	98.1826768424008	34327.4829748097	0.437760178344574	580.572210743844	2742.03775801043	SCC1gfpc	SCC12015120436	20151204	TR1_2_W0001_P0049_T0001_R1_P1_K1_Ch2-Ch1.zen
SCC1	nuc	9.52111111111111	92.4991555663784	49195.6987707602	0.728197645321279	883.158225122105	4171.14900570182	SCC1gfpc	SCC12015120437	20151204	TR1_2_W0001_P0052_T0001_R1_P1_K1_Ch2-Ch1.zen
SCC1	nuc	9.52111111111111	69.7021234205261	37071.0915843749	1.19575947065937	883.158225122105	4171.14900570182	SCC1gfpc	SCC12015120437	20151204	TR1_2_W0001_P0052_T0001_R1_P3_K1_Ch2-Ch1.zen
SCC1	nuc	9.89416666666667	61.5985412917924	23738.7157902747	0.682301329361459	639.935120578335	3022.40829104541	SCC1gfpc	SCC12015120439	20151204	TR1_2_W0001_P0057_T0001_R1_P2_K1_Ch2-Ch1.zen
SCC1	nuc	10.0391666666667	166.966564322046	64176.9906159227	0.228041750913736	638.262001815385	3014.50616494163	SCC1gfpc	SCC1201512116	20151211	TR1_2_W0001_P0079_T0001_R1_P1_K1_Ch2-Ch1.zen
SCC1	nuc	10.2586111111111	67.679365347384	33522.0866851058	0.68879512583125	822.47729855378	3884.55349051479	SCC1gfpc	SCC1201512115	20151211	TR1_2_W0001_P0082_T0001_R1_P2_K1_Ch2-Ch1.zen
SCC1	nuc	11.0416666666667	184.239228647592	91689.1011487143	0.674399157993333	826.389443896561	3903.0305206692	SCC1gfpc	SCC12015120448	20151204	TR1_2_W0001_P0073_T0001_R1_P2_K1_Ch2-Ch1.zen
SCC1	nuc	11.4863888888889	51.5038918941638	22293.8415904801	0.914310294765348	718.776741501099	3394.77661572974	SCC1gfpc	SCC12015120446	20151204	TR1_2_W0001_P0079_T0001_R1_P1_K1_Ch2-Ch1.zen
SCC1	nuc	11.7927777777778	57.7023392469903	55460.2054010327	0.866533025260424	1596.01587329126	7537.96979249413	SCC1gfpc	SCC12015120444	20151204	TR1_2_W0001_P0083_T0001_R1_P2_K1_Ch2-Ch1.zen
SCC1	nuc	12.0291666666667	59.4233048479812	26347.2611719956	1.12774175230695	736.254271323881	3477.32284478438	SCC1gfpc	SCC12015120442	20151204	TR1_2_W0001_P0086_T0001_R1_P2_K1_Ch2-Ch1.zen
SCC1	nuc	12.2516666666667	70.9598211672221	50635.9167498325	0.902214422389596	1184.93715448435	5596.44839752603	SCC1gfpc	SCC12015120441	20151204	TR1_2_W0001_P0089_T0001_R1_P1_K1_Ch2-Ch1.zen
SCC1	nuc	12.2516666666667	61.2875624379096	43733.9308126619	0.961508300761983	1184.93715448435	5596.44839752603	SCC1gfpc	SCC12015120441	20151204	TR1_2_W0001_P0089_T0001_R1_P2_K1_Ch2-Ch1.zen
SCC1	nuc	12.3338888888889	111.404646844127	48964.5989938006	0.401497871167042	729.840649399238	3447.03136138657	SCC1gfpc	SCC12015120449	20151204	TR1_2_W0001_P0090_T0001_R1_P2_K1_Ch2-Ch1.zen
SCC1	nuc	12.4863888888889	76.039778895688	41309.4482213801	1.0626559255	902.106269482637	4260.64046277736	SCC1gfpc	SCC12015120450	20151204	TR1_2_W0001_P0092_T0001_R1_P3_K1_Ch2-Ch1.zen
SCC1	nuc	13.3883333333333	65.3190877069929	28799.7176474352	0.701427528103422	732.145288479576	3457.9161527354	SCC1gfpc	SCC12015120453	20151204	TR1_2_W0001_P0104_T0001_R1_P1_K1_Ch2-Ch1.zen
SCC1	nuc	13.3883333333333	66.2540442116088	29211.9475834435	1.01142035709883	732.145288479576	3457.9161527354	SCC1gfpc	SCC12015120453	20151204	TR1_2_W0001_P0104_T0001_R1_P3_K1_Ch2-Ch1.zen
SCC1	nuc	13.9844444444444	81.6529689100515	38945.8925644369	1.20209807251556	792.024896755567	3740.7270482436	SCC1gfpc	SCC12015120455	20151204	TR1_2_W0001_P0112_T0001_R1_P1_K1_Ch2-Ch1.zen
SCC1	nuc	13.9844444444444	72.1364816359337	34406.8280831821	1.11659092224373	792.024896755567	3740.7270482436	SCC1gfpc	SCC12015120455	20151204	TR1_2_W0001_P0112_T0001_R1_P3_K1_Ch2-Ch1.zen
SCC1	nuc	14.2072222222222	109.579299983398	56704.4393163652	1.0849808252579	859.285911338692	4058.40026479787	SCC1gfpc	SCC12015120462	20151204	TR1_2_W0001_P0115_T0001_R1_P3_K1_Ch2-Ch1.zen
SCC1	nuc	14.4302777777778	115.596082525608	63581.6051873568	0.60786620046814	913.350611757173	4313.74739850421	SCC1gfpc	SCC12015120461	20151204	TR1_2_W0001_P0118_T0001_R1_P1_K1_Ch2-Ch1.zen
SCC1	cyt	3.43361111111111	21.3685963333287	43692.0539470365	0.235902683237386	718.883361814424	3395.28018258929	SCC1gfpc	SCC1201512043	20151204	TR1_2_W0001_P0003_T0001_R1_P5_K1_Ch2-Ch1.zen
SCC1	cyt	3.54833333333333	48.5057897858158	95583.1361049038	0.0880875654847646	692.818795987675	3272.17745338438	SCC1gfpc	SCC1201512044	20151204	TR1_2_W0001_P0004_T0001_R1_P4_K1_Ch2-Ch1.zen
SCC1	cyt	3.81055555555556	0.588219272978442	2074.23523589061	Inf	1239.79740647149	5855.5529147229	SCC1gfpc	SCC12015120410	20151204	TR1_2_W0001_P0006_T0001_R1_P5_K1_Ch2-Ch1.zen
SCC1	cyt	3.97361111111111	18.4521524924052	60098.3315615872	0.22899274969744	1145.11036667608	5408.34680752635	SCC1gfpc	SCC1201512049	20151204	TR1_2_W0001_P0008_T0001_R1_P4_K1_Ch2-Ch1.zen
SCC1	cyt	3.97361111111111	6.81450770631053	22194.7300582632	-0.304853744953445	1145.11036667608	5408.34680752635	SCC1gfpc	SCC1201512049	20151204	TR1_2_W0001_P0008_T0001_R1_P5_K1_Ch2-Ch1.zen
SCC1	cyt	5.84861111111111	140.108320230354	363767.358760173	0.807616632110092	912.833913315673	4311.30703603099	SCC1gfpc	SCC12015120416	20151204	TR1_2_W0001_P0003_T0001_R1_P5_K1_Ch2-Ch1.zen
SCC1	cyt	6.06805555555556	81.7334102306613	185207.207721258	0.880649466854417	796.691585854189	3762.76778232717	SCC1gfpc	SCC1201512113	20151211	TR1_2_W0001_P0025_T0001_R1_P5_K1_Ch2-Ch1.zen
SCC1	cyt	6.24611111111111	60.6931242510685	157987.09871929	0.822518514716981	915.195963333957	4322.46297876573	SCC1gfpc	SCC12015120419	20151204	TR1_2_W0001_P0008_T0001_R1_P4_K1_Ch2-Ch1.zen
SCC1	cyt	6.79	198.331793377079	394315.971189621	-0.00504169833753143	699.010975723104	3301.42306715081	SCC1gfpc	SCC12015120422	20151204	TR1_2_W0001_P0015_T0001_R1_P4_K1_Ch2-Ch1.zen
SCC1	cyt	6.9475	71.551769707237	141749.18527375	0.96434768150937	696.517700703806	3289.64734981969	SCC1gfpc	SCC1201512114	20151211	TR1_2_W0001_P0037_T0001_R1_P4_K1_Ch2-Ch1.zen
SCC1	cyt	7.50805555555556	126.595393189863	192987.033320313	0.996954642058576	535.972113523623	2531.39186706761	SCC1gfpc	SCC12015120428	20151204	TR1_2_W0001_P0025_T0001_R1_P5_K1_Ch2-Ch1.zen
SCC1	cyt	7.66166666666667	63.3761767984802	132118.304652072	1.03249169577465	732.940840048234	3461.67353622592	SCC1gfpc	SCC12015120427	20151204	TR1_2_W0001_P0027_T0001_R1_P5_K1_Ch2-Ch1.zen
SCC1	cyt	9.07722222222222	70.8637082569341	181929.126928319	1.08768390716836	902.6311694867	4263.11956116286	SCC1gfpc	SCC12015120435	20151204	TR1_2_W0001_P0046_T0001_R1_P5_K1_Ch2-Ch1.zen
SCC1	cyt	9.29888888888889	37.0803341251958	61230.5156977774	1.22053162737859	580.572210743844	2742.03775801043	SCC1gfpc	SCC12015120436	20151204	TR1_2_W0001_P0049_T0001_R1_P4_K1_Ch2-Ch1.zen
SCC1	cyt	9.52111111111111	3.77447412442064	9481.19337597098	-0.617715341420118	883.158225122105	4171.14900570182	SCC1gfpc	SCC12015120437	20151204	TR1_2_W0001_P0052_T0001_R1_P5_K1_Ch2-Ch1.zen
SCC1	cyt	11.0416666666667	102.846911863334	241737.513579514	0.967701958510334	826.389443896561	3903.0305206692	SCC1gfpc	SCC12015120448	20151204	TR1_2_W0001_P0073_T0001_R1_P5_K1_Ch2-Ch1.zen
SCC1	cyt	11.8761111111111	57.8984156410528	130299.155622015	1.18180944502573	791.237546749472	3737.00840066535	SCC1gfpc	SCC12015120443	20151204	TR1_2_W0001_P0084_T0001_R1_P5_K1_Ch2-Ch1.zen
SCC1	cyt	13.1652777777778	114.460501495825	339647.073490469	0.569419162774049	1043.28796745044	4927.44045665193	SCC1gfpc	SCC12015120452	20151204	TR1_2_W0001_P0101_T0001_R1_P4_K1_Ch2-Ch1.zen
SCC1	cyt	13.1652777777778	104.574491568372	310311.58835388	-0.0342079471207598	1043.28796745044	4927.44045665193	SCC1gfpc	SCC12015120452	20151204	TR1_2_W0001_P0101_T0001_R1_P5_K1_Ch2-Ch1.zen
SCC1	cyt	13.3883333333333	2406.57443344814	5011463.87969831	1.44229412727273	732.145288479576	3457.9161527354	SCC1gfpc	SCC12015120453	20151204	TR1_2_W0001_P0104_T0001_R1_P4_K1_Ch2-Ch1.zen
SCC1	cyt	14.8894444444444	23.5918101434317	46666.074156925	1.06506478105263	695.459699133116	3284.65041713642	SCC1gfpc	SCC12015120460	20151204	TR1_2_W0001_P0124_T0001_R1_P4_K1_Ch2-Ch1.zen
STAG1	nuc	3.86194444444444	83.3483248564148	68867.086582313	2.19681740507315	1372.03119968253	6480.09202830716	STAG1gfpch8	STAG1201504101	20150410	TR1_2_W0001_P0008_T0001_R1_P1_K1_Ch2-Ch1.zen
STAG1	nuc	3.86194444444444	31.8986581836836	26356.4703763363	5.40803176234822	1372.03119968253	6480.09202830716	STAG1gfpch8	STAG1201504101	20150410	TR1_2_W0001_P0008_T0001_R1_P2_K1_Ch2-Ch1.zen
STAG1	nuc	3.86194444444444	30.7152517365249	25378.6732292557	5.32989908088531	1372.03119968253	6480.09202830716	STAG1gfpch8	STAG1201504101	20150410	TR1_2_W0001_P0008_T0001_R1_P3_K1_Ch2-Ch1.zen
STAG1	nuc	4.90361111111111	15.4887973598975	5528.85526229115	3.60883761428367	592.743329588053	2799.52185182418	STAG1gfpch8	STAG1201504161	20150416	TR1_2_W0001_P0028_T0001_R1_P1_K1_Ch2-Ch1.zen
STAG1	nuc	4.90361111111111	17.1225780466022	6112.04689022892	3.19296124908501	592.743329588053	2799.52185182418	STAG1gfpch8	STAG1201504161	20150416	TR1_2_W0001_P0028_T0001_R1_P2_K1_Ch2-Ch1.zen
STAG1	nuc	4.90361111111111	16.2085337928125	5785.77117849311	3.74557592594437	592.743329588053	2799.52185182418	STAG1gfpch8	STAG1201504161	20150416	TR1_2_W0001_P0028_T0001_R1_P3_K1_Ch2-Ch1.zen
STAG1	nuc	5.52527777777778	13.9979149039146	10880.1655431479	5.25041256713253	1290.68810217791	6095.90925037947	STAG1gfpch8	STAG1201504102	20150410	TR1_2_W0001_P0020_T0001_R1_P1_K1_Ch2-Ch1.zen
STAG1	nuc	5.52527777777778	13.0561295640358	10148.1436331472	5.46454408464118	1290.68810217791	6095.90925037947	STAG1gfpch8	STAG1201504102	20150410	TR1_2_W0001_P0020_T0001_R1_P2_K1_Ch2-Ch1.zen
STAG1	nuc	5.66472222222222	32.7664548987636	29760.3051875892	4.50601054001022	1508.19354136148	7123.1856438704	STAG1gfpch8	STAG1201504103	20150410	TR1_2_W0001_P0022_T0001_R1_P1_K1_Ch2-Ch1.zen
STAG1	nuc	5.66472222222222	24.6282247236615	22368.7147806873	5.67696563945597	1508.19354136148	7123.1856438704	STAG1gfpch8	STAG1201504103	20150410	TR1_2_W0001_P0022_T0001_R1_P2_K1_Ch2-Ch1.zen
STAG1	nuc	5.66472222222222	27.2624695388447	24761.2815042126	5.21763683142184	1508.19354136148	7123.1856438704	STAG1gfpch8	STAG1201504103	20150410	TR1_2_W0001_P0022_T0001_R1_P3_K1_Ch2-Ch1.zen
STAG1	nuc	5.87166666666667	37.4366192229884	28437.5341779636	3.63548682899587	1261.37571757602	5957.46709991428	STAG1gfpch8	STAG1201504104	20150410	TR1_2_W0001_P0025_T0001_R1_P1_K1_Ch2-Ch1.zen
STAG1	nuc	5.87166666666667	36.3359069454492	27601.4131910183	3.9315107229608	1261.37571757602	5957.46709991428	STAG1gfpch8	STAG1201504104	20150410	TR1_2_W0001_P0025_T0001_R1_P3_K1_Ch2-Ch1.zen
STAG1	nuc	6.14861111111111	17.6859476205064	7586.31034630874	5.40195363355918	712.28110395082	3364.09777320919	STAG1gfpch8	STAG12015041011	20150410	TR1_2_W0001_P0029_T0001_R1_P1_K1_Ch2-Ch1.zen
STAG1	nuc	6.14861111111111	21.6771397221782	9298.31484754968	4.85800519571568	712.28110395082	3364.09777320919	STAG1gfpch8	STAG12015041011	20150410	TR1_2_W0001_P0029_T0001_R1_P2_K1_Ch2-Ch1.zen
STAG1	nuc	6.14861111111111	54.4938609635283	23374.9047610313	2.1523389348144	712.28110395082	3364.09777320919	STAG1gfpch8	STAG12015041011	20150410	TR1_2_W0001_P0029_T0001_R1_P3_K1_Ch2-Ch1.zen
STAG1	nuc	6.21777777777778	16.1717273879116	8062.75854885826	5.29110271525424	827.897164481148	3910.15147254213	STAG1gfpch8	STAG12015041012	20150410	TR1_2_W0001_P0030_T0001_R1_P1_K1_Ch2-Ch1.zen
STAG1	nuc	6.21777777777778	15.6227611490097	7789.05975777859	5.36805785830519	827.897164481148	3910.15147254213	STAG1gfpch8	STAG12015041012	20150410	TR1_2_W0001_P0030_T0001_R1_P2_K1_Ch2-Ch1.zen
STAG1	nuc	6.21777777777778	16.4499740063317	8201.48431683246	5.64644537273111	827.897164481148	3910.15147254213	STAG1gfpch8	STAG12015041012	20150410	TR1_2_W0001_P0030_T0001_R1_P3_K1_Ch2-Ch1.zen
STAG1	nuc	6.28777777777778	35.2968879618209	30067.6819410154	3.71226394665457	1414.5316968865	6680.821525708	STAG1gfpch8	STAG12015041013	20150410	TR1_2_W0001_P0031_T0001_R1_P1_K1_Ch2-Ch1.zen
STAG1	nuc	6.28777777777778	22.6398729345777	19285.7936744509	5.16218427098303	1414.5316968865	6680.821525708	STAG1gfpch8	STAG12015041013	20150410	TR1_2_W0001_P0031_T0001_R1_P2_K1_Ch2-Ch1.zen
STAG1	nuc	6.28777777777778	25.7803273708963	21960.9922710981	4.27833306279669	1414.5316968865	6680.821525708	STAG1gfpch8	STAG12015041013	20150410	TR1_2_W0001_P0031_T0001_R1_P3_K1_Ch2-Ch1.zen
STAG1	nuc	6.35666666666667	24.7748861238783	19280.036208337	4.83953557250435	1292.24639906497	6103.26907371141	STAG1gfpch8	STAG12015041014	20150410	TR1_2_W0001_P0032_T0001_R1_P1_K1_Ch2-Ch1.zen
STAG1	nuc	6.35666666666667	20.4828013106323	15939.8977231441	4.88602738480166	1292.24639906497	6103.26907371141	STAG1gfpch8	STAG12015041014	20150410	TR1_2_W0001_P0032_T0001_R1_P2_K1_Ch2-Ch1.zen
STAG1	nuc	6.35666666666667	22.5634738634786	17559.095565507	5.19135861655576	1292.24639906497	6103.26907371141	STAG1gfpch8	STAG12015041014	20150410	TR1_2_W0001_P0032_T0001_R1_P3_K1_Ch2-Ch1.zen
STAG1	nuc	7.01861111111111	21.8885655583569	9329.76091310798	3.12061943236816	707.786647666031	3342.87049328336	STAG1gfpch8	STAG1201504162	20150416	TR1_2_W0001_P0007_T0001_R1_P1_K1_Ch2-Ch1.zen
STAG1	nuc	7.01861111111111	16.8192422071336	7169.01745406065	3.33835837020662	707.786647666031	3342.87049328336	STAG1gfpch8	STAG1201504162	20150416	TR1_2_W0001_P0007_T0001_R1_P2_K1_Ch2-Ch1.zen
STAG1	nuc	7.01861111111111	16.6806816981086	7109.95755734171	3.24317006929265	707.786647666031	3342.87049328336	STAG1gfpch8	STAG1201504162	20150416	TR1_2_W0001_P0007_T0001_R1_P3_K1_Ch2-Ch1.zen
STAG1	nuc	7.05194444444444	44.5963489232561	28164.9267986698	2.50713543187067	1048.71740186746	4953.0836305769	STAG1gfpch8	STAG1201504105	20150410	TR1_2_W0001_P0042_T0001_R1_P1_K1_Ch2-Ch1.zen
STAG1	nuc	7.05194444444444	21.3414011025108	13478.2109824201	5.02179813452915	1048.71740186746	4953.0836305769	STAG1gfpch8	STAG1201504105	20150410	TR1_2_W0001_P0042_T0001_R1_P2_K1_Ch2-Ch1.zen
STAG1	nuc	7.05194444444444	21.906662341293	13835.2030186925	4.57811857893068	1048.71740186746	4953.0836305769	STAG1gfpch8	STAG1201504105	20150410	TR1_2_W0001_P0042_T0001_R1_P3_K1_Ch2-Ch1.zen
STAG1	nuc	7.09583333333333	23.8542885377302	11949.1640622627	3.26753381964331	831.80247518846	3928.59622276966	STAG1gfpch8	STAG12015041610	20150416	TR1_2_W0001_P0009_T0001_R1_P1_K1_Ch2-Ch1.zen
STAG1	nuc	7.09583333333333	23.899695142107	11971.9092790966	3.35246214919823	831.80247518846	3928.59622276966	STAG1gfpch8	STAG12015041610	20150416	TR1_2_W0001_P0009_T0001_R1_P3_K1_Ch2-Ch1.zen
STAG1	nuc	7.16194444444444	18.4714160025341	7730.46018130579	4.26338812124766	694.95120225418	3282.24879057547	STAG1gfpch8	STAG12015041614	20150416	TR1_2_W0001_P0010_T0001_R1_P1_K1_Ch2-Ch1.zen
STAG1	nuc	7.16194444444444	21.9217689091901	9174.46511047295	2.6033202443067	694.95120225418	3282.24879057547	STAG1gfpch8	STAG12015041614	20150416	TR1_2_W0001_P0010_T0001_R1_P2_K1_Ch2-Ch1.zen
STAG1	nuc	7.16194444444444	29.8711029763405	12501.335690702	2.78851507638612	694.95120225418	3282.24879057547	STAG1gfpch8	STAG12015041614	20150416	TR1_2_W0001_P0010_T0001_R1_P3_K1_Ch2-Ch1.zen
STAG1	nuc	7.19	16.3081244303345	10679.456096832	5.2220519447169	1087.41237404198	5135.8396646829	STAG1gfpch8	STAG1201504106	20150410	TR1_2_W0001_P0044_T0001_R1_P1_K1_Ch2-Ch1.zen
STAG1	nuc	7.19	26.4119929987852	17296.0244978076	3.80227497780662	1087.41237404198	5135.8396646829	STAG1gfpch8	STAG1201504106	20150410	TR1_2_W0001_P0044_T0001_R1_P2_K1_Ch2-Ch1.zen
STAG1	nuc	7.39833333333333	18.733516841735	16198.3602882907	5.02784352887625	1435.8229533013	6781.37995396977	STAG1gfpch8	STAG1201504107	20150410	TR1_2_W0001_P0047_T0001_R1_P2_K1_Ch2-Ch1.zen
STAG1	nuc	7.39833333333333	17.6430110844802	15255.4297482485	4.96636330271041	1435.8229533013	6781.37995396977	STAG1gfpch8	STAG1201504107	20150410	TR1_2_W0001_P0047_T0001_R1_P3_K1_Ch2-Ch1.zen
STAG1	nuc	7.55833333333333	23.8268422379777	11815.1434932147	3.17172245515493	823.42047824858	3889.00812042623	STAG1gfpch8	STAG12015041631	20150416	TR1_2_W0001_P0016_T0001_R1_P1_K1_Ch2-Ch1.zen
STAG1	nuc	7.55833333333333	17.3707192950886	8613.71133455094	3.59573587036298	823.42047824858	3889.00812042623	STAG1gfpch8	STAG12015041631	20150416	TR1_2_W0001_P0016_T0001_R1_P2_K1_Ch2-Ch1.zen
STAG1	nuc	7.55833333333333	18.8676460684905	9356.00040709905	3.99092738226591	823.42047824858	3889.00812042623	STAG1gfpch8	STAG12015041631	20150416	TR1_2_W0001_P0016_T0001_R1_P3_K1_Ch2-Ch1.zen
STAG1	nuc	7.67527777777778	16.4148500585964	8183.97252584812	5.0332947299509	827.897164481148	3910.15147254213	STAG1gfpch8	STAG1201504108	20150410	TR1_2_W0001_P0051_T0001_R1_P1_K1_Ch2-Ch1.zen
STAG1	nuc	7.67527777777778	36.5599293634574	18227.7301583264	1.72963492585396	827.897164481148	3910.15147254213	STAG1gfpch8	STAG1201504108	20150410	TR1_2_W0001_P0051_T0001_R1_P2_K1_Ch2-Ch1.zen
STAG1	nuc	7.67527777777778	16.896467572688	8424.09317813694	4.5148155095937	827.897164481148	3910.15147254213	STAG1gfpch8	STAG1201504108	20150410	TR1_2_W0001_P0051_T0001_R1_P3_K1_Ch2-Ch1.zen
STAG1	nuc	7.82277777777778	18.7678181526529	7150.2953452275	4.12544883953082	632.643931459399	2987.97206503434	STAG1gfpch8	STAG12015041636	20150416	TR1_2_W0001_P0020_T0001_R1_P1_K1_Ch2-Ch1.zen
STAG1	nuc	7.82277777777778	66.6316473096579	25385.7935817512	1.51673111796564	632.643931459399	2987.97206503434	STAG1gfpch8	STAG12015041636	20150416	TR1_2_W0001_P0020_T0001_R1_P2_K1_Ch2-Ch1.zen
STAG1	nuc	7.82277777777778	28.4601444880846	10842.9459941719	3.22774172065196	632.643931459399	2987.97206503434	STAG1gfpch8	STAG12015041636	20150416	TR1_2_W0001_P0020_T0001_R1_P3_K1_Ch2-Ch1.zen
STAG1	nuc	7.95111111111111	32.2716988374885	24768.5583307825	2.88219616434525	1274.46541142734	6019.28961590266	STAG1gfpch8	STAG1201504109	20150410	TR1_2_W0001_P0055_T0001_R1_P1_K1_Ch2-Ch1.zen
STAG1	nuc	7.95111111111111	17.401155257845	13355.4025524762	3.61860976508986	1274.46541142734	6019.28961590266	STAG1gfpch8	STAG1201504109	20150410	TR1_2_W0001_P0055_T0001_R1_P2_K1_Ch2-Ch1.zen
STAG1	nuc	7.95111111111111	12.8232453154387	9841.8524907781	5.41673234016367	1274.46541142734	6019.28961590266	STAG1gfpch8	STAG1201504109	20150410	TR1_2_W0001_P0055_T0001_R1_P3_K1_Ch2-Ch1.zen
STAG1	nuc	7.95472222222222	21.6164368089617	8950.9119836881	3.93051642609517	687.594400634736	3247.50267726622	STAG1gfpch8	STAG12015041644	20150416	TR1_2_W0001_P0022_T0001_R1_P1_K1_Ch2-Ch1.zen
STAG1	nuc	7.95472222222222	32.7139522034191	13546.159776434	2.06731750726998	687.594400634736	3247.50267726622	STAG1gfpch8	STAG12015041644	20150416	TR1_2_W0001_P0022_T0001_R1_P2_K1_Ch2-Ch1.zen
STAG1	nuc	7.95472222222222	28.1629792328609	11661.6975563366	3.026373056182	687.594400634736	3247.50267726622	STAG1gfpch8	STAG12015041644	20150416	TR1_2_W0001_P0022_T0001_R1_P3_K1_Ch2-Ch1.zen
STAG1	nuc	8.02111111111111	16.5450697039522	10374.7137564883	5.18062917481311	1041.25397993469	4917.83395040809	STAG1gfpch8	STAG12015041010	20150410	TR1_2_W0001_P0056_T0001_R1_P1_K1_Ch2-Ch1.zen
STAG1	nuc	8.02111111111111	11.0164207554253	6907.9317285241	4.65507360844618	1041.25397993469	4917.83395040809	STAG1gfpch8	STAG12015041010	20150410	TR1_2_W0001_P0056_T0001_R1_P3_K1_Ch2-Ch1.zen
STAG1	nuc	8.15361111111111	29.9841940955575	10678.5241572882	2.77794108866822	591.381870202515	2793.09169038679	STAG1gfpch8	STAG12015041655	20150416	TR1_2_W0001_P0025_T0001_R1_P3_K1_Ch2-Ch1.zen
STAG1	nuc	8.35138888888889	22.0069834395045	7786.6637135386	2.94604419713979	587.543538922805	2774.96328344284	STAG1gfpch8	STAG12015041667	20150416	TR1_2_W0001_P0028_T0001_R1_P2_K1_Ch2-Ch1.zen
STAG1	nuc	8.35138888888889	16.8577428413817	5964.72364492804	3.6512301322539	587.543538922805	2774.96328344284	STAG1gfpch8	STAG12015041667	20150416	TR1_2_W0001_P0028_T0001_R1_P3_K1_Ch2-Ch1.zen
STAG1	nuc	8.48416666666667	17.4208333703098	7935.15879565801	4.05950600956987	756.372704292106	3572.34203759107	STAG1gfpch8	STAG12015041672	20150416	TR1_2_W0001_P0030_T0001_R1_P1_K1_Ch2-Ch1.zen
STAG1	nuc	8.48416666666667	16.4450097047659	7490.6728415102	3.40220067084328	756.372704292106	3572.34203759107	STAG1gfpch8	STAG12015041672	20150416	TR1_2_W0001_P0030_T0001_R1_P2_K1_Ch2-Ch1.zen
STAG1	nuc	8.95583333333333	21.6479286235801	10572.4745138654	3.47510573009058	810.978707839776	3830.24574150746	STAG1gfpch8	STAG12015041611	20150416	TR1_2_W0001_P0037_T0001_R1_P1_K1_Ch2-Ch1.zen
STAG1	nuc	8.95583333333333	34.2208861084573	16712.8898341555	1.78849127050992	810.978707839776	3830.24574150746	STAG1gfpch8	STAG12015041611	20150416	TR1_2_W0001_P0037_T0001_R1_P2_K1_Ch2-Ch1.zen
STAG1	nuc	8.95583333333333	21.897590533024	10694.4050791669	3.62003444431805	810.978707839776	3830.24574150746	STAG1gfpch8	STAG12015041611	20150416	TR1_2_W0001_P0037_T0001_R1_P3_K1_Ch2-Ch1.zen
STAG1	nuc	9.08777777777778	17.3935740245354	8671.93616968531	3.42263111408416	827.897164481148	3910.15147254213	STAG1gfpch8	STAG12015041618	20150416	TR1_2_W0001_P0039_T0001_R1_P2_K1_Ch2-Ch1.zen
STAG1	nuc	9.08777777777778	16.9899438907423	8470.69778409086	3.55270172517765	827.897164481148	3910.15147254213	STAG1gfpch8	STAG12015041618	20150416	TR1_2_W0001_P0039_T0001_R1_P3_K1_Ch2-Ch1.zen
STAG1	nuc	9.22055555555556	29.6161956159006	13002.1439036866	1.42766398129198	729.012291580326	3443.11903424696	STAG1gfpch8	STAG12015041624	20150416	TR1_2_W0001_P0041_T0001_R1_P1_K1_Ch2-Ch1.zen
STAG1	nuc	9.22055555555556	19.592179214231	8601.38610758913	3.31853969094174	729.012291580326	3443.11903424696	STAG1gfpch8	STAG12015041624	20150416	TR1_2_W0001_P0041_T0001_R1_P2_K1_Ch2-Ch1.zen
STAG1	nuc	9.22055555555556	23.7126861835994	10410.3768796216	3.53889462863751	729.012291580326	3443.11903424696	STAG1gfpch8	STAG12015041624	20150416	TR1_2_W0001_P0041_T0001_R1_P3_K1_Ch2-Ch1.zen
STAG1	nuc	9.28638888888889	15.0652128983033	5599.16745260236	4.42380583501006	617.159381339543	2914.83866266214	STAG1gfpch8	STAG12015041628	20150416	TR1_2_W0001_P0042_T0001_R1_P1_K1_Ch2-Ch1.zen
STAG1	nuc	9.28638888888889	20.2081359532204	7510.59662222091	3.79036601243249	617.159381339543	2914.83866266214	STAG1gfpch8	STAG12015041628	20150416	TR1_2_W0001_P0042_T0001_R1_P3_K1_Ch2-Ch1.zen
STAG1	nuc	9.555	30.2205634818399	11666.9351416925	3.27741618280393	641.066936212096	3027.75384693914	STAG1gfpch8	STAG12015041634	20150416	TR1_2_W0001_P0046_T0001_R1_P1_K1_Ch2-Ch1.zen
STAG1	nuc	9.555	39.1771801685233	15124.7219574589	1.63929406603225	641.066936212096	3027.75384693914	STAG1gfpch8	STAG12015041634	20150416	TR1_2_W0001_P0046_T0001_R1_P2_K1_Ch2-Ch1.zen
STAG1	nuc	9.555	58.8597654283979	22723.3706651768	1.39564212681808	641.066936212096	3027.75384693914	STAG1gfpch8	STAG12015041634	20150416	TR1_2_W0001_P0046_T0001_R1_P3_K1_Ch2-Ch1.zen
STAG1	nuc	9.68694444444444	25.1021412592542	12515.2062719031	3.85503390438981	827.897164481148	3910.15147254213	STAG1gfpch8	STAG12015041641	20150416	TR1_2_W0001_P0048_T0001_R1_P1_K1_Ch2-Ch1.zen
STAG1	nuc	9.68694444444444	29.42764821456	14671.7797377722	2.66745021360544	827.897164481148	3910.15147254213	STAG1gfpch8	STAG12015041641	20150416	TR1_2_W0001_P0048_T0001_R1_P2_K1_Ch2-Ch1.zen
STAG1	nuc	9.68694444444444	19.3707498585614	9657.69922245023	3.96172855622844	827.897164481148	3910.15147254213	STAG1gfpch8	STAG12015041641	20150416	TR1_2_W0001_P0048_T0001_R1_P3_K1_Ch2-Ch1.zen
STAG1	nuc	9.88916666666667	15.6104235448609	5947.52314580206	3.78173131230271	632.660334584526	2988.04953685889	STAG1gfpch8	STAG12015041657	20150416	TR1_2_W0001_P0051_T0001_R1_P2_K1_Ch2-Ch1.zen
STAG1	nuc	9.88916666666667	19.6698093185633	7494.13658505	3.60262465327511	632.660334584526	2988.04953685889	STAG1gfpch8	STAG12015041657	20150416	TR1_2_W0001_P0051_T0001_R1_P3_K1_Ch2-Ch1.zen
STAG1	nuc	9.95527777777778	19.8562046417146	9220.01444087463	3.01228338915618	771.05350128074	3641.67932056048	STAG1gfpch8	STAG12015041662	20150416	TR1_2_W0001_P0052_T0001_R1_P1_K1_Ch2-Ch1.zen
STAG1	nuc	9.95527777777778	19.3095464085321	8966.17958697826	2.8628980639853	771.05350128074	3641.67932056048	STAG1gfpch8	STAG12015041662	20150416	TR1_2_W0001_P0052_T0001_R1_P2_K1_Ch2-Ch1.zen
STAG1	nuc	9.95527777777778	16.4504812968172	7638.60354245902	2.58699162295082	771.05350128074	3641.67932056048	STAG1gfpch8	STAG12015041662	20150416	TR1_2_W0001_P0052_T0001_R1_P3_K1_Ch2-Ch1.zen
STAG1	nuc	10.0872222222222	27.946937630301	11959.4207203115	3.98549745850134	710.599783625306	3356.15691119314	STAG1gfpch8	STAG12015041668	20150416	TR1_2_W0001_P0054_T0001_R1_P1_K1_Ch2-Ch1.zen
STAG1	nuc	10.1533333333333	24.7420103856233	12335.6553673878	3.43308700391651	827.897164481148	3910.15147254213	STAG1gfpch8	STAG12015041670	20150416	TR1_2_W0001_P0055_T0001_R1_P1_K1_Ch2-Ch1.zen
STAG1	nuc	10.1533333333333	19.514429214629	9729.3336204734	3.97792423038484	827.897164481148	3910.15147254213	STAG1gfpch8	STAG12015041670	20150416	TR1_2_W0001_P0055_T0001_R1_P2_K1_Ch2-Ch1.zen
STAG1	nuc	10.1533333333333	17.9026366909466	8925.74018622963	3.68304449017467	827.897164481148	3910.15147254213	STAG1gfpch8	STAG12015041670	20150416	TR1_2_W0001_P0055_T0001_R1_P3_K1_Ch2-Ch1.zen
STAG1	nuc	10.5591666666667	19.984558735512	6369.17948190985	3.19335299609514	529.222227533877	2499.51221126659	STAG1gfpch8	STAG1201504166	20150416	TR1_2_W0001_P0061_T0001_R1_P1_K1_Ch2-Ch1.zen
STAG1	nuc	10.5591666666667	17.0729975167491	5441.25026314173	3.58988878156682	529.222227533877	2499.51221126659	STAG1gfpch8	STAG1201504166	20150416	TR1_2_W0001_P0061_T0001_R1_P2_K1_Ch2-Ch1.zen
STAG1	nuc	10.625	13.3985470825741	5721.50578477821	4.01256106071429	709.090696113625	3349.02950333483	STAG1gfpch8	STAG1201504168	20150416	TR1_2_W0001_P0062_T0001_R1_P1_K1_Ch2-Ch1.zen
STAG1	nuc	10.625	30.8899429009274	13190.7576179648	1.85156229888177	709.090696113625	3349.02950333483	STAG1gfpch8	STAG1201504168	20150416	TR1_2_W0001_P0062_T0001_R1_P2_K1_Ch2-Ch1.zen
STAG1	nuc	10.625	16.9175523933537	7224.20672079811	3.91139763843934	709.090696113625	3349.02950333483	STAG1gfpch8	STAG1201504168	20150416	TR1_2_W0001_P0062_T0001_R1_P3_K1_Ch2-Ch1.zen
STAG1	nuc	10.8227777777778	19.7918457107425	6955.08667982618	4.00053143305654	583.532974829262	2756.02142234114	STAG1gfpch8	STAG12015041621	20150416	TR1_2_W0001_P0065_T0001_R1_P1_K1_Ch2-Ch1.zen
STAG1	nuc	10.8227777777778	17.1372175387141	6022.21920960612	3.82381743324191	583.532974829262	2756.02142234114	STAG1gfpch8	STAG12015041621	20150416	TR1_2_W0001_P0065_T0001_R1_P2_K1_Ch2-Ch1.zen
STAG1	nuc	10.8227777777778	16.3926129759124	5760.55643433149	4.41710115646038	583.532974829262	2756.02142234114	STAG1gfpch8	STAG12015041621	20150416	TR1_2_W0001_P0065_T0001_R1_P3_K1_Ch2-Ch1.zen
STAG1	nuc	11.0877777777778	27.0030878596546	12447.2335473976	2.94065153468728	765.435430924754	3615.14522065319	STAG1gfpch8	STAG12015041630	20150416	TR1_2_W0001_P0069_T0001_R1_P1_K1_Ch2-Ch1.zen
STAG1	nuc	11.0877777777778	18.0146929557852	8303.97959191715	3.77871949023692	765.435430924754	3615.14522065319	STAG1gfpch8	STAG12015041630	20150416	TR1_2_W0001_P0069_T0001_R1_P2_K1_Ch2-Ch1.zen
STAG1	nuc	11.0877777777778	14.9422484219463	6887.71805646301	4.60452608591796	765.435430924754	3615.14522065319	STAG1gfpch8	STAG12015041630	20150416	TR1_2_W0001_P0069_T0001_R1_P3_K1_Ch2-Ch1.zen
STAG1	nuc	11.1538888888889	20.1012104008281	10021.8858575877	4.19365292822742	827.897164481148	3910.15147254213	STAG1gfpch8	STAG12015041632	20150416	TR1_2_W0001_P0070_T0001_R1_P1_K1_Ch2-Ch1.zen
STAG1	nuc	11.1538888888889	15.7170232072033	7836.05611118618	4.7245342656338	827.897164481148	3910.15147254213	STAG1gfpch8	STAG12015041632	20150416	TR1_2_W0001_P0070_T0001_R1_P2_K1_Ch2-Ch1.zen
STAG1	nuc	11.1538888888889	15.599029815052	7777.22799663436	4.88180367735705	827.897164481148	3910.15147254213	STAG1gfpch8	STAG12015041632	20150416	TR1_2_W0001_P0070_T0001_R1_P3_K1_Ch2-Ch1.zen
STAG1	nuc	11.2247222222222	22.9384623071295	12894.2471527865	3.61731656335773	933.42803691258	4408.57291174953	STAG1gfpch8	STAG12015041633	20150416	TR1_2_W0001_P0071_T0001_R1_P1_K1_Ch2-Ch1.zen
STAG1	nuc	11.2247222222222	18.3039235974169	10289.0643483744	3.73304218101628	933.42803691258	4408.57291174953	STAG1gfpch8	STAG12015041633	20150416	TR1_2_W0001_P0071_T0001_R1_P2_K1_Ch2-Ch1.zen
STAG1	nuc	11.2247222222222	24.7233224529691	13897.5588632869	2.58911679548508	933.42803691258	4408.57291174953	STAG1gfpch8	STAG12015041633	20150416	TR1_2_W0001_P0071_T0001_R1_P3_K1_Ch2-Ch1.zen
STAG1	nuc	11.2908333333333	22.3092733031588	15707.688550198	3.84053013483343	1169.16554967478	5521.95923822429	STAG1gfpch8	STAG12015041635	20150416	TR1_2_W0001_P0072_T0001_R1_P1_K1_Ch2-Ch1.zen
STAG1	nuc	11.2908333333333	29.2050413221852	20562.9151138506	2.83058864134481	1169.16554967478	5521.95923822429	STAG1gfpch8	STAG12015041635	20150416	TR1_2_W0001_P0072_T0001_R1_P2_K1_Ch2-Ch1.zen
STAG1	nuc	11.2908333333333	22.5986985425526	15911.4693483077	3.57414754612952	1169.16554967478	5521.95923822429	STAG1gfpch8	STAG12015041635	20150416	TR1_2_W0001_P0072_T0001_R1_P3_K1_Ch2-Ch1.zen
STAG1	nuc	11.3566666666667	20.876168013892	10408.2574535128	4.22479926540995	827.897164481148	3910.15147254213	STAG1gfpch8	STAG12015041639	20150416	TR1_2_W0001_P0073_T0001_R1_P1_K1_Ch2-Ch1.zen
STAG1	nuc	11.3566666666667	19.7906529321979	9867.05082821531	3.75569802600823	827.897164481148	3910.15147254213	STAG1gfpch8	STAG12015041639	20150416	TR1_2_W0001_P0073_T0001_R1_P2_K1_Ch2-Ch1.zen
STAG1	nuc	11.3566666666667	13.9216143976489	6940.91687338586	4.97757579824927	827.897164481148	3910.15147254213	STAG1gfpch8	STAG12015041639	20150416	TR1_2_W0001_P0073_T0001_R1_P3_K1_Ch2-Ch1.zen
STAG1	nuc	11.4227777777778	23.2759852220867	11604.7373499977	4.00472895056151	827.897164481148	3910.15147254213	STAG1gfpch8	STAG12015041643	20150416	TR1_2_W0001_P0074_T0001_R1_P1_K1_Ch2-Ch1.zen
STAG1	nuc	11.4227777777778	41.336497311889	20609.1896732331	2.48952195088739	827.897164481148	3910.15147254213	STAG1gfpch8	STAG12015041643	20150416	TR1_2_W0001_P0074_T0001_R1_P3_K1_Ch2-Ch1.zen
STAG1	nuc	11.4886111111111	23.7928074775104	8093.60752501402	2.57263770546185	564.866218434774	2667.85848600685	STAG1gfpch8	STAG12015041648	20150416	TR1_2_W0001_P0075_T0001_R1_P1_K1_Ch2-Ch1.zen
STAG1	nuc	11.4886111111111	16.3084279016013	5547.64354355045	3.42135375713861	564.866218434774	2667.85848600685	STAG1gfpch8	STAG12015041648	20150416	TR1_2_W0001_P0075_T0001_R1_P2_K1_Ch2-Ch1.zen
STAG1	nuc	11.5547222222222	25.3709925257946	12152.1648442884	3.57583319592002	795.362932718904	3756.49256453888	STAG1gfpch8	STAG12015041650	20150416	TR1_2_W0001_P0076_T0001_R1_P1_K1_Ch2-Ch1.zen
STAG1	nuc	11.5547222222222	23.036412176596	11033.950599542	3.65056341117163	795.362932718904	3756.49256453888	STAG1gfpch8	STAG12015041650	20150416	TR1_2_W0001_P0076_T0001_R1_P2_K1_Ch2-Ch1.zen
STAG1	nuc	11.5547222222222	20.2041318850238	9677.34868680953	4.14467783328397	795.362932718904	3756.49256453888	STAG1gfpch8	STAG12015041650	20150416	TR1_2_W0001_P0076_T0001_R1_P3_K1_Ch2-Ch1.zen
STAG1	nuc	11.6219444444444	34.3527050596281	13800.893968013	2.70351732492899	667.106897351155	3150.74036840723	STAG1gfpch8	STAG12015041654	20150416	TR1_2_W0001_P0077_T0001_R1_P3_K1_Ch2-Ch1.zen
STAG1	nuc	11.6880555555556	42.3318385327682	18638.7353432346	1.64039591696491	731.136496284268	3453.15163552577	STAG1gfpch8	STAG12015041660	20150416	TR1_2_W0001_P0078_T0001_R1_P1_K1_Ch2-Ch1.zen
STAG1	nuc	11.6880555555556	21.5379646193398	9483.17947639057	2.97983681911722	731.136496284268	3453.15163552577	STAG1gfpch8	STAG12015041660	20150416	TR1_2_W0001_P0078_T0001_R1_P2_K1_Ch2-Ch1.zen
STAG1	nuc	11.7541666666667	22.6364748129693	10947.0374034581	3.25786895416767	803.039595278325	3792.74937842679	STAG1gfpch8	STAG12015041664	20150416	TR1_2_W0001_P0079_T0001_R1_P1_K1_Ch2-Ch1.zen
STAG1	nuc	11.7541666666667	22.4426242480111	10853.2909432512	3.49392422052519	803.039595278325	3792.74937842679	STAG1gfpch8	STAG12015041664	20150416	TR1_2_W0001_P0079_T0001_R1_P3_K1_Ch2-Ch1.zen
STAG1	nuc	12.2325	17.4905915564697	8720.306323116	3.85984816413946	827.897164481148	3910.15147254213	STAG1gfpch8	STAG1201504165	20150416	TR1_2_W0001_P0086_T0001_R1_P1_K1_Ch2-Ch1.zen
STAG1	nuc	12.2325	23.1874381531715	11560.5903260127	3.17702266436001	827.897164481148	3910.15147254213	STAG1gfpch8	STAG1201504165	20150416	TR1_2_W0001_P0086_T0001_R1_P2_K1_Ch2-Ch1.zen
STAG1	nuc	12.3658333333333	20.6302211929377	6362.91261436174	2.59988603354582	512.154775839268	2418.90277782562	STAG1gfpch8	STAG12015041613	20150416	TR1_2_W0001_P0088_T0001_R1_P1_K1_Ch2-Ch1.zen
STAG1	nuc	12.3658333333333	17.5637967033141	5417.14519463612	3.29340656897949	512.154775839268	2418.90277782562	STAG1gfpch8	STAG12015041613	20150416	TR1_2_W0001_P0088_T0001_R1_P3_K1_Ch2-Ch1.zen
STAG1	nuc	12.4316666666667	29.9068578335304	14330.803908027	3.5650491665465	795.699196784007	3758.08073694209	STAG1gfpch8	STAG12015041616	20150416	TR1_2_W0001_P0089_T0001_R1_P1_K1_Ch2-Ch1.zen
STAG1	nuc	12.4316666666667	28.5213410656084	13666.8903259685	3.85704466959064	795.699196784007	3758.08073694209	STAG1gfpch8	STAG12015041616	20150416	TR1_2_W0001_P0089_T0001_R1_P2_K1_Ch2-Ch1.zen
STAG1	nuc	12.4316666666667	31.8991977541819	15285.4957342268	3.16983250887734	795.699196784007	3758.08073694209	STAG1gfpch8	STAG12015041616	20150416	TR1_2_W0001_P0089_T0001_R1_P3_K1_Ch2-Ch1.zen
STAG1	nuc	12.4975	22.6948917721188	7602.76858080046	3.30848009665522	556.279182430807	2627.30198585658	STAG1gfpch8	STAG12015041620	20150416	TR1_2_W0001_P0090_T0001_R1_P1_K1_Ch2-Ch1.zen
STAG1	nuc	12.5633333333333	22.8968807547998	11318.2621222066	3.45502683041806	820.82878447852	3876.76757214783	STAG1gfpch8	STAG12015041623	20150416	TR1_2_W0001_P0091_T0001_R1_P1_K1_Ch2-Ch1.zen
STAG1	nuc	12.5633333333333	18.417868235948	9104.22090498174	3.68964945288543	820.82878447852	3876.76757214783	STAG1gfpch8	STAG12015041623	20150416	TR1_2_W0001_P0091_T0001_R1_P2_K1_Ch2-Ch1.zen
STAG1	nuc	12.5633333333333	17.8292191242227	8813.24306324608	3.24906795822998	820.82878447852	3876.76757214783	STAG1gfpch8	STAG12015041623	20150416	TR1_2_W0001_P0091_T0001_R1_P3_K1_Ch2-Ch1.zen
STAG1	nuc	12.6305555555556	31.7160196687922	19392.9226330479	2.09658883280095	1015.34524379665	4795.46720353639	STAG1gfpch8	STAG12015041626	20150416	TR1_2_W0001_P0092_T0001_R1_P2_K1_Ch2-Ch1.zen
STAG1	nuc	12.6305555555556	15.8886932864562	9715.22287040526	4.14084759239116	1015.34524379665	4795.46720353639	STAG1gfpch8	STAG12015041626	20150416	TR1_2_W0001_P0092_T0001_R1_P3_K1_Ch2-Ch1.zen
STAG1	nuc	13.0930555555556	30.0356154731885	14974.8947417758	2.13628302367393	827.897164481148	3910.15147254213	STAG1gfpch8	STAG12015041638	20150416	TR1_2_W0001_P0099_T0001_R1_P2_K1_Ch2-Ch1.zen
STAG1	nuc	13.0930555555556	22.7074061580611	11321.2601679249	3.38981012608696	827.897164481148	3910.15147254213	STAG1gfpch8	STAG12015041638	20150416	TR1_2_W0001_P0099_T0001_R1_P3_K1_Ch2-Ch1.zen
STAG1	nuc	13.225	11.2670324287276	3705.83069517852	4.36259261121857	546.166655790033	2579.54060602347	STAG1gfpch8	STAG12015041647	20150416	TR1_2_W0001_P0101_T0001_R1_P3_K1_Ch2-Ch1.zen
STAG1	nuc	13.3580555555556	39.3773816124701	16784.5658503586	2.35803364580203	707.803050791158	3342.94796510791	STAG1gfpch8	STAG12015041653	20150416	TR1_2_W0001_P0103_T0001_R1_P2_K1_Ch2-Ch1.zen
STAG1	nuc	13.4244444444444	20.8264378730419	10383.4634343795	3.45837980662211	827.897164481148	3910.15147254213	STAG1gfpch8	STAG12015041659	20150416	TR1_2_W0001_P0104_T0001_R1_P1_K1_Ch2-Ch1.zen
STAG1	nuc	13.4244444444444	18.1374185900109	9042.79569417822	2.76396802380121	827.897164481148	3910.15147254213	STAG1gfpch8	STAG12015041659	20150416	TR1_2_W0001_P0104_T0001_R1_P3_K1_Ch2-Ch1.zen
STAG1	nuc	13.4902777777778	21.1663589529171	10244.8684783625	3.76697036496107	803.728526533657	3796.00319505776	STAG1gfpch8	STAG12015041663	20150416	TR1_2_W0001_P0105_T0001_R1_P3_K1_Ch2-Ch1.zen
STAG1	nuc	14.0955555555556	24.9901677332548	11694.8818730053	3.65486589012635	777.098052890027	3670.22768790598	STAG1gfpch8	STAG1201504163	20150416	TR1_2_W0001_P0114_T0001_R1_P1_K1_Ch2-Ch1.zen
STAG1	nuc	14.0955555555556	36.6341606862052	17144.0298566601	2.62030437568517	777.098052890027	3670.22768790598	STAG1gfpch8	STAG1201504163	20150416	TR1_2_W0001_P0114_T0001_R1_P2_K1_Ch2-Ch1.zen
STAG1	nuc	14.0955555555556	29.0871965317991	13612.206652123	2.60013153509969	777.098052890027	3670.22768790598	STAG1gfpch8	STAG1201504163	20150416	TR1_2_W0001_P0114_T0001_R1_P3_K1_Ch2-Ch1.zen
STAG1	nuc	14.1611111111111	13.8626253358323	7125.96242358381	3.01676181167536	853.585825357071	4031.47880576784	STAG1gfpch8	STAG1201504167	20150416	TR1_2_W0001_P0115_T0001_R1_P1_K1_Ch2-Ch1.zen
STAG1	nuc	14.1611111111111	11.0305061172449	5670.13608175822	3.4120496922314	853.585825357071	4031.47880576784	STAG1gfpch8	STAG1201504167	20150416	TR1_2_W0001_P0115_T0001_R1_P3_K1_Ch2-Ch1.zen
STAG1	nuc	14.2927777777778	21.5267464154455	7115.21891433742	3.42321969712513	548.856768310855	2592.24598524914	STAG1gfpch8	STAG12015041615	20150416	TR1_2_W0001_P0117_T0001_R1_P1_K1_Ch2-Ch1.zen
STAG1	nuc	14.2927777777778	17.6641556747157	5838.51977149501	4.0858469586552	548.856768310855	2592.24598524914	STAG1gfpch8	STAG12015041615	20150416	TR1_2_W0001_P0117_T0001_R1_P2_K1_Ch2-Ch1.zen
STAG1	nuc	14.2927777777778	16.9922075273252	5616.4212678244	4.14545516496973	548.856768310855	2592.24598524914	STAG1gfpch8	STAG12015041615	20150416	TR1_2_W0001_P0117_T0001_R1_P3_K1_Ch2-Ch1.zen
STAG1	nuc	14.3586111111111	24.3072001455419	8855.90060301838	3.33652291992791	604.988262495334	2857.35456884839	STAG1gfpch8	STAG12015041617	20150416	TR1_2_W0001_P0118_T0001_R1_P1_K1_Ch2-Ch1.zen
STAG1	nuc	14.3586111111111	35.0861660746814	12783.0271457802	2.87719833850029	604.988262495334	2857.35456884839	STAG1gfpch8	STAG12015041617	20150416	TR1_2_W0001_P0118_T0001_R1_P3_K1_Ch2-Ch1.zen
STAG1	nuc	14.5577777777778	16.7267530505265	6669.51183201573	3.8569439245673	662.112145749994	3127.15019783272	STAG1gfpch8	STAG12015041627	20150416	TR1_2_W0001_P0121_T0001_R1_P1_K1_Ch2-Ch1.zen
STAG1	nuc	14.5577777777778	16.5997107580637	6618.85585173149	4.25430792352329	662.112145749994	3127.15019783272	STAG1gfpch8	STAG12015041627	20150416	TR1_2_W0001_P0121_T0001_R1_P2_K1_Ch2-Ch1.zen
STAG1	nuc	14.5577777777778	17.6633154115877	7042.95034274461	4.12611056304392	662.112145749994	3127.15019783272	STAG1gfpch8	STAG12015041627	20150416	TR1_2_W0001_P0121_T0001_R1_P3_K1_Ch2-Ch1.zen
STAG1	nuc	14.9547222222222	24.635759359439	12282.6816590669	3.8816517670277	827.897164481148	3910.15147254213	STAG1gfpch8	STAG12015041637	20150416	TR1_2_W0001_P0127_T0001_R1_P1_K1_Ch2-Ch1.zen
STAG1	nuc	14.9547222222222	22.6683395205412	11301.782665115	3.54830081092283	827.897164481148	3910.15147254213	STAG1gfpch8	STAG12015041637	20150416	TR1_2_W0001_P0127_T0001_R1_P2_K1_Ch2-Ch1.zen
STAG1	nuc	14.9547222222222	23.934879324524	11933.2430148402	3.61933648574338	827.897164481148	3910.15147254213	STAG1gfpch8	STAG12015041637	20150416	TR1_2_W0001_P0127_T0001_R1_P3_K1_Ch2-Ch1.zen
STAG1	cyt	3.86194444444444	7.33599333422282	28627.9960918886	-1.01972552	1372.03119968253	6480.09202830716	STAG1gfpch8	STAG1201504101	20150410	TR1_2_W0001_P0008_T0001_R1_P4_K1_Ch2-Ch1.zen
STAG1	cyt	3.86194444444444	9.939978897563	38789.7949287103	0.586383892996845	1372.03119968253	6480.09202830716	STAG1gfpch8	STAG1201504101	20150410	TR1_2_W0001_P0008_T0001_R1_P6_K1_Ch2-Ch1.zen
STAG1	cyt	5.52527777777778	8.64159097253193	31723.6424849971	5.75668996137931	1290.68810217791	6095.90925037947	STAG1gfpch8	STAG1201504102	20150410	TR1_2_W0001_P0020_T0001_R1_P6_K1_Ch2-Ch1.zen
STAG1	cyt	5.87166666666667	-0.117743438673131	-422.424613469519	-351.817553748148	1261.37571757602	5957.46709991428	STAG1gfpch8	STAG1201504104	20150410	TR1_2_W0001_P0025_T0001_R1_P4_K1_Ch2-Ch1.zen
STAG1	cyt	5.87166666666667	1.18149455445488	4238.81267700599	-35.99661528	1261.37571757602	5957.46709991428	STAG1gfpch8	STAG1201504104	20150410	TR1_2_W0001_P0025_T0001_R1_P6_K1_Ch2-Ch1.zen
STAG1	cyt	6.21777777777778	14.5702973149827	34309.3778628102	5.16797471141365	827.897164481148	3910.15147254213	STAG1gfpch8	STAG12015041012	20150410	TR1_2_W0001_P0030_T0001_R1_P4_K1_Ch2-Ch1.zen
STAG1	cyt	6.21777777777778	8.64907774182987	20366.3981588158	6.70048665465907	827.897164481148	3910.15147254213	STAG1gfpch8	STAG12015041012	20150410	TR1_2_W0001_P0030_T0001_R1_P5_K1_Ch2-Ch1.zen
STAG1	cyt	6.21777777777778	6.13184269333062	14438.9440663272	5.22323416706905	827.897164481148	3910.15147254213	STAG1gfpch8	STAG12015041012	20150410	TR1_2_W0001_P0030_T0001_R1_P6_K1_Ch2-Ch1.zen
STAG1	cyt	7.05194444444444	14.1102186232849	42088.1901837638	4.5433127374817	1048.71740186746	4953.0836305769	STAG1gfpch8	STAG1201504105	20150410	TR1_2_W0001_P0042_T0001_R1_P6_K1_Ch2-Ch1.zen
STAG1	cyt	7.09583333333333	167.633227912007	396596.018662371	0.291347548828893	831.80247518846	3928.59622276966	STAG1gfpch8	STAG12015041610	20150416	TR1_2_W0001_P0009_T0001_R1_P5_K1_Ch2-Ch1.zen
STAG1	cyt	7.16194444444444	69.2972429363795	136974.051143973	2.32669005650524	694.95120225418	3282.24879057547	STAG1gfpch8	STAG12015041614	20150416	TR1_2_W0001_P0010_T0001_R1_P4_K1_Ch2-Ch1.zen
STAG1	cyt	8.15361111111111	40.8433816041392	68700.1574513123	2.32242220240348	591.381870202515	2793.09169038679	STAG1gfpch8	STAG12015041655	20150416	TR1_2_W0001_P0025_T0001_R1_P5_K1_Ch2-Ch1.zen
STAG1	cyt	9.22055555555556	16.1637049019487	33515.3529889764	3.89740919005428	729.012291580326	3443.11903424696	STAG1gfpch8	STAG12015041624	20150416	TR1_2_W0001_P0041_T0001_R1_P4_K1_Ch2-Ch1.zen
STAG1	cyt	10.1533333333333	93.386379398713	219901.386276825	1.12358005548153	827.897164481148	3910.15147254213	STAG1gfpch8	STAG12015041670	20150416	TR1_2_W0001_P0055_T0001_R1_P4_K1_Ch2-Ch1.zen
STAG1	cyt	10.1533333333333	125.50203758728	295525.666844618	1.29502830347778	827.897164481148	3910.15147254213	STAG1gfpch8	STAG12015041670	20150416	TR1_2_W0001_P0055_T0001_R1_P5_K1_Ch2-Ch1.zen
STAG1	cyt	10.1533333333333	13.1256562559227	30907.6122776666	4.03890267742937	827.897164481148	3910.15147254213	STAG1gfpch8	STAG12015041670	20150416	TR1_2_W0001_P0055_T0001_R1_P6_K1_Ch2-Ch1.zen
STAG1	cyt	10.5591666666667	12.1301389113342	18258.7854187018	3.87051023634749	529.222227533877	2499.51221126659	STAG1gfpch8	STAG1201504166	20150416	TR1_2_W0001_P0061_T0001_R1_P4_K1_Ch2-Ch1.zen
STAG1	cyt	11.1538888888889	60.061919072383	141430.681342439	2.70794582471698	827.897164481148	3910.15147254213	STAG1gfpch8	STAG12015041632	20150416	TR1_2_W0001_P0070_T0001_R1_P4_K1_Ch2-Ch1.zen
STAG1	cyt	11.1538888888889	15.9079237179497	37459.1509049481	4.65203699864344	827.897164481148	3910.15147254213	STAG1gfpch8	STAG12015041632	20150416	TR1_2_W0001_P0070_T0001_R1_P5_K1_Ch2-Ch1.zen
STAG1	cyt	11.1538888888889	0.16520479156557	389.01564573713	10.87898136	827.897164481148	3910.15147254213	STAG1gfpch8	STAG12015041632	20150416	TR1_2_W0001_P0070_T0001_R1_P6_K1_Ch2-Ch1.zen
STAG1	cyt	11.2247222222222	11.3064589435682	30017.5667777127	4.37652815203488	933.42803691258	4408.57291174953	STAG1gfpch8	STAG12015041633	20150416	TR1_2_W0001_P0071_T0001_R1_P4_K1_Ch2-Ch1.zen
STAG1	cyt	11.2908333333333	16.4639156558616	54749.1242314715	4.41485537931035	1169.16554967478	5521.95923822429	STAG1gfpch8	STAG12015041635	20150416	TR1_2_W0001_P0072_T0001_R1_P4_K1_Ch2-Ch1.zen
STAG1	cyt	11.3566666666667	23.029945604841	54229.7174062432	0.631105461047509	827.897164481148	3910.15147254213	STAG1gfpch8	STAG12015041639	20150416	TR1_2_W0001_P0073_T0001_R1_P4_K1_Ch2-Ch1.zen
STAG1	cyt	11.3566666666667	30.5109743644552	71845.6546083083	2.75133339515947	827.897164481148	3910.15147254213	STAG1gfpch8	STAG12015041639	20150416	TR1_2_W0001_P0073_T0001_R1_P5_K1_Ch2-Ch1.zen
STAG1	cyt	11.3566666666667	0.875190994371782	2060.85420763192	0.808005388669951	827.897164481148	3910.15147254213	STAG1gfpch8	STAG12015041639	20150416	TR1_2_W0001_P0073_T0001_R1_P6_K1_Ch2-Ch1.zen
STAG1	cyt	11.4227777777778	21.530002056588	50697.7283975509	3.4106631970592	827.897164481148	3910.15147254213	STAG1gfpch8	STAG12015041643	20150416	TR1_2_W0001_P0074_T0001_R1_P4_K1_Ch2-Ch1.zen
STAG1	cyt	12.3658333333333	11.1652122838632	16264.3325495703	3.49219001028251	512.154775839268	2418.90277782562	STAG1gfpch8	STAG12015041613	20150416	TR1_2_W0001_P0088_T0001_R1_P4_K1_Ch2-Ch1.zen
STAG1	cyt	13.0930555555556	12.7834445974149	30101.7900732885	0.874023907713499	827.897164481148	3910.15147254213	STAG1gfpch8	STAG12015041638	20150416	TR1_2_W0001_P0099_T0001_R1_P6_K1_Ch2-Ch1.zen
STAG1	cyt	14.0955555555556	25.5990107255954	56580.5333631065	3.09934742553869	777.098052890027	3670.22768790598	STAG1gfpch8	STAG1201504163	20150416	TR1_2_W0001_P0114_T0001_R1_P5_K1_Ch2-Ch1.zen
STAG1	cyt	14.1611111111111	11.2395236644175	27287.4614138034	3.70275329296875	853.585825357071	4031.47880576784	STAG1gfpch8	STAG1201504167	20150416	TR1_2_W0001_P0115_T0001_R1_P4_K1_Ch2-Ch1.zen
STAG1	cyt	14.1611111111111	7.58754678003559	18421.144540237	3.4897447	853.585825357071	4031.47880576784	STAG1gfpch8	STAG1201504167	20150416	TR1_2_W0001_P0115_T0001_R1_P6_K1_Ch2-Ch1.zen
STAG1	cyt	14.2927777777778	15.2386442714908	23788.8467842027	0.67134288	548.856768310855	2592.24598524914	STAG1gfpch8	STAG12015041615	20150416	TR1_2_W0001_P0117_T0001_R1_P6_K1_Ch2-Ch1.zen
STAG1	cyt	14.3586111111111	15.1867515197843	26132.4344741366	3.80519396793621	604.988262495334	2857.35456884839	STAG1gfpch8	STAG12015041617	20150416	TR1_2_W0001_P0118_T0001_R1_P6_K1_Ch2-Ch1.zen
STAG1	cyt	14.9547222222222	20.7111185814817	48769.4642059793	3.51036412912516	827.897164481148	3910.15147254213	STAG1gfpch8	STAG12015041637	20150416	TR1_2_W0001_P0127_T0001_R1_P5_K1_Ch2-Ch1.zen
STAG2	nuc	2.07194444444444	167.395900680899	108812.901795742	6.41359426160086	1079.40574716841	5098.0244320635	STAG2gfpcf2	STAG2201502135	20150213	STAG2_mEGFP_4_R1_P2_K1_Ch2-Ch1.zen
STAG2	nuc	3.73694444444444	85.2453132754867	55412.2882595251	4.56924244299646	1079.40574716841	5098.0244320635	STAG2gfpcf2	STAG2201501301	20150130	TR1_2_W0001_P0005_T0001_R1_P1_K1_Ch2-Ch1.zen
STAG2	nuc	4.10083333333333	74.5333248787664	48449.1395999208	3.58080776483854	1079.40574716841	5098.0244320635	STAG2gfpcf2	STAG22015013019	20150130	TR1_2_W0001_P0012_T0001_R1_P3_K1_Ch2-Ch1.zen
STAG2	nuc	4.12055555555556	124.61947188479	100825.669686912	1.04207883910441	1343.48976196161	6345.29105359569	STAG2gfpcf2	STAG2201512044	20151204	TR1_2_W0001_P0010_T0001_R1_P1_K1_Ch2-Ch1.zen
STAG2	nuc	4.20472222222222	49.3932195245479	32107.2351451761	3.63462406204163	1079.40574716841	5098.0244320635	STAG2gfpcf2	STAG22015013025	20150130	TR1_2_W0001_P0014_T0001_R1_P1_K1_Ch2-Ch1.zen
STAG2	nuc	4.34611111111111	108.504580658048	86312.2486672333	1.24004134629608	1320.91086022434	6238.65108710698	STAG2gfpcf2	STAG2201512043	20151204	TR1_2_W0001_P0013_T0001_R1_P3_K1_Ch2-Ch1.zen
STAG2	nuc	4.51888888888889	60.5687459130454	39371.6989132907	3.95150569842979	1079.40574716841	5098.0244320635	STAG2gfpcf2	STAG2201501302	20150130	TR1_2_W0001_P0020_T0001_R1_P1_K1_Ch2-Ch1.zen
STAG2	nuc	4.72666666666667	62.9395152050325	40912.7777873852	3.78339920711445	1079.40574716841	5098.0244320635	STAG2gfpcf2	STAG22015013013	20150130	TR1_2_W0001_P0024_T0001_R1_P1_K1_Ch2-Ch1.zen
STAG2	nuc	4.77861111111111	83.6168270623614	54353.7180695519	3.62207172777605	1079.40574716841	5098.0244320635	STAG2gfpcf2	STAG22015013015	20150130	TR1_2_W0001_P0025_T0001_R1_P3_K1_Ch2-Ch1.zen
STAG2	nuc	4.92	198.088081079246	169804.98333778	0.714378030367083	1423.44679539301	6722.92746234922	STAG2gfpcf2	STAG2201512042	20151204	TR1_2_W0001_P0020_T0001_R1_P3_K1_Ch2-Ch1.zen
STAG2	nuc	5.35305555555556	108.723158528938	70673.6683742588	2.75636773012417	1079.40574716841	5098.0244320635	STAG2gfpcf2	STAG2201501305	20150130	TR1_2_W0001_P0036_T0001_R1_P2_K1_Ch2-Ch1.zen
STAG2	nuc	5.56055555555556	114.277318905438	74284.0573093974	2.52048770799659	1079.40574716841	5098.0244320635	STAG2gfpcf2	STAG22015013016	20150130	TR1_2_W0001_P0040_T0001_R1_P3_K1_Ch2-Ch1.zen
STAG2	nuc	5.6125	54.1604271993339	35206.0786559574	4.71984446985226	1079.40574716841	5098.0244320635	STAG2gfpcf2	STAG22015013018	20150130	TR1_2_W0001_P0041_T0001_R1_P1_K1_Ch2-Ch1.zen
STAG2	nuc	5.75138888888889	113.65401901911	82260.5101223207	0.728547026478617	1201.86517961538	5676.39932045836	STAG2gfpcf2	STAG2201512118	20151211	TR1_2_W0001_P0021_T0001_R1_P2_K1_Ch2-Ch1.zen
STAG2	nuc	5.75138888888889	95.0146320662196	68769.693938739	0.64978964779335	1201.86517961538	5676.39932045836	STAG2gfpcf2	STAG2201512118	20151211	TR1_2_W0001_P0021_T0001_R1_P3_K1_Ch2-Ch1.zen
STAG2	nuc	5.99472222222222	213.21815240945	141249.798312015	0.577490242778496	1100.0509819523	5195.5317054962	STAG2gfpcf2	STAG2201512117	20151211	TR1_2_W0001_P0024_T0001_R1_P3_K1_Ch2-Ch1.zen
STAG2	nuc	6.43472222222222	114.937010728045	71145.6786141038	0.807365938872449	1027.86902983109	4854.6169415779	STAG2gfpcf2	STAG22015121113	20151211	TR1_2_W0001_P0030_T0001_R1_P1_K1_Ch2-Ch1.zen
STAG2	nuc	6.71416666666667	107.633178258149	88853.3920767407	0.630021701611892	1370.80916686057	6474.32037737842	STAG2gfpcf2	STAG2201512046	20151204	TR1_2_W0001_P0014_T0001_R1_P1_K1_Ch2-Ch1.zen
STAG2	nuc	6.87444444444444	115.396052531814	77134.4753191892	0.831813713188709	1109.95846952899	5242.32468752249	STAG2gfpcf2	STAG22015121115	20151211	TR1_2_W0001_P0036_T0001_R1_P3_K1_Ch2-Ch1.zen
STAG2	nuc	7.12694444444444	129.747806636938	92761.1335321808	0.615991848537754	1187.17618106418	5607.02330157667	STAG2gfpcf2	STAG22015120414	20151204	TR1_2_W0001_P0020_T0001_R1_P2_K1_Ch2-Ch1.zen
STAG2	nuc	7.58611111111111	92.2237759316446	63146.2511521846	1.29253856995531	1136.98261817567	5369.95951846341	STAG2gfpcf2	STAG22015120412	20151204	TR1_2_W0001_P0026_T0001_R1_P1_K1_Ch2-Ch1.zen
STAG2	nuc	8.56416666666667	208.904046667182	122714.724374968	0.494254270958603	975.43644036274	4606.97825441396	STAG2gfpcf2	STAG22015121127	20151211	TR1_2_W0001_P0059_T0001_R1_P3_K1_Ch2-Ch1.zen
STAG2	nuc	8.78111111111111	79.7360845159164	45507.9569788709	0.651237079582926	947.723360460731	4476.08960684209	STAG2gfpcf2	STAG22015120416	20151204	TR1_2_W0001_P0042_T0001_R1_P2_K1_Ch2-Ch1.zen
STAG2	nuc	8.78111111111111	90.0640008118038	51402.4321506585	0.947626101246497	947.723360460731	4476.08960684209	STAG2gfpcf2	STAG22015120416	20151204	TR1_2_W0001_P0042_T0001_R1_P3_K1_Ch2-Ch1.zen
STAG2	nuc	8.93527777777778	129.72544566058	72559.7022912893	0.989038491969458	928.794154064212	4386.68712131505	STAG2gfpcf2	STAG22015121126	20151211	TR1_2_W0001_P0064_T0001_R1_P3_K1_Ch2-Ch1.zen
STAG2	nuc	9.00361111111111	103.134236738503	76134.9389266406	0.915095975378678	1225.83014542588	5789.58565612129	STAG2gfpcf2	STAG22015120417	20151204	TR1_2_W0001_P0045_T0001_R1_P1_K1_Ch2-Ch1.zen
STAG2	nuc	9.22472222222222	93.7737827555002	60094.2479415434	1.17130678619954	1064.14454104937	5025.94588156319	STAG2gfpcf2	STAG22015120418	20151204	TR1_2_W0001_P0048_T0001_R1_P2_K1_Ch2-Ch1.zen
STAG2	nuc	9.44611111111111	50.9480718778483	28422.4452006164	1.11743464731654	926.366491545421	4375.22129128212	STAG2gfpcf2	STAG22015120419	20151204	TR1_2_W0001_P0051_T0001_R1_P3_K1_Ch2-Ch1.zen
STAG2	nuc	9.59944444444444	84.1948702860613	49968.53489251	0.924471707140998	985.507959190698	4654.54595468571	STAG2gfpcf2	STAG22015120420	20151204	TR1_2_W0001_P0053_T0001_R1_P2_K1_Ch2-Ch1.zen
STAG2	nuc	9.745	136.783783709201	73362.7994531354	0.772130899390994	890.615880331198	4206.37144968231	STAG2gfpcf2	STAG22015121123	20151211	TR1_2_W0001_P0075_T0001_R1_P3_K1_Ch2-Ch1.zen
STAG2	nuc	9.82055555555556	107.391763968367	67241.1164961005	0.870141665617445	1039.71208617276	4910.55159890071	STAG2gfpcf2	STAG22015120421	20151204	TR1_2_W0001_P0056_T0001_R1_P3_K1_Ch2-Ch1.zen
STAG2	nuc	10.1852777777778	100.951428951384	48241.895145828	1.11912929706067	793.525782704684	3747.81572018963	STAG2gfpcf2	STAG22015121121	20151211	TR1_2_W0001_P0081_T0001_R1_P2_K1_Ch2-Ch1.zen
STAG2	nuc	10.4061111111111	126.634716897695	76178.6477197594	0.844006901083839	998.917513981992	4717.87917125274	STAG2gfpcf2	STAG22015121120	20151211	TR1_2_W0001_P0084_T0001_R1_P1_K1_Ch2-Ch1.zen
STAG2	nuc	10.8452777777778	103.068085288377	47382.5795885599	1.10636217337003	763.385040283884	3605.46124258484	STAG2gfpcf2	STAG22015121129	20151211	TR1_2_W0001_P0090_T0001_R1_P1_K1_Ch2-Ch1.zen
STAG2	nuc	11.0658333333333	93.0128748853634	40027.9377882768	0.88376121403256	714.610347718849	3375.09877229484	STAG2gfpcf2	STAG22015121130	20151211	TR1_2_W0001_P0093_T0001_R1_P2_K1_Ch2-Ch1.zen
STAG2	nuc	12.1763888888889	91.3940704064314	62253.1351655072	1.33671435760188	1131.07749312996	5342.06966162654	STAG2gfpcf2	STAG22015120426	20151204	TR1_2_W0001_P0088_T0001_R1_P3_K1_Ch2-Ch1.zen
STAG2	nuc	12.7441666666667	83.8857948480671	54528.5560741456	1.15700328181395	1079.40574716841	5098.0244320635	STAG2gfpcf2	STAG22015121134	20151211	TR1_2_W0001_P0117_T0001_R1_P2_K1_Ch2-Ch1.zen
STAG2	nuc	13.0916666666667	92.8378076332504	60347.6620624414	1.14209810925352	1079.40574716841	5098.0244320635	STAG2gfpcf2	STAG22015120433	20151204	TR1_2_W0001_P0100_T0001_R1_P1_K1_Ch2-Ch1.zen
STAG2	nuc	13.5363888888889	69.179298291922	33252.2655379582	1.1075176002624	798.167867115616	3769.74024653639	STAG2gfpcf2	STAG22015120435	20151204	TR1_2_W0001_P0106_T0001_R1_P2_K1_Ch2-Ch1.zen
STAG2	nuc	13.7577777777778	132.002959217959	86492.3420940053	1.05288456928845	1088.0356927968	5138.78359401566	STAG2gfpcf2	STAG22015120436	20151204	TR1_2_W0001_P0109_T0001_R1_P1_K1_Ch2-Ch1.zen
STAG2	nuc	14.1322222222222	113.525790549351	82760.3764117566	0.834228289275809	1210.53423124498	5717.34317973135	STAG2gfpcf2	STAG22015120438	20151204	TR1_2_W0001_P0114_T0001_R1_P2_K1_Ch2-Ch1.zen
STAG2	nuc	14.1322222222222	93.5547005130071	68201.4385636877	0.87034671841282	1210.53423124498	5717.34317973135	STAG2gfpcf2	STAG22015120438	20151204	TR1_2_W0001_P0114_T0001_R1_P3_K1_Ch2-Ch1.zen
STAG2	nuc	14.9908333333333	139.961469073212	85147.4137352653	0.792917322529649	1010.21106563191	4771.21852245324	STAG2gfpcf2	STAG22015121137	20151211	TR1_2_W0001_P0148_T0001_R1_P1_K1_Ch2-Ch1.zen
STAG2	nuc	14.9908333333333	154.596037735372	94050.5474403159	0.708061786579605	1010.21106563191	4771.21852245324	STAG2gfpcf2	STAG22015121137	20151211	TR1_2_W0001_P0148_T0001_R1_P3_K1_Ch2-Ch1.zen
STAG2	cyt	2.07194444444444	102.011889523457	313186.873949732	6.64731164072928	1079.40574716841	5098.0244320635	STAG2gfpcf2	STAG2201502135	20150213	STAG2_mEGFP_4_R1_P4_K1_Ch2-Ch1.zen
STAG2	cyt	2.07194444444444	105.564633372463	324094.158828116	5.68068551270479	1079.40574716841	5098.0244320635	STAG2gfpcf2	STAG2201502135	20150213	STAG2_mEGFP_4_R1_P5_K1_Ch2-Ch1.zen
STAG2	cyt	3.64111111111111	89.9682428330098	364687.751970475	1.12226497634541	1425.16092196877	6731.02326801432	STAG2gfpcf2	STAG2201512041	20151204	TR1_2_W0001_P0005_T0001_R1_P4_K1_Ch2-Ch1.zen
STAG2	cyt	3.84083333333333	69.9570330081091	214775.20493893	3.92902251890269	1079.40574716841	5098.0244320635	STAG2gfpcf2	STAG2201501306	20150130	TR1_2_W0001_P0007_T0001_R1_P5_K1_Ch2-Ch1.zen
STAG2	cyt	3.8925	62.3219664194096	191334.774137352	4.43748902480219	1079.40574716841	5098.0244320635	STAG2gfpcf2	STAG2201501309	20150130	TR1_2_W0001_P0008_T0001_R1_P4_K1_Ch2-Ch1.zen
STAG2	cyt	4.15277777777778	34.7841561861211	106790.896529816	4.29714105545236	1079.40574716841	5098.0244320635	STAG2gfpcf2	STAG22015013022	20150130	TR1_2_W0001_P0013_T0001_R1_P4_K1_Ch2-Ch1.zen
STAG2	cyt	4.34611111111111	82.5658527589579	310200.158640771	0.994411360528703	1320.91086022434	6238.65108710698	STAG2gfpcf2	STAG2201512043	20151204	TR1_2_W0001_P0013_T0001_R1_P5_K1_Ch2-Ch1.zen
STAG2	cyt	4.57083333333333	88.0757962677045	270401.650558322	2.28558254054795	1079.40574716841	5098.0244320635	STAG2gfpcf2	STAG2201501304	20150130	TR1_2_W0001_P0021_T0001_R1_P5_K1_Ch2-Ch1.zen
STAG2	cyt	4.92	63.8705150463923	258588.78838683	1.27949108723041	1423.44679539301	6722.92746234922	STAG2gfpcf2	STAG2201512042	20151204	TR1_2_W0001_P0020_T0001_R1_P5_K1_Ch2-Ch1.zen
STAG2	cyt	4.98583333333333	31.7875567974242	113449.310785627	0.331827037055852	1254.80626596267	5926.43963418328	STAG2gfpcf2	STAG2201512115	20151211	TR1_2_W0001_P0011_T0001_R1_P4_K1_Ch2-Ch1.zen
STAG2	cyt	4.98583333333333	85.5289845720622	305251.655977575	1.16525606522716	1254.80626596267	5926.43963418328	STAG2gfpcf2	STAG2201512115	20151211	TR1_2_W0001_P0011_T0001_R1_P5_K1_Ch2-Ch1.zen
STAG2	cyt	5.29944444444444	1560.08155210825	4322847.1859141	0.526906903478257	974.214407540781	4601.20660348522	STAG2gfpcf2	STAG22015121111	20151211	TR1_2_W0001_P0015_T0001_R1_P5_K1_Ch2-Ch1.zen
STAG2	cyt	5.44972222222222	140.26112614037	538917.051198875	0.520531138333144	1350.87936983131	6380.19211055404	STAG2gfpcf2	STAG22015121110	20151211	TR1_2_W0001_P0017_T0001_R1_P4_K1_Ch2-Ch1.zen
STAG2	cyt	5.99472222222222	22.5377040957474	70516.4628377518	0.371815272880435	1100.0509819523	5195.5317054962	STAG2gfpcf2	STAG2201512117	20151211	TR1_2_W0001_P0024_T0001_R1_P4_K1_Ch2-Ch1.zen
STAG2	cyt	5.99472222222222	3.62137844003847	11330.6482818094	0.878403503214288	1100.0509819523	5195.5317054962	STAG2gfpcf2	STAG2201512117	20151211	TR1_2_W0001_P0024_T0001_R1_P5_K1_Ch2-Ch1.zen
STAG2	cyt	6.21388888888889	117.413203947023	437221.52040602	1.03856233841095	1309.23183513394	6183.49114802963	STAG2gfpcf2	STAG2201512116	20151211	TR1_2_W0001_P0027_T0001_R1_P5_K1_Ch2-Ch1.zen
STAG2	cyt	6.43472222222222	14.6707452660519	42890.1920670999	0.334043442045454	1027.86902983109	4854.6169415779	STAG2gfpcf2	STAG22015121113	20151211	TR1_2_W0001_P0030_T0001_R1_P5_K1_Ch2-Ch1.zen
STAG2	cyt	6.71416666666667	55.1444050734917	215003.975195092	1.17946424614468	1370.80916686057	6474.32037737842	STAG2gfpcf2	STAG2201512046	20151204	TR1_2_W0001_P0014_T0001_R1_P5_K1_Ch2-Ch1.zen
STAG2	cyt	7.12694444444444	77.6102388815884	262060.900303119	1.40642516369696	1187.17618106418	5607.02330157667	STAG2gfpcf2	STAG22015120414	20151204	TR1_2_W0001_P0020_T0001_R1_P4_K1_Ch2-Ch1.zen
STAG2	cyt	7.12694444444444	0.59021373769017	1992.93219167049	-1.9305188	1187.17618106418	5607.02330157667	STAG2gfpcf2	STAG22015120414	20151204	TR1_2_W0001_P0020_T0001_R1_P5_K1_Ch2-Ch1.zen
STAG2	cyt	7.43277777777778	92.882133534313	336610.489283026	1.22935695134656	1274.17015517505	6017.89512306079	STAG2gfpcf2	STAG22015120413	20151204	TR1_2_W0001_P0024_T0001_R1_P4_K1_Ch2-Ch1.zen
STAG2	cyt	7.58611111111111	59.215252620682	191494.121159107	1.38283064796437	1136.98261817567	5369.95951846341	STAG2gfpcf2	STAG22015120412	20151204	TR1_2_W0001_P0026_T0001_R1_P4_K1_Ch2-Ch1.zen
STAG2	cyt	7.96222222222222	67.5046585441494	197171.587672976	1.12572237328881	1026.93405169885	4850.20104757872	STAG2gfpcf2	STAG22015120410	20151204	TR1_2_W0001_P0031_T0001_R1_P4_K1_Ch2-Ch1.zen
STAG2	cyt	8.18472222222222	74.9171358140743	239662.699112652	1.15791087652174	1124.73768526839	5312.1268014392	STAG2gfpcf2	STAG2201512049	20151204	TR1_2_W0001_P0034_T0001_R1_P4_K1_Ch2-Ch1.zen
STAG2	cyt	8.18472222222222	61.196244058366	195769.056934893	1.23098369335623	1124.73768526839	5312.1268014392	STAG2gfpcf2	STAG2201512049	20151204	TR1_2_W0001_P0034_T0001_R1_P5_K1_Ch2-Ch1.zen
STAG2	cyt	8.56	82.5111931007452	190774.915612312	0.998223334512987	812.906075042195	3839.34868089171	STAG2gfpcf2	STAG2201512047	20151204	TR1_2_W0001_P0039_T0001_R1_P5_K1_Ch2-Ch1.zen
STAG2	cyt	8.93527777777778	88.3157438499573	233305.855262629	1.09504077644666	928.794154064212	4386.68712131505	STAG2gfpcf2	STAG22015121126	20151211	TR1_2_W0001_P0064_T0001_R1_P5_K1_Ch2-Ch1.zen
STAG2	cyt	9.15527777777778	137.421937586663	404951.614454478	0.10714578683858	1036.04598770688	4893.23664611448	STAG2gfpcf2	STAG22015121125	20151211	TR1_2_W0001_P0067_T0001_R1_P5_K1_Ch2-Ch1.zen
STAG2	cyt	9.22472222222222	131.249348143753	397251.742251933	1.06862275899654	1064.14454104937	5025.94588156319	STAG2gfpcf2	STAG22015120418	20151204	TR1_2_W0001_P0048_T0001_R1_P4_K1_Ch2-Ch1.zen
STAG2	cyt	9.22472222222222	88.8837715795632	269024.064631783	1.22063255330792	1064.14454104937	5025.94588156319	STAG2gfpcf2	STAG22015120418	20151204	TR1_2_W0001_P0048_T0001_R1_P5_K1_Ch2-Ch1.zen
STAG2	cyt	9.59944444444444	68.2669981050285	191354.630583007	1.22734167532314	985.507959190698	4654.54595468571	STAG2gfpcf2	STAG22015120420	20151204	TR1_2_W0001_P0053_T0001_R1_P4_K1_Ch2-Ch1.zen
STAG2	cyt	9.745	99.6014259604991	252303.935460974	-0.0413051600364964	890.615880331198	4206.37144968231	STAG2gfpcf2	STAG22015121123	20151211	TR1_2_W0001_P0075_T0001_R1_P5_K1_Ch2-Ch1.zen
STAG2	cyt	9.82055555555556	93.2015915623135	275616.018770814	0.954641401081995	1039.71208617276	4910.55159890071	STAG2gfpcf2	STAG22015120421	20151204	TR1_2_W0001_P0056_T0001_R1_P5_K1_Ch2-Ch1.zen
STAG2	cyt	9.96611111111111	155.421023474079	387651.504994242	0.801896763002408	876.927472412744	4141.72121209798	STAG2gfpcf2	STAG22015121122	20151211	TR1_2_W0001_P0078_T0001_R1_P5_K1_Ch2-Ch1.zen
STAG2	cyt	9.99527777777778	139.425301763996	403472.092451207	0.797227325105704	1017.42844068777	4805.30612525382	STAG2gfpcf2	STAG22015120422	20151204	TR1_2_W0001_P0059_T0001_R1_P4_K1_Ch2-Ch1.zen
STAG2	cyt	9.99527777777778	64.9247414647019	187880.685637371	1.46834343168083	1017.42844068777	4805.30612525382	STAG2gfpcf2	STAG22015120422	20151204	TR1_2_W0001_P0059_T0001_R1_P5_K1_Ch2-Ch1.zen
STAG2	cyt	10.6258333333333	95.9662433766906	265763.934126936	0.896872437182475	973.664902849028	4598.6112973629	STAG2gfpcf2	STAG22015121128	20151211	TR1_2_W0001_P0087_T0001_R1_P4_K1_Ch2-Ch1.zen
STAG2	cyt	11.0658333333333	100.6779657525	204631.160111081	0.846405746209841	714.610347718849	3375.09877229484	STAG2gfpcf2	STAG22015121130	20151211	TR1_2_W0001_P0093_T0001_R1_P4_K1_Ch2-Ch1.zen
STAG2	cyt	11.4116666666667	106.244483353238	347382.157378762	1.18728997499498	1149.56381514805	5429.38040789081	STAG2gfpcf2	STAG22015120429	20151204	TR1_2_W0001_P0078_T0001_R1_P4_K1_Ch2-Ch1.zen
STAG2	cyt	11.7175	106.014366136647	322881.249296556	1.05244254743506	1070.80420985092	5057.39944232921	STAG2gfpcf2	STAG22015120428	20151204	TR1_2_W0001_P0082_T0001_R1_P4_K1_Ch2-Ch1.zen
STAG2	cyt	12.1763888888889	76.4202662922424	245849.280298736	0.904513162981978	1131.07749312996	5342.06966162654	STAG2gfpcf2	STAG22015120426	20151204	TR1_2_W0001_P0088_T0001_R1_P5_K1_Ch2-Ch1.zen
STAG2	cyt	13.0916666666667	38.0166006561867	116714.829745102	0.19419510185022	1079.40574716841	5098.0244320635	STAG2gfpcf2	STAG22015120433	20151204	TR1_2_W0001_P0100_T0001_R1_P4_K1_Ch2-Ch1.zen
STAG2	cyt	13.415	98.6734633360379	309700.748091503	1.04617740057637	1103.50383979153	5211.83952456332	STAG2gfpcf2	STAG22015121133	20151211	TR1_2_W0001_P0126_T0001_R1_P4_K1_Ch2-Ch1.zen
STAG2	cyt	13.5363888888889	83.4466345354996	189439.744698427	1.09366793752045	798.167867115616	3769.74024653639	STAG2gfpcf2	STAG22015120435	20151204	TR1_2_W0001_P0106_T0001_R1_P5_K1_Ch2-Ch1.zen
STAG2	cyt	13.7577777777778	116.2519242511	359758.71783577	0.735407964205817	1088.0356927968	5138.78359401566	STAG2gfpcf2	STAG22015120436	20151204	TR1_2_W0001_P0109_T0001_R1_P5_K1_Ch2-Ch1.zen
STAG2	cyt	13.9102777777778	7.25633017917824	24323.3466163074	0.187630042434536	1178.52353255971	5566.15691412824	STAG2gfpcf2	STAG22015120437	20151204	TR1_2_W0001_P0111_T0001_R1_P5_K1_Ch2-Ch1.zen
STAG2	cyt	14.9908333333333	19.6862601544473	56564.4248243173	1.08071523902439	1010.21106563191	4771.21852245324	STAG2gfpcf2	STAG22015121137	20151211	TR1_2_W0001_P0148_T0001_R1_P5_K1_Ch2-Ch1.zen
NIPBL	nuc	5.77083333333333	30.8984065841895	20002.6176180683	0.987149928548439	1074.97880519574	5077.11602167641	gfpNIPBLcf1	NIPBL201512041	20151204	TR1_2_W0001_P0002_T0001_R1_P3_K1_Ch2-Ch1.zen
NIPBL	nuc	7.27583333333333	52.5032056857399	44805.2860020412	1.1081888283261	1417.07418128118	6692.82965851276	gfpNIPBLcf1	NIPBL201512044	20151204	TR1_2_W0001_P0022_T0001_R1_P1_K1_Ch2-Ch1.zen
NIPBL	nuc	8.12027777777778	41.800215742931	19089.6800774123	0.937189907095047	758.349280869905	3581.67739244896	gfpNIPBLcf1	NIPBL2015121110	20151211	TR1_2_W0001_P0053_T0001_R1_P2_K1_Ch2-Ch1.zen
NIPBL	nuc	8.12027777777778	46.3270442202032	21157.0308281333	0.587527376581343	758.349280869905	3581.67739244896	gfpNIPBLcf1	NIPBL2015121110	20151211	TR1_2_W0001_P0053_T0001_R1_P3_K1_Ch2-Ch1.zen
NIPBL	nuc	8.7075	47.6033488163641	30276.3156041989	1.11612562635845	1056.12341286229	4988.06215935982	gfpNIPBLcf1	NIPBL201512045	20151204	TR1_2_W0001_P0041_T0001_R1_P1_K1_Ch2-Ch1.zen
NIPBL	nuc	8.7075	47.2973787470623	30081.7148751755	0.895348654690979	1056.12341286229	4988.06215935982	gfpNIPBLcf1	NIPBL201512045	20151204	TR1_2_W0001_P0041_T0001_R1_P3_K1_Ch2-Ch1.zen
NIPBL	nuc	8.86222222222222	89.6141041599279	53328.1845644494	0.654802989885808	988.165265461266	4667.0963902623	gfpNIPBLcf1	NIPBL2015121112	20151211	TR1_2_W0001_P0063_T0001_R1_P2_K1_Ch2-Ch1.zen
NIPBL	nuc	8.92861111111111	36.6277637845556	28275.0212027857	1.28178051397566	1281.8632208596	6054.22940877327	gfpNIPBLcf1	NIPBL201512046	20151204	TR1_2_W0001_P0044_T0001_R1_P1_K1_Ch2-Ch1.zen
NIPBL	nuc	9.74694444444444	31.1544917757454	22995.2367750695	1.22930207605263	1225.64971104948	5788.73346605126	gfpNIPBLcf1	NIPBL201512047	20151204	TR1_2_W0001_P0055_T0001_R1_P1_K1_Ch2-Ch1.zen
NIPBL	nuc	10.2958333333333	47.6569610671826	24753.8909045256	1.04254441486447	862.514251402743	4073.64768826649	gfpNIPBLcf1	NIPBL201512048	20151204	TR1_2_W0001_P0063_T0001_R1_P1_K1_Ch2-Ch1.zen
NIPBL	nuc	10.2958333333333	47.7575067739123	24806.116170249	1.09314987598916	862.514251402743	4073.64768826649	gfpNIPBLcf1	NIPBL201512048	20151204	TR1_2_W0001_P0063_T0001_R1_P2_K1_Ch2-Ch1.zen
NIPBL	nuc	10.2958333333333	35.1510175389282	18258.0767606031	1.06676097669296	862.514251402743	4073.64768826649	gfpNIPBLcf1	NIPBL201512048	20151204	TR1_2_W0001_P0063_T0001_R1_P3_K1_Ch2-Ch1.zen
NIPBL	nuc	10.5169444444444	48.7826598769865	21055.2186874789	1.13122680620416	716.709947735101	3385.01516583684	gfpNIPBLcf1	NIPBL201512049	20151204	TR1_2_W0001_P0066_T0001_R1_P1_K1_Ch2-Ch1.zen
NIPBL	nuc	10.5169444444444	58.0760714000743	25066.3737262729	0.565020879967528	716.709947735101	3385.01516583684	gfpNIPBLcf1	NIPBL201512049	20151204	TR1_2_W0001_P0066_T0001_R1_P3_K1_Ch2-Ch1.zen
NIPBL	nuc	10.7397222222222	34.2917194869404	18976.0552458053	1.20374966530612	918.894868050087	4339.93287520104	gfpNIPBLcf1	NIPBL2015120413	20151204	TR1_2_W0001_P0069_T0001_R1_P1_K1_Ch2-Ch1.zen
NIPBL	nuc	10.9622222222222	47.9115893409126	20223.9583008664	0.561119096007292	700.930141362959	3310.48727062279	gfpNIPBLcf1	NIPBL2015120412	20151204	TR1_2_W0001_P0072_T0001_R1_P2_K1_Ch2-Ch1.zen
NIPBL	nuc	10.9622222222222	45.4796039013958	19197.3930628166	1.39975389835019	700.930141362959	3310.48727062279	gfpNIPBLcf1	NIPBL2015120412	20151204	TR1_2_W0001_P0072_T0001_R1_P3_K1_Ch2-Ch1.zen
NIPBL	nuc	10.9927777777778	31.0050568044178	13204.0800118326	1.02528622710459	707.17153047377	3339.96529986285	gfpNIPBLcf1	NIPBL2015121113	20151211	TR1_2_W0001_P0092_T0001_R1_P1_K1_Ch2-Ch1.zen
NIPBL	nuc	10.9927777777778	136.74351213966	58234.7675342366	0.281505437093882	707.17153047377	3339.96529986285	gfpNIPBLcf1	NIPBL2015121113	20151211	TR1_2_W0001_P0092_T0001_R1_P3_K1_Ch2-Ch1.zen
NIPBL	nuc	11.56	57.6353662752888	24453.429874935	0.730097902879713	704.530627328329	3327.49233611082	gfpNIPBLcf1	NIPBL2015120410	20151204	TR1_2_W0001_P0080_T0001_R1_P1_K1_Ch2-Ch1.zen
NIPBL	nuc	11.8605555555556	55.1851052052961	28860.7668928306	0.945678239280213	868.430653596976	4101.59080698272	gfpNIPBLcf1	NIPBL2015121114	20151211	TR1_2_W0001_P0105_T0001_R1_P1_K1_Ch2-Ch1.zen
NIPBL	nuc	11.8605555555556	81.3067970651265	42521.9179735133	0.936564665510145	868.430653596976	4101.59080698272	gfpNIPBLcf1	NIPBL2015121114	20151211	TR1_2_W0001_P0105_T0001_R1_P2_K1_Ch2-Ch1.zen
NIPBL	nuc	12.2313888888889	39.5912560087757	14253.0799550798	1.23723614271497	597.803693689723	2823.42190969688	gfpNIPBLcf1	NIPBL2015121115	20151211	TR1_2_W0001_P0110_T0001_R1_P3_K1_Ch2-Ch1.zen
NIPBL	nuc	12.4077777777778	64.7187333650997	33616.0852333899	0.550980037954471	862.514251402743	4073.64768826649	gfpNIPBLcf1	NIPBL2015120414	20151204	TR1_2_W0001_P0091_T0001_R1_P3_K1_Ch2-Ch1.zen
NIPBL	nuc	12.4505555555556	61.5077959332287	24800.740684532	0.757217062624204	669.550962995073	3162.2836702647	gfpNIPBLcf1	NIPBL2015121119	20151211	TR1_2_W0001_P0113_T0001_R1_P3_K1_Ch2-Ch1.zen
NIPBL	nuc	12.56	46.7396815573721	30036.8156684042	1.0690222030556	1067.12990982248	5040.04575363072	gfpNIPBLcf1	NIPBL2015120415	20151204	TR1_2_W0001_P0093_T0001_R1_P3_K1_Ch2-Ch1.zen
NIPBL	nuc	12.7125	50.1740401937041	22272.0705829901	0.911374552175447	737.107233830484	3481.35137966082	gfpNIPBLcf1	NIPBL2015120416	20151204	TR1_2_W0001_P0095_T0001_R1_P2_K1_Ch2-Ch1.zen
NIPBL	nuc	13.2391666666667	45.5813806728346	18806.0767258708	1.11888014547112	685.109327178001	3235.76569584737	gfpNIPBLcf1	NIPBL2015120417	20151204	TR1_2_W0001_P0102_T0001_R1_P3_K1_Ch2-Ch1.zen
NIPBL	nuc	13.4622222222222	49.9413089536497	21005.9836657591	1.14372912352308	698.445067906224	3298.75028920394	gfpNIPBLcf1	NIPBL2015120418	20151204	TR1_2_W0001_P0105_T0001_R1_P1_K1_Ch2-Ch1.zen
NIPBL	nuc	13.4622222222222	44.0679545156543	18535.5720972067	1.09897094814725	698.445067906224	3298.75028920394	gfpNIPBLcf1	NIPBL2015120418	20151204	TR1_2_W0001_P0105_T0001_R1_P2_K1_Ch2-Ch1.zen
NIPBL	nuc	13.7819444444444	47.3350057762616	19559.984606125	1.14113688611001	686.175530311253	3240.80136444291	gfpNIPBLcf1	NIPBL2015121117	20151211	TR1_2_W0001_P0131_T0001_R1_P1_K1_Ch2-Ch1.zen
NIPBL	nuc	14.0580555555556	36.8834929297686	19961.2166516469	1.13495451368421	898.678016331102	4244.44885144708	gfpNIPBLcf1	NIPBL2015120419	20151204	TR1_2_W0001_P0113_T0001_R1_P1_K1_Ch2-Ch1.zen
NIPBL	nuc	14.0580555555556	58.3516911999466	31579.7300502428	0.658649748252521	898.678016331102	4244.44885144708	gfpNIPBLcf1	NIPBL2015120419	20151204	TR1_2_W0001_P0113_T0001_R1_P3_K1_Ch2-Ch1.zen
NIPBL	nuc	14.2225	34.7040036463258	14107.0894150794	1.17670198374348	675.005002099789	3188.04305192652	gfpNIPBLcf1	NIPBL2015121116	20151211	TR1_2_W0001_P0137_T0001_R1_P1_K1_Ch2-Ch1.zen
NIPBL	nuc	14.6572222222222	70.6050346900494	30391.7351006338	0.387536314197742	714.774378970119	3375.87349054031	gfpNIPBLcf1	NIPBL2015120422	20151204	TR1_2_W0001_P0121_T0001_R1_P2_K1_Ch2-Ch1.zen
NIPBL	nuc	14.6572222222222	47.7257695964823	20543.4209248337	0.656168256397022	714.774378970119	3375.87349054031	gfpNIPBLcf1	NIPBL2015120422	20151204	TR1_2_W0001_P0121_T0001_R1_P3_K1_Ch2-Ch1.zen
NIPBL	nuc	14.9177777777778	160.280195251125	72299.6200407498	0.158367138201058	749.040507360352	3537.71213201864	gfpNIPBLcf1	NIPBL2015121120	20151211	TR1_2_W0001_P0147_T0001_R1_P3_K1_Ch2-Ch1.zen
NIPBL	cyt	6.085	13.1063079483807	44240.144475041	-0.250070018049176	1186.77430449857	5605.12524187527	gfpNIPBLcf1	NIPBL201512042	20151204	TR1_2_W0001_P0006_T0001_R1_P4_K1_Ch2-Ch1.zen
NIPBL	cyt	6.085	7.55863128473489	25514.0457089253	0.0689123992259314	1186.77430449857	5605.12524187527	gfpNIPBLcf1	NIPBL201512042	20151204	TR1_2_W0001_P0006_T0001_R1_P5_K1_Ch2-Ch1.zen
NIPBL	cyt	6.58083333333333	74.8267881507797	218181.466002652	0.925472931498663	1025.16251418514	4841.83409052767	gfpNIPBLcf1	NIPBL201512116	20151211	TR1_2_W0001_P0032_T0001_R1_P4_K1_Ch2-Ch1.zen
NIPBL	cyt	7.46	63.0029129782649	140713.846015827	0.782526093073239	785.25040607813	3708.73118470576	gfpNIPBLcf1	NIPBL201512117	20151211	TR1_2_W0001_P0044_T0001_R1_P5_K1_Ch2-Ch1.zen
NIPBL	cyt	8.12027777777778	55.2150774705853	119095.403203891	0.938046473191489	758.349280869905	3581.67739244896	gfpNIPBLcf1	NIPBL2015121110	20151211	TR1_2_W0001_P0053_T0001_R1_P4_K1_Ch2-Ch1.zen
NIPBL	cyt	8.33361111111111	57.9070335026036	142057.978674252	0.105021998556622	862.514251402743	4073.64768826649	gfpNIPBLcf1	NIPBL201512043	20151204	TR1_2_W0001_P0036_T0001_R1_P5_K1_Ch2-Ch1.zen
NIPBL	cyt	9.74694444444444	20.9052334092661	72876.8213719924	0.572398046401888	1225.64971104948	5788.73346605126	gfpNIPBLcf1	NIPBL201512047	20151204	TR1_2_W0001_P0055_T0001_R1_P4_K1_Ch2-Ch1.zen
NIPBL	cyt	9.74694444444444	46.0248733692515	160445.301400596	1.2205647517472	1225.64971104948	5788.73346605126	gfpNIPBLcf1	NIPBL201512047	20151204	TR1_2_W0001_P0055_T0001_R1_P5_K1_Ch2-Ch1.zen
NIPBL	cyt	10.2958333333333	60.0751596840705	147376.84244986	0.814472465970952	862.514251402743	4073.64768826649	gfpNIPBLcf1	NIPBL201512048	20151204	TR1_2_W0001_P0063_T0001_R1_P4_K1_Ch2-Ch1.zen
NIPBL	cyt	10.2958333333333	14.6987667493583	36059.1273135112	0.587315739386297	862.514251402743	4073.64768826649	gfpNIPBLcf1	NIPBL201512048	20151204	TR1_2_W0001_P0063_T0001_R1_P5_K1_Ch2-Ch1.zen
NIPBL	cyt	10.7397222222222	41.4481944899294	108327.688724235	1.34914378564343	918.894868050087	4339.93287520104	gfpNIPBLcf1	NIPBL2015120413	20151204	TR1_2_W0001_P0069_T0001_R1_P4_K1_Ch2-Ch1.zen
NIPBL	cyt	10.9622222222222	48.0023094449607	95698.4496569359	0.968197602974271	700.930141362959	3310.48727062279	gfpNIPBLcf1	NIPBL2015120412	20151204	TR1_2_W0001_P0072_T0001_R1_P4_K1_Ch2-Ch1.zen
NIPBL	cyt	10.9927777777778	75.5858996151629	152031.502904205	0.513713617321475	707.17153047377	3339.96529986285	gfpNIPBLcf1	NIPBL2015121113	20151211	TR1_2_W0001_P0092_T0001_R1_P4_K1_Ch2-Ch1.zen
NIPBL	cyt	11.3380555555556	52.0054790897111	106252.342472902	1.20729065844256	718.325655560107	3392.6461405547	gfpNIPBLcf1	NIPBL2015120411	20151204	TR1_2_W0001_P0077_T0001_R1_P4_K1_Ch2-Ch1.zen
NIPBL	cyt	11.3380555555556	101.473683447457	207320.781470872	0.417216448731266	718.325655560107	3392.6461405547	gfpNIPBLcf1	NIPBL2015120411	20151204	TR1_2_W0001_P0077_T0001_R1_P5_K1_Ch2-Ch1.zen
NIPBL	cyt	11.8605555555556	67.4081728306525	166500.573561407	1.05470386865134	868.430653596976	4101.59080698272	gfpNIPBLcf1	NIPBL2015121114	20151211	TR1_2_W0001_P0105_T0001_R1_P4_K1_Ch2-Ch1.zen
NIPBL	cyt	12.2313888888889	63.9923380072894	108806.441204876	1.04885865781012	597.803693689723	2823.42190969688	gfpNIPBLcf1	NIPBL2015121115	20151211	TR1_2_W0001_P0110_T0001_R1_P5_K1_Ch2-Ch1.zen
NIPBL	cyt	12.4077777777778	57.8665024404886	141958.547561841	0.88720877037037	862.514251402743	4073.64768826649	gfpNIPBLcf1	NIPBL2015120414	20151204	TR1_2_W0001_P0091_T0001_R1_P5_K1_Ch2-Ch1.zen
NIPBL	cyt	12.56	52.8911263003143	160534.41207287	1.16373125568134	1067.12990982248	5040.04575363072	gfpNIPBLcf1	NIPBL2015120415	20151204	TR1_2_W0001_P0093_T0001_R1_P4_K1_Ch2-Ch1.zen
NIPBL	cyt	13.3419444444444	51.3958772447405	112591.280872317	0.758315352110607	770.208740336702	3637.68952159632	gfpNIPBLcf1	NIPBL2015121118	20151211	TR1_2_W0001_P0125_T0001_R1_P5_K1_Ch2-Ch1.zen
NIPBL	cyt	13.4622222222222	38.6883483647328	76856.4779797814	1.36353646270646	698.445067906224	3298.75028920394	gfpNIPBLcf1	NIPBL2015120418	20151204	TR1_2_W0001_P0105_T0001_R1_P4_K1_Ch2-Ch1.zen
NIPBL	cyt	13.4622222222222	93.8548701252625	186447.730750196	0.666473151665677	698.445067906224	3298.75028920394	gfpNIPBLcf1	NIPBL2015120418	20151204	TR1_2_W0001_P0105_T0001_R1_P5_K1_Ch2-Ch1.zen
NIPBL	cyt	14.0580555555556	36.0690313323071	92194.843419897	1.39560337682226	898.678016331102	4244.44885144708	gfpNIPBLcf1	NIPBL2015120419	20151204	TR1_2_W0001_P0113_T0001_R1_P4_K1_Ch2-Ch1.zen
NIPBL	cyt	14.9177777777778	63.2488289186204	134749.085755599	0.850865963716471	749.040507360352	3537.71213201864	gfpNIPBLcf1	NIPBL2015121120	20151211	TR1_2_W0001_P0147_T0001_R1_P4_K1_Ch2-Ch1.zen
NIPBL	cyt	14.9633333333333	65.0053578410497	112441.063545142	1.13186214225941	608.145864082275	2872.26789507365	gfpNIPBLcf1	NIPBL2015120421	20151204	TR1_2_W0001_P0125_T0001_R1_P4_K1_Ch2-Ch1.zen
WAPL	nuc	6.29944444444444	40.3730830355413	23420.8945523094	1.21666645226356	963.298127768785	4549.6491042493	gfpWAPLch3	WAPL201507092	20150709	TR1_2_W0001_P0002_T0001_R1_P3_K1_Ch2-Ch1.zen
WAPL	nuc	6.3525	42.906279293638	19780.2350866099	1.44619360077613	765.525648112953	3615.5713156882	gfpWAPLch3	WAPL201507162	20150716	TR1_2_W0001_P0001_T0001_R1_P3_K1_Ch2-Ch1.zen
WAPL	nuc	6.35722222222222	28.7119099527774	15450.7201319317	2.01840664923798	893.584845979178	4220.39384992528	gfpWAPLch3	WAPL201507093	20150709	TR1_2_W0001_P0003_T0001_R1_P2_K1_Ch2-Ch1.zen
WAPL	nuc	6.35722222222222	33.0582613512626	17789.6191868351	2.40327654192206	893.584845979178	4220.39384992528	gfpWAPLch3	WAPL201507093	20150709	TR1_2_W0001_P0003_T0001_R1_P3_K1_Ch2-Ch1.zen
WAPL	nuc	6.41027777777778	26.3346732640448	9114.09811614044	1.68496755584543	574.691690385827	2714.2641089104	gfpWAPLch3	WAPL201507164	20150716	TR1_2_W0001_P0002_T0001_R1_P2_K1_Ch2-Ch1.zen
WAPL	nuc	6.41555555555556	57.8321404522317	33875.5813963461	1.67779396209424	972.672513778846	4593.92425197781	gfpWAPLch3	WAPL201507094	20150709	TR1_2_W0001_P0004_T0001_R1_P1_K1_Ch2-Ch1.zen
WAPL	nuc	6.41555555555556	71.4088867993872	41828.2556771899	1.32659466185985	972.672513778846	4593.92425197781	gfpWAPLch3	WAPL201507094	20150709	TR1_2_W0001_P0004_T0001_R1_P2_K1_Ch2-Ch1.zen
WAPL	nuc	6.41555555555556	47.2288111133493	27664.6069575172	1.85194296538512	972.672513778846	4593.92425197781	gfpWAPLch3	WAPL201507094	20150709	TR1_2_W0001_P0004_T0001_R1_P3_K1_Ch2-Ch1.zen
WAPL	nuc	6.46777777777778	40.2971568351904	13109.6089947976	1.35378372695756	540.212321368944	2551.41833371297	gfpWAPLch3	WAPL201507166	20150716	TR1_2_W0001_P0003_T0001_R1_P1_K1_Ch2-Ch1.zen
WAPL	nuc	6.47361111111111	34.0207391039867	15603.086627299	1.81805343009	761.580696519917	3596.93934188468	gfpWAPLch3	WAPL201507095	20150709	TR1_2_W0001_P0005_T0001_R1_P2_K1_Ch2-Ch1.zen
WAPL	nuc	6.47361111111111	35.5129337322433	16287.4586504438	1.62676971764911	761.580696519917	3596.93934188468	gfpWAPLch3	WAPL201507095	20150709	TR1_2_W0001_P0005_T0001_R1_P3_K1_Ch2-Ch1.zen
WAPL	nuc	6.64916666666667	54.7697453465376	29136.4162587459	1.84525525655087	883.373900587642	4172.16763914488	gfpWAPLch3	WAPL201507097	20150709	TR1_2_W0001_P0008_T0001_R1_P1_K1_Ch2-Ch1.zen
WAPL	nuc	6.69777777777778	43.6583403635382	22787.850789658	1.2881229011932	866.732930146335	4093.57247314213	gfpWAPLch3	WAPL2015071613	20150716	TR1_2_W0001_P0007_T0001_R1_P1_K1_Ch2-Ch1.zen
WAPL	nuc	6.69777777777778	20.1478599223584	10516.3508694682	1.64953403709199	866.732930146335	4093.57247314213	gfpWAPLch3	WAPL2015071613	20150716	TR1_2_W0001_P0007_T0001_R1_P3_K1_Ch2-Ch1.zen
WAPL	nuc	6.7075	61.3074662599785	35927.6292198748	1.46228092537125	973.115398157275	4596.01599124058	gfpWAPLch3	WAPL201507098	20150709	TR1_2_W0001_P0009_T0001_R1_P1_K1_Ch2-Ch1.zen
WAPL	nuc	6.7075	67.2478447552394	39408.8319024064	1.65646691415245	973.115398157275	4596.01599124058	gfpWAPLch3	WAPL201507098	20150709	TR1_2_W0001_P0009_T0001_R1_P2_K1_Ch2-Ch1.zen
WAPL	nuc	6.7075	59.3099103654731	34757.0140908883	1.84340184921006	973.115398157275	4596.01599124058	gfpWAPLch3	WAPL201507098	20150709	TR1_2_W0001_P0009_T0001_R1_P3_K1_Ch2-Ch1.zen
WAPL	nuc	6.76555555555556	58.5928301368124	18930.2344546587	1.85641019136497	536.488811965123	2533.83222954084	gfpWAPLch3	WAPL201507099	20150709	TR1_2_W0001_P0010_T0001_R1_P2_K1_Ch2-Ch1.zen
WAPL	nuc	6.76555555555556	66.3626301238999	21440.5097746584	1.44044283358245	536.488811965123	2533.83222954084	gfpWAPLch3	WAPL201507099	20150709	TR1_2_W0001_P0010_T0001_R1_P3_K1_Ch2-Ch1.zen
WAPL	nuc	7.44694444444444	29.1031153062185	9859.48122345271	1.34033836613722	562.553377791872	2656.93495874575	gfpWAPLch3	WAPL201507161	20150716	TR1_2_W0001_P0020_T0001_R1_P1_K1_Ch2-Ch1.zen
WAPL	nuc	7.44694444444444	33.5321239707617	11359.9297942366	1.36409810753504	562.553377791872	2656.93495874575	gfpWAPLch3	WAPL201507161	20150716	TR1_2_W0001_P0020_T0001_R1_P2_K1_Ch2-Ch1.zen
WAPL	nuc	7.56194444444444	39.4823461554864	24512.001195824	1.27032597256928	1030.9200111047	4869.02670094359	gfpWAPLch3	WAPL201507165	20150716	TR1_2_W0001_P0022_T0001_R1_P1_K1_Ch2-Ch1.zen
WAPL	nuc	7.56194444444444	39.9919994987804	24828.4115558133	1.18862533198653	1030.9200111047	4869.02670094359	gfpWAPLch3	WAPL201507165	20150716	TR1_2_W0001_P0022_T0001_R1_P3_K1_Ch2-Ch1.zen
WAPL	nuc	7.96527777777778	26.2803329198329	11141.9950678422	1.66953617910953	704.013928886829	3325.05197363759	gfpWAPLch3	WAPL2015071616	20150716	TR1_2_W0001_P0029_T0001_R1_P2_K1_Ch2-Ch1.zen
WAPL	nuc	7.96527777777778	31.66648626724	13425.5465819923	1.62315890410959	704.013928886829	3325.05197363759	gfpWAPLch3	WAPL2015071616	20150716	TR1_2_W0001_P0029_T0001_R1_P3_K1_Ch2-Ch1.zen
WAPL	nuc	8.7825	29.5221903126147	11220.0130382464	1.63185509333333	631.093836134901	2980.65097761467	gfpWAPLch3	WAPL201507168	20150716	TR1_2_W0001_P0044_T0001_R1_P1_K1_Ch2-Ch1.zen
WAPL	nuc	8.7825	27.4190952305406	10420.7243001252	1.25642141959495	631.093836134901	2980.65097761467	gfpWAPLch3	WAPL201507168	20150716	TR1_2_W0001_P0044_T0001_R1_P2_K1_Ch2-Ch1.zen
WAPL	nuc	8.84	42.6181289970669	15074.6009884428	1.22825629352621	587.354902983845	2774.07235746055	gfpWAPLch3	WAPL2015071610	20150716	TR1_2_W0001_P0045_T0001_R1_P1_K1_Ch2-Ch1.zen
WAPL	nuc	11.205	50.9309516022876	23171.0245953458	1.4877990546268	755.461958049261	3568.04059060543	gfpWAPLch3	WAPL2015071612	20150716	TR1_2_W0001_P0086_T0001_R1_P1_K1_Ch2-Ch1.zen
WAPL	nuc	11.205	46.329717633129	21077.6942703824	1.30506676881025	755.461958049261	3568.04059060543	gfpWAPLch3	WAPL2015071612	20150716	TR1_2_W0001_P0086_T0001_R1_P2_K1_Ch2-Ch1.zen
WAPL	nuc	11.205	30.7638590246425	13996.0105138842	1.26978547754443	755.461958049261	3568.04059060543	gfpWAPLch3	WAPL2015071612	20150716	TR1_2_W0001_P0086_T0001_R1_P3_K1_Ch2-Ch1.zen
WAPL	cyt	6.29944444444444	30.222868748394	82806.5012706571	1.84287532027139	963.298127768785	4549.6491042493	gfpWAPLch3	WAPL201507092	20150709	TR1_2_W0001_P0002_T0001_R1_P4_K1_Ch2-Ch1.zen
WAPL	cyt	6.29944444444444	30.7214683586123	84172.5955882019	1.86444535771429	963.298127768785	4549.6491042493	gfpWAPLch3	WAPL201507092	20150709	TR1_2_W0001_P0002_T0001_R1_P5_K1_Ch2-Ch1.zen
WAPL	cyt	6.3525	73.1841815105203	159347.406676067	1.09565153158916	765.525648112953	3615.5713156882	gfpWAPLch3	WAPL201507162	20150716	TR1_2_W0001_P0001_T0001_R1_P5_K1_Ch2-Ch1.zen
WAPL	cyt	6.41027777777778	41.5832928944789	67970.7134995821	1.37888645366041	574.691690385827	2714.2641089104	gfpWAPLch3	WAPL201507164	20150716	TR1_2_W0001_P0002_T0001_R1_P5_K1_Ch2-Ch1.zen
WAPL	cyt	6.46777777777778	38.2056834111914	58703.02646438	1.25283902645503	540.212321368944	2551.41833371297	gfpWAPLch3	WAPL201507166	20150716	TR1_2_W0001_P0003_T0001_R1_P4_K1_Ch2-Ch1.zen
WAPL	cyt	6.7075	77.5269674607582	214577.991134615	1.33071426830964	973.115398157275	4596.01599124058	gfpWAPLch3	WAPL201507098	20150709	TR1_2_W0001_P0009_T0001_R1_P5_K1_Ch2-Ch1.zen
WAPL	cyt	6.75527777777778	42.7441677312584	86570.7713982712	1.31183958191696	712.076064886733	3363.12937540236	gfpWAPLch3	WAPL2015071614	20150716	TR1_2_W0001_P0008_T0001_R1_P5_K1_Ch2-Ch1.zen
WAPL	cyt	14.3322222222222	390.057271478732	1189810.75499494	0.44117110764557	1072.46092548875	5065.22409660847	gfpWAPLch3	WAPL201507163	20150716	TR1_2_W0001_P0141_T0001_R1_P5_K1_Ch2-Ch1.zen
SORORIN	nuc	6.82916666666667	135.94293213975	70998.2257659388	0.726266883940633	867.241427025271	4095.97409970308	gfpSORORINcd3	SORORIN201507091	20150709	TR1_2_W0001_P0011_T0001_R1_P1_K1_Ch2-Ch1.zen
SORORIN	nuc	6.82916666666667	278.999684928424	145711.750566118	0.422850961404959	867.241427025271	4095.97409970308	gfpSORORINcd3	SORORIN201507091	20150709	TR1_2_W0001_P0011_T0001_R1_P3_K1_Ch2-Ch1.zen
SORORIN	nuc	6.82916666666667	43.6896611936055	22817.577789717	1.73250285962947	867.241427025271	4095.97409970308	gfpSORORINcd3	SORORIN201507091	20150709	TR1_2_W0001_P0011_T0001_R1_P4_K1_Ch2-Ch1.zen
SORORIN	nuc	6.8875	96.8149623078685	50563.0593901616	0.826068320236108	867.241427025271	4095.97409970308	gfpSORORINcd3	SORORIN201507092	20150709	TR1_2_W0001_P0012_T0001_R1_P1_K1_Ch2-Ch1.zen
SORORIN	nuc	6.8875	-254.332075136958	-132828.723096325	-0.707427513110487	867.241427025271	4095.97409970308	gfpSORORINcd3	SORORIN201507092	20150709	TR1_2_W0001_P0012_T0001_R1_P2_K1_Ch2-Ch1.zen
SORORIN	nuc	6.8875	420.736458103467	219735.896307454	-0.0543624849928579	867.241427025271	4095.97409970308	gfpSORORINcd3	SORORIN201507092	20150709	TR1_2_W0001_P0012_T0001_R1_P3_K1_Ch2-Ch1.zen
SORORIN	nuc	6.8875	142079.278004866	74203024.0018743	-0.291898665436519	867.241427025271	4095.97409970308	gfpSORORINcd3	SORORIN201507092	20150709	TR1_2_W0001_P0012_T0001_R1_P4_K1_Ch2-Ch1.zen
SORORIN	nuc	6.8875	145.746569148606	76118.3215497086	0.0404564900658958	867.241427025271	4095.97409970308	gfpSORORINcd3	SORORIN201507092	20150709	TR1_2_W0001_P0012_T0001_R1_P5_K1_Ch2-Ch1.zen
SORORIN	nuc	6.94583333333333	156.25527042323	81606.6476719933	0.753282695789474	867.241427025271	4095.97409970308	gfpSORORINcd3	SORORIN201507093	20150709	TR1_2_W0001_P0013_T0001_R1_P1_K1_Ch2-Ch1.zen
SORORIN	nuc	6.94583333333333	22.8215682958381	11918.9047396376	1.31173624544364	867.241427025271	4095.97409970308	gfpSORORINcd3	SORORIN201507093	20150709	TR1_2_W0001_P0013_T0001_R1_P3_K1_Ch2-Ch1.zen
SORORIN	nuc	6.94583333333333	96.6273062520425	50465.053213539	1.31326069361463	867.241427025271	4095.97409970308	gfpSORORINcd3	SORORIN201507093	20150709	TR1_2_W0001_P0013_T0001_R1_P5_K1_Ch2-Ch1.zen
SORORIN	nuc	7.38888888888889	158.026497314806	75440.7820983665	0.849163067974073	792.730231136026	3744.05833669911	gfpSORORINcd3	SORORIN2015071627	20150716	TR1_2_W0001_P0019_T0001_R1_P3_K1_Ch2-Ch1.zen
SORORIN	nuc	8.08	11.289659075276	5896.19299238693	0.921557379530917	867.241427025271	4095.97409970308	gfpSORORINcd3	SORORIN201507164	20150716	TR1_2_W0001_P0031_T0001_R1_P2_K1_Ch2-Ch1.zen
SORORIN	nuc	9.30111111111111	44.6228957258117	47599.9691436943	1.23743742677892	1771.32427308571	8365.94991733834	gfpSORORINcd3	SORORIN2015071612	20150716	TR1_2_W0001_P0053_T0001_R1_P3_K1_Ch2-Ch1.zen
SORORIN	nuc	9.35833333333333	44.895984668145	23447.5982331783	-0.102970368478956	867.241427025271	4095.97409970308	gfpSORORINcd3	SORORIN2015071615	20150716	TR1_2_W0001_P0054_T0001_R1_P1_K1_Ch2-Ch1.zen
SORORIN	nuc	9.35833333333333	198.49365408441	103666.274104664	-0.0208784692261185	867.241427025271	4095.97409970308	gfpSORORINcd3	SORORIN2015071615	20150716	TR1_2_W0001_P0054_T0001_R1_P2_K1_Ch2-Ch1.zen
SORORIN	nuc	9.35833333333333	150.79089364753	78752.7953246531	-0.140917021640091	867.241427025271	4095.97409970308	gfpSORORINcd3	SORORIN2015071615	20150716	TR1_2_W0001_P0054_T0001_R1_P3_K1_Ch2-Ch1.zen
SORORIN	nuc	10.3397222222222	46.6657249710275	20903.0499105879	1.39968735648384	743.807910444849	3512.99861998819	gfpSORORINcd3	SORORIN201507166	20150716	TR1_2_W0001_P0071_T0001_R1_P2_K1_Ch2-Ch1.zen
SORORIN	nuc	10.5133333333333	-122.479524526905	-63966.7601484913	-0.827745167532763	867.241427025271	4095.97409970308	gfpSORORINcd3	SORORIN2015071616	20150716	TR1_2_W0001_P0074_T0001_R1_P1_K1_Ch2-Ch1.zen
SORORIN	nuc	10.5133333333333	7.36917608407789	3848.66222238363	1.00735339951574	867.241427025271	4095.97409970308	gfpSORORINcd3	SORORIN2015071616	20150716	TR1_2_W0001_P0074_T0001_R1_P2_K1_Ch2-Ch1.zen
SORORIN	nuc	10.6858333333333	31.9188534006218	10385.6847963832	1.16749167673977	540.302538557142	2551.84442874797	gfpSORORINcd3	SORORIN2015071625	20150716	TR1_2_W0001_P0077_T0001_R1_P1_K1_Ch2-Ch1.zen
SORORIN	nuc	11.7813888888889	79.5601249099255	41551.4629661979	0.671049155947136	867.241427025271	4095.97409970308	gfpSORORINcd3	SORORIN2015071620	20150716	TR1_2_W0001_P0096_T0001_R1_P1_K1_Ch2-Ch1.zen
SORORIN	nuc	11.7813888888889	48.7475377247167	25459.1293157862	0.814051712093628	867.241427025271	4095.97409970308	gfpSORORINcd3	SORORIN2015071620	20150716	TR1_2_W0001_P0096_T0001_R1_P2_K1_Ch2-Ch1.zen
SORORIN	nuc	11.7813888888889	72.7180078232611	37978.0651735373	0.857310040955631	867.241427025271	4095.97409970308	gfpSORORINcd3	SORORIN2015071620	20150716	TR1_2_W0001_P0096_T0001_R1_P3_K1_Ch2-Ch1.zen
SORORIN	nuc	11.8966666666667	14.5125126868666	7579.37640416629	1.79388941515615	867.241427025271	4095.97409970308	gfpSORORINcd3	SORORIN2015071626	20150716	TR1_2_W0001_P0098_T0001_R1_P2_K1_Ch2-Ch1.zen
SORORIN	nuc	11.9541666666667	54.4863380374315	31667.6317835631	1.37525914408434	965.110673095315	4558.20974086173	gfpSORORINcd3	SORORIN2015071628	20150716	TR1_2_W0001_P0099_T0001_R1_P1_K1_Ch2-Ch1.zen
SORORIN	nuc	11.9541666666667	4.61204783766655	2680.5367721917	2.47392369791667	965.110673095315	4558.20974086173	gfpSORORINcd3	SORORIN2015071628	20150716	TR1_2_W0001_P0099_T0001_R1_P3_K1_Ch2-Ch1.zen
SORORIN	nuc	13.7441666666667	-3.66147799613665	-1912.2615447156	-76.6214086291262	867.241427025271	4095.97409970308	gfpSORORINcd3	SORORIN201507162	20150716	TR1_2_W0001_P0130_T0001_R1_P1_K1_Ch2-Ch1.zen
SORORIN	nuc	13.7441666666667	203.615331887917	106341.146797714	0.568712855771688	867.241427025271	4095.97409970308	gfpSORORINcd3	SORORIN201507162	20150716	TR1_2_W0001_P0130_T0001_R1_P2_K1_Ch2-Ch1.zen
SORORIN	nuc	13.7441666666667	83.81985933366	43776.1728614379	0.795637302873894	867.241427025271	4095.97409970308	gfpSORORINcd3	SORORIN201507162	20150716	TR1_2_W0001_P0130_T0001_R1_P3_K1_Ch2-Ch1.zen
SORORIN	nuc	13.8016666666667	1.77194057216629	925.422416644369	4.88083998198198	867.241427025271	4095.97409970308	gfpSORORINcd3	SORORIN201507169	20150716	TR1_2_W0001_P0131_T0001_R1_P2_K1_Ch2-Ch1.zen
SORORIN	nuc	13.8016666666667	22.6367772206475	11822.3948419224	1.34994479312198	867.241427025271	4095.97409970308	gfpSORORINcd3	SORORIN201507169	20150716	TR1_2_W0001_P0131_T0001_R1_P3_K1_Ch2-Ch1.zen
SORORIN	nuc	14.0891666666667	24.810109737274	12957.4501938349	1.41274942616508	867.241427025271	4095.97409970308	gfpSORORINcd3	SORORIN2015071622	20150716	TR1_2_W0001_P0136_T0001_R1_P1_K1_Ch2-Ch1.zen
SORORIN	nuc	14.0891666666667	11.6610048892252	6090.13388744498	1.71389032719393	867.241427025271	4095.97409970308	gfpSORORINcd3	SORORIN2015071622	20150716	TR1_2_W0001_P0136_T0001_R1_P3_K1_Ch2-Ch1.zen
SORORIN	cyt	8.08	47.6015273662702	117416.447734892	1.54550447301015	867.241427025271	4095.97409970308	gfpSORORINcd3	SORORIN201507164	20150716	TR1_2_W0001_P0031_T0001_R1_P4_K1_Ch2-Ch1.zen
SORORIN	cyt	8.08	-0.04956833569327	-122.267881289844	-303.45380296	867.241427025271	4095.97409970308	gfpSORORINcd3	SORORIN201507164	20150716	TR1_2_W0001_P0031_T0001_R1_P5_K1_Ch2-Ch1.zen
SORORIN	cyt	9.30111111111111	33.6030652566519	169295.339739789	1.57381603094984	1771.32427308571	8365.94991733834	gfpSORORINcd3	SORORIN2015071612	20150716	TR1_2_W0001_P0053_T0001_R1_P5_K1_Ch2-Ch1.zen
SORORIN	cyt	9.35833333333333	14.3220975959067	35327.6442346972	0.00180631723563697	867.241427025271	4095.97409970308	gfpSORORINcd3	SORORIN2015071615	20150716	TR1_2_W0001_P0054_T0001_R1_P4_K1_Ch2-Ch1.zen
SORORIN	cyt	9.35833333333333	6.44337338737022	15893.5659512185	-1.38722637525773	867.241427025271	4095.97409970308	gfpSORORINcd3	SORORIN2015071615	20150716	TR1_2_W0001_P0054_T0001_R1_P5_K1_Ch2-Ch1.zen
SORORIN	cyt	10.2819444444444	-899.036371051211	-1688002.29920135	-0.437802116647307	660.127367609631	3117.77610706255	gfpSORORINcd3	SORORIN201507161	20150716	TR1_2_W0001_P0070_T0001_R1_P5_K1_Ch2-Ch1.zen
SORORIN	cyt	10.5133333333333	51.0096703409973	125823.153645523	0.780781026985263	867.241427025271	4095.97409970308	gfpSORORINcd3	SORORIN2015071616	20150716	TR1_2_W0001_P0074_T0001_R1_P5_K1_Ch2-Ch1.zen
SORORIN	cyt	10.6858333333333	43.6610060047948	67096.3321902885	1.27145041019076	540.302538557142	2551.84442874797	gfpSORORINcd3	SORORIN2015071625	20150716	TR1_2_W0001_P0077_T0001_R1_P4_K1_Ch2-Ch1.zen
SORORIN	cyt	10.6858333333333	37.3853045557321	57452.1075678154	0.149387347745277	540.302538557142	2551.84442874797	gfpSORORINcd3	SORORIN2015071625	20150716	TR1_2_W0001_P0077_T0001_R1_P5_K1_Ch2-Ch1.zen
SORORIN	cyt	11.4927777777778	11.9980491433786	29595.0232715097	1.57992758573709	867.241427025271	4095.97409970308	gfpSORORINcd3	SORORIN201507167	20150716	TR1_2_W0001_P0091_T0001_R1_P4_K1_Ch2-Ch1.zen
SORORIN	cyt	11.7813888888889	81.6119862553671	201308.446364771	0.757151863229598	867.241427025271	4095.97409970308	gfpSORORINcd3	SORORIN2015071620	20150716	TR1_2_W0001_P0096_T0001_R1_P4_K1_Ch2-Ch1.zen
SORORIN	cyt	11.7813888888889	70.2197616078807	173207.781871103	-0.111921276822762	867.241427025271	4095.97409970308	gfpSORORINcd3	SORORIN2015071620	20150716	TR1_2_W0001_P0096_T0001_R1_P5_K1_Ch2-Ch1.zen
SORORIN	cyt	11.9541666666667	4.08343021916453	11209.088313597	28.4775129777778	965.110673095315	4558.20974086173	gfpSORORINcd3	SORORIN2015071628	20150716	TR1_2_W0001_P0099_T0001_R1_P4_K1_Ch2-Ch1.zen
SORORIN	cyt	12.6477777777778	6.45853407088247	17547.8475538609	1.61453127683616	955.260596456572	4511.68791022136	gfpSORORINcd3	SORORIN201507168	20150716	TR1_2_W0001_P0111_T0001_R1_P4_K1_Ch2-Ch1.zen
SORORIN	cyt	13.7441666666667	107.366827325986	264836.7009777	0.506584865398457	867.241427025271	4095.97409970308	gfpSORORINcd3	SORORIN201507162	20150716	TR1_2_W0001_P0130_T0001_R1_P5_K1_Ch2-Ch1.zen
SORORIN	cyt	13.8016666666667	12.835131015277	31659.8137372717	-1.03456535396106	867.241427025271	4095.97409970308	gfpSORORINcd3	SORORIN201507169	20150716	TR1_2_W0001_P0131_T0001_R1_P4_K1_Ch2-Ch1.zen
SORORIN	cyt	13.8016666666667	33.0813333867511	81600.1684718702	-0.224654975476839	867.241427025271	4095.97409970308	gfpSORORINcd3	SORORIN201507169	20150716	TR1_2_W0001_P0131_T0001_R1_P5_K1_Ch2-Ch1.zen
SORORIN	cyt	14.9777777777778	51.8503417479423	127896.798248484	0.825747406624037	867.241427025271	4095.97409970308	gfpSORORINcd3	SORORIN2015071613	20150716	TR1_2_W0001_P0153_T0001_R1_P5_K1_Ch2-Ch1.zen
CTCF	nuc	2.47888888888889	94.937769731092	49302.9060593684	2.72184138118089	862.348169760833	4072.86328604295	CTCFgfpcf2	CTCF201811221	20181122	TR1_2_W0001_P0001_T0001_R1_P3_K1_Ch2.zen
CTCF	nuc	2.86083333333333	103.985203141826	59393.1646081626	0	948.449198747599	4479.51773507829	CTCFgfpcf2	CTCF201811241	20181124	TR1_2_W0001_P0001_T0001_R1_P1_K1_Ch2.zen
CTCF	nuc	2.86083333333333	106.304991388694	60718.1566362533	1.98745620543416	948.449198747599	4479.51773507829	CTCFgfpcf2	CTCF201811241	20181124	TR1_2_W0001_P0001_T0001_R1_P3_K1_Ch2.zen
CTCF	nuc	2.93361111111111	247.412956051795	142928.477716549	0.426037143524355	959.280204237406	4530.67248458347	CTCFgfpcf2	CTCF201811242	20181124	TR1_2_W0001_P0002_T0001_R1_P1_K1_Ch2.zen
CTCF	nuc	2.93361111111111	160.864676157943	92930.2314984955	0.307733844853988	959.280204237406	4530.67248458347	CTCFgfpcf2	CTCF201811242	20181124	TR1_2_W0001_P0002_T0001_R1_P2_K1_Ch2.zen
CTCF	nuc	2.93361111111111	80.4668305776713	46485.0417887345	0.523127559793772	959.280204237406	4530.67248458347	CTCFgfpcf2	CTCF201811242	20181124	TR1_2_W0001_P0002_T0001_R1_P3_K1_Ch2.zen
CTCF	nuc	3.03416666666667	207.324323432813	80135.5848116588	1.45614840768421	641.836345300083	3031.38775970929	CTCFgfpcf2	CTCF201811243	20181124	TR1_2_W0001_P0004_T0001_R1_P3_K1_Ch2.zen
CTCF	nuc	3.35416666666667	232.686558902309	134421.156352244	1.50487938994464	959.280204237406	4530.67248458347	CTCFgfpcf2	CTCF201811247	20181124	TR1_2_W0001_P0009_T0001_R1_P1_K1_Ch2.zen
CTCF	nuc	3.35416666666667	222.055180907225	128279.494665988	1.85030976184974	959.280204237406	4530.67248458347	CTCFgfpcf2	CTCF201811247	20181124	TR1_2_W0001_P0009_T0001_R1_P2_K1_Ch2.zen
CTCF	nuc	3.35416666666667	229.517729764035	132590.5492082	1.43390092385548	959.280204237406	4530.67248458347	CTCFgfpcf2	CTCF201811247	20181124	TR1_2_W0001_P0009_T0001_R1_P3_K1_Ch2.zen
CTCF	nuc	3.36777777777778	119.535736437461	63842.7367694318	2.63204429622772	886.875967802249	4188.70787368563	CTCFgfpcf2	CTCF201811222	20181122	TR1_2_W0001_P0002_T0001_R1_P2_K1_Ch2.zen
CTCF	nuc	3.42722222222222	114.378593937964	80645.0707578556	2.25742834929911	1170.79868582023	5529.67252675572	CTCFgfpcf2	CTCF201811248	20181124	TR1_2_W0001_P0010_T0001_R1_P1_K1_Ch2.zen
CTCF	nuc	3.51361111111111	56.871785259354	40260.0939237816	3.0819133215013	1175.51202130593	5551.93357134034	CTCFgfpcf2	CTCF201811224	20181122	TR1_2_W0001_P0004_T0001_R1_P2_K1_Ch2.zen
CTCF	nuc	3.555	298.710731692207	172562.790727199	1.37353631405131	959.280204237406	4530.67248458347	CTCFgfpcf2	CTCF201811249	20181124	TR1_2_W0001_P0013_T0001_R1_P1_K1_Ch2.zen
CTCF	nuc	3.555	244.946627632878	141503.699596235	1.25792013918619	959.280204237406	4530.67248458347	CTCFgfpcf2	CTCF201811249	20181124	TR1_2_W0001_P0013_T0001_R1_P2_K1_Ch2.zen
CTCF	nuc	3.555	304.799111659785	176079.99893817	1.19142195615145	959.280204237406	4530.67248458347	CTCFgfpcf2	CTCF201811249	20181124	TR1_2_W0001_P0013_T0001_R1_P3_K1_Ch2.zen
CTCF	nuc	3.70166666666667	116.802539663992	73389.6568939194	1.99561485498234	1043.3540925486	4927.7527649446	CTCFgfpcf2	CTCF2018112411	20181124	TR1_2_W0001_P0015_T0001_R1_P2_K1_Ch2.zen
CTCF	nuc	3.77027777777778	46.4123621451761	26812.0488696254	2.85714566080882	959.280204237406	4530.67248458347	CTCFgfpcf2	CTCF201811233	20181123	TR1_2_W0001_P0003_T0001_R1_P2_K1_Ch2.zen
CTCF	nuc	3.84305555555556	49.7471390624354	27598.8368041446	3.47906152324834	921.237951954943	4350.99924113865	CTCFgfpcf2	CTCF201811234	20181123	TR1_2_W0001_P0004_T0001_R1_P2_K1_Ch2.zen
CTCF	nuc	3.86138888888889	275.493255041706	159150.240927742	1.519363148226	959.280204237406	4530.67248458347	CTCFgfpcf2	CTCF201811228	20181122	TR1_2_W0001_P0010_T0001_R1_P1_K1_Ch2.zen
CTCF	nuc	3.86138888888889	171.494980541224	99071.272967835	1.98997165330893	959.280204237406	4530.67248458347	CTCFgfpcf2	CTCF201811228	20181122	TR1_2_W0001_P0010_T0001_R1_P2_K1_Ch2.zen
CTCF	nuc	3.86138888888889	296.228587248505	171128.875816386	0.467995746049318	959.280204237406	4530.67248458347	CTCFgfpcf2	CTCF201811228	20181122	TR1_2_W0001_P0010_T0001_R1_P3_K1_Ch2.zen
CTCF	nuc	3.87444444444444	113.070892220867	55652.7292408699	2.62805871594175	817.306213357504	3860.1304978264	CTCFgfpcf2	CTCF2018112413	20181124	TR1_2_W0001_P0018_T0001_R1_P1_K1_Ch2.zen
CTCF	nuc	3.87444444444444	104.709340637436	51537.2300423913	2.73476558307931	817.306213357504	3860.1304978264	CTCFgfpcf2	CTCF2018112413	20181124	TR1_2_W0001_P0018_T0001_R1_P3_K1_Ch2.zen
CTCF	nuc	3.91611111111111	175.296186161614	101267.198926928	1.2347346596386	959.280204237406	4530.67248458347	CTCFgfpcf2	CTCF201811235	20181123	TR1_2_W0001_P0005_T0001_R1_P1_K1_Ch2.zen
CTCF	nuc	3.91611111111111	159.81327167513	92322.8435726939	1.50427470738417	959.280204237406	4530.67248458347	CTCFgfpcf2	CTCF201811235	20181123	TR1_2_W0001_P0005_T0001_R1_P2_K1_Ch2.zen
CTCF	nuc	3.91611111111111	96.6273232365228	55820.8286114568	2.0219066022498	959.280204237406	4530.67248458347	CTCFgfpcf2	CTCF201811235	20181123	TR1_2_W0001_P0005_T0001_R1_P3_K1_Ch2.zen
CTCF	nuc	3.93416666666667	92.1242209484817	59620.7174475581	2.11542128934929	1074.6635576347	5075.62711004837	CTCFgfpcf2	CTCF201811229	20181122	TR1_2_W0001_P0011_T0001_R1_P3_K1_Ch2.zen
CTCF	nuc	4.02166666666667	387.246175165178	223709.00538583	0.240675694523969	959.280204237406	4530.67248458347	CTCFgfpcf2	CTCF2018112415	20181124	TR1_2_W0001_P0020_T0001_R1_P1_K1_Ch2.zen
CTCF	nuc	4.02166666666667	145.623637592531	84125.6059213393	0.282058373287682	959.280204237406	4530.67248458347	CTCFgfpcf2	CTCF2018112415	20181124	TR1_2_W0001_P0020_T0001_R1_P2_K1_Ch2.zen
CTCF	nuc	4.02166666666667	227.842606736442	131622.844088216	0.267164339053254	959.280204237406	4530.67248458347	CTCFgfpcf2	CTCF2018112415	20181124	TR1_2_W0001_P0020_T0001_R1_P3_K1_Ch2.zen
CTCF	nuc	4.09444444444444	170.298468548444	98380.0575988959	2.08778203576591	959.280204237406	4530.67248458347	CTCFgfpcf2	CTCF2018112416	20181124	TR1_2_W0001_P0021_T0001_R1_P1_K1_Ch2.zen
CTCF	nuc	4.09444444444444	168.691068091596	97451.4752641451	1.90600918261005	959.280204237406	4530.67248458347	CTCFgfpcf2	CTCF2018112416	20181124	TR1_2_W0001_P0021_T0001_R1_P2_K1_Ch2.zen
CTCF	nuc	4.09444444444444	422.12129549726	243856.082316605	1.45476082901648	959.280204237406	4530.67248458347	CTCFgfpcf2	CTCF2018112416	20181124	TR1_2_W0001_P0021_T0001_R1_P3_K1_Ch2.zen
CTCF	nuc	4.16333333333333	12.2128993140145	7055.29385086909	0.484549784527174	959.280204237406	4530.67248458347	CTCFgfpcf2	CTCF201811238	20181123	TR1_2_W0001_P0009_T0001_R1_P1_K1_Ch2.zen
CTCF	nuc	4.16333333333333	36.5522497180194	21115.9411078617	0.351835872967112	959.280204237406	4530.67248458347	CTCFgfpcf2	CTCF201811238	20181123	TR1_2_W0001_P0009_T0001_R1_P2_K1_Ch2.zen
CTCF	nuc	4.16333333333333	39.2772112519613	22690.1295016212	0.401294051476952	959.280204237406	4530.67248458347	CTCFgfpcf2	CTCF201811238	20181123	TR1_2_W0001_P0009_T0001_R1_P3_K1_Ch2.zen
CTCF	nuc	4.1675	215.799231912554	124665.483173827	0.120112431744312	959.280204237406	4530.67248458347	CTCFgfpcf2	CTCF2018112417	20181124	TR1_2_W0001_P0022_T0001_R1_P1_K1_Ch2.zen
CTCF	nuc	4.1675	75.5890486679691	43667.1863533825	0.341589751260713	959.280204237406	4530.67248458347	CTCFgfpcf2	CTCF2018112417	20181124	TR1_2_W0001_P0022_T0001_R1_P2_K1_Ch2.zen
CTCF	nuc	4.1675	387.397767504821	223796.579062991	0.125287934841595	959.280204237406	4530.67248458347	CTCFgfpcf2	CTCF2018112417	20181124	TR1_2_W0001_P0022_T0001_R1_P3_K1_Ch2.zen
CTCF	nuc	4.23611111111111	58.4750656911213	33780.5758315159	0.400212322370495	959.280204237406	4530.67248458347	CTCFgfpcf2	CTCF201811239	20181123	TR1_2_W0001_P0010_T0001_R1_P1_K1_Ch2.zen
CTCF	nuc	4.23611111111111	30.4726332141907	17603.7954795191	0.260286362504487	959.280204237406	4530.67248458347	CTCFgfpcf2	CTCF201811239	20181123	TR1_2_W0001_P0010_T0001_R1_P2_K1_Ch2.zen
CTCF	nuc	4.23611111111111	40.1943236661934	23219.937977915	0.513057150449412	959.280204237406	4530.67248458347	CTCFgfpcf2	CTCF201811239	20181123	TR1_2_W0001_P0010_T0001_R1_P3_K1_Ch2.zen
CTCF	nuc	4.24055555555556	369.928301118868	213704.608630601	1.3142462928218	959.280204237406	4530.67248458347	CTCFgfpcf2	CTCF2018112418	20181124	TR1_2_W0001_P0023_T0001_R1_P1_K1_Ch2.zen
CTCF	nuc	4.24055555555556	278.519389333104	160898.41440474	1.59771026888239	959.280204237406	4530.67248458347	CTCFgfpcf2	CTCF2018112418	20181124	TR1_2_W0001_P0023_T0001_R1_P2_K1_Ch2.zen
CTCF	nuc	4.24055555555556	561.5566899988	324406.789902587	1.26709664440522	959.280204237406	4530.67248458347	CTCFgfpcf2	CTCF2018112418	20181124	TR1_2_W0001_P0023_T0001_R1_P3_K1_Ch2.zen
CTCF	nuc	4.29944444444444	199.422842767291	119239.673989825	1.48261464591223	992.876037958667	4689.34532987434	CTCFgfpcf2	CTCF2018112214	20181122	TR1_2_W0001_P0016_T0001_R1_P1_K1_Ch2.zen
CTCF	nuc	4.29944444444444	105.472161395986	63064.320843802	1.66538251620831	992.876037958667	4689.34532987434	CTCFgfpcf2	CTCF2018112214	20181122	TR1_2_W0001_P0016_T0001_R1_P2_K1_Ch2.zen
CTCF	nuc	4.29944444444444	205.697586753113	122991.49307362	1.40053739365645	992.876037958667	4689.34532987434	CTCFgfpcf2	CTCF2018112214	20181122	TR1_2_W0001_P0016_T0001_R1_P3_K1_Ch2.zen
CTCF	nuc	4.30916666666667	111.872878158991	64628.0632518133	2.34277449808705	959.280204237406	4530.67248458347	CTCFgfpcf2	CTCF2018112310	20181123	TR1_2_W0001_P0011_T0001_R1_P1_K1_Ch2.zen
CTCF	nuc	4.30916666666667	116.090076269784	67064.3047317407	2.04458657948571	959.280204237406	4530.67248458347	CTCFgfpcf2	CTCF2018112310	20181123	TR1_2_W0001_P0011_T0001_R1_P2_K1_Ch2.zen
CTCF	nuc	4.30916666666667	143.995571315883	83185.0851084588	2.52649252054053	959.280204237406	4530.67248458347	CTCFgfpcf2	CTCF2018112310	20181123	TR1_2_W0001_P0011_T0001_R1_P3_K1_Ch2.zen
CTCF	nuc	4.31333333333333	74.0569750103129	52857.0433953847	3.15527158035263	1185.18473915424	5597.61773787781	CTCFgfpcf2	CTCF2018112419	20181124	TR1_2_W0001_P0024_T0001_R1_P3_K1_Ch2.zen
CTCF	nuc	4.3875	81.9192147591167	40882.2346971659	1.99763087092696	828.701259344143	3913.94920594127	CTCFgfpcf2	CTCF2018112420	20181124	TR1_2_W0001_P0025_T0001_R1_P1_K1_Ch2.zen
CTCF	nuc	4.44666666666667	369.924026037829	213702.138950618	1.14158606353508	959.280204237406	4530.67248458347	CTCFgfpcf2	CTCF2018112216	20181122	TR1_2_W0001_P0018_T0001_R1_P1_K1_Ch2.zen
CTCF	nuc	4.44666666666667	327.868608452221	189407.061962062	1.39952236749961	959.280204237406	4530.67248458347	CTCFgfpcf2	CTCF2018112216	20181122	TR1_2_W0001_P0018_T0001_R1_P2_K1_Ch2.zen
CTCF	nuc	4.44666666666667	448.516571803807	259104.421456179	0.871475874176323	959.280204237406	4530.67248458347	CTCFgfpcf2	CTCF2018112216	20181122	TR1_2_W0001_P0018_T0001_R1_P3_K1_Ch2.zen
CTCF	nuc	4.45666666666667	260.174281707825	150300.593060742	1.445469108116	959.280204237406	4530.67248458347	CTCFgfpcf2	CTCF2018112312	20181123	TR1_2_W0001_P0013_T0001_R1_P1_K1_Ch2.zen
CTCF	nuc	4.45666666666667	91.8292928737793	53049.0450042914	1.93897300036134	959.280204237406	4530.67248458347	CTCFgfpcf2	CTCF2018112312	20181123	TR1_2_W0001_P0013_T0001_R1_P2_K1_Ch2.zen
CTCF	nuc	4.45666666666667	248.282181400146	143430.622219468	1.14204732355904	959.280204237406	4530.67248458347	CTCFgfpcf2	CTCF2018112312	20181123	TR1_2_W0001_P0013_T0001_R1_P3_K1_Ch2.zen
CTCF	nuc	4.48805555555556	103.418939981909	59744.2910612127	1.61551807621312	959.280204237406	4530.67248458347	CTCFgfpcf2	CTCF2018112421	20181124	TR1_2_W0001_P0027_T0001_R1_P1_K1_Ch2.zen
CTCF	nuc	4.48805555555556	264.201260926551	152626.946614386	1.00528296285196	959.280204237406	4530.67248458347	CTCFgfpcf2	CTCF2018112421	20181124	TR1_2_W0001_P0027_T0001_R1_P2_K1_Ch2.zen
CTCF	nuc	4.48805555555556	36.9469494442985	21343.9559698659	1.5424333304211	959.280204237406	4530.67248458347	CTCFgfpcf2	CTCF2018112421	20181124	TR1_2_W0001_P0027_T0001_R1_P3_K1_Ch2.zen
CTCF	nuc	4.51944444444444	316.117594883531	182618.595796823	1.28984860169469	959.280204237406	4530.67248458347	CTCFgfpcf2	CTCF2018112217	20181122	TR1_2_W0001_P0019_T0001_R1_P1_K1_Ch2.zen
CTCF	nuc	4.51944444444444	444.104508759462	256555.608069116	0.960887850490248	959.280204237406	4530.67248458347	CTCFgfpcf2	CTCF2018112217	20181122	TR1_2_W0001_P0019_T0001_R1_P2_K1_Ch2.zen
CTCF	nuc	4.51944444444444	208.085475573174	120209.308086403	1.70398148201523	959.280204237406	4530.67248458347	CTCFgfpcf2	CTCF2018112217	20181122	TR1_2_W0001_P0019_T0001_R1_P3_K1_Ch2.zen
CTCF	nuc	4.52972222222222	18.4841859295037	8434.90294734791	3.1265657261454	757.755180181713	3578.87145980366	CTCFgfpcf2	CTCF2018112313	20181123	TR1_2_W0001_P0014_T0001_R1_P3_K1_Ch2.zen
CTCF	nuc	4.56083333333333	340.706740336254	196823.547647334	1.66082607002922	959.280204237406	4530.67248458347	CTCFgfpcf2	CTCF2018112422	20181124	TR1_2_W0001_P0028_T0001_R1_P1_K1_Ch2.zen
CTCF	nuc	4.56083333333333	209.020517035678	120749.474029894	2.2156529526945	959.280204237406	4530.67248458347	CTCFgfpcf2	CTCF2018112422	20181124	TR1_2_W0001_P0028_T0001_R1_P2_K1_Ch2.zen
CTCF	nuc	4.56083333333333	297.39734747039	171804.059210156	2.25557180923759	959.280204237406	4530.67248458347	CTCFgfpcf2	CTCF2018112422	20181124	TR1_2_W0001_P0028_T0001_R1_P3_K1_Ch2.zen
CTCF	nuc	4.66138888888889	1125.65697077554	650282.991769794	0.354349200075194	959.280204237406	4530.67248458347	CTCFgfpcf2	CTCF2018112423	20181124	TR1_2_W0001_P0030_T0001_R1_P1_K1_Ch2.zen
CTCF	nuc	4.66138888888889	626.933983721475	362174.727435549	0.497751444002101	959.280204237406	4530.67248458347	CTCFgfpcf2	CTCF2018112423	20181124	TR1_2_W0001_P0030_T0001_R1_P2_K1_Ch2.zen
CTCF	nuc	4.66138888888889	547.774822906745	316445.115966858	0.40299237278335	959.280204237406	4530.67248458347	CTCFgfpcf2	CTCF2018112423	20181124	TR1_2_W0001_P0030_T0001_R1_P3_K1_Ch2.zen
CTCF	nuc	4.72111111111111	262.021020119173	151367.439009664	2.19937613209103	959.280204237406	4530.67248458347	CTCFgfpcf2	CTCF2018112219	20181122	TR1_2_W0001_P0023_T0001_R1_P1_K1_Ch2.zen
CTCF	nuc	4.72111111111111	205.990364448972	118998.979215968	3.15813698046614	959.280204237406	4530.67248458347	CTCFgfpcf2	CTCF2018112219	20181122	TR1_2_W0001_P0023_T0001_R1_P2_K1_Ch2.zen
CTCF	nuc	4.72111111111111	139.432309064443	80548.9251537504	2.83652750265957	959.280204237406	4530.67248458347	CTCFgfpcf2	CTCF2018112219	20181122	TR1_2_W0001_P0023_T0001_R1_P3_K1_Ch2.zen
CTCF	nuc	4.73527777777778	116.116192883907	67079.3920899745	2.01617860101342	959.280204237406	4530.67248458347	CTCFgfpcf2	CTCF2018112424	20181124	TR1_2_W0001_P0031_T0001_R1_P1_K1_Ch2.zen
CTCF	nuc	4.73527777777778	76.6823884282808	44298.7999522096	1.84770941137672	959.280204237406	4530.67248458347	CTCFgfpcf2	CTCF2018112424	20181124	TR1_2_W0001_P0031_T0001_R1_P2_K1_Ch2.zen
CTCF	nuc	4.73527777777778	62.7477336642709	36248.8618054432	1.83562273845947	959.280204237406	4530.67248458347	CTCFgfpcf2	CTCF2018112424	20181124	TR1_2_W0001_P0031_T0001_R1_P3_K1_Ch2.zen
CTCF	nuc	4.75	34.8617048293055	14727.4929647419	2.24706240629677	701.502712949423	3313.19152149838	CTCFgfpcf2	CTCF2018112316	20181123	TR1_2_W0001_P0017_T0001_R1_P3_K1_Ch2.zen
CTCF	nuc	4.82138888888889	109.968631388126	59836.9934561905	2.9739139559753	903.545643712529	4267.43861538135	CTCFgfpcf2	CTCF2018112220	20181122	TR1_2_W0001_P0025_T0001_R1_P1_K1_Ch2.zen
CTCF	nuc	4.82138888888889	45.641831864186	24834.9912162382	3.5014063660012	903.545643712529	4267.43861538135	CTCFgfpcf2	CTCF2018112220	20181122	TR1_2_W0001_P0025_T0001_R1_P3_K1_Ch2.zen
CTCF	nuc	4.88111111111111	144.733476063146	83611.3667547763	2.09253774252388	959.280204237406	4530.67248458347	CTCFgfpcf2	CTCF2018112426	20181124	TR1_2_W0001_P0033_T0001_R1_P1_K1_Ch2.zen
CTCF	nuc	4.88111111111111	87.7020103115907	50664.7470146736	2.4601050636265	959.280204237406	4530.67248458347	CTCFgfpcf2	CTCF2018112426	20181124	TR1_2_W0001_P0033_T0001_R1_P2_K1_Ch2.zen
CTCF	nuc	4.88111111111111	95.8015527954059	55343.7876594565	2.16375009539518	959.280204237406	4530.67248458347	CTCFgfpcf2	CTCF2018112426	20181124	TR1_2_W0001_P0033_T0001_R1_P3_K1_Ch2.zen
CTCF	nuc	4.97611111111111	124.143922504904	62151.301358319	2.00841213857892	831.33088534106	3926.36890781394	CTCFgfpcf2	CTCF2018112221	20181122	TR1_2_W0001_P0029_T0001_R1_P1_K1_Ch2.zen
CTCF	nuc	4.98138888888889	54.6705445858081	31582.7345434103	2.49949582677277	959.280204237406	4530.67248458347	CTCFgfpcf2	CTCF2018112427	20181124	TR1_2_W0001_P0035_T0001_R1_P1_K1_Ch2.zen
CTCF	nuc	4.98138888888889	44.9064563443764	25942.0991825615	2.5255844209891	959.280204237406	4530.67248458347	CTCFgfpcf2	CTCF2018112427	20181124	TR1_2_W0001_P0035_T0001_R1_P2_K1_Ch2.zen
CTCF	nuc	4.98138888888889	47.4158182957119	27391.7374289479	2.39764899556897	959.280204237406	4530.67248458347	CTCFgfpcf2	CTCF2018112427	20181124	TR1_2_W0001_P0035_T0001_R1_P3_K1_Ch2.zen
CTCF	nuc	5.12305555555556	295.660701925629	170800.813026097	1.62448537726848	959.280204237406	4530.67248458347	CTCFgfpcf2	CTCF2018112223	20181122	TR1_2_W0001_P0031_T0001_R1_P1_K1_Ch2.zen
CTCF	nuc	5.12305555555556	343.312842176013	198329.071750337	1.52165765414454	959.280204237406	4530.67248458347	CTCFgfpcf2	CTCF2018112223	20181122	TR1_2_W0001_P0031_T0001_R1_P2_K1_Ch2.zen
CTCF	nuc	5.12305555555556	142.169378500865	82130.1081855331	1.69768690637585	959.280204237406	4530.67248458347	CTCFgfpcf2	CTCF2018112223	20181122	TR1_2_W0001_P0031_T0001_R1_P3_K1_Ch2.zen
CTCF	nuc	5.15277777777778	47.8668351349163	30242.9253171841	2.99094285637198	1049.15157208567	4955.1342129329	CTCFgfpcf2	CTCF2018112320	20181123	TR1_2_W0001_P0025_T0001_R1_P2_K1_Ch2.zen
CTCF	nuc	5.15583333333333	103.91087708904	43721.5435047103	2.28834254972071	698.688551794828	3299.90026159956	CTCFgfpcf2	CTCF2018112429	20181124	TR1_2_W0001_P0038_T0001_R1_P1_K1_Ch2.zen
CTCF	nuc	5.26888888888889	114.049769987523	79688.1501627789	2.23079661617041	1160.24173700805	5479.8121446763	CTCFgfpcf2	CTCF2018112225	20181122	TR1_2_W0001_P0033_T0001_R1_P2_K1_Ch2.zen
CTCF	nuc	5.32916666666667	499.172818929523	288368.12859606	0.0739498536402911	959.280204237406	4530.67248458347	CTCFgfpcf2	CTCF2018112431	20181124	TR1_2_W0001_P0041_T0001_R1_P1_K1_Ch2.zen
CTCF	nuc	5.32916666666667	658.065336506132	380159.059920693	0.0442819298941618	959.280204237406	4530.67248458347	CTCFgfpcf2	CTCF2018112431	20181124	TR1_2_W0001_P0041_T0001_R1_P2_K1_Ch2.zen
CTCF	nuc	5.32916666666667	215.140463830292	124284.918143327	0.310967678044591	959.280204237406	4530.67248458347	CTCFgfpcf2	CTCF2018112431	20181124	TR1_2_W0001_P0041_T0001_R1_P3_K1_Ch2.zen
CTCF	nuc	5.34166666666667	400.146699435343	231161.534651492	1.25082046116752	959.280204237406	4530.67248458347	CTCFgfpcf2	CTCF2018112226	20181122	TR1_2_W0001_P0034_T0001_R1_P1_K1_Ch2.zen
CTCF	nuc	5.34166666666667	226.940662889463	131101.798371404	1.31347616418898	959.280204237406	4530.67248458347	CTCFgfpcf2	CTCF2018112226	20181122	TR1_2_W0001_P0034_T0001_R1_P2_K1_Ch2.zen
CTCF	nuc	5.34166666666667	271.290082923596	156722.102151144	1.57283549482252	959.280204237406	4530.67248458347	CTCFgfpcf2	CTCF2018112226	20181122	TR1_2_W0001_P0034_T0001_R1_P3_K1_Ch2.zen
CTCF	nuc	5.39916666666667	29.9645569857559	17310.2839227558	3.0904565639597	959.280204237406	4530.67248458347	CTCFgfpcf2	CTCF2018112323	20181123	TR1_2_W0001_P0029_T0001_R1_P1_K1_Ch2.zen
CTCF	nuc	5.39916666666667	45.8388200202777	26480.7181902374	3.08565580157143	959.280204237406	4530.67248458347	CTCFgfpcf2	CTCF2018112323	20181123	TR1_2_W0001_P0029_T0001_R1_P2_K1_Ch2.zen
CTCF	nuc	5.39916666666667	30.9441122638366	17876.165140011	2.56661954486461	959.280204237406	4530.67248458347	CTCFgfpcf2	CTCF2018112323	20181123	TR1_2_W0001_P0029_T0001_R1_P3_K1_Ch2.zen
CTCF	nuc	5.41472222222222	50.5846399713934	28449.2398157644	3.22701148955789	933.901677150621	4410.80991068332	CTCFgfpcf2	CTCF2018112227	20181122	TR1_2_W0001_P0035_T0001_R1_P3_K1_Ch2.zen
CTCF	nuc	5.45861111111111	74.6554583368838	43127.8587168582	1.77977603403501	959.280204237406	4530.67248458347	CTCFgfpcf2	CTCF2018112432	20181124	TR1_2_W0001_P0044_T0001_R1_P1_K1_Ch2.zen
CTCF	nuc	5.45861111111111	70.6994569488122	40842.5084859541	2.06433540819127	959.280204237406	4530.67248458347	CTCFgfpcf2	CTCF2018112432	20181124	TR1_2_W0001_P0044_T0001_R1_P2_K1_Ch2.zen
CTCF	nuc	5.45861111111111	78.9247900305557	45594.2173489251	1.99379395090455	959.280204237406	4530.67248458347	CTCFgfpcf2	CTCF2018112432	20181124	TR1_2_W0001_P0044_T0001_R1_P3_K1_Ch2.zen
CTCF	nuc	5.47333333333333	61.4793033886315	47130.0429341044	2.25525588401228	1272.96965145482	6012.22515390177	CTCFgfpcf2	CTCF2018112324	20181123	TR1_2_W0001_P0030_T0001_R1_P1_K1_Ch2.zen
CTCF	nuc	5.53555555555556	93.2460209545051	49663.5203459115	2.06202230620703	884.415499033204	4177.08710000361	CTCFgfpcf2	CTCF2018112433	20181124	TR1_2_W0001_P0045_T0001_R1_P3_K1_Ch2.zen
CTCF	nuc	5.54611111111111	179.108383699584	103469.474828529	1.47271652740965	959.280204237406	4530.67248458347	CTCFgfpcf2	CTCF2018112325	20181123	TR1_2_W0001_P0031_T0001_R1_P1_K1_Ch2.zen
CTCF	nuc	5.54611111111111	209.435556242529	120989.238846476	1.04679315638836	959.280204237406	4530.67248458347	CTCFgfpcf2	CTCF2018112325	20181123	TR1_2_W0001_P0031_T0001_R1_P2_K1_Ch2.zen
CTCF	nuc	5.54611111111111	84.8804790359781	49034.7710567107	3.19717185556028	959.280204237406	4530.67248458347	CTCFgfpcf2	CTCF2018112325	20181123	TR1_2_W0001_P0031_T0001_R1_P3_K1_Ch2.zen
CTCF	nuc	5.60833333333333	211.391144709362	122118.966598268	1.82343777031909	959.280204237406	4530.67248458347	CTCFgfpcf2	CTCF2018112434	20181124	TR1_2_W0001_P0046_T0001_R1_P1_K1_Ch2.zen
CTCF	nuc	5.60833333333333	380.55611490894	219844.211304246	1.63772658039404	959.280204237406	4530.67248458347	CTCFgfpcf2	CTCF2018112434	20181124	TR1_2_W0001_P0046_T0001_R1_P2_K1_Ch2.zen
CTCF	nuc	5.60833333333333	152.729201125978	88230.4329092238	0.191107055727132	959.280204237406	4530.67248458347	CTCFgfpcf2	CTCF2018112434	20181124	TR1_2_W0001_P0046_T0001_R1_P3_K1_Ch2.zen
CTCF	nuc	5.61666666666667	76.4540049694482	46762.258941234	3.10869295126615	1015.65075200214	4796.91011626858	CTCFgfpcf2	CTCF2018112229	20181122	TR1_2_W0001_P0039_T0001_R1_P3_K1_Ch2.zen
CTCF	nuc	5.68111111111111	73.3092838344975	46032.6753757377	2.18761233685743	1042.69284156692	4924.62968201755	CTCFgfpcf2	CTCF2018112435	20181124	TR1_2_W0001_P0047_T0001_R1_P2_K1_Ch2.zen
CTCF	nuc	5.69222222222222	63.8084634882512	36861.6369059448	1.95083250283906	959.280204237406	4530.67248458347	CTCFgfpcf2	CTCF2018112327	20181123	TR1_2_W0001_P0033_T0001_R1_P1_K1_Ch2.zen
CTCF	nuc	5.69333333333333	285.091380419096	164695.000874896	1.23502391605993	959.280204237406	4530.67248458347	CTCFgfpcf2	CTCF2018112230	20181122	TR1_2_W0001_P0040_T0001_R1_P1_K1_Ch2.zen
CTCF	nuc	5.69333333333333	381.792938196998	220558.714184724	2.00433973750707	959.280204237406	4530.67248458347	CTCFgfpcf2	CTCF2018112230	20181122	TR1_2_W0001_P0040_T0001_R1_P2_K1_Ch2.zen
CTCF	nuc	5.69333333333333	368.84160214734	213076.831362122	1.54453576017805	959.280204237406	4530.67248458347	CTCFgfpcf2	CTCF2018112230	20181122	TR1_2_W0001_P0040_T0001_R1_P3_K1_Ch2.zen
CTCF	nuc	5.76527777777778	43.3916496617644	17101.5743735686	3.20593347523803	654.453936706342	3090.98053974742	CTCFgfpcf2	CTCF2018112328	20181123	TR1_2_W0001_P0034_T0001_R1_P3_K1_Ch2.zen
CTCF	nuc	5.81027777777778	228.759624765959	127322.800469223	0.784543771007056	924.22127033741	4365.08942922811	CTCFgfpcf2	CTCF2018112436	20181124	TR1_2_W0001_P0050_T0001_R1_P1_K1_Ch2.zen
CTCF	nuc	5.81027777777778	152.027340145711	84615.2231410699	1.03664121413371	924.22127033741	4365.08942922811	CTCFgfpcf2	CTCF2018112436	20181124	TR1_2_W0001_P0050_T0001_R1_P2_K1_Ch2.zen
CTCF	nuc	5.91277777777778	52.4259954558401	21702.1584725674	2.73706388852217	687.393462351931	3246.55364741552	CTCFgfpcf2	CTCF2018112330	20181123	TR1_2_W0001_P0036_T0001_R1_P2_K1_Ch2.zen
CTCF	nuc	5.93805555555556	72.9015526506955	29495.6250596359	2.84643078923915	671.846375317528	3173.12488371223	CTCFgfpcf2	CTCF2018112437	20181124	TR1_2_W0001_P0053_T0001_R1_P3_K1_Ch2.zen
CTCF	nuc	5.97194444444444	123.185857359194	61923.2029227729	1.95271841396678	834.7217188634	3942.38378654448	CTCFgfpcf2	CTCF2018112233	20181122	TR1_2_W0001_P0045_T0001_R1_P3_K1_Ch2.zen
CTCF	nuc	6.03833333333333	381.257464553855	220249.375361514	2.44316048145167	959.280204237406	4530.67248458347	CTCFgfpcf2	CTCF2018112438	20181124	TR1_2_W0001_P0055_T0001_R1_P1_K1_Ch2.zen
CTCF	nuc	6.03833333333333	327.470309123012	189176.967638354	1.93273005767347	959.280204237406	4530.67248458347	CTCFgfpcf2	CTCF2018112438	20181124	TR1_2_W0001_P0055_T0001_R1_P2_K1_Ch2.zen
CTCF	nuc	6.03833333333333	276.930988536226	159980.808020966	2.12751041654891	959.280204237406	4530.67248458347	CTCFgfpcf2	CTCF2018112438	20181124	TR1_2_W0001_P0055_T0001_R1_P3_K1_Ch2.zen
CTCF	nuc	6.04472222222222	93.1787482139162	104988.124567608	2.30149090406864	1870.9942747361	8836.69051223553	CTCFgfpcf2	CTCF2018112234	20181122	TR1_2_W0001_P0046_T0001_R1_P2_K1_Ch2.zen
CTCF	cyt	2.93361111111111	245.143787583528	668858.742898721	0.074113323029373	959.280204237406	4530.67248458347	CTCFgfpcf2	CTCF201811242	20181124	TR1_2_W0001_P0002_T0001_R1_P4_K1_Ch2.zen
CTCF	cyt	2.93361111111111	148.832245455468	406079.018275016	1.18759390130793	959.280204237406	4530.67248458347	CTCFgfpcf2	CTCF201811242	20181124	TR1_2_W0001_P0002_T0001_R1_P5_K1_Ch2.zen
CTCF	cyt	3.10694444444444	110.067181558893	323901.503770102	2.16943329307145	1034.6348063483	4886.57164820894	CTCFgfpcf2	CTCF201811244	20181124	TR1_2_W0001_P0005_T0001_R1_P5_K1_Ch2.zen
CTCF	cyt	3.28111111111111	140.678491210861	249317.25034693	1.85083029218174	623.098337830825	2942.88830513712	CTCFgfpcf2	CTCF201811246	20181124	TR1_2_W0001_P0008_T0001_R1_P4_K1_Ch2.zen
CTCF	cyt	3.28111111111111	93.2458763541908	165254.868023648	0.314149482896425	623.098337830825	2942.88830513712	CTCFgfpcf2	CTCF201811246	20181124	TR1_2_W0001_P0008_T0001_R1_P5_K1_Ch2.zen
CTCF	cyt	3.35416666666667	419.85977307128	1145559.84786892	0.228060313558147	959.280204237406	4530.67248458347	CTCFgfpcf2	CTCF201811247	20181124	TR1_2_W0001_P0009_T0001_R1_P4_K1_Ch2.zen
CTCF	cyt	3.35416666666667	101.415123454084	276704.511474942	0.292736728802204	959.280204237406	4530.67248458347	CTCFgfpcf2	CTCF201811247	20181124	TR1_2_W0001_P0009_T0001_R1_P5_K1_Ch2.zen
CTCF	cyt	3.42722222222222	71.992402075941	239738.025755768	2.30998413513888	1170.79868582023	5529.67252675572	CTCFgfpcf2	CTCF201811248	20181124	TR1_2_W0001_P0010_T0001_R1_P4_K1_Ch2.zen
CTCF	cyt	3.555	7.39499547877286	20176.7600493992	0.632415825743746	959.280204237406	4530.67248458347	CTCFgfpcf2	CTCF201811249	20181124	TR1_2_W0001_P0013_T0001_R1_P4_K1_Ch2.zen
CTCF	cyt	3.555	0.758224433480589	2068.76562694913	3.28558839679488	959.280204237406	4530.67248458347	CTCFgfpcf2	CTCF201811249	20181124	TR1_2_W0001_P0013_T0001_R1_P5_K1_Ch2.zen
CTCF	cyt	3.76111111111111	73.430966865514	185989.09035336	0.259238290072144	890.512848201494	4205.88482978437	CTCFgfpcf2	CTCF201811227	20181122	TR1_2_W0001_P0008_T0001_R1_P4_K1_Ch2.zen
CTCF	cyt	3.86138888888889	1.13037010198765	3084.14067057744	1.29734605110638	959.280204237406	4530.67248458347	CTCFgfpcf2	CTCF201811228	20181122	TR1_2_W0001_P0010_T0001_R1_P4_K1_Ch2.zen
CTCF	cyt	3.86138888888889	86.5650168931508	236186.969895907	0.267048152212405	959.280204237406	4530.67248458347	CTCFgfpcf2	CTCF201811228	20181122	TR1_2_W0001_P0010_T0001_R1_P5_K1_Ch2.zen
CTCF	cyt	3.91611111111111	102.017234193252	278347.331128077	0.314439027255011	959.280204237406	4530.67248458347	CTCFgfpcf2	CTCF201811235	20181123	TR1_2_W0001_P0005_T0001_R1_P4_K1_Ch2.zen
CTCF	cyt	3.91611111111111	76.3189085872992	208231.135531877	0.285550686447829	959.280204237406	4530.67248458347	CTCFgfpcf2	CTCF201811235	20181123	TR1_2_W0001_P0005_T0001_R1_P5_K1_Ch2.zen
CTCF	cyt	4.00805555555556	50.2970153548562	107279.403814836	2.39855745531602	749.904747015479	3541.79392877445	CTCFgfpcf2	CTCF2018112210	20181122	TR1_2_W0001_P0012_T0001_R1_P5_K1_Ch2.zen
CTCF	cyt	4.02166666666667	140.823071737587	384226.513190528	0.25048443312234	959.280204237406	4530.67248458347	CTCFgfpcf2	CTCF2018112415	20181124	TR1_2_W0001_P0020_T0001_R1_P4_K1_Ch2.zen
CTCF	cyt	4.02166666666667	103.980816286828	283704.836058687	0.337560576342508	959.280204237406	4530.67248458347	CTCFgfpcf2	CTCF2018112415	20181124	TR1_2_W0001_P0020_T0001_R1_P5_K1_Ch2.zen
CTCF	cyt	4.09444444444444	57.436942188939	156712.928877915	0.374648244184917	959.280204237406	4530.67248458347	CTCFgfpcf2	CTCF2018112416	20181124	TR1_2_W0001_P0021_T0001_R1_P4_K1_Ch2.zen
CTCF	cyt	4.09444444444444	33.8425308590747	92337.1253664714	0.275366317463415	959.280204237406	4530.67248458347	CTCFgfpcf2	CTCF2018112416	20181124	TR1_2_W0001_P0021_T0001_R1_P5_K1_Ch2.zen
CTCF	cyt	4.16333333333333	64.5908434340328	176231.879126592	0.289664622501441	959.280204237406	4530.67248458347	CTCFgfpcf2	CTCF201811238	20181123	TR1_2_W0001_P0009_T0001_R1_P4_K1_Ch2.zen
CTCF	cyt	4.16333333333333	113.199858714605	308858.388550291	0.272879830189334	959.280204237406	4530.67248458347	CTCFgfpcf2	CTCF201811238	20181123	TR1_2_W0001_P0009_T0001_R1_P5_K1_Ch2.zen
CTCF	cyt	4.1675	204.675781463703	558444.442916914	-0.0438510968506141	959.280204237406	4530.67248458347	CTCFgfpcf2	CTCF2018112417	20181124	TR1_2_W0001_P0022_T0001_R1_P4_K1_Ch2.zen
CTCF	cyt	4.1675	242.257068655538	660982.519673527	0.188449386027814	959.280204237406	4530.67248458347	CTCFgfpcf2	CTCF2018112417	20181124	TR1_2_W0001_P0022_T0001_R1_P5_K1_Ch2.zen
CTCF	cyt	4.23611111111111	21.9111376762594	59783.1017709559	0.516200153995655	959.280204237406	4530.67248458347	CTCFgfpcf2	CTCF201811239	20181123	TR1_2_W0001_P0010_T0001_R1_P4_K1_Ch2.zen
CTCF	cyt	4.23611111111111	71.5020088204554	195088.540508446	0.186657156081161	959.280204237406	4530.67248458347	CTCFgfpcf2	CTCF201811239	20181123	TR1_2_W0001_P0010_T0001_R1_P5_K1_Ch2.zen
CTCF	cyt	4.24055555555556	93.683684776377	255609.788228049	0.443098096321003	959.280204237406	4530.67248458347	CTCFgfpcf2	CTCF2018112418	20181124	TR1_2_W0001_P0023_T0001_R1_P4_K1_Ch2.zen
CTCF	cyt	4.24055555555556	2.22161932654562	6061.54259343201	0.948639901106602	959.280204237406	4530.67248458347	CTCFgfpcf2	CTCF2018112418	20181124	TR1_2_W0001_P0023_T0001_R1_P5_K1_Ch2.zen
CTCF	cyt	4.30916666666667	30.741939099693	83877.3641509622	0.499883543589827	959.280204237406	4530.67248458347	CTCFgfpcf2	CTCF2018112310	20181123	TR1_2_W0001_P0011_T0001_R1_P4_K1_Ch2.zen
CTCF	cyt	4.30916666666667	41.8038626022319	114059.096761375	0.290178187088499	959.280204237406	4530.67248458347	CTCFgfpcf2	CTCF2018112310	20181123	TR1_2_W0001_P0011_T0001_R1_P5_K1_Ch2.zen
CTCF	cyt	4.3875	38.2291909503792	90107.5413634112	2.31769615913463	828.701259344143	3913.94920594127	CTCFgfpcf2	CTCF2018112420	20181124	TR1_2_W0001_P0025_T0001_R1_P5_K1_Ch2.zen
CTCF	cyt	4.44666666666667	147.550782940937	402582.631868533	-0.00243209955468307	959.280204237406	4530.67248458347	CTCFgfpcf2	CTCF2018112216	20181122	TR1_2_W0001_P0018_T0001_R1_P4_K1_Ch2.zen
CTCF	cyt	4.44666666666667	17.4261812818585	47546.1924636276	0.395432856470149	959.280204237406	4530.67248458347	CTCFgfpcf2	CTCF2018112216	20181122	TR1_2_W0001_P0018_T0001_R1_P5_K1_Ch2.zen
CTCF	cyt	4.45666666666667	112.353751165539	306549.839607632	0.312755824019608	959.280204237406	4530.67248458347	CTCFgfpcf2	CTCF2018112312	20181123	TR1_2_W0001_P0013_T0001_R1_P4_K1_Ch2.zen
CTCF	cyt	4.45666666666667	5258.2879947956	14346893.8481667	-0.189360135881773	959.280204237406	4530.67248458347	CTCFgfpcf2	CTCF2018112312	20181123	TR1_2_W0001_P0013_T0001_R1_P5_K1_Ch2.zen
CTCF	cyt	4.48805555555556	69.1537101624273	188681.361669275	2.28784236989217	959.280204237406	4530.67248458347	CTCFgfpcf2	CTCF2018112421	20181124	TR1_2_W0001_P0027_T0001_R1_P4_K1_Ch2.zen
CTCF	cyt	4.48805555555556	55.1714159271137	150531.589091884	2.24520603753524	959.280204237406	4530.67248458347	CTCFgfpcf2	CTCF2018112421	20181124	TR1_2_W0001_P0027_T0001_R1_P5_K1_Ch2.zen
CTCF	cyt	4.51944444444444	2.05419621892944	5604.73962731892	0.782236290739495	959.280204237406	4530.67248458347	CTCFgfpcf2	CTCF2018112217	20181122	TR1_2_W0001_P0019_T0001_R1_P4_K1_Ch2.zen
CTCF	cyt	4.51944444444444	4.27134825868568	11654.0935218018	0.876779266255966	959.280204237406	4530.67248458347	CTCFgfpcf2	CTCF2018112217	20181122	TR1_2_W0001_P0019_T0001_R1_P5_K1_Ch2.zen
CTCF	cyt	4.52972222222222	43.498437502169	93749.8550643203	2.49071748426797	757.755180181713	3578.87145980366	CTCFgfpcf2	CTCF2018112313	20181123	TR1_2_W0001_P0014_T0001_R1_P5_K1_Ch2.zen
CTCF	cyt	4.56083333333333	3.01852039425034	8235.8348796602	0.706997069816702	959.280204237406	4530.67248458347	CTCFgfpcf2	CTCF2018112422	20181124	TR1_2_W0001_P0028_T0001_R1_P4_K1_Ch2.zen
CTCF	cyt	4.56083333333333	146.473014385994	399642.011068384	-0.00277049536383721	959.280204237406	4530.67248458347	CTCFgfpcf2	CTCF2018112422	20181124	TR1_2_W0001_P0028_T0001_R1_P5_K1_Ch2.zen
CTCF	cyt	4.60277777777778	36.0037118230992	91670.4653604434	2.58452771104991	895.187738862679	4227.96429978022	CTCFgfpcf2	CTCF2018112314	20181123	TR1_2_W0001_P0015_T0001_R1_P4_K1_Ch2.zen
CTCF	cyt	4.66138888888889	120.122035873772	327745.094831702	-0.0474733280975834	959.280204237406	4530.67248458347	CTCFgfpcf2	CTCF2018112423	20181124	TR1_2_W0001_P0030_T0001_R1_P4_K1_Ch2.zen
CTCF	cyt	4.66138888888889	387.527375091079	1057343.02099719	0.356416562972295	959.280204237406	4530.67248458347	CTCFgfpcf2	CTCF2018112423	20181124	TR1_2_W0001_P0030_T0001_R1_P5_K1_Ch2.zen
CTCF	cyt	4.72111111111111	1315.91685895323	3590392.82502229	0.104548990800438	959.280204237406	4530.67248458347	CTCFgfpcf2	CTCF2018112219	20181122	TR1_2_W0001_P0023_T0001_R1_P4_K1_Ch2.zen
CTCF	cyt	4.72111111111111	25.4973678148212	69567.8954460011	0.551086470786164	959.280204237406	4530.67248458347	CTCFgfpcf2	CTCF2018112219	20181122	TR1_2_W0001_P0023_T0001_R1_P5_K1_Ch2.zen
CTCF	cyt	4.73527777777778	76.9969353924326	210081.087190875	1.96338992678517	959.280204237406	4530.67248458347	CTCFgfpcf2	CTCF2018112424	20181124	TR1_2_W0001_P0031_T0001_R1_P4_K1_Ch2.zen
CTCF	cyt	4.73527777777778	1001.5712011247	2732721.31882833	0.157310559672289	959.280204237406	4530.67248458347	CTCFgfpcf2	CTCF2018112424	20181124	TR1_2_W0001_P0031_T0001_R1_P5_K1_Ch2.zen
CTCF	cyt	4.80833333333333	98.6891703587394	287483.48164094	2.11852124672265	1024.17781407986	4837.18336006034	CTCFgfpcf2	CTCF2018112425	20181124	TR1_2_W0001_P0032_T0001_R1_P5_K1_Ch2.zen
CTCF	cyt	4.82138888888889	43.5171368199061	111835.180713813	2.20805143305002	903.545643712529	4267.43861538135	CTCFgfpcf2	CTCF2018112220	20181122	TR1_2_W0001_P0025_T0001_R1_P4_K1_Ch2.zen
CTCF	cyt	4.88111111111111	4.27446270287669	11662.5910784682	0.0112027346413794	959.280204237406	4530.67248458347	CTCFgfpcf2	CTCF2018112426	20181124	TR1_2_W0001_P0033_T0001_R1_P4_K1_Ch2.zen
CTCF	cyt	4.88111111111111	143.991896928288	392872.444847254	0.227491905774159	959.280204237406	4530.67248458347	CTCFgfpcf2	CTCF2018112426	20181124	TR1_2_W0001_P0033_T0001_R1_P5_K1_Ch2.zen
CTCF	cyt	4.98138888888889	65.0985259650951	177617.057608434	2.08918261894104	959.280204237406	4530.67248458347	CTCFgfpcf2	CTCF2018112427	20181124	TR1_2_W0001_P0035_T0001_R1_P4_K1_Ch2.zen
CTCF	cyt	4.98138888888889	56.4795501068665	154100.747387254	1.89062082517169	959.280204237406	4530.67248458347	CTCFgfpcf2	CTCF2018112427	20181124	TR1_2_W0001_P0035_T0001_R1_P5_K1_Ch2.zen
CTCF	cyt	5.04861111111111	53.7698825293321	175903.572220842	2.61999517669723	1150.18457091457	5432.31223225098	CTCFgfpcf2	CTCF2018112222	20181122	TR1_2_W0001_P0030_T0001_R1_P4_K1_Ch2.zen
CTCF	cyt	5.08277777777778	54.8757491147204	101571.415376335	2.47651135434215	650.763233552774	3073.54937922438	CTCFgfpcf2	CTCF2018112428	20181124	TR1_2_W0001_P0037_T0001_R1_P5_K1_Ch2.zen
CTCF	cyt	5.12305555555556	11.3368687486364	30931.9026778806	0.469402014187744	959.280204237406	4530.67248458347	CTCFgfpcf2	CTCF2018112223	20181122	TR1_2_W0001_P0031_T0001_R1_P4_K1_Ch2.zen
CTCF	cyt	5.12305555555556	5.76145738063006	15719.7585093187	0.470212171665454	959.280204237406	4530.67248458347	CTCFgfpcf2	CTCF2018112223	20181122	TR1_2_W0001_P0031_T0001_R1_P5_K1_Ch2.zen
CTCF	cyt	5.15277777777778	45.9913349601105	137240.498043094	2.88215786427039	1049.15157208567	4955.1342129329	CTCFgfpcf2	CTCF2018112320	20181123	TR1_2_W0001_P0025_T0001_R1_P5_K1_Ch2.zen
CTCF	cyt	5.15583333333333	95.1627775236101	189111.861938042	1.58055581773754	698.688551794828	3299.90026159956	CTCFgfpcf2	CTCF2018112429	20181124	TR1_2_W0001_P0038_T0001_R1_P5_K1_Ch2.zen
CTCF	cyt	5.19583333333333	37.9608550875232	105040.095992442	4.07657518884758	972.861662315467	4594.81759895462	CTCFgfpcf2	CTCF2018112224	20181122	TR1_2_W0001_P0032_T0001_R1_P4_K1_Ch2.zen
CTCF	cyt	5.32611111111111	29.749639054717	82786.274559445	2.7156322610514	978.382339116012	4620.89170990367	CTCFgfpcf2	CTCF2018112322	20181123	TR1_2_W0001_P0028_T0001_R1_P5_K1_Ch2.zen
CTCF	cyt	5.32916666666667	335.104646391212	914311.044689947	0.225589672320921	959.280204237406	4530.67248458347	CTCFgfpcf2	CTCF2018112431	20181124	TR1_2_W0001_P0041_T0001_R1_P4_K1_Ch2.zen
CTCF	cyt	5.32916666666667	425.366641517822	1160584.97717271	0.0295441025681211	959.280204237406	4530.67248458347	CTCFgfpcf2	CTCF2018112431	20181124	TR1_2_W0001_P0041_T0001_R1_P5_K1_Ch2.zen
CTCF	cyt	5.34166666666667	51.6284075078638	140864.72304262	0.407523260422716	959.280204237406	4530.67248458347	CTCFgfpcf2	CTCF2018112226	20181122	TR1_2_W0001_P0034_T0001_R1_P4_K1_Ch2.zen
CTCF	cyt	5.34166666666667	140.679325237874	383834.310295886	0.23100840673354	959.280204237406	4530.67248458347	CTCFgfpcf2	CTCF2018112226	20181122	TR1_2_W0001_P0034_T0001_R1_P5_K1_Ch2.zen
CTCF	cyt	5.39916666666667	35.9142000776855	97989.5389271855	1.8475189456797	959.280204237406	4530.67248458347	CTCFgfpcf2	CTCF2018112323	20181123	TR1_2_W0001_P0029_T0001_R1_P4_K1_Ch2.zen
CTCF	cyt	5.39916666666667	20.9037065429277	57034.3920115146	2.62758938640837	959.280204237406	4530.67248458347	CTCFgfpcf2	CTCF2018112323	20181123	TR1_2_W0001_P0029_T0001_R1_P5_K1_Ch2.zen
CTCF	cyt	5.45861111111111	65.7071761632462	179277.719746412	1.84715216687301	959.280204237406	4530.67248458347	CTCFgfpcf2	CTCF2018112432	20181124	TR1_2_W0001_P0044_T0001_R1_P4_K1_Ch2.zen
CTCF	cyt	5.45861111111111	35.6702009990148	97323.8034474622	3.02544292931807	959.280204237406	4530.67248458347	CTCFgfpcf2	CTCF2018112432	20181124	TR1_2_W0001_P0044_T0001_R1_P5_K1_Ch2.zen
CTCF	cyt	5.53555555555556	52.7575970189654	132711.752755614	1.36696435746136	884.415499033204	4177.08710000361	CTCFgfpcf2	CTCF2018112433	20181124	TR1_2_W0001_P0045_T0001_R1_P5_K1_Ch2.zen
CTCF	cyt	5.54611111111111	64.4470661094646	175839.592128353	0.0917527248898515	959.280204237406	4530.67248458347	CTCFgfpcf2	CTCF2018112325	20181123	TR1_2_W0001_P0031_T0001_R1_P4_K1_Ch2.zen
CTCF	cyt	5.54611111111111	2.32354163593676	6339.63092846461	0.817742129608826	959.280204237406	4530.67248458347	CTCFgfpcf2	CTCF2018112325	20181123	TR1_2_W0001_P0031_T0001_R1_P5_K1_Ch2.zen
CTCF	cyt	5.60833333333333	6.06533240032768	16548.8615662502	1.63156812682927	959.280204237406	4530.67248458347	CTCFgfpcf2	CTCF2018112434	20181124	TR1_2_W0001_P0046_T0001_R1_P4_K1_Ch2.zen
CTCF	cyt	5.60833333333333	182.805463378436	498772.714722201	2.0234024280119	959.280204237406	4530.67248458347	CTCFgfpcf2	CTCF2018112434	20181124	TR1_2_W0001_P0046_T0001_R1_P5_K1_Ch2.zen
CTCF	cyt	5.61666666666667	122.333501262763	353392.911560362	2.76923018948448	1015.65075200214	4796.91011626858	CTCFgfpcf2	CTCF2018112229	20181122	TR1_2_W0001_P0039_T0001_R1_P5_K1_Ch2.zen
CTCF	cyt	5.69222222222222	39.9185372686746	108915.110266802	0.298598120157339	959.280204237406	4530.67248458347	CTCFgfpcf2	CTCF2018112327	20181123	TR1_2_W0001_P0033_T0001_R1_P5_K1_Ch2.zen
CTCF	cyt	5.69333333333333	167.287756935721	456433.670660523	2.61530841458675	959.280204237406	4530.67248458347	CTCFgfpcf2	CTCF2018112230	20181122	TR1_2_W0001_P0040_T0001_R1_P4_K1_Ch2.zen
CTCF	cyt	5.69333333333333	3.36858257121145	9190.95656529058	-1.8399468	959.280204237406	4530.67248458347	CTCFgfpcf2	CTCF2018112230	20181122	TR1_2_W0001_P0040_T0001_R1_P5_K1_Ch2.zen
CTCF	cyt	5.93805555555556	126.655353894226	242025.744725073	2.15290018777345	671.846375317528	3173.12488371223	CTCFgfpcf2	CTCF2018112437	20181124	TR1_2_W0001_P0053_T0001_R1_P5_K1_Ch2.zen
CTCF	cyt	6.03833333333333	60.525254034511	165139.185154162	0.17311248137821	959.280204237406	4530.67248458347	CTCFgfpcf2	CTCF2018112438	20181124	TR1_2_W0001_P0055_T0001_R1_P4_K1_Ch2.zen
CTCF	cyt	6.03833333333333	7.1502058023707	19508.867475629	0.650585600271517	959.280204237406	4530.67248458347	CTCFgfpcf2	CTCF2018112438	20181124	TR1_2_W0001_P0055_T0001_R1_P5_K1_Ch2.zen
CTCF	cyt	6.04472222222222	97.8262870821569	520590.289562789	2.59069115229975	1870.9942747361	8836.69051223553	CTCFgfpcf2	CTCF2018112234	20181122	TR1_2_W0001_P0046_T0001_R1_P4_K1_Ch2.zen
