# Supplementary material for: Absolute quantification of cohesin, CTCF and their regulators in human cells
Source: eLife. 2019 Jun 17;8:e46269. doi: 10.7554/eLife.46269 (PMC6606026; doi:10.7554/eLife.46269)
Supplement: Figure 2—source data 1. [file elife-46269-fig2-data1.zip › Figure 2 - source data 1/README.md]

# Data associated to Holzmann, Politi et al. 2019 

## Absolute quantification of cohesin, CTCF and their regulators in human cells

The data includes the source data associated to Figure 2, Table 2,
Supplementary Table 4 and 5.  It also includes in the zip file the raw autocorrelation curves 
used to calculate the concentrations. 

## Data files

*Summary_nrofexperiements_QCs.xlsx* : Summary of the number of experiments, number of cells, and number of
fcs measurements used for Figure 2.

*FCS_conc_Nprot_G1/G2/Prometa.txt*: Three files containing the source data for the figure and table of 
measurement that pass all quality controls. Each file correspond to a cell stage.

*QCfailed_FCS_conc_Nprot_G1/G2/Prometa.txt*: Three files containing 
measurements that do not pass all quality control.  Each file correspond to a cell stage.

### Column description

* **POI**: Name of the protein of interest
* **location**: Either nucleus/chromatin (nuc) or cytoplas (cyt)
* **time_after_release_or_noctreat_h**: Time after release from thymidine arrest (G2, G1) or Nocodazole arrest.
* **Conc_nM**: Concentration in nM
* **N_prot**: Number of proteins
* **CPM_kHz**: Counts per molecule
* **Vol_nuc_um3**: Volume of nucleus in cubic micrometer
* **Vol_cyt_um3**: Volume of cell line in cubic micrometer
* **cellline**: Name of cell line
* **UUID**: A unique identifier for the cell
* **experiment**: Date of experiment
* **filename**: Filename associated to the experiment


## Zip file
The file **holzmann_2019_autocorrelations_and_fits.zip** contains the autocorrelation curves of measurements that passed all quality controls, the  
results from the fits including all fit statistics, and a downsampled photon count traces for reference. The 
data are organized in directories, where each directory contains the results from one experiment.

### Directories Date_cellline_cellstage
The cell line and cellstage is encoded in the name of the directory. 
* Prometa: double Thymidine arrest release, released with addition of Noc to enrich population in prometaphase
* G2G1: double thymidine arrest release. First G2 cells have been measured then in the same experiment cells in
 G1 are measured.
 
#### Files contained in each folder

#### 2c_opt_time_col.res
Contains the fit results of autocorrelation function from a 2 component model, and the correction factors as 
obtained from FCSFitM and FluctuationAnalyzer (Politi et al. 2018). 
In addition the time after Noc addition or release is provided. 


#### 2c_opt_time_col_cf_Ch1.txt
Autocorrelation functions computed from the GFP channel using FluctuationAnalyzer for the measurements that pass all quality controls. 
Each measurement is identified by the path column.

#### 2c_opt_time_col_ic_Ch1.txt
Photon counts sampled at 60 ms interval. 


 
