# Supplementary material for: Absolute quantification of cohesin, CTCF and their regulators in human cells
Source: eLife. 2019 Jun 17;8:e46269. doi: 10.7554/eLife.46269 (PMC6606026; doi:10.7554/eLife.46269)
Supplement: Figure 2—source data 1. [file elife-46269-fig2-data1.zip › Figure 2 - source data 1/Summary_nrofexperiements_QCs.xlsx]

## Sheet: summary_nrfcspts
		G1				G2				Prometaphase
	#exp	# cells	# FCS points			# cells	# FCS points			# cells	# FCS points
Protein	total	total	total	QC nuc.	QC cyt.	total	total	QC nuc.	QC cyt.	total	total	QC nuc.	QC cyt.
SCC1	2	47	235	92	39	19	95	28	15	65	325	144	109
STAG1	2	136	680	332	99	31	155	65	23	66	330	40	164
STAG2	4	175	875	436	160	70	350	155	60	101	505	259	155
NIPBL	2	32	160	36	25	16	80	23	16	35	175	68	45
WAPL	2	95	475	226	0	26	130	59	0	25	125	44	42
SORORIN	2	71	355	191	40	25	125	64	25	22	110	38	20
CTCF	3	254	1270	575	13	74	370	181	2	104	520	183	126
Supplementary Table: Number of experiments, cells, and measured FCS points.
